# Supplementary material for: Stimulus duration encoding occurs early in the moth olfactory pathway
Source: Commun Biol. 2024 Oct 3;7:1252. doi: 10.1038/s42003-024-06921-z (PMC11449909; doi:10.1038/s42003-024-06921-z)
Supplement: Supplementary file 3 — Supplementary Data 1 [file 42003_2024_6921_MOESM3_ESM.zip]

Archive with 161 entries (161 files):
- Fig 10/C.csv
- Fig 10/BD.csv
- Fig 10/E/rasters.csv
- Fig 10/E/lines.csv
- Fig 11/C.csv
- Fig 11/E.csv
- Fig 11/D.csv
- Fig 11/Data Fig 1B.xlsx
- Fig S3/neuron1.csv
- Fig S3/neuron0.csv
- Fig S3/neuron2.csv
- Fig S3/neuron3.csv
- Fig S3/neuron4.csv
- Fig S3/neuron5.csv
- Fig S3/firing rate.csv
- Fig S3/description.txt
- Fig S4/data.csv
- Fig S5/data.csv
- Fig S2/neuron C2 firing rate.csv
- Fig S2/neuron C0 firing rate.csv
- Fig S2/neuron C2 LFP.csv
- Fig S2/scatter firing rate.csv
- Fig S2/neuron C0 LFP.csv
- Fig S2/scatter LFP.csv
- Fig S2/neuron C1 firing rate.csv
- Fig S2/neuron C1 LFP.csv
- Fig 4/A/200ms.csv
- Fig 4/A/20ms.csv
- Fig 4/A/2000ms.csv
- Fig 4/F/200ms.csv
- Fig 4/F/20ms.csv
- Fig 4/F/2000ms.csv
- Fig 4/C/200ms.csv
- Fig 4/D/2000ms.csv
- Fig 4/E/data.csv
- Fig 4/B/20ms.csv
- Fig 3/A/200ms10pg.csv
- Fig 3/A/20ms100pg.csv
- Fig 3/A/200ms1ng.csv
- Fig 3/A/20ms1ng.csv
- Fig 3/A/2000ms1ng.csv
- Fig 3/A/2000ms10pg.csv
- Fig 3/A/200ms100pg.csv
- Fig 3/A/vertical bar placements.txt
- Fig 3/A/2000ms100pg.csv
- Fig 3/A/20ms10pg.csv
- Fig 3/C/20ms.xlsx
- Fig 3/C/2000ms.xlsx
- Fig 3/C/200ms.xlsx
- Fig 3/B/100pg2000ms.csv
- Fig 3/B/100pg200ms.csv
- Fig 3/B/10pg200ms.csv
- Fig 3/B/1ng200ms.csv
- Fig 3/B/1ng20ms.csv
- Fig 3/B/10pg20ms.csv
- Fig 3/B/100pg20ms.csv
- Fig 3/B/1ng2000ms.csv
- Fig 3/B/10pg2000ms.csv
- Fig 2/A/200ms.csv
- Fig 2/A/20ms.csv
- Fig 2/A/2000ms.csv
- Fig 2/F/50ms.csv
- Fig 2/F/100ms.csv
- Fig 2/F/200ms.csv
- Fig 2/F/10ms.csv
- Fig 2/F/1000ms.csv
- Fig 2/F/5000ms.csv
- Fig 2/F/20ms.csv
- Fig 2/F/3ms.csv
- Fig 2/F/2000ms.csv
- Fig 2/F/500ms.csv
- Fig 2/F/5ms.csv
- Fig 2/E.txt
- Fig 2/C/50ms.csv
- Fig 2/C/100ms.csv
- Fig 2/C/200ms.csv
- Fig 2/C/10ms.csv
- Fig 2/C/1000ms.csv
- Fig 2/C/5000ms.csv
- Fig 2/C/20ms.csv
- Fig 2/C/3ms.csv
- Fig 2/C/2000ms.csv
- Fig 2/C/500ms.csv
- Fig 2/C/description.txt
- Fig 2/C/5ms.csv
- Fig 2/D/data.csv
- Fig 2/B/50ms.csv
- Fig 2/B/100ms.csv
- Fig 2/B/200ms.csv
- Fig 2/B/10ms.csv
- Fig 2/B/1000ms.csv
- Fig 2/B/5000ms.csv
- Fig 2/B/20ms.csv
- Fig 2/B/3ms.csv
- Fig 2/B/2000ms.csv
- Fig 2/B/500ms.csv
- Fig 2/B/5ms.csv
- Fig 5/A.csv
- Fig 5/B.csv
- Fig S1/50ms.csv
- Fig S1/10ms.csv
- Fig S1/20ms.csv
- Fig S1/3ms.csv
- Fig S1/5ms.csv
- Fig S6/data.csv
- Fig S6/description.txt
- Fig 9/CF.csv
- Fig 9/BE.csv
- Fig 9/GH.csv
- Fig 9/AD.csv
- Fig 7/C.csv
- Fig 7/B.csv
- Fig 7/E.csv
- Fig 7/D.csv
- Fig 6/A.csv
- Fig 6/C.csv
- Fig 6/B.csv
- Fig 6/F.csv
- Fig 6/E.csv
- Fig 6/D.csv
- Fig 1/I/block.csv
- Fig 1/I/valve.csv
- Fig 1/G/block.csv
- Fig 1/G/valve.csv
- Fig 1/A/50ms.csv
- Fig 1/A/100ms.csv
- Fig 1/A/5s.csv
- Fig 1/A/200ms.csv
- Fig 1/A/2s.csv
- Fig 1/A/1s.csv
- Fig 1/A/20ms.csv
- Fig 1/A/500ms.csv
- Fig 1/F/50ms.csv
- Fig 1/F/100ms.csv
- Fig 1/F/5s.csv
- Fig 1/F/200ms.csv
- Fig 1/F/2s.csv
- Fig 1/F/1s.csv
- Fig 1/F/20ms.csv
- Fig 1/F/500ms.csv
- Fig 1/H/block.csv
- Fig 1/H/valve.csv
- Fig 1/J/block.csv
- Fig 1/J/valve.csv
- Fig 1/C/linalool.csv
- Fig 1/C/alpha-pinene.csv
- Fig 1/C/acetone.csv
- Fig 1/D/linalool.csv
- Fig 1/D/description.txt
- Fig 1/E/linalool.csv
- Fig 1/E/description.txt
- Fig 1/B/50ms.csv
- Fig 1/B/100ms.csv
- Fig 1/B/5s.csv
- Fig 1/B/200ms.csv
- Fig 1/B/2s.csv
- Fig 1/B/1s.csv
- Fig 1/B/500ms.csv
- Fig 8/F.csv
- Fig 8/ABCD.csv
- Fig 8/E.csv
