# Supplementary material for: Stimulus duration encoding occurs early in the moth olfactory pathway
Source: Commun Biol. 2024 Oct 3;7:1252. doi: 10.1038/s42003-024-06921-z (PMC11449909; doi:10.1038/s42003-024-06921-z)
Supplement: Supplementary file 3 — Supplementary Data 1 [file 42003_2024_6921_MOESM3_ESM.zip › Fig 10/C.csv]

stimulus duration	r.d.-s.d.(ms)
3ms	79.18330555555565
5ms	83.74808333333344
10ms	85.7748611111112
20ms	82.99500000000009
50ms	68.6187777777779
100ms	51.654305555555666
200ms	8.961166666666742
500ms	2.898833333333406
1000ms	-12.668305555555426
2000ms	-1.2517222222216962
5000ms	-1.8557777777772344
