# Supplementary material for: Stimulus duration encoding occurs early in the moth olfactory pathway
Source: Commun Biol. 2024 Oct 3;7:1252. doi: 10.1038/s42003-024-06921-z (PMC11449909; doi:10.1038/s42003-024-06921-z)
Supplement: Supplementary file 3 — Supplementary Data 1 [file 42003_2024_6921_MOESM3_ESM.zip › Fig 10/BD.csv]

time (s)	ORN 3ms	PN 3ms	ORN 5ms	PN 5ms	ORN 10ms	PN 10ms	ORN 20ms	PN 20ms	ORN 50ms	PN 50ms	ORN 100ms	PN 100ms	ORN 200ms	PN 200ms	ORN 500ms	PN 500ms	ORN 1000ms	PN 1000ms	ORN 2000ms	PN 2000ms	ORN 5000ms	PN 5000ms
-4.9990000000000006	10.001614841819448	27.64170530126451	24.23156078761049	60.15522513382906	16.82347166420023	61.4140114924166	12.668952468887602	53.73823644150044	15.445172779975765	64.48989096930502	17.08635720234126	66.8073917693191	19.337970526092203	70.07223876529338	14.12954299676966	61.58057768846989	19.44568743428989	70.03503582587464	17.122966584278217	65.84278093329242	15.74212793589267	64.10233262058911
-4.997999999999999	11.448120808319825	30.459553377508676	27.43280950082607	64.05091396344837	20.032346038696378	66.19787831511108	15.299807406856859	58.713949271023004	18.115790896144457	69.09318222862206	20.17884033332205	72.0041772914558	22.438664335751387	74.9518068692708	16.66892803390724	66.21865872930083	22.367677293517794	74.74135314469831	20.011137108225263	70.64296716260061	18.579999467803855	69.11133723714225
-4.997	13.056217484207355	33.370449873941915	30.970637657264245	68.02122293433553	23.668605512047087	71.08183384957364	18.337403134987817	63.89191394878442	21.161899479796553	73.81479371702291	23.69506547494013	77.31980304291277	25.960026404207827	79.98100167374547	19.573157043030438	70.97863133420516	25.655502531776115	79.56087388714315	23.337637815675045	75.62507337090942	21.830241188056068	74.25384238657483
-4.996	14.835542629322633	36.35113881272798	34.850155110583984	72.05070100679647	27.75144935139743	76.04981243375573	21.81141285497307	69.2473983359155	24.611053991551252	78.6493407126771	27.66187618512504	82.74131375660879	29.92871464781467	85.14995897440376	22.87044806011861	75.85197242821998	29.33645484746894	84.49058930352041	27.12898463629667	80.77361518972455	25.521616307637323	79.51780740690766
-4.995	16.79446233491294	39.377588437526235	39.07028096113662	76.12518302806497	32.293909953538886	81.08714086427854	25.747467395548828	74.75556293622714	28.48711696502385	83.59231747375358	32.101359541310394	88.25704579096958	34.36630572207051	90.44875976547632	26.5858160625946	80.83137681700214	33.43495404225902	89.52803597771994	31.406494860152467	86.07299567323199	29.678881097830338	84.89214071830102
-4.994	18.939632708456937	42.42589908086906	43.623185124764674	80.23175284150872	37.301800962518115	86.18053855409482	30.165873527255204	80.39197488554508	32.8091029344792	88.63971045402886	37.029586629508735	93.8564506391878	39.288061919751826	95.86719066154083	30.739931768338923	85.91053263190702	37.97134027685624	94.67074694145464	36.18514161246405	91.5075339797457	34.32151802073969	90.36657379720081
-4.993	21.275560319942947	45.47320518869693	48.49396875265937	84.35860617073828	42.77282469321045	91.31796779215324	35.08038101656309	86.13300810663938	37.59007980661069	93.78752409356755	42.45543191215983	99.52978650192973	44.70182154307415	101.39446386563324	35.34800982602384	91.08376995325315	42.96066269764694	99.91566319227651	41.472508154662094	97.06142399539337	39.462511433874695	95.93141083325042
-4.992	23.804184326579968	48.49851224764499	53.66061576604482	88.49483507911835	48.69589455001917	96.48835796240841	40.49706156785491	91.95611254567375	42.83618421489429	99.0312608421726	48.37953887533505	105.26771306545005	50.6070753000161	107.01892661361477	40.41878318705454	96.34561625684934	48.411527246647175	105.25855461714377	47.267898762411605	102.71863742592033	45.107232439601496	101.57718291284151
-4.991	26.524504414552144	51.48341232902645	59.09423285941689	92.6301609069171	55.05072086561728	101.68123805798969	46.41336291985722	97.83994734807087	48.54580667266199	104.36540064811355	54.7934978370297	111.06083241012169	56.99428507921739	112.72779078628038	45.95362079128387	101.69030010552599	54.32506956200543	110.69349752543108	53.561660253920124	108.46279111331752	51.252499414718066	107.29424379559813
-4.99	29.43227822291496	54.41262994338075	64.75957801697676	96.75464511658089	61.80769763446344	106.88631872396535	52.81739730267943	103.76438487919518	54.70899689467663	109.78292454494112	61.67929556392678	116.89922249435814	63.84449120511553	118.50691130448342	51.94584226272234	107.11124832141792	60.69411757570574	116.21245009637522	60.33476177635444	114.27700150215242	57.8858761004172	113.07234888575792
-4.989	32.51980966122223	57.27436234135276	70.61585915471979	100.85840728197394	68.9281135325389	112.09306779486504	59.68751513777507	109.7104034281004	61.30713067035681	115.27492236328105	69.0090854634583	122.77200869936634	71.129240516256	124.34063729729858	58.380276090452504	112.60062144009694	67.50260248103356	121.80495778024599	67.55867032274901	120.1437500048948	64.98525988985072	118.90025948858256
-4.9879999999999995	35.775845576625194	60.060394246870246	76.6177664502764	104.93137667998148	76.36469424904794	117.29032174976732	66.99220255490843	115.65989517880202	68.31286762518475	120.83031656954766	76.74531207714287	128.6670137566963	78.81085122595245	130.21175340362754	65.23309707301688	118.14892774100076	74.72526632820389	127.4580091104858	75.19554610117852	126.04478147926186	72.51879955578416	124.76541097059612
-4.987	39.18559280455385	62.765984807611076	82.71668584156343	108.96309898607456	84.06246558977746	122.46597004515904	74.69032565046237	121.59542179161777	75.6904148416606	126.43572371219686	84.84120528109187	134.57051772794983	86.84301265228925	136.10152066072192	72.47196523967766	123.74474817327116	82.32770016050019	133.15604971615926	83.19876608363752	131.9610543733722	80.44516493235862	130.65367652187982
-4.986	42.73086112575151	65.38954258647456	88.8620285676553	112.94261305004163	91.95990926926308	127.6067406673443	82.73172639075969	127.49995226351504	83.39609557049677	132.07546307729888	93.24163921468835	140.46714861538885	95.1716998341959	141.9898180684726	80.05647289134882	129.3745939966026	90.26672923374528	138.88114983195987	91.51376685857065	137.87275577571484	88.7141721396394	136.54924870506045
-4.984999999999999	46.390330536210875	67.93212093011398	95.00260374915057	116.85840537130211	99.99036705742132	132.6981045303639	91.0581559063109	133.3566165825363	91.37920621917023	137.73171013155377	101.88432996546054	146.33991189891307	103.73636611385133	147.85537790967575	87.93888988285859	135.02290709235334	98.4911426734414	144.6133094346337	100.07918051960269	143.7593882407825	97.2677481836106	142.43464995338047
-4.984	50.139934060500366	70.39677942070853	101.0879587133576	120.69844247842504	108.08363517653596	137.72430474539652	99.604512016083	139.14850439151704	99.58312956383337	143.38478130834773	110.70132600290346	152.17035510394766	112.47136220247708	153.6761009730937	96.06518094937155	140.67220090134884	106.94274530978092	150.33087620600745	108.82822103390649	149.59992853851102	106.04119964181385	148.29087182434506
-4.9830000000000005	53.95334065720183	72.78786607030155	107.06961539796285	124.45027466345613	116.16768056397852	142.66850551919558	108.30033058258398	144.85853108574722	107.9466587336918	149.01352762498723	119.62072780690977	157.93885257947812	121.30751908677395	159.42943251972918	104.37625391843308	146.30332896704678	115.5576908475509	156.01104543567297	117.69026458621903	155.37305207873757	114.96473308209906	154.09763224970712
-4.981999999999999	57.802517093254735	75.11027867034946	112.90214048019173	128.10119901651953	124.17040456615067	147.51304558105207	117.07146605448042	150.4693853676705	116.40547586537745	154.59580817879686	128.56855944224648	163.62498694451043	130.1738251115609	165.09277649306694	112.8093851109785	151.8958590627352	124.26803937588248	161.6304079840564	126.59255686393278	161.0574112890245	123.96516112211592	159.83373119674062
-4.981	61.6583434249395	77.36876205857288	118.54400106482045	131.63846585181304	132.021378203766	152.2397734191406	125.84188639350627	155.96356325308574	124.8937220874751	160.10901109600854	137.47070604055804	169.20799776295837	138.9991250504269	170.64392421134787	121.29975899298444	157.42852452503152	133.0034696990521	167.16551244261544	135.46197392459916	166.6319521276646	132.9677185866809	165.47747875189393
-4.98	65.49125421901465	79.56729139925824	123.95817552052745	135.04951060183916	139.65347637923838	156.83043673772508	134.53550227429474	161.32348483392025	133.3455920768848	165.53058900477848	146.25482792644303	174.66726519371272	147.71377093233278	176.06147448873452	129.7820538190765	162.87972103223706	141.69306897926134	172.59341027709246	144.22676161401918	172.07625046365644	141.89790866204189	171.00716602053478
-4.979	69.27187703063741	81.70858080937634	129.11250870986697	138.32219305970173	147.0043459444099	161.2670965920284	143.07795035019464	166.53168258979682	141.69688693411643	170.8385782768634	154.85216466358753	179.9827965497451	156.25116043974094	181.32522452665893	138.19200392848893	168.22801664464137	150.26711924727925	177.89215743523525	152.8181815282567	177.37084932683	150.68329946293366	176.40154844415866
-4.978	72.97164091920278	83.79374311976296	133.97982055512549	141.44502726210203	154.0176537392598	165.53253746057374	151.39825541582172	171.57104432986577	149.88646336295386	176.01207560583003	163.1991503259724	185.13568650816927	164.54910813146253	186.41651458471594	146.4678725022262	173.45264515549147	158.65880255309702	183.04125193807945	161.1719988876587	182.49757891763826	159.25519678077418	181.6403129159424
-4.977	76.56333077691284	85.82211178173714	138.5377947831981	144.40738798125315	160.64407462435867	169.610647652583	159.43030597375713	176.42509030132808	157.85752466837107	181.0316512933496	171.23877411662642	190.10852654700054	172.55100665615714	191.31851390372265	154.5517756502495	178.53395714785785	166.80575358050663	188.02199362502287	169.22975872574864	187.4398435112251	167.55012836322263	186.70450394499304
-4.976	80.0215676792225	87.79122148814953	142.76868916977253	147.19968330333836	166.84199505589808	173.48674931566168	167.11409115280836	181.07826271321596	165.55870924330077	185.87968517923235	178.9216369880773	194.88574532950204	180.20674846628188	196.01644012815115	162.39080905957528	183.4538089375237	174.65139972864043	192.8177588181266	176.93981051852833	192.18286263600157	175.51108797124292	191.5768894532879
-4.975	83.32320095493418	89.69693138749193	146.6589184233765	149.813486661714	172.57792372403898	177.14786321212563	174.39666297992787	185.51620673515197	172.94494420587415	190.54061778998013	186.20667384467828	199.45386847447395	187.47339227044355	200.49770912226663	169.9379412709291	188.19587608305122	182.14604296665362	197.41418866157204	184.25805665497083	196.71385774413105	183.08850256616637	196.24225290538476
-4.974	86.44760376375754	91.53366492844712	150.19856529631272	152.24162554257094	177.82661605858902	180.58289967851562	181.2328053597161	189.72602458510877	179.97804481224955	195.0011154131913	193.06153077522922	203.80169276235316	194.31557161402068	204.7520162395139	177.15265198403787	192.74588468021878	189.24765398734039	201.79929488835586	191.14841578548751	201.02217961222155	190.24090210919945	200.68760471582002
-4.973	89.3768701810115	93.29473405835581	153.38087444393838	154.47822753836488	182.57093299344217	183.78277315718987	187.58540840333208	193.69648813097803	186.6270533496474	199.2501529977521	199.4626061220732	207.9203757772989	200.70565475660595	208.77135353860842	184.00130856945265	197.09175965520157	195.9223660287974	205.963490548556	197.58300694388276	205.09937555055893	196.93528744924674	204.90231169219365
-4.9719999999999995	92.09591765942041	94.97271293009469	156.20177741769274	156.5187272377606	186.80146547822062	186.7404429091192	193.4255627012039	197.41819995559348	192.86832363198582	203.27902276811244	205.3947817173912	211.80344688136066	206.62367484733147	212.54997000572402	190.45728816205005	201.22369430772895	202.14467195075625	209.8995557432401	203.54207344506315	208.93919886941043	203.14720660575045	208.87814823176353
-4.971	94.59250385168725	96.55982722629521	158.6594869152235	158.35983946636577	190.51596429586039	189.45088666211865	198.73240167054928	200.88369754383845	198.6853683201665	207.0812791258531	210.85088521077586	215.44674903874954	212.05705694899538	216.08428350703605	196.50086539775094	205.13414917982436	207.89734263972005	213.60254971950476	209.01367617063394	212.53756575427417	208.86056259393231	212.60927683245512
-4.97	96.85717079861757	98.04832910407133	160.75418534512596	159.999505591403	193.7186195376544	191.91101686418318	203.49273042531368	204.08749968334266	204.06849556962467	210.65263183794178	215.83093527719583	218.84832330057037	217.00017362252657	219.37275401373046	202.1188962653355	208.81779085105413	213.1710967057728	217.06968096626005	213.9931934991974	215.89246663838009	214.06718620702716	216.0921680995032
-4.968999999999999	98.88313218344123	99.4308337661774	162.48781843284493	161.43682002584003	196.41923563872595	194.11955089263108	207.70048624354501	207.02609797435355	209.0142686445623	213.99079983209126	220.34122818248883	222.00824880351934	221.45376365208193	222.41572772853647	207.30433613745552	212.27138254188668	217.96406015635685	220.30014643395734	218.4826696453416	219.00384031812453	218.7662145450123	219.32547185661326
-4.968	100.66612060446614	100.70060083057854	163.86399056887595	162.67194383021754	198.63234647504797	196.07684713183883	211.3560785195728	209.69789929376316	213.5248269717189	217.09533735907252	224.39332659476221	224.92845111001242	225.4242493126815	225.21526125271157	212.0556345217	215.49363860427576	222.2810600400342	223.29494993039063	222.49005463843113	221.87341949635055	222.96332048508452	222.30985134153389
-4.9670000000000005	102.20421162388878	101.85175107099367	164.88794631212554	163.70601157070917	200.37631116126624	197.78471847213882	214.46565528955966	212.10312705377376	217.60710962860728	219.96744309334463	228.0030098930073	227.61249086006617	228.92298669602735	227.77493403193378	216.37605039314005	218.4850543203298	226.13279801120538	226.05670835245016	226.02837792799082	224.50455627130185	226.66983985940766	225.04779198370966
-4.965999999999999	103.49763982439833	102.8794159346285	165.5666130575253	164.54103652291076	201.67242550317073	199.24623373938633	217.04033949896507	214.24369015069186	221.27202259408347	222.60976117777838	231.18924005215766	230.06534327601713	231.96548139897607	230.0996561697378	220.2729303406599	221.2477211712683	229.53494871979927	228.58945290053254	229.1148941495213	226.90203545722656	229.9018421395813	227.54339516149562
-4.965	104.54861945720778	103.77982291311045	165.9086741131545	165.17981807970168	202.5440772522755	200.4655160848487	219.09547183649076	216.123028714509	224.53358944416127	225.02618149736242	233.97318919684318	232.29317730731563	234.57059871287294	232.1954774382776	223.7569875900243	223.7851361290361	232.5072244282165	230.89843094221396	231.77023452161322	229.07188267580645	232.67918732520144	229.80216585249153
-4.964	105.36117878658634	104.55032399487547	165.92463962402786	165.62585397418343	203.01596608804263	201.44754567437352	220.6498890229089	217.74594530445955	227.40812183531406	227.22164476844344	236.37736497513836	234.30314133855396	236.75979366466075	234.06940206084838	226.84161383264293	226.10201178132382	235.07244199062674	232.98991284988358	234.01759130801258	231.02117303793642	235.02460695685767	231.83080143301163
-4.963	105.94101326950154	105.18937695133067	165.626884801184	165.88325877968344	203.11340225568392	202.1979723008969	221.72525778560052	219.1184292370418	229.91344139939125	229.20195648045507	238.42485892175972	236.10316057706376	238.55638212386626	235.72921266958042	229.54224836373652	228.20409240111974	237.25562203278008	234.87100699205274	235.88195636963624	232.75784506474838	236.9628411914236	233.63698722146913
-4.962	106.29535862112763	105.69649020554841	165.0296302492354	165.95668917750604	202.8616915403695	202.7229419440356	222.3454761999423	220.24748047129182	232.06817891484934	230.97361240280438	240.13873184855046	237.7017496037455	239.98486991036265	237.18330580663198	231.8758210261801	230.09797953716904	239.08314354804486	236.5494851306001	237.3894285739629	234.29052337036927	238.51985713742818	235.22920281933742
-4.961	106.43288097001096	106.07214175835125	164.1488470145382	165.85127573423753	202.28560914066347	203.02893990390496	222.53614635530332	221.14093808391468	233.89117016242832	232.54363730267485	241.54153982489586	239.10784218049182	241.07035256953833	238.44054046341833	233.8602775534225	231.79096940454187	240.58197078600995	238.03361975813507	238.56659913433893	235.62835261270837	239.72216656017238	236.61654195984553
-4.96	106.36357802813326	106.31768145215713	163.00207829075572	165.57256041832468	201.4089612270012	203.1226519881559	222.32411595552102	221.80731698626337	235.40096105653384	233.91943770828175	242.6549951539843	240.33063928702873	241.8379943324272	239.5101004457734	235.5141887073878	233.2909033247332	241.77896371034365	239.33203437465716	239.44001909717898	236.78084435109744	240.59625398574474	237.80854746584143
-4.959	106.09868276293402	106.43522411616821	161.60817944347534	165.12643880039138	200.25423058251656	203.0108443398227	221.7370818424351	222.2556552710672	236.61542779789872	235.10866897079515	243.49974940084664	241.37947550482943	242.31259083529875	240.40137080477353	236.8564385941675	234.6060316981854	242.7002787268062	240.45356731510086	240.03574932923186	237.75773774549978	241.16811946782596	238.81506204942707
-4.958	105.65055965618649	106.42753921036116	159.98698712410317	164.51910579583978	198.84230161962276	202.70026184110236	220.8032456753154	222.49537349682413	237.55151123729368	236.1191164877519	244.09528027639664	242.2637032506708	242.5182165130683	241.1238281662649	237.90598303499138	235.74489146189998	243.37086293312154	241.40714946154944	240.3789905071886	238.56887448776482	241.46293409038054	239.64609503978298
-4.957	105.03258337740087	106.29794075926196	158.15893585910086	163.7570038833008	197.1922600196018	202.1975445803088	219.55101104643083	222.53614635530332	238.22505867523822	236.9585907070023	244.4598611224923	242.9925939499222	242.47795428235952	241.68694450538158	238.68166602848422	236.71619665014165	243.81404275870887	242.20169597112516	240.49378870634388	239.22408795465535	241.50480088013836	240.3117046713689
-4.9559999999999995	104.2589906041497	106.05017984364075	156.1446459692966	162.84677292480785	195.3212629383744	201.50916158374832	218.00871192779164	222.38778652866716	238.65076122598936	237.63483539044626	244.61059078838204	243.5752549884123	242.213702277574	242.10010372317808	239.20208115648705	237.5287414916527	244.05120635365245	242.84601199409514	240.40281108142827	239.73310629163603	241.316609374023	240.82189526614056
-4.955	103.34469771500433	105.6883408132793	153.9645096062393	161.79520097876022	193.24447679504357	200.64136084763996	216.20436415821547	222.06014011279464	238.84217088420013	238.15544854359516	244.56346259394093	244.0205611514447	241.7460500816295	242.37253026939558	239.48546510683275	238.19131539745325	244.1015781760474	243.34871222479592	240.1271856455132	240.10546894922248	240.91996876676035	241.18652846399917
-4.954	102.3050800072744	105.21674172952082	151.6383019762609	160.60917579304262	190.97508073905396	199.60013461727016	214.1654342456407	221.56299273513125	238.81177873512416	238.52781538092182	244.3334534763225	244.33709921397661	241.09421517849168	242.51322899918617	239.5496120429221	238.71262917954962	243.98208360309425	243.71815400600326	239.68639908211492	240.35045607435464	240.33520244731645	241.41524756275098
-4.952999999999999	101.15571172546615	104.63983930992707	149.18484260330845	159.2956369560276	188.52433463495922	198.3911988170849	211.9186226032441	220.90598539463565	238.57113446028902	238.75905267656518	243.93461787530123	244.53312435819518	240.27602930174552	242.53093543553913	239.41179999266734	239.10125186009222	243.70730075626037	243.96238358673966	239.0982466810364	240.47703008478808	239.5813858621993	241.5174139948052
-4.952	99.91207024710508	103.96213875115778	146.62172712246394	157.86152893688308	185.90171053441287	197.0199855095439	209.4896610135325	220.098539062468	238.1309874396858	238.85596383167916	243.3801749595524	244.61652714179007	239.30796398167632	242.43407561926585	239.08872336894194	239.36555745816256	243.2894958423675	244.08909501070553	238.3788287081112	240.49378870634388	238.6764100013268	241.50205497156665
-4.9510000000000005	98.58921194364942	103.188109146116	143.96514412226549	156.31375543993892	183.1150859400287	195.49164723287515	206.90312625217723	219.14978717120331	237.50143127222955	238.82500396636917	242.6825819767257	244.59480980623331	238.20518487733582	242.23073475310193	238.59642878050323	239.51368116050705	242.73873701706728	244.10560098738594	237.5425876825447	240.40892871697514	237.6370543032809	241.37782135213965
-4.95	97.20143118107545	102.32210567320492	141.229784583866	154.65913561463097	180.17099563208822	193.81107202614973	204.1822731416433	218.06851525787494	236.69203626122518	238.67225431361683	241.85359042174545	244.47507078885593	236.98162534463606	241.92863387671548	237.95025409264767	239.5534842833482	242.0630800269081	244.01881497275366	236.6023810702553	240.23021960880254	236.47905526642867	241.15295482977785
-4.949	95.76191731693373	101.36830020669407	138.42884414891364	152.90436269444814	177.07493647815735	191.98290788864531	201.34889071819595	216.8631071876651	235.71195807992765	238.40340515618067	240.9042850404076	244.26399637876844	235.65007101530182	241.53511383816533	237.16477296109727	239.4925274109108	241.26881674286383	243.8352435649626	235.56958378390698	239.96498634440624	235.21716030981452	240.8352635704497
-4.948	94.28242708098811	100.33062237484074	135.57411140279012	151.05596558482569	173.8317166476782	190.0115953391113	198.42318469701416	215.5414975515593	234.5700151060991	238.0237465087181	239.84510820066572	243.96785853106294	234.22224878587502	241.05712585004173	236.25374858645347	239.33805105336893	240.36077532205513	243.56098820678014	234.45421463044934	239.62010034524607	233.86516017641472	240.4321054787489
-4.947	92.77299113322135	99.21271328890582	132.67612912299884	149.1202737883642	170.44583728801473	187.90140664403387	195.4236881524782	214.1111299888966	233.27473140568566	237.53816571083382	238.68587376320968	243.59251792447563	232.70891536163649	240.50122793261144	235.23010111129884	239.09696310718724	239.34265836114653	243.20175508515007	233.26508052086982	239.20197780937812	232.435897097698	239.95037830524672
-4.946	91.24167368153442	98.01789411368962	129.74441043854816	147.10338586096924	166.92189135215133	185.65649018094285	192.36720054667884	212.57892132512794	231.83434665192271	236.95115106729628	237.43577526438347	243.1434314143439	231.1199421885631	239.8735865515391	234.10589289691706	238.77583233148795	238.21740331497088	242.76287203358163	232.00993193551446	238.7165844160886	230.94124971713504	239.39651584573295
-4.945	89.6944027014468	96.74915130517039	126.78768836264892	145.01114135604757	163.26496131569104	183.28091830467864	189.26875325874843	210.9512315305295	230.25679800701954	236.26680065370047	236.1033930784974	242.62566309562257	229.46439507758615	239.17998275590284	232.8923349503194	238.380886984175	236.98754793377654	242.2493111789806	230.6956229129131	238.16944544137777	229.39209908998566	238.77648951738277
-4.944	88.13488552498482	95.40913968969366	123.81417535210198	142.84909596329197	159.48099540963452	180.77873700486555	186.14159794210133	209.23383959441296	228.54968185177424	235.48883540321012	234.6967044174775	242.0438982508467	227.75060796110526	238.42582211681676	231.59981617954054	237.91801770074517	235.65558278006966	241.6657160348208	229.32826879108265	237.5656602859146	227.79828267177675	238.0958146311703
-4.943	86.56462046065556	94.00020362342465	120.83180943600684	140.62249931540887	155.57714111103255	178.15401559554044	182.99721269409375	207.4319254708509	226.7202049995643	234.62061560542068	233.22309876385893	241.40245951656817	225.98625095551623	237.61614776286524	230.23795514615912	237.39278365664222	234.22427321424234	241.0164317303564	227.91339515331114	236.90992041171694	226.1685448816008	237.35956071582797
-4.942	84.98300989165068	92.52441531116611	117.84846495905425	138.3362747541901	151.5620152743801	175.41089467643297	179.84532042679893	205.55005828710406	224.77513556831076	233.66515998354774	231.68939984922068	240.70532466033583	224.17839322867974	236.7556558113413	228.81567180041293	236.81042103917474	232.6969346902865	240.30553708347148	226.45607196660384	236.20652970042036	224.5104934716598	236.5723652884377
-4.941	83.38757430460672	90.9836280803594	114.87210893122374	135.99500024962816	147.44589261957364	172.5536306608424	176.69391413946266	203.5921910165044	222.7207630280074	232.62516657146338	230.10189380973554	239.95614542032698	222.33356113887842	235.84871250949044	227.34127457634602	236.17585287418663	231.07764777519316	239.53687727459814	224.9610277704023	235.45942628853442	222.83057054514956	235.7384505122423
-4.9399999999999995	81.77426034436041	89.37954113417581	111.91088813406492	133.60288968177213	143.2407983160886	169.58663528531818	173.54928504268773	201.561661805916	220.5628752357514	231.50303468667525	228.46636187073557	239.1582669225309	220.45779181908065	234.89937243242792	225.8225564257499	235.49369931005413	229.37140288207416	238.71409596152608	223.43273996001253	234.67220500589102	221.13404573414448	234.8616422347796
-4.939	80.1378297485886	87.7137712052459	108.97313723219294	131.16377384663866	138.960495931561	166.51450870449563	170.4160515616028	199.46120211641963	218.30675776369702	230.30088738694033	226.78811498558295	238.31474725686317	218.55668195461206	233.91139713734455	224.26689207766412	234.76828755840037	227.5841690665692	237.84066578935062	221.8754986626845	233.84813964279076	219.42503696117433	233.94539095928448
-4.938000000000001	78.47231038789712	85.98792576241125	106.0673038829942	128.68108084612916	134.62036867878498	163.34206502841158	167.29718990904186	197.2929517869143	215.957217843542	229.02059390324297	225.07202737885635	237.4283768640674	216.63543108121266	232.88827374826715	222.6813281708069	234.0036608251846	225.72288607214082	236.9199163939584	220.2934433436651	232.99020439709278	217.70656161665391	232.99279436857364
-4.936999999999999	76.77148609207654	84.20367213278831	103.20179291650396	126.15781596452561	130.23719916763093	160.07434947150725	164.19406981814126	195.0584810658687	213.5186321556902	227.663791655439	223.32256595713952	236.50169745905689	214.69887843743322	231.83323304062506	221.07265800097778	233.20358573207434	223.79538375604693	235.95505916725637	218.69057299888038	232.10109400004893	215.9806181830761	232.00662109098784
-4.936	75.02939888014573	82.36279719411124	100.38473775146285	123.59654170152842	125.82886010591717	156.71664663944728	161.10650173932024	192.7588195784087	210.99501484103453	226.23190757312247	221.54381303256193	235.53702029199607	212.75153233364284	230.74926670635784	219.44747346924422	232.3715579180594	221.81023769433978	234.94920824198417	217.07073247138408	231.18324218213743	214.24829562978388	230.9893354688009
-4.9350000000000005	73.24083591314137	80.46725320637634	97.62371299425836	120.9993592865539	121.41393490473027	153.2744798642647	158.03280390662044	190.394492105811	208.39009982402936	224.7261785564786	219.7394806834992	234.53644362330226	210.79759119776114	229.63914360198967	217.8121883572908	231.51080571423785	219.77657377537616	233.90539735559477	215.4375789480585	230.23883830861115	212.50990556883858	229.9431231560979
-4.934	71.40177408829656	78.51918684526214	94.925407297435	118.36789368658044	117.01129226190531	149.75360189022248	154.96989877010515	187.9655609540818	205.70743004313246	223.14767101314933	217.91291623968567	233.50186935947613	208.84095592080936	228.50542490590567	216.17302918023427	230.62429198836531	217.70383761946175	232.82659245738415	213.79453393609552	229.26984217869912	210.76513042741288	228.8699174301656
-4.933	69.50975766177213	76.52095044444327	92.29527969821342	115.70328477046074	112.63964196569793	146.15997759069478	151.9134480834136	185.4716745793674	202.95044562509568	221.49729949073674	216.06709968537396	232.43501885925807	206.8852338018481	227.35047822779052	214.535992411874	229.71471444706623	215.60154646386295	231.71570012069242	212.1447268895831	228.27799713170907	209.01317990424945	227.77142614259364
-4.932	67.56418842916995	74.47509664353834	89.73722548907324	113.00618782659465	108.31709999791535	142.49975974048468	148.85803428074183	182.9121220230351	200.12256343324313	219.77584448483583	214.20463506903224	231.3374479698985	204.93373518916323	226.17649081351323	212.90676964241516	228.78450485026005	213.47904158803357	230.57557200250477	210.49093708411178	227.26484172756216	207.25294779391703	226.6491592589339
-4.931	65.56651346816301	72.38435980957696	87.25327890015976	110.2767869649185	104.06078937637226	138.77925916085366	145.79739270566543	180.28589259134984	197.22724167521147	217.98396953526037	212.32773913813955	230.2105613875393	202.98946471665897	224.98548206416748	211.29064499296382	227.8358277233963	211.34525840354536	229.40900574662328	208.83554028303283	226.23172035992906	205.48316184684305	225.5044569356762
-4.93	63.52030180644458	70.25162946489944	84.84337926969452	107.51482499065696	99.88649918285911	135.00491078340806	142.72469498530353	177.5917400978943	194.26802518517835	216.1222377265458	210.43823124701296	229.05562645086107	201.05510972174832	223.77931563192433	209.69237165012154	226.87057924028497	209.20852909905008	228.21874284578035	207.1804662004093	225.17979321115976	203.70252056580708	224.33851805913477
-4.929	61.43120810666276	68.0799222407198	82.50522480968034	104.71965305330349	95.80841825572887	131.18323733573104	139.63287876746114	174.82825087593713	191.24856933629505	214.19112768346474	208.53752900488263	227.87378647162157	199.1330288957342	222.55971136369428	208.11603648379938	225.89038698754965	207.07642942232783	227.00746405691794	205.52717177410162	224.11004596673536	201.9098125326683	223.1524291236283
-4.928	59.30682803779217	65.87235936708697	80.23423354097478	101.89030271194041	91.83895270300559	127.32081243337085	136.51501368681423	171.99391466860936	188.17264299340036	212.1910491017533	206.62665407381013	226.66607367965327	197.22524438502285	221.32825733560287	206.56492318893132	224.8966113095965	204.9556771014079	225.77778299960275	203.87663388510776	223.0232996739612	200.1040157865467	221.94719325952315
-4.927	57.156455951141766	63.63215628213685	78.0236246307129	99.02558201200438	87.98862849060835	123.42422487016805	133.36468840451778	169.08719742284154	185.0441131822794	210.12235778456932	204.70625196916285	225.43342181519802	195.3334403955005	220.08642215931297	205.0413851060119	223.89034887284305	202.8520849145303	224.53223856054194	202.22936349181958	221.92022105957793	198.28437669762403	220.72375914094155
-4.926	54.99076041056404	61.36262958803969	75.86462554774566	96.12419577266192	84.26607273812536	119.500045835328	130.17639948636744	166.1066149545798	181.86691596494893	207.9853700748596	202.77662868787826	224.17667834215172	193.45897086252126	218.8355676510921	203.5467387418945	222.8724389855532	200.77056690078254	223.2732866812155	200.58544131012277	220.80133352185186	196.45046947981658	219.48304941575879
-4.925	52.82139677419026	59.06722441369689	73.74680166038303	93.18488861193596	80.67806084584149	115.55480065471713	126.94592028827255	163.0508064228108	178.64501917405235	205.7803764925795	200.83780556893223	222.89661618728553	191.60287798630767	217.57696184458445	202.0811880127412	221.84347307364578	198.7151920360689	222.0032920273118	198.94457329924938	219.66702889498995	194.60223878625874	218.22598821539358
-4.9239999999999995	50.66057825945633	56.749562495808874	71.6584957816629	90.20660740070726	77.22961188864417	111.5949464585595	123.67062729817178	159.91860655223618	175.3823830662164	203.50765431423642	198.8895920949174	221.59394483974316	189.76592247917102	216.31179220889774	200.6437874172922	220.80380755400847	196.68927621466392	220.7245199370795	197.30616245301522	218.5175799595758	192.74002862166472	216.953527227789
-4.923	48.520627750428275	54.41350827903407	69.58735646496912	87.18867797872969	73.92411233925635	107.6268569186783	120.34976273203206	156.7091155805079	172.08292459906303	201.16747878037668	196.93167452366933	220.2693205794159	187.94862532716937	215.04117881621792	199.23244984382637	219.75358017696826	194.6955008357954	219.43912893142098	195.66939188892187	217.3531535546058	190.86460104584003	215.66666976200386
-4.922000000000001	46.413532151598304	52.063247429359016	67.52092634370766	84.13098924661458	70.763448344291	103.65681487474542	116.98461555563654	153.42176597491004	168.75049001592407	198.76013259310935	194.96371646288867	218.92335554973945	186.15131983905476	213.7661870989705	197.84400170715585	218.6927297405152	192.73604486820642	218.14916395276094	194.03331310463315	216.17382404645448	188.9771478665835	214.36649220397493
-4.920999999999999	44.350519565841644	49.70336971902926	65.44725621951915	81.03417633088422	67.74812938154582	99.69101327878624	113.57860821947574	150.0563850611546	165.38883891404714	196.28591337655186	192.9854659364245	217.556625356682	184.37421183145796	212.48783975571632	196.47428484237437	217.62101892161758	190.8127170209528	216.8565503930776	192.39693263925471	214.9795868374222	187.0792978221904	213.05416226489837
-4.92	42.34167723768095	47.338946594743945	63.355507531508195	77.89979355472475	64.87739079117948	95.73556443079777	110.13728275952766	146.6132528270348	162.00164121311414	193.74513882142656	190.996862291226	216.16967486671666	182.61744505309346	211.20712731568585	195.11830132356994	216.5380598338513	188.927075552378	215.5630888833566	190.7592903105935	213.7703715585633	185.173120773899	211.7309534588551
-4.9190000000000005	40.39562532818997	44.975593110569335	61.236505675356064	74.73046755426179	62.14926876124291	91.7965169607694	106.66818688893956	143.09315429671113	158.59248669005615	191.1381493205324	188.99813558123992	214.76302189596754	180.88116842725847	209.92501685955997	193.7703944101858	215.44334181255715	187.08052517431216	214.27045075418354	189.11952273229974	212.5460545917875	183.2611293299945	210.39825531447391
-4.918	38.51925842079479	42.619504400239	59.08320951234414	71.53002113397365	59.560648050515226	87.87987944733027	103.18066756707121	139.49742600683624	155.16490524269614	188.46530802097357	186.98989091659757	213.3371585319504	179.16560140763144	208.64245842132857	192.42445641265687	214.3362608532668	185.27438324818058	212.98017404471946	187.47690693066002	211.30647060490188	181.34627726727456	209.05757892403398
-4.917	36.71756339557923	40.27745845316125	56.891068149135435	68.30355937538651	57.10728917150218	83.99164897494822	99.68558558765416	135.82799624198034	151.72239497775124	185.7269983650502	184.97317071359222	211.89254990754316	177.47109369274392	207.36038866197694	191.07415262730888	213.21615008772662	183.50991076176635	211.69365993616321	185.83088051466507	210.05142285662768	179.43195324417127	207.71055755776683
-4.916	34.99351908539227	37.95677948867756	54.658244222247774	65.05751106238391	54.78384709239463	80.13784235692127	96.19496938623767	132.08741879343978	148.26845469218364	182.9236193557635	182.94948880054378	210.42963035088525	175.79817570763467	206.07973150678077	189.71314975917812	212.08231067357528	181.78830712227744	210.41216951445847	184.18103688887462	208.7806921301952	177.52196771599424	206.35894221502892
-4.915	33.34808000788503	35.66525942992189	52.38569277665589	61.799620569600876	52.583897050624145	76.32452723793388	92.72162912014517	128.27890008348498	144.80661733744142	180.05557895431826	180.92083185731607	208.9487969596405	174.14759660800684	204.80139556785528	188.33533748038175	210.93404249508373	180.11067129705296	209.1368208209035	182.5270962776142	207.49404427463858	175.62053072307043	205.00459214027296
-4.914	31.780243469295264	33.4110385249907	50.07709549405687	58.538887835215306	50.49998433339731	72.55784989351793	89.27875294573332	124.40631954079757	141.34048153485344	177.1232861848095	178.88962558563998	207.45040078653636	172.52034706407193	203.5262683241643	186.93503291214893	209.7706741181937	178.47793498756735	207.86858622174842	180.8688556608434	206.19123646172335	173.7322183360963	203.64946049284453
-4.913	30.28719643913545	31.202449680783396	47.7386605187577	55.285456729263224	48.523713684077094	68.84405632174219	85.8795063733493	120.47424311988804	137.87373897334	174.1271426745723	176.85866518815087	205.934735967023	170.91766471133067	202.25520719293462	185.5071597240196	208.5915915066106	176.89077607922835	206.6082902101969	179.20612289680784	204.87202239195628	171.8619259724163	202.29557551803958
-4.912	28.864535776171934	29.047834209109002	45.37880748333657	52.05045483991671	46.645890456348376	65.18950322729246	82.5366529175992	116.48792982987216	134.41019635016912	171.06753448797545	174.83101203092312	204.40202726022713	169.34102089429126	200.98902778935695	184.0473959889515	207.39626507960796	175.34952237019974	205.35660783699043	177.53864211755257	203.53615679412553	170.01480747435141	200.94501771574537
-4.911	27.506552637625905	26.955339133903266	43.007764708477026	48.84579024059504	44.85672016339198	61.60065576800999	79.2622104500248	112.45333108179285	130.95379118422153	167.94482520899578	172.80986062903398	202.85241660161503	167.79208815820658	199.72848982560757	182.5522876379544	206.18427476878603	173.85405641531386	204.11406403902546	175.86601874197538	202.18339964897964	168.1961996757681	199.59989363604015
-4.91	26.20656925738783	24.932707755922703	40.637110313613775	45.68391299733549	43.146066293640565	58.08406948613948	76.0671532776047	108.37708258825127	127.50860115291732	164.75935128855133	170.79838218980734	201.28594937074232	166.27268884414346	198.47428123643076	181.01932702314676	204.95533280326083	172.40373217399832	202.88103419000808	174.18765300851697	200.81352062061217	166.41153308110165	198.26230704318138
-4.909	24.957313818109252	22.987075703606358	38.27929078152998	42.5775508889879	41.5037589797158	54.64635467044694	72.96116560582469	104.26648846604759	124.07884647430856	161.51142069359156	168.79955275278124	199.70256115152262	164.7847260890549	197.22700122868724	179.44699844288527	203.70930401439858	170.99731305503693	201.65774622483733	172.50269069283596	199.42630419284134	164.6662301550142	196.93432827597871
-4.9079999999999995	23.751317000084757	21.124784211602734	35.947149337796915	39.539429947564386	39.9199401616138	51.29412245083882	69.9524482220836	100.12949711536982	120.66888427925858	158.20131587663076	166.81597537637836	198.1020657984294	163.33009948922026	195.98714303016595	177.83479427841525	202.44622349767582	169.63293901757393	200.4442846841652	170.80999861900895	198.02155597933415	162.96559350064695	195.6179626903819
-4.907	22.58131214173814	19.35122095839839	33.65349261048495	36.58199093651589	38.385425086576504	48.03391314458294	67.04757733868821	95.97466839119505	117.28319302036037	154.82930202916873	164.84970675526426	196.48414561438162	161.91060860562402	194.755077154073	176.18320649109876	201.1663114978222	168.30812780211326	199.24059698374728	169.10817074465726	196.59911060550152	161.3146868436406	194.31511909674757
-4.906000000000001	21.440619987772237	17.67069664118479	31.410717970040643	33.71711277431743	36.89205601118681	44.87210865966545	64.25141276643532	91.8111315570948	113.92634397962387	151.39564149486588	162.90209904463322	194.8483443916696	160.5278483183844	193.53103599789276	174.4936985839294	199.8699853935494	167.01981237155763	198.0465021341219	167.39556812505577	195.15884145068634	159.71821221716561	193.02757909852764
-4.904999999999999	20.32349891811035	16.086362805770687	29.230516448580435	30.955853226841427	35.433022282928846	41.81483200778136	61.56705194796201	87.64853352966182	110.60295617211773	147.90061510360755	160.97366746788262	193.19406396566785	159.18310071362555	192.31510055879698	172.7686627907604	198.5578686517091	165.76441352114017	196.86170202231034	165.67039312895378	193.70067239721567	158.18038706044393	191.75696820084755
-4.904	19.2254424922503	14.600173545740923	27.12365804087378	28.308216017739202	34.00312179404329	38.8678380753044	58.9958266803154	83.49697699271259	107.31763072730926	144.3445510511187	159.06399346068082	191.52056478499122	157.8772286541486	191.1071899750817	171.01136636114347	197.23079660172633	164.53794366063602	195.68579522442363	163.93079513490687	192.22459156770051	156.70482511716483	190.50472948807356
-4.9030000000000005	18.143408190778207	13.212890799790832	25.09985833659058	25.782951948894798	32.59894206594196	36.03640064225487	56.537340271396054	79.36694809064448	104.0748614515442	140.72786179411912	157.17167164684238	189.826970817032	156.61057639985142	189.9070544989106	169.22588956229416	195.88981885560662	163.33613525882637	194.51829315494794	162.17500186119528	190.73066685461984	155.29442507721126	189.27210057163296
-4.902	17.075964379239537	11.924130343459089	23.16771857262281	23.38739980372027	31.218944628344154	33.325201144963245	54.189543997160506	75.26923360376009	100.87891991425516	137.0510892592873	155.29430686673444	188.1122788936201	155.382882577247	188.71427237677224	167.41705665819862	194.53619817424297	162.15458559850381	193.35863818638225	160.40146776402406	189.21906286921828	153.9512708699472	188.06009438755305
-4.901	16.023346649679784	10.73244337821479	21.33472590622025	21.12737084719366	29.863443382466194	30.738224796287337	51.94885264247541	71.21482776529328	97.73371608341085	133.31495847238713	153.4285648444163	186.37537236959312	154.1932104449621	187.528250968736	165.59035988349132	193.1714055653301	160.98890848040918	192.20622320470042	158.60902885216993	187.69005877273634	152.67654740891456	186.86948428310893
-4.9	14.987419600180033	9.635426994654125	19.60729735325888	19.007078753882606	28.534475608641173	28.27866939346306	49.810299264395304	67.21482919757652	94.64263909773867	129.52043949477414	151.5702769890464	184.61503873147527	153.03989978025115	186.34823228521353	163.75187550290292	191.79711140010812	159.83488340572015	191.06041191559282	156.7970520411426	186.14406631402966	151.47047541014436	185.7007936808197
-4.899	13.971545493286872	8.629855790892409	17.990849529898224	17.029114890312457	27.235572446172334	25.948871481596548	47.76772887720709	63.28032881615893	91.60838685018942	125.66881729655616	149.71459643786827	182.82999056926266	151.92054385618127	185.17330296992182	161.9081705701434	190.4151723625045	158.68859353024448	189.92055909690336	154.96556696739492	184.58164729389884	150.33226864788634	184.5542904536965
-4.898	12.980366728480856	7.7118265641629336	16.48987696911398	15.194467134607127	25.971443290274557	23.750253559842424	45.8140294437619	59.422289964642864	88.63279715645797	121.76176888503907	147.85619897674405	181.01888912683606	150.83199393994695	184.00240861916012	160.06619903116427	189.0276141002858	157.5465451953691	188.78602991588787	153.1153690760658	183.00352961565326	149.26011664672853	183.42998599639188
-4.897	12.019514278054416	6.876908211699996	15.108024048872432	13.50257889779759	24.747594944378854	21.68329480487889	43.94139644905092	55.65142248325186	85.71669677720848	117.80144662917594	145.98951917773718	179.18036948967458	149.77039257415018	182.83437220782588	158.23318633180313	187.63660953606154	156.40576389435873	187.65621740492352	151.24808475187447	181.41062106778895	148.2511953001159	182.32763884051175
-4.896	11.09525878472046	6.1202896836315315	13.848139023852903	11.951443761475085	23.56991100169729	19.747526448260484	42.14162466445509	51.978052859908004	82.85978682336476	113.79056626475493	144.1090092590296	177.31306636405165	148.7312356610491	181.66791629727757	156.41650259765302	186.24445291584095	155.26386386646516	186.53055722156876	149.3661921450418	179.80402001901254	147.30170721448945	181.24676254557951
-4.895	10.214124559604507	5.436919906125661	12.712302783744011	10.537730190979158	22.444219453035004	17.941551592422094	40.406417830464925	48.41199303808077	80.06058354442162	109.73249752741174	142.2094060843494	175.4156393578518	147.7094621058732	180.501688631896	154.62352561094704	184.85352982017366	154.11909083942342	185.40853890955086	147.47299491272042	178.18502228518057	146.40695267415944	180.1866375048825
-4.894	9.382488983614023	4.821634905354986	11.70182925293324	9.256930131747042	21.375876779902253	16.263087990892927	38.72770429981716	44.96241083181712	77.3164317951799	105.6313547500776	140.28599062455126	173.48679669361098	146.69956853670598	179.33429068977267	152.86149604764668	183.46628353044585	152.97033948997765	184.2897130231161	145.572550028851	176.5551235461175	145.56143099316188	179.14632624038362
-4.893	8.606190635045381	4.269268780717932	10.817238342393837	8.103524944925741	20.369394852969542	14.709031241559746	37.09794460172508	41.63770519369101	74.62360445693949	101.49208410242926	138.3348242772793	171.5253163686896	145.6957454507958	178.16430873505988	151.13736859208242	182.0851783203538	151.81714873608703	183.1736936704939	143.66955473454487	174.91601683910417	144.7589706838702	178.12469172314488
-4.8919999999999995	7.890168784944279	3.7747465801145257	10.058205711136731	7.071162072245319	19.428133067084403	13.275535013674464	35.51041576308733	38.445389765234964	71.97749490496027	97.32054348517269	136.35294774876397	169.5300639206162	144.692030088025	176.99034691947688	149.45766347495262	180.7126604178913	150.65967886207926	182.06015626174323	141.76920121067235	173.26958482533198	143.99288538019462	177.12041824297057
-4.891	7.238154776684005	3.333158422046188	9.423496068388271	6.152836015835868	18.55407271519914	11.958104387056874	33.95945730017436	35.391988183898675	69.37290171380408	93.12357048204348	134.33853068395746	167.50000614836296	143.68247045571033	175.81106199049847	147.8283235834472	179.35111754308457	149.49867465156726	180.94883049771414	139.87701028178887	171.61788670552167	143.25615089496236	176.13203435868672
-4.890000000000001	6.652432400944772	2.9398153154257476	8.910888261593566	5.341067645571273	17.74768415721974	10.751698133812257	32.440665180935376	32.48294450459866	66.80439589092344	88.90903329335244	132.29096369404593	165.43422037036288	142.6612942875161	174.62519917532907	146.25458251998404	178.00283805835537	148.3354182046564	179.8394888945331	137.99865710078583	169.96313984197215	142.54159728844252	175.15793748254174
-4.888999999999999	6.133679942995923	2.590288001978724	8.517100984348872	4.6280764683014874	17.007890456457016	9.650835800159333	30.95102270429795	29.722551805332216	64.26675193071655	84.68585931129434	130.21088855882763	163.33189905278815	141.62307638007468	173.43162881428728	144.74084883509735	176.66997086004633	147.17167407898688	178.73193138569826	136.13980211477167	168.30769631883052	141.84210852063805	174.19641968163145
-4.888	5.680901432780131	2.280430768266563	8.237727734418982	4.005941269501202	16.33212441995131	8.649705708711636	29.488960951428396	27.113901585093213	61.75541588071115	80.46403603415176	128.1001667745861	161.19234990157705	140.56289777889316	172.22938330744287	143.2906111669744	175.3544871821813	146.00962802540354	177.62596676639836	134.30593960807286	166.65401483510934	141.15082130236436	173.24569430914545
-4.8870000000000005	5.291449125361152	2.0063925483844174	8.06718884570362	3.4667454248585248	15.716469923426821	7.742270445248395	28.054345913407765	24.658855941179638	59.266977370826446	76.25457942738888	125.96179083624655	159.01499176351797	139.4764907301734	171.0176939089165	141.90636824702804	174.05814547080638	144.8518191399111	176.52139192884187	132.50227384005314	165.0046284730009	140.46131428305276	172.3039231023931
-4.886	4.96113374647558	1.7646177870188136	7.998707220967979	3.002704132216376	15.155873464707147	6.922366957527141	26.64839418254533	22.358043758239592	56.79960898292086	72.06946567532214	123.79974626357681	156.79934691138132	138.36036419578764	169.79602685183414	140.58958674877573	172.78246041697264	143.7010639861354	175.41796997300176	130.73362947179683	163.36210901660604	139.7677788150294	171.36924339846286
-4.885	4.684413908703298	1.5518394920653504	8.02431300085017	2.6062717881876796	14.644408380357774	6.1837990163025145	25.273523768110696	20.210881291027192	54.35343598129476	67.92152354393608	121.61883506136006	154.5450304835502	137.21190601933034	168.5641182141324	139.3406888362225	171.52867710999442	142.56037039681433	174.31540835746512	129.004398963365	161.72902861385612	139.06516326124515	170.43979511932665
-4.884	4.454651654868676	1.3650667206414977	8.134880972874008	2.270228685795082	14.175572238350172	5.520420416415653	23.933150732585126	18.21561662443522	51.93080249857075	63.82428626792439	119.42447282273908	152.25173800064073	136.02945945019908	167.3220068452608	138.15907006524785	170.2977510953758	141.43283842397219	173.2133382769709	127.31852536771541	160.10791967821925	138.34928414775436	169.51374716595788
-4.883	4.264417579216561	1.2015684588643052	8.320203147572029	1.9877471003124276	13.742597590656706	4.926207885319106	22.631445575290304	16.369396600779563	49.53640661923327	59.79180391065837	117.22247197976021	149.91923198378035	134.8123735412127	166.07006457313997	137.04314705096596	169.0903349022704	140.32154638228445	172.11129641724136	125.67951493453259	158.50123401692665	137.6168993180654	168.58932283748769
-4.882	4.105826607924533	1.0588555189645017	8.569097641421699	1.7524376261235135	13.338757397574096	4.395323187577119	21.373065351556676	14.668353969676106	47.17728591159367	55.83841940710051	115.01882287704096	147.54732874834082	133.5610287465021	164.80902280875515	135.99043306910005	167.90677135496628	139.22942113285092	171.00871014759687	124.09047063731312	156.9113022475573	136.8657404775827	167.66482386062046
-4.881	3.970884404662826	0.9346617262867055	8.86955378998707	1.5583773004742119	12.957648765364794	3.922164349818267	20.16287826587401	13.10771179039841	44.862646008195604	51.9785138307964	112.81948263765877	145.1358864424451	132.2768406427669	163.53999457330946	134.99763853798044	166.7470937150357	138.1590935998306	169.90488707394988	122.55413554384886	155.34029462094628	136.09450493029271	166.7386525820739
-4.88	3.8518245378196707	0.8269253345818942	9.208912216969711	1.4001215807646703	12.593441833498296	3.5014062764056906	19.00569691149554	11.681901542816417	42.60353679752581	48.22622864612999	110.63017955651303	142.68479534371778	130.96224586242394	162.26449090157504	134.06079216451494	165.611032430216	137.11274282478314	168.79900969753447	121.0729341355997	153.79018439939287	135.30280869259872	165.80933184952977
-4.879	3.741417953416439	0.7337713125920712	9.574077343720418	1.2727026189079085	12.241084328483309	3.128031286081352	17.906034566773055	10.384691011602838	40.41239254342933	44.59517462644308	108.45623839078755	140.193971324659	129.62067487816253	160.9844305363919	133.17537747837454	164.4980280079374	136.09193439131798	167.69013571781622	119.64900035547255	152.26271493662114	134.49110531061675	164.8755220916835
-4.878	3.633238811993323	0.6534949008530413	9.951758491257106	1.1716164959031987	11.896456090631883	2.797350284650318	16.867896226991082	9.209317816439997	38.30246270366962	41.09813855943619	106.302429796164	137.663353252711	128.25651609963765	159.7021418338186	132.33647858692706	163.40724930060728	135.09746149423216	166.57720429195587	118.28418326009351	150.75937156090083	133.66057642810955	163.93603511268188
-4.877	3.5218741682021184	0.5845466490728854	10.328734290689487	1.0928021465505255	11.55647144161344	2.5050154119656356	15.89461265141253	8.148624470679144	36.287168440096075	37.746799675923974	104.1728455764568	135.09290491253057	126.87507481449981	158.42035585499087	131.5389283380279	162.33761629997977	134.12919896301563	165.45904832849746	116.98002443504353	149.28135926669245	132.81300132695594	162.98984414683068
-4.8759999999999994	3.403069040165025	0.5255190087313598	10.692133614570114	1.0326146296444898	11.21913032969983	2.2470250769238485	14.988721977314729	7.195191050618213	34.379425112658225	34.55146782739373	102.07080053727586	132.4826218332407	125.48252891676931	157.14218973601024	130.77745176491024	161.28782640115514	133.18598187568014	164.334412660124	115.73770541755353	147.82958706754334	131.95061323171578	162.0360897809829
-4.875	3.2738028337344853	0.47513446516327557	11.029724759219814	0.9877952004821668	10.883521594014155	2.0197223339238963	14.151899735015018	6.3414619232603275	32.5909730554367	31.520854762756745	99.9987615698195	129.83254318085952	124.08588131358778	155.8711196047282	130.04679778929372	160.25638302210362	132.26552076443554	163.20197771900283	114.5579677801542	146.40465965247725	131.07595014697637	161.07408144744164
-4.8740000000000006	3.132297538162202	0.43223513806017994	11.330203278561381	0.9554403423227609	10.549783356511831	1.8197875674252553	13.384934695913705	5.579863478963038	30.931757610557085	28.6618884427682	97.95830499313057	127.14276864457062	122.69290667437538	154.61094255368505	129.34185273799167	159.24162545798214	131.36436465430324	162.06038813743484	113.44101273929566	145.0068767247591	130.19170745803555	160.1032943201441
-4.872999999999999	2.9779622832622317	0.39577374798047793	11.583467852427095	0.9329715371767869	10.21902650228537	1.6442264437606962	12.687745145201013	4.90291040777291	29.40939503017064	25.97957827397337	95.95010387783479	124.41348001390227	121.31208812567687	153.36572747830988	128.65773031110518	158.24175891261504	130.47792123433396	160.9082855237879	112.38639066454544	143.63624009724893	129.3005985970425	159.12336160894557
-4.872	2.8112824624619797	0.36480582890633984	11.780873028374279	0.9181071316491269	9.893227544457831	1.4903540643561608	12.059428063078434	4.303298703478811	28.028754001224648	23.476936591625392	93.97394771114689	121.64496692153404	119.95253795030764	152.13975494179027	127.98983420523221	157.25488377952175	129.60054041049744	159.74434452526842	111.39289325901181	142.29246829101947	128.4052289094456	158.13406243561542
-4.871	2.633664451735901	0.3384830549912519	11.915447743231347	0.9088372088120121	9.57509704153763	1.3557762132068152	11.498332414132346	3.773984237716571	26.79167394380665	21.15495886291318	92.02879698042463	118.83765602263371	118.62389562796277	150.93744662149376	127.33389156655555	156.2790234340374	128.72566353048936	158.56731118929062	110.4584621742112	140.97501805720222	127.50798660181081	157.13530568200235
-4.87	2.447248831811916	0.3160475380174997	11.98206929817499	0.903401939802002	9.267929319433964	1.2383685343103037	11.002147297428488	3.308246382240447	25.696831714417485	19.012662130931258	90.11287474403301	115.99214270587646	117.33619687101657	149.7632853115069	126.68595769509952	155.3121500337882	127.8460360192732	157.3760425762356	109.58012729042808	139.68311194315456	126.61095344173386	156.12711041417373
-4.869	2.2547058729236227	0.2968269382483971	11.977583950603698	0.9002734844918998	8.97543872098693	1.1362544024461818	10.567996049055417	2.8997367412224384	24.739758742410675	17.047178390145913	88.22379583805716	113.10922429269651	116.0997087520651	148.62172688303903	126.04239476665315	154.3522080899503	126.95397642463622	156.16954655796192	108.75398589243734	138.41577077997903	125.71583680531282	155.10958369204124
-4.868	2.0590268764254707	0.28023021548263466	11.900867443001781	0.8981411612991662	8.701587109099851	1.047782164931807	10.192528411361689	2.54251356499949	23.913001682812276	15.253897071085662	86.35873200941933	110.18993358848984	114.92472852677089	147.5171060177747	125.39982957637906	153.397135845803	126.04169039399423	154.94702075570896	107.97523072197916	137.17184980294718	124.82392377044594	154.08289675646017
-4.867	1.8633238764859172	0.26574383140216273	11.752821484421432	0.8958993295467793	8.450406987895287	0.971502335875837	9.872004450994012	2.2310628374328725	23.20641197171948	13.626648774428416	84.51460812576398	107.23557160929087	113.82134711613196	146.45353790544618	124.75509722345731	152.44488475924155	125.10161433276136	153.70788962247732	107.23823075233392	135.95007704627142	123.93605723144826	153.04726072883508
-4.866	1.6706483485383867	0.25292820219957124	11.536305243981722	0.8926372358829141	8.225824430297552	0.9061452224548854	9.602365861305248	1.9603073536065658	22.607543620953358	12.15792094280461	82.68832101715853	104.2477383245108	112.79918208758028	145.43481841245745	124.10517905039589	151.49343760895184	124.12677081874246	152.45183875086775	106.53666395864559	134.74909268620615	123.05263342174378	152.0029030467909
-4.865	1.4838371610845775	0.24141419580107332	11.256004078269322	0.887629974976681	8.031486008593248	0.8505993602519885	9.379292452480469	1.7256053318614697	22.10213438478503	10.839095347099057	80.87696891191361	101.22836033141856	111.86708893394294	144.4643254610007	123.44714386294763	150.54082590817777	123.11111654535034	151.17884557811237	105.8636968377984	133.56748813731275	122.17361971499537	150.95004588081818
-4.864	1.305391284592614	0.23089947416931597	10.918240753970725	0.88032970337389	7.870594071353416	0.8038910374030916	9.198243840798845	1.5227402382059438	21.674643088422627	9.66069709200851	79.07807637099248	98.17971450668085	111.03286302582278	143.54492448876584	122.77810138410672	149.58514739747443	122.04986377315602	149.88920575543153	105.21220143079016	132.40384391988715	121.29859106931669	149.88888772238622
-4.8629999999999995	1.1373899804844292	0.22114450050283413	10.530737117965874	0.8703563169033984	7.745754918423512	0.765165100390506	9.054488424356189	1.347903549843024	21.3088152907803	8.612645261897907	77.28979762908399	95.10444685547587	110.30294735661562	142.67888087389534	122.09517600612503	148.6245843861449	120.93975795070591	148.583554538892	104.5749975099783	131.256765585304	120.42678294035424	148.81958920064153
-4.862	0.9814405607817381	0.21196806446991312	10.102336325227323	0.8574869433982215	7.658844601722998	0.7336671618069343	8.943123511349171	1.197672158489789	20.988250326717488	7.68449624140525	75.51108076012844	92.00558598551993	109.68216273583997	141.86778210071668	121.39550724137693	147.65742361616213	119.77929712259964	147.26288263550916	103.94510568784924	130.12491727600715	119.55715790552341	147.74226397547676
-4.861	0.8386615230850287	0.20324222505637757	9.642697235630768	0.8416437959922626	7.610897128341837	0.7087272745806584	8.85909179719313	1.06898202550969	20.696944848229585	6.865672037204792	73.74177639134263	88.88655085306317	109.17347716407188	141.11247220898022	120.67628095371069	146.6820781354032	118.56888263526145	145.9285459961427	103.31599661438258	129.00705276980463	118.68848264197632	146.65697527915293
-4.859999999999999	0.7096950625553664	0.19488662766599615	9.161973377801855	0.8228801568834367	7.602019680318407	0.6897450983482959	8.797200139261763	0.9590995626340522	20.41979096369452	6.145667466277153	71.9826778738233	85.75115263927397	108.77782964467067	140.4130007210574	119.9347926569468	145.697111400844	117.31089504103132	144.58226908485764	102.68182213658613	127.90204407699241	117.81941134957091	145.5637383528085
-4.859	0.5947437201277687	0.1868622159047774	8.670488962256162	0.8013644948239446	7.631339030547479	0.6761765603426202	8.75214665835631	0.8655920373401018	20.143010688486985	5.514231730514138	70.23548472589107	82.6035907965073	108.49402072735982	139.76858779379623	119.1685411241723	144.70126350682293	116.0096935146122	143.22614117659393	102.0376161369025	126.80890779249708	116.94857129772902	144.46252866941643
-4.8580000000000005	0.4936252630113879	0.17916442415500775	8.178423875525503	0.7773629399066897	7.696982592000909	0.6675220022515763	8.718561557724978	0.7862981035817695	19.854512442187236	4.961521547860259	68.50268741251318	79.4484434356683	108.31867787561991	139.17760681758557	118.37534751535738	143.69347907533972	114.67154108732383	141.86260525010024	101.37945547591794	125.72682943313175	116.07464599982117	143.35329547620597
-4.856999999999999	0.4058397750322308	0.17181599928272379	7.695518510321276	0.7512205271915628	7.796096483352998	0.663315801933134	8.691065708563137	0.7192993485746184	19.54415957805584	4.478224556803357	66.78737852800717	76.29065229458601	108.24629868391807	138.63758511286665	117.55349246047165	142.67293598590174	113.30446121923889	140.4944390643407	100.70457469632152	124.65518590517274	115.19645166368458	142.2359798539129
-4.856	0.33064328325127396	0.16485965337106512	7.230807813725843	0.7233417612982497	7.924901653653968	0.6631174602421022	8.664349091894186	0.6628935356737707	19.203945269850028	4.055653079359716	65.09300249432957	73.13550252815051	108.26936952455772	138.14522278545846	116.7018612720022	141.63907379516937	111.91803345332224	139.12472805049043	100.01143153195014	123.59356605815958	114.31300307996258	141.1105362034922
-4.855	0.2671229568154507	0.15835078954778797	6.792392198005184	0.6941711376666843	8.078787534782407	0.6665041444502413	8.633268771355002	0.6155700215718152	18.828072393891247	3.6858094697628228	63.42306220859003	69.98859749894713	108.37855191076618	137.6964292287571	115.82008590743177	140.59162043397498	110.52313708355805	137.75682973586532	99.29972346284609	122.5417890102431	113.42356598698545	139.97695585590668
-4.854	0.21426986213218724	0.152350566096336	6.387251074991566	0.6641742792282188	8.252440960089633	0.6730646775728928	8.592963428508963	0.5759876408926689	18.41294122045306	3.3614251691673083	61.78080594613076	66.85582863821611	108.5629242501635	137.28637623364693	114.90867160544539	139.5306155996997	109.13165204341725	136.3943295573134	98.57035828112959	121.4999196144467	112.52769412717623	138.83529137482185
-4.853	0.1710463216175089	0.1469195677512091	6.021102841281952	0.6338203122969337	8.440006297385832	0.6823949552903883	8.53897890140715	0.5429551886097029	17.957051649475023	3.0759762297254207	60.16892065950053	63.74334031610042	108.81026319658021	136.90956621210327	113.96909635905455	138.4564292070235	107.75612584941419	135.04098813256758	97.82538369234743	120.46828011840351	111.62525056464939	137.6856800960166
-4.852	0.13644598746574624	0.14211233655572322	5.698313227905	0.6035660205782749	8.635271005028864	0.6940947583163929	8.467396930846814	0.5154144943209086	17.460830255872448	2.823678480096594	58.58925822501699	60.65748953902128	109.10734684108061	136.55991367828977	113.0038725688434	137.36977333231016	106.4094147766133	133.70068034542626	97.06788228758228	119.44745680071925	110.71641420201998	136.5283655235904
-4.851	0.10954571136458092	0.13797297867929892	5.421852083080384	0.5738421935359018	8.831869250219023	0.7077659084826343	8.374957727618021	0.49242597390004494	16.92639539914489	2.599465705852595	57.04261905384851	57.604800214140376	109.44026171609835	136.2308378743863	112.01656227006619	136.27170628821122	105.10430688630375	132.3773269625848	96.30183880327694	118.43830019126405	109.80167363244027	135.36371537600044
-4.85	0.08954909341499502	0.13453201047122218	5.193296914619938	0.5450424398478723	9.023494948074307	0.7230116929038071	8.259166267842971	0.47315646308290854	16.357275946887526	2.398954245684191	55.528612960544194	54.591911717111024	109.79469704489792	135.915364282151	111.0117401099416	135.16362778637514	103.85313441366627	131.07481992502574	95.53198654860572	117.44191743912424	108.88181131675228	134.19223533127257
-4.849	0.0758221816581645	0.1318045404524171	5.012879908593643	0.5175145840822973	9.20411470036744	0.739437454378782	8.118372555505571	0.4568690821599954	15.758100622183001	2.2183972930438993	54.045610689268614	51.62552159227859	110.15621269592408	135.60623272192134	109.99490156977491	134.04726456766542	102.66738358460165	129.79694292333676	94.76363939627682	116.4596555070892	107.95788145106157	133.01457784069237
-4.848	0.06792214546637876	0.12978980868609238	4.879573697046087	0.4915546199189295	9.368170727945373	0.7566522199030329	7.951817500379063	0.4429148479494769	15.134275507024507	2.0546319768533716	52.59079167834781	48.71232241491957	110.51047157280284	135.29600979731777	108.97231754479871	132.9246463724048	101.5573112342664	128.5472893432491	94.00251500353238	115.49307415638222	107.03118472075691	131.83154573963017
-4.8469999999999995	0.06561986200087361	0.1284720265130502	4.791209912340968	0.4674030687223149	9.510764067821007	0.7742712149090435	7.759638456583437	0.4307257347618416	14.49166676945086	1.9050220047485378	51.160285282415565	45.85893314854984	110.84343222346877	134.97720357867223	107.95084005558665	131.79807265259865	100.53157952445618	127.32918011648086	93.25455415080704	114.5439081333727	106.10324244008382	130.64409075596794
-4.846	0.06891725448196005	0.12782238377789662	4.744623592243624	0.4452434969917751	9.627809075361712	0.7919190903361166	7.542831637227432	0.419808886160008	13.836304253236491	1.7673983142742613	49.74939460952332	43.07182571715513	111.14150273269112	134.6423786085615	106.93766731159745	130.6700709552682	99.5969222991433	126.1455843897452	92.52574041401925	113.61401855769994	105.1757714579224	129.45330737373286
-4.845	0.07805993894395591	0.12780202304292032	4.735815846452889	0.42520288496462855	9.716151621267507	0.8092336740881053	7.303172244763889	0.4097416903401055	13.17411927455094	1.6399998131625113	48.3528851681558	40.357247948623616	111.39166188411701	134.28426953293436	105.94007934335635	129.54334839218808	98.75785872745357	124.99904618775417	91.82192392173316	112.70533419942862	104.2506598556266	128.2604228263405
-4.843999999999999	0.09354531886932041	0.12836572591446124	4.760126916949256	0.40735351196256453	9.773645242734505	0.8258700486064695	7.043096847056106	0.40016745099161144	12.51072698021459	1.5214159169036003	46.9653153244736	37.7211444881556	111.58155758326141	133.89589188432404	104.96515776461207	128.42073802118537	98.0164713270025	123.89162035424071	91.14865271833625	111.81978407037317	103.32994211122181	127.06678424818959
-4.843	0.11612576939850368	0.12946601949679978	4.812411901546584	0.3917160286141653	9.79918179271448	0.8415047525170232	6.765555877047564	0.3907914105031564	11.851260164497075	1.4105322243134926	45.58138260884149	35.169077680364204	111.69959515450935	133.47064874367172	104.01950476848032	127.30514226858887	97.37226570264299	122.82482097616857	90.51101521808869	110.95922348242499	102.41577131607403	125.87384418761155
-4.8420000000000005	0.1468060349814246	0.1310573937813327	4.887211976339501	0.37826341548421694	9.792675684415283	0.8558399067002131	6.473846761813915	0.3813769121864356	11.20025777795199	1.3064803210000766	44.19625939935998	32.70615072914123	111.7350290397746	133.002432161741	103.10897710700533	126.19947570089214	96.82212792902729	121.7995852102842	89.91349729605201	110.12535638181701	101.51038544544707	124.68314576634245
-4.840999999999999	0.1868334895641929	0.13310032451697257	4.978914926917738	0.3669255735646885	9.755003474185777	0.8686070736736929	6.171439796898373	0.3717415222817265	10.561607761530512	1.2085923755752015	42.80589339974376	30.33693562516201	111.67807049336464	132.48571831256	102.23845051267776	125.10660949537802	96.360392173233	120.81625493273835	89.35985759014604	109.31965729332565	100.61606478188756	123.49630875451757
-4.84	0.23767954003766545	0.1355648201406807	5.0819001185123085	0.35759434547836405	9.687903073325419	0.8795706738180782	5.86180929544964	0.36175297071098267	9.938540551191386	1.116360901319381	41.407252322492816	28.06540835485679	111.5200211483703	131.91565536932532	101.41162880785828	124.02931986375819	95.97902585588962	119.87457793367058	88.85302444842915	108.54329655080996	99.73507845450548	122.31501771549111
-4.839	0.3010102521037601	0.13843325338957502	5.190664601446854	0.3501288185166922	9.59383913872012	0.8885308026596475	5.548281721765388	0.3513248116394494	9.333666827823432	1.029403802194862	39.99849778568444	25.894893759947138	111.25343808556319	131.28814303561168	100.63090987489413	122.9702424584397	95.66793261734425	118.97372950884785	88.39501753441678	107.79707261063498	98.86961965575438	121.14101316697352
-4.838	0.3786442965309152	0.1417022945646791	5.299928728610242	0.3443608046625607	9.47584299395475	0.8953253199887021	5.23391057386241	0.3404117502729284	8.749050978723842	0.947434610282826	38.57907999335742	23.82802210872732	110.87233070204182	130.59990253854318	99.89731782486582	121.93183445463471	95.41536509177149	118.1123543057436	87.98689633565208	107.08135511897135	98.02173127443098	119.97608641498725
-4.837	0.4724965951493401	0.14538382930835866	5.404721306396762	0.34010042364235604	9.33733664361335	0.8998311136547227	4.921384948207945	0.329004629667608	8.186310366869579	0.8702376536873444	37.149751598546935	21.86669899052839	110.37238381843615	129.84853571212693	99.21050723739512	120.91634557568464	95.20843073188361	117.28862722154119	87.62873670727453	106.39604202772769	97.19322617322997	118.82207836067404
-4.836	0.5845066154856415	0.14950481383805	5.50044575852229	0.33714173054362284	9.181950980547072	0.9019644776688039	4.6129753371665965	0.31712511860432957	7.6467298818078895	0.7976477695842892	35.71250556760566	20.012089588207537	109.75119571384306	129.03257159324673	98.56884140350556	119.92579884020326	95.03366556209488	116.50033109498106	87.31963519470874	105.7405334420787	96.38560879128926	117.68088217734169
-4.835	0.7165511243229892	0.15410608942815518	5.582929919049507	0.3352683300260368	9.01334812368805	0.9016805844784707	4.310516663902659	0.3048201860230031	7.131381322771521	0.7295340943691141	34.27044729265444	18.264617763815913	109.00851476991843	128.15149875223014	97.96954226697314	118.96198128597084	94.87764371641164	115.74494795651614	87.05773935651433	105.11372406992133	95.60000677617322	116.55444933033438
-4.834	0.8703423405585925	0.1592402405900309	5.648462786290405	0.33425890741979264	8.835056997683255	0.8989720731105046	4.015425240655921	0.2921564859246778	6.64123784938598	0.6657874180216025	32.82761520626973	16.62397975775096	108.14645470401558	127.20578142191559	97.40890542763975	118.02644439511987	94.72758582477866	115.01975977425963	86.84030083855914	104.51401518284979	94.83712256523174	115.44479799251235
-4.833	1.0473137732231326	0.16496863382870292	5.693821809323433	0.3338925876223163	8.650329866528027	0.8938668159431972	3.7287435883591713	0.27921480576888413	6.177274910523905	0.6063105776848816	31.38876649466999	15.089171698243824	107.16966640988466	126.19685741332887	96.88256936415019	117.12051343479595	94.57192745400862	114.32195402121513	86.66374674568628	103.93934595637126	94.09721492503498	114.35402252246325
-4.832	1.2484975068572084	0.17135781327739696	5.716294044162668	0.33395401128539925	8.462025699445496	0.8864249644728192	3.4512051367267813	0.26608474836718354	5.74055060143902	0.5510113799172458	29.95914513862556	13.658529587008461	106.0854444624773	125.12711585077695	96.38582419543721	116.24530446206407	94.40081031112318	113.64872904352424	86.52376411955072	103.38724301043327	93.38011921434264	113.2843023509352
-4.8309999999999995	1.474398189728029	0.178475454589671	5.713693862140089	0.3342380001316945	8.272524148173453	0.8767354058281632	3.183309879882993	0.2528598201021785	5.332260181290158	0.4997975755265339	28.544248574529785	12.329779999902827	104.90374844004666	123.99985295742292	95.91394208589224	115.40174734374872	94.20646384780073	112.99739416281491	86.41539221940396	102.85488599901085	92.68531250545963	112.2379083920263
-4.83	1.7248703535314436	0.18638608929944664	5.684378922067094	0.3345536745110434	8.083671734698251	0.8649117845058847	2.925402116308359	0.2396330862157522	4.953761399064545	0.45257345882788313	27.149607053250218	11.100099438993785	103.63712322966202	122.81920449839595	95.46250906853946	114.59061283107211	93.98345294945963	112.36545970953499	86.33311789879673	102.33918627436015	92.01202579855334	111.21720498492874
-4.829	1.9990067953063702	0.19514680978982288	5.62726496881292	0.3347278903081391	7.896759767368987	0.8510882560456846	2.677742360194373	0.2264935275887041	4.6065692347007445	0.40923771860302205	25.78058667674998	9.966180102778937	102.30050808938513	121.59005405381887	95.02773686079533	113.81254152238614	93.72877786717338	111.75071274640737	86.27097065899748	101.83687504061533	91.35940068774532	110.22464539928585
-4.827999999999999	2.295046432134483	0.2048031523161132	5.54183885124064	0.3346078809823864	7.712531679658203	0.8354151402942614	2.4405671851378403	0.21352319503073705	4.292320588893717	0.36968222591891137	24.442223553074538	8.92429980165107	100.91093097820414	120.31791704528793	94.60673338887507	113.06807245881612	93.44182446607873	111.15127506705156	86.22261581311263	101.34459705731201	90.72668243798782	109.26275911439942
-4.827	2.6103101611089827	0.21538533499166293	5.428168118332443	0.3340630236743849	7.531216042149368	0.8180546318191603	2.214132897001899	0.200795210068203	4.012711287066756	0.33379150033497623	23.139092960361392	7.970393823364802	99.48709198189398	119.00880135588613	94.19771236581816	112.35766913682922	93.1241750318002	110.56564108901225	86.18144638231044	100.85900587700235	90.11343607859392	108.33412941136876
-4.8260000000000005	2.941172717594375	0.22690500211968725	5.286904790607175	0.3329856936658462	7.352580511337302	0.7991767053971275	1.998741249283256	0.18837260995520286	3.7694094444412003	0.30144264813437055	21.87521422110591	7.100126728587303	98.04884697809122	117.66904642827909	93.80012543716785	111.68174089302201	92.77930104401467	109.99269443135965	86.14067655232179	100.37685679655632	89.5197674459649	107.44136028807877
-4.824999999999999	3.283077269331997	0.23935259826760502	5.119280515446832	0.3312912249357695	7.176001474674394	0.778955327802332	1.7947476382827527	0.17630798399295114	3.563950715167247	0.2725056124150432	20.653989430600003	6.3089623052962756	96.61660944073743	116.30514384439248	93.414705050025	111.0406579173766	92.4121683244026	109.43170319256353	86.09344138230799	99.89509413641208	88.9465277402353	106.58703229800017
-4.824	3.630597518968746	0.25269546693879896	4.927090353148208	0.3289170507297289	7.000544106847126	0.757565056550486	1.6025541137744739	0.1646438029779661	3.397622162447789	0.24684361448873543	19.478172409960365	5.5922302069352305	95.21069400005246	114.92354351746953	93.04341210959565	110.43475857161702	92.02879085157264	108.88229513876588	86.03290861747661	99.41093007968682	88.3954786419357	105.77364759204082
-4.823	3.977549489346953	0.2668767407417757	4.712662905614588	0.3258211509558365	6.825047901561726	0.7351780752810904	1.422590943841295	0.15341330782853888	3.271342379168378	0.2243136990984515	18.349863292071007	4.945188117523056	93.85062967465443	113.53045068815209	92.68928931222622	109.86434820979608	91.63577170824428	108.34441509358189	85.95240860395825	98.92191302993007	87.86939575440049	105.00356516575019
-4.822	4.317152081058341	0.2818150629749556	4.478815339386218	0.3219799769893229	6.648213387867885	0.7119616873415522	1.2552912857038814	0.14264180018882255	3.1855460005759753	0.2047673229981992	17.270523912757657	4.363078604758338	92.55447332776035	112.1316198332611	92.3562283006136	109.32968929057503	91.23986790641214	107.81826771645645	85.8455872377929	98.42598419984165	87.37209126790364	104.2789280335201
-4.821	4.642232130653522	0.2974051543311812	4.228792971656211	0.31738605413422744	6.468686563832258	0.688076266469791	1.1010637208636909	0.13234816870664015	3.140080829005658	0.18805094821278748	16.241009501157873	3.841180120888908	91.3381547522251	110.73215229531884	92.04866588628056	108.83098319814148	90.84761049119659	107.30424951205724	85.7065845468482	97.92152184220055	86.90834219826625	103.60158471626515
-4.82	4.945466320044332	0.3135192124475389	3.966194351250295	0.3120454740801098	6.2851384631253895	0.6636736478402396	0.9602670648580284	0.12254648982006189	3.1341253959438116	0.17400661865393288	15.261612824131161	3.3748518769451423	90.21488386252369	109.33630485918529	91.77123087908063	108.36834480848134	90.46500303598556	106.80287429411995	85.53023802759164	97.40737310906201	86.48371797962639	102.97300799121052
-4.819	5.2196491796333575	0.3300091057484311	3.6948840282774262	0.30597548265688873	6.0963381027615675	0.6388959345180593	0.8331910655147597	0.11324755988746002	3.1661339014665213	0.16247251249782135	14.33211771314261	2.9595725400085846	89.19464787423969	107.9473165924579	91.52836791046965	107.9417714035535	90.0973114259905	106.31469642283805	85.31230553985574	96.8828739272599	86.10430997795	102.3942142703284
-4.818	5.457973876248803	0.3467092962216571	3.4188963187852064	0.2992023426014859	5.901217756879755	0.6138746927295583	0.7200454992133776	0.10446024372585988	3.2338141076156233	0.15328347348983926	13.451859590824883	2.5909728814577258	88.28382227584267	106.56726100288462	91.32396746927637	107.55110800241728	89.74894690866732	105.84023595847526	85.04969786324446	96.3478574860833	85.77637482414042	101.86568721687706
-4.817	5.654310739719486	0.3634403987342095	3.1423342043750053	0.29175960951750834	5.6989300074068385	0.5887305124628115	0.6209589161223756	0.09619255956275824	3.3341419680893414	0.14627153264405882	12.619791078370703	2.264862636729514	87.48491409736413	105.19692994780131	91.16103176604051	107.1960115052256	89.42343404888759	105.37990946009434	84.7407065140901	95.80265195563487	85.50591240276314	101.38730925975975
-4.816	5.803467758893674	0.3800132581935024	2.869267964066704	0.2836869060624891	5.488896318598553	0.5635729152566218	0.5359870212674777	0.08845245808423839	3.4634146365975713	0.1412664380082892	11.834550941359028	1.977251927485201	86.79644975498975	103.83575478144004	91.04140379728683	106.87591620246036	89.1234466461358	104.93396955911626	84.38520873752468	95.24806792952228	85.29820691011886	100.9583045197165
-4.8149999999999995	5.901417687299935	0.39623340186276823	2.6036381632702907	0.27502922015553133	5.270846983919471	0.5385005959042455	0.4651295364831587	0.08124828971317359	3.617341130631199	0.1380962145004941	11.094534537403879	1.7243676510244395	86.21301292677063	102.48176899333717	90.9655821442549	106.59000317034004	88.85088878924574	104.50245571618414	83.9848293230835	94.68537587409753	85.15736473583185	100.57719633019957
-4.814	5.945477960895796	0.41190570446100744	2.3491672180335086	0.26583669371121926	5.04485224453129	0.5136019867361002	0.4083534661450656	0.07458898594366113	3.791167485564245	0.13658777840586717	10.397963651003785	1.5026652665480371	85.72543083844005	101.13161514160103	90.9326369387669	106.33717585228598	88.60699562693928	104.08515779392454	83.54303853427534	94.11627364311076	85.08588534375897	100.24178204143152
-4.813000000000001	5.934432260771695	0.4268390904820813	2.1092829572327436	0.25616481495216425	4.811344242724485	0.48895613038401403	0.36562004908825885	0.06848400473863576	3.979830884031908	0.13656763197595467	9.74295327462685	1.3088364111359498	85.32110036541484	99.78059729831611	90.94023365349231	106.1160437307385	88.39242928861492	103.68159331208113	83.06516730184714	93.54284395831229	85.08430043672901	99.9491271696941
-4.811999999999999	5.86858606771885	0.44085109341740086	1.8870565100901746	0.24607488478425366	4.571129323179773	0.464633838681114	0.33691234694587385	0.06294310492415402	4.17813516091047	0.13786266262460112	9.12757267337558	1.1398127674438743	84.98443884291869	98.42277858627455	90.9847617338475	105.924915454497	88.20734944094275	103.2909985496752	82.55832498009512	92.96750173000969	85.15091243965527	99.69558023152462
-4.811	5.749752683743707	0.4537720966643338	1.685155574167117	0.23563459973679737	4.325390098934301	0.44069910195222695	0.3222603905723977	0.057976019561551045	4.380938428602266	0.14030106832943473	8.549898093020984	0.9927665866029659	84.69743876570234	97.05112178004462	91.06155553326317	105.76180214838693	88.05144457028193	102.91233306098414	82.03121121407767	92.39293124244476	85.28165605076933	99.47680882207786
-4.8100000000000005	5.581170608826464	0.4654490963979734	1.5058128122618786	0.2249185825888919	4.075676712292392	0.4172106958077842	0.32176105124891163	0.053592093919549694	4.583342479089471	0.14371342582998586	8.008054833932126	0.8651082487484106	84.44030097017863	95.65766944432623	91.16518653032698	105.62443094781712	87.92391830419311	102.54429669979021	81.49382135988341	91.82201357327908	85.4700969598502	99.28785669493563
-4.809	5.367357502422667	0.4757488520899842	1.3508079311610153	0.21400869724149907	3.8238868764983107	0.3942239139405443	0.3355902739738657	0.04979994134148746	4.78087319790683	0.1479339108624998	7.500247147607411	0.7544812236120854	84.19211769637043	94.23375874830569	91.28979930851328	105.51026812793344	87.82343382388905	102.18535790265281	80.95705376071135	91.25774513735956	85.70757076076863	99.12322081040327
-4.808	5.113909878409595	0.4845603241205815	1.221461044129335	0.20299400518315408	3.572234588362064	0.37179233812170204	0.36400594736224645	0.04660715219493924	4.969641520992631	0.15280166983885693	7.024775475180654	0.6587547767367727	83.93157532731438	92.7702649679035	91.42945999390889	105.41655059095358	87.74802754143367	101.83379175343511	80.43223616801568	90.70314889301132	85.98345371038195	98.97694656998088
-4.807	4.827260870636409	0.4917963375475123	1.1186343174927609	0.19197025418534722	3.32320783572917	0.34996954348336684	0.4073404248756002	0.04402006986364001	5.146475473073172	0.1581623300521439	6.580041824739541	0.5760147537725953	83.63764670956232	91.25786679169903	91.57848522015954	105.34032398389508	87.6950096996173	101.48772621240613	79.93059679620484	90.16118044915571	86.28554646613014	98.84273877152133
-4.806	4.514410625809604	0.4973944533917285	1.042738715228551	0.1810388318566715	3.0795161447068278	0.3288106308065304	0.4659824918820241	0.04204362623030294	5.309015485035717	0.16386962089782772	6.164545407809835	0.5045527655201851	83.29024476827848	89.68732588737085	91.73172232502621	105.27848537831079	87.66087360720684	101.14519481201937	79.46271202494214	89.63463197265881	86.60054333593179	98.71408522478517
-4.805	4.182644985306541	0.5013170702847866	0.9937429023509529	0.17030516315053357	2.844029363371129	0.30837347975454776	0.5403493330516809	0.040681210020394314	5.455767385515333	0.16978706228692636	5.776871828544295	0.44285408863090503	82.87081251869793	88.049772757835	91.88475711397122	105.22782827464668	87.64123637331924	100.80419406629389	79.03796685779842	89.12603732398426	86.91455374094163	98.58438948078388
-4.804	3.839258064999888	0.5035508166181439	0.9711820161910957	0.1598765776837547	2.6197095986197048	0.2887196286723372	0.6308497422823108	0.03993452706535896	5.586110045474728	0.17578965934206475	5.415679948520967	0.3895845894614941	82.36282929191748	86.33699070652386	92.03403354238573	105.18508770056546	87.63083213881802	100.46274378636042	78.66406536988417	88.63758216309171	87.21364005002276	98.44710876907209
-4.803	3.4912931930558715	0.5041053235699547	0.9741649853678498	0.14985971608705312	2.4095386521047257	0.2699147074755504	0.7378403892051422	0.03980340374077517	5.7002574425341646	0.18176552597399812	5.079690878302464	0.34357696973794666	81.75221867460783	84.54168972453363	92.1768791801528	105.14698334295157	87.62357416773963	100.11894842713441	78.3466262754557	88.17102280787147	87.48433684172481	98.29589302197108
-4.802	3.145314573345686	0.5030114905356827	1.0013802507597684	0.14035758165315512	2.2164435929668667	0.2520283789460566	0.8615773797254249	0.04028548454363214	5.799177710230063	0.18761734578036748	4.7676832799406785	0.30381662084407646	81.02764986135469	82.65776229666434	92.31144026604396	105.11025896109459	87.61269532336246	99.77105750898413	78.08889348587519	87.72761736826367	87.71412074315074	98.12472080766644
-4.801	2.8072192325896332	0.5003193655874646	1.0511009753205256	0.13146637228271232	2.0432232300309403	0.2351337781443949	1.0021656030743589	0.04137578218738373	5.884474355518242	0.19326356889790045	4.47849828925155	0.2694273575898113	80.18073034020925	80.68051349291406	92.4365394238039	105.07171673703496	87.59096821640158	99.4175230771639	77.89158349700635	87.30807213189934	87.89180669226606	97.92802810433713
-4.8	2.482095555177073	0.4960957647944194	1.1211919625235702	0.12327224709160342	1.892478195286947	0.21930647666050682	1.1595084387587986	0.04306605310205698	5.958237092347341	0.19863924005139763	4.211055957207058	0.23965728166980102	79.20609358347808	78.60685826779068	92.55147667343762	105.02824568558091	87.5509976193041	99.05705210518673	77.75288131915345	86.91250538913424	88.00785490695745	97.70082612645268
-4.7989999999999995	2.174131300900914	0.49042174675942724	1.2091213845833975	0.11584819179104501	1.7665471339294754	0.20462303469520865	1.3332603127788791	0.04534399148745867	6.022871506209136	0.20369635796365843	3.964383320043371	0.21386499974797094	78.10139025564554	76.43547963841866	92.65579941949457	104.9768437272603	87.48556955720171	98.68865174695159	77.66858533849853	86.54042993439302	88.05458199860502	97.43880485334692
-4.798	1.886570715806397	0.48339004460692847	1.311980922120103	0.10925114745671145	1.66745113950899	0.19115923612156951	1.5227843677360167	0.04819225914434851	6.080917928231582	0.2084036809166751	3.7376522522723254	0.1915063918163301	76.86719503702413	74.16694236189433	92.74906913219709	104.91463348221298	87.38803469467591	98.3116654269819	77.63239000292526	86.1907544637496	88.02627848827171	97.13841948823124
-4.797000000000001	1.6217174270825647	0.4751025394489817	1.4265179457979997	0.10351955932956448	1.5968481111367308	0.1789881266722918	1.7271171829986876	0.051587393855550584	6.134870394330884	0.21274591819156036	3.530223383210977	0.17212209326087	75.50684329224842	71.80375788741098	92.83065132270582	104.83887223879819	87.25269894059483	97.9257979527977	77.63628460835606	85.8618031087936	87.91924251547668	96.79695775947982
-4.795999999999999	1.3809774452371453	0.46566783977271814	1.549182887273598	0.09867148678623347	1.5559981816903106	0.1681779908170042	1.9449420955206715	0.055498663566261354	6.187006376184437	0.21672228192341206	3.3416908132125553	0.15532582031106085	74.02621244393015	69.35039771476318	92.89955139212094	104.74695686447188	87.07519204547073	97.53112815040856	77.6710376928735	85.55135149912249	87.73174502607122	96.41258672063381
-4.795	1.1649348994041038	0.45519901272705987	1.6761939685565053	0.09470339356013138	1.545740808059137	0.15879040717247053	2.1745722796053775	0.05988695451270639	6.239237120225809	0.22034441694041726	3.1719213655134233	0.14079363477140064	72.43346216529407	66.8132538294089	92.95431258275936	104.63642464625408	86.85278553604843	97.12810795988759	77.72673041379294	85.25667710475365	87.46394472650752	95.98437845888719
-4.7940000000000005	0.973452152436843	0.4438114979034828	1.8036200609136432	0.09158970962402202	1.566483557236625	0.15087851486894446	2.4139443920979216	0.06470379651616663	6.292986982010235	0.22363377453483807	3.021081808156785	0.1282542115991576	70.73874565151321	64.2005465688209	92.9929844124661	104.50495117262255	86.58463450006201	96.71754746309217	77.79329931902501	84.97462121975126	87.11777146302666	95.51231482925792
-4.793	0.805785662349947	0.43162122310982237	1.9274807546778847	0.08928322376779207	1.6182020889631443	0.1444856046698543	2.6606233149482983	0.06989063608802143	6.349108194506429	0.226618545863621	2.8896479523983114	0.11748014326178578	68.95390165077517	61.5221820501529	93.01316160391154	104.3503464055735	86.27192311982041	96.30058591551816	77.86104935364432	84.70165981898549	86.69679461676633	94.99727194291029
-4.792	0.6607093004859373	0.41874293516165084	2.0438609083333774	0.08771632977234647	1.7004503442561962	0.13964412030969786	2.9118183488172478	0.07537846657683735	6.4078351874806465	0.22933031704221327	2.778390764848786	0.10828028880985915	67.09213408012475	58.78956308215615	93.01208562341398	104.1705500550133	85.91790087121238	95.8786494745312	77.92110166827783	84.4339806262634	86.20608907366893	94.44098561390965
-4.791	0.5366376872542651	0.4052887563439369	2.1490352007447724	0.0868031102981217	1.8123795142161998	0.13637511985844034	3.1644111260851515	0.0810879138333417	6.468780030737202	0.2318006459008882	2.6883365187899826	0.10049315376785722	65.16768337374764	56.01535920848081	92.98679440393774	103.96362727478635	85.5278042407362	95.45339690860526	77.96574741500771	84.16756402013748	85.65210601626015	93.84599928681249
-4.79	0.4317433212902851	0.3913669776891344	2.239596728636743	0.08644220254460915	1.952764000549102	0.13468820700031306	3.4149954917417227	0.0869298560309735	6.530967970747468	0.2340577849970039	2.6207003788907017	0.09398126938441596	63.195491616191724	53.21324309112647	92.93430132062753	103.72776556778942	85.10866690800137	95.02665509156442	77.98868756910746	83.89826579989109	85.0425499948302	93.21559612670103
-4.789	0.3440627071708567	0.3770811018581658	2.312582646615263	0.08652035009922247	2.1200323078807433	0.13458190141335277	3.659929596733436	0.09280662835915957	6.592909537845953	0.23612378286601554	2.576795431776583	0.08862652621425454	61.19086230584966	50.39760174891515	92.85178240931879	103.46127363138231	84.66902887586296	94.6003464966087	77.98514905567991	83.62190025724016	84.38625828686635	92.55371697463015
-4.788	0.27158818691277065	0.36252914929650093	2.3655893729150357	0.08691650821651756	2.3123006531159747	0.1360443795612922	3.8954003961397956	0.09861382898145775	6.652703484906928	0.23801218314001674	2.55792178193037	0.08432640682202994	59.16911544081661	47.58323213223738	92.73675125128906	103.1625827039662	84.2185613988729	94.17641118570316	77.95187814580561	83.33432237277151	83.69307418370846	91.86486579624379
-4.787	0.21234362680176164	0.34780323971100413	2.396870056880077	0.08750633733626124	2.5274070677499236	0.13905448558519784	4.117500575119189	0.10424270415943217	6.708163027625491	0.23972650845024768	2.5652426657808207	0.08099105477978213	57.145239530607874	44.78503107517198	92.58720367171664	102.83025079451745	83.76762932564016	93.75672593587295	77.88702226828136	83.03150821993766	82.97370312916736	91.15400413581814
-4.786	0.1644434059023952	0.33298945546144726	2.405407832190399	0.0881668943217039	2.762943933555992	0.14358288954498305	4.322317578455449	0.1095830504288361	6.756956613173432	0.24125966448875205	2.5996563583756456	0.07854111114427678	55.13354396901993	42.0176897761067	92.40171894217073	102.46296999015125	83.32681539424713	93.34302316600463	77.78992019411771	82.70963277807104	82.23953993436217	90.42643599546142
-4.785	0.12613522890171622	0.31816798355952436	2.390959800671736	0.08878131487814238	3.0162872516489734	0.1495932591914265	4.506033856318589	0.11452653303793407	6.7967538316830565	0.24259433290356983	2.6616737652663383	0.07690624433310447	53.147317674785704	39.29540260364183	92.1795098893541	102.05957684102324	82.90643206819321	92.93681224954356	77.66082728259067	82.36514432303271	81.50245671478089	89.68768455028312
-4.784	0.09582810778583753	0.3034135188248252	2.3540685777549744	0.08924327566676715	3.2846215049415792	0.15704331296055407	4.665036654553294	0.118970285392399	6.8253671399272875	0.2437043453740485	2.7513118795382128	0.07602429397829516	51.198502640623225	36.63159922149835	91.9204204592778	101.6190656154155	82.51604582389416	92.53930565088143	77.50060663273848	81.99483440227408	80.774544597747	88.94336223303486
-4.7829999999999995	0.07210741641480303	0.2887958934287342	2.2960404036815816	0.08946103183842245	3.5649597165643034	0.16588563608396592	4.796034708134413	0.12282062667109869	6.840880772019843	0.24455695212104825	2.868012686898966	0.0758409433530777	49.29739359849751	34.03870782022101	91.62487514433755	101.1406040014374	82.16403669244511	92.15135213827952	77.31041830941018	81.59590215719341	80.06780726270475	88.19903600262087
-4.782	0.053739234510131	0.27438087938643024	2.2188910745224906	0.08936084525348467	3.8541591850362416	0.17606816756532437	4.896178119536469	0.12599671635232795	6.841759497630314	0.24511582371446602	3.0105956450016933	0.0763098280619894	47.45237698216008	31.527955706700617	91.29378962097894	100.62355061057198	81.85721269900269	91.77337913074959	77.09143730567597	81.16601149272893	79.39381045391039	87.4600900487398
-4.781000000000001	0.03966629493735348	0.2602310928962653	2.1252630570243722	0.08888964968371198	4.148934313540895	0.18753430116126366	4.9631766340371914	0.12843395680061434	6.82693163477381	0.24534456257167087	3.1772496463311533	0.07739298091492501	45.66972337399483	29.109211728137073	90.92845549699116	100.0674734232006	81.60049504159545	91.40534604733291	76.8446267971104	80.70333938102235	78.76329807738401	86.73158874812688
-4.779999999999999	0.028997772671085022	0.24640691536053916	2.0183189220918174	0.08801683994060296	4.445868842154854	0.20022258537273016	4.995410600311662	0.13008695925040023	6.795842773788057	0.24521045614052295	3.3655675629795003	0.07906150468423036	43.95344738364773	26.79087310147375	90.53041395510826	99.47216812374037	81.39668578709679	91.0467103486955	76.57058697416737	80.20661348615619	78.18579164293016	86.01814331567037
-4.779	0.02099495189631252	0.2329673378979581	1.9016175048589612	0.08673511936886764	4.741430518127857	0.21406605206826285	4.992028272355505	0.1309319045820169	6.748478840165293	0.24468818176999707	3.5726232850080235	0.08129635652484614	42.30524727290308	24.579797294573464	90.10133323486788	98.83767512382269	81.24632584138509	90.69640778370024	76.26949189870825	79.67513735850359	77.66919494111161	85.32378620222767
-4.7780000000000005	0.015054524819020044	0.21997063610689843	1.7789798746841505	0.08506039104097202	5.031991678139749	0.22899124663549272	4.953022899121956	0.1309681574316388	6.685359229765644	0.24376317571333783	3.7950878553092764	0.08408912127319683	40.72453361419214	22.481277769944363	89.64290343988613	98.16429398818568	81.14764717724366	90.35284815728477	75.94111811359952	79.10880169506389	77.21942934598259	84.6518577824456
-4.777	0.01069095270273975	0.20747479085509057	1.6543522446064434	0.08303072850423444	5.31385926169538	0.24491707041189809	4.879283358272889	0.1302190287700482	6.607502618139138	0.24243440506348746	4.029378141284515	0.08744264690599225	39.208551997311744	20.499060753255314	89.15675937059699	97.45259397965641	81.09661987090307	90.01392769333353	75.58495987834709	78.50808059407831	76.84012654386196	84.00491015082955
-4.776	0.007518990079201577	0.19553758898443863	1.5316724060002307	0.08070450831242443	5.58331735468137	0.2617535748942841	4.772612965793539	0.12873162573469862	6.5163695357376135	0.24071632871817072	4.271828728892167	0.09137141552606845	37.752599566685504	18.635398806700625	88.6444383493681	96.70341954080412	81.08709140194692	89.67705874854917	75.20041763590932	77.87401231877787	76.53240453233784	83.38463281457409
-4.775	0.0052371624064919105	0.18421636390344448	1.4147452434323626	0.07815782547624152	5.836684455052981	0.2794008639312961	4.635712517789592	0.12657577524087343	6.4137868187039775	0.23863989669016988	4.518875611191871	0.09590152871888812	36.35032937831525	16.891135928636036	88.10737576797925	95.91788973521057	81.1110128368763	89.33921721643063	74.7870393004016	77.20816477378068	76.29474935341872	82.79180467334528
-4.774	0.0036127127929984383	0.1735673678747335	1.307131519359582	0.07548134179235427	6.070386298590437	0.2977482628806126	4.472125514134878	0.12384205642841603	6.301859551097055	0.2362525097889578	4.767238957570668	0.10107019818184301	34.99413068389102	15.265818197314806	87.54693679484159	95.09739097379261	81.1587438381346	88.99700742998309	74.34478874906625	76.51258662024088	76.12301938526811	82.22627587992947
-4.773	0.002468304367273598	0.16364480230259362	1.2120526000788006	0.07277673415304799	6.281043385055771	0.3166739019397091	4.2861457376077094	0.12063902295951107	6.182876125693228	0.2336169368723741	5.0140919133326	0.10692465201144681	33.67556778617319	13.757823633921642	86.96447874286919	94.24356273198191	81.21942582292739	88.64674372751881	73.87431291780213	75.78974563838506	76.01058149692582	81.68698199362856
-4.772	0.0016705847883336056	0.15449956587823024	1.1323123109830713	0.07015291492026529	6.465570465306367	0.33604483527378987	4.082689735207069	0.11708973644464125	6.059211634351835	0.2308092577144494	5.257203039155794	0.1135203942692089	32.385855555144595	12.364504959988256	86.36143536085446	93.35827639153868	81.28140999390628	88.28454710396198	73.37717837928635	75.04245651942496	75.94857953219677	81.17199132632392
-4.771	0.0011205868456483667	0.14617780936992322	1.0702358313321692	0.06772218992784602	6.621283391368643	0.35571778022498385	3.867139066094552	0.1133277642273455	5.933234061980877	0.22791596028698172	5.495041622034562	0.12091879010665318	31.11634647961578	11.08233922787598	85.73941202396176	92.44360777845499	81.33272440749086	87.90645456340259	72.85605027964444	74.27380067870635	75.9263261340704	80.67858463591845
-4.77	0.0007458494552855496	0.1387194068720662	1.0276245993553639	0.06559650333268295	6.746007116691082	0.3755405150066508	3.645159239322926	0.1094928165400027	5.807216830219723	0.22503036774778953	5.726837560221029	0.12918398973153303	29.859002583360738	9.907078855668322	85.10027961479872	91.50180437468048	81.36156185438327	87.50853796517448	72.31479088304444	73.4870408964924	75.93179963162146	80.20336447277728
-4.769	0.0004940901400593307	0.1321564640109521	1.0057256773007794	0.0638838948455661	6.838177476891177	0.3953539229376994	3.422503883955975	0.10572620869408873	5.68326025274186	0.22224860046153788	5.952590659994472	0.13837924997263248	28.60682585204931	8.833899335152855	84.44625485610999	90.5352485176444	81.3567683025679	87.08702837496047	71.75846139485165	72.68553360698334	75.95221938286306	79.74238968186879
-4.768	0.0003282361116720039	0.12651198268047875	1.005213941284567	0.0626852668101272	6.896928858711799	0.4149946209980262	3.204813737013838	0.10216633349799256	5.563223545904426	0.21966529175307264	6.173027741006059	0.14856275954582093	27.354223035666248	7.857539735122791	83.77995593556831	89.546418136638	81.30831025701666	86.63844126048866	71.1932187065885	71.87264149191465	75.97466633836108	79.29132896198013
-4.7669999999999995	0.0002226193352387667	0.12179878944519897	1.0261857683400948	0.06209152929858043	6.922160090150233	0.4342980648475621	2.9974204198210592	0.09894431843836252	5.448668281061998	0.2173692744003314	6.389509652684211	0.1597831201370481	26.097284684716264	6.972433025410771	83.10442432545075	88.53784669005148	81.20769890659483	86.15969737529211	70.62610759818894	71.05164873731297	75.98671127657039	78.84562612829077
-4.766	0.00016015516269450613	0.11801881226472079	1.0681634935959128	0.06218116381255258	6.914571889547337	0.45310198556364006	2.805164681131942	0.09618002303446879	5.340813625825595	0.21543944104387766	6.603893867458752	0.1720746765254098	24.833963764876017	6.172824139655888	82.42310655044386	87.51208395765995	81.04834961814028	85.64823391535639	70.06475802259168	70.22568094093621	75.97701159541425	78.40066893386502
-4.765000000000001	0.00013034902183236738	0.115162760312358	1.1301106632676394	0.06301822279250455	6.8756709373167215	0.4712499884548501	2.632237856233518	0.0939785064534878	5.2405034170083375	0.21394095939411895	6.818361460251794	0.18545292152422713	23.564145758893325	5.452874526828723	81.7397930523669	86.47165921800251	80.82585739084881	85.10210056244105	69.51700562768264	69.39763127918096	75.93583893238893	77.95195305809317
-4.763999999999999	0.00012800712538660485	0.11321022787323623	1.2104588508889562	0.06465076470868798	6.807737935488938	0.48859513343416416	2.482053816154007	0.0924270665068908	5.148185014540051	0.21292199612326798	7.035219766960931	0.1999102221481452	22.289609292730656	4.806752675306606	81.05851496839738	85.41904812555393	80.53817237837447	84.52003537745246	68.99046090956828	68.57009421556673	75.8555041840703	77.49523319644197
-4.763	0.0001525621667626754	0.11213020948718569	1.307147371039289	0.06710971392053162	6.713759679674955	0.5050033201855911	2.357156789088269	0.09159292105858566	5.063899947688679	0.21241107491338995	7.25669365299303	0.21541211937990884	21.013883450662846	4.228710704501002	80.38340329838218	84.35664432796843	80.18566445512025	83.90151618897926	68.49205769694895	67.7453078022778	75.73065340989702	77.0266540653259
-4.7620000000000005	0.00020796132013661172	0.11188198339676231	1.4176774742180323	0.07040813071686147	6.597327920568055	0.5203563188706514	2.2591682783786924	0.09152157388345153	4.987286505975748	0.21241516663259954	7.484719003223367	0.2318944434388256	19.742014506916238	3.7131475961852427	79.71851831721239	83.28673656563222	79.77107182322229	83.24678412277216	68.02761454427689	66.92510551196197	75.55841710848917	76.54285549853367
-4.761	0.000303100004568394	0.11241629710469786	1.539182437110697	0.07454087907255603	6.462510357242614	0.5345543161652684	2.1887740358102596	0.0922358808131032	4.917594562962929	0.21291858418849322	7.72075173400419	0.24926145899797522	18.480260286515865	3.254659980822497	79.06765994870992	82.21149170729689	79.29933545213959	82.55683719850055	67.60144276215723	66.11087853206745	75.33840573425628	76.04104754615804
-4.76	0.00045281956554471943	0.11367677456381751	1.6685143292032543	0.07948468601458064	6.313701220253891	0.5475178836768012	2.145749827523023	0.09373580962279417	4.853712973088661	0.2138827312333208	7.96560437384019	0.2673852111989727	17.235734361350428	2.848081612698904	78.43417195980172	81.13294392211063	78.77732821261921	81.83339341645488	67.21603216708154	65.30354952475969	75.0725552390036	75.51905345273516
-4.759	0.0006795190453856627	0.11560146008727563	1.8023471590899953	0.08519859487346157	6.155460357384828	0.5591893172450834	2.1290226882339036	0.0959988688793086	4.794209788584154	0.21524673156507335	8.219320184716006	0.28610618581696934	16.016024511201614	2.488512777767682	77.820754112569	80.05298998406056	78.21349432990512	81.07882438311411	66.87184036116864	64.50355894711866	74.76483698825476	74.97532043328819
-4.758	0.0010154590490677234	0.11812441902790634	1.9372946670997315	0.09162482261171231	5.992350392878281	0.5695333370276999	2.136762611287897	0.09898116658329814	4.737385269243257	0.21692894318733522	8.481092085723654	0.3052353290662744	14.828810212880176	2.171340900159875	77.22929673805258	78.97339055061668	77.61742063380397	80.29606217828963	66.56720386204087	63.710865072088474	74.42085575523409	74.40890013039365
-4.757	0.0015058573281915668	0.12117732798168726	2.0700393782270994	0.09869003637963435	5.8287813474004455	0.5785371756008305	2.1664982556993317	0.10261904812523868	4.681337196245553	0.21882933585935263	8.749230523584478	0.3245573988587019	13.681502410345121	1.8922535694247447	76.66075153840839	77.89577714199405	76.9993654669493	79.48848373652777	66.29838030300866	62.92495878379324	74.04736688525436	73.81940238428311
-4.756	0.0022128883594678514	0.12469100515433362	2.1974678474791194	0.10630706426367335	5.668871130180854	0.5862101112521519	2.215249329052364	0.10683125380092391	4.624037375669511	0.2208326822858955	9.021181163265709	0.3438355450226858	12.580925666215277	1.6472451223572528	76.11505080451978	76.82166445035358	76.3697735783693	78.65977838981885	66.05972097652399	62.14489398677922	73.65174857433522	73.20692737085349
-4.755	0.0032206993580837008	0.12859685151049394	2.31680552774594	0.11437704825095096	5.516328681449338	0.592582523907473	2.2796678633180174	0.1115215278576173	4.563417476966923	0.22281248039329082	9.293590099012487	0.3628169464247899	11.533058335241666	1.4326178003400556	75.5910847241746	75.75246750461332	75.73880559653638	77.81380529494528	65.84396304821104	61.3693340363975	73.24146717122608	72.57198218381255
-4.754	0.004641538593163502	0.13282819226616913	2.425743575209567	0.12279203292908683	5.3743644525730545	0.5977045606623553	2.356180649924451	0.11658160294255744	4.497461564732032	0.2246354880586339	9.5624114434249	0.38123927315491474	10.542841064987783	1.2449783817860582	75.08674316364478	74.689523082745	75.11590867375993	76.95444816277553	65.64262168323098	60.5966139666748	72.82357240269313	71.91538851943162
-4.753	0.006623053835937482	0.1373215234435715	2.5225493587606236	0.13143796152902032	5.245630600937495	0.6016444969196902	2.441125625288497	0.12189447547689489	4.424301927412396	0.22616671405670816	9.823049831575569	0.3988376962051058	9.61405820278232	1.0812310719962892	74.5990243834054	73.6341145828717	74.5094507803581	76.08547496077114	65.44645488979633	59.82481749639857	72.40425561106731	71.23818826417883
-4.752	0.009356754515685902	0.14201767760487705	2.6061525865302206	0.14019802278774754	5.132190991031686	0.6044868690974214	2.5308759561113576	0.12733787895512214	4.342314164486579	0.227274672804865	10.070528715710768	0.4153521384833012	8.749291064315358	0.9385673279519354	74.12420878494697	72.58749933189492	73.92643528521687	75.2104100484389	65.24596874017728	59.05186689890082	71.98849789565865	70.54155351630118
-4.7509999999999994	0.013087536579787618	0.14686292554716668	2.676199864050461	0.14895625993659983	5.035519052613137	0.6063304381692605	2.6219468951930125	0.13278785405091537	4.2502070376247	0.22783667943176467	10.299674397951835	0.4305344512153414	7.949936953757831	0.814453207831188	73.65809120480463	71.55093703446785	73.37230546193128	74.3324255383805	65.03192821361067	58.27562291510493	71.57982707746558	69.82670694474218
-4.75	0.01812404160183618	0.15181002680434727	2.7330721342199595	0.1576013199303468	4.95651992205842	0.6072860229854352	2.711082066921302	0.1381223076877369	4.147102380859322	0.22774393978431923	10.5053055622079	0.4441552089170586	7.21628369849746	0.7066147655904178	73.19626073541062	70.52571776864282	72.85084111346497	73.4542575979688	64.79583940237548	57.49399107358409	71.18019340574973	69.09485746925138
-4.7490000000000006	0.024849461440404338	0.1568192324188582	2.7778617167480997	0.16603019042668843	4.895572188377345	0.6074742217121619	2.7953175770121	0.14322444914301125	4.032600440294286	0.2269061809773581	10.682418569192443	0.45600984278721596	6.547626549559482	0.6130219583300902	72.73441285478049	69.51318765204586	72.36414237740043	72.57815199506716	64.53037214428312	56.7050301542262	70.78996470110128	68.3471551067814
-4.747999999999999	0.03373221061556264	0.1618592305861102	2.812308387545789	0.1741517478423554	4.85258401196417	0.6070230220408291	2.8720240867803386	0.14798599105885274	3.9068263936139154	0.22525557492772777	10.826359865324408	0.465923873922067	5.94241275367554	0.5318714950247789	72.26867510638297	68.51477007587214	71.91268969273526	71.70584154681976	64.22969793852165	55.90705817540938	70.40803296847996	67.58466754305209
-4.747	0.04533567936785342	0.16690801190153842	2.838696882511002	0.18188992570829887	4.8270583440483374	0.6060652888045678	2.9389286045884098	0.15231000797906663	3.770454478850021	0.22274973164514292	10.932978384809111	0.47375706056279154	5.398398947833615	0.4615690251173449	71.79592501121185	67.53198027700822	71.49546449532484	70.83855637031783	63.88972568157091	55.09875125133665	70.03201710738344	66.80837962131423
-4.746	0.06032606572804948	0.1719536186398329	2.859721107540534	0.18918631156676374	4.818162354540477	0.6047361133104879	2.994119088665433	0.15611335535048232	3.6247071136433062	0.21937358088255443	10.998752630620922	0.47940633348173994	4.91280766128876	0.40071103971589733	71.31407762057535	66.56643103008226	71.11011288582196	69.9770660796528	63.508226565802836	54.27923097213545	69.6585407303407	66.01921555279091
-4.745	0.07947708569864237	0.17699473410332292	2.8783229143497553	0.19600199481898078	4.824796846895117	0.6031700131135231	3.0360359096661487	0.15932856787570313	3.471327563871532	0.21514001829767102	11.020889037029646	0.4828074562806866	4.4824714246214	0.3480668323129532	70.8223203808905	65.61982741994267	70.75313445361202	69.12175144129165	63.084848557811675	53.44813658045008	69.28356061009437	65.21808229856147
-4.744	0.10367020355771331	0.18204106535612202	2.8975153111226852	0.20231851791379762	4.845662260543574	0.6014979841325702	3.0634547065941375	0.1619051771113317	3.3125260610917726	0.21008926204277098	10.99739008853993	0.48393540876352376	4.103955989339587	0.3025608365654894	70.32127494053502	64.69394901483908	70.42008053675983	68.27270158820964	62.62102934964525	52.60567909359796	68.90272002270405	64.40593129963203
-4.743	0.13388894066888363	0.18711347657608976	2.920201221323408	0.20813782817553106	4.879318705586308	0.5998444278889011	3.0754651513592077	0.16381041309878275	3.1509006968203224	0.20428694273830048	10.927092367598648	0.48280354818177657	3.773657611723051	0.26325562347533915	69.81306921654112	63.79061829837488	70.1057500737964	67.42983177755228	62.11982376869597	51.75267556067805	68.51170213188162	63.58383458711293
-4.742	0.17120584459024352	0.19224384085851914	2.9489992602258592	0.2134811849125456	4.924238242054966	0.5983240031993359	3.0714496340781707	0.16502928194977726	2.989335855885532	0.1978210281666593	10.80967613042268	0.47946165234788113	3.4878728899017735	0.22933579843085367	69.30130833448317	62.91165491363081	69.80437624984515	66.59301590122415	61.5856667190699	50.8905627440931	68.10656126857344	62.75307033366191
-4.741	0.21676086298255073	0.19747459473913528	2.9860874316175487	0.21838704226820874	4.978848250357771	0.5970384810438923	3.051064965980311	0.16556403876592707	2.830882306188828	0.19079775740969726	10.645649109039542	0.4739929885610983	3.242842919084619	0.20009299054704072	68.79093967119721	62.058816090037546	69.50980259214009	65.76222753576815	61.0240954163464	50.02139056830857	67.68401405099459	61.91521215647203
-4.74	0.27173019528943687	0.20285800033236145	3.0330742132961928	0.22290799746336895	5.041565228930474	0.5960737101523195	3.0142289893294616	0.16543310109493786	2.678624255529244	0.18333682143971913	10.436307988077317	0.46651058204638085	3.034776248616545	0.1749120743054393	68.28801472009259	61.233724514955945	69.21565220220434	64.9376832281539	60.441454844678915	49.14779659178427	67.24167722599007	61.07221599556542
-4.739	0.33728520487758784	0.2084551425932836	3.090904341541986	0.2271069608388365	5.110818728217985	0.5954968254728847	2.9611126376777865	0.16466947056064402	2.53553964176044	0.175566073101666	10.183681419911501	0.4571528769664243	2.859857061198911	0.1532587092722294	67.79935828557097	60.437785822760006	68.91549764532368	64.11998191242888	59.84460816452726	48.272963462479694	66.77824433049334	60.22649820938154
-4.7379999999999995	0.4145416644513658	0.21433471129243714	3.1598039334608075	0.2310527625287337	5.1850654433779155	0.5953538485689063	2.892136673760867	0.16331874800280755	2.404360575379729	0.16761607511727156	9.890458560299802	0.4460789924093663	2.714246014450588	0.13466823076614248	67.3321629384291	59.67209874711231	68.60304102764488	63.3102347746559	59.240669641589925	47.40056177749738	66.29359824882758	59.38099868435635
-4.737	0.5045004563879761	0.22057163630737506	3.2392666596745556	0.234815455269114	5.2627938090453465	0.5956678350932276	2.8079712091851636	0.1614368396208332	2.2874411527365397	0.15961479809517318	9.559906984337646	0.43346377584812334	2.594081251686393	0.11873587590470068	66.89353305398956	58.93736176158073	68.27231359528389	62.51018045715617	58.636772166537426	46.53468098328301	65.78886104707581	58.539223264524864
-4.736	0.6079818113317845	0.22724565850874104	3.3280797731845384	0.23846159943581155	5.3425198282204125	0.596437717632437	2.709535315754429	0.1590874580217601	2.1866397700295055	0.15168276141303133	9.195783543552254	0.419492848399872	2.4954862637599207	0.10510828824643598	66.49000749299823	58.23378066932316	67.91790171002917	61.722281145692854	58.03987533384925	45.67975095698579	65.26638580207035	57.7052606704393
-4.734999999999999	0.7255561723100638	0.23443992506973566	3.4243861752545786	0.24204982212674173	5.4227753598271295	0.5976379713725729	2.597993664863648	0.15633952306730933	2.103222579208568	0.14392887009431113	8.80224131377715	0.4043578208646387	2.4145897148259587	0.09347621231696689	66.12709258539546	57.560982051227334	67.53520153891972	60.94979575338453	57.45661412633391	44.84045676011494	64.7296973638478	56.88377027042173
-4.734	0.8574757246902447	0.24223969634649628	3.525776576484294	0.24562692603645825	5.502090685801871	0.599219195580784	2.474747215461934	0.15326456376813172	2.0377938444572155	0.13644714405581368	8.383735319005742	0.38825183808646624	2.347560247730336	0.08356826774929019	65.80883724141407	56.917937708985434	67.12069878954952	60.19682705948152	56.893183233754655	44.02164882476454	64.18339010339436	56.07993854264855
-4.7330000000000005	1.0036114248684107	0.2507312412307794	3.629404347395545	0.2492247870678034	5.578973837586232	0.601109657652538	2.3414154903233513	0.14993421521081965	1.9902577121019926	0.12931446737992852	7.944929248338396	0.3713655827585824	2.290656918086716	0.07514568162671238	65.53747967495636	56.30290521935615	66.67226311823205	59.46834025936137	56.35524850074414	43.22825059455137	63.63299084230891	55.29940375012114
-4.731999999999999	1.1634008762117432	0.26000097954752477	3.732114925683107	0.252858225010817	5.651889804297726	0.6032177916559565	2.1998088577397286	0.14641789470612204	1.959814350057253	0.12258941049455507	7.490604949226813	0.3538838395135064	2.240293543057452	0.06799785593049786	65.31319055392491	55.71338943144469	66.18944036372093	58.770150937990635	55.847875321184915	42.46516546072269	63.08479457687483	54.548150146275646
-4.731	1.3358125288731284	0.2701349049211829	3.8305816510820385	0.25652396368414054	5.719243263395919	0.6054355842607164	2.051890351326815	0.1427807299706832	1.9449916193832144	0.11631210357055805	7.0255761063255475	0.3359826872099545	2.193113150230516	0.061938652981532685	65.13393078993988	55.14612918272736	65.67372046509352	58.10888101810683	55.37546409180322	41.737184752085405	62.545679591183166	53.832374824509145
-4.73	1.519331330607857	0.2812182915188312	3.921440549793368	0.26020072127876887	5.779368750723454	0.6076427227383151	1.8997277687746634	0.13908179989397876	1.9437115036858021	0.11050507104218356	6.5546072158991215	0.3178273530861109	2.1460670919530735	0.05680329309549352	64.9954342268255	54.597112684440816	65.12875565251991	57.491881797506885	54.94168496335699	41.04889857211956	62.02290740719857	53.15833199940874
-4.729	1.7119700744265522	0.2933356556932108	4.00141774172718	0.2638503944167281	5.830532110726979	0.6097113276262005	1.7454379394171797	0.13537273566734848	1.9533885510449887	0.10517488006988719	6.082338744776423	0.29957072837798226	2.0964924076166187	0.05244577279944993	64.89131688217635	54.06162394743485	64.56050287524248	56.92712382513841	54.54940770024638	40.4046114157744	61.52391201483439	52.532160941687835
-4.728	1.9113092708052872	0.30657091165605627	4.067444607639147	0.2674202267473587	5.870946559258173	0.611511051530329	1.5911260028875212	0.13169671682562342	1.9710556971438087	0.10031441388143486	5.613219215228569	0.2813525127104834	2.042180752025033	0.04873672646212973	64.81330587918929	53.53432131419552	63.97726676266882	56.4230541182499	54.20062690822059	39.80826470343883	61.05608216532079	51.95970487548108
-4.727	2.1145664709829166	0.32100763191689063	4.116757427131877	0.2708457902690818	5.898805718270129	0.6129142993074007	1.4388231898995845	0.1280878829202671	1.9935111597212654	0.09590555656757349	5.15144487031393	0.2632989257220977	1.9814326633902273	0.04556166706957135	64.75157347838177	53.00934767618765	63.38962465243016	55.988422124975116	53.89638753203922	39.263368581873756	60.626540310313295	51.44632880104678
-4.726	2.318693700163874	0.33672930123716566	4.146979692536051	0.2740545594547733	5.9123345715176265	0.6138013159961094	1.2904268769023552	0.12457116688046341	2.0174787401319794	0.09192206970349298	4.700907528898705	0.2455229005825062	1.9130920445787338	0.04281955176932496	64.69515527304344	52.48047035018778	62.81022295122838	55.63207689944069	53.63671965192584	38.77294549189792	60.24192204373488	50.99674437463526
-4.725	2.5204992004367988	0.3538194398393422	4.156186563988234	0.27696982777236706	5.9098575350899045	0.6140648980976042	1.1476465823494018	0.12116254049522163	2.039772939596286	0.08833245210632536	4.265151212524694	0.22812465670298168	1.836557336761311	0.04042162409675752	64.6324270767043	51.94124694267762	62.2534435915026	55.362739164104866	53.42059457633745	38.33948802048268	59.908160579897114	50.6148496446089
-4.724	2.71678725548215	0.3723614695460855	4.1429518573998205	0.27951470488558133	5.88988088802977	0.6136145100574599	1.0119591132672556	0.11786964598395602	2.0574598731380256	0.0851025996810318	3.8473380913867636	0.21119253905757285	1.7517677905001159	0.03829048761925787	64.55161253790797	51.38521194275468	61.73494964995746	55.1887532419326	53.2459155412352	37.96493338089679	59.63028173309258	50.30359063350158
-4.723	2.904507722719314	0.3924382065506227	4.106378511642704	0.28161594068622814	5.851184864151981	0.6123796283136994	0.884575325491225	0.11469277078937379	2.0680050879662333	0.08219811912394738	3.4502242280935858	0.1948040096744852	1.6591652771511547	0.03635936585801627	64.4412930964153	50.80607735707133	61.27112923023612	55.11782517768107	53.109555693435446	37.65065645831934	59.41221585639284	50.06485053357487
-4.7219999999999995	3.080905285095958	0.41413088677143284	4.046113688078536	0.28320734789181395	5.792918988808909	0.6103121859649301	0.7664200255893271	0.11162610638680041	2.0694000709816667	0.07958619305650773	3.0761454731685767	0.17902668297889654	1.5596340253380896	0.03457150198523674	64.29089338831822	50.19793954389079	60.878465426549	55.15675463997557	53.007453413124374	37.397482705401934	59.25663403798869	49.89937074638548
-4.721	3.243657578361879	0.4375176632304664	3.9623495904218644	0.28423263554354555	5.7146929741281305	0.6073880470952042	0.658125526533586	0.10865921725622084	2.060260426251207	0.07723694056514813	2.7270136688465336	0.16391931010936972	1.45442232787554	0.03287965036087845	64.09111830733183	49.55548362003901	60.57286666690326	55.31116929807501	52.9347706246683	37.20572128739913	59.16481633857128	49.806706267687495
-4.72	3.3909914167499475	0.46267155747504835	3.855810866764975	0.2846475177066487	5.6166548533840475	0.6036074959891827	0.5600383810014712	0.1057786346062997	2.0398903412548797	0.07512426198428933	2.4043230410708945	0.1495326368389336	1.3450514995881067	0.031245611828809357	63.83432222641693	48.87417648997133	60.36899532499791	55.58527119067439	52.8861139895727	37.07521780352701	59.13655981416591	49.78521613339171
-4.718999999999999	3.5217674136506716	0.4896578955408754	3.7277291931415912	0.28442102071306524	5.499548173205005	0.5989947782163404	0.4722379505162741	0.10296948237774593	2.008309928900264	0.0732261965537066	2.1091663082875307	0.13591008357079146	1.2332180850771546	0.029639766922241968	63.5147959213407	48.15043973857605	60.27963285424593	55.98160504860024	52.855812382191736	37.00542471962874	59.170133389444096	49.832087935693636
-4.718	3.635525355255473	0.5185313092877978	3.579805455739078	0.2835359737905125	5.364741027526371	0.5935967741206734	0.39456479682110374	0.10021704166838488	1.9662441935740795	0.07152485367474443	1.84225962721841	0.12308822197253362	1.120695485574134	0.02804056637352516	63.12896206554798	47.381794360480946	60.31511685713073	56.50085851735339	52.83823753532666	36.99548642579895	59.26228527579355	49.94339391250083
-4.7170000000000005	3.732485605768808	0.5493324315786499	3.4141599357050474	0.2819887272946406	5.214221476231179	0.5874809181794953	0.32665644674216404	0.09750816475556821	1.9150745734120826	0.07000600128436323	1.6039750601445015	0.11109704894388316	1.009240821086786	0.026433946694323085	62.67547538428091	46.56697054801239	60.48287982162593	57.141703695204704	52.828148951275544	37.04433468121931	59.408306585108846	50.1141749040636
-4.715999999999999	3.813505369691081	0.58208445407969	3.2332711039072266	0.2797881957154713	5.050556319621701	0.5807324990010545	0.26798789600000095	0.09483246147202706	1.8567561077597121	0.06865840782066826	1.3943788250225244	0.09996008262140782	0.900512043198158	0.024812649667522318	62.15522834882674	45.70597746289637	60.78711138430057	57.90068833784553	52.82103978616229	37.1507892287087	59.602152161736285	50.33854762015134
-4.715	3.8799924905306664	0.61678974519746	3.0399040527784154	0.2769543654614094	4.876813090708584	0.5734514848284196	0.21791426616396536	0.09218319824433427	1.793705133017209	0.06747303778791372	1.2132732250189047	0.0896943251041224	0.7959991773882746	0.023175437497751646	61.57126744312914	44.80012996752218	61.22855676857186	58.772183498820134	52.81345797703807	37.31365764736183	59.83661659109183	50.60983019229454
-4.714	3.9337832507429313	0.6534267394692038	2.837030182516692	0.27351643725122804	4.696448212281125	0.5657490198824594	0.1757132752353717	0.08955787235704252	1.7286639122932423	0.06644219623681229	1.0602398948752216	0.08031015104442768	0.6969722355931176	0.02152620891738634	60.92862843187264	43.852031550890906	61.80445444237542	59.74839233167784	52.80327674121731	37.53182814083165	60.103560045852994	50.92068088286942
-4.713	3.976993962667949	0.6919473065234607	2.627740436734514	0.26951078789879396	4.513167242144641	0.5577437300727036	0.14062557407629686	0.08695844910164775	1.6645496791884502	0.06555870628368352	0.9346818900779101	0.07181118922692106	0.6044469391252875	0.019873034420889366	60.23410168040068	42.86551499153705	62.50860697193089	60.81942236661503	52.78989085006444	37.804348985583815	60.394175339101956	51.263245036362704
-4.712	4.011858639899097	0.7322747870533053	2.415155043695167	0.2649789356399139	4.3307656941484165	0.5495579652309057	0.11189147873169973	0.0843912751600756	1.6042961861410734	0.06481518809663527	0.8358622126969538	0.06419426537403061	0.5191680587392244	0.01822713973817277	59.49594047230563	41.8455444871353	63.331571328049236	61.97342091451721	52.77431963351477	38.13048881364355	60.699284529983835	51.62930581270494
-4.711	4.040566418732684	0.7743028463454967	2.202333255073625	0.2599656774235119	4.152960804064685	0.5413140916688528	0.08878313316830092	0.08186670548070209	1.550695992397397	0.06420348960037477	0.7629366308528256	0.05744946887673606	0.4416090201453843	0.016601874616391676	58.723526534338525	40.798084889679274	64.26094913877274	63.196770492419354	52.759204144020785	38.509772772598865	61.00965093494147	52.01043484843281
-4.71	4.065112474264746	0.8178952456919778	1.992186889489187	0.25451753746017536	3.9832256014699117	0.5331309356305283	0.07063161470885114	0.07939850080714543	1.5062514367371274	0.06371430033563712	0.7149791033357794	0.0515603946814873	0.37198551706958555	0.015011708268337427	57.92700771899791	39.72994518159715	65.28175393426501	64.47433846991262	52.74869374382103	38.94199085510794	61.31629068218569	52.39813965696181
-4.709	4.087174894130905	0.8628865727673685	1.7874015161098027	0.24868162655388137	3.824636633676467	0.5251204664528007	0.05684890254617472	0.07700306711011451	1.4730415699104216	0.06333696197365567	0.6909987423425947	0.046504595332920985	0.3102802632787079	0.013471293195558186	57.11692311121195	38.64860431428137	66.37683137991813	65.78977267430432	52.74822588664754	39.427176254716144	61.61076721346351	52.78400522246001
-4.708	4.108027430244198	0.9090839090329996	1.5903688253198673	0.24250496496004123	3.679745650688375	0.5173847984605174	0.046944938241081695	0.0746986152699989	1.4526113393513223	0.06305947304876225	0.6899479904748256	0.042254258643495135	0.25627570926952475	0.011994635669049618	56.30383078355414	37.56202795369835	67.52730966384449	67.12583262508254	52.76421128798206	39.96555339312511	61.885452528491875	53.159827800126955
-4.707	4.128494482034584	0.9562693510593017	1.4031331411910442	0.2360342718971403	3.5504835928471583	0.5100135824718144	0.040540200004877285	0.07250431903266565	1.4458880966389205	0.062868672235734	0.7107224908433231	0.038777105274251336	0.20959152822372162	0.010594404499754878	55.49795304882201	36.478484534297266	68.71306019618154	68.4647445375769	52.803644269037	40.557457165682216	62.133740545358904	53.51773937205486
-4.7059999999999995	4.148950430015029	1.004203248773389	1.2273541854496712	0.22931617676925894	3.438102514758189	0.5030818502952472	0.03737428717019966	0.07043954185881417	1.4531291059941656	0.06275057428581399	0.7521539173579118	0.036037479340116536	0.1697238959311201	0.009281400699161209	54.70885333057272	35.40636835554504	69.91315303029823	69.78856735209027	52.873664150316664	41.203226844412676	62.35020068075285	53.850321513044655
-4.705	4.169360975131865	1.0526279816821047	1.064287186126564	0.22239776481995355	3.34315789748386	0.49664836739371876	0.037310976759757634	0.06852318985849673	1.4739022321051827	0.06269082555996468	0.8129977275528849	0.033997585591294795	0.13608399216973638	0.008064200234338315	53.94515763644584	34.35403634878255	71.10629628525469	71.07955687543382	52.98109763203832	41.903079835216204	62.530663500871256	54.15070761125567
-4.704	4.1893599214929775	1.1012720674959802	0.9147803361319041	0.21532733695226622	3.2655304624502883	0.49075453852991396	0.04034008947531673	0.06677323014774192	1.5071004317585592	0.0626752417505985	0.8919183280278558	0.03261881018221947	0.10803367138379262	0.006948971381070938	53.21433200423609	33.32966370930513	72.27125367976844	72.32051568235747	53.13201378661629	42.65697198643482	62.672234820084824	54.412672500996074
-4.702999999999999	4.208351323925507	1.1498543881351593	0.7792885520827643	0.2081552425424033	3.204483436632434	0.4854238974945605	0.0465763142298091	0.06520639362654168	1.5509891137857779	0.06269038851891807	0.9874744406399235	0.03186304968397162	0.08491682430509537	0.005939458151487799	52.52252512986291	32.34112196047847	73.38723848942408	73.49511767364123	53.33132246877561	43.4644522812925	62.77323960584353	54.6307086475782
-4.702	4.225624493323396	1.1980883260276576	0.6579015577789865	0.20093463684913423	3.1587485398300754	0.48066219426055984	0.05625492012067272	0.06383806041001659	1.6032839111331032	0.062724165989454	1.098107484213882	0.03169396569139611	0.06608552241887333	0.005037112715287232	51.87448264379385	31.39588132766378	74.43428534340177	74.58819802806991	53.582443703952926	44.32452042882215	62.833102096247536	54.800088127308044
-4.7010000000000005	4.2404682823454305	1.2456856275243549	0.5503835961163462	0.1937220214395611	3.126632027047605	0.4764580711050503	0.06972406688718188	0.06268230689041883	1.6612549752087356	0.06276635992996758	1.2221355263970377	0.03207808067071676	0.05092055833271752	0.004241353194289351	51.273536196484834	30.500937675167638	75.393602982936	75.58600156877021	53.88707023011664	45.235496036051316	62.852173231106114	54.916909812099846
-4.699999999999999	4.252271484104425	1.2923598474406532	0.45622160713120247	0.1865774460409529	3.106131095438503	0.47278429417330564	0.0874332443168908	0.06175207731638875	1.7218526098463558	0.06280912563375099	1.3577548280284208	0.03298563481278889	0.03884643516431162	0.003549918958515568	50.7216667325206	29.66276280525233	76.24791129994041	76.4763851031921	54.245038299083404	46.19490766997749	62.83152042522834	54.97813142524787
-4.699	4.260598025503238	1.3378292755073795	0.3746785172845048	0.1795642814035922	3.0950509285728187	0.46959948014025826	0.10991726087511418	0.06105943107819764	1.7818479713399702	0.06284737470045888	1.5030502428957462	0.0343911335124987	0.02934119895296276	0.0029592935881757325	50.21963724378932	28.887275713978276	76.98176474081465	77.24897188062374	54.654313677101754	47.199409208156844	62.772697509231904	54.98158648916785
-4.698	4.265228722354905	1.3818192976464883	0.3048483557396245	0.1727485122462801	3.0911135658270896	0.46685023117451935	0.1377751908692268	0.060615810333293156	1.837981738426352	0.06287903983499075	1.6560148207725096	0.03627353029846992	0.021941744447283817	0.0024651657588107023	49.76718613345343	28.17983149381586	77.58186175088842	77.89525872986584	55.11109118468972	48.24472947506741	62.6775140502285	54.92598662166186
-4.697	4.266165343747918	1.4240641981110242	0.24571021211423685	0.16619754367892567	3.0920515139267986	0.464473567814224	0.1716437997054348	0.06043227146366274	1.8871131682321252	0.0629051982717879	1.814577983215401	0.038616009921419635	0.01624536144742122	0.0020629000570312824	49.36326838925803	27.54522398753165	78.03733674218402	78.40867850038867	55.609997768821415	49.32565934634304	62.5478230827028	54.8109101181842
-4.696	4.263597165597012	1.464308458494909	0.19617852400714778	0.15997855989823076	3.0956813382241624	0.4623995311895001	0.21216521067622832	0.06051962795966652	1.9263618592001321	0.06293004036561677	1.9766407025058876	0.041405359946702074	0.011908338780027332	0.0017479926487678648	49.006328379786446	26.98769802534519	78.34002757407858	78.78462198085444	56.14438166060238	50.436078384446056	62.38534450818872	54.63677823212583
-4.695	4.257834584306819	1.502307652751557	0.15514776879392939	0.15415651671259173	3.0999551015468394	0.4605538155972485	0.25994895451210986	0.06088846115251544	1.953234880193929	0.06296067620358343	2.140115316362293	0.044630945420927375	0.008642423107021764	0.0015164902908425852	48.69458556764832	26.51096709062467	78.48470826093485	79.02042441359389	56.70666421014282	51.56902078217747	62.19153818638164	54.40482097423988
-4.694	4.249218222554597	1.537829070641222	0.12153026829003696	0.1487918861718233	3.1029901515647698	0.45886029152182556	0.3155290407152168	0.06154896798083716	1.9657327092981145	0.06300677976066031	2.3029670443783457	0.0482833286152846	0.0062098591054251	0.0013653549421900535	48.42631305280974	26.118232517092466	78.46927405813716	79.11532203373261	57.288726954520804	52.71677808601383	61.96753630323978	54.11703453852181
-4.693	4.238014862826258	1.5706522231680184	0.09428643790938887	0.14393829941334182	3.103080097411597	0.4572432887563801	0.37931727801640747	0.06251063070355078	1.9624286344915927	0.06308007713700368	2.463254002830497	0.05235260293016923	0.004417634669879153	0.0012927598413354049	48.2000888150768	25.812200774080964	78.29486464593919	79.07038377784788	57.88230465378755	53.871034007093044	61.71413934165695	53.77613257842687
-4.692	4.224313172365321	1.6005693910585692	0.072447375468019	0.13964025067270508	3.0986916116484045	0.4556295292704043	0.4515547053487127	0.06378171107246472	1.9425178412283735	0.06319369276812246	2.6191625773740506	0.056826535083341095	0.0031114361809838334	0.0012983061593673216	48.01500091168361	25.595095995844964	77.96591112572831	78.88842253412851	58.47935553574619	55.02302475605381	61.43187435561059	53.38549347607872
-4.691	4.207932362452892	1.6273863704494416	0.05513015419140034	0.13593102996210196	3.0884527669559545	0.45394962876791306	0.5322636161100706	0.06536858979419888	1.9058342516691145	0.06336137513580764	2.7690354066583893	0.06168863093200873	0.0021696979892270453	0.0013831521507855185	47.870790681432794	25.46866560952799	77.49009410895772	78.57388919972888	59.072382749085335	56.163716893965194	61.12110875386848	52.94910546389821
-4.6899999999999995	4.188355645797257	1.6509235487799454	0.04154653998173427	0.13283104379728922	3.0711388831999793	0.4521391223295707	0.621203198941694	0.06727498994217629	1.852835158771345	0.06359663129514856	2.911389915699014	0.06691625594739482	0.001498017038521469	0.0015500491858764518	47.767922068924115	25.43417767306912	76.87820329104727	78.13275155910527	59.65468578329304	57.28399378215421	60.78220791791382	52.47151099476476
-4.689	4.1646977714982985	1.6710174093784913	0.031006088747148698	0.13034666303367853	3.045661334842564	0.45013901010060836	0.717832205511504	0.06950113910697417	1.7845556679306163	0.06391180721808348	3.0449262452184427	0.07247894984161453	0.001024104510567747	0.0018032813442284644	47.70757025994965	25.492409314723975	76.14389337217767	77.57235879677992	60.22052696106011	58.3748414078831	60.41572113622859	51.95775116005344
-4.688000000000001	4.135712324094346	1.6875225172513015	0.02291470157778035	0.1284697056716723	3.01106356123836	0.4478958600466987	0.8212822207788668	0.0720429382863377	1.7025367664625657	0.06431715813581279	3.1685244566169493	0.07833707476906127	0.0006933649750731671	0.002148507629514328	47.691528573486316	25.64362644139822	75.303336681005	76.90129149265496	60.76520550560027	59.427524684701446	60.02257786122037	51.413310291253424
-4.686999999999999	4.0998402754331	1.700313983970535	0.016769738483638587	0.12717762247563272	2.9665268216989844	0.4453615424861862	0.9303449965816347	0.0748912146535664	1.6087323449197595	0.06481995918321574	3.281231942974782	0.08444092691799374	0.0004651307717759853	0.0025925085893028043	47.7220385879002	25.887555629177736	74.37477893254182	76.1291963663908	61.28503951027244	60.43374625192588	59.60427538473524	50.84406022930713
-4.686	4.055296938882598	1.7092903501176357	0.012152735446204346	0.12643440711880324	2.911386284143482	0.4424927017235266	1.043476877841483	0.07803113935846478	1.5054015781576668	0.06542371101339174	3.3822429345617677	0.09073042175372563	0.0003095344040603846	0.0031428424006732358	47.8015543616029	26.223349803656326	73.37801069907167	75.26660493703545	61.77726373797281	61.38578125516805	59.163039736789784	50.25620318829591
-4.6850000000000005	4.000190463827618	1.7143767641387115	0.008720657093369496	0.12619220349864427	2.8451560919329113	0.4392500905397012	1.1588225924055582	0.08144188956754327	1.3949936610732847	0.06612749688226163	3.4708727540191444	0.09713543394248227	0.00020497259490273156	0.0038074194227022957	47.93245691621359	26.649549937154237	72.33377286952263	74.32473568136078	62.239857923737475	62.2765834644371	58.70194384564429	49.65621175162259
-4.684	3.9326617462251883	1.715528282014688	0.00619647037961611	0.12639353434305073	2.767560366380651	0.4355979013696738	1.2742596133759507	0.08509662551193084	1.2800319535731446	0.06692554623040438	3.5465299748003134	0.10357683513439593	0.00013609973690391063	0.004594008789674755	48.1167394885234	27.16404551052484	71.263119129581	73.31528018148633	62.671325595224715	63.09986022907941	58.2249705261213	49.050764378203446
-4.683	3.8510334464270204	1.7127330683888633	0.00435966282631485	0.12697403081166617	2.6785658771972543	0.4315032227606684	1.3874629940706245	0.08896283828217387	1.1630041402772784	0.06780705436226084	3.608689819086541	0.10996822821302553	9.228298787970102e-05	0.005509695630248468	48.35568708624651	27.76403688331937	70.1867619036546	72.25017506165926	63.07044693835876	63.85011600885809	57.737012348281745	48.44667489841861
-4.682	3.753954899368322	1.7060152519964686	0.003037168074747617	0.12786550589628604	2.578411487346146	0.4269357315654441	1.4959891101546523	0.09300310291430054	1.0462641173662932	0.06875629804227326	3.656871983917956	0.11621832803217676	6.645360392280106e-05	0.006560312590504334	48.64957533647738	28.446002961587137	69.12442996935064	71.14136308841813	63.4360306594881	64.52266637944605	57.24380546828057	47.85081485133244
-4.681	3.6405301301260162	1.6954371807742001	0.0020950134320361965	0.12899918803757976	2.467629508701782	0.421867702042277	1.5973752367042247	0.09717624496635263	0.9319500836637792	0.06975307266718858	3.6906256256909655	0.1222338894524089	5.429699399660265e-05	0.007749874016566896	48.99741332139733	29.20567762348647	68.09426593343424	70.0005484763183	63.76668905798845	65.11362631835263	56.751799634025225	47.27002813264033
-4.68	3.510417859731138	1.6811008377248373	0.0014308762648133297	0.13030891783573778	2.3470547625420446	0.41627437555752855	1.6892504714170518	0.10143889889925568	0.8219218624837025	0.07077345857390438	3.709523512024617	0.1279230375247518	5.373559345460463e-05	0.009080044827971478	49.396752985323516	30.038038240216125	67.11228994425824	68.83895301527902	64.06065774208211	65.6198780866579	56.26797137939977	46.711038235560245
-4.679	3.3638950829680994	1.6631482182117412	0.0009676322876274876	0.13173411148105021	2.2178183201470567	0.41013469274824743	1.7694523227861525	0.10574740529104694	0.7177189521893599	0.07179090295342533	3.713166438100381	0.13319881598134697	6.467260001028962e-05	0.010549678176005599	49.84358381998931	30.937309303281122	66.19195255446765	67.66708093039325	64.31567689104618	66.03902502184216	55.799591514546655	46.18034929992592
-4.678	3.201879204294158	1.6417605311301704	0.0006478997280994616	0.13322230993498665	2.081324440586111	0.40343234809798495	1.8361424357724794	0.11005996375601844	0.6205393297852146	0.07277758120175767	3.701197988879008	0.13798274260928803	8.897988906093611e-05	0.01215445587961834	50.33232606625037	31.896983640345756	65.3437948131849	66.49450123680319	64.52894513113482	66.36933798191058	55.353961113422386	45.68414314787778
-4.677	3.025907454848266	1.6171561660423401	0.00042952751904147833	0.13473116214309555	1.9392109273215024	0.3961570891933759	1.887914522908988	0.11433893210915796	0.5312377287220937	0.07370597917744873	3.6733287022584276	0.14220814682079858	0.00013072929990192388	0.013886662955370561	50.85592891349298	32.90986298682516	64.57522783524253	65.32965663373241	64.69715049489457	66.60970101625604	54.938132109216994	45.228175380813454
-4.676	2.838075994614472	1.58958745921781	0.0002819401168497254	0.1362297316599979	1.7932947865144961	0.3883061532547217	1.9238876633626707	0.11855314241226722	0.45034106741218677	0.0745506178079415	3.629367742214966	0.14582306799793618	0.00019668238387268375	0.015735122115984466	51.40607255942169	33.96811881006968	63.8904377078301	64.17970761496268	64.8165761684817	66.75956212066846	54.558629265375515	44.817674347602924
-4.675	2.640944371544615	1.559336385150085	0.0001832325832047495	0.13769906592779124	1.6455064997271287	0.3798857147461422	1.943778737748815	0.1226800932712723	0.37807797313581676	0.07528982585372114	3.56925940641471	0.14879251385138617	0.0002970690602158509	0.01768530598853922	51.97346504554717	35.06337330336196	63.2904151197581	63.0504194367441	64.88327238699411	66.81889374568935	54.22118974041123	44.45724728635991
-4.6739999999999995	2.437413574001415	1.5267093871640993	0.00011790331927604554	0.13913202210997005	1.4978172736469226	0.3709122116146652	1.9479488453271168	0.12670787666116382	0.3144189461819017	0.07590745721913095	3.493121235090774	0.151099915397229	0.00044669972891052813	0.01971963438467821	52.54821711641203	36.18679943577392	62.77310298817166	61.94609791717388	64.89328044180395	66.78816618999912	53.93053485218064	44.15079812911273
-4.673	2.2305875784338585	1.4920316319713072	7.511465370921823e-05	0.1405323983197933	1.3521642055080496	0.36141342423090655	1.9374200202493002	0.1306367072710546	0.2591236270958977	0.07639444732678433	3.4012802024067024	0.15274766690254618	0.0006664672666200046	0.021817951920827035	53.12027160555664	37.32923792703665	62.33365001015312	60.8695778398557	64.8428907395062	66.66833527034831	53.69018618850403	43.90146130401465
-4.672000000000001	2.023628973136268	1.4556410205380104	4.738017515185861e-05	0.14191346960317136	1.2103783726849746	0.35142919926536187	1.9138603057571715	0.13447994248059164	0.21179182410412753	0.07675010939903076	3.294303480639774	0.15375670144512749	0.0009853036309523556	0.023958168560081174	53.67985864679929	38.48132808209619	61.96475379545801	59.822265146140076	64.72891448315455	66.46084387496482	53.50233516729373	43.711555365958525
-4.670999999999999	1.8196189515036858	1.4178823058030523	2.9589679559812974e-05	0.1432960697198162	1.0741204458335256	0.341011738175788	1.8795371172636637	0.1382645101308664	0.17191536641536026	0.07698308585316353	3.1730205701437884	0.15416512052143522	0.0014426587272211796	0.026117033313174724	54.21794487970538	39.63364863262097	61.65707424506629	58.80423131000609	64.54894795836589	66.16763533370754	53.36777179431739	43.582559456233845
-4.67	1.6214308305933105	1.3791016541402137	1.8295905531978554e-05	0.14470638889769802	0.9448276154273457	0.3302254034492513	1.837240677039546	0.14203069681329897	0.13892839901271048	0.07711189141173141	3.0385341598417073	0.15402596360826595	0.0020915645134665017	0.028271000526273366	54.72664414952525	40.77686414734903	61.39969621086178	57.81435550657099	64.30160956206078	65.79117511431497	53.28587495903469	43.5151144859682
-4.6690000000000005	1.4316244531261715	1.3396419430833597	1.1200469026601328e-05	0.1461736716964664	0.8236745268106413	0.31914603150645077	1.790180993416499	0.14583128832556885	0.11225434981985699	0.07716501118235816	2.8922178784470405	0.15340426474402294	0.003002332430024513	0.030397139954177425	55.199559180247675	41.90187223021482	61.180620166671574	56.85050762312772	63.986732420272084	65.33447629091194	53.25466336927601	43.50904963134094
-4.668	1.2523666089998593	1.2998390173128862	6.788689065813074e-06	0.14772799667835096	0.7115496735962011	0.30785977549453963	1.7418632678957051	0.14973009271235885	0.09134840945844394	0.07718054650878613	2.735700052364742	0.15237359250167806	0.004266904352852518	0.032474037024559234	55.63202827390893	42.999946646644695	60.98726049405935	55.90976302042931	63.60549938516561	64.80112360363124	53.27090332204013	43.56343331373577
-4.667	1.085380216961583	1.2600190358407442	4.073820808778574e-06	0.1493983010770081	0.6090474398127392	0.2964615307606484	1.695947660392555	0.15379991142565685	0.07573490655191983	0.07720543113961881	2.5708336257927953	0.15101230269301294	0.006003833720370852	0.03448262889367677	56.02125796007302	44.06287170633446	60.80693280754177	54.98863839874864	63.16051196740288	64.19529077176242	53.33026705033128	43.67664641848755
-4.666	0.9319226761253911	1.2204969454216512	2.420378186713934e-06	0.1512107809611232	0.5164748301527321	0.285053018112462	1.6560999823127966	0.15812005255548067	0.065039391679883	0.07729426748047255	2.3996534382877566	0.14939974685674365	0.008363812160881766	0.036406925252933105	56.36633115343808	45.08306366749302	60.627314230657646	54.08333727672236	62.65578988326802	63.52174603180189	53.427533428688456	43.846474187413506
-4.665	0.7927917311203431	1.1815760190244773	1.423734324696491e-06	0.1531877537938551	0.43387098132497115	0.27374061359054347	1.6258401160973825	0.16277349957093654	0.05901553143223357	0.07750785495441861	2.2243230107014256	0.14761267303626563	0.011535576846679569	0.03823457014363073	56.668090053613675	46.05367557803983	60.43686338690081	53.189993509222326	62.096702904561	62.78584160339248	53.556821369874015	44.070212102719246
-4.664	0.6683555409233333	1.1435483138278062	8.29159931033779e-07	0.15534702015884227	0.36103686887261965	0.2626330181129034	1.6083948109438713	0.16784385844861796	0.057567048730233675	0.07791149792853656	2.0470737843289504	0.145722029577153	0.015751935659637492	0.03995721166897283	56.92890289803672	46.96868278514504	60.225189807328164	52.30490194529537	61.48984116013455	61.99348386664008	53.71184527537569	44.34478024909335
-4.663	0.5586024849641515	1.1066958390305732	4.780910105468912e-07	0.15770170977300535	0.29757224013212863	0.25183885681802437	1.606561037281899	0.1734122055668828	0.06076493138750306	0.07857318818079403	1.8701403262555736	0.1437903406271715	0.02129553421304409	0.041570659539757866	57.15233288064986	47.82294726902269	59.98336524828057	51.42472668430407	60.84283359808093	61.15108236704317	53.88618136779431	44.666840162237634
-4.662	0.46320560355117285	1.0712921854253636	2.7292614415898743e-07	0.16026054888297112	0.24291670892266953	0.24146428794653751	1.6225853723676598	0.1795539496402664	0.06885998742018541	0.07956175627404491	1.6956953113747606	0.1418697682486093	0.028503866982464966	0.04307482472546325	57.342735256327614	48.61225992991661	59.704171898158556	50.546679295020695	60.16412673674241	60.26547723916395	54.07353358445722	45.032908085151725
-4.661	0.38159642030541313	1.0376043584301724	1.542557761966496e-07	0.1630284464917306	0.19639210709139848	0.23161068698473788	1.6580640149457084	0.18633580560652263	0.0822905851339536	0.08094507814176201	1.5257880972489462	0.1400009161666046	0.03777291381620725	0.044473449893680635	57.504814186692	49.33336092050262	59.38228455362306	49.6686616405259	59.46273700518056	59.34384614298225	54.26798790684787	45.43945886843208
-4.66	0.3130431555591028	1.0058945728756632	8.631752669326283e-08	0.16600726943530364	0.15724354848507774	0.22237245611206163	1.7138670602024861	0.19381295978153068	0.10168512071214361	0.08278840910038271	1.3622904260387516	0.1382123702138592	0.049558676002803906	0.04577365264202152	57.64317378124473	49.98393901691043	59.01438556497824	48.78937039644945	58.74798993387631	58.39359322810253	54.46424451277845	45.88301544746177
-4.659	0.2567289064619869	0.976421806899679	4.782086744404295e-08	0.16919666368207925	0.12467715795537862	0.21383499419655358	1.7900896645300424	0.2020264870131967	0.12785845505478632	0.08515289935965362	1.2068522470184075	0.13652091626857354	0.06437580911125186	0.0469853147554015	57.761897838235605	50.56261181642854	58.599212756437595	47.90836275042988	58.02925836943933	57.42222388308581	54.65781795833236	46.36021985830911
-4.6579999999999995	0.2118261240894792	0.9494429670297506	2.622991195312048e-08	0.17259478236454848	0.09789298533647235	0.20607285067801456	1.88603173169938	0.21100106497640408	0.161801307706394	0.08809432515099747	1.0608699040985827	0.13493233280083416	0.08279252146234985	0.048120359110055785	57.86419005146045	51.068889204932525	58.13754173230607	47.0260849312941	57.31571002406738	56.43721001054459	54.84519673020116	46.86788304027474
-4.657	0.17756454453719558	0.9252135788299233	1.4244212682738986e-08	0.17619879933884597	0.07611220090051514	0.19914807900566198	2.00020677820943	0.2207430204080475	0.20466144141399462	0.09166205005456453	0.9254680412692177	0.13344262551826014	0.1054209465027082	0.049191960954331315	57.95210123455675	51.50312302889022	57.632105113441995	46.14386697659737	56.61607236850175	55.44585123521902	55.023954970678254	47.40301212099879
-4.656000000000001	0.15329052900248566	0.9039879791003974	7.658588814218345e-09	0.18000511831435753	0.058598204248626024	0.19310880239744674	2.130379691359231	0.2312387381335183	0.2577154642242689	0.09589821389106475	0.8014956199931514	0.13203955777532816	0.13290232218926337	0.05021374200721596	58.02636294493186	51.86644622185632	57.08745242617809	45.263888395847886	55.93842049368902	54.45513776800045	55.19281098006461	47.96281538150037
-4.654999999999999	0.1385164599447739	0.8860190392561272	4.0771333904938165e-09	0.18400922831732566	0.04467173624944003	0.18798800629631737	2.273632175674857	0.242453466019371	0.32233025586547787	0.10083713303574272	0.6895354922696137	0.13070433227911996	0.1658865342300023	0.05119899430683929	58.08633843272361	52.1607047686571	56.509755666926466	44.389120071513226	55.28999142761996	53.47162060402856	55.35162924442358	48.54468654055772
-4.654	0.13295937823883894	0.8715574897232282	2.14965137140103e-09	0.18820520204825675	0.033720441534668175	0.1838025770415827	2.4264537870989646	0.2543305560029536	0.3999134160055644	0.10650488691826418	0.5899261013174509	0.12941329535397583	0.20500590898892004	0.052159976430182	58.130092834861564	52.388385844106544	55.9065670136982	43.523247869143816	54.67702675033373	52.501294341613075	55.50136519491734	49.14617127192125
-4.6530000000000005	0.13656841165259737	0.8608509388840544	1.1236696825987452e-09	0.19258487972061794	0.02520357905537838	0.1805526134480724	2.584855580490468	0.2667911904583869	0.49185273919691214	0.11291906079569336	0.5027931465188407	0.12813956136830842	0.2508435723138899	0.05310731817218862	58.15457571475687	52.55254524532153	55.2865367120965	42.67058306581672	54.1046443423899	51.54949720657702	55.64395461715982	49.76491987879432
-4.652	0.1495407481127652	0.8541426866505588	5.847661726094027e-10	0.1971368224475952	0.01865272378500243	0.1782210453905893	2.744502555990811	0.279734650956553	0.5994455270122555	0.1200886139900072	0.4280884922675095	0.1268544876763863	0.30389720630697303	0.05404956167633796	58.15590107725352	52.656736861112556	54.659100729684326	41.83596396189228	53.576739742805884	50.62083190852134	55.78215249150818	50.39863072397808
-4.651	0.17232598180334852	0.8516704237215267	3.0800321351957327e-10	0.2018451519395353	0.013669356014398608	0.17677359927013206	2.900860308640768	0.29303918932755135	0.7238195082700222	0.12801384455815315	0.36563324587589385	0.12552896498397093	0.3645396071006951	0.05499285800854649	58.129703405431805	52.70494640731397	54.03414920449738	41.024652053728474	53.09591776941777	49.71910981158489	55.919328910217956	51.0449893051779
-4.65	0.2056186568886623	0.8536648861716422	1.7430519275995273e-10	0.2066884139063595	0.009920213501063282	0.17615915271041774	3.0493506012932285	0.30656355556299414	0.8658481833046439	0.136686424463957	0.3151617848570508	0.1241345199751418	0.4329780291671407	0.05594082885721838	58.071543453622105	52.701531027446364	53.42168784151719	40.24222506565728	52.66345555411618	48.847319653638394	56.059232397886326	51.701607759643466
-4.649	0.25033881248065426	0.8603485052826985	1.2470018454746245e-10	0.21163860910000637	0.007131206147171524	0.17631051867843453	3.1855100415384925	0.3201492211809878	1.0260644445077145	0.146089482430788	0.27636357114601795	0.12264425258674726	0.5092148397889592	0.05689459391366326	57.977334704472796	52.65116564362698	52.831505065414426	39.4944681136231	52.27929869100148	48.00762078132606	56.20573324333649	52.36596910116465
-4.648	0.30760035431322785	0.8719340586175656	1.3704869088343723e-10	0.21666052777129066	0.005080582958576475	0.17714569161487384	3.305145701492468	0.3336233093319214	1.2045772419626908	0.15619771374767724	0.24891983071101018	0.12103364682070758	0.5930124371931523	0.057852955904394626	57.843760609956654	52.55879617888501	52.27285777574864	38.7872634246253	51.942092499740355	47.20135967083156	56.36256111162638	53.03537968904625
-4.647	0.3786671974202033	0.8886232938843566	2.1721104608047468e-10	0.22171150127875855	0.003591914874387099	0.17856957483863983	3.4044814248684685	0.3468022050014377	1.400996741276663	0.16697749686367055	0.23253257621607862	0.11928130011310406	0.6838656413050503	0.05881272745671733	57.66865389919683	52.42959900029148	51.75418787804766	38.12647845644443	51.64925022312988	46.42910745629975	56.533052037237866	53.70693238550149
-4.646	0.46489737998076724	0.9106054648576725	4.0157021201506827e-10	0.22674165081526426	0.002527329572974659	0.18047618977631497	3.4802887587474447	0.3594957728196511	1.6143737468438966	0.17838699575582537	0.22694397946335837	0.11736961211762602	0.7809847860630721	0.05976917713284569	57.451312150592095	52.268945198494336	51.282880352171674	37.51785200192917	51.397059148992824	45.69071535778403	56.719919740361924	54.37748167920127
-4.645	0.5676757618561629	0.9380556902359574	7.71880965450867e-10	0.23169467093224255	0.0017813167402261317	0.18275134433901544	3.52999695102997	0.3715120604615322	1.8431590429097284	0.1903762255725831	0.23194473046396086	0.11528546071644605	0.8832924788754764	0.0607165661570468	57.192728214153526	52.08236767211939	50.86507151396566	36.966877930255315	51.1808241347167	44.98538433842975	56.92506496348251	55.04363085533716
-4.644	0.6883364895240737	0.9711330227537396	1.4877981366707723e-09	0.23650913871656942	0.0012753219296172279	0.1852757113943335	3.551777270036979	0.3826623178079487	2.085187675843736	0.20288705826474837	0.2473707232618388	0.1130208736308169	0.9894364196927997	0.06164874265577608	56.89571960581922	51.87552847409672	50.50551344546615	36.47868658430127	50.995045912839934	44.311745053636415	57.14943419333352	55.7017301948042
-4.643	0.8280771050729593	1.0099780977170827	2.848477547974179e-09	0.24112029246007025	0.0009532679996884018	0.18792824053530402	3.544598006608162	0.3927661217966554	2.33769204931244	0.21585314648316808	0.27308815805071657	0.11057368137808153	1.0978197912519059	0.06255975671840841	56.56494732836857	51.65418354739457	50.20749749351012	36.057924457286674	50.83362908510584	43.66794418458856	57.39293581765448	56.347884295287884
-4.6419999999999995	0.9878669504781394	1.0547102181461274	5.404099000097855e-09	0.24546218078312607	0.0007780862219463288	0.190589799308866	3.5082478627246245	0.40165636979609554	2.5973460700309987	0.22919974962759915	0.3089679172197102	0.10794811502706816	1.2066495781355915	0.06344445739195187	56.2068213461619	51.424141869355225	49.97283649191886	35.70863353012643	50.690112177992674	43.05173354991334	57.65441767879141	56.97796601217825
-4.641	1.1683533005034945	1.105423729303649	1.0153621207868426e-08	0.2494700483542209	0.000729303265908841	0.19314691599249276	3.4433269430422495	0.4091838948697471	2.8603405645210382	0.24284345691883186	0.3548508299211115	0.10515529362475547	1.3140018145918821	0.06429903202284087	55.82929679835409	51.191216165890495	49.80190219485367	35.43413246968259	50.557909885388725	42.46055891293386	57.9317054363286	57.5876342738467
-4.640000000000001	1.3697693664997013	1.1621835409171835	1.8890531162596494e-08	0.25308280077059286	0.0008017124628574508	0.19549547720219956	3.3512061577633387	0.41522146718606145	3.1224879399096066	0.25669181938174757	0.4105061515115616	0.10221353415875187	1.417901300161165	0.0651214493691449	55.44157163034448	50.96116276425746	49.69371156141266	35.23690267305512	50.43055600217555	41.891646079051135	58.22169651976463	58.17235315321413
-4.638999999999999	1.591848863337387	1.225019674148261	3.479997644372936e-08	0.2562453810135259	0.0010051539303084086	0.19754422226566518	3.2339574172555805	0.4196669775500304	3.3793517800747366	0.27064292532902157	0.47558621141941915	0.09914841348711681	1.5164118834590505	0.0659117708578084	55.05370231834368	50.73960882391932	49.64605321796862	35.11848280850912	50.30193482750154	41.34208262662184	58.520500158432675	58.72741005509989
-4.638	1.8337521422769232	1.2939207461567133	6.347797974775649e-08	0.25891089416807245	0.0013654334327551356	0.19921787429362553	3.094258448048564	0.42244564963425957	3.6263949721640607	0.28458498082035716	0.5495806813724142	0.095992517754091	1.6077321371807167	0.06667229945519909	54.67615943367025	50.53196609773987	49.655643809578606	35.079375978942274	50.16648914910666	40.80889435015278	58.82361043088501	59.247931647367245
-4.6370000000000005	2.0940088982403413	1.3688263616227727	1.1465086972747718e-07	0.26104233554719275	0.0019264188862316014	0.20045975663539722	2.9352772895333605	0.4235111927160001	3.8591382673203003	0.2983959849737529	0.6317742385250673	0.0927848302203526	1.6902902709539454	0.06740754297438585	54.319348640975996	50.34333148860634	49.718303134731016	35.118973867178184	50.01939433321936	40.28911613751128	59.12609683927799	59.72889713146855
-4.636	2.370482118812883	1.4496184603618505	2.0504219374174382e-07	0.2626138084964958	0.002753360498279034	0.2012337636290412	2.760542458143166	0.42284588046965244	4.073320086795813	0.3119436162757516	0.7212114994020897	0.08956973188117649	1.7628315775170658	0.06812397823943041	53.99312508464573	50.17837591755405	49.82913696591217	35.23550218240721	49.856690418248505	39.779857489269006	59.4227958508357	60.16514949954708
-4.635	2.6603572423478012	1.53611177355116	3.630968778027853e-07	0.2636111593790689	0.003937479825778813	0.20152558610783539	2.573805329567935	0.42045961635766915	4.265048032161196	0.32508546592421966	0.8166729425140303	0.08639561851455002	1.8244916762199062	0.06882961415624803	53.70632978526244	50.04122432830931	49.98271724723545	35.425991402101076	49.675367198494584	39.27836317712074	59.708487295687675	60.55140643513796
-4.634	2.96015945468228	1.6280436652812242	6.366739071962623e-07	0.2640320050529185	0.00560185869918984	0.20134313385743013	2.3789014550598866	0.41638811486142524	4.430933014918668	0.3376697634065313	0.9166650956109265	0.08331317002546258	1.8748493574008607	0.06953336496595212	53.46637552236834	49.93533092507866	50.17325082078791	35.68627620001446	49.47340074961479	38.78206961612649	59.97804145857287	60.88227336040099
-4.633	3.265800731862031	1.7250637745535704	1.1054237994635245e-06	0.2638851784498915	0.00790862543498339	0.2007161469260607	2.1796172901574598	0.4106903832917101	4.568198170297266	0.3495367341784432	1.0194275338593535	0.08037333993036622	1.9139539411179416	0.07024425910526046	53.27890670883147	49.86335487151938	50.39472980662254	36.011026090394665	49.24974331153737	38.28865740781536	60.2265259914169	61.15226170966425
-4.632	3.572656711796217	1.826724014901708	1.9004648228938177e-06	0.2631896662732838	0.011067378107281567	0.19969504214150227	1.979568198658436	0.40344572579070614	4.674756657828093	0.36052070684843085	1.1229582393874624	0.07762516136914077	1.9423236872533338	0.07097052327027426	53.14755308470179	49.82704256355019	50.64105905725272	36.39380873664932	49.0042715388503	37.79610024001028	60.44926610853101	61.355815740933316
-4.631	3.87567185343332	1.9324696204454617	3.2352828654970425e-06	0.26197315509150826	0.015344699103475926	0.1983490962784118	1.7820926547210114	0.39475050608579976	4.749254894126743	0.3704530468009833	1.2250576606865364	0.07511348829473213	1.9609138204174184	0.07171859439803654	53.07379093456853	49.827123128431566	50.906158524306385	36.82718611646296	48.73770054606705	37.30270996706132	60.64185650223317	61.48735104580166
-4.63	4.1694897314586825	2.041632031906822	5.453663078808381e-06	0.2602703344454651	0.021074499812808147	0.19676411834521904	1.590166378007795	0.38471489777843326	4.791080468188868	0.3791659359274282	1.3233904604108016	0.07287680424597381	1.971055005701358	0.07249212316802721	53.05691836033774	49.86322391550759	51.184040718962095	37.302842361934694	48.45147270726526	36.80717731512404	60.80012856359112	61.54130738760351
-4.629	4.448603830710452	2.1534244767167596	9.103120764152787e-06	0.25812112507297397	0.028668789781033092	0.19503980550546154	1.4063387935943334	0.3734598221840457	4.800336682119533	0.3864969475349893	1.4155625538907226	0.07094523494557518	1.9743654409669997	0.07329104010997986	53.094143437012534	49.933812374726784	51.46886554884394	37.81174066901303	48.14763073007177	36.30860733633569	60.92008132011083	61.51221763243089
-4.628	4.707522950040401	2.266941098006432	1.5045987563630704e-05	0.2555690051750196	0.03862829515463317	0.19328700555641132	1.2326928105548374	0.3611142279769306	4.777788068010653	0.39229428712309605	1.4992097356384344	0.06933889439067774	1.9726419138751288	0.07411075843547354	53.18077643771129	50.036169847342485	51.75497653747681	38.344305269174484	47.828684151888496	35.80654853876229	60.99778854825682	61.39479341786092
-4.627	4.940944383069101	2.381160415874805	2.462532945743599e-05	0.25265959731894855	0.05155216509522892	0.19162511976735455	1.0708275604707955	0.3478128098359872	4.724783117120246	0.3964224907456839	1.5720930892043554	0.06806667754960113	1.967737007788053	0.07494158548766788	53.31051035760716	50.16640144056469	52.036923684256855	38.890623157185736	47.4974772522546	35.301014592205	61.029297396040775	61.18402693553481
-4.6259999999999994	5.143927470206989	2.4949537545420073	3.990957039486632e-05	0.24943965401513601	0.06814581517040166	0.19017987060373895	0.9218625201086824	0.33369420159794116	4.64316164728786	0.3987683012575847	1.6321955901481846	0.06712558751826138	1.96143095515909	0.07576840678946929	53.47576828043012	50.31948439085153	52.309478949978654	39.440659153093094	47.15706467320051	34.79249767388535	61.0105352819489	60.8753069048659
-4.625	5.312059941446223	2.6070990420440756	6.404843906179892e-05	0.24595654350382834	0.08922578152449652	0.18908162848842233	0.7864604348880571	0.3188996199081199	4.535154640147197	0.3992463870752411	1.6778139338006022	0.06650065298145778	1.9553072975433539	0.07657069308486825	53.66809220149433	50.489355249122795	52.567650539220296	39.984477022766555	46.81059906794003	34.28197286400253	60.937241678500186	60.464545604524844
-4.6240000000000006	5.441609693533934	2.716300094641763	0.00010178400668336098	0.24225829232709917	0.11572032136933251	0.18846444130671902	0.6648657135406074	0.3035718831724128	4.403284006770265	0.39780453547764394	1.7076397057627082	0.06616545550890372	1.9506414417042215	0.07732286204204636	53.878546076771535	50.6690339930823	52.80670180975419	40.512458859081875	46.4612331405932	33.77089349220494	60.80493964481244	59.94831281125864
-4.622999999999999	5.529655244891684	2.8212111541630396	0.00016017443840463588	0.23839419220909125	0.14866441984764103	0.18846584295521066	0.5569545065837269	0.28785469260856306	4.250268684991773	0.3944279484420954	1.7208245776780067	0.06608324829185372	1.9483103899927943	0.07799500347039039	54.098106239705665	50.85078096101394	53.022179807083134	41.015514789506135	46.11203674474479	33.26117791155363	60.60895878906203	59.323971753747244
-4.622	5.574189044104421	2.9204660784233902	0.00024960479610081266	0.23441593049103843	0.18918787790599553	0.18922743794340088	0.4622925138278414	0.27189204047008786	4.078941905039074	0.3891422965122626	1.7170252203660712	0.06620861112546353	1.9487304257505618	0.07855395152064018	54.31801483125885	51.02628049279001	53.209957152351635	41.48527535773022	45.76592846170513	32.75518876048432	60.34451699255705	58.58981177380805
-4.621	5.574189016400139	3.0127112232069653	0.0003851787160579761	0.23037916075522485	0.2384952865348116	0.1908961745989684	0.38019666803117164	0.2558276062163277	3.8921826033802733	0.3820152451648053	1.6964250016231146	0.06648955332657244	1.9518274690702793	0.07896466128582953	54.5300762308938	51.18684353502541	53.36628937144517	41.91425963181715	45.42562038243774	32.25570628403641	60.00686308726269	57.74517231615746
-4.62	5.52965515240972	3.096640731797144	0.0005886065707626088	0.22634539774502976	0.29783696110091734	0.19362613761680694	0.30979717295680054	0.2398040137674917	3.692862058065621	0.3731562553280719	1.6597311584610555	0.06686994906850462	1.9570423551787302	0.07919182262289719	54.72688218944749	51.32362036955595	53.48788782405869	42.29601319268364	45.09357468277724	31.76589764718787	59.591477189372974	56.79055312701141
-4.619	5.441609505423144	3.171032696246972	0.0008907288049935625	0.22238410173017617	0.3684703287287643	0.197580619734738	0.2500968811451112	0.22396184960927437	3.4838050893145347	0.3627145688935815	1.6081478574964019	0.06729217006538529	1.963370634000881	0.0792016230310695	54.901957863699245	51.42781416497967	53.57200627403724	42.625211596437524	44.77197093842374	31.289284325037702	59.094320021001785	55.72770608967645
-4.618	5.312059596464128	3.2347845002093387	0.0013348358060794104	0.2185748142306782	0.4516118329021309	0.2029341799973798	0.20002561935323096	0.20843837876993557	3.2677638020942226	0.3508754126061355	1.5433272248918692	0.06769976983973859	1.9694338697720877	0.07896355604280153	55.04982760373601	51.49088627939123	53.616536959341836	42.8977265948138	44.462683834840846	30.82970956009078	58.51211775443395	54.5597049009685
-4.617	5.143926859503888	3.286945614957942	0.0019809653614972327	0.21500922004881112	0.5483801284449453	0.20987436890709996	0.15848774660594755	0.19336593923052497	3.047400965071758	0.3378545793785613	1.4673018861005025	0.06804007253790521	1.9735770553822005	0.07845216341626898	55.16600554216388	51.50474514264339	53.62010992120807	43.1106542293629	44.167271802317416	30.391307527894778	57.84266508984109	53.290989723609144
-4.616	4.940943320635532	3.3267462065619853	0.002911371930579712	0.21179303869369848	0.6597321549512926	0.21860280324849646	0.1244019046958971	0.17887004058127332	2.8252797704738497	0.32389166401484815	1.3824036748366966	0.06826652736710567	1.9739848453547517	0.07764859950974987	55.24692126858529	51.46191203639806	53.58218751297728	43.26230576278733	43.88697794366438	29.978475270746568	57.0851267426483	51.92738496216955
-4.615	4.707521124185728	3.353620119666863	0.004237364046730969	0.20904768868292026	0.7863945473278068	0.22933530735408067	0.09673254631721451	0.1650672353802698	2.6038568751873106	0.30924233017944297	1.2911738553929204	0.06834070654780434	1.9688080100834005	0.07654191490676768	55.28979478090841	51.35565902894463	53.50314462495731	43.35216414766653	43.62274522437031	29.59584769484053	56.240316474597904	50.476089333914146
-4.614	4.448600726184436	3.367221116913912	0.006107691667209183	0.2069117166108149	0.9287937012126586	0.24230090186682413	0.0745133661600063	0.15206286798354365	2.385476193293297	0.29417005835690574	1.1962704036582945	0.0682338489629662	1.9562909223572522	0.07512997320560272	55.29247730128653	51.18011652385918	53.384324433169915	43.38081024043764	43.375248096889536	29.248275051224905	55.310933329308554	48.94563838179233
-4.6129999999999995	4.169484506396335	3.3674316473161867	0.00871862800431941	0.20554203399918264	1.0869885779444366	0.25773951134467155	0.056863192672276935	0.13994883271544317	2.172361756365845	0.27893786399350184	1.1003776115597637	0.0679278816978433	1.934891040886483	0.07341993867175606	55.25327542188414	50.93035013710868	53.228059591657534	43.3498241488081	43.14494241813901	28.940801421982624	54.301736775961515	47.34584045881613
-4.612	3.8756631474787864	3.3543638587396782	0.01232582388843107	0.20511505300795344	1.260610920414992	0.2758983711534893	0.04299521297524855	0.12880148921138687	1.9666089191171372	0.26380047745209545	1.006122567856878	0.06741588525868729	1.9033822230879163	0.07142830127639739	55.17077555369176	50.60240871469556	53.03764988183259	43.261667884996115	42.93213464297733	28.678641902578853	53.21964584805405	45.6876879693914
-4.611	3.5726423506484437	3.3283530215762815	0.017257911106564595	0.20582785139235296	1.4488178700582788	0.2970272324930124	0.0322206020951154	0.1186798866410255	1.7701741045198436	0.24899744255960704	0.9160020184574249	0.06670200303378739	1.8609351865435695	0.06918043709218111	55.04368405276863	50.193347052610086	52.817289477695304	43.11955585194457	42.73706985947687	28.467155498278146	52.07375180900935	43.983246264942565
-4.609999999999999	3.2657772779173544	3.2899439549365	0.023931689964556385	0.20789952266405898	1.6502619488725545	0.32137258109002304	0.02394772072643858	0.10962444027527773	1.5848640180052924	0.2347475213460365	0.8323218460743792	0.06580082901763369	1.8071703984461145	0.06670973339501472	54.870696013654545	49.70122813511273	52.571940153880874	42.927319619008685	42.560036369699986	28.31181031438839	50.87523902818935	42.2455230503182
-4.609	2.960121532026257	3.239871409023979	0.03286855371088719	0.21157287551289083	1.8630829414997732	0.3491711886285576	0.017678049833551222	0.10165618427262728	1.4123257184451392	0.22124469494641213	0.7571500732292598	0.06473633755356716	1.7421809207508405	0.06405633642649208	54.65040287251514	49.12511037585179	52.30715080854935	42.68927298712005	42.401482373731774	28.218137476281218	49.63721421030707	40.488321463685125
-4.6080000000000005	2.6602965353776344	3.1790356306094956	0.04471158056138068	0.21711663511620768	2.084925353080752	0.38064339563179433	0.012999965558818266	0.0947766950957117	1.2540390681708091	0.20865593277324837	0.6922830268071793	0.06354044274686106	1.6665250727345213	0.06126560318558287	54.381245930001775	48.465025403919654	52.02882832693885	42.41008257030947	42.26213809985464	28.191670402874912	48.374449482453606	38.72608015106631
-4.606999999999999	2.3703859053683485	3.108474505142078	0.06024247024585742	0.22482826787719104	2.3129838383358625	0.41598657138007	0.009581344869587278	0.08896874265838205	1.1113129009691065	0.19712077372231063	0.6392232350876199	0.06225129162269701	1.5811909905814516	0.05838635495374746	54.0615198846582	47.72195142364075	51.74296969311984	42.09464812090081	42.14313468998137	28.237866589334136	47.10304972488716	36.973703675819635
-4.606	2.0938579282478527	3.029333722498393	0.08039722996691666	0.23503750223153747	2.544077347324015	0.4553692045071066	0.007161850419745652	0.08419768361973337	0.9852857978272265	0.18675263475681272	0.59916686109703	0.06091140305445579	1.4875370844196787	0.05546903836219138	53.68942757036235	46.89778619007379	51.4553699018204	41.74799570034959	42.04610955956201	28.362009919441522	45.84005860959887	35.246386494397754
-4.605	1.8335176095681862	2.942836358318655	0.10627924506958265	0.24811055507633265	2.7747508072168157	0.4989260447218011	0.005545588459570341	0.08041356598046251	0.8769317326334577	0.17764164386368234	0.5729980744102361	0.059565763716207955	1.387213872934492	0.05256389937578162	53.263184343159445	45.99532232248555	51.17132412269238	41.3751856468422	41.97328705491865	28.56909269053912	44.60302083908343	33.559433506279
-4.604	1.5914881399066043	2.850253114013526	0.13916813007922754	0.2644550011421683	3.001401089371652	0.5467546432014962	0.004594678521671047	0.0775538692894519	0.787070151531143	0.16985869510329563	0.5612877501977284	0.058259983353669005	1.2820736192577642	0.04971926714454081	52.781167936554624	45.018226190906	50.89534523375123	40.98123620432998	41.92752323789575	28.863677938415442	43.409519904265736	31.928079865089895
-4.603	1.369220073981604	2.752874238457639	0.18052257936599012	0.28452514714543065	3.22042195882801	0.5989135321215299	0.0042241259039889015	0.07554676337433638	0.7163793915675211	0.1634603504360111	0.5642942392659807	0.05703859579713819	1.1740745595231687	0.04698002957507992	52.24210705537051	43.97102012649688	50.63091885162191	40.57106272730034	41.91230468116124	29.24974422236685	42.276711252524926	30.367312340869184
-4.602	1.1675251835004912	2.651983890739453	0.2319753603647627	0.3088276999254255	3.4283608475147616	0.6554221515924264	0.004398251332296952	0.07431473348861312	0.6654118264537612	0.1584941709612481	0.5819646159893584	0.0559435712525772	1.065186323057795	0.04438636259932814	51.64529948481095	42.85906638079154	50.38031705952066	40.14943160971659	41.931693311721524	29.7305166833208	41.22087011848766	28.891694076809088
-4.601	0.9866308927909899	2.54883742549493	0.29531865298464394	0.337927453631645	3.622078811901557	0.716262486767858	0.005128806689055269	0.07377839372504627	0.6346088249420877	0.15500405118374821	0.6139356893296134	0.05501308181611065	0.9573024562327511	0.04197275270119285	50.99084808694466	41.68855021756343	50.14448906571328	39.72092752842784	41.99021254380796	30.308289820139393	40.256971551264286	27.515194119735206
-4.6	0.8262504977620883	2.444641818238296	0.372478169097237	0.3724526699466933	3.798904091842247	0.7813822324540881	0.0064747887430246145	0.07386029556786615	0.6243135630062852	0.15303515316607422	0.6595350396397944	0.05428053834332342	0.8521648855488445	0.039767329596639575	50.27990084998118	40.46645884880887	49.92304212114583	39.28993224037322	42.092674030547414	30.984248932626265	39.39831757169118	26.2510226594659
-4.599	0.6856640276144951	2.340539221331358	0.4654749085974221	0.4130997903375222	3.956769405714246	0.8506991708693002	0.008543850258804176	0.07448853591520556	0.6347799501125682	0.1526380895363567	0.7177832938342157	0.053773895140186684	0.7513038203306208	0.03779150512957447	49.51487933075401	39.20055266147047	49.71431950588523	38.860613008405615	42.24394906188542	31.758298441985218	38.65622316101948	25.111472528893305
-4.598	0.5638046270627292	2.2375934689707475	0.5763740310542184	0.46063710164330596	4.094323572668368	0.9241063428423071	0.01149509526283815	0.07559997928876538	0.6661763819662975	0.15387207963525804	0.787399649148613	0.05351520142705761	0.6559951424012286	0.03605989708644184	48.69967862841719	37.899325317153284	49.51557477510085	38.436918717583595	42.44869357458339	32.62890620935203	38.03976919280432	24.107767236305506
-4.5969999999999995	0.4593456777368704	2.136779241221932	0.7072211317104314	0.5159069753364875	4.211009258198979	1.0014775239114986	0.015542929115952118	0.07714293176642281	0.7185836560004386	0.15680689424108102	0.8668131914636672	0.053520366567753254	0.5672358957828565	0.034580503795889	47.83982171033298	36.57194979657144	49.32323340173674	38.02258183959515	42.711040482298	33.59297342715725	37.55562675181408	23.249915663648714
-4.596	0.37078448046351287	2.038973553990224	0.8599671710853775	0.5798263143517215	4.307100538928001	1.082672491270337	0.020961513079583424	0.07907913792979403	0.7919870982438453	0.16152350292664194	0.9541827449125865	0.05379910031975479	0.48573719251982816	0.03335508746229042	46.94255171707573	35.22820822732717	49.13322521392221	37.62112456374747	43.03427711484846	34.64573956867505	37.207953797331264	22.546573602103383
-4.595	0.29651910963586164	1.9449492576184366	1.0363843571746467	0.653384866167609	4.38369645423444	1.1675415879808926	0.02808924913794875	0.08138501439594108	0.8862636567442679	0.1681134355400506	1.0474277878437763	0.054354989724317605	0.41193278254707405	0.03237972095923147	46.016847966838576	33.87840428301835	48.94136435604085	37.23586759938568	43.42052852869195	35.78073118506108	36.998362046058155	22.004912531047115
-4.593999999999999	0.23491594473556043	1.8553702890430022	1.2379763334345129	0.7376410930581468	4.4426695755744525	1.2559291556157524	0.03733259974347064	0.08405208114530854	1.001165324026599	0.17667695744018544	1.1442723703362896	0.05518567984676941	0.34600075446448425	0.03164545355433814	45.07335480928178	32.53325797286804	48.74374858337183	36.86994033629232	43.870468935320986	36.98976200722686	36.925949441836835	21.630496484005107
-4.593	0.18436630203821422	1.770788514296126	1.4658869818762887	0.8337153265483475	4.486571655253197	1.3476755095490596	0.04916843892940757	0.0870866012448585	1.136300678652603	0.18732023005533394	1.2423030082522586	0.056283134923132076	0.28789536375092517	0.031139054696810654	44.12421714858662	31.203783658339873	48.537147060565545	36.52629120746822	44.38308322546728	38.26298985541279	36.98739175111301	21.427168471380664
-4.5920000000000005	0.14333146083447276	1.6916421007205988	1.720812897285274	0.9427799704765251	4.518501368023809	1.4426172629218972	0.06414404995139353	0.09050848694155658	1.2911165264035895	0.2001516789835682	1.3390402873292766	0.057633967704425686	0.23738581681390805	0.030843800398917955	43.18282211634749	29.901153055138195	48.31934579302634	36.207697225551485	44.9554984325106	39.58903334461236	37.17708571188521	21.396948707890665
-4.590999999999999	0.11037614682000978	1.6182554529262256	2.0029250176585975	1.066046554563395	4.541941784744604	1.5405859536177786	0.08287384753369426	0.0943495719377757	1.4648815485985034	0.2152778183669908	1.4320225019241635	0.05921983591664469	0.19409893776791384	0.030740272783532627	42.2634526370275	28.636545744429533	48.08942244882453	35.916771763667214	45.58290104507554	40.95514841345699	37.487335738031476	21.539947762186692
-4.59	0.08419116202165501	1.5508408170543135	2.3118049166740433	1.2047494787574269	4.560577295479015	1.6414050796982083	0.10603192878792679	0.09865138299168398	1.6566735374600217	0.23279878224978592	1.5188982147912453	0.0610179139070858	0.15756295499886167	0.030807149187220353	41.38086499606364	27.420990288682923	47.847927440709654	35.655969735843804	46.25855059876816	42.347461462182736	37.90857634736146	21.854298624186253
-4.589	0.06360631542111884	1.489501692303868	2.646400816960382	1.3601263305761182	4.578101054733905	1.7448857888663238	0.1343396641931853	0.10346256668782894	1.8653712605077053	0.25280379310781514	1.5975233056117701	0.06300145323207626	0.1272501003295704	0.031021962268968833	40.54980844254851	26.265199411661285	47.596955306662636	35.427589418566946	46.973893373938154	43.751252568997984	38.429623097395876	22.336112470621476
-4.588	0.04759510799983093	1.434238180298969	3.00500745302978	1.5333947076203585	4.598024543328857	1.8508215840730606	0.168547743478995	0.10883613818929011	2.0896513231900276	0.27536675893566354	1.666057021659377	0.06514044721368095	0.10261624595525028	0.03136181669844195	39.78450978879502	25.17940286735741	47.340099029392285	35.23377026249431	47.71877286073985	45.15127909990247	39.0379457016429	22.979463487960793
-4.587	0.035272771178982226	1.3849543510747222	3.3852725375145387	1.7257255410318852	4.623500494486171	1.9589824902267376	0.20941239900643932	0.11482671798103804	2.3279896896127594	0.3005421391429569	1.723050879409862	0.06740241106168338	0.08313634863653091	0.031804051309137354	39.09814943030627	24.173181615576166	47.0822892121293	35.07648618891589	48.481726568300516	46.53212728211685	39.71995797180917	23.776408368722308
-4.586	0.02588926995211338	1.3414676143779083	3.784230856701045	1.9382129988906656	4.657169259598099	2.0691091693596984	0.25766593965689916	0.12148791101524614	2.578666884270432	0.32836116308386715	1.7675240836092234	0.0697532813925224	0.06833497226832605	0.03232683842399838	38.502356847826434	23.255306782194676	46.82952916302094	34.95753406168447	49.250352411856284	47.8785772116179	40.461320106227916	24.717045926399468
-4.585	0.01881878917225926	1.303519966759966	4.198365085494448	2.1718411568244327	4.701036808719369	2.180907470793788	0.31398222719348606	0.12886996206139967	2.8397754388196206	0.3588284307089507	1.799019479607259	0.07215842783742862	0.05781157795745619	0.0329097147774248	38.0067532788096	22.433586656945955	46.588545136898695	34.87851727780612	50.011722916135994	49.175965511801216	41.2472494683712	25.78962159255051
-4.584	0.013547053762129033	1.2707908523840221	4.6236904508370005	2.4274477601667326	4.756390149739486	2.294043860274223	0.37893828627084497	0.13701779378012435	3.109227954445253	0.3919188795291648	1.8176349355825714	0.07458375631781741	0.051260579833926345	0.03353404137210184	37.61856685733543	21.71472471968323	46.36637754044237	34.84082472664894	50.75282230675408	50.410529596221984	42.06283626307221	26.980680319402083
-4.583	0.009657620583928436	1.2429112442915966	5.055858589331207	2.705685568950246	4.823753227628703	2.408142093169082	0.45297381609010395	0.14596950264409098	3.384764277307429	0.4275750715684242	1.8240264133277841	0.07699687012524235	0.048486355433638155	0.03418339283281817	37.34234130566025	21.104191432248097	46.16994328358974	34.845605718878936	51.46098052436936	51.56971828092686	42.89336037028466	28.275269611875956
-4.582	0.006818047585502996	1.2194784388271969	5.490274538636431	3.0069819714379906	4.902883569182541	2.522781390525359	0.536350911009019	0.1557553548074189	3.6639567445626917	0.4657047421679582	1.8193807333107685	0.07936824285826762	0.04941347655166325	0.03484388020866189	37.17975357058178	20.606112323214383	46.00560132020495	34.89374186466463	52.12427937144082	52.64245532009728	43.72460504858589	29.65719210823095
-4.5809999999999995	0.0047666160556237465	1.2000709729277568	5.92221994186799	3.331497767345027	4.992807302122371	2.63749625441002	0.6291167354795208	0.1663972915280435	3.9442132154085363	0.5061785610242517	1.805358038545521	0.08167234805231526	0.05409240714758218	0.035504414333051154	37.129549116094715	20.22317474966254	45.878752659337366	34.98581726355333	52.731909238880704	53.61934519032236	44.54316234549349	31.109304430341858
-4.58	0.003300070228907112	1.184263032590737	6.346975343972279	3.679086247734958	5.09188790549668	2.751777933251197	0.7310721693472301	0.17790892342559614	4.222778571694293	0.5488280838171649	1.7840060548469898	0.08388868516368095	0.06270082562412949	0.03615691919577956	37.187596469025436	19.956555650545884	45.793502872991745	35.122088728922726	53.27445979428746	54.49281392635971	45.336723975405135	32.61385609938247
-4.579	0.0022626553945989344	1.1716377270669378	6.759934958696335	4.049253920242455	5.19792230041253	2.865077431595637	0.8417494820140855	0.19029596580750546	4.496736431066766	0.5934439168901865	1.757650265070913	0.08600264115131359	0.07554060202009706	0.03679650566568205	37.34705564412561	19.80587259932905	45.75240972081068	35.302458079432455	53.74413410301579	55.25718174804589	46.09435031395508	34.1528593718819
-4.577999999999999	0.0015365864028086787	1.1617986581463013	7.156708438900644	4.441124427996026	5.308256767179702	2.976809863311057	0.9604018615189762	0.20355704412013417	4.763013809896468	0.6397741722124346	1.7287659002551112	0.08800613144259191	0.09303033129791664	0.037421614766180424	37.598648788114794	19.769160491369348	45.756331478407056	35.52644876002112	54.13488224256326	55.90866830188699	46.80670919582968	35.70847813529988
-4.577	0.0010339642472736244	1.1543793132764741	7.533205861825848	4.853407368595289	5.419914714257326	3.0863598818616618	1.086007093404818	0.21768477954183835	5.018392242015617	0.6875233482348428	1.6998390589311536	0.0898979732703834	0.1156932260096833	0.03803413622768449	37.93101622777467	19.842876220747517	45.80438354261395	35.79318917946304	54.44245686733757	56.44533524387369	47.466275579253605	37.2634217602172
-4.5760000000000005	0.0006900774134909608	1.1490499467767392	7.885704141868011	5.28437381535401	5.529728500855551	3.193087891554506	1.2172868603627784	0.2326670499582183	5.259529252863657	0.736351826354408	1.6732251860693046	0.09168395748385184	0.14414013504485043	0.038639502261831896	38.33113740712504	20.02193365771817	45.89400260723927	36.10140514785158	54.66439873486111	56.86697430045895	48.06748302151433	38.80132827059213
-4.574999999999999	0.00045797309878008695	1.1455217734409748	8.210895154953931	5.7318403576249315	5.634468249181931	3.2963367513004376	1.3527420577204357	0.24848831125205695	5.482993990966587	0.7858762146275678	1.6510135029254445	0.09337660088336774	0.17904750255365948	0.03924674889371812	38.784794124853036	20.29977107221444	46.021109869469065	36.44942364841738	54.799964384741536	57.17495159785368	48.6068184265453	40.30712055633302
-4.574	0.00030415637277170525	1.1435484698969924	8.505917732067605	6.1931633942904885	5.730961752664482	3.395438724953864	1.490703267555679	0.2651308584414344	5.68532016561273	0.8356707930861282	1.6349057496563286	0.09499457862142781	0.22113022536551546	0.03986852864359748	39.277053051995274	20.668452803476423	46.18035798715701	36.83518987298604	54.85001061475517	57.37202075444986	49.08285275627958	41.76731974225611
-4.573	0.00020526770504021425	1.1429251474368198	8.76837710492624	6.665245223321982	5.816201044999582	3.489722503232319	1.6293942122174767	0.2825759064474442	5.863078232029286	0.8852703131104447	1.6261167989481244	0.09656185388834913	0.27110960936271705	0.0405210501015459	39.79274559385377	21.118806403181903	46.36544138500733	37.25629898572168	54.81685098606879	57.46211788759908	49.49620235978636	43.170301292372585
-4.572	0.0001455961674626248	1.1434851130026817	8.99635616912239	7.144553166087262	5.8874327833858855	3.5785202117782586	1.7670047451520827	0.30080437713531444	6.012967074951769	0.9341743736614418	1.6253033771321566	0.0981065386654828	0.32967695354792775	0.04122391340402493	40.31692551332602	21.64059564898588	46.5694463586751	37.71004346046477	54.70409840006028	57.450151294531274	49.84941822127142	44.506481925427224
-4.571	0.00011530277593282815	1.1450948622121568	9.18842295799876	7.6271525511095355	5.942231164763783	3.661174416016543	1.9017688709288996	0.31979729375298394	6.13192340698608	0.981853539277105	1.6325253810813092	0.09965953365192044	0.3974536803338714	0.041999807199332016	40.835288026525234	22.222728730230646	46.78521640758299	38.193476077018126	54.516505119130976	57.341797226119404	50.146803648989945	45.76842881196413
-4.57	0.00010925241785791403	1.1476478423346064	9.343637985861836	8.108753870052341	5.978553501403959	3.7370452229329176	2.032042547777164	0.3395357067242096	6.217244913336588	1.027757280879749	1.6472422246597722	0.10125300667684835	0.4749493457712498	0.04287403354200062	41.3345379452126	22.853499568537835	47.00570928889803	38.7034877851551	54.25980791677929	57.14331106472499	50.3941645528775	46.95088659642363
-4.569	0.00012638097854024592	1.1510575798667142	9.46156372203403	8.584773829350937	5.994779724935628	3.8055176499811902	2.156375721072432	0.36000010605693467	6.266721068294776	1.071323715524846	1.6683444275592803	0.10291877642448086	0.5625192593030544	0.04387383300911391	41.80269850391521	23.520858702864082	47.22432517803777	39.236898686541124	53.94058190635132	56.861360590240224	50.5985002713791	48.05072225517923
-4.568	0.00016955470343120444	1.1552507858023822	9.542276596025724	9.050409382635076	5.989737893142594	3.86600947101308	2.2735732311198382	0.3811693145685418	6.278763760065394	1.1119910023701494	1.6942184223843106	0.10468667186764624	0.660323770129883	0.04502749332123265	42.2293564394284	24.212708518311295	47.43518962934129	39.79055938961245	53.566102613611264	56.502885154163245	50.76764665285923	49.066792336408426
-4.567	0.0002459101176593717	1.1601610334905887	9.586379881268314	9.500723177102925	5.962718205693374	3.917979750440002	2.3827399470093344	0.40301890069893775	6.252528609995385	1.149210128086971	1.7228404544066094	0.10658293748601912	0.7682914883532032	0.04636324035355519	42.605842419181236	24.917215929589375	47.6333802190578	40.36145901672973	53.14421258258108	56.07498176761251	50.90988649722394	49.99974139127629
-4.566	0.0003676938713394569	1.1657235527041816	9.59501387185545	9.93073822099813	5.913478094016142	3.960938235786047	2.4833066557200882	0.4255191966383009	6.188017336915297	1.1824586952575769	1.7518936253717232	0.10862875046894137	0.8860887629211774	0.04790792947244438	42.92534885945223	25.623134056842204	47.81509122839831	40.94683525170575	52.68318668236302	55.58481660812794	51.0335452375759	50.851744077493805
-4.5649999999999995	0.0005536516327973838	1.1718716039843398	9.569858261820112	10.335539020870831	5.842240670908271	3.994455695954007	2.5750347800753377	0.44863305253762137	6.08615180776419	1.2112552216388095	1.7789007132443853	0.1108389092295569	1.0130976072380566	0.04968557592805265	43.18298944006569	26.320123071620532	47.977735902657415	41.544281080774546	52.19158959558251	55.039558473366235	51.14659162223862	51.62620622323991
-4.564	0.0008310423392275674	1.1785347948259925	9.513120822387084	10.710375986576967	5.749688270114333	4.01817517316291	2.657999760689084	0.47231349573925596	5.948811562105972	1.2351733754073162	1.801364482412716	0.11322074340656027	1.148403937603279	0.0517157835264552	43.37580619824897	26.99905935647763	48.119990194082035	42.15184237539693	51.67811979990154	54.44632939846238	51.25626391255129	52.32744188160769
-4.563000000000001	0.0012383770103715963	1.185639579315384	9.427506528864432	11.050769594518401	5.636952060381889	4.031823970222488	2.732554733907098	0.4965014902548356	5.77882854466155	1.2538555190606706	1.816906848161975	0.11577328491157649	1.2907974813395413	0.05401214883326162	43.5027310271485	27.652321509760775	48.241785083394745	42.768100262039354	51.15143658071375	53.812167068019185	51.36874156760637	52.960343973134634
-4.561999999999999	0.0018289975711261244	1.1931120508835111	9.3161622846411	11.352610663118979	5.505597882918551	4.03522603472639	2.7992777780068465	0.5211240018091838	5.579935389269649	1.2670249179250952	1.8233984998351267	0.11848672831867402	1.4387840546306714	0.056580731705741606	43.5645088155523	28.274041610673812	48.344256371668145	43.39223238338079	50.61996992504993	53.143993771429194	51.48888045065367	53.53006549549684
-4.561	0.0026756176025478466	1.2008829994092616	9.18259427120606	11.612253145870627	5.357607642979128	4.028314243377107	2.8589073058838244	0.5460925647721795	5.356666664442038	1.2744959911698077	1.819071400471476	0.12134219775485151	1.5906101589021062	0.059418690370288026	43.56358946606296	28.860310581927674	48.42966122489764	44.02404772076652	50.091717083152304	52.44858737559271	51.62002627212334	54.0417265618448
-4.5600000000000005	0.0038759397969030853	1.2088950647887247	9.030557546095975	11.826596090625303	5.195354890797096	4.011141949453622	2.9122710138807775	0.5713025183948847	5.11421576280313	1.2761820441620488	1.8026079049698436	0.12431182708086704	1.7442990678008403	0.0625131794796024	43.50399573666661	29.409327459314024	48.50126990669716	44.66399063729546	49.57403359170062	51.73255096803488	51.76391640734322	54.5001598873194
-4.559	0.0055594397014360735	1.2171116856263913	8.863920539963118	11.993151839403062	5.0215727482864	3.983893050230307	2.9602140698775865	0.5966330325870728	4.858253320742998	1.272100018556763	1.7732019720705199	0.12735915101749307	1.8976968502645415	0.06584060220142032	43.391173359677175	29.92148387826576	48.56323937277398	45.313111200648144	49.073430052129446	51.00227926542689	51.920674644468114	54.909704021639556
-4.558	0.007895357437602878	1.2255274209517057	8.686510224939806	12.11009812737083	4.839312149845534	3.9468897726349295	3.0035319243170506	0.6219479821702772	4.594715922926057	1.2623719258302446	1.7305899531512925	0.13043979722581556	2.04852617203944	0.06936629272050278	43.23182926272163	30.399377066878028	48.62047315134861	45.97300060371959	48.59538841516713	50.26392138481824	52.08889720180153	55.27404991495309
-4.557	0.011101864150574759	1.2341791224988254	8.501946566858324	12.176312446987431	4.6518885143012945	3.900597374749517	3.0429123115559897	0.6470976594380666	4.329576142670208	1.247222783965377	1.6750505662900577	0.13350246321273151	2.194445299090308	0.07304468454918268	43.03376297263728	30.84774701883636	48.67846966415491	46.64569252973984	48.144212517411816	49.52334094685986	52.265821977337254	55.59614261357783
-4.556	0.015456264768799853	1.2431573630225503	8.313477078419222	12.19138782810582	4.462815462513019	3.845625023465371	3.0788897953914884	0.671921245747746	4.068606509511342	1.2269750468484806	1.6073757417436403	0.1364901571027623	2.333109531483007	0.07681999424837932	42.80569541961811	31.273336216222887	48.743159293707386	47.333533481074404	47.72292689224532	48.78607556446347	52.44756699847839	55.87813631153745
-4.555	0.021305962122739226	1.2526174897885554	8.12382356442672	12.155629995523972	4.275725016153014	3.782722234983321	3.11181476816972	0.6962499020072376	3.817150662270231	1.2020396916053449	1.528815895128524	0.13934167740400408	2.4622323381015048	0.08062742143843009	42.55709835562651	31.684673177360622	48.82072942445943	48.03902725198083	47.33323538363146	48.05729845840956	52.629418987287806	56.12139789691537
-4.554	0.029079741673419257	1.2627896777453336	7.935053295771723	12.07003664892821	4.094274795353959	3.7127704497013716	3.1418373271714852	0.7199102928566194	3.5799146963203934	1.1729042999577586	1.4410047075381531	0.14199330337963414	2.5796437240106065	0.08439483638219906	42.29802644246411	32.09178410848801	48.91743658922297	48.76466070175012	46.97554699180147	47.34178518303811	52.80614936763941	56.32655173561573
-4.553	0.03929874743588917	1.2739874073863868	7.7484857892086945	11.93626031623912	3.922043980961632	3.636769545970965	3.1689051109905	0.7427283357652851	3.360790577525866	1.1401186251708126	1.3458695606160902	0.14438066394731655	2.6833437988611957	0.08804489799368752	42.03895275995751	32.50583992752701	49.03940578111076	49.51271959908809	46.64907104408822	46.6438882494065	52.97233333464831	56.49355686257808
-4.552	0.05258631981129035	1.2866138878168012	7.564644160104298	11.756556817426286	3.762421100994251	3.5558193634252246	3.192773138489349	0.7645329670621817	3.1627215688908423	1.104278266484475	1.2455343242682961	0.14644074864188758	2.7715500605057395	0.09149751972858587	41.79060708318218	32.938748791269056	49.192418816961975	50.28510439890418	46.351977751768324	45.96752186249835	53.12264804206601	56.62180705409907
-4.551	0.06967567244078496	1.301166081638524	7.383256836886266	11.53372181050664	3.6184879074641825	3.471096588054877	3.213023058267229	0.7851597415949507	2.9876170501743533	1.0660071696832933	1.1422212070856204	0.1481140187064965	2.84273748519436	0.09467258000903485	41.56381488016938	33.40270688319852	49.38169608227734	51.08315624905572	46.0816141373451	45.3161581468357	53.2521285916545	56.710244405269755
-4.55	0.0914142211136778	1.318236156020673	7.2033115674357004	11.271018157116437	3.4929045962470346	3.383827628142728	3.2290890270458528	0.8044541273158976	2.836321094997807	1.0259397292410026	1.0381578832876457	0.1493465696657713	2.895671046752048	0.0974927587977769	41.369333737611086	33.909722499219654	49.61167866345677	51.90750322678866	45.8347598888548	44.69283524955959	53.356365149994595	56.757477929977235
-4.5489999999999995	0.11876327127784625	1.3385103705932084	7.0231594735172775	10.972096939165814	3.3878022720446577	3.2952583627022825	3.240287662038159	0.8222744136344166	2.708635916413624	0.9847032803331519	0.9354951757654473	0.1500922889146177	2.929430706080988	0.09988637341653271	41.21768301914144	34.47113029642486	49.88582034311985	52.757935754890774	45.607903571284425	44.100176716780155	53.43163076327957	56.76190017339049
-4.548	0.1527917527800766	1.3627656012582017	6.84066281957883	10.640914892571464	3.304688784133778	3.2066218539184486	3.245850064834124	0.8384942137900565	2.603398018272006	0.9429017367788177	0.8362393062945954	0.15031494338425758	2.943429175452254	0.10179008502391818	41.118962199894334	35.09711384303738	50.20640077335541	53.633318398207415	45.39751733227429	43.54042066162285	53.4749366822809	56.721796672971976
-4.547000000000001	0.19466279187150154	1.39186387165494	6.653376549861527	10.28165082338634	3.244373807707553	3.119105267106838	3.2449546571232566	0.8530045969424247	2.5186018052337564	0.9011010554322888	0.7422012463901269	0.14999012399271877	2.937422854162977	0.10315135225241094	41.08265368612765	35.79625522924044	50.57437199726308	54.531542914271135	45.20030812307178	43.01545657878757	53.48401950231312	56.63544509916262
-4.545999999999999	0.24561215767216224	1.4267454031283529	6.458750856991748	9.89862326949082	3.2069183174128666	3.033817325095881	3.2367603440918966	0.8657159260166309	2.4515626969853117	0.8598170933521304	0.6549641492427668	0.1491069663800252	2.9115162686900597	0.1039305199157129	41.117407150882606	36.57513038315038	50.9892501295105	55.449524711300384	45.01342562018318	42.52686727184126	53.45727136422842	56.50120283001369
-4.545	0.30691803042820537	1.4684207842788115	6.254340335973403	9.496211306175624	3.1916124384719184	2.9517576331059305	3.220440175795026	0.8765594956220043	2.399109619132134	0.8195062784958833	0.5758683441478142	0.14766956256378783	2.8661601744421223	0.10410244769150984	41.230804540363344	37.43796781562663	51.4490623522582	56.38324198239645	44.834611319898286	42.07597326574871	53.393630086139076	56.317583369388586
-4.5440000000000005	0.37986211482381377	1.5179628914531156	6.038004800084536	9.078780005773304	3.196984153797467	2.8737891451013873	3.1952160847618023	0.8854890569589825	2.3577952234129227	0.7805593471195273	0.5060120441232573	0.14569797686174085	2.8021432503160075	0.10365760525840415	41.429107863187504	38.38638675009013	51.95035651528049	57.327813989465106	44.66227927413588	41.66387725745845	53.29244976561908	56.083323253322874
-4.543	0.4656828470289458	1.5764991565844453	5.808087617042279	8.650611685628135	3.220839613300581	2.800614908571852	3.1603953618647074	0.892482283979082	2.324111399285305	0.7432982223882671	0.44626484603241545	0.14322878283845789	2.720577113000912	0.1026025853170235	41.7169954725053	39.41922797291508	52.48827677915262	58.27761251391045	44.49552601424511	41.29150655637034	53.15337368259324	55.79744180723867
-4.542	0.5655222801972875	1.645204679909632	5.563559369969257	8.215843743441873	3.2603339749252433	2.7327600318337	3.1154092733273293	0.8975421817736297	2.2946976082089767	0.7079759305279558	0.3972903530799444	0.14031504701172787	2.622874263008373	0.10096001290943613	42.09729647505848	40.53248730546292	53.05670425766718	59.22639859230985	44.33407459480036	40.959652004408994	52.97623008524393	55.459296284194274
-4.541	0.6803691170031038	1.7252965301727519	5.304117554441376	7.7784136030294615	3.31206995147474	2.6705595800113224	3.0598536614030043	0.9006983724984914	2.266530285895776	0.6747792846558149	0.35957385485575494	0.13702570007928003	2.510718600779604	0.09876785704578571	42.57073673906869	41.71935744274695	53.6484569242998	60.167475476613134	44.1781645494598	40.66900245063285	52.760967787134284	55.068634560301504
-4.54	0.8110012046725664	1.8180293776024545	5.030236601816049	7.342011084596321	3.3722196782275184	2.614152838980608	2.9935306037311054	0.9020081269141315	2.2370829571302746	0.6438339227790356	0.33345096415788705	0.1334442574914343	2.3860283460246867	0.09607817742422513	43.135713254138665	42.970379176412756	54.25553859693982	61.093848386911326	44.02840509421584	40.42017439754583	52.507642854611866	54.625646773403695
-4.539	0.9579315161520243	1.9246923830425506	4.743166429659901	6.910038369321885	3.4366642651044734	2.5634841077466115	2.9164893617413963	0.9015569526853494	2.204448693223329	0.6152111742243094	0.31913341137398277	0.12966687775462427	2.2509115538090207	0.09295536363320775	43.788115846378766	44.27369792964696	54.86942302951505	61.99838206109193	43.885612487379774	40.213736858763305	52.21646066289928	54.131016195410794
-4.538	1.1213621011052086	2.046607040063142	4.444881606163569	6.485577637099224	3.5011445315684555	2.5183099054129183	2.8290640715413815	0.899458515091799	2.1674189807528785	0.5889361545638374	0.31672879426823525	0.12579977782343718	2.107614913946749	0.08947394544882409	44.52121605131381	45.61541633992194	55.481356374755386	62.87394826376267	43.75065362950481	40.05023171651642	51.88787004743189	53.58596838670045
-4.537	1.3011505975378317	2.185125455472253	4.137986740843272	6.071366401578257	3.5614159816780733	2.4782122236666915	2.731905058148775	0.895853660494792	2.1255158037565907	0.5649964568462431	0.3262519159028898	0.1219560587651792	1.9584670879085277	0.08571606970587065	45.32564199032595	46.98002863374995	56.082659795371384	63.713557134621546	43.62431660723583	39.93018991770608	51.52269903683055	52.992316463216994
-4.536	1.496793563536746	2.341628374904408	3.8255865949972696	5.6697805281929	3.6134010611917673	2.442617231286873	2.6260003935735465	0.8909083427267988	2.078976596807818	0.5433508176280565	0.34762634757207445	0.11825202962687029	1.8058184053517212	0.08176875103958059	46.18945524042491	48.35091806976934	56.66501392802779	64.51046831637137	43.507225100577344	39.85414370466236	51.12231555003383	52.35249927676811
-4.535	1.7074300679433645	2.5175221276176107	3.511131435762477	5.282824879175736	3.6533321144094915	2.4108186518821313	2.5126844349595063	0.8848103177458552	2.028694526871144	0.5239371880402591	0.38067595163476775	0.11480315093241597	1.6519792314643689	0.0777210102035536	47.09834098159433	49.710895104645495	57.220708256708704	65.25827995879922	43.399807816069085	39.82263477613937	50.68879216505033	51.6696086062211
-4.534	1.9318676666218346	2.714233586830974	3.198249222626497	4.912131468618528	3.677879165466368	2.3820048945394854	2.3936305826273734	0.877764567688061	1.9761191391688953	0.5066797283225859	0.4251072123627187	0.11171974924560062	1.4991596544978327	0.07366101464510355	48.03591640315006	51.04275145342265	57.742841121416944	65.95099570685268	43.30232704516983	39.836217873549856	50.2250521033901	50.94740118418289
-4.5329999999999995	2.168631143602239	2.933202222178456	2.890576297288759	4.558964920044902	3.6842576106100364	2.3552889205645413	2.2708263500400085	0.8699875325816968	1.923124607559012	0.4914943620043409	0.48048427237848185	0.10910267859953272	1.349413276181871	0.06967333185769087	48.984154886958315	52.32980410673769	58.22545986079424	66.58307143883425	43.21496289638869	39.89545886084143	49.73497414664424	50.19029159602061
-4.532	2.4160323329747952	3.175868357764635	2.5915974197273246	4.224234895151501	3.670312042290657	2.32973977640289	2.146529955641219	0.8617003537150486	1.8718545426789797	0.4782926644733778	0.5461994816040516	0.10703912139978995	1.204587787620807	0.06583639729557515	49.923915444485665	53.556403781219956	58.66363516594475	67.14944467886941	43.13794258208999	40.00092599385533	49.223437255298	49.403322790297445
-4.531000000000001	2.67225713596413	3.4436568379933363	2.3045044043959386	3.908515008851261	3.6345736533754156	2.3044147094674514	2.023208918008883	0.8531214523356869	1.8245534461157	0.4669840101047098	0.6214429644035384	0.10559872910461529	1.0662846806235406	0.062220286090012386	50.83555893764636	54.708384258587635	59.05346874987387	67.64555019567693	43.071698173974525	40.15317283325797	48.69629087501493	48.592112085935824
-4.529999999999999	2.935463732313721	3.7379554370176886	2.0320804647192645	3.612067572203417	3.5762899208486263	2.27839080510682	1.9034624361309322	0.844458866306325	1.7833954096697264	0.45747605189085744	0.7051751380071392	0.10483030047626184	0.9358299087489276	0.05888486232395998	51.699625450287755	55.77343253474327	59.39203852076061	68.06732533106059	43.01703214245142	40.352711208533066	48.16024374930671	47.76277206041165
-4.529	3.203884205581368	4.060087519293597	1.7766149052376787	3.3348733256084357	3.495426486511944	2.2507951341982073	1.7899305455600198	0.8359028326802925	1.7503205380301041	0.44967374719263453	0.7961062248686579	0.10475918190996908	0.814256626937392	0.055878362109250596	52.497541436756826	56.741364449994904	59.67729018873857	68.4112081676417	42.97526820611533	40.59997283342514	47.62267180724592	46.921807427860244
-4.5280000000000005	3.475920604766288	4.411278662510835	1.5398502472283455	3.076665156643781	3.3926422945930415	2.220832477139786	1.6851940574746405	0.827619126495071	1.7268888504232534	0.4434772631158789	0.8926865659061769	0.1053855502664646	0.7023003729983263	0.053236448032543314	53.212321477191146	57.60429618872008	59.90788825438273	68.67413089776552	42.94836570893534	40.895258624486736	47.09135357784969	46.07599081502951
-4.527	3.750226061985178	4.792617186455979	1.3229614547026183	2.836964657270408	3.2692400815387255	2.1878097875872613	1.5916700385424307	0.8197436407187931	1.7141601536924613	0.4387791867774409	0.9931109570747839	0.10668370432134013	0.6004062843707172	0.05098175347239752	53.829227970648574	58.35670831253731	60.08304228818821	68.85350988045637	42.93897880404102	41.23867547435709	46.57414881862197	45.232222055661296
-4.526	4.025762123220657	5.20500879085874	1.1265648248034486	2.6151202790592887	3.1270952183806147	2.1511566754747133	1.5115080349835521	0.8123786198448474	1.7126066639877262	0.4354615229217904	1.0953393224232424	0.10860244753902151	0.5087472422236341	0.049123916506703925	54.33635305317801	58.99540535799973	60.20232605130335	68.94723306107137	42.950446786934975	41.630061141651076	46.0786419353847	44.39737709368118
-4.525	4.301824978035383	5.6491257924810485	0.9507524510127495	2.4103458041348014	2.9685666620392426	2.110441322010699	1.4464923757184756	0.8055908460192626	1.7220630949774647	0.43339297993461773	1.1971348560024715	0.11106659408813518	0.4272512630738696	0.047660085186293076	54.72509038758151	59.51938000359096	60.265507162493066	68.95364484277374	42.986708418061006	42.068898974974	45.611775763649156	43.57815367448417
-4.524	4.578035734317415	6.125351767636457	0.7951470336392918	2.2217578703410332	2.79639436113184	2.0653813883529066	1.3979557235397768	0.7994119323089021	1.7417166492671612	0.43242702394379	1.2961193945340925	0.11397957409285707	0.3556360583414838	0.04657585931730924	54.990469990556484	59.929595936066754	60.27240363643769	68.87152825152855	43.05214030777947	42.55422530325389	45.17950302420435	42.780921603741035
-4.523	4.854293097794705	6.633722750565608	0.658971218357439	2.048411372904219	2.613587866577591	2.0158496434208057	1.366708613273737	0.7938407166576175	1.7701369766555426	0.43240112099694755	1.389844328620342	0.11722705581755562	0.29344847573734095	0.045846618984326286	55.131336532975354	60.22870744146508	60.22278078721135	68.70008436865925	43.15132666586636	43.08453339754081	44.7864821265251	42.01158539624256
-4.522	5.13069049770477	7.17386650675488	0.541125558753289	1.889331707365873	2.4233111004307024	1.9618742129810358	1.3529890629140677	0.7888475878932886	1.8053438308273573	0.43313749378736466	1.4758739451237204	0.12068144499168965	0.24010652210683905	0.04543917723973782	55.150360042883264	60.420736142637146	60.11629792717716	68.4389094827958	43.28877424224456	43.657678834419976	44.43584106829935	41.27546660043748
-4.521	5.407403481554865	7.744941783891895	0.4402695518597294	1.7435430108337024	2.228768223690774	1.9036335385738012	1.3564355086638882	0.7843804275186392	1.844907995611691	0.43444559931872634	1.5518768459106265	0.12420706828325025	0.19494182460620121	0.04531368404949281	55.05387706265422	60.51072607446339	59.952509341233785	68.08797113224179	43.46859151591424	44.27079176627486	44.129028269358564	40.57721199234758
-4.52	5.684556671072694	8.345579825190176	0.3549008887278071	1.6100917879320176	2.0330953076846265	1.841446326077532	1.3760853338922392	0.7803717319228912	1.8860791857218315	0.4361263967896206	1.6157201306177493	0.12766580263153043	0.15724067984644205	0.04542570106973933	54.85156944913013	60.50439745489096	59.73091862757792	67.64758501285392	43.69415469707457	44.92020194132469	43.86576275355951	39.92073225612943
-4.519	5.962082319232869	8.973830785957922	0.2834289840184596	1.4880655591185603	1.8392620570066924	1.7757569527963313	1.4104001654265312	0.7767463999113217	1.9259331641940576	0.437978331983213	1.6655604657641832	0.13092287825047647	0.126282223315939	0.045728362442058704	54.555996576845175	60.40781724891187	59.45108018086985	67.1183954324798	43.96778465548704	45.60138225295027	43.644088737762715	39.30917381896212
-4.518	6.239584180595667	9.627117992953181	0.22423988740900969	1.3766064261047595	1.6499871714971812	1.7071169801439936	1.4573179249127686	0.7734296366722684	1.9615293485783416	0.43980482744852994	1.699926059772181	0.1338525637099873	0.1013726748051895	0.04617453576583979	54.182004198686876	60.22710123705462	59.11273687681888	66.50136242177157	44.290458433285025	46.30891610120435	43.460532042517656	38.744924328100915
-4.5169999999999995	6.516220751768669	10.302203190029052	0.17575073326119978	1.274919696126292	1.4676701026778778	1.6361635762515385	1.5143303758484203	0.7703544393319196	1.9900697624416928	0.4414229483722182	1.7177839519691611	0.1363434389765623	0.08187503278551238	0.04671889983764515	53.746039224627836	59.96815818748835	58.71597937900384	65.79775861804897	44.66157667805772	47.036492924180905	43.31034843646834	38.229650011224024
-4.516	6.790620843131221	10.995165983108487	0.13645286885548594	1.1822779293713976	1.2943410035550924	1.56359577865915	1.5785836327701488	0.7674681881613449	2.0090503565046953	0.44267282256132856	1.7185878854137486	0.13830297800409486	0.06723396160260005	0.047319861571493246	53.265403905629775	59.636482337913506	58.261410307413	65.00917853877482	45.07880442413254	47.776934946447525	43.1878476327601	37.76436101816659
-4.515000000000001	7.060841955159234	11.701400594398605	0.10494365308554579	1.0980209600226998	1.1316296491817395	1.4901496118315534	1.6469978441304143	0.76473796410505	2.0163964644621264	0.4434273373792372	1.7023033034101378	0.13966119648033942	0.05699591003502561	0.04794124346385841	52.75748519224132	59.23699616518781	57.75029601123648	64.13756184552709	45.53799754357734	48.52225657626461	43.08677162672623	37.349498966828506
-4.513999999999999	7.324378263010855	12.41563272819479	0.0799475978945513	1.0215525822117395	0.9807530856786402	1.4165731095310958	1.7164010849950544	0.7621543370592977	2.010575420177444	0.4436016216672551	1.6694075813240392	0.1403731712693562	0.050824700358415645	0.048553684571836946	52.23899533929888	58.77394175185602	57.18468992056992	63.18523074104166	46.03322133091818	49.26375607460457	43.00070271277366	36.98503945251901
-4.513	7.578220514730721	13.13195881826643	0.06032801735918666	0.9523346823243668	0.8425208153108011	1.3436022730096104	1.7836714735742631	0.7597335075842999	1.9906810521692304	0.44316184785021606	1.6208653411634468	0.1404203030693887	0.048512928105399096	0.04913571158161395	51.72525823232957	58.25081625196254	56.567514264475136	62.15493988865529	46.556861542497494	49.9921372512913	42.92347499978179	36.670601340684016
-4.5120000000000005	7.818965278691103	13.843909165518385	0.04509065693855671	0.889879636735631	0.7173555070245529	1.2719389212716325	1.8458807389369323	0.7575178240802735	1.9564867582717573	0.44213295591892043	1.5580804418758325	0.1398102685898412	0.049989520451232894	0.04967445137974179	51.2295726069456	57.67034519432013	55.90259101061756	61.04993539921668	47.09982222981028	50.69765716225051	42.84956355819859	36.405554319329035
-4.511	8.042966243685056	14.544535499959183	0.0333809155950476	0.8337417809283961	0.605326585820762	1.2022312624147378	1.9004319985570344	0.7555748251046198	1.9084659907126336	0.44060500049731594	1.4828278386121214	0.1385756878302913	0.055323731706811784	0.05016597177255404	50.76267859565074	57.034486684325	55.19461774120629	59.87401772865772	47.65179928600285	51.370294230089286	42.77442733935509	36.18911646440241
-4.51	8.246516180679377	15.226522350376381	0.02447627384984701	0.7835086969908136	0.506193634018596	1.135057842780219	1.945184425849722	0.7539950615084936	1.84778107789195	0.43873794532745763	1.397169820555951	0.13677160988135761	0.06472573141177557	0.050615251833403346	50.33234820749491	56.344459886606	54.449089288889525	58.63160200088281	48.20161409950399	51.999930015819075	42.694785458800396	36.02043444538234
-4.509	8.426045150638942	15.882320337377273	0.01777543415806176	0.7387929693452487	0.41945634688741357	1.070915324854364	1.9785578504094328	0.7528890272828821	1.7762432035499907	0.4367648645970485	1.3033620611792207	0.13447199104712348	0.07854379234901407	0.05103579711179044	49.9431138047588	55.600792286890254	53.672170764352224	57.327768512238	48.73758833204346	52.576537132550584	42.60881100511951	35.89864039971993
-4.508	8.578318901337099	16.504298198418002	0.012785500083410853	0.6992249329382247	0.3444078181907293	1.0102103201108923	1.9996111569160593	0.7523835667107366	1.6962479048364152	0.4349936447929677	1.2037553800437089	0.13176539651607067	0.0972579425299974	0.051448927108557245	49.596141779080334	54.80338185631302	52.87053162550374	55.968296120344355	49.24793877876019	53.09036557497486	42.51623185795099	35.822881324198406
-4.507	8.700621296527123	17.08490909864327	0.009108299182172722	0.6644467950126147	0.28018816370160454	0.9532552756069301	2.0080896141596685	0.7526181275759841	1.6106915204857974	0.43380740139777385	1.1006991014939311	0.1287501968733853	0.12146983562524583	0.05188277271290214	49.289251825099264	53.95157204681992	52.05115329935402	54.55967192505027	49.72117060685646	53.53212005991345	42.4183337008854	35.79231892907578
-4.506	8.790906052452584	17.616865676885887	0.006426718311963295	0.6341083624082352	0.22583588408672803	0.9002681996649639	2.004437914297155	0.7537411982636283	1.522874548764226	0.4336639200928896	0.9964514296792656	0.1255295505951775	0.15188854304126492	0.05237102962285988	49.017075802528865	53.04423920574729	51.22112436745667	53.109072076064614	50.146448001650604	53.89312180545033	42.317866143337085	35.806100119294804
-4.505	8.847905845080971	18.093317417715074	0.004491690541154827	0.607864462066421	0.18033487468763806	0.8513758275192576	1.9897776371027784	0.7559072061246583	1.4363978475002421	0.4350944926283252	0.8931014097468064	0.12220646228859439	0.18931199567177887	0.05295152021232443	48.77134444951915	52.07989322795041	50.38743743639405	51.62431056723015	50.51392328878687	54.16544944707929	42.218858305674026	35.86330044345906
-4.504	8.871190684663599	18.508023411874873	0.003110265105820637	0.5853740127162	0.14265555686120518	0.806619684611162	1.9658499464626322	0.7592740732875226	1.3550570685502785	0.43870253642760226	0.7925059120228214	0.11887918477507031	0.2346039130983395	0.05366462104807062	48.54128537255541	51.056792859133374	49.55680067397628	50.11375530574291	50.81500878658559	54.34205538891061	42.12635510832877	35.96284483150659
-4.503	8.861171924187012	18.85551343164429	0.002135015299899349	0.5663005982375554	0.11178918351522012	0.7659644114718377	1.9349264287557446	0.764001533333437	1.2827397627191053	0.445162360855231	0.6962437790099719	0.11563719389837863	0.2886662509882024	0.05455161650391428	48.31411192694166	49.97307691885437	48.735474866285415	48.58621333191228	51.04257974407655	54.41685567800544	42.046089626329504	36.10341159240994
-4.502	8.819052921763566	19.131230538758835	0.0014548981426171486	0.5503143129954905	0.08677491620611189	0.729307673249627	1.8996929408972825	0.7702502174067439	1.2233283570133013	0.45521837185634806	0.605587938604435	0.11255791238353965	0.352407460894476	0.05565304081244336	48.07557988028964	48.82691183011515	47.92914408259929	47.050789548152544	51.191101454249775	54.38479331641578	41.98411006566709	36.283326860354315
-4.5009999999999994	8.746731768019849	19.33164916072481	0.0009875745508185977	0.5370945987141978	0.0667197481017044	0.6964909874023602	1.863113003585165	0.7781814302495514	1.1806108590093176	0.46968489370488664	0.521495027709808	0.10970429835519374	0.4267071672640191	0.05700707146532561	47.810587121383165	47.61665433358408	47.14282498401717	45.516725444382956	51.25667867456124	54.24187663278743	41.94638207654535	36.500457394987095
-4.5	8.646665227134605	19.454363680947928	0.000673127130617183	0.5263337705297371	0.050811732870458835	0.6673108587813641	1.8282785278547091	0.7879574626952552	1.1581998547930754	0.48944663825387286	0.4446109856521009	0.10712335080059518	0.5123781921896409	0.0586480360020599	47.50379109399944	46.34102632480366	46.380816796668576	43.99322587199991	51.23703049374653	53.98519578018429	41.9383881755305	36.75210983143074
-4.4990000000000006	8.521705824922748	19.498144019117827	0.00046907040486481646	0.5177409334570916	0.03832726238904695	0.6415297024713383	1.7982564075443523	0.7997422325951632	1.159459295704446	0.5154596774066154	0.3752902367319539	0.10484552366324847	0.6101271617358615	0.06060509166020183	47.140219027500294	44.999296638821775	45.64669123081852	42.48928277637241	51.13139841288797	53.61292149130364	41.96474598192381	37.03494415055589
-4.497999999999999	8.374925663779694	19.462956331973945	0.0003465302473375657	0.5110460143487835	0.02863331496670048	0.6188861490141461	1.775939693028383	0.8137020138262614	1.187437840855983	0.5487525847285447	0.3136255250820896	0.10288498694348829	0.7205151697109181	0.06290113276056025	46.70584731917598	43.59146260163913	44.94331930040218	41.013504884154784	50.94039934264926	53.124290824886785	42.02886580400429	37.34490834603608
-4.497	8.209440987391336	19.349948721850975	0.0002874702428808451	0.5060036719847703	0.02118567825775507	0.5991044506897424	1.7639116712721643	0.8300060033212779	1.24480721524698	0.5904272200559633	0.25948520071221376	0.10124063055421437	0.8439201207328697	0.06555197373202608	46.18812851247973	42.118422546198126	44.27293012069575	39.573961676678856	50.66583819053263	52.519584739894185	42.132665902330736	37.67720007641409
-4.496	8.028250805933643	19.161403572882982	0.0002828576336202555	0.5023968923452445	0.01552415126767147	0.5819028284324445	1.7643302445046685	0.8488264871698818	1.3338041779514271	0.6416584506115306	0.21255476351738448	0.09989767671775394	0.9805023986689391	0.06856584610730071	45.57644712961202	40.5821294853779	43.637195296037426	38.17804866250555	50.310496526040595	51.80010194590261	42.27636061933762	38.02625960190411
-4.495	7.834101167243048	18.90065971678304	0.0003316859374455811	0.5000401210564569	0.011265665714103496	0.5670007055682181	1.778838593192486	0.8703383952717291	1.456175231948421	0.7036919480456534	0.17237971045299874	0.09882974992666117	1.1301753973622146	0.07194323560719827	44.86248907534671	38.985715910946105	43.037331376547016	36.8323791527739	49.877914360043974	50.96813265421447	42.45833265137767	38.38579662158634
-4.494	7.629384131923056	18.57200895066148	0.0004408012815821497	0.4987818254701421	0.008096157701308063	0.5541248585134757	1.8085063289869123	0.8947180752687158	1.6131240516198524	0.7778390874787203	0.13840714400366227	0.09800124914435726	1.2925822136051675	0.0756770708183648	44.04051334069285	37.33358032560348	42.47421198821084	35.542705645960204	49.37218134753818	50.026934690024646	42.67509624890607	38.74885185367266
-4.493	7.416077432093395	18.180572402277917	0.0006255115000268286	0.4985064117361766	0.00576188471857071	0.5430145709865886	1.8538033143329522	0.9221411657392612	1.8052626167814079	0.8654679157664017	0.1100241248971058	0.097369873171435	1.4670794614448597	0.07975325851201084	43.10751918563573	35.631427603053304	41.948480593013535	34.31387176459015	48.79775180992191	48.98071304888582	42.921353297780556	39.10789244087862
-4.492	7.195727430150859	17.732162809793216	0.0009109879257480717	0.4991354466080642	0.004060736672720702	0.5334259059357218	1.914606187196641	0.9527795014778491	2.032568057767625	0.9679891640718283	0.08659132679759117	0.09688916446311298	1.6527287627317582	0.0841515432069936	42.063306718185835	33.88625750762339	41.46065444953515	33.14979366675917	48.1592950549538	47.83460253714434	43.19013932277227	39.45493860495242
-4.491	6.969474603538081	17.233138936382876	0.001334496499949975	0.5006281507234212	0.0028339461500606292	0.5251352105385212	1.9902355279200714	0.9867970365906664	2.294348063713021	1.0868363642195047	0.06747112020603026	0.0965109563973625	1.8482960539545255	0.08884665124518525	40.91043361545346	32.10629851437299	41.011210325623175	32.05346815975642	47.46158880605176	46.5946517777064	43.47305174059318	39.781717494971325
-4.49	6.738117598296968	16.69025809443705	0.0019485141728683372	0.5029811425660593	0.001958471956169894	0.5179419494260762	2.0795196838419128	1.0243448218095275	2.589218232210677	1.2234392957159177	0.052049732572654855	0.09618763140770517	2.0522584811781717	0.09380966364723627	39.65407540986028	30.300887221919226	40.60064302280574	31.02700350187588	46.70945944635942	45.267805731685854	43.76054844852488	40.079838933058326
-4.489	6.502209117932773	16.11053216180684	0.002824795227507507	0.5062274241199269	0.001340217284083585	0.5116709269054774	2.1808796577528513	1.0655551198074815	2.915094828084756	1.3791902429797205	0.039753570339035364	0.09587412024994557	2.2628183864187426	0.09900954857133605	38.30180101435313	28.480296883264423	40.22948898256207	30.07166816214304	45.907768570065784	43.86188310237698	44.04230131896268	40.34098680263656
-4.4879999999999995	6.262174704673831	15.501091611716891	0.0040594465359547706	0.5104346144502276	0.0009081525781709449	0.5061739185988197	2.2924282801415803	1.1105347863747073	3.269206013017157	1.5554028773961341	0.03006012842977697	0.09552959428701892	2.4779237592633567	0.10441477437128738	36.86327869794746	26.655521631772444	39.89830930016466	29.18795262395923	45.061441342449996	42.38554463517458	44.30758659205223	40.557119177270536
-4.487	6.018443945136818	14.869061043076597	0.005779047168574308	0.5157024594949491	0.0006093437286837916	0.5013306947483311	2.412076206047633	1.159358086673539	3.648123713157676	1.7532639877639418	0.02250414820007577	0.09511882201321022	2.6952945536383437	0.10999491882084643	35.34993028143829	24.83802561021574	39.607629430556734	28.375639617577274	44.17552869836364	40.84824844767524	44.54569267131055	40.720669967941895
-4.486	5.7715828656060735	14.22144858938812	0.008147802719022549	0.5221596771393667	0.0004048372263836984	0.49704938862536097	2.537637153831018	1.2120591550973552	4.047816984641744	1.9737787510243632	0.016679820852307906	0.09461317765884544	2.912454440083835	0.11572218943351141	33.77455269127676	23.039468224651976	39.3578366622801	27.63387885078566	43.25529269853872	39.260189113971556	44.74632551154867	40.82474487635504
-4.484999999999999	5.522416304188054	13.565050498304915	0.011375655340665848	0.529960236017411	0.00026632270691020403	0.4932661494082521	2.666925243568749	1.2686243446795833	4.463726154498593	2.2177107424005866	0.012239882245399712	0.09399130364724273	3.1267678372701475	0.12157277392610648	32.15092606773891	21.271418005939456	39.149040837524055	26.961263248572337	42.30630258730649	37.63221823646258	44.89999264262832	40.86330477281157
-4.484	5.272129844234611	12.906371192624695	0.015727175268588026	0.5392792119169785	0.0001734766836290353	0.48994402261886916	2.7978382624505143	1.3289847467842109	4.890855340946266	2.485518404409919	0.008892423806718269	0.09323944023278773	3.3354823751352316	0.1275279483019293	30.493426366366045	19.545068002234547	38.98090843492935	26.35590476785144	41.33452834784528	35.97574557722003	44.99834881020104	40.831330248872405
-4.4830000000000005	5.022342407883442	12.251558309374836	0.021530939039852197	0.550308412370968	0.00011188582257564574	0.4870710232149354	2.9284221062129046	1.3930091920446048	5.323879400482549	2.7772901973860975	0.006396171808804256	0.09235144524630284	3.5357772002113315	0.13357488197288747	28.81665794334889	17.8709652479388	38.85248451165096	25.81550888265706	40.34641884714599	34.30262136773663	45.03448906881829	40.72496199467933
-4.481999999999999	4.775142739626933	11.606351604632549	0.029188957095036293	0.5632520014094322	7.145066254793382e-05	0.48465740468452323	3.056913403683777	1.4604980661851978	5.757260114035204	3.0926811069539673	0.00455488214456384	0.09132853486158135	3.7248176505372697	0.1397070937840035	27.135118225743266	16.25876572452258	38.76202056148896	25.337447716661124	39.348952945179654	32.625002029558786	45.00317869914124	40.541612772917134
-4.481	4.533085616545134	10.976044220757057	0.039185555912177636	0.578322384978661	4.5178442272727515e-05	0.4827321777387143	3.1817592803491688	1.531178285661061	6.185365684454327	3.430853551908266	0.0032113764842216013	0.09017878285482298	3.8998167228582035	0.14592452865276812	25.462902587316346	14.717024466502851	38.706828534478916	24.9188324412419	38.34965409072337	30.95520307147113	44.90101325715749	40.280048047599536
-4.48	4.299146529747206	10.365454629536003	0.05209495835046035	0.5957366257552034	2.828439324264982e-05	0.4813389885619122	3.3016151925554595	1.604699773994367	6.602587489257514	3.790425985662878	0.00224162187792024	0.08891642092875648	4.058103374587653	0.1522332407673796	23.81345339896484	13.253028230485258	38.68318161966051	24.55658590276977	37.356561771622914	29.305544240889972	44.72650609398065	39.94043370606873
-4.479	4.076636591423003	9.77890756038658	0.06858665574955614	0.6157136378489707	1.7532756521202455e-05	0.4805315222466594	3.415323599027607	1.6806337568135854	7.0034485571102225	4.169432585484524	0.0015491395635577696	0.08756098611199502	4.1971970336047475	0.1586446850809416	22.199353333526087	11.872675618146205	38.68628062471114	24.24751647503558	36.3781565259192	27.688192976541835	44.48010451122004	39.52435070757202
-4.478	3.8690823227022912	9.220222355284305	0.08942754561903273	0.6384723634964548	1.0760652430896337e-05	0.48036864508390864	3.521877775275582	1.7584731497420327	7.38269937009706	4.565297351220604	0.001059926595832201	0.0861363627301618	4.314886765504092	0.16517463366443386	20.632159776961196	10.580406912433451	38.710300829909066	23.988393870678212	35.423238826585866	26.115012743753883	44.16413907483817	39.03477781748726
-4.477	3.680077561283435	8.692707413426714	0.1154797412155289	0.6642310549598037	6.538974528971889e-06	0.4809095335636929	3.6203761907099934	1.837635248167278	7.735398209146696	4.974825671920122	0.0007179894931852396	0.08466976571818131	4.4093124562226755	0.17184174713472547	19.1222749449457	9.379183327755046	38.74852824500629	23.776027138252424	34.50076579125603	24.597422876193512	43.782713296629176	38.476044759889426
-4.476	3.513116805252901	8.199159650815394	0.14769296652960154	0.6932076790700485	3.934242338054359e-06	0.4822090534372762	3.709973469242381	1.9174668435676179	8.056975160245493	5.394215957060783	0.0004815234516711774	0.08319070899387006	4.479044238523584	0.1786658439456953	17.67884521255219	8.270513044579111	38.793586707701735	23.607344390291676	33.61965310295535	23.146276081142176	43.34154278306925	37.853759068115664
-4.475	3.371420725563227	7.741868160786794	0.18709055303995292	0.7256213367873298	2.3436403286819124e-06	0.4843136461390475	3.7898340013976486	1.997251791785493	8.343280841414094	5.819093272699873	0.0003197229806807375	0.08172999737741796	4.523155384593352	0.18566592211707977	16.309683272813164	7.254519420134945	38.83774890054753	23.4794730360211	32.788552531274846	21.771758811238183	42.84775401128093	37.174710574489424
-4.474	3.257765226325334	7.322621488581377	0.23474826903607915	0.761694456946018	1.3822842625987673e-06	0.48725795170311476	3.8590937807381063	2.0762209506925844	8.590622637019152	6.244566087849872	0.0002101780304258216	0.08031877354267523	4.541283175148936	0.19285799934668535	15.021207932065703	6.330045225726113	38.87331594548868	23.389818517112488	32.015617806381385	20.483318321919093	42.30965317347583	36.446757820030854
-4.473	3.1743252579648225	6.942718105973601	0.29176554617948003	0.8016553957038431	8.07195340989813e-07	0.4910623488482482	3.9168350604083932	2.1535642956230605	8.795792498928353	6.6653062516295565	0.00013679109875688137	0.07898764341540665	4.533671995183799	0.20025284869028925	13.818398371315988	5.494785704390721	38.893042632963436	23.336138847930325	31.30827313821953	19.28961850921547	41.73647516064636	35.67870067402615
-4.4719999999999995	3.1225436037717778	6.60297978290449	0.35922911776070887	0.8457409659422556	4.666952493935418e-07	0.49573152813936544	3.962077069528994	2.228444918668365	8.956091007931324	7.075651228719994	8.814250991863222e-05	0.07776589516774483	4.501193216482188	0.20785371814223272	12.704762195231195	4.745442679211689	38.890579379299034	23.316611713531444	30.67299924701946	18.19852466909992	41.138121911395736	34.88014315288803
-4.471	3.103033137828459	6.303767605476988	0.4381696315328554	0.8941983481988682	2.671533289530877e-07	0.5012541388033599	3.993784427041431	2.3000145297036103	9.069352277934705	7.469726472107701	5.623025377824257e-05	0.07668081943007272	4.445337366325804	0.2156541331824025	11.682319137690207	4.077891847974464	38.860898360256606	23.329890533943985	30.11515128620783	17.217115264954256	40.524898233799206	34.06134986815551
-4.47	3.1155187214024704	6.045000395965019	0.5295124149678526	0.9472858085108773	1.5141211895311396e-07	0.5076034707393611	4.0108931917932065	2.367430008613279	9.13397342064065	7.841584669975922	3.5514992651022015e-05	0.07575713238620038	4.36817563536738	0.22363589090868866	10.751604474874355	3.4873557220635685	38.800670391386454	23.375145798690756	29.6388214656326	16.351716768818005	39.90725201037353	33.233098789958525
-4.468999999999999	3.158822143863302	5.826175268767172	0.6340242059151516	1.005271676662382	8.49647010585797e-08	0.5147390577506502	4.012352842682715	2.429870513179575	9.148950760968745	8.18535753583858	2.220805221621441e-05	0.07501649962298228	4.272289851186902	0.23176736154949443	9.91169764521473	2.9685753345267982	38.708561188360996	23.45208812955314	29.24675656741476	15.607955789815199	39.29552457780481	32.40653217770466
-4.468	3.2308905366042175	5.646390026735806	0.7522582591666604	1.0684311233664223	4.720808676536946e-08	0.5226090228736036	3.997181029521105	2.4865546266090224	9.113922986213908	8.495414887580262	1.3748846582327794e-05	0.07447715719913443	4.1606724696175394	0.24000221640331837	9.160282018357936	2.515974769799767	38.5854205137399	23.560969943344414	28.940337015711528	14.990821147265704	38.69971613793654	31.593006704824923
-4.4670000000000005	3.3288657275736737	5.504367084106113	0.8845007350458856	1.1370404135526906	2.5976469459500992e-08	0.53115293762	3.9645267876402484	2.5367570314544805	9.029219177035452	8.76652504918947	8.427118815670643e-06	0.07415362719383219	4.036600687618475	0.24827869885673395	8.49374105411857	2.1238136667158267	38.43434498795974	23.702563245832394	28.71961992605971	14.504727401482636	38.129270344567516	30.803943086991396
-4.465999999999999	3.4491892944586953	5.398478610365593	1.030721605775476	1.21136849594882	1.4166213943715253e-08	0.5403049380479906	3.9137371486518524	2.579824219625047	8.895907496322113	8.994010168058445	5.113862234741814e-06	0.0740565274124343	3.903491199949017	0.2565195454192057	7.9072942595092925	1.7863240301341308	38.26060436412155	23.878111965838006	28.58344390779835	14.153570719222138	37.5928817001889	30.05067499733857
-4.465	3.587735833237475	5.326772632882312	1.1905334234543459	1.2916660021316841	7.677992119236821e-09	0.5499968338725152	3.8444217510152314	2.615188787017244	8.715838494831774	9.173889917134412	3.072387490302836e-06	0.07419247807963654	3.764744144177225	0.2646326453428759	7.395173549154934	1.4978288755181488	38.07143102959518	24.089258297302028	28.529588674065874	13.940767898261637	37.09832901690942	29.344296779217952
-4.464	3.7399653658448466	5.286999916880019	1.3631611409504456	1.3781519530082122	4.1783949225253155e-09	0.5601609622096493	3.756510164842193	2.642381911550261	8.491675786850216	9.303007273664063	1.8275110611849997e-06	0.07456411120084969	3.6235861698986986	0.27251249963834845	6.9508371359799455	1.2528413575854178	37.87568252232041	24.337943710713414	28.554978115641884	13.869269955595271	36.65233784885935	28.69550947880445
-4.463	3.9010849922546846	5.276641554176711	1.5474257490207037	1.4709986871954195	2.3661664626562195e-09	0.5707325728807384	3.6502971685928878	2.6610436710993395	8.226906443672231	9.379130642062599	1.076220155623982e-06	0.07517018981086232	3.4829231508800196	0.2800425032795187	6.567214315883136	1.0461440458324667	37.68339607626423	24.626286571065158	28.655911810774036	13.941542915500333	36.26047438846287	28.114465016177423
-4.462	4.0662099068476865	5.292937325356278	1.7417438037963926	1.5703157142300819	1.5474911468589048e-09	0.5816515836339987	3.5264720941085077	2.6709309202058242	7.925823944602983	9.401027501199898	6.274792659297632e-07	0.07600584375716309	3.3452127357686274	0.2870980292682624	6.236970904595949	0.8728488691958903	37.50526188557208	24.95643959972486	28.828307334727317	14.159510302969464	35.927072756439074	27.61060886251008
-4.461	4.230514728726892	5.33291503723259	1.9441440135961199	1.6761333386100754	1.4021604556569217e-09	0.5928636060977436	3.3861295106444333	2.6719225101281188	7.593477908223812	9.368505965612256	3.622055098284955e-07	0.0770629255488467	3.2123657003060355	0.2935502422557102	5.952782079379166	0.7284389380115477	37.35204732163179	25.330431680835716	29.06793449183044	14.524454303496872	35.6551968641482	27.192522333930537
-4.46	4.389367645249526	5.3934211592947054	2.152301006672322	1.7883869853498482	1.8731545351975803e-09	0.6043202110241971	3.230759852092291	2.664021705733465	7.235586992218421	9.282422092782316	2.0699941575648267e-07	0.07833048415978192	3.0856830139010953	0.29927051587897685	5.707597362449572	0.6087939569745451	37.2340073919031	25.749999675446777	29.37062290491952	15.036875500735743	35.446637092344645	26.867766470764472
-4.459	4.53844197072825	5.471153169557573	2.363585307557728	1.9069031766987659	3.1469734246782472e-09	0.6159784685989262	3.0622199999957913	2.64735572573807	6.858414100580981	9.144652362760676	1.1712382300395403e-07	0.07979534699344812	2.965832845365117	0.30413527599298096	5.494881749248361	0.5102012737221211	37.16031717181477	26.21641690433997	29.732426314157532	15.696314416196618	35.301940962711285	26.642730354766186
-4.458	4.673802154661224	5.562694054143951	2.575127515866448	2.0313880619597624	5.718927664484531e-09	0.6277998609131306	2.8826852131430556	2.6221724109029934	6.4686061099043	8.958032406764497	6.561408281498143e-08	0.08144279138542619	2.852868653942701	0.30803104618583566	5.308817692562943	0.42935477956920076	37.138559878669746	26.73032573099371	30.149730360720024	16.501141575645995	35.22047586061959	26.522487535680153
-4.457	4.791963778369807	5.664549372499071	2.783893812421745	2.1614192932169813	1.0563090739016282e-08	0.6397487146364924	2.694585043590639	2.5888341084428217	6.073003424037801	8.726264666331241	3.639783222431012e-08	0.08325727819422596	2.74628633072557	0.3108594370662066	5.144454810320392	0.3633439144385624	37.174299995399444	27.29158216110517	30.619295311179318	17.448326302889612	35.200520796019674	26.510664908636702
-4.4559999999999995	4.889929391253211	5.773187194032966	2.9867693017504386	2.2964418798819413	1.9457029055986988e-08	0.6517903391727944	2.5005269128866634	2.5478089493241103	5.678427489320673	8.453799123885357	2.0001867150545164e-08	0.08522321245587829	2.64511536994325	0.3125418010857531	4.9977976430080835	0.30963495380320416	37.27076484918873	27.899120523862692	31.138230730243066	18.533197650313408	35.239383254192624	26.609328836407858
-4.455	4.965203917185246	5.885081032267838	3.180645396189663	2.4357684588373107	3.555400363550693e-08	0.6638890771341294	2.303211773444056	2.4996597858707768	5.29145668139489	8.14569246825762	1.09065867650592e-08	0.08732569088937674	2.548036534884826	0.31302327346895853	4.865826257932565	0.2660465995215493	37.4286508562844	28.550846072817674	31.70390504401602	19.749213555368968	35.33353645347028	26.818893495492794
-4.454	5.015794619607579	5.996755657336607	3.362507475321707	2.578584201182891	6.435956281528022e-08	0.6760064791696136	2.105346703458894	2.445031145934688	4.9182024955131505	7.807451970331754	5.93660874807171e-09	0.08955119409242379	2.453516663220551	0.31227593914834156	4.746449582777495	0.2307216858511502	37.646062844115704	29.243562715298957	32.313798707369045	21.087756199940745	35.47877181984255	27.138056313527375
-4.452999999999999	5.040201138098941	6.104835372811447	3.529519391836984	2.7239563577797483	1.1536857741371172e-07	0.6880998045942017	1.9095593603470102	2.3846346411316732	4.564098596840378	7.444870892493156	3.2957239949678454e-09	0.09188818300090347	2.359950281463231	0.31030090570073904	4.638396582140434	0.20209657099119754	37.918587018687845	29.972942041077552	32.965314749613434	22.537972401371256	35.67036119563918	27.563764949640543
-4.452	5.037400877875716	6.206094020954397	3.6791019768166504	2.870848238759644	2.047717686084603e-07	0.70012102448547	1.7183189546757363	2.319233333720007	4.233714960924951	7.0638624150054055	1.9993587342657286e-09	0.09432756456628955	2.2657976307510896	0.30712912148833704	4.541055279447439	0.17886953358510702	38.23949075642103	30.73353838628164	33.655564332737335	24.086677479836307	35.903223175937114	28.091219559910833
-4.4510000000000005	5.006834118822755	6.297505659071387	3.8090034264651518	3.01813723845505	3.598747202400235e-07	0.7120164673534515	1.5338678368735648	2.2496256130400476	3.930608087522912	6.6702988347014225	1.5526437010556176e-09	0.09686300013268528	2.169709517402227	0.3028208529465184	4.454273714778756	0.15996924849788105	38.60003586565404	31.518852872781892	34.38114723906671	25.718339295648967	36.172087950575744	28.713913113547797
-4.449999999999999	4.9483917690207635	6.376294558649358	3.917360212276326	3.1646363642262854	6.26225444180707e-07	0.7237272020883705	1.358166967797009	2.1766291523984482	3.657216210440723	6.2698622051312265	1.784507947294178e-09	0.0994910407834242	2.0706309783711934	0.2974638199379798	4.3781398355978025	0.14452418797798872	38.989886571290505	32.321447265424	35.137947690633304	27.41515599352515	36.47165506444889	29.423711320925083
-4.449	4.862406940147055	6.439982947827364	4.002747830316617	3.3091186084694186	1.0789716999060346e-06	0.7351902018954147	1.1928575434120527	2.1010655070306656	3.4148057213091008	5.86791169497743	2.7903789446287967e-09	0.10221108583526675	1.9678779108232363	0.2911700767112683	4.312758775885395	0.13183358980011944	39.3975894001218	33.1331061716158	35.92096455647802	29.15723650144351	36.7967385620349	30.21097235096798
-4.448	4.749649723834045	6.486434772530027	4.064221192902432	3.450343416846066	1.8407382436942408e-06	0.7463402796511764	1.0392399456728656	2.023745871912502	3.2034718902744777	5.469371814140292	4.96725041865396e-09	0.10502517245057022	1.8611833262710784	0.28407181093080036	4.258045863625315	0.12134045625843229	39.81109945420399	33.94504367323861	36.72419198285933	30.922887203786726	37.142394061594906	31.064705009444236
-4.447	4.6113229544526435	6.5138937120648785	4.101344702025113	3.587084448707206	3.1094220697716226e-06	0.7571127327696926	0.8982700805973427	1.9454584460882238	3.0221936393519284	5.078644377685375	9.152390538293822e-09	0.10793761484569578	1.7507125014079399	0.2763163071087358	4.213552031232944	0.11260689719102217	40.21832624157418	34.74814805061556	37.54056211535024	32.689001757050484	37.504022464084045	31.972762485090342
-4.446	4.449055575979577	6.521013762472512	4.1142120090415775	3.7181577924346083	5.200873063233617e-06	0.7674465872056861	0.7705721198220219	1.8669577519310687	2.868938847101626	4.699545735233249	1.690754646738554e-08	0.11095451983628851	1.6370487638869564	0.2680603768799382	4.178335257524436	0.10529200485892884	40.60767221310077	35.53325596597006	38.36195633767552	34.431544164360425	37.87744533545514	32.92206721743499
-4.445	4.264889646381584	6.506880896802969	4.103455191060975	3.8424497834752995	8.613611515822899e-06	0.7772882882600086	0.6564657508054698	1.7889561397914056	2.740813665272996	4.335269473924525	3.103157034672121e-08	0.11408321082384361	1.5211537562001451	0.2594645916252497	4.150887537562851	0.09913234565692745	40.96853831899734	36.291445458853325	39.17928587598095	36.126108475615595	38.258947625316935	33.89886097483722
-4.444	4.061257086635224	6.47102461681352	4.070242640723137	3.958943571871596	1.4125717375917331e-05	0.7865956525951014	0.556005313314453	1.7121175789370113	2.634246809074628	3.9883735850996302	5.644538565501748e-08	0.1173315945003656	1.404307599142683	0.2506876596534358	4.129122045785881	0.09392507006825418	41.29177311768524	37.01433550574676	39.98263727066661	37.74853237842217	38.64528441325922	34.88897293474831
-4.443	3.840942996097456	6.413418606684741	4.016264489088937	4.066743596917951	2.2938021986602673e-05	0.7953418730897174	0.469027685903993	1.6370537035500996	2.545197902146232	3.660790033210056	1.016871992526639e-07	0.12070750359854804	1.2880353264539162	0.24188126957957487	4.110420069238969	0.08951357487978302	41.57004510620584	37.694378836453716	40.761473610377244	39.27553702946526	39.033649886432755	35.878097513914234
-4.442	3.607033608211841	6.334470159588758	3.9437039969687007	4.1650971497249	3.6882973436303586e-05	0.8035193571938363	0.39520549550263845	1.5643219568373998	2.4693778253365455	3.3538538280686554	1.814015402300693e-07	0.12421804533671925	1.1740262518656017	0.23318567533433424	4.091732392242271	0.08577559778191227	41.79812185714658	38.32513428621662	41.504878952417805	40.68536222563681	39.42160876619167	36.85207298570072
-4.441	3.362848577693532	6.234998540227701	3.855193192057153	4.253412243075363	5.872526418229538e-05	0.8111431811754812	0.3341021473007899	1.4944255653195972	2.4024686908914474	3.068348107319212	3.204299401237967e-07	0.12786897944698472	1.064052594065908	0.22472623052885368	4.0697255289305545	0.08261358201389282	41.973044101486416	38.90150526948899	42.20183126545555	41.95836479649416	39.806992854187584	37.79715161832336
-4.4399999999999995	3.111859056035865	6.116202936372827	3.7537512075146147	4.331271067226642	9.258870757439623e-05	0.8182539575264997	0.28522528805643454	1.4278149860164655	2.3403315404873433	2.8045613947822985	5.604521030109378e-07	0.13166414264591475	0.9598928177415388	0.21661099692830005	4.040959872565384	0.07994711618930347	42.09418793982772	39.419932024770006	42.84148859243706	43.07754912596085	40.18776810637874	38.700252229448246
-4.439	2.8575946974221296	5.979621106513168	3.642704358591694	4.398438396480142	0.00014455405761938216	0.824919940801851	0.24807559181904226	1.3648904066943586	2.27919109188063	2.5623531042370025	9.706377994346686e-07	0.1356049290026257	0.8632638881609694	0.2089294613287815	4.002084706789987	0.07770723083168024	42.16321372770214	39.87852708972517	43.41347383994492	44.02900200527839	40.561880433256746	39.54918671350607
-4.438000000000001	2.603544130874499	5.827080219535823	3.525587986800619	4.454864430408754	0.0002234844782572081	0.831238237807676	0.22218815755156138	1.3060048467658603	2.215788729734844	2.3412234841787107	1.6645249464407809e-06	0.1396898287679091	0.7757651478490551	0.20175230572168806	3.9500342323346422	0.07583231776253786	42.18390566982351	40.27714596177285	43.908145404214736	44.80220940368437	40.927090975937624	40.332853261022755
-4.436999999999999	2.3530543710996428	5.660641683034198	3.4060314523633495	4.5006817099495855	0.0003421489664897956	0.8373350402929927	0.2071642995765622	1.2514674049937764	2.1474973040116727	2.1403845124853005	2.8264369720700242e-06	0.14391402266164083	0.6988349803836591	0.19513209569328288	3.882209306855592	0.07426543075271164	42.16191154896268	40.61738797030199	44.31684339057285	45.39023984639847	41.28081360940491	41.041390619806464
-4.436	2.109235018248414	5.482541954712204	3.28762925143673	4.536195943586179	0.0005187286951102998	0.8433648605122224	0.20269206588996452	1.2015462290912826	2.0723939847900414	1.9588287083113411	4.752321427306118e-06	0.14826902504853084	0.6337199921064887	0.18910468898735594	3.7966313610865274	0.07295272521589659	42.104397056349626	40.90252587414689	44.63210407428138	45.78978737376856	41.619968588344605	41.66628977140184
-4.4350000000000005	1.8748728873060287	5.295131420650384	3.1738029125261504	4.561870810097125	0.0007788060371919385	0.8495088199352568	0.2085544153015322	1.1564708391184217	1.989290227408466	1.7953933857936997	7.912095399014705e-06	0.15274236835187477	0.5814552565540099	0.18369112572840024	3.692057725343811	0.07184280054650084	42.019633613709836	41.13736640353608	44.84783810202522	46.00107586461469	41.94086635630935	42.200461699108
-4.434	1.6523619547780484	5.100813407716161	3.0676598940657684	4.578307064901949	0.0011579495330156452	0.8559721160273261	0.22462460848089252	1.1164335172106596	1.8977206244976812	1.6488184841861273	1.3043622139536804e-05	0.1573173227213336	0.5428533310567198	0.17889974726159533	3.5680510848774456	0.0708867202167741	41.916542113878194	41.32804766324973	44.95947042580018	46.02763512738461	42.239134466787064	42.63826235870129
-4.433	1.4436523182778285	4.901985285252142	2.9718569625993756	4.586216555414903	0.0017050182425308782	0.862980867759709	0.250849011955647	1.081589575291867	1.7978948715259706	1.5177967289100731	2.129255352570158e-05	0.1619726493850218	0.5184993286372903	0.17472830248382326	3.4249996440781554	0.07003850107671143	41.80421741156593	41.48178276466303	44.96404188094537	45.87596689296866	42.509698322716545	42.9754783587462
-4.432	1.250220381816885	4.70098341897973	2.888476296309861	4.586392031476173	0.00248631314709289	0.8707786130819355	0.2872181714155577	1.0520564236413543	1.6906190864668371	1.4010154704428581	3.441771813722678e-05	0.16668239299874285	0.5087493231129296	0.17116583669833563	3.2640884705223923	0.06925588350945244	41.691459470024455	41.60656202575654	44.86027357627075	45.555125061698746	42.74682316740155	43.209279032692656
-4.431	1.0730608754436792	4.500033486691671	2.8189226902766764	4.579673901228555	0.0035906982736471833	0.879622796242265	0.3337276723090283	1.0279114793673567	1.5771941781004073	1.2971900829509135	5.508878869340427e-05	0.17141572709102368	0.513729748365983	0.16819421366177553	3.0872260839155183	0.06850121724844048	41.586336686398134	41.71082836152154	44.6485958870987	45.076238784403756	42.9442207107968	43.33814236447678
-4.43	0.912699761011386	4.30120737075017	2.7638496557398873	4.566915310422612	0.0051357962758592345	0.8897816345736781	0.3903309561589221	1.0091890674555362	1.4592997761838367	1.2050892602335324	8.731187875771425e-05	0.17613687655644167	0.533336152116594	0.16578918982948387	2.8969333753930755	0.06774232287805716	41.49580504301664	41.80314191625367	44.33114396106037	44.4520089007123	43.095219294316486	43.361763460397775
-4.429	0.7692257140767509	4.106387525761828	2.7231208953005113	4.548947093782052	0.007275328331535442	0.9015317881746681	0.4568868750456943	0.9958765705834839	1.3388723988931626	1.123552909180325	0.0001370296829449649	0.1808051510109958	0.5672305775464112	0.1639210328081546	2.696204183897615	0.06695321552378385	41.425403431390535	41.891850455224734	43.91172145489037	43.696207837114734	43.1929919730515	43.280954828628225
-4.428	0.642336817132598	3.9172393979135047	2.695811664553874	4.526544242402421	0.010207612539860546	0.915157267173535	0.5331053081446162	0.9879101702780632	1.217986070536667	1.051503604580859	0.00021295583882086435	0.18537513148019996	0.6148378501869209	0.16255474530102354	2.4883481974686044	0.0661146042975539	41.379040943031534	41.984781495452836	43.3957339318255	42.82321041807623	43.230832712507166	43.09754757130768
-4.427	0.5313984189424855	3.735192159054745	2.680252034828159	4.500395536688513	0.014185155307108802	0.9309499960608937	0.6184945870182809	0.9851705851786763	1.098742595595895	0.9879527344932767	0.0003277181809621258	0.18979705908686045	0.6753420121772188	0.1616500135706245	2.276827256025723	0.06521410808870125	41.35888638591096	42.088970646039996	42.79009315500827	41.847578496721916	43.20246739524837	42.814301710240485
-4.426	0.4355078294805585	3.561427724144536	2.674111247601442	4.471077901129292	0.01952516457449849	0.9492124100712264	0.71231472819666	0.9874792475690992	0.983177262049612	0.9320025387156862	0.0004994019754036136	0.19401747696833802	0.7476849455536612	0.16116103929926204	2.065095660591804	0.06424615472035741	41.36536411499346	42.21043825153395	42.103093548325774	40.783716354102545	43.10238376380926	42.434832315938635
-4.425	0.35356160777856177	3.3968777525589866	2.674519435675443	4.439036843275944	0.02662068228984529	0.9702623833365247	0.8135404998831696	0.9945953642501302	0.8731840313236423	0.8828452345639545	0.0007536011076419398	0.19798017463374593	0.8305697517675626	0.16103643151772976	1.8564538655002698	0.0632115557732183	41.397253858734445	42.354023354179034	41.34426242162712	39.645607035968254	42.92616293537703	41.963556010598914
-4.4239999999999995	0.2843216045298793	3.2422280970483244	2.6782202338829286	4.404574050439848	0.035951879188288266	0.9944406826742754	0.9208381091776394	1.0062142817050892	0.7704624286195969	0.8397603472847158	0.0011261010071624078	0.2016274767770307	0.9224716250538143	0.16121932944330322	1.6539231222261905	0.06211677293398936	41.45188599892751	42.523280429683545	40.52418615193451	38.446632820642805	42.67079474328597	41.40565993796357
-4.423	0.2264765632390465	3.0979299622798964	2.681745459998673	4.367842847670848	0.04809688415134446	1.0221210062955501	1.032558757720535	1.0219675200634355	0.6764865267856167	0.8021112317025973	0.0016663295840109705	0.20490190606211983	1.021658728148525	0.16164789883666128	1.4601464652244414	0.06097291292818084	41.52541812279882	42.72044055497414	39.65431528842019	37.19947644421933	42.334959820226075	40.767092641567544
-4.422000000000001	0.17869687273929968	2.9642168704670344	2.681601329313693	4.328851790773245	0.06374134356245025	1.053722507065695	1.1467514715350346	1.0414247594061188	0.5924947538660539	0.769341602287462	0.0024417186087697996	0.20774823198392206	1.1262249484838864	0.16225629766781255	1.2773190996416022	0.059794506276941876	41.61317397151191	42.94643489535191	38.74675237612359	35.916094072455095	41.91926288948158	40.054573689372546
-4.420999999999999	0.139680910390788	2.8411264066791815	2.6744547347522176	4.287476205870708	0.08368573767694118	1.0897245205370676	1.2611964891866663	1.0640979610477508	0.5194978576267438	0.7409726955270599	0.003543113981275565	0.21011589650181975	1.2341354246336815	0.16297614739902763	1.1071489741800487	0.058598139592325946	41.710022443452	43.20097490302009	37.81402703122082	34.60774669939281	41.426403978330356	39.275616545811666
-4.42	0.10819223933432184	2.728525632944679	2.6573080688314428	4.243477023884252	0.1088493393436907	1.1306830256316684	1.3734591479586726	1.0894476923663379	0.45830130604591734	0.7166014850791864	0.00509135471387191	0.21196178311868563	1.3432844729704432	0.16373848135497976	0.9508462758037759	0.05740102125089456	41.81077226733277	43.48268062091408	36.86886332951166	33.28507391392197	40.86127700421506	38.438557317436
-4.4190000000000005	0.08308766125141091	2.626139019680191	2.6276518948406764	4.196525827349128	0.14026960655022236	1.1772481687236578	1.4809627288156442	1.1168916039082346	0.4095377329991708	0.6959001689271302	0.007245102267858815	0.2132532711516403	1.4515641366470582	0.16447607925529792	0.8091388997764309	0.05621956552505731	41.910557431422646	43.78924616251917	35.92394481667563	31.958192885378367	40.230988219024034	37.552580740561126
-4.418	0.06333673420287611	2.533577746039346	2.5835864219757734	4.146234660065274	0.1790957765396966	1.2301819891724257	1.5810772216630418	1.1458148891713873	0.3737047621248015	0.6786169591254274	0.010209939171380192	0.21397149298304768	1.5569401727281431	0.1651260443853943	0.6823097123855039	0.055068080249539096	42.00518943095192	44.11762991179164	34.9916824018072	30.63680589832389	39.54479017825278	36.62773423930791
-4.417	0.048033819210304425	2.45036926690051	2.523905058317551	4.092188874712193	0.2265754970820604	1.290375306145089	1.6712195833206447	1.175582447294937	0.3512036389823777	0.6645780371235872	0.014248664257215915	0.21411469092047097	1.6575310502338054	0.16563244311538436	0.570250666973591	0.053957637751093905	42.09145477174198	44.46425631820726	34.08399010176616	29.33030159958479	38.81393012562482	35.6749210985848
-4.416	0.03640401323007886	2.37598613107211	2.4481361023845274	4.033981130466195	0.28403350764831736	1.3588625735072923	1.748959915398757	1.205552372376203	0.34237452885169073	0.6536903973935381	0.019692588443807536	0.21370155351483938	1.751684608538877	0.16594880957294603	0.4725285420491426	0.052895198269922054	42.16733976007231	44.825216349679074	33.212073157354766	28.047837990494585	38.05141489116073	34.70586474313061
-4.415	0.027804468213392042	2.3098731584034335	2.35654164529578	3.9712446136468276	0.352841681016849	1.4368333926912726	1.8121272099126366	1.2350903144706558	0.34752503474904645	0.6459451933158703	0.02695347917799349	0.212774399948831	1.8380465558942916	0.16604032282126302	0.38845718949228475	0.05188303997859708	42.232169171460264	45.19645465312318	32.38623255857368	26.798398725776096	37.27169756420353	33.73303770507648
-4.414	0.021722604092638313	2.251472236155574	2.250075733342963	3.903683641249217	0.43438015615732006	1.5256393038953007	1.8589079925867795	1.2635841993080232	0.3669493869287421	0.6414211240798926	0.03653561632927213	0.21140207603469913	1.9156150660920745	0.16588548891199797	0.31717162936454485	0.05091853081471151	42.286650638712786	45.57393315283577	31.615689603092065	25.590818070789513	36.490294306808785	32.76955096330095
-4.413	0.017772621168267763	2.2002441685068117	2.130306537728283	3.8311000114328277	0.5299898263102858	1.6267944645893908	1.8879313935062088	1.290458757983164	0.40093677566856545	0.6402873598740602	0.049047214770022746	0.20968242648931187	1.9837763985755332	0.16547720233670066	0.2577000076474007	0.04999425583713289	42.332822226309965	45.95376304720683	30.90843384201106	24.433773545253153	35.72334269149698	31.82900177751404
-4.412	0.01569152927756839	2.1556871972649567	1.9993094816427202	3.7534137688666553	0.640917069118716	1.7419688811872254	1.8983348999989187	1.3151893050509815	0.4497683671117093	0.6428054933461832	0.06521025161707468	0.20774421497164863	2.04231770288114	0.1648231154738067	0.20903024230531747	0.04909849107223193	42.37390635558586	46.3322997761618	30.271097655593813	23.33574852325153	34.98711582507491	30.925280730103694
-4.411	0.015335660547595898	2.1173519958475095	1.859539826085459	3.6706774310315273	0.7682522823297445	1.8729729935585804	1.8898062533888738	1.3373142137047795	0.5137035834432913	0.6493300252751646	0.08586752728082339	0.2057483749265542	2.091414887421196	0.16394530423788034	0.17016902586318552	0.04821599235323903	42.41407871698581	46.70619834414943	29.7088606999718	22.304969624630377	34.297509159656975	30.07234124101168
-4.41	0.01667833939654773	2.0848531116920146	1.7136940235786906	3.583083144006019	0.9128644709316152	2.021732629170953	1.8625985461852403	1.356445569895004	0.5929571747408274	0.6603069376916796	0.11198561256761247	0.20388848937024448	2.1315954915363804	0.16287927655265283	0.14019164862016995	0.04732904701930067	42.458165778270086	47.07242921471167	29.225387466851416	21.349325473308816	33.66951915140589	29.283937164281856
-4.409	0.01980906383113853	2.0578769849277987	1.5645691946791023	3.49096267082772	1.0753347628828922	2.190253647140951	1.8175174252432618	1.3722775430673742	0.6876693986558013	0.6762699737934317	0.14465221695402725	0.20239041511995357	2.1636787081194466	0.161672421245897	0.1182817957012691	0.046418718987338306	42.51128872739007	47.42825767062219	28.822801055684007	20.476274261550408	33.11673462715653	28.573336069480245
-4.4079999999999995	0.024934218791681225	2.036186795797011	1.414929417834737	3.394780531224561	1.2558922499247258	2.3805759809934472	1.7558812481246393	1.3845920892099712	0.7978722033725194	0.6978343262154492	0.185066486008258	0.20151098551706784	2.1886968433391463	0.16038203347606522	0.10376101698033643	0.04546620488995028	42.578474967219236	47.771191904430694	28.50169581782022	19.69274758414305	32.65086265966625	27.95301735780463
-4.407	0.03237900622066947	2.0196244849458065	1.2673862612803939	3.295120981113559	1.4543558980149758	2.5947172556278124	1.6794569030077517	1.3932617012439357	0.9234546389553808	0.7256875290095199	0.23452082843866165	0.2015357446672483	2.207804346101882	0.15907307557772044	0.09610795885875952	0.04445421162691857	42.66426043683441	48.09890703937466	28.26119066777863	19.005057306970162	32.281310738425915	27.434365407165583
-4.406000000000001	0.04258994855062318	2.0081103472094632	1.1242992838169632	3.192669822385523	1.6700863975181044	2.834606685624187	1.590375624142813	1.3982490408306607	1.0641307775774158	0.7605774499857861	0.294373110804536	0.20277568532851523	2.222181888209104	0.1578158380254631	0.0949676899745642	0.04336826435647575	42.77230694414748	48.4091536816119	28.09902350034645	18.41881098123068	32.01484589097262	27.027368472553796
-4.404999999999999	0.05613701523021127	2.0016406216952563	0.9877002729896424	3.0881922538637685	1.9019516893217532	3.1020105384472263	1.4910343779504436	1.3996034215165787	1.2194131980068357	0.8032973854143026	0.36600845734728177	0.2055629820139775	2.2329436648888756	0.15668365488176786	0.1001515759726503	0.04219785876494715	42.905058279647896	48.69966040695561	28.011685320550537	17.938839711571514	31.85534905593047	26.740334115021444
-4.404	0.07371415211020696	2.000283492268464	0.8592429631548761	2.9825081061962457	2.1483094920272854	3.398451040307528	1.383989162300021	1.3974542612460545	1.388594599165922	0.8546683656494791	0.4507904576051894	0.21024573125825205	2.2410560153652797	0.15575080422206633	0.11162820085530754	0.04093738205576343	43.06345711866709	48.96803975976984	27.994590496875098	17.569140647846925	31.803679412747744	26.579631549922244
-4.4030000000000005	0.09613678186677663	2.0041738785088605	0.740178057295904	2.876465847143879	2.40700947276977	3.7251211813600285	1.2718468052750165	1.3920017761695682	1.570739389229707	0.9155188857323361	0.5500023026220883	0.21718173321013892	2.247274611195519	0.1550906905541722	0.12950584017315853	0.03958674271853294	43.24674165130175	49.21170689564945	28.042277184363417	17.312834598669188	31.857658613567672	26.54947056360152
-4.402	0.12433471539182446	2.013507344754293	0.6313517108622813	2.7709167056191815	2.6754167795796024	4.082798402983932	1.1571615742394123	1.383505338959544	1.7646862101318326	0.9866623774709323	0.6647792093501131	0.2267313736816029	2.252105884185958	0.1547743678251843	0.15400701086802113	0.03815166863659548	43.45233661725555	49.427818975281184	28.148629695678768	17.17213783319706	32.012179125993	26.65172562160978
-4.401	0.15933889749125307	2.0285333914937898	0.5332243283486638	2.6666901537770658	2.9504575391405243	4.471760583451809	1.0423421649826539	1.3722700635339111	1.9690613810630493	1.068872836991817	0.7960343998893938	0.23924969419924133	2.2557962009836787	0.15486942297028206	0.18543569489218129	0.03664365505385928	43.67584815592244	49.613241889361305	28.307112714959377	17.148346075180775	32.25943447081028	26.885812546853977
-4.4	0.20226053381367715	2.049548326410392	0.44590563314950493	2.5645718202405123	3.22868569142339	4.891708040609059	0.9295735288449194	1.3586322932927988	2.1823022697984924	1.1628591121930443	0.9443818065340404	0.2550777696728327	2.2583497376884796	0.15543920531381078	0.2241379889144359	0.03507956677671162	43.911165875146615	49.76454896672691	28.51100602637354	17.241828078232896	32.58926240448675	27.24862373314947
-4.399	0.2542614345045514	2.0768878481703448	0.36920151193436157	2.4652846992703292	3.506369266148374	5.341695406919659	0.8207566361246427	1.3429447509089858	2.402688723395153	1.2692384354400454	1.110059490204705	0.2745335485152957	2.2595733092929184	0.15654235969225325	0.2704571855001106	0.03348092113000739	44.15066913046236	49.87805411545462	28.7536280815208	17.452026027653798	32.98958549522119	27.73452630898043
-4.398	0.31651487983063054	2.110919419491776	0.30266807935526435	2.3694742855728848	3.7795929946151583	5.820077176933153	0.7174678032148394	1.3255621448871613	2.628380000166456	1.388509855311084	1.292858396834976	0.29790234708930435	2.259143828811263	0.1582326028388981	0.32468463920132623	0.03187289810725975	44.38552808122817	49.94987951006521	29.028537375819475	17.77746031457285	33.44692754892407	28.335425989908654
-4.397	0.39015696616860707	2.1520344601550145	0.2456686982809551	2.2776980168730456	4.044373080669669	6.324470464559298	0.6209377636514715	1.3068280145779707	2.8574542168273136	1.521028273958406	1.4920614441562108	0.32542722705813837	2.256691864408281	0.16055867386052952	0.3870081920731607	0.030283140551644334	44.60608407396666	49.97605561412023	29.329702241320938	18.215736900973237	33.94697942681445	29.040897554929714
-4.396	0.47622921057513373	2.2006403565524435	0.19743024462929049	2.190419159446695	4.296779102910833	6.851738035629326	0.5320493589017559	1.2870635278353257	3.08794720650405	1.6669798303282755	1.7063979539597718	0.35729951772540763	2.2518931490046916	0.16356438975796084	0.45746038725550126	0.028740419073988315	44.80228872117339	49.95264916062749	29.6516321625078	18.763556433745222	34.475184381450624	29.838380947102067
-4.395	0.5756141391837811	2.2571522614464277	0.157095633998282	2.1080050370640833	4.533057446902803	7.397994013051713	0.45135165659650417	1.2665588252792956	3.317887890152015	1.8263593809801355	1.934018070399618	0.39364977247687055	2.244559036476714	0.16728874407241298	0.5358691315216946	0.027273243117011105	44.964177086301994	49.87591283510772	29.98946683799199	19.41672534534766	35.017311457417556	30.713439934137103
-4.394	0.6889665949554947	2.3219846437290634	0.12377044000600966	2.0307292912886745	4.749750410972658	7.958633815095138	0.3790875328013805	1.2455673383014	3.545327774636385	1.9989508171671455	2.1724910149564667	0.4345394656489844	2.2347168772432706	0.1717659984027734	0.6218138134538028	0.025908500865068365	45.082347971579395	49.74244892971674	30.339022614036097	20.170170263182563	35.55998596673696	31.650078090797194
-4.393	0.8166444867524064	2.3955425402546813	0.09656225096098028	1.958777679381287	4.9438052101864205	8.528388922860291	0.315231306663289	1.224303305383786	3.7683629492555983	2.1843109179583355	2.4188298456432578	0.4799537405904166	2.222672105699383	0.17702573003687305	0.714590075920995	0.0246702067176286	45.14842364896052	49.54937824567309	30.69679923164669	21.017958009944458	36.09114861598731	32.63110463007417
-4.3919999999999995	0.9586435587947384	2.4782124572211846	0.07461216686662242	1.892256772306282	5.112667516613909	9.101406031979097	0.25953288343024955	1.2029424878714758	3.9851478735412704	2.3817573747492222	2.669543876839008	0.5297955092215564	2.20904541160214	0.18309281177183398	0.8131864182212932	0.02357842628940888	45.15546255901421	49.29450506682348	31.059952689035164	21.953324200402935	36.60041942205289	33.63854039524516
-4.391	1.1145413717910408	2.570352864721959	0.057118485974052294	1.8312048150617686	5.254354896827798	9.6713490835336	0.21156501066588504	1.1816258596869276	4.193901228306161	2.590361534462336	2.9207181818777097	0.5838811771037524	2.1947805526689588	0.18998731021091914	0.9162755173679777	0.02264843616167257	45.09830146622484	48.97646912542584	31.426242111506518	22.968713839987302	37.07934882642447	34.65405224429232
-4.390000000000001	1.2834559409044397	2.6722842238954967	0.043353141430930255	1.775603958458002	5.3675065004471465	10.231521649299774	0.17077062756794548	1.1604658344169243	4.392905028592706	2.8089463006209607	3.168117780364328	0.64193822642317	2.181120945406648	0.19772429525210988	1.0222225849484068	0.02189015989576803	44.973808096039924	48.59487611256373	31.793959623752478	24.05583735336197	37.52154596921394	35.65940225332505
-4.388999999999999	1.4640242737597855	2.784278482306045	0.03267181401530824	1.7253930670265374	5.451406564049034	10.77500622294785	0.13650782206338363	1.1395544158610855	4.5804989680616615	3.0360895081660777	3.4073123622779455	0.7036048344249229	2.1695559008432284	0.2063135558594253	1.1291122199852268	0.021307904268698965	44.78103105393387	48.150399397447735	32.161852242766315	25.20574509889538	37.922682354434485	36.63689679399255
-4.388	1.654405327896128	2.906547972554031	0.02451887100854667	1.6804803508725623	5.505980661075256	11.294816190697237	0.10809053489812162	1.1189725301266256	4.755072496570401	3.2701329550329987	3.6338158803537803	0.7684316401473934	2.1617399983208165	0.21575921613322865	1.2347941161597271	0.020900401478553102	44.52124040510765	47.6448471315384	32.52904379899551	26.408922675038124	38.280377491223916	37.569819758370095
-4.3870000000000005	1.8523106409671437	3.039233656281817	0.018428379072852347	1.6407551560659401	5.531765081289931	11.784055660552411	0.08482379841973824	1.098799730162705	4.915057373390566	3.509197136919212	3.843234195017157	0.8358857023237642	2.159391377938134	0.22605924249321252	1.336946703023536	0.02066114532855651	44.19785918029357	47.081190722744296	32.894963026916976	27.655408247313638	38.59398087415247	38.44283415110131
-4.386	2.0550641145461293	3.182392676660198	0.014022432046595014	1.606098371838532	5.52985118831986	12.236081944381878	0.06603291391083808	1.0791234633723914	5.058923370439686	3.751201596563232	4.031413294062112	0.9053566211151202	2.1641764846782907	0.23720482925831454	1.4331564432015926	0.020578993151201624	43.81629275892919	46.46355265605121	33.25928153082271	28.9349317970654	38.86427125307596	39.24233704138964
-4.385	2.2596902520520357	3.3359852234643665	0.011007946765720419	1.5763910640636658	5.501808002469287	12.64466532433146	0.05108651193270791	1.0600471597074825	5.185179442259934	3.9938906692311256	4.194580498551261	0.9761647309466086	2.177589876442648	0.24917964803540893	1.521009189302417	0.020638991327347714	43.3836690868691	45.7971536883657	33.62186268657142	30.237074712475973	39.09309902464914	39.956754509436244
-4.384	2.4630277221314096	3.4998607814720586	0.00917293448358223	1.5515211119072467	5.449587507685273	13.00414079441931	0.03941387640549388	1.0416965254461201	5.292382082973398	4.234864284310461	4.329471518659603	1.0475712154547745	2.2008380445021496	0.26195894796653024	1.5981888521179324	0.020823371332868337	42.90850760439523	45.08822143810598	33.98272006892975	31.551446617323997	39.283000390975715	40.57676570703518
-4.383	2.6618626516623185	3.673743928452612	0.008383072172180107	1.531387795722428	5.375418206212042	13.309546739070223	0.0305172302959685	1.024223605166265	5.379151829388541	4.471613369519363	4.433437194009777	1.1187899514603303	2.2347357906122944	0.27550850046962877	1.6625777676997833	0.02111265572855113	42.4003382871285	44.343864214495056	34.34198205593332	32.867874875352165	39.43681250201182	41.09544837982208
-4.382	2.8530737923353398	3.8572199732567722	0.008579192494201198	1.515904446755142	5.281693166556876	13.556745973987594	0.023979876193634408	1.0078083853748445	5.444198030341316	4.701559298227614	4.50452514707743	1.1890008582746177	2.2796226303461844	0.2897833944272862	1.7123526776205873	0.021486809598090097	41.86929415474269	43.57191549322446	34.699858141874074	34.17660092466795	39.557317156366565	41.5083419963841
-4.381	3.0337799065052318	4.04972087275989	0.009776094314278167	1.5049994116842489	5.170859164649748	13.74252520678475	0.01947116568514599	0.9926579391251997	5.486351172421022	4.922096719731836	4.541533260754624	1.2573645109469949	2.3353050740496957	0.3047267058176535	1.7460702243272574	0.02192637263023468	41.32570092608132	42.7807556691426	35.05660236259965	35.468476581899125	39.646937005282716	41.81342876268562
-4.38	3.2014786181542063	4.250512028906138	0.012062853796862543	1.4986156982242114	5.045313456532218	13.864669747540448	0.01674925082790808	0.9790033320408446	5.504601308807004	5.1306390147522345	4.5440337047100074	1.3230377688490012	2.4010286429511183	0.32026808866406536	1.7627363396978086	0.022413510152857762	40.77968626238905	41.97911855011037	35.412470136619014	36.73515278623608	39.70750297925112	42.01103699086024
-4.379	3.3541657612528613	4.458680729252929	0.015604592881779499	1.4967097456680007	4.907314220379787	13.922011183657913	0.015662466562227105	0.9670947076004582	5.498140540568854	5.324665522398425	4.512368018367578	1.3851901704106202	2.475481297687356	0.33632236019830963	1.761854849488138	0.022932927631839385	40.24082841758968	41.17589046972054	35.767666642486084	37.96925298318029	39.74010534881475	42.10367524122143
-4.378	3.4904250423984386	4.673127137666446	0.020645439261914613	1.4992498033797839	4.75890977475043	13.91444669897428	0.016150023546408234	0.957195127046393	5.46640708592332	5.501769590468602	4.447615364494607	1.4430208461809377	2.5568277806611217	0.3527881798728506	1.7434519611717993	0.02347260200669405	39.71786036515105	40.37990988431979	36.122287339706915	39.16452350580192	39.74503401622287	42.09580907410758
-4.377	3.6094796324435348	4.8925588453580335	0.027512192322008824	1.5062144012444685	4.601890363651175	13.84292973303055	0.018242475620563883	0.9495738445578837	5.409128257546519	5.659706410639876	4.351537380433573	1.4957757009642998	2.642772375976467	0.3695469463978482	1.7080749375777569	0.024024294225475914	39.21844091207259	39.59977489833272	36.47625404049024	40.315953900738364	39.72180688962254	41.99359487678969
-4.3759999999999994	3.711200019816299	5.115490035445343	0.0366179974064652	1.5175913623020194	4.4377646800561665	13.70943271034018	0.022062183095799097	0.9444997440309117	5.326359646235739	5.796439518960599	4.2265039989789095	1.5427646076900494	2.730645912582817	0.38646205614528434	1.6567650424598188	0.024583819882438383	38.74899929179385	38.84366536895645	36.829252629839644	41.41986114441198	39.66927903791334	41.80458687151448
-4.375	3.7960658962623315	5.340246278510251	0.04846513447332611	1.533377744878544	4.267761495113512	13.51688358675483	0.027823739579900773	0.9422356479666356	5.218517961488511	5.910184777714653	4.075405158438699	1.5833783386462348	2.817511576170221	0.4033786769287184	1.5910066193279282	0.025151068330958794	38.31465460636936	38.11918513328358	37.18068067388663	42.47393305559403	39.585820182642706	41.53743394274374
-4.3740000000000006	3.8650837109691887	5.5649758493757275	0.06364585944820551	1.5535810165297372	4.0928549137103944	13.269078923282	0.03583408274091431	0.9430341349257437	5.086405277672865	5.9994506167310195	3.9015534855844964	1.6171049336975383	2.900283304149019	0.4201241905673592	1.5126557749835794	0.025729774391307497	37.91920660726824	37.43322855045365	37.529614356679325	43.47722786584946	39.46954424375378	41.20158231267616
-4.372999999999999	3.919665462116726	5.787668231443263	0.0828401149644324	1.5782216626089978	3.9138100452032507	12.970577067168104	0.046491784832546665	0.9471353778055719	4.931222847089591	6.063073310961299	3.7085828656003152	1.6435451725883408	2.9758502195890335	0.43650944368720296	1.4238534453918226	0.02632706013224405	37.56518997450141	36.79187404398828	37.874804145911924	44.43012877460367	39.318572267267726	40.80699840401613
-4.372	3.9614779066061394	6.006180158719492	0.10680887325846582	1.6073373255734498	3.731244415091161	12.62657575471437	0.06028483385078171	0.9547673526238204	4.754573138054576	6.100246116483765	3.5003473830015817	1.6624267843016187	3.041200677275165	0.4523309177662776	1.3269285172514926	0.02695277651068397	37.253980738022264	36.20030575966313	38.21470715272672	45.334254292584646	39.131309138026516	40.363923603628855
-4.371	3.9922742819757353	6.218269151559379	0.1363819116895963	1.64098846374383	3.5456993833684263	12.242779010257653	0.07778608813858374	0.9661485808122532	4.5584493098590055	6.110541186830671	3.280824509869929	1.673616997560625	3.0935399798605476	0.46737388655525375	1.2242971002006202	0.0276186852594734	36.98594098503775	35.66276292114063	38.54756133522632	46.19232716050067	38.90671491589979	39.88266929860762
-4.37	4.013722527528492	6.421634054259626	0.17243897413353462	1.679265415551516	3.357715276180937	11.825258565547832	0.09964553322779635	0.9814933726097396	4.345211922978748	6.093923350026416	3.054025712594852	1.6771330208922257	3.130396587109729	0.48141657310451996	1.1183639765482947	0.02833752972634759	36.76058664183115	35.182515067346756	38.8715026955732	47.00800651098807	38.64455323769025	39.37345676846056
-4.369	4.027244636741873	6.613961613081226	0.21588355883066443	1.7222966616731006	3.1679039277378793	11.380315136094726	0.1265785054597824	1.001019350124501	4.1175532793318235	6.050755043783053	2.8239169116469323	1.673150046205604	3.149712592593031	0.4942352525149528	1.011431729837955	0.029122048886403122	36.57676295837917	34.76186018346079	39.18472180110791	47.78568961687862	38.345601750772865	38.846302583499956
-4.368	4.033881065462733	6.792977679432834	0.26760900641874574	1.7702579963252112	2.977012861525398	10.91434475067697	0.15934918489060465	1.024956859684844	3.8784503703181277	5.981791976575446	2.5943505068849	1.6620064033487276	3.1499152906658057	0.5056101743465529	0.9056221443978838	0.029983991112903126	36.43281332366813	34.402141869345115	39.4856508189643	48.53029094303706	38.01181271303493	38.31094638361574
-4.367	4.034192094610844	6.956501223897348	0.328457139715606	1.8233822532384352	2.7859763489639273	10.433714936892988	0.19874890685123	1.0535597454746113	3.6311079534933994	5.888169395281332	2.369009997967111	1.6442055589591666	3.1299677263383265	0.5153321056440066	0.8028132805875251	0.0309331833177573	36.32672907996701	34.10378118343097	39.77316737247802	49.24700721338595	37.64641543011397	37.77681457616028
-4.366	4.028204875436987	7.102499039316178	0.39917041201341785	1.8819691839640933	2.5959499551440866	9.944654936141292	0.24556919555581663	1.0871168583312265	3.378893752434706	5.7713791805916	2.151367591360848	1.6204147521162915	3.0893971543000833	0.5232092278311177	0.7045942882258097	0.03197670680492172	36.256270888282565	33.86631868924966	40.04679750516915	49.941077760927115	37.2539558453889	37.25301083739058
-4.365	4.015410865888474	7.229138825843584	0.4803393170757632	1.946395058439262	2.4083267640453747	9.453163289438313	0.3005698717029539	1.1259636197278333	3.125268146891845	5.633238340861507	1.944654585940369	1.5914601888243933	3.0283012932940996	0.5290740646550193	0.6122386511624318	0.03311822389875212	36.21905566344216	33.68846251887506	40.30689742190216	50.61754951351953	36.840272120504494	36.74832251075361
-4.364	3.994813886417343	7.334838308689715	0.5723476460228533	2.017121551959969	2.22473510021278	8.964935149897906	0.3644431038783082	1.1704929526597967	2.8737109607491846	5.475849812936143	1.7518437579823831	1.5583188700683226	2.9473331282970063	0.5327900800193025	0.5266952770188407	0.034357489631067904	36.21260684019269	33.568138923404405	40.55479289691382	51.28105557692791	36.412408251080954	36.27123117947706
-4.3629999999999995	3.9650245209566584	7.418308149092225	0.6753189702718722	2.094703499899924	2.0470190630651293	8.485310598745226	0.43777482248121075	1.2211649264667783	2.6276480382130156	5.301556783995478	1.5756424178971387	1.5221072931840143	2.8476657785599886	0.534257569118296	0.44859575501607923	0.03569007121181363	36.23436942820986	33.502542744315214	40.79285655143902	51.935615533956316	35.9784705020525	35.82991588765156
-4.362	3.9243925045769954	7.47858666657046	0.7890683985132456	2.1797951413035497	1.877204419120469	8.019244135931629	0.5210054447731417	1.2785145367841406	2.390380209439409	5.112892002477922	1.4184942911567142	1.484067429808454	2.7309396145693134	0.5334184774217657	0.3782752704485007	0.0371072855230521	36.281694652789874	33.48818642165754	41.024506655273704	52.58446433802304	35.54743361367857	35.43223865615865
-4.361	3.871165468652352	7.51506477848574	0.913064105877023	2.27315453258184	1.717453250753025	7.571294450425632	0.6143923118754908	1.3431571478266355	2.1650169862695976	4.9125237326900475	1.2825879054083829	1.4455505303949798	2.599194372507053	0.530259821330957	0.3158041235731353	0.03859635237278344	36.35180168977299	33.52094744377133	41.25411651631911	53.22991512140894	35.12890526497078	35.08570398160191
-4.359999999999999	3.803660264083967	7.5275000528671185	1.0464032746591965	2.3756458882590157	1.5700111825168195	7.14563260994351	0.7179765511971897	1.4157912534505108	1.954416916329093	4.703200115332217	1.1698687808403496	1.4079994199277783	2.4547894783710675	0.5248154508402021	0.26102655861189344	0.04014074959070596	36.44172588647466	33.596115413182325	41.486830492313146	53.87325946419759	34.73285818040032	34.79738675330186
-4.359	3.7204322398610787	7.516019325552691	1.187806842175275	2.488239689855966	1.4371509973123922	6.74606599489506	0.8315571924996434	1.4971983563846902	1.7611359981430963	4.4876937187319275	1.0820524688638795	1.3729300185168472	2.3003161470903226	0.5171659847818225	0.21360364237941812	0.04172074597723308	36.54826380007582	33.708441026232435	41.728290607786164	54.514706796034645	34.36933957603163	34.57382626517607
-4.3580000000000005	3.6204283664925665	7.481109911528531	1.3356367723615723	2.61201048713112	1.3211160661262036	6.376074671318771	0.9546752359170251	1.588239911875314	1.5873849760714407	4.2687480027012175	1.0206354166056433	1.3419128338298654	2.1385050501651195	0.5074368571939997	0.173057197160535	0.04331408015932112	36.66792536125675	33.85219012022727	41.984285974885175	55.1533627521873	34.04816746117548	34.420887495290046
-4.356999999999999	3.50311187048376	7.4236000010540035	1.4879384396494992	2.7481323872107253	1.224066340455929	6.038856470236684	1.0866099685580903	1.6898514233432644	1.434995757745414	4.049027273866855	0.9869007981472279	1.3165551243103468	1.9721334305865752	0.49579453093113274	0.13881223037461443	0.04489674784468938	36.79690255587749	34.021206431870695	42.26034492508724	55.78724459824612	33.77862278373116	34.343594321270736
-4.356	3.3685488704708453	7.344629335407855	1.6425091665331537	2.897872275656575	1.1480288167131643	5.737376817176908	1.2263891522185415	1.8030339050456086	1.3053966964989958	3.831071498462201	0.9819168794137147	1.2984843228663634	1.8039354686539057	0.48244105232786694	0.11023584976471189	0.046443856832120184	36.931062360860885	34.20898676497167	42.56129620101099	56.41333038218279	33.56914570267186	34.345942582462
-4.355	3.2174510638537726	7.245611673496453	1.7969920680017495	3.0625808297321067	1.094853507399499	5.4744193220742	1.3728137887055534	1.9288430331342805	1.1995961180557964	3.617257070535061	1.0065261797834062	1.289333146047247	1.6365194551686382	0.46760722851687986	0.08667124425562374	0.047930508247214544	37.0659694759364	34.40877185185245	42.89083006606021	57.02763735528421	33.42704356884187	34.43070365602649
-4.354	3.0511724314061492	7.128190867131937	1.9489922506394697	3.2436813616721403	1.0661751668003714	5.252633272265339	1.5244970739030916	2.068376386692206	1.1181732886211784	3.409764328040483	1.0613246371640228	1.2907266050595203	1.472294908308557	0.4515447973816704	0.06746589151581259	0.04933266349952965	37.19694188965416	34.613655321284504	43.25109225744285	57.62532448286436	33.35821765695923	34.599231283771395
-4.353	2.871661816278818	6.994192548126298	2.0962102550684003	3.442656466983046	1.0633804169104966	5.074574439903175	1.6799159689231684	2.222759231127248	1.0612760394547827	3.2105522857807998	1.1466311185278715	1.3042708983857323	1.3134121899081763	0.43451802112417737	0.05199367930115065	0.050627959004731576	37.31913973119014	34.816711908017844	43.64234304362418	58.20081356577954	33.36691543361223	34.85128561465371
-4.352	2.6813767291076482	6.8455734936398684	2.236585607173105	3.661032353835344	1.0875795638784935	4.942735989160538	1.8374726599550648	2.393129316661713	1.0286244700721274	3.02134073237688	1.2624488572484651	1.3315439206773299	1.1617164640414963	0.41679516249956783	0.03967106811995405	0.05179643441261246	37.42768538396607	35.01114444553945	44.062710208000375	58.74792360212835	33.45551521585343	35.18488871561157
-4.351	2.483166531592445	6.684370686036032	2.368441655497191	3.900360604871078	1.139582305577182	4.859566721122583	1.9955621717389227	2.5806211555675294	1.01952050639105	2.843599536988206	1.4084216291579796	1.3740868900695935	1.01871703778005	0.3986402954611573	0.029967760664392305	0.052821144647347024	37.517810620338864	35.190447396691674	44.50805878448062	59.260013486930085	33.62435043475784	35.59622511338778
-4.35	2.2801350467090096	6.512651935709011	2.4906217081360205	4.162196988532789	1.2198766839345185	4.827474405385965	2.1526416630349385	2.786350206042335	1.032863522254062	2.6785447464882988	1.5837885732165113	1.4333963970180361	0.885572283652365	0.3803058602277355	0.022412574417910645	0.0536886313452711	37.58502465018609	35.348582839781145	44.971992281282596	59.73012889627128	33.87158124127254	36.07959928960715
-4.349	2.075493530679956	6.3324697105577785	2.6026060002133686	4.448076814372888	1.3286109720161152	4.848812505888617	2.3072965668620853	3.0113973324023955	1.067172654673626	2.5271408377801987	1.787342390740041	1.5109160311207013	0.7630895240268599	0.36202630094776617	0.016595343754573975	0.0543892352357842	37.62529549896365	35.48016309400528	45.44599061677068	60.15115012777957	34.19312167197598	36.62745955053653
-4.348	1.8724148244177032	6.145819536585829	2.7045993309703342	4.75948623953605	1.4655786206669237	4.925849211715507	2.45829881090159	3.2567938356991317	1.1206167595756307	2.3901083310684004	2.0173961038282315	1.6080266635517053	0.6517385168893581	0.34401302941362644	0.012165719983358358	0.054917237700724514	37.63523604109124	35.580632687245576	45.919679872895365	60.51593865397363	34.5826307704595	37.230494478577654
-4.3469999999999995	1.6738984833819595	5.954604022678645	2.797580351783483	5.097828905887096	1.63020682650997	5.060718335441279	2.604652886483514	3.5235072615085756	1.1910530774412371	2.2679358714998306	2.271763532481578	1.7260344622767876	0.5516765708380094	0.32645085001485685	0.008829709892412056	0.05527082722280614	37.61228528839402	35.646441275569536	46.381219135898895	60.817481070184776	35.03157566018862	37.877804438585244
-4.346	1.4826549461366616	5.760603238818691	2.883305434606174	5.464387340806552	1.8215496296458782	5.2553523490218055	2.7456264987024133	3.8124280980049168	1.2760755399536434	2.1608958471557784	2.547758116309859	1.866155800137896	0.4627828727795376	0.3094958697388568	0.006344714850342799	0.055451894673111096	37.55487514483982	35.675198524217194	46.81778101448104	61.04902987657802	35.52937333958976	38.55714658646513
-4.345	1.3010145761546856	5.565451857250164	2.964262702185931	5.860278706133646	2.0382866308725536	5.511398596209492	2.880763844695776	4.1243573826596025	1.3730732161688664	2.069062625043998	2.842213667320883	2.029498381251095	0.38469935683868345	0.29327481288558055	0.00451372231141688	0.055465670214844574	37.462572777712104	35.665801925836526	47.21609567720235	61.20424103957837	36.06361574725665	39.255247756545906
-4.343999999999999	1.1308649530549038	5.370623163025489	3.0435749872025	6.286404738218521	2.2787283892352885	5.830120551038297	3.0098811063095186	4.459995144554527	1.479298678915737	1.99233254415712	3.1515291564530137	2.2170381522279325	0.3168753818143557	0.27788557241872763	0.003179176367513954	0.05532022363359322	37.336189037935384	35.61852909333799	47.56302403015325	61.27730847964934	36.620379366096394	39.95817573587119
-4.343	0.9736173456399564	5.177419763054875	3.1248539833055213	6.7433960874368495	2.5408293116829253	6.212286874239354	3.1330453496337003	4.819929525347313	1.5919451237936768	1.9304448941731756	3.471737821725516	2.4295918695117265	0.2586136044897597	0.26339876552540786	0.0022169273471887322	0.05502585854781998	37.17784403350791	35.535087208492264	47.84612431955253	61.263095516677986	37.18461638194619	40.6517560007394
-4.3420000000000005	0.8302010846861492	4.986970577624744	3.2120113978038973	7.2315517273676315	2.8222084055630665	6.658051930498478	3.250539525614481	5.204626348884126	1.7082299917169907	1.8830032174301228	3.7985988970639584	2.66778554616213	0.20911470993299913	0.24986002415386327	0.0015305423647057888	0.054594438440354644	36.9909820850764	35.41861397764038	48.054178070407325	61.157262898605325	37.740619415526524	41.32201819597529
-4.340999999999999	0.7010827333450185	4.800233489935225	3.309036241330077	7.750774641241259	3.1201776925271627	7.166832331556362	3.362817497572932	5.614418850645586	1.8254817618676273	1.8494963883560618	4.127708282923526	2.932019380850077	0.16751904988955044	0.2372927430326432	0.0010461556497733321	0.05403868793250004	36.78032994033155	35.27362654946925	48.17764565040431	60.95639240834964	38.27254647236193	41.955654639919295
-4.34	0.5863056315813951	4.61800286122791	3.4197502325949936	8.300505575462516	3.4317774641369483	7.7371849111730775	3.4704538441055157	6.049497236952698	1.941225643591627	1.8293190382924631	4.454622707346245	3.222430156420409	0.13294370290843238	0.2257010258369753	0.0007079528095632065	0.05337151538758884	36.55179434327238	35.105917263527346	48.209028397842296	60.658104283151	38.76498747178462	42.540472044978
-4.339	0.48554461024890244	4.440920994861814	3.5475554273283505	8.879657237910436	3.753816990998861	8.366692253867797	3.574093504485985	6.50989772370384	2.0532632503844352	1.8217909969883848	4.774990541741045	3.5388524617392925	0.10451396064848816	0.21507260998444927	0.0004743177417281584	0.0526054021480747	36.31229785077372	34.92239767836602	48.14312247379991	60.26116590193097	39.203549043338874	43.06581750457422
-4.338	0.39817041475374093	4.26949255536844	3.695189421848073	9.486551866975326	4.082918870572413	9.05186241839832	3.6744061093836473	6.995490709059846	2.159741111866904	1.8261755105154047	5.084681589602215	3.8807804151369094	0.08138872318605875	0.20538160530259805	0.0003146237367398525	0.05175189915109689	36.0695551027173	34.73089492150906	47.97715854698821	59.76558851665354	39.57543072820016	43.52296060437652
-4.337	0.32331858533594	4.104100920606035	3.8645037206057853	10.118865557179825	4.4155649878764915	9.78804974598575	3.772049095020984	7.505967767639761	2.25920315460096	1.8416960676453884	5.379907959130095	4.247331828025737	0.06277971840024703	0.19659094378500228	0.0002066191902372328	0.05082126340017429	35.83179544496658	34.539906857764784	47.7108301970268	59.172708328435164	39.86996373598273	43.905415206582425
-4.336	0.25995811566725435	3.945025467909351	4.056280053390517	10.773583049734867	4.748142111393509	10.569403554841628	3.867642515291907	8.04082721856871	2.3506230870503266	1.8675517242107875	5.657328600171688	4.637216922597031	0.04796482223932201	0.18865449907349874	0.0001343404753609698	0.04982225530081777	35.60744165842292	34.358324747161625	47.34622167609703	58.48524801901769	40.07908329822517	44.20918692172176
-4.335	0.20695604078468077	3.792458867672608	4.270097615926267	11.446966835909226	5.076985458877103	11.388851042807422	3.961756975021262	8.599358118151452	2.433413920240221	1.9029308608164488	5.9141312027945565	5.048713790256193	0.03629603348573435	0.1815188882837336	8.647690969203053e-05	0.048762104116208405	35.4047582741742	34.195133838830955	46.887651688699954	57.70735498863077	40.19770757718675	44.43293537723637
-4.334	0.16313507331488128	3.646523576202298	4.504261492212015	12.134544339117246	5.398419109433966	12.238119816242786	4.054914473775172	9.180622660112913	2.507413540496551	1.947023347452646	6.148086824524475	5.479652733998433	0.027202843887279976	0.17512501006359998	5.5112548920433925e-05	0.04764663401785666	35.23148622078909	34.0591036293079	46.341453642172496	56.84461302664684	40.22399999276042	44.57804394539579
-4.333	0.12732240648609203	3.507286876472127	4.755799064408611	12.831116610607701	5.7087928374104395	13.107804131024935	4.147600353784521	9.783437129832212	2.5728471641174306	1.9990311227343782	6.357574685579121	5.927411469666313	0.02019184594107448	0.16940939817574302	3.4774259318586145e-05	0.04648052884305492	35.09448300998255	33.958480240902546	45.71571416638317	55.90402491478498	40.15949749599943	44.648593421832366
-4.332	0.09838874446548024	3.37477399959651	5.020527241885296	13.530791380401979	6.004515701671123	13.987477198585134	4.24028316267928	10.406351748309417	2.6302694464707925	2.0581772281313837	6.541576856442875	6.388922865378744	0.014843446365491222	0.16430547854955546	2.1723126672838013e-05	0.045267701200928545	34.99938900485354	33.90069351852166	45.019990670771264	54.89396446111437	40.0090943582415	44.65124006623246
-4.3309999999999995	0.07527743923282516	3.2489790573902226	5.293189094765773	14.227042454059498	6.282087428840667	14.865849839341166	4.3334382223315915	11.047629948194217	2.6804907742891264	2.1237133693715964	6.699644849857855	6.8606964797741945	0.01080651774443582	0.15974481094293486	1.3435190728264456e-05	0.04401172231639097	34.950340284687925	33.89209100360785	44.265025647171626	53.82409758833755	39.78087895351031	44.59500225395465
-4.33	0.05702426755138904	3.1298737114588486	5.567654226201582	14.912796360828148	6.538129171819028	15.730973454920045	4.427570149281936	11.70522783665046	2.72449363542703	2.194926107008475	6.831842211162126	7.338854630056469	0.007791740343358187	0.15565837716248523	8.226638103502731e-06	0.042716263978466985	34.949747082736764	33.93770995214126	43.46247090967689	52.70527324188436	39.48582921616524	44.49096358420929
-4.329	0.0427688542703561	3.017413680804279	5.837173230349662	15.58054588416115	6.769415515509307	16.57048286677173	4.523229558984401	12.376774804695616	2.763345768872415	2.2711418031506256	6.93866889051918	7.819183100181524	0.005564277098626023	0.15197795049694052	4.987214005646531e-06	0.04138550374146594	34.99815372217771	34.04109707415525	42.62462970659486	51.54938593607488	39.13738037434507	44.3519035119087
-4.327999999999999	0.031759041973454666	2.911543333539332	6.094673113345766	16.222488705399563	6.972909582832894	17.37187218249942	4.6210197083413105	13.059556425440094	2.798116944505921	2.3517304678215862	7.020974331044028	8.297195915641604	0.003936302251574901	0.14863755044669624	2.993302935295375e-06	0.04002444918164372	35.09419154935856	34.204183757660964	41.76421941367891	50.369212632545114	38.75088565560163	44.19186930618284
-4.327	0.023349639938048217	2.812198708042023	6.333077826655005	16.830687946663065	7.145802750293967	18.122794665508337	4.721589836500618	13.750500930206343	2.829805679323375	2.436108652574999	7.0798667237120325	8.768212899019439	0.0027597805611024174	0.14557495766961695	1.778690533696436e-06	0.038639146087119984	35.234630841190416	34.42722228600858	40.89415304121662	49.17822728704572	38.3429964852048	44.025705303596354
-4.3260000000000005	0.016996985495813785	2.719309358735048	6.5456362576513065	17.397250003015603	7.285559843213626	18.811375761382312	4.825613352061099	14.446170649162887	2.8592810201110606	2.52374152797528	7.116625728503098	9.227448020098054	0.0019197790335955594	0.14273324026954437	1.0464227454605543e-06	0.037236748035660634	35.4145314423015	34.70878605850115	40.02733463460106	47.99039678898496	37.930992916102596	43.86855695638458
-4.324999999999999	0.01225065110323876	2.632799421399511	6.7262392689148225	17.914513806177983	7.389969817295826	19.426527125068468	4.933750647451665	15.142759841878915	2.887242845363887	2.614144254269222	7.132625167559416	9.670105909474936	0.0013284931422587183	0.1400622269236827	6.094962018622766e-07	0.03582543960804546	35.62748544656605	35.04583417784667	39.17646217772449	46.819962171814645	37.532097437211604	43.73536803453159
-4.324	0.008743464169241353	2.5525882481371323	6.869707741614637	18.375244659908155	7.457200948931777	19.958248818211022	5.046598036917661	15.836100316295061	2.91420215716812	2.7068827122243087	7.129270843271437	10.091483359401618	0.0009200882126294437	0.1375198562682032	3.514729376833172e-07	0.03441422098310658	35.86593909167631	35.43383807476925	38.35383192055084	45.681208945189795	37.162805823539365	43.6403895026668
-4.323	0.006180804636451078	2.478590883492385	6.9720350581184425	18.77282511770361	7.485858573317725	20.397906887752963	5.164625944434154	16.521676138755815	2.9404807797617787	2.8015736073761923	7.107956853307317	10.48707223121843	0.0006463952705136615	0.13507333539140046	2.0066417053038952e-07	0.033012576288334296	36.12157568363197	35.86696519990423	37.57113998152827	44.58823026989709	36.838267349791245	43.59671805281149
-4.322	0.00432993324769526	2.4107185552025023	7.030569984023515	19.101435104639002	7.47504255072619	20.73847432754375	5.288110851879055	17.194648572798584	2.966227995531356	2.8978839016857796	7.07004173296916	10.85265996016241	0.0004734585602646649	0.13270005189943734	1.1342396690723192e-07	0.03163006036053756	36.385737243922065	36.338312325316856	36.83928022246861	43.55468655328632	36.57174361364408	43.615881042862256
-4.321	0.0030099011328983583	2.34887925157242	7.044129342280836	19.356213658388096	7.424401016403638	20.974724941304522	5.4170665197915095	17.849892152784346	2.991450146781581	2.9955294692850836	7.016843641877234	11.184423820709485	0.00037890720010516946	0.13038820153722938	6.34741487918027e-08	0.030275847275681736	36.64986000216872	36.840178760723184	36.16814118442572	42.59356497154902	36.37417060242722	43.70748269728107
-4.32	0.002082412448206859	2.2929783680394866	7.013034012447927	19.533395289074857	7.33417665922885	21.103371788803223	5.551180513199501	18.482042504288962	3.0160482751515243	3.094272825613796	6.949651822059859	11.479015301542288	0.00035011326185746815	0.12813711392684748	3.5167864223810216e-08	0.028958288275586625	36.905898030330114	37.36436789865557	35.56640864734554	41.716942492325146	36.25384274018112	43.878923920655666
-4.319	0.0014438642297492114	2.2429193408811	6.9390663853593315	19.630415008076337	7.205241820864809	21.123144576473408	5.689762049340917	19.08555617168898	3.039858548310608	3.193919749382523	6.869749873397351	11.733631336675709	0.0003830996964756477	0.12595727966844383	1.9290885253097326e-08	0.027684526140912026	37.146710270078295	37.90250405039582	35.04138348043719	40.935756212533114	36.216230766587195	44.13520503108018
-4.318	0.0010186745576499896	2.1986041546353503	6.825352169025226	19.645977492481098	7.03911911057753	21.034803375240234	5.8317066292297	19.65478231047511	3.0626905388466965	3.294314610499731	6.778445180477904	11.946069730579577	0.0004821705227367825	0.12387010015990596	1.0476479729698783e-08	0.026460207709356535	37.366388833440126	38.44635060541187	34.5988263336461	40.25958523962265	36.26393775991324	44.47881724129967
-4.317	0.0007539310400919223	2.1599336146185317	6.676174066475996	19.580087544679976	6.837984950187502	20.841089209214527	5.9754818682358	20.184045654410316	3.084359292674231	3.3953342380940756	6.677098203724907	12.114766867559556	0.0006602490458882303	0.12190739496411095	5.6329468470317016e-09	0.025289326662972202	37.56051051870335	38.98811521458001	34.24284101391482	39.69644888676194	36.396789794598256	44.90972493421713
-4.316	0.000615343395181742	2.126807314224009	6.4967290215493865	19.434040862700854	6.604654423751915	20.5466151440576	6.119137495390071	20.66773968420879	3.1047084029944667	3.49688021190174	6.567145388110909	12.238816663089342	0.0009399240674126087	0.120110709133835	2.9985617186633624e-09	0.024174215872923815	37.72629863894257	39.52072801733009	33.97580695742967	39.25262654436688	36.6120500282239	45.42543685849015
-4.3149999999999995	0.0005844617489608874	2.099123290627936	6.292844166508204	19.210376030499873	6.342546909256968	20.157704304049155	6.260340776516406	21.100428416361336	3.123622792644321	3.5988695354213625	6.450110156957536	12.317970641048788	0.0013552155802611483	0.11853046423124994	1.5803286766913334e-09	0.023115693776992997	37.862688105294474	40.03807993630083	33.79836816932992	38.9325051245954	36.904737881208966	46.021160498289916
-4.314	0.0006571204852940015	2.076777440411444	6.070669061083919	18.912790440758915	6.055633106360608	19.682183576996387	6.3964367849754185	21.476954713630647	3.141031386710687	3.70122374543969	6.327597795375068	12.352619943914545	0.001954076802402964	0.11722499233164767	8.24591890524778e-10	0.022113353949860356	37.97029281220202	40.53520974996273	33.709481711897034	38.73846032997685	37.268028861772876	46.69003025520758
-4.313	0.0008430799719065611	2.0596628446493503	5.836363103920585	18.546024457759803	5.7483651392890565	19.129143480625437	6.524531155454324	21.79255251355527	3.156901126743745	3.8038566226828827	6.20127187505256	12.3437609402014	0.0028016450873171667	0.116259483252889	4.259792530452838e-10	0.02116597272974384	38.05128031949343	41.00843098629976	33.70652382596448	38.67077805064467	37.69370594806912	47.423396931403246
-4.311999999999999	0.001166859016417348	2.047669217363922	5.595797021459776	18.11571941659264	5.425592316070873	18.50867566932211	6.641591361140775	22.04295990481646	3.1712246789361567	3.9066607839285123	6.07281206151093	12.29294682686386	0.003984236877821534	0.11570486325280221	2.178702893839488e-10	0.020271997903447764	38.10916423974251	41.45539257952173	33.78544672573813	38.72762184133081	38.17263067640839	48.211163522229235
-4.311	0.001669773234139594	2.040682729942586	5.354286083630489	17.6282559674224	5.092465796223865	17.831599821057903	6.744561278413526	22.224529585774764	3.184004627222729	4.009493547924334	5.943855466685979	12.202228185792304	0.0056140483717929054	0.11563661036598952	1.1032619354997945e-10	0.019430073194684778	38.14852930519226	41.87507057434332	33.940974692859996	38.90505159433476	38.69520152081426	49.042150685719655
-4.3100000000000005	0.0024132123884350746	2.0385864687612893	5.116370242721379	17.090579772969246	4.754335818524518	17.109191186057103	6.8304829350768745	22.3343329507805	3.195236900668206	4.112162567306969	5.815925929640177	12.074085808995285	0.007834471530772814	0.11613349928163112	5.53196219611613e-11	0.018639549452783656	38.17470756886041	42.2676917852113	34.166824914772114	39.19709717470702	39.25176897357953	49.90447458028938
-4.309	0.003483196924593261	2.0412617500944816	4.88565291643112	16.51002165126113	4.416645258006066	16.352918981547063	6.896618923353329	22.370253904739855	3.2048957206912787	4.214411798991071	5.690357490611337	11.911359239806195	0.010825863187884003	0.1172762588607835	2.7480148012912616e-11	0.01790093435943812	38.19342643226571	42.634594023421826	34.45593700888146	39.59588893411241	39.832980960769014	50.78592011216325
-4.308	0.004996244105790224	2.0485904468193747	4.66470589426038	15.894118953650791	4.084823133285181	15.574204206780509	6.940568997354171	22.33106853841116	3.212921588923635	4.31590844052504	5.568219655077772	11.717174389367678	0.014811513692116871	0.11914611937378593	1.3554387030970413e-11	0.01721623803620171	38.21045011067014	42.978031072114156	34.80069556721685	40.09184473638463	40.430038654339356	51.67429399671131
-4.307	0.007106541308365979	2.0604583817485955	4.455043156940661	15.250444336169332	3.764181310913145	14.784203487234716	6.960374825484319	22.216507031930785	3.219212933434712	4.4162314860467085	5.450252657809603	11.494873298761034	0.020063453467590833	0.12182322519880705	6.7050649394376804e-12	0.016589181551592114	38.231235744469	43.30093378722475	35.193132308918265	40.673910525045564	41.03485095631901	52.557744319035855
-4.306	0.01001436262858024	2.076759723047732	4.2571616182372	14.58644719547654	3.4598171084430493	13.993623410024744	6.95460765841707	22.0272946059193	3.2236211655336997	4.514862551159346	5.336820731036203	11.24794866330615	0.02690761667796915	0.12538489250944604	3.469135455741891e-12	0.016025247993442557	38.260623710522005	43.60664130892887	35.625098247855114	41.329848696537006	41.640085304409254	53.42503630737917
-4.305	0.013975570627798636	2.097402191259538	4.070642292166577	13.90931198393466	3.1765238473313535	13.212567656707549	6.922434711223264	21.76516900625682	3.225948230998369	4.611179581607288	5.227890335118681	10.979985164472607	0.03572775983163224	0.12990370041856894	2.167273355028356e-12	0.01553157018747363	38.30257891096525	43.898618186184045	36.08840116074545	42.046565798209166	42.23912218957771	54.26577757054582
-4.304	0.019311915405079486	2.1223127692183916	3.8943014988809375	13.225836477688068	2.9187107188044794	12.450417230872823	6.863661247272805	21.43287287030549	3.225945385477117	4.704453997914132	5.123038489798939	10.6946090209047	0.04696742212142381	0.13544541778695565	2.1107343339049684e-12	0.01511666384098706	38.359996106946625	44.18017409395283	36.57490891890133	42.81046854910274	42.825929990127925	55.070589813083814
-4.303	0.026421678835008955	2.15144350921429	3.7263787384944114	12.54233192647446	2.6903326652851454	11.715742343292096	6.7787466030324905	21.034120340782014	3.2233119398560466	4.793851740052514	5.021493896836591	10.395446528593387	0.06112912931172874	0.14206678577138504	3.269375131252695e-12	0.014790028396535206	38.43457795757565	44.454202665201265	37.07662420499144	43.607835086551276	43.39488450650628	55.8312277234567
-4.302	0.035790017447117364	2.184776967500615	3.5647459946068234	11.86454593094539	2.494830403598729	11.016243146177073	6.668793635910453	20.57353841399238	3.2176930939559933	4.878438566215816	4.9222106874576115	10.08609176172595	0.07877000228987685	0.14981319721160585	6.257006546476808e-12	0.01456164886684814	38.52678959708236	44.7229547457362	37.585740093696664	44.42518685897511	43.940563105327946	56.54064903282279
-4.301	0.047998142905989805	2.2223307723686356	3.407122591342478	11.197607923158015	2.335080269047325	10.358715547870952	6.5355122636483785	20.056584664623518	3.208676626281791	4.957189831455683	4.823971625438197	9.770083090939828	0.1004929542694004	0.15871633690534245	1.2627679233335752e-11	0.014441439348187268	38.63588864061497	44.987859164564576	38.09468838032511	45.24964586911463	44.45754601252074	57.19304240455179
-4.3	0.06373026018341946	2.264160851768337	3.251280325190138	10.545996301832634	2.2133532718282276	9.749037796466144	6.381158867569325	19.489444105739018	3.1957890021758715	5.029004828759805	4.725514734559407	9.450887771883666	0.12693276538026377	0.1687918702014633	2.561146148340259e-11	0.014438672127827153	38.76002476824484	45.24940102807996	38.59619304955908	46.06926212991178	44.94025666583417	57.783821640476525
-4.2989999999999995	0.08377698234450245	2.31036290821594	3.095225325411722	9.913525612884309	2.1312826436186048	9.192173365659297	6.208454344441764	18.878908945899973	3.178492242195783	5.092725620164685	4.625674874621145	9.131893576146831	0.15873652476256614	0.1800372894047168	5.160242732090144e-11	0.01456143512456144	38.89639880702458	45.50706379530587	39.08333979642399	46.87329727608309	45.382869104398395	58.30959556611032
-4.298	0.109033785240558	2.3610718262456563	2.9373457689293514	9.303351670672702	2.0898392102807706	8.692185850611576	6.020484512292248	18.232245827876728	3.1561834950066436	5.1471601215564755	4.523530002658663	8.816406275518597	0.19653823658475722	0.19243004625040297	1.0301273547742392e-10	0.014816155114113086	39.041467792139485	45.759337232278114	39.54966921967293	47.652452260071954	45.77930344478654	58.76812286570554
-4.297000000000001	0.14049298754730583	2.4164588208357283	2.7765179177240182	8.717992179094658	2.0893141381802294	8.252262009622099	5.820587401553731	17.557055720571682	3.128199548945728	5.1911090346963995	4.418540902700539	8.507651732738609	0.24092779654444169	0.20592611201852876	2.0363005353263e-10	0.015207215515242702	39.1911800680697	46.00378907197624	39.9892966259266	48.39902986289026	46.12332120661656	59.15826015649823
-4.295999999999999	0.17922777563514009	2.4767262713655254	2.612166642830733	8.159360219945663	2.129308933584079	7.874739685459271	5.612232680375579	16.861131950372496	3.0938284075189997	5.223396046871862	4.310673146109471	8.208781371306305	0.2924150463928084	0.22045911249690942	3.985347540197889e-10	0.015736686519771368	39.341223245016444	46.23719413118691	40.39705592311102	49.107026211247685	46.40872151467422	59.4799098824958
-4.295	0.2263669710970314	2.5421003210008988	2.444280318390972	7.62880791130165	2.208732981689446	7.561138027215626	5.398899040219637	16.152321883390456	3.0523295248496023	5.242900546406543	4.20049096480418	7.9228798624970675	0.35139017928734445	0.23594018086072083	7.722381417079768e-10	0.016404173342015327	39.48726782356875	46.455711054641725	40.7686595666559	49.77214939446503	46.62962810263189	59.733972399927225
-4.2940000000000005	0.28305958754158744	2.6128214429010637	2.2733833988527827	7.1271775822202645	2.3258093396593513	7.312188139126399	5.183955754392319	15.438397509762874	3.002963395088072	5.24859193637345	4.089214503997446	7.65297394854131	0.41808235795962373	0.25225865583860774	1.4814746034642821e-09	0.01720677672287809	39.625190517019085	46.65509403030711	41.1008616921236	50.39176735347004	46.78084671822224	59.92230418608433
-4.293	0.35042875720420175	2.689133271553184	2.100472866254048	6.654857943429013	2.4780898873475152	7.127862952751885	4.970554753104415	14.726939658279843	2.945030025319697	5.239564476223699	3.978734415159915	7.402041390925755	0.4925189679392571	0.2692837241106306	2.8138080657224974e-09	0.018139149858546713	39.75126361889111	46.83092494926084	41.3916080865483	50.96479117769569	46.85826405216882	60.04768170624134
-4.292	0.42951532527771197	2.7712700628317815	1.926926856042542	6.211842939328149	2.6624812306295813	7.0074057178677815	4.76153936406878	14.025239822122574	2.87791455113513	5.215071450465353	3.8715807399738007	7.1730190746102025	0.5744883975580599	0.28686706444037	5.291172221525428e-09	0.01919362871778028	39.862299984845194	46.978850694142935	41.640155021529445	51.49150349820833	46.859253563277164	60.11376837341396
-4.291	0.5212122879516795	2.859443177598836	1.7543950266404202	5.797791227990256	2.8752828907721804	6.949357018461082	4.559375286289518	13.340222653033928	2.8011370570511587	5.174557365404883	3.7708462716423643	6.968809306329944	0.6635095495563688	0.30484649741717773	9.850685984129194e-09	0.020360409003067202	39.95574706126348	47.094810569303405	41.84713947605713	51.97334453317964	46.7830511386769	60.12508043851558
-4.29	0.6261922425807501	2.953826983253856	1.5846806061202756	5.412084536727386	3.112239254256073	6.951580642091949	4.366108358873534	12.678391135222126	2.714402715467105	5.117686820745782	3.6800677987561974	6.7922833233729865	0.7588113833330691	0.3230505810132778	1.8156754079569404e-08	0.02162774310671237	40.02972759497846	47.1752402806638	42.01458594391396	52.41267029920671	46.631064645354094	60.086946692135996
-4.289	0.7448310547494182	3.0545445425577054	1.4196235885190023	5.053883465245612	3.3686064710258767	7.011288973165822	4.183352255696014	12.045795335009744	2.617647802586288	5.044368704028059	3.603071588868819	6.646280993994018	0.8593256108539903	0.34130402194372184	3.313348545229586e-08	0.022982134154537686	40.083028881643514	47.21724119556779	42.14583962194521	52.81249839432027	46.40708595506574	60.005456604072684
-4.288	0.8771319353259496	3.161653419708746	1.2609933920772411	4.722179640428027	3.639234964225011	7.125068858138257	4.0123074270043855	11.448024486428038	2.5110770811417615	4.95477442273898	3.543791937286682	6.533605665210514	0.9636951905669605	0.35943370083310006	5.986227711443327e-08	0.024408511012159066	40.11504634433362	47.21870665120041	42.245421857418854	53.17625651987253	46.11738146506435	59.887391954970525
-4.287	1.0226549536934193	3.2751318923310566	1.1103976119141465	4.415843450807563	3.918667462218988	7.288909117547039	3.853810517173734	10.890221058199318	2.3951884866119815	4.849349028902259	3.506073423993651	6.457013125012512	1.0703004761672845	0.37727504124309075	1.0707709137215584e-07	0.025890376972314586	40.12569059833011	47.17840056920805	42.31881066984812	53.50754757118817	45.77064671039231	59.74013803858852
-4.286	1.1804575781376343	3.394865826973638	0.9692115068934947	4.133666890265861	4.201251519250399	7.498231064705057	3.7084112569843497	10.37711438703819	2.2707819765834203	4.728814307199467	3.493468580179136	6.419193719977087	1.1773038056506189	0.39467839511419517	1.8962568018276558e-07	0.0274099345116117	40.11526971763018	47.095987278471604	42.37215623022246	53.80994282169339	45.377821396787375	59.57157199257041
-4.285	1.349052024060825	3.5206364650514197	0.8385307646242453	3.8744013069871244	4.481264413228866	7.747923533676908	3.576471637219814	9.913070481572541	2.1389507010724302	4.594163187669285	3.5090429208927367	6.422746826611166	1.2827120187878223	0.4115150765920405	3.324719627086792e-07	0.028948197662304078	40.084359995672166	46.97201494804255	42.411947635721994	54.08681167111459	44.95177202761477	59.38992757704971
-4.284	1.5263849187514966	3.6521093821176396	0.719148080961511	3.636790075834329	4.753047178803381	8.032384009371818	3.458280213415288	9.502153720539383	2.001054177169662	4.446645198664461	3.5551987683887827	6.470147127207323	1.3844549574292748	0.42768265841814873	5.771254617220314e-07	0.030485110913056307	40.0336789746632	46.80785811073603	42.444652479878954	54.341192912393325	44.5068592461052	59.20363758093378
-4.2829999999999995	1.7098440053156085	3.788824926917194	0.6115523270542047	3.4195963847156645	5.011143449014816	8.34556747047451	3.3541728600946232	9.148195406168929	1.8586747306789608	4.28774307911675	3.633528042764614	6.563702489045896	1.4804765479568354	0.4431091546576277	9.918427549700938e-07	0.031999698079697755	39.96397386277898	46.60562718353268	42.47635403884082	54.57570882143046	44.05841520577961	59.021156823423965
-4.282	1.8962953014106698	3.9301905129456833	0.5159476675478352	3.2216264471319866	5.25043784775362	8.681044475525775	3.264650350284531	8.854863508028659	1.7135599244981883	4.119141099079324	3.7447023478232975	6.705503677757969	1.5688337199702604	0.45775575317748085	1.6876129823360853e-06	0.03347026557983032	39.87593669846899	46.36805449788397	42.51241201363097	54.792519922946184	43.62216208726023	58.850770289365826
-4.281000000000001	2.082152348020443	4.075475213678222	0.4322889966180971	3.0417485272051383	5.4662880074099895	9.032069816267086	3.1904828979306026	8.625727467978097	1.5675548725603792	3.9426860669163104	3.8884063781456093	6.897366628687379	1.6477973149498892	0.4716178311919758	2.8428922675059234e-06	0.03487468176131937	39.77015486459406	46.098367053748056	42.55717154740035	54.99331534126527	43.213605947222725	58.7003921866717
-4.279999999999999	2.2634770335272782	4.223807188138632	0.36032948375336926	2.8789081969067762	5.654643980689019	9.391662707240789	3.13279231927849	8.464311664170227	1.422529122328551	3.760342400540702	4.063318085006322	7.140768522414892	1.715948407907383	0.48472408479122725	4.741388502616777e-06	0.03619074761623072	39.64710198683383	45.80015600218173	42.6137417695442	55.17933145373761	42.84744035503603	58.57736258112278
-4.279	2.436109114672245	4.374174518225617	0.29967583608698795	2.7321402472191805	5.812148949671454	9.752698963751035	3.093103725628837	8.374131089937165	1.2803031124972417	3.57414297884582	4.267136337671162	7.436779425153513	1.7722632041962658	0.4971337232486549	7.82903754555623e-06	0.03739666505586999	39.50717012924582	45.477251820821884	42.68385971936399	55.35139028852228	42.536991954609114	58.48824872903184
-4.2780000000000005	2.595819175593774	4.5254300550601805	0.2498470247758219	2.6005776557790403	5.936215752351715	10.108014944462084	3.0733605653150025	8.358703037099017	1.1425790657493273	3.3861377408441085	4.496654172130373	7.785991723231787	1.8161799462901485	0.5089318130194526	1.2798793112911587e-05	0.03847159799258808	39.350739847852644	45.13361242478843	42.76784867212808	55.509948808139434	42.293735611638766	58.43865830712768
-4.277	2.738477588665357	4.676300832702435	0.2103326069901614	2.4834579828434227	6.02507484702101	10.450522222262341	3.075899238235617	8.42152913093267	1.0108806024198087	3.1983421426339658	4.747873286342888	8.188449968056096	1.8476420889472374	0.5202229945484788	2.0715127406407375e-05	0.039396310060867676	39.1782804524557	44.77322925827895	42.86467226753476	55.6551508504959	42.12690074864686	58.43307147218938
-4.276	2.860230286689395	4.825402502834456	0.1806473142679808	2.3801275328900653	6.077790868915255	10.77333104043595	3.103382219009114	8.566042991146238	0.8865044463664525	3.0126876028077123	5.016153352247987	8.643584025094958	1.8671133428492688	0.5311239258531116	3.3194360572455826e-05	0.04015385226411737	38.99046915260011	44.4000539796231	42.97207813534713	55.78687491746536	42.04318348198155	58.474698124665416
-4.275	2.957671021034412	4.9712590691191725	0.1603791898932761	2.2900435856732204	6.094246802179792	11.06987967284786	3.15869143005919	8.795520124783902	0.7704864554931322	2.8309759615949237	5.296388074155084	9.150148567996778	1.8755619636600351	0.5417549185923325	5.2662237305118364e-05	0.040730265388151304	38.7883150108089	44.017945935459636	43.08681763875226	55.90477298665882	42.046571903628546	58.56536595839035
-4.274	3.0279994120913294	5.112327958672754	0.149229174963591	2.2127749696454866	6.075096849358108	11.334065914107859	3.2447862901656612	9.112948408861628	0.6635829756578022	2.654839754401282	5.583198801594598	9.706171967785393	1.8744137487272141	0.552231314076829	8.271662968193197e-05	0.04111525663697324	38.573272129882646	43.63063845444334	43.20492255860402	56.00829780373377	42.13828487719223	58.705443905588645
-4.273	3.069154576481088	5.247030172474676	0.14704061779744884	2.148001220773794	6.021691153173026	11.560376164130277	3.3645332367289	9.520859680184676	0.5662673143799286	2.4857097726533155	5.871135938217685	10.308917498152162	1.8654754373939382	0.562655189490688	0.00012863085285601597	0.04130280818879369	38.34732650371757	43.24172027731476	43.32201553559329	56.096718402753694	42.31681851118642	58.893804476485954
-4.272	3.079915438030724	5.373784926206777	0.15381768988531716	2.0955105369943117	5.935977418347961	11.744007026328381	3.520515431191508	10.021125468109352	0.4787400691941725	2.3247909782948826	6.154878376963332	10.95485952085885	1.8508324141458667	0.5731079825518149	0.00019804166873753208	0.04129167735558628	38.11304257447592	42.85462732299108	43.433629204662715	56.16912563079993	42.57808936799952	59.12782727981084
-4.271	3.059960910164789	5.491047853403825	0.16973213075158658	2.055196697744377	5.820386007023554	11.880974084863581	3.714832707999829	10.61472269116346	0.40095120661895745	2.1730473829352603	6.42942170223728	11.639676945983956	1.8327266050027466	0.5836445737711561	0.0003018752361484047	0.04108575342555823	37.87355871501845	42.47263954685652	43.53550931413707	56.224430999404376	42.91565965759825	59.403444720174015
-4.27	3.00988581079973	5.597351522742295	0.19511812823057575	2.0270550642430933	5.677706080278524	11.968202619315253	3.948902574260161	11.30147805333167	0.3326312206007546	2.0311960312992476	6.69024686959521	12.358265799268361	1.813422068922965	0.5942892714180328	0.0004555733619006062	0.04069424436252783	37.632525374292264	42.098877882102215	43.623879614194145	56.261363101647476	43.32102721801128	59.71522952334405
-4.269	2.93117140902442	5.691346750021988	0.23045549523261408	2.011177706141902	5.510960719455892	12.00359548261501	4.223273216476904	12.079802739988004	0.2733284192241282	1.899709773724187	6.933462416383234	13.10477219251183	1.7950668787979769	0.6050340115209059	0.0006806903621272097	0.04013167635685538	37.39398510089508	41.73629710176243	43.69565060854386	56.27846605939299	43.783961961703234	60.056522365450455
-4.268	2.8261126386166957	5.771842989531917	0.2763416582008156	2.0077476133112007	5.323288638268981	11.986074204878248	4.537459069730126	12.946431610562874	0.22244937997539352	1.7788281031654094	7.155914871792208	13.872646400340857	1.7795603634119965	0.615838923802721	0.0010069361695752772	0.039417699687973706	37.16219957820742	41.38767177082705	43.74855990067504	56.27410402930142	44.2928705530261	60.41959650889443
-4.2669999999999995	2.6977069690107816	5.837845990225243	0.3334533513505067	2.017031850977334	5.117839117159241	11.915590551664542	4.88980862704967	13.896183175754041	0.17929983714360892	1.668574992090279	7.355263813778436	14.65471811192713	1.7684345947282285	0.6266352374280643	0.0014747420672571554	0.03857670443776679	36.941434561718985	41.05557410166758	43.781238228183355	56.246474809147585	44.83517221114822	60.79585501839411
-4.266	2.5495124414085732	5.888590913049454	0.4024993289809594	2.0393734091947797	4.8976852550176435	11.79310718701161	5.277412897232965	14.921757987618774	0.14312366400882875	1.5687824101162158	7.530019857178386	15.443292260433557	1.7627581597857496	0.6373303227173929	0.002138419192405101	0.037637258447869706	36.73571858595198	40.74234428313145	43.79320171749723	56.193634219980694	45.39767050963125	61.176054898598736
-4.265000000000001	2.3854842449479756	5.9235692314756525	0.4841658646036024	2.075181394383414	4.665758702476347	11.620547668917975	5.696061339901734	16.01359343532572	0.11313812364100496	1.4791180427382535	7.679545655641931	16.230264145018786	1.7630688119199927	0.6478145019005191	0.00306996398729361	0.03663138699678956	36.548594939719905	40.45005552089715	43.78477678908857	56.11353140386302	45.96690865711486	61.55055142267228
-4.263999999999999	2.2098002823040255	5.942547972951546	0.5790572811391398	2.1249191248100567	4.4248069217220545	11.400717619323899	6.140250286222078	17.159792144784277	0.08856412215569304	1.3991156657032278	7.804021678413035	17.00725185924002	1.7693396583324768	0.6579691278666413	0.0043635361696521035	0.03559371877946104	36.38288825433863	40.18047741776395	43.75696898149838	56.00405368789172	46.52949877395199	61.90955507618316
-4.263	2.0266863946213824	5.945580191024296	0.6876342141586358	2.1890896383232383	4.177371935361089	11.137200436974638	6.6032468438102665	18.346139111522415	0.06865075080263174	1.3282066524298783	7.904380018223586	17.76574333743499	1.780981255668351	0.6676753366546644	0.0061405908074144205	0.03456052602476602	36.24050685210626	39.93504228675604	43.711290377195574	55.86307841868229	47.07241890123483	62.243392986816886
-4.2620000000000005	1.8402513056529273	5.933005965182085	0.8101526991343132	2.2682181140071007	3.9257876977299415	10.834232240570246	7.077209120602843	19.556219327490894	0.052693903311059234	1.2657511919005477	7.982210753825066	18.497254644357973	1.7968795250416416	0.6768228354963525	0.008555584559950409	0.033568688366415446	36.12229972285599	39.71481942591038	43.64956212710904	55.68852831818482	47.583274661760065	62.54276650139383
-4.261	1.654340006132971	5.9054436816073705	0.9466074351499103	2.362830762278797	3.672191827895864	10.496561739849009	7.553361310940234	20.771643073919364	0.040049171306846224	1.2110679566392082	8.039646400558066	19.193495487377064	1.8154669494818019	0.6853180975905058	0.011802096091666965	0.032654610918457755	36.02798282420877	39.520502247563954	43.57370880011511	55.47842654052037	48.05052540562094	62.798996741953864
-4.26	1.4724123960957065	5.863771823627686	1.0966826535204952	2.4734298590166555	3.4185466093534154	10.129301360081728	8.022219796114527	21.972380437138266	0.03013953623630651	1.1634611679232851	8.07923071707603	19.846537357254388	1.8348222658043272	0.6930913967199407	0.016119102864974217	0.03185312744478024	35.956143734907016	39.352412462021825	43.48556011885343	55.23094773981051	48.463677093864746	63.00425053121298
-4.259	1.2974517409106952	5.80910196583346	1.2597138626158966	2.6004647918247525	3.1666639419552474	9.737776152059498	8.47386396352977	23.13720026540705	0.022458586836317677	1.122244241270906	8.10377858450606	20.448979242060954	1.8527919797359018	0.7001022239358706	0.021797044215209463	0.03119641998866178	35.9043270927536	39.21052433525035	43.3866734048196	54.94446204252765	48.81344590308241	63.151740003354384
-4.258	1.131905099005568	5.742744092581619	1.434663321866491	2.7442992471686884	2.9182293076194012	9.327376804056769	8.898243011284366	24.244202120497675	0.016570102982366743	1.086759443621184	8.11623382710685	20.994105552499345	1.8671256590359633	0.7063427753162972	0.029183180064749115	0.03071298706930108	35.86919637944855	39.09451048666651	43.278187137109455	54.61756974975567	49.09189741806349	63.235890456798906
-4.257	0.9776555605753915	5.666165725612214	1.6201114178755172	2.905174985311112	2.674820695046066	8.903422470207975	9.285507679807159	25.271423255111035	0.01210487339000566	1.056393240592955	8.119531692672554	21.47603078902253	1.8756161951332289	0.711839371543224	0.038685635527638824	0.030426693516450026	35.8467611549089	39.00380891095631	43.160712831997955	54.24912573090778	49.29256623466225	63.252472480767835
-4.256	0.8360240833078398	5.580946627528237	1.8142652051060195	3.083173008076133	2.4379196787807422	8.47103820863243	9.626353774651516	26.19749676620774	0.008755574203005923	1.0305872463088441	8.116472249874601	21.88982560953085	1.8762361211245369	0.7166518520242718	0.05077541714209897	0.030355935893264366	35.83265341690472	38.937709057054455	43.034269325865246	53.838253649593206	49.41055982734466	63.19869599452125
-4.255	0.7077970644379434	5.488731034512913	2.014984296262584	3.2781732984627796	2.2089132903938395	8.035050673298382	9.912362679098042	27.0023323249982	0.006270447589950052	1.0088449005921842	8.109610187512123	22.231619347875746	1.8672616307324401	0.720871163144392	0.0659856127469364	0.03051295772899958	35.822432865707476	38.895453037488366	42.898260747041846	53.38435122851828	49.44264875923699	63.07326546166589
-4.254	0.593274635303545	5.391179455526444	2.2198231347707242	3.489814672120354	1.9890867713092697	7.599904429875552	10.136322981442792	27.667787701164112	0.004446402995375134	0.9907341823369988	8.101165428472036	22.498674698584573	1.8473771026284727	0.7246155173277185	0.08490696235502583	0.030903347810390405	35.811898808944804	38.87634651743415	42.75149712983158	52.88708858331816	49.38734294939222	62.87639706494003
-4.253	0.49233403569662965	5.289922054833999	2.4260875636003303	3.7174565969660804	1.7796085897528127	7.16959997355858	10.292517034553207	28.17829801698696	0.003122035210958793	0.9758868190361506	8.092957629983598	22.689431212793174	1.8157545911193311	0.7280256242379635	0.10817903043844716	0.03152575193930281	35.79738636706127	38.879872665057	42.592254775139004	52.34640214606871	49.24495108171261	62.609799943046326
-4.252	0.40450229917140407	5.186515513920911	2.6309026369467627	3.960145076750313	1.5815101042990969	6.7476533133928935	10.376956871301314	28.52143048544527	0.0021709262009568637	0.9639945680548768	8.08636608866124	22.80351541324	1.7721047502200553	0.7312595779529182	0.13647633765047223	0.0323718233754865	35.77602644865787	38.90580182054281	42.41837202146606	51.76248681893101	49.01761772908401	62.27662461589795
-4.2509999999999994	0.329032792966893	5.082405056216274	2.8312879102463513	4.216584827583412	1.3956628774620228	6.33707593322076	10.387555512448873	28.688335342057062	0.0014954812350871688	0.9548032238818392	8.082314890928126	22.841716679961984	1.7166978379944393	0.7344880183101014	0.17048903439035898	0.03342642942742024	35.74595239081625	38.954289312354376	42.22737492841712	51.135788759457995	48.70933078433416	61.88138240467455
-4.25	0.26498081323344647	4.9788930261503745	3.024236071155886	4.485119979043713	1.222756852452335	5.940373100981528	10.324222342431538	28.67406863750866	0.001021450416302531	0.9481050470770697	8.08128146254843	22.805929512517018	1.65035561364104	0.7378901688725645	0.21089802438639949	0.03466812144688155	35.706440797482855	39.02595413146837	42.01662635765576	50.46700065980162	48.32589071563882	61.429839971818446
-4.2490000000000006	0.21127432773362617	4.877115058854989	3.2067907834139358	4.763725387009903	1.0632824245120793	5.5595579067129925	10.188874822169574	28.477769213651495	0.0006932071220610112	0.9437303158299297	8.08332511285401	22.699064255605492	1.5744169077936985	0.7416512901638167	0.2583448678302687	0.036069863297526955	35.6579794707904	39.12193195025985	41.783490969354176	49.7570606351559	47.87483328987422	60.928893085619066
-4.247999999999999	0.166776971606205	4.778024476931734	3.3761200046385254	5.050010347279568	0.917518929069429	5.1961780703438665	9.985363189099775	28.102680090660943	0.0004697957405681505	0.9415386718451322	8.08813088662993	22.524929793152623	1.4906812552920923	0.7459619806836904	0.31339729202197814	0.03760000000115543	35.60226090292297	39.24389719594334	41.52550771562618	49.00715499429462	47.36529888800661	60.38642341216657
-4.247	0.13034143369277082	4.682385126923542	3.5295817576013158	5.341236052112809	0.7855313272289541	4.851352455707176	9.719309704450675	27.556013090816204	0.0003217211589796752	0.9414108716726637	8.095063168075752	22.288092982860967	1.4013361045619623	0.7510196184613255	0.3765116806460227	0.0392234347489946	35.542105096734375	39.39405048876187	41.240560575536904	48.21872434206295	46.807844354338016	59.81114164081437
-4.246	0.10085233531818981	4.590772442571828	3.664780288593859	5.6343475527036775	0.6671760048870979	4.525814322005535	9.39786911304906	26.848664196764645	0.00022842943014967214	0.9432414666883703	8.103223137407044	21.99372063931549	1.3088736822837004	0.7570320733764918	0.44799445498114726	0.040902969938044396	35.48132010331271	39.57506964312775	40.927037688657975	47.393471762824326	46.21419727226375	59.21241966271947
-4.245	0.07725853696052544	4.5035821173390955	3.7796116105603823	5.926020307211188	0.5621157250690753	4.21995859195503	9.029421900600038	25.994795265372996	0.00017642004319601295	0.9469328249412771	8.111504425254271	21.64741061448675	1.216003574942534	0.7642236471659936	0.5279647448083427	0.0426007574526756	35.42451229971495	39.79002450183561	40.58396890715054	46.53337133329775	45.59695726533867	58.600113955921046
-4.244	0.058595471795998125	4.421045407246111	3.8722984626846144	6.2127206443075	0.469842979895627	3.933890766201737	8.623216273197743	25.0113047172667	0.00015793225225227208	0.9523907822876836	8.118642145078635	21.25501892547234	1.125566525028222	0.7728430260021251	0.6163211103103726	0.04427979597450952	35.37686089382883	40.04225801492678	40.21113230689426	45.64067495880079	44.96925386940912	57.98438188719684
-4.243	0.04399858263216665	4.343249787338219	3.9414155872694736	6.4907787016652945	0.3897103512138757	3.66747551713803	8.188978175078786	23.91721522070288	0.00017015811337130996	0.9595220757811076	8.123251841914074	20.82248991888713	1.0404539158697	0.783172870976612	0.7127152555458667	0.045905409284353896	35.34387236604426	40.33523806468523	39.80912153686107	44.71791552976462	44.34437511884988	57.375492402553
-4.242	0.032709233906311135	4.2701634684738785	3.9859068194213108	6.756471657283761	0.32096605037950293	3.4203834091301557	7.736510798529312	22.73300984883052	0.0002149506418788127	0.9682335769142352	8.123856641425872	20.35569614124249	0.9635360645430343	0.7955405342214018	0.8165356136428468	0.04744663956317154	35.33113057277612	40.67238645287238	39.37936810844567	43.76790463410814	43.7353846458085	56.78363259593238
-4.241	0.024074601870598997	4.201662158528894	4.00509573757109	7.006114409625708	0.2627925806574126	3.1921345832648482	7.275305716238632	21.47994953827748	0.0002990145100887699	0.9784332139304605	8.118902824590936	19.86029392898871	0.8976009149526061	0.8103292798858011	0.9269033446354199	0.048877493462972925	35.34405716085984	41.05689308427538	38.92411576844409	42.79372348831948	43.1547472912002	56.21871193368074
-4.24	0.017543042288437553	4.137556430610713	3.9986915177108857	7.236154327663736	0.21434643590249397	2.98213859093239	6.814186894528057	20.179403914348633	0.0004345868420537804	0.9900323586543058	8.106765962340337	19.34159978409669	0.8453031939192496	0.8279893142165317	1.042682654365979	0.050177985717741166	35.38769494923885	41.491524589112515	38.446347753813484	41.79870630154394	42.613983606544586	55.690166445297656
-4.239	0.012656329180266561	4.077618140753713	3.9667912111075916	7.443266324595456	0.17479688119840675	2.789729850685443	6.361006472150064	18.85222483992817	0.000640634889009939	1.0029493609141726	8.085751384736854	18.80449142030666	0.8091227284339005	0.8490478892474674	1.1625064335274042	0.05133493456101971	35.46652423611843	41.97843732896498	37.94967165603536	40.786415891618404	42.12337202832784	55.20676590712664
-4.2379999999999995	0.0090399841448083	4.021604511764977	3.909879012864175	7.624444339404591	0.14336210656691264	2.6141984349347123	5.9224074917219705	17.518187700394915	0.0009446135760866797	1.0171138480617339	8.054093915962056	18.25333602192497	0.7913295681316602	0.8741177392671103	1.284817080826672	0.052342474344891886	35.58431881512523	42.51900485427141	37.43817039809822	39.760611961618814	41.69171400910642	54.776427853090254
-4.237	0.0063927045142360755	3.9692787541823202	3.8288223313780425	7.777085355902805	0.11934135075661799	2.454816072201159	5.503664044201181	16.195519872507067	0.0013848367802825566	1.0324713718939003	8.009962315860019	17.691946828647346	0.79395292482425	0.903903135418378	1.407921098436119	0.05320226265664839	35.744045067718886	43.113669386493065	36.916230983940814	38.725212962814986	41.326172305358945	54.40604303406073
-4.236	0.004475676083892884	3.920426409115168	3.724863747150656	7.899062352151672	0.10214190876769154	2.3108573860043466	5.108603914799576	14.900529523115043	0.0020135191194881334	1.0489879817998142	7.951473642024133	17.123567726097576	0.8187507964877264	0.9392028972608083	1.5300547455772573	0.053923371177803235	35.94780407397356	43.76182578573641	36.38836478847307	37.68425287360115	41.032186468118766	54.10131759672041
-4.234999999999999	0.0031023423424706544	3.874866945711798	3.5996073986500297	7.9887830419381585	0.09130022418332273	2.1816164937122657	4.739613238225103	13.647341344524378	0.0029005370886565993	1.0666543301023879	7.8767217835998835	16.550884160795274	0.8671775006185484	0.9809097760820265	1.6494568407787682	0.05452186101987253	36.19681347641898	44.461744781239084	35.85903388876501	36.64183449118548	40.8134630217409	53.86663765210024
-4.234	0.002129010718711747	3.8324605001410204	3.4549980617435123	8.045231917645443	0.08649649959509173	2.0664191677834065	4.397717330453708	12.447739532555225	0.004137936461081246	1.0854889698336465	7.783822811447523	15.976057482770589	0.9403471621188116	1.030005718605049	1.7644438542635317	0.05502005406006617	36.4914230581818	45.21054008103734	35.332497126106475	35.60208095858415	40.67203157922742	53.704961960835924
-4.2330000000000005	0.0014465152969507407	3.79310997522554	3.293291263012894	8.067993891321319	0.08756242555057507	1.9646308256349232	4.082727180857698	11.31111266255054	0.005845173913793485	1.1055405808782053	7.670977714251426	15.400778812671092	1.038992394474554	1.0875526278412762	1.8734818577139847	0.05544552189416746	36.83115585741108	46.00418147545928	34.81268726167168	34.56908724417956	40.60835293926196	53.61774811385328
-4.231999999999999	0.0009730278450549234	3.756759004754608	3.1170131984455716	8.05725870929595	0.09448173655903443	1.8756606678708982	3.7934374111743105	10.244490436979971	0.008175022205243455	1.1268889501291888	7.536550784151379	14.826337784066352	1.163418848337181	1.1546783579328697	1.9752498001536425	0.05582982361238069	37.21476530851849	46.83755337966451	34.303126975755646	33.54687317620499	40.62146164291898	53.60491680816731
-4.231	0.0006480142582052847	3.7233865036933245	2.928909975090645	8.01380623066508	0.10738337150630294	1.7989623300788915	3.5278590859804586	9.252658775551982	0.011319988274580568	1.1496446265779194	7.379159649685354	14.253701061434585	1.313457816647292	1.2325578112469364	2.0686890134173854	0.05620703295169924	37.64029850946046	47.7045556187401	33.80688697281334	32.53933943803322	40.709123957999836	53.664857623073964
-4.23	0.0004272685334490555	3.6929986617975965	2.7318866638134485	7.938973554804152	0.12652707496418952	1.7340314510250472	3.283469723034598	8.3383374893622	0.015518992324389204	1.1739472644490698	7.1977709994382355	13.683595397593384	1.488420502869201	1.3223891494987283	2.1530348211272243	0.05661210469931643	38.10515633567914	48.59824084633094	33.32658463289018	31.550227681908595	40.867992991257445	53.79447814764617
-4.229	0.0002789165685177762	3.665619288774891	2.528937721697747	7.834605803652375	0.15228135985096317	1.6804005889346885	3.0574632050324904	7.502403809948593	0.021063935631399834	1.1999627486210154	6.991794634787434	13.116590169051896	1.687058703064275	1.425365287981599	2.227827572640794	0.05707913955493399	38.60614274862385	49.51098099282145	32.86441709644063	30.58308564689566	41.093745528062286	53.989296487151314
-4.228	0.00018026224360793825	3.641279388126058	2.323071372631578	7.7029930629927685	0.1850938945221658	1.63763193666191	2.846983919365297	6.744145223319031	0.028305650905486375	1.2278792601870139	6.761167810097028	12.553174791540368	1.9075373672650797	1.5426410148741916	2.2929022299895667	0.057639615773624406	39.13949817857816	50.43465371824852	32.4222189644599	29.6412378948105	41.381189933316186	54.24357520241096
-4.227	0.00011534327702577176	3.620006736341503	2.117231388604879	7.54679652531187	0.22545460610475657	1.6053082957852252	2.6493321277236244	6.061526206948962	0.037658590511991615	1.2579024818783988	6.506421956149417	11.993827129253031	2.147424670883347	1.6752962669664924	2.348357632731986	0.05832066425315502	39.70091509346135	51.36083910620355	32.00153241913692	28.727762523373034	41.72434046320786	54.550492747994795
-4.226	7.306962107446864e-05	3.60181609295057	1.914220280220476	7.368967229309659	0.27385212262872866	1.5830227701894475	2.46213099320898	5.4514553561654315	0.049603477706031116	1.2902501616030873	6.228724836955409	11.439069911854459	2.4037047728496184	1.8242962978902784	2.3945085501477865	0.05914347043979667	40.28553749414213	52.28101682507651	31.60367683313519	27.84547398981102	42.11645992018379	54.90234661350666
-4.225	4.582879939279916e-05	3.586700488000655	1.716628108750678	7.172660945798934	0.33072460949697474	1.5703676340548856	2.2834495235442978	4.910041766049872	0.06468704084912542	1.325146248737023	5.929892869057645	10.889513192491243	2.672817354483471	1.990449690951743	2.431825387407083	0.06012189041058937	40.88794971987224	53.18675468224147	31.22980593497424	26.996911985786294	42.550078937629024	55.29078077113971
-4.224	2.8457527297506815e-05	3.5746238512173703	1.5267709462273313	6.961152718702359	0.39640657300894827	1.5669228208665105	2.111879569126998	4.432832159631489	0.08351789002313804	1.3628147957705774	5.612370565213734	10.34588194061449	2.9507263769470846	2.174365388154046	2.4608677400060284	0.06126136855269717	41.50216317542964	54.06988081987244	30.88094320041051	26.18433614575321	43.01700551971709	55.707028807967745
-4.223	1.7494957918445035e-05	3.5655150841178114	1.3466424547282634	6.73775434846424	0.4710737681441056	1.5722444727463512	1.946568610996531	4.015022899242969	0.10675760070999332	1.4034737831626098	5.279176622920159	9.809028887974366	3.2330183839095006	2.3764101181880526	2.482218724333851	0.06255823927820174	42.12161197552185	54.92263360551952	30.55798999562423	25.409726242030533	43.50834209838769	56.142163361033234
-4.2219999999999995	1.064843330217718e-05	3.5592635511261905	1.1778811937639355	6.505737730021232	0.554688905662738	1.5858539859620837	1.787213105565842	3.6516434993153344	0.13510616090825692	1.4473289846629906	4.933818805386757	9.279933663854122	3.5150282825450065	2.59666779360826	2.496427046195754	0.06399948432301104	42.73916966711025	55.73778537201795	30.261705586208613	24.67478741489586	44.0145287971964	56.58734223032347
-4.221	6.416757714674837e-06	3.5557158901822126	1.0217551897688686	6.2682664635747285	0.6469513379218382	1.607227989976649	1.6340194138372306	3.337710435643671	0.16928113353108504	1.4945679509954917	4.580182201797727	8.759690008433255	3.7919880726802493	2.8349025928322855	2.5039630721640562	0.06556299995890506	43.3471988694517	56.50873835313137	29.99266282188941	23.980959898085867	44.52543054661587	57.034041833543164
-4.22	3.828272377273417e-06	3.5546740215349915	0.8791641256767548	6.028337583892706	0.7472542403914298	1.6357897025029489	1.4876407138718168	3.068351827458595	0.209990196051955	1.5453541579336394	4.222397477186586	8.249483400579734	4.059191693516227	3.0905275264458947	2.505193790204005	0.06721840505627373	43.93764375253187	57.229593237170015	29.751187464856034	23.32943262285457	45.03048219217703	57.47426946219486
-4.218999999999999	2.261245961938386e-06	3.555894261381461	0.7506583451595966	5.788734644366353	0.8546529253750001	1.670902107563406	1.349098749026429	2.8389049111394575	0.2578971453207655	1.599821345100468	3.8646971544334505	7.750561758363167	4.312167249810578	3.362580290631508	2.500379613073505	0.06892839218969525	44.50217182947394	57.89519253631728	29.537292169454552	22.721160012790335	45.51890007436621	57.900747039097205
-4.218	1.32236826714037e-06	3.5590875134067206	0.6364728173228447	5.5519927851661555	0.9678477658544097	1.7118634008349374	1.2196988596807994	2.644989126463964	0.3135819858601369	1.6580680666930605	3.511268704332833	7.264201968160092	4.546846568292293	3.649708117377815	2.489693682290115	0.07065059135913396	45.032366832586106	58.501142301631006	29.3506176066195	22.156881215290664	45.97996129311906	58.30706067023692
-4.2170000000000005	7.656375567298263e-07	3.5639205991661034	0.5365733527254191	5.320375845197983	1.085184731436801	1.7579051281415394	1.100945614950456	2.48255812991362	0.3774963288477364	1.7201524846765355	3.1661132218262438	6.791674891838545	4.759721476229698	3.950163130702064	2.4732619076392384	0.07233988146747435	45.51996891729438	59.04381651491078	29.190392925331462	21.637140956042845	46.40334375648448	58.687772112796935
-4.215999999999999	4.389180186483014e-07	3.570018877472705	0.45071175080255943	5.095865072428415	1.204675734719117	1.8081933999164699	0.9944646903634461	2.347934190930781	0.44991597527552873	1.7860874563087747	2.832917778048386	6.334211227232856	4.947976478027063	4.261809407018898	2.4512196805755115	0.07395105093558264	45.95715266781152	59.520348733728106	29.05542566085178	21.162311156012905	46.7795120278561	59.038490217159634
-4.215	2.4918097678734026e-07	3.5769703730077267	0.37848621164051877	4.880158565139605	1.324039879184418	1.8618334889623793	0.9019346481430056	2.2378282870686927	0.530893185478138	1.8558359966791238	2.5149482629406545	5.89297020159347	5.109588646844173	4.582142521496373	2.423779271547188	0.07544167843926808	46.33682800752536	59.928615291998184	28.94412758059832	20.73261242597936	47.10012682719869	59.35590231194359
-4.214	1.4018673763019615e-07	3.584331667214924	0.31940325303679057	4.67468024729346	1.4407653500203828	1.9178780058072038	0.8250301995422699	2.1493488695639584	0.6202116828476525	1.9293072275711134	2.214967822775315	5.469012612097652	5.243387481898587	4.9083218559758865	2.391300565234943	0.07677508035884889	46.65294478457402	60.267213657531514	28.85457825915718	20.348134563830595	47.35845062903089	59.63776726433896
-4.213	7.833890836992999e-08	3.59163578710443	0.27293750672788	4.480596945474817	1.5521901923048733	1.9753386944893074	0.7653765839718667	2.0800017975526592	0.7173478315780883	2.006352950332036	1.9351840298749958	5.063279241803817	5.349070069065002	5.237215372548012	2.3543571470583626	0.07792315547031536	46.90077906144308	60.535438553290604	28.784623003642942	20.008855237949263	47.549718781577965	59.88287345799728
-4.212	4.383949928025166e-08	3.598402253610022	0.23858608188395916	4.298841986790793	1.6555986998464518	2.0332017059964174	0.7245130783433198	2.027683405600276	0.8214415985541897	2.086764997059816	1.6772258831425462	4.676575217193723	5.4271699218340625	5.565455953298668	2.313789896429201	0.07886895145775788	47.077178382931116	60.733257317362664	28.731996794440917	19.71465615789028	47.671445349758876	60.09096610881134
-4.211	2.524461566480684e-08	3.6041493221022587	0.2159146312745489	4.130143665558043	1.7483287320379373	2.0904459966141977	0.7038624993466182	1.9906681334775824	0.9312808006984565	2.170273517175863	1.4421498001265807	4.309560468223073	5.478981127462427	5.889507810245337	2.270741152702433	0.07960878303683068	47.18074471550238	60.86128486843808	28.69446183631091	19.465336219079738	47.723635569164806	60.26264913850757
-4.21	1.6187350798130688e-08	3.6084082727532127	0.20459279110494316	3.975056917813603	1.8278841269394532	2.146064278948488	0.7047029749848643	1.9675916546394483	1.0453017134433733	2.2565463431902737	1.2304720679965613	3.9627461249485276	5.506442614430658	6.205740922241776	2.226664105982341	0.08015374805132024	47.21193729184974	60.92075770390504	28.669943701904558	19.26062136247581	47.708882194118736	60.39926723542887
-4.209	1.348867585622167e-08	3.6107394035807334	0.20441725378513076	3.8339965825036035	1.8920456143841264	2.199085743000571	0.7281382747088533	1.957430023030076	1.1616083631525271	2.3451895502917295	1.0422238757213507	3.636496445251264	5.5119902309629865	6.510510998983581	2.183304168300229	0.08053051517091486	47.17308297256728	60.9135056996182	28.65665028816592	19.100171205135197	47.63233065491167	60.502773773815434
-4.208	1.6188155667593685e-08	3.6107491649742043	0.2153213504603439	3.7072707041666195	1.9389733516158352	2.2485995839290798	0.7750635761996207	1.9594750366268099	1.2780117688928796	2.4357492816652124	0.8770241120135254	3.331035713566957	5.498386645792962	6.8002421428005455	2.142651495680772	0.08078129329669587	47.068288465191664	60.84192017331466	28.653159059723656	18.98358285514149	47.50150710720948	60.575589990373494
-4.207	2.5246695274375094e-08	3.608107674649813	0.23737065565780682	3.5951124347647836	1.9672944618652481	2.293778242089997	0.8461246323123003	1.9733057996485632	1.3920890948047595	2.527714859405288	0.7341645971297273	3.0464594696773517	5.468540663966216	7.071509204663178	2.106866329157312	0.08096293630931325	46.90325618854219	60.70891673703974	28.658461231218247	18.91039269578088	47.326013317109144	60.62046030651512
-4.2059999999999995	4.3844045914655865e-08	3.602565689530617	0.2707447776466897	3.4977092166831913	1.9761697579646158	2.3338991967301728	0.9416697574650038	1.9987563537938882	1.501261214894797	2.620523145118853	0.6127022957381051	2.782749402501684	5.425328266552832	7.321116828061893	2.0781811744982157	0.08114518471673192	46.68501303555274	60.517891867666336	28.671956304454923	18.88007727176223	47.117101986931814	60.64030802726874
-4.205	7.834846552395574e-08	3.593970006560518	0.31570616671177565	3.4152280734171314	1.9653351287561212	2.368364169191453	1.0616957155448734	2.035879235693696	1.602885695958678	2.713564060911334	0.511553276156758	2.539791256915887	5.371427479231059	7.546172345574472	2.058785841559527	0.0814080951393134	46.421568078874785	60.272672795002606	28.69339618064798	18.89205469160975	46.88715474712209	60.63809493809921
-4.204	1.4020650696129143e-07	3.5822762336337868	0.3725574587199359	3.3478360008335675	1.9351147547240508	2.3967146895184523	1.2057902747074403	2.0849048917344803	1.6943608071114948	2.8061871362801947	0.42958366163553285	2.317395132762483	5.309178070350118	7.744150025925364	2.050702852225321	0.08183875641729133	46.121520773832714	59.97746113786736	28.722784225363817	18.945688130904774	46.64909191093576	60.616687646124824
-4.202999999999999	2.492214134838159e-07	3.5675579238441775	0.4415895636350965	3.2957146436528806	1.8864052584060458	2.418643158785167	1.3730757043423207	2.1461970283943055	1.773235004866616	2.897708914307899	0.3656934770797161	2.1153175880080055	5.240475164460884	7.912944638252151	2.0556615932918954	0.08252743458904865	45.79364498243713	59.63677158559014	28.76024042897272	19.040293040960947	46.41574770270275	60.57873294272739
-4.202	4.3899988903219135e-07	3.5500112029144217	0.5230233848190129	3.2590686624813574	1.8206319153065889	2.4339987870241937	1.5621586418011584	2.2202041805726305	1.8373155475265899	2.987421034602148	0.31889004737262056	1.9332849803037226	5.166703284437709	8.050912867798079	2.07497979087708	0.08356332552370306	45.44647589563917	59.25536769924199	28.80584846727324	19.17514950697477	46.19924675499903	60.52654404565016
-4.2010000000000005	7.658016694393571e-07	3.529954235188113	0.6169486755801438	3.2381274480539504	1.73967997410522	2.442788084947385	1.77109239465455	2.307408025811548	1.8847695612830395	3.074598811726545	0.2883483803702285	1.7710174858262384	5.088714304727849	8.156901738160931	2.1094604298170014	0.08503012147931333	45.087926594343024	58.83819748068952	28.859503435628785	19.34952084417836	46.01041719380042	60.46199932607375
-4.199999999999999	1.3226939865540024e-06	3.507821155196668	0.7232640493609732	3.233140119580102	1.6458057932177554	2.4451699129023994	1.9973577560634561	2.408269242402697	1.9142110717537668	3.158510145216525	0.2734567155649222	1.6282532188895806	5.006849542592751	8.230263821131464	2.1593112027648953	0.0870016146803485	44.72495867870309	58.39033164246941	28.9207799095892	19.562678974766595	45.85827278115653	60.38645502515563
-4.199	2.2618860457845744e-06	3.4841504209756042	0.8416224924662817	3.244364046897627	1.54153375490145	2.441445415988136	2.2378677426546636	2.5231719877434426	1.924768238249352	3.238424627358116	0.273846105805346	1.5047718423798657	4.921002980000931	8.270859599331413	2.224092059802705	0.08953756608758325	44.3633273850044	57.91690745867891	28.98883862188054	19.813936418448115	45.74959172314788	60.30067347304988
-4.198	3.829517821420716e-06	3.4595678991885013	0.9713868127652262	3.272047450160239	1.4295456712441064	2.4320434730837515	2.489000331241325	2.6523683434327343	1.9161262402620105	3.313622752648082	0.28940351207222614	1.400417012785128	4.830719637716044	8.279047849125442	2.3026945798258267	0.09268006035146667	44.00741628960646	57.42308067987349	29.062386547264914	20.102683902552887	45.68861335375464	60.20476837896767
-4.197	6.419157141390939e-06	3.434765345526402	1.1115992300038509	3.3164069399788976	1.3125696032538288	2.4175025355146817	2.7466613601634795	2.79592431866775	1.8885428724823525	3.383405172009731	0.32026843520520215	1.3151169519178052	4.735320634060299	8.255665301942592	2.3933548533606146	0.09645054854404804	43.6601705238246	56.91398728894958	29.13969990809143	20.428431719299546	45.67686650486789	60.09816879006229
-4.196	1.065301037834939e-05	3.4104752711241955	1.2609687270713141	3.3776011457776827	1.193274683588238	2.3984499090820095	3.006377429315427	2.9536692063429206	1.8428357703972251	3.4471019687613946	0.36681360060053825	1.248902388952864	4.6340446339881485	8.201997104734408	2.49369950634649	0.10084774927841196	43.323130860613375	56.394715933067374	29.218713114181053	20.79085210715486	45.713135501755794	59.97960324703699
-4.195	1.7503602974126072e-05	3.3874434626059533	1.4178788202311812	3.455701819464301	1.0741777242797197	2.3755796290572073	3.26341609349017	3.12515022948357	1.7803421497435625	3.5040819557853813	0.4296106745968994	1.2019210800457343	4.526194357995976	8.119739732617541	2.600822546877582	0.10584653746017872	42.99656452596565	55.87029078988096	29.29716962855313	21.189819195958258	45.793561874476545	59.84710543463523
-4.194	2.8473694991816958e-05	3.366400628654246	1.580417092491389	3.5506639749244107	0.9575662032158782	2.349630087268196	3.5129281473838945	3.309594482247668	1.7028538260531068	3.5537619993318015	0.5093824452758855	1.1744480970767182	4.411276642810335	8.010958020156618	2.711389001103523	0.11139789998478311	42.679682522820386	55.34566353144738	29.37282395844975	21.62544251628484	45.91187247673765	59.698042196853216
-4.193	4.58587379391437e-05	3.3480347630354155	1.7464262354107	3.6622967141135163	0.8454407845999606	2.321362497362821	3.750104610449232	3.505880143974104	1.6125319199272854	3.595616361371724	0.6069433586876901	1.1668910896592315	4.289125229034852	7.878037894793431	2.821759911590252	0.11742998160453667	42.370927950312456	54.82571205477703	29.443678130989074	22.09808980769272	46.0597181091688	59.52916415028396
-4.192	7.312451412947608e-05	3.3329658318257276	1.91357457296049	3.7902363859830315	0.7394789787390159	2.2915411397217245	3.9703393806773195	3.7125188135816067	1.5118069103367162	3.6291860188380296	0.723130764463633	1.1797897718636656	4.159996932300891	7.723636246682657	2.9281322614840097	0.12385018490809366	42.068315500556984	54.315242860635195	29.508231733887513	22.608394926481907	46.227101238704456	59.33667830719814
-4.191	0.00011544293451948171	3.321724306705284	2.0794422477982186	3.933923620848734	0.6410200210879742	2.2609161279505234	4.169387636089461	3.927650566214798	1.4032704735127646	3.654087866654185	0.8587296778212321	1.213808972017605	4.0246340112040055	7.550629186784273	3.0266867901336103	0.13054822931777116	41.76979919492621	53.818993464564834	29.56572231635237	23.157247086488745	46.402867215333686	59.11634116649191
-4.1899999999999995	0.00018044139089836282	3.3147348791375526	2.241617612863823	4.092585584244291	0.551069668035958	2.2302092046516235	4.343510045358904	4.149052971567321	1.2895657899896997	3.67002364704844	1.0143942787010507	1.2697247134584895	3.8842882045091502	7.362059761057905	3.1137364814790947	0.13740001896475482	41.473643599622655	53.341631066163195	29.616332866309186	23.74575847357114	46.57523068676201	58.863569724294656
-4.189	0.0002792354432941631	3.312306411632705	2.397797075019001	4.2652245134764915	0.4703224584432324	2.2001028268148684	4.4895937366051095	4.374164838472026	1.1732827213610602	3.67678837747977	1.190569701787588	1.348402967091647	3.7407048623865533	7.161086028915862	3.185868712684274	0.14427212207461007	41.17877330552776	52.88774389747014	29.661345186884724	24.375208432848044	46.73230782862387	58.57356689126754
-4.188	0.00042783054041884496	3.314628828449295	2.54588085422003	4.450613257338642	0.39919813296252143	2.171232561312895	4.6052426982318595	4.600124876518364	1.0568635056385545	3.674277982356521	1.3874178754487307	1.4507709314495534	3.596068612372582	6.9509302958417365	3.240074605862854	0.15102662869345687	40.88507639593346	52.46182219529971	29.70322204628666	25.04696388420359	46.86262561778327	58.241456978559846
-4.186999999999999	0.0006489950501330096	3.3217772413277853	2.6840569862230166	4.647298160853105	0.3378883607523421	2.1441825964626458	4.688832684354628	4.823824815165173	0.9425234916097196	3.6624957790182995	1.6047511956092595	1.5777809483827254	3.45291484910328	6.7348302199733405	3.273859975932057	0.15752613225552112	40.59363994154824	52.068226540243984	29.74560654697467	25.76237729450656	46.955581685803246	57.862426318113194
-4.186	0.0009747226815357109	3.3337231731766104	2.8108664858296675	4.853609251870597	0.28640968695885305	2.119484000015559	4.73952852798109	5.041975825428515	0.832190052981372	3.641557435080398	1.8419776330223732	1.7303674455043039	3.3140138028786517	6.5159924866204495	3.2853333503019777	0.16363857577567073	40.30689919103171	51.711142298477604	29.793233701768653	26.522665318831717	47.001832216706504	57.43186378383282
-4.1850000000000005	0.0014494152877440039	3.3503523140360705	2.925243904159506	5.067677324457256	0.24465865096595715	2.0976152258644465	4.757264735094279	5.2511863875868166	0.7274613305887251	3.6116940094480174	2.098060446306012	1.9093976003734945	3.1822358442301333	6.297549750167242	3.273267785366692	0.16924171627108936	40.0286869460404	51.39452000080902	29.851756105257646	27.328772993815956	46.99359070610989	56.94549601651864
-4.184	0.0021339241574763945	3.371487849998076	3.026529478415951	5.287457202073687	0.21246528522574473	2.079004294656181	4.742693033754488	5.448049084579339	0.629584982143473	3.573252717652139	2.3714950078815566	2.1156167341863577	3.0604078857546146	6.082521560103451	3.2371345542095695	0.17422699086884957	39.764175434388264	51.12200260526348	29.927492244288857	28.18122998949856	46.924826864197485	56.399512530632265
-4.183	0.0031105855620429342	3.3969180764354028	3.1144515270711333	5.510756222842746	0.1896416307146792	2.0640320461185473	4.697102897923498	5.629233221136105	0.5394557947021477	3.5266951247658103	2.660304371117545	2.349589750831211	2.9511711720147256	5.873779994498164	3.177108164886802	0.17850261291995204	39.51970956180598	50.896841633130904	30.027111863492852	29.08000676460573	46.791362088383444	55.79067656251893
-4.182	0.0044893701658312085	3.4264267673048305	3.189080460818744	5.735266833311265	0.17602244234097997	2.0530358781460953	4.622322726808665	5.791579717939832	0.4576299297351764	3.4725925633791204	2.9620541671206113	2.6116402261288845	2.856850389459365	5.674020698136868	3.094043527388771	0.18199578286179496	39.302537395583464	50.721805079466506	30.15727746518579	30.024379394627598	46.59086521920222	55.1164184432398
-4.181	0.00641523113845672	3.4598246415338703	3.2507584878498648	5.958602110729544	0.17149585886422025	2.046313441747797	4.520610192798866	5.932194447615817	0.3843527857907978	3.411618693646562	3.2738862946123835	2.9017890075977935	2.7793429303969486	5.485739945908613	2.989427361832041	0.1846539619181141	39.120450710125816	50.59908073452614	30.324264191716658	31.01281223990831	46.32275913178245	54.37490935655222
-4.18	0.009076677625685684	3.496980256383249	3.3000115030500945	6.178333052590808	0.17602244233524802	2.04412584257972	4.394540231358067	6.048536095186601	0.3195970053471986	3.344539257946043	3.5925697491635757	3.2196943938703813	2.720035414991628	5.311218213769032	2.865307076831457	0.18644522160267168	38.98135495530591	50.53017909104299	30.533581874842703	32.04286740756735	45.98805451089333	53.56511447261445
-4.179	0.012715514479353832	3.537848767312354	3.33745149432439	6.392026563337792	0.18964163070321874	2.0466999993992765	4.246898294961921	6.13849475748102	0.2631070132461296	3.2721992228839345	3.9145659288427272	3.564596113480852	2.679752367840781	5.152510537098027	2.724201296612386	0.18735774277574602	38.892793624291016	50.51584034993807	30.78962294265696	33.11114908892435	45.589131381655974	52.68682552857218
-4.178	0.017637573126855696	3.582497215085765	3.3636788562205164	6.597283212574079	0.21246528520836622	2.0542299184493187	4.080584983124031	6.200457846710533	0.21444661880075086	3.1955076342748687	4.236104947576203	3.9352654059713505	2.658739449634967	5.011443675930385	2.568996936045069	0.18739858942904933	38.86145624557719	50.555950181934286	31.09535826818961	34.21328932114767	45.129491226232126	51.74067386721196
-4.177	0.0242241119793087	3.631125314500075	3.379194131933765	6.791774013601107	0.24465865094232603	2.0668767528625023	3.898536213392932	6.233360419988446	0.17304658647978785	3.1154206251409127	4.553268964820045	4.329963517466982	2.6566810655117226	4.889619803098734	2.4028381804169965	0.18659192012496875	38.89270170768491	50.649468866782215	31.452100129564457	35.343979577611044	44.61350260496905	50.728125673987044
-4.176	0.032943391209040676	3.6840810973314864	3.384327869677099	6.97327565118989	0.28640968692884133	2.0847676216415683	3.7036609729288466	6.23671779028963	0.13824961352225615	3.0329231036960116	4.862078352620589	4.746410853690817	2.672749715237304	4.788426106210524	2.2290128983033055	0.18497682119695164	38.99012904510774	50.794378225067184	31.859347487484623	36.49704993934872	44.04616114065691	49.65146162836671
-4.175	0.04436173404423846	3.741871170529632	3.3791955460278884	7.139703750440943	0.33788836071526696	2.107993259251603	3.498796647656992	6.210639142623952	0.10935077631898225	2.9490097019096306	5.158576686480259	5.181768883429185	2.7056823031990724	4.709049373206457	2.0508418913475306	0.18260494929055582	39.15522600373759	50.98765038241979	32.31472405339073	37.66559459577643	43.43288077221831	48.513743395657045
-4.1739999999999995	0.059153188290121984	3.805165751295324	3.363682047313787	7.289143905894207	0.3991981329172974	2.136604651450913	3.2866801949908773	6.15582182848907	0.08563215459963	2.8646655836191264	5.43891104346758	5.632636653685402	2.7538769416070634	4.6524943410124795	1.871575969652076	0.1795381573230003	39.387121657376625	51.22524185662776	32.814014403402346	38.8421392672928	42.77932780421162	47.31876934804251
-4.173	0.07810671663705226	3.8747989952197743	3.337457264798437	7.419880269563982	0.47032245838781755	2.1706088839032907	3.0699321763648446	6.073526981605094	0.06639095719097504	2.7808476962078235	5.699404860905025	6.095063464171493	2.815502665716318	4.619604352899929	1.6943051582416024	0.1758462499603272	39.682463234304905	51.5021157230325	33.351297957499064	40.01884306929324	42.09130309314368	46.07102166160159
-4.172000000000001	0.10212969680420919	3.951765407171995	3.3000212601866674	7.5304215236550665	0.551069667966268	2.209964486293468	2.8510499899058854	5.9655380260689	0.050961012769564114	2.698467006898391	5.936621561364558	6.564578854169972	2.8886139895593423	4.611082713767818	1.521883428149391	0.17160497618999984	40.035429481873756	51.8122936812222	33.91917523926972	41.18772459569645	41.37467142451769	44.775606550515974
-4.170999999999999	0.13224643103962588	4.037213288857569	3.2507745238886008	7.6195240416231576	0.6410200209959899	2.254576595409287	2.6324065512532475	5.834104474893401	0.03872792615977429	2.6183722014232935	6.147418172775275	7.036240581100393	2.9712623637067552	4.627513068439094	1.3568712602762758	0.16689432237328997	40.437883857793494	52.148938713298485	34.50907568908491	42.34089983385686	40.635331445003544	43.438188940762196
-4.17	0.16959037892756976	4.1324362133059145	3.18910638938579	7.686211980475273	0.7394789786085784	2.304292285356727	2.4162510947261406	5.681874090624532	0.029138522562809684	2.541335248001203	6.328989146190375	7.50470072113605	3.0615973002026977	4.669377163290594	1.2014971594030728	0.16179712449479325	40.87966123020913	52.504467705131226	35.11163163832254	43.470818145950716	39.87921503159542	42.064922423628815
-4.1690000000000005	0.2153889660758968	4.238863418116364	3.1144929373479795	7.7297939641069195	0.845440784398902	2.358896421124334	2.2047095795419045	5.511816960336485	0.021705408667723025	2.4680391515710127	6.478901385110123	7.964289404897107	3.1579511079122513	4.73706848498613	1.057638016086413	0.15639797807996822	41.3489723216897	52.87069193612325	35.71709907148759	44.570482126663656	39.11230215046698	40.66237492661792
-4.168	0.2709401062010907	4.358049782158557	3.0265948929254596	7.7498759320801724	0.9575662028830452	2.418108382523172	1.9997832205158408	5.327145299525355	0.016007580952711493	2.3990681488498415	6.595122056939979	8.409115027146827	3.258902706721357	4.83090049287763	0.9268170453955343	0.15078239244547656	41.83290159955517	53.238981798456734	36.31580270644067	45.63363776278816	38.340636317410535	39.237450243602495
-4.167	0.3375800166510684	4.491665713609166	2.9253461564943763	7.746369661772136	1.074177723695841	2.4815799787243527	1.8033447417468107	5.1312328343059	0.011688024449326512	2.334900528066432	6.676040999642655	8.83317905629281	3.3633177172694024	4.951108458412969	0.8102169907241656	0.1450361152928961	42.31796741470286	53.60045058092809	36.898580900956475	46.654922979907454	37.57032672261009	37.79730540707452
-4.166	0.41664250306397355	4.641486861612487	2.8110246718502037	7.719496443949274	1.1932746825268317	2.548894829310988	1.6171329105607941	4.92753742634666	0.008449190245960768	2.275904199148102	6.72048944601401	9.230502842354092	3.4703638084779613	5.097844275705269	0.7087054369679698	0.13924454531765407	42.79070853810377	53.94615076590378	37.45720511760078	47.62996527391718	36.80752570721352	36.34926387325407
-4.165	0.509410613521359	4.809383110104499	2.6842991865231065	7.669785418173957	1.3125696012914823	2.619569426885994	1.4427466174730073	4.719530222631405	0.006047138284199265	2.2223350886695976	6.727756388243996	9.595263113696866	3.57950199416044	5.27116399011177	0.6228684858139779	0.13349215407230663	43.23825928730007	54.267275173756225	37.98474928441169	48.55542250969062	36.05837417873482	34.90072461784487
-4.164	0.6170623700784965	4.997305867700521	2.546247876558199	7.598066164484662	1.429545667592523	2.693056020858906	1.281640144537368	4.510634067208556	0.004285003402519463	2.174338384659113	6.697603260866979	9.92193220313869	3.6904560911837	5.471008184269301	0.5530487450226251	0.12786185200076228	43.64887640675534	54.55535457799043	38.47588645714661	49.428964867119674	35.328912204454014	33.45906748383
-4.163	0.7406131079516838	5.207272282171126	2.3983475213080476	7.505455303376881	1.5415337481162519	2.7687473754042506	1.1351212823252306	4.304173247992986	0.00300630408351237	2.131952603869824	6.630276827243204	10.20541849815108	3.803163802916412	5.697175743996779	0.49938359201775884	0.12243425452147441	44.01238474702138	54.802443217367525	38.927093723664804	50.24920001220084	34.62495685225082	32.03155545016526
-4.162	0.8808577033065651	5.441344730739006	2.242434632992741	7.393337070944693	1.6458057806743482	2.845983361396143	1.004353640936472	4.103335916236282	0.00208847825436468	2.0951163930710877	6.526519329726032	10.441202215111435	3.917713822318533	5.949291884344291	0.46183998768111906	0.11728682889445881	44.32051529687243	55.00128402360034	39.336751198657964	51.015547527542914	33.95195380155363	30.625234863961005
-4.161	1.0383165512312842	5.701603811425572	2.080642396703077	7.263338096011458	1.7396799510897858	2.9240592482123993	0.8903639226830243	3.9111497573471286	0.0014369081592115794	2.063677902640503	6.387574228309914	10.625461399109088	4.03427393806132	6.226771638397975	0.44024271611336496	0.11249292790896083	44.56711773065034	55.145446389408	39.70512703349383	51.728072119498705	33.31481284816197	29.24683506087126
-4.16	1.2131894662146663	5.990113119379055	1.9153192301185693	7.117296890548614	1.8206318734432194	3.002235473292473	0.7940541838575798	3.7304707533268053	0.000979592482468912	2.0374064844389634	6.215185318380105	10.755183086969186	4.1530153781222605	6.528780292744565	0.4342937683409913	0.1081207391259676	44.748239602562656	55.229430887469405	40.03424729227267	52.38728783530936	32.7177398293263	27.902669154953326
-4.159	1.4053216296439093	6.30887435558535	1.7489360665507654	6.957228848573814	1.886405182966022	3.079748592093369	0.7162183248382239	3.5639841961193643	0.0006625411396566385	2.01600636937695	6.011586772663457	10.828254868312872	4.274038560252519	6.854192492298634	0.44358161356822706	0.10423219620821526	44.862074770689226	55.24873742046564	40.32765689730117	52.99394725092073	32.16407850656188	26.598538082490677
-4.1579999999999995	1.614185239482175	6.659771787426799	1.5839900180472863	6.785287805196317	1.9351146200840403	3.15582305499607	0.6575613245464607	3.4142165154870723	0.0004459066181361459	1.9991318796681017	5.779481747997226	10.843532647617769	4.397305070748166	7.20155193426908	0.4675802379020495	0.10088191043893965	44.908793626245036	55.19989568425605	40.59008511926986	53.548830199251654	31.65617553136478	25.33964021415026
-4.157	1.8388796024612644	7.044505747133088	1.4229118873886817	6.603725410880429	1.9653348908105281	3.2296834259025213	0.6187191739184578	3.2835559924313125	0.00030082389669780724	1.9864036360697097	5.522007644980514	10.800881239793085	4.522580101101407	7.569033727211538	0.5056389947175045	0.09811618554095755	44.89027633299075	55.080459365195345	40.827035729433405	54.05254607635336	31.19527989995621	24.13048899347078
-4.156000000000001	2.078151075367683	7.464515682793001	1.2679841436469086	6.414849704771149	1.976169341598114	3.300566652856639	0.6002771340342221	3.1742800479471676	0.00020690622777562925	1.9774251429354233	5.2426868758460055	10.701185492018313	4.649388777916734	7.9544116048669	0.5569654144795357	0.09597217791912117	44.80977677141697	54.88896794867745	41.04432739795785	54.50536217274306	30.78148551649856	22.97484111026184
-4.154999999999999	2.330432592442175	7.920894217521394	1.1212745896922915	6.220984310091496	1.9672937405075035	3.3677340245670413	0.6027838857759243	3.0885865271706177	0.00015033339705760695	1.971799085468469	4.945363011749719	10.546330864314543	4.776988868033578	8.355032250105625	0.6206040757693378	0.09447725867021622	44.671548669047084	54.6248821667581	41.24761372907625	54.907068009447265	30.41372195692763	21.875637672145764
-4.154	2.593900649585869	8.414294661106323	0.9845892048925337	6.024429617591465	1.9389721142610765	3.4304824958118085	0.6267593530445517	3.028626235128132	0.0001224694097037479	1.9691426644384427	4.634123343424385	10.339153751667316	4.904361273750405	8.767798990681696	0.6954153593565363	0.09364862468522066	44.48046619443662	54.28850075708691	41.44191409961008	55.25688256868001	30.08979463416455	20.834960695466357
-4.1530000000000005	2.8665457398541467	8.944835379916714	0.8594457321085331	5.827427172432534	1.892043513011965	3.488155134059642	0.672694442605883	2.9965339136483906	0.00011895504855502773	1.969101330753136	4.313210078239045	10.083363209909189	5.030218602977172	9.189167059344028	0.7800583205562255	0.09349319548036482	44.24166911995891	53.88086718575103	41.6311860054477	55.553407900256296	29.80647169756399	19.854006997647552
-4.152	3.1462505660843694	9.512005284690165	0.7470676804207634	5.632128247415019	1.827880593675562	3.540150521394435	0.741041596751604	2.994454870618932	0.00013923493190789695	1.9713603678417242	3.98692348694504	9.783437068183694	5.153030963405598	9.615152446053955	0.8729819666527928	0.09400782135085406	43.96025784705973	53.403675206784335	41.817966908756034	55.79462917322106	29.559611519528982	18.933081236062204
-4.151	3.430869120252269	10.114575362896419	0.6483966971032935	5.440567290598751	1.7483228501919967	3.5859310303712353	0.832195828638306	3.0245645758621826	0.00018649647580246278	1.9756539004070053	3.6595211890227555	9.444496586059193	5.271067053094207	10.041356088642006	0.9724288845469411	0.09517981791355619	43.64105673773035	52.85918156758058	42.00310881206173	55.97795812469596	29.34432184266356	18.071609402512724
-4.15	3.7182991185108016	10.75052159146828	0.5641198526202311	5.2546406034308815	1.655589005544865	3.6250299694605674	0.9464667245734018	3.0890787194718397	0.0002680177634986111	1.9817710747025141	3.3351183325101488	9.07216476548906	5.382447672504848	10.46300473219325	1.0764544269059109	0.09698783243766095	43.28845610898563	52.250132875181414	42.18562235367552	56.10031428218326	29.15513981772431	17.268173547748077
-4.149	4.0065404675188	11.416964660349722	0.4947073680027252	5.076090264873256	1.5521743730531419	3.6570576535688346	1.084042673778977	3.19025148995715	0.00039594115449284747	1.989559344163466	3.017593620500621	8.672414094778816	5.48520803587041	10.875009226314663	1.1829635635083269	0.09940303841383695	42.906334831576245	51.57971173775215	42.362639668977316	56.15823647691642	28.98622139973141	16.520567880422977
-4.148	4.2937334847972295	12.11013168162771	0.44045573938002947	4.906492996342386	1.4407397922350202	3.681706489991907	1.244949254814324	3.3303601764802293	0.0005885079638863184	1.998924987658428	2.7105059373562748	8.251409842662403	5.577364777260902	11.272040324597166	1.2897661025665386	0.10239064609068624	42.498057637947525	50.8515049717496	42.52949723992702	56.148016113900376	28.831528926520534	15.825875668942803
-4.147	4.578172477973991	12.825344442226955	0.4015310852714698	4.747253387533102	1.3239989973850217	3.6987551754193464	1.4290042155194729	3.5116746398095686	0.0008718050068365265	2.009831167172098	2.4170257472715466	7.815355019174974	5.656983377935258	11.648621218908735	1.3946493807310647	0.10591170757134155	42.066534788075295	50.06949414119309	42.679932134187304	56.065843419582464	28.685007112884758	15.18056559047279
-4.146	4.858292871515855	13.557037796922845	0.37800783178696473	4.599600695406489	1.2046109894468822	3.7080720745641114	1.6357717970163919	3.7364107383124003	0.0012820842467093458	2.0222939796699455	2.139884526549365	7.370342785527011	5.722241911499479	11.999235116842149	1.4954658326231447	0.10992518494684048	41.614327265821785	49.238066210450256	42.806378040278396	55.907958369168796	28.540739982637756	14.580605347197531
-4.145	5.1326331187078615	14.298810537034374	0.369898508082593	4.464588302030112	1.0850832096108727	3.70961779929066	1.8645192612735146	4.006667443217182	0.001868719851737316	2.036377059714332	1.8813443282059714	6.922221461038339	5.771487506154109	12.31844520514539	1.590231221207184	0.11439023855814323	41.14377851634237	48.362039876827666	42.900341844277996	55.67079905472812	28.39308416701262	14.02158954476063
-4.144	5.39977583078529	15.043509577801123	0.37717138207768225	4.343094878149003	0.9676901549124859	3.7034469365292044	2.114178396234137	4.3243481298550375	0.00269785991310289	2.0521853356217554	1.6431882633557149	6.476476395362007	5.803282718441953	12.601023401275958	1.6772278851179854	0.11926867995611704	40.6571539226509	47.446701402821944	42.9528375058227	55.35114170062285	28.236777188211303	13.498878050831417
-4.143	5.658275522663199	15.783346673504656	0.3997538477202515	4.235826347106342	0.8544106599331548	3.6897087949220326	2.3833145206163207	4.691067377418234	0.0038568098820996864	2.069858529338045	1.4267313273078186	6.038131917791765	5.816440026630386	12.842083454934519	1.7551062772445456	0.12452752107400333	40.156771502168795	46.49784263702941	42.95485182100766	54.946228154152195	28.06702244933591	13.007740379197692
-4.1419999999999995	5.906582735661747	16.510045196368527	0.4375207984794484	4.143317869641824	0.7468855365549706	3.6686469672191437	2.6701051323933505	5.108045525706818	0.00545914836375718	2.0895649221468564	1.232849707408036	5.611675420182826	5.810043783115462	13.037213299636692	1.8229774487449604	0.13014153857702657	39.645111182795866	45.52179347902324	42.897816258414466	54.453878273411355	27.879555293419845	12.543501135663039
-4.141	6.142975711504399	17.215012910799842	0.49026860384704507	4.065935259811673	0.6463957558171372	3.6405974514601773	2.9723298862425067	5.575994186895486	0.007650520495991694	2.1114957943265606	1.0620255813262296	5.201004455409553	5.783460096238697	13.182601143456283	1.880489059496169	0.13609576164661139	39.12489482638495	44.52544131697551	42.77406020997055	53.872586027928556	27.670696342468414	12.101681272027774
-4.140000000000001	6.365511005102192	17.88953524260208	0.5576766625659608	4.003875477080146	0.5538599963563698	3.605985051014386	3.2873730900131566	6.094996844038543	0.010614977824689445	2.135860801276379	0.9144035269530245	4.80939661405617	5.736336122087979	13.275149686066996	1.9278780123199424	0.1423877840300905	38.59913416843264	43.51623088797834	42.57722338664845	53.201599194581426	27.437399132463298	11.678129869494162
-4.138999999999999	6.572003308783186	18.524982375690453	0.6392597544745021	3.9571660981858057	0.46984926968171903	3.5653177904444595	3.6122394148345305	6.664389525359058	0.014581635922697449	2.1628843887423868	0.7898540729890887	4.4395009424281175	5.668591027894878	13.312573092180042	1.9659939080775661	0.14902979834814478	38.071148332456055	42.50213946042361	42.30260833721764	52.44098320302964	27.17729869028289	11.26914144256523
-4.138	6.760042342131511	19.113022680038927	0.7343154699320986	3.9256639325015175	0.39461552672889294	3.5191791451254257	3.9435830417134565	7.282647256494167	0.019831303772356486	2.1928031936245174	0.6880396516433405	4.093348834654668	5.580401358724446	13.293471947625486	1.9962891458637635	0.15605025335239084	37.54455598075935	41.491624052098224	41.94745781816744	51.59166995307773	26.888766163759204	10.871554326899
-4.1370000000000005	6.927051123941214	19.64583453377586	0.8418717830116801	3.9090531848495877	0.3281306795147837	3.468217986296202	4.277750029177146	7.947282491920622	0.026702606847474147	2.22586424100118	0.6084782750347995	3.7723817031441764	5.472183654109316	13.217382351053876	2.020773544680224	0.1634950434820227	37.023249106489175	40.49353938961756	41.511145702858	50.655492337871266	26.57097207707913	10.482826572401276
-4.136	7.070385617629507	20.116308572437067	0.9606402807444006	3.9068437708319776	0.2701323288148682	3.413136282781981	4.6108332780628665	8.654761946132442	0.03559698713499628	2.262323645630861	0.5506006256375776	3.4774923196886967	5.344576920618091	13.084796498457846	2.0419336991838315	0.17142815446390483	36.51135582614231	39.517027295543	40.99527409490163	49.63520485282048	26.2239575402435	10.101086862806401
-4.135	7.187471075726351	20.518232775144966	1.0889806076609456	3.9183705357236995	0.2201726373637341	3.3546747639162744	4.938739077650244	9.400448130402284	0.04698183014555862	2.3024454656683098	0.5137968902602291	3.20907652191128	5.198427013990258	12.897153519723656	2.062619734277331	0.17993170798063424	36.013198417693104	38.57137998918881	40.40367321590127	48.53449017039432	25.848709203195543	9.725159257691969
-4.134	7.2759659164934565	20.84645355104572	1.2248812951867825	3.9427942070986197	0.1776671708473993	3.2935969192760695	5.257263825414482	10.178571415558073	0.061390857206208106	2.346500340592753	0.4974505241906346	2.9670919797854083	5.034774202605831	12.656800826882552	2.085904509775204	0.18910537119905044	35.5332506066894	37.66588127281892	39.74230446748469	47.35795104615158	25.447230385580276	9.354561915798081
-4.133	7.333940167288318	21.097007067821565	1.3659613094428986	3.9791049167152726	0.14194107668141706	3.2306718717247986	5.5621791073304365	10.982237572214384	0.07942085012022239	2.394763571931645	0.500957145560384	2.751120886576006	4.8548442827320715	12.366927723058668	2.1149224662915453	0.19906512145191335	35.076095228304354	36.809630662526416	39.01907086461562	46.11108651529601	25.022598112031492	8.989481311445205
-4.132	7.360052870825876	21.26721639823427	1.5094953936025817	4.026129057162749	0.11227061071563574	3.1666567930096345	5.849322904169835	11.803474501851557	0.10172376563929138	2.4475123671945576	0.523727862857033	2.5604337422382537	4.660042718133327	12.031474390180087	2.152697030856708	0.20994138072200402	34.64638045968302	36.01135618275604	38.24354283998525	44.80025114292767	24.578994165799234	8.630724698100142
-4.131	7.3537117243531895	21.355751569386477	1.6524646657317907	4.082540097162354	0.08791868653341844	3.1022796200872764	6.114694264347927	12.633320308794643	0.12899337006856398	2.50502205411303	0.5651774628121782	2.394051795926042	4.4519505019477625	11.655020524325282	2.2019666767519572	0.22187655705603962	34.24877038182494	35.27922179761145	37.4266112137963	43.432596171876654	24.12169805476187	8.279654611428043
-4.13	7.315198800876514	21.36265119547478	1.7916320624667637	4.146873775332406	0.0681637532208852	3.0382228639445064	6.3545483857847955	13.461953046218522	0.1619456979394333	2.56756117172745	0.6246989653990543	2.250806168722452	4.232319888244774	11.242658742704206	2.265020255019824	0.23502204927823633	33.88788415316694	34.62063536723694	36.58008280737158	42.015991795379826	23.657031122269252	7.938109962043544
-4.129	7.245748491813908	21.28930597046922	1.923640230262464	4.217547839572033	0.05232186164138391	2.9751092750502406	6.5654887245442515	14.278860494710568	0.2012929254854401	2.6353854450123886	0.7016270255590532	2.1293921519449506	4.003067883439629	10.799858395861666	2.343552027881121	0.24953478658009057	33.56821785203014	34.04206269018448	35.716237547402734	40.55893045105639	23.192243907127725	7.608318693715418
-4.128	7.147567624692813	21.138405809038492	2.0451275216041394	4.292886215911961	0.03976222821286276	2.913490041263739	6.744552553144007	15.073046313163506	0.24771065300595008	2.708730740106259	0.7951934723243989	2.0284176396614013	3.7662654531346016	10.33232556432089	2.4385459283224673	0.26557338557780674	33.294044162759086	33.548852732539736	34.847368665383215	39.070411932142264	22.735343052894805	7.2928070538038225
-4.127	7.023792685205519	20.91385377772775	2.1528560273569686	4.371147197440818	0.02991693584241254	2.853836051991261	6.88928638466385	15.833266961683368	0.30179910144824684	2.7878051701252655	0.9044788787222522	1.9464450823305344	3.524120774067532	9.845864813774682	2.550196986891608	0.283294014726901	33.06928741919689	33.145078656714794	33.98532939668096	37.5598121554666	22.294859209169523	6.994310248578269
-4.1259999999999994	6.878384710410578	20.620651092012373	2.2438442362005637	4.450554962768202	0.022285624110603038	2.7965325792803277	6.997807908590749	16.548292057169576	0.3640393247728347	2.87278057282237	1.0283644145772082	1.8820267250115557	3.278955489884842	9.346247768816397	2.6778756961774985	0.3028460605527389	32.89737476988742	32.83339883144864	33.14111008401407	36.03673850774107	21.879562951364925	6.715688676153747
-4.125	6.715968137495107	20.26475832200975	2.3154961013348836	4.529333486052695	0.016436125383234152	2.741877519263987	7.068851578620192	17.207179396627495	0.4347461828142156	2.9637836105398256	1.1654883262768951	1.8337332087436895	3.0331737274824033	8.839092806151436	2.8201384595259067	0.324367693301784	32.781067945323215	32.61494168052116	32.32446852221444	34.51087570038933	21.498141192446244	6.459853108528494
-4.1240000000000006	6.541625091648587	19.852938521452504	2.3657181150381748	4.6057417063110195	0.012002017600677322	2.690083125171394	7.101795749591099	17.79955486434197	0.514020457055157	3.0608867528983064	1.3142112047186327	1.8001758642603773	2.7892244915413342	8.329759242606832	2.974784364128752	0.34798143271339826	32.72228377225635	32.489218021527975	31.543633611638427	32.99182689308447	21.158851283145285	6.229701213691008
-4.122999999999999	6.360660728804726	19.392588260696606	2.3930164890610635	4.678108698042185	0.008678009118619072	2.641280965453994	7.096670243468245	18.315886893841554	0.6017030603054511	3.164099398958149	1.472593753139832	1.7800232151977649	2.5495588665246065	7.8232583846164925	3.138955527504467	0.373789818839043	32.721914683048595	32.454064427180086	30.805097965722112	31.48895541005118	20.869173465638386	6.028066759488148
-4.122	6.178357877706427	18.891562513411767	2.3965676949687906	4.744867538320729	0.006213968065750237	2.5955296749666443	7.054144360795051	18.7477451200391	0.6973347207391579	3.273359385138642	1.6383900750108344	1.772012339296442	2.3165841143887955	7.324182794296698	3.3092754024113957	0.4018712989532773	32.77966257570046	32.50562104392871	30.113509296862844	30.011232610790884	20.635484144720184	5.857681812264949
-4.121	5.999740074638181	18.357999044012818	2.376257349918399	4.804586601321635	0.004408278761323604	2.5528249473312132	6.975496543080432	19.088033334006866	0.8001247419356766	3.3885251151733105	1.8090586093303886	1.7749558191222479	2.0926171804531526	6.836654181811822	3.4820168995105867	0.4322764497776951	32.8939001927857	32.6383471356941	29.471663627608507	28.56709736013269	20.462772316310897	5.7211513143855095
-4.12	5.829361067690055	17.800147409922275	2.332684597690697	4.855997126918102	0.0031010683928389938	2.513111151194868	6.8625680136308445	19.33118781323611	0.908932393422413	3.5093685449397545	1.9817918010408737	1.7877450579561214	1.8798402585943295	6.364289507265024	3.653290193167448	0.4650246639634093	33.06157357486753	32.84507728403836	28.880596233544054	27.164332077306618	20.354419382296776	5.6209386574860805
-4.119	5.671136099355846	17.22620698219384	2.2671315448089686	4.898016096274767	0.0021677122168686494	2.4762939447787535	6.717703656893834	19.47333348593266	1.0222641285150316	3.6355692621301445	2.153564472789517	1.8093507509857965	1.6802609063195735	5.910184201434105	3.8192387727831734	0.5001014398682979	33.27815715556917	33.117120577507436	28.33975939089985	25.809959567439606	20.312058617592037	5.559360302500001
-4.118	5.528226055824963	16.6441775600784	2.1814997543158845	4.929763689363747	0.0015129048328317376	2.4422533086630085	6.543684030789054	19.512392117511542	1.1382891418352463	3.7667099194727585	2.3211997318315203	1.8388212949284282	1.495678763945133	5.476910907613943	3.976231799161939	0.5374564223554233	33.53766991580535	33.444404193009746	27.847270139665543	24.5101638151934	20.335525060034556	5.538587149162144
-4.117	5.402980349263968	16.06172527226969	2.0782180592748394	4.950574877978781	0.0010654846261536777	2.410856507604865	6.343652664262417	19.44813868305675	1.2548747835694702	3.9022733083140326	2.481450173749619	1.8752798970917053	1.3276602776289972	5.066531803610788	4.121041169165381	0.5770023474435149	33.83275704681948	33.81566147933609	27.400206952234786	23.270236731105808	20.42290004078745	5.56065022024973
-4.116	5.296938727078899	15.486065579590282	1.9601278384158465	4.960005001598683	0.0007741210501517788	2.3819706156254137	6.121042637780861	19.282204203901966	1.369642092326732	4.041641391296105	2.6310911992788752	1.9179211118584205	1.177522036588857	4.680622367157019	4.250992859075507	0.6186150427552354	34.154837206160316	34.218663012135536	26.994931818526975	22.094551577891256	20.570647544368754	5.627448273789909
-4.115	5.210886670851479	14.92386437291543	1.8303532422598794	4.957829460398116	0.0006039201830039135	2.3554743793368944	5.879505892156575	19.0180254703981	1.4800402785039972	4.184096640392766	2.7670224982481475	1.9660074906652387	1.0463225088137584	4.320304374590426	4.36408401381967	0.6621346264490733	34.49431112774474	34.64048716563339	26.62741399981258	20.986562557669927	20.77383271607841	5.740755151135712
-4.114	5.144954224038079	14.381157437051638	1.6921645704834796	4.944037919381789	0.0005339712135297365	2.3312693364410575	5.622847826091302	18.660744141453545	1.5834374991764848	4.3288260397196145	2.8863732177140426	2.0188669807673936	0.9348611981498848	3.986285942900859	4.459059717678207	0.7073680275471593	34.840823470029626	35.06782465066414	26.293533501965545	19.948828894745603	21.02640674188605	5.902224964807141
-4.1129999999999995	5.098744452851983	13.86328795307607	1.54884304581308	4.918823632885514	0.0005558421393528644	2.309290234414615	5.354968633668041	18.21705960940501	1.677223846747759	4.474928100915927	2.986606045634388	2.075891646965082	0.8436836403111558	3.6789065112964154	4.535446214797758	0.7540929186274402	35.183566675465755	35.48730935042283	25.989345882834034	18.983060769839902	21.321537561397736	6.113393581928189
-4.112	5.071475644911427	13.374861250738622	1.4035546377457635	4.882568657077862	0.0006730331640245773	2.2895148960742304	5.079811638938959	17.695041664922492	1.7589212657142106	4.621423193160302	3.065615415013536	2.136538216702807	0.7730902773677835	3.398184786653952	4.593540307593815	0.8020631067673014	35.511613475130666	35.88586581721124	25.711294864126174	18.090183698967994	21.651962862416273	6.375675227402652
-4.111	5.062120961111863	12.91971569755446	1.2592394510424654	4.835825812723793	0.0009014067574037577	2.2719737451983595	4.801317757329842	17.103910326412514	1.8262942445775947	4.767267403276069	3.121815257900889	2.2003308601693607	0.723147142014844	3.1438678301541825	4.634357505421695	0.8510153703378803	35.814263582248564	36.25106215354853	25.456364778000122	17.27041743030044	22.010340803059343	6.690353386257447
-4.109999999999999	5.069530568761428	12.500908409469837	1.1185216453538185	4.779298290356432	0.0012706295437239971	2.2567592323739696	4.523384297279256	16.453791165746416	1.8774547079304356	4.9113700110451965	3.1542121906527076	2.26686651157443	0.6936964531834524	2.915479629466857	4.65954400203692	0.9006776587553132	36.08139003211207	36.571455853949224	25.222170522669792	16.523365161614837	22.389574979908176	7.058565509956105
-4.109	5.092524109929261	12.120714368762153	0.9836430581686088	4.7138177598387045	0.00182667839296811	2.2440353890827756	4.249825728569731	15.755455040372105	1.9109546232466859	5.052614492808941	3.1624606565602544	2.3358229154402923	0.6843656476014237	2.712367677530103	4.671259548158997	0.9507784918333049	36.30377139740611	36.83691966243133	25.006987858515462	15.848108847133444	22.78309317567923	7.481281322928785
-4.1080000000000005	5.129945355505762	11.780637513516565	0.8564218373137066	4.640321765688006	0.0026354764760568934	2.2340476913993244	3.984333862430605	15.020051323646147	1.9258604555929506	5.189882760006882	3.1468973463177172	2.406969444239113	0.6945739903674861	2.533746265286575	4.672039634710132	1.001057308518666	36.47339752317516	37.03893469145732	24.80973109125743	15.243306539291957	23.18506406108886	7.959274790265723
-4.106999999999999	5.1806756070457824	11.481432394868422	0.7382356157686213	4.559831071812062	0.003787729664523923	2.2271333416667716	3.7304351371097813	14.258843521890993	1.9218047156400504	5.322082110932453	3.108553113317479	2.480180584926816	0.7235366392746643	2.378735394120132	4.664646062171766	1.0512754264678772	36.583738241896704	37.17083897930718	24.629888168757127	14.707288062135543	23.590541825199903	8.493090060752454
-4.106	5.2436073189690005	11.223135061740614	0.6300272195161293	4.473427480028574	0.005405024543246781	2.2237319875530273	3.491443350881927	13.482955607139484	1.8990113644417728	5.448174140323186	3.049141550708363	2.555451837845865	0.7702667850371406	2.2463944269481995	4.651914960841086	1.1012271903510582	36.62996651318955	37.22802130181938	24.46742485081012	14.23814579749584	23.995535095545304	9.083001960280397
-4.105	5.317584003853755	11.005101911924143	0.5323296904556865	4.382232502065401	0.007647221636150838	2.224396804235778	3.270407151090152	12.703136523185508	1.8582936308896558	5.567204631921824	2.9710243535087715	2.6329176197093935	0.8335771515180449	2.135749826259649	4.636610725660883	1.1507508152040937	36.609129394067125	37.208052308278134	24.322669956223944	13.833817940681307	24.397002869153813	9.728971897512272
-4.104	5.401316286817683	10.82605533328184	0.44530659006670026	4.287387129778863	0.010721126844924073	2.229805777773772	3.0700527514758886	11.929549196936872	1.8010247022496126	5.678333274161067	2.8771545086940615	2.7128706214206098	0.9120826239792972	2.0458165715573164	4.62129326274638	1.199738379444261	36.520262057581476	37.11074777568044	24.19619294702853	13.492162209054666	24.792785913192358	10.430600369656016
-4.103	5.49328662464531	10.684135045706059	0.3688031409257582	4.190032835669743	0.014890347110508587	2.240772954660578	2.8927235649393372	11.171589074382366	1.7290835891897536	5.780861907729372	2.770999201669579	2.7957819496860083	1.0042060068845953	1.9756131033234618	4.608204562513514	1.2481443981572262	36.36444168708301	36.93816178830316	24.088683564867168	13.211018628402549	25.18148669586494	11.187077625613979
-4.102	5.591656469731412	10.576954143777577	0.3024037382828148	4.091293854325835	0.02048613099587931	2.2582593697040054	2.7403195526092525	10.437735773993316	1.6447800746495387	5.874259951698378	2.656445068369502	2.8823212858552356	1.1081888535986568	1.9241698986558526	4.599179068518439	1.295992417959803	36.14477949574591	36.694510747055006	24.00084121390837	12.988260647097928	25.56231399502955	11.997134449450977
-4.101	5.694189459010904	10.501658934589983	0.24549166732890715	3.9922607496172997	0.027918861578513775	2.2833833335006535	2.61423996299235	9.735439984870611	1.5507638860395314	5.95818567277356	2.537689035731732	2.9733762309644356	1.2221089525396998	1.8905320359674438	4.5955807370207085	1.3433791254068386	35.86635042565991	36.38603209010145	23.93327959659986	12.821834410118939	25.93490969524735	12.858995449427587
-4.1	5.798202618319696	10.45499176746867	0.19730741688790432	3.893975262042678	0.037689711071023174	2.317429749613396	2.51533365604608	9.07104630445415	1.4499239785723803	6.032502064360675	2.4191184650172577	3.0700699741951634	1.3439054309545309	1.8737563425104302	4.598268183663512	1.3904755541063947	35.53606136656925	36.0207842737727	23.886450005345917	12.709786541848008	26.299174904559354	13.770337644997655
-4.099	5.900554804771357	10.433356162511899	0.15700270018265863	3.7974164508025536	0.05040179101014898	2.361858134096461	2.4438613070513733	8.449751375919409	1.3452840317772015	6.097286285977066	2.3051846360678105	3.1737764208712256	1.4714116179398078	1.8729039290477463	4.60758795578406	1.4375251104663669	35.16246010267729	35.608396764678545	23.860584826804534	12.650281219976733	26.655110566334734	14.72825749441978
-4.098	5.997677982604928	10.432883659419048	0.12368809126678204	3.7034881874662258	0.0667699499162868	2.4183090172903623	2.399473443972688	7.875595502506698	1.2398999460566558	6.152831869911797	2.200273787493118	3.2861319400494104	1.602394891240539	1.887029091965639	4.62339477904935	1.4848383092036541	34.755488725256335	35.1597804193672	23.85566131245321	12.641607658435287	27.002684535244807	15.72924975047899
-4.0969999999999995	6.085652828570868	10.449501919085817	0.09647298335883397	3.6130081113950983	0.0876281976165734	2.488608409178479	2.3812075193681363	7.3514849252190135	1.1367643410573753	6.199643216128651	2.1085799654663813	3.4090429320388576	1.734601834361092	1.9151656974972986	4.645096602201515	1.5327843079321954	34.32618697352482	34.686809618401156	23.871384520654658	12.682179344992644	27.341733073563297	16.769201620717404
-4.096	6.160326002076615	10.4790037064225	0.07449730908430253	3.5266982091632193	0.11393359150465251	2.5747699942962843	2.38750612948849	6.879241176696	1.0387219094358642	6.2384222491988215	2.0339838444384415	3.544688462226499	1.8658062714993413	1.9563122505915644	4.671721382557993	1.581779541732725	33.88635286587259	34.20198787328677	23.90718750065819	12.770526494293145	27.67190040880394	17.843405594050047
-4.095	6.21746258574103	10.517116450203368	0.05695508690278842	3.4451772192593113	0.14676532741824952	2.6789946810983785	2.4162571797534307	6.459673377239707	0.9483981089119157	6.270047481158467	1.9799414807397897	3.6955172485404693	1.9938572354433104	2.009416889440078	4.7020017924753486	1.6322739667322224	33.44816998000105	33.71810838366728	23.962246201181937	12.905283181467366	27.992615879733936	18.94659393905052
-4.093999999999999	6.252924040294137	10.55957210110345	0.04311034607079093	3.3689550795147922	0.18731776043106974	2.8036670580844874	2.4648553900368735	6.092669014345841	0.8681422403525805	6.295546089685068	1.9493866584737611	3.8642383165081187	2.1167237379665065	2.073363534683188	4.73447336763187	1.6847356075641244	33.0238127070428	33.24792027690372	24.035506180372973	13.085170524819768	28.303104726996512	20.072997255873222
-4.093	6.262859776895794	10.602176981857514	0.03230632519683997	3.298429621344296	0.2368861615447996	2.9513482040581325	2.53028317315831	5.77729862802994	0.79998461743883	6.3160599610940995	1.9446500973438772	4.05380464252013	2.2325333937865275	2.146960360202918	4.767581064478885	1.739634248155241	32.62504258134804	32.80381013067243	24.12571792526259	13.308977106815334	28.60242608634557	21.216428567934692
-4.0920000000000005	6.243899281999966	10.64088123838049	0.023969042275163756	3.2338856694824067	0.2968442140711205	3.1247641678836877	2.60920773288546	5.5119298852216865	0.7456064236897332	6.33280694402627	1.9673983208224157	4.26738909229417	2.3396024909464916	2.2289316416831033	4.7997887713033025	1.7974251914916257	32.26281020196337	32.39750699499652	24.231477442657827	13.575537587450174	28.889530398527572	22.37039328733308
-4.090999999999999	6.193331680669548	10.671847359562578	0.017606413417840108	3.175496630372518	0.36861258049954787	3.3267892858995713	2.698090315270935	5.294346736521949	0.7063200820873987	6.347038797261347	2.0185944324289187	4.508351933968283	2.436455947012372	2.3179138823092442	4.82968606875881	1.8585340287598027	31.946878151000195	32.03981762729407	24.351268773526332	13.883710206824322	29.163328278516598	23.52822401974284
-4.09	6.1092606385981325	10.691517046235143	0.012804076554047805	3.123328552879482	0.4536183288785216	3.5604233611077176	2.7933029740646282	5.121869674670424	0.6830575948268794	6.359997482475645	2.0984824162300826	4.7801991772089245	2.5218366428819667	2.412456915746008	4.8560865155805155	1.9233432943466509	31.68548054445407	31.740397153636163	24.48350524082257	14.232353632109584	29.422763749428498	24.683237653804813
-4.089	5.9907244388943965	10.696675494332844	0.009218981342886552	3.077346531191566	0.5532455866864306	3.8287616113948117	2.891247999030246	4.991473524015463	0.6763643604233088	6.372871542312023	2.2065958620872976	5.08653098143366	2.5947047539652575	2.511030449935716	4.8781119956063606	1.992181740749455	31.48503433182031	31.507558968200307	24.626566599725727	14.620303415834787	29.666886374581352	25.828910591651255
-4.088	5.837773718106475	10.684511937910855	0.00657166348516699	3.0374232035471915	0.6687784650362087	4.134956232292332	2.988475282997472	4.899899655133607	0.6863964080352819	6.386754311789897	2.3417912161171928	5.430979413315102	2.6542287569103142	2.612036248176124	4.895258239804005	2.065316754675899	31.349916152688483	31.34812644567017	24.77882983703735	15.046348230208608	29.89491885998911	26.959066422320035
-4.087	5.651502454844848	10.652675102838087	0.004637953971580769	3.0033489943966365	0.8013380276179103	4.482168442710858	3.081793308736624	4.843760013985573	0.7129197258482236	6.402605636193503	2.502304778115612	5.817134944752674	2.6997706386348055	2.7138258554314367	4.907437540744783	2.1429501685808976	31.282316473652706	31.267327997240944	24.938692152170713	15.509206048787613	30.106318762049177	28.06806892963301
-4.086	5.434031102702399	10.599322080966195	0.003240700925006994	2.9748436635484996	0.9518158147479215	4.873510017882242	3.168370031248375	4.819630861076211	0.755311288505694	6.4212186137873815	2.6858317266164793	6.248461295824664	2.7308683575442894	2.814723479386287	4.914995880815487	2.2252174234736093	31.28217992690916	31.268736144282986	25.104585599128008	16.007500570471024	30.30083465971152	29.151012173670324
-4.085	5.18844398000306	10.52315907394649	0.0022419181535656514	2.951568673130052	1.120807111093862	5.311973585986745	3.2458206120956072	4.824134618160509	0.8125623732570426	6.4431926530385795	2.889624478216243	6.728198567242441	2.7472187301111473	2.9130533412075414	4.91870313615124	2.312189736762812	31.34723735189842	31.354250578727584	25.27498389700786	16.539738412610827	30.47855825227927	30.203898596591806
-4.084	4.918685929358377	10.423472496050577	0.0015356300750171766	2.9331398676289995	1.3085476990688838	5.800351389136464	3.3122796298654413	4.85400870724672	0.8832856546969461	6.468913841041306	3.1106067245246853	7.259255089884012	2.7486636180050814	3.007170536069128	4.919716600120143	2.4038786530766663	31.473131132873004	31.524124567917912	25.448402921921733	17.104287912885532	30.63997415584178	31.223795769677853
-4.083	4.629425637487958	10.300149077718713	0.001041562700890545	2.919139985417535	1.5148582029005613	6.341142789851566	3.3664559632924154	4.9061607311054285	0.9657282522018725	6.498543275843458	3.345498594254908	7.844089049747298	2.7351816071375734	3.095494205023562	4.919519675315879	2.5002421353255766	31.653631181776063	31.77703347436331	25.6233972632402	17.699360730082088	30.786008664665637	32.208962585696426
-4.082	4.325894710056804	10.153683876560681	0.000699736697673199	2.909130579096921	1.7391002436756444	6.936451531339267	3.4076689715410176	4.977709780330828	1.0577932652154156	6.5320136374331454	3.590947625156372	8.484581714921358	2.7068863887254064	3.1765416344112185	4.919839085711434	2.6011912125168886	31.88093451021032	32.11018352786766	25.798555858331103	18.32299776635905	30.91807753012908	33.158936444725626
-4.0809999999999995	4.01371253659409	9.985175469028794	0.0004659503130833599	2.9026630098389004	1.980148451387711	7.587874608689797	3.4358648706848003	5.066014054556775	1.1570722989823854	6.5690338807659066	3.8436596696660312	9.181904969941659	2.6640319035764795	3.2489617817346974	4.92254524335231	2.7065961576093382	32.14603695836922	32.51945825073228	25.972500034043403	18.973061186336153	31.038131120886586	34.074574282629264
-4.08	3.6987071291877207	9.796308041990956	0.00030809453617993473	2.899288287658407	2.2363818956810624	8.296385537355665	3.4516123600118447	5.168685350759179	1.2608910323110187	6.60910155253376	4.100523563541238	9.93638680778027	2.6070231477108314	3.3115666896933074	4.929541371716115	2.8162912312232464	32.43916151384965	32.999599059820625	26.143887237856273	19.647234421522167	31.14869347837468	34.95804211178575
-4.079	3.3867415094110034	9.58932059812126	0.0002032166487716504	2.8985656434793667	2.505697707544343	9.06221575874924	3.456076657258708	5.283591296238591	1.3663690339922774	6.651521885771942	4.358723410426299	10.747379380170464	2.5364305161966576	3.3633593002182174	4.942647579590332	2.930077192765983	32.75022399110066	33.54441554553606	26.311423335229527	20.343031972002734	31.252890119462087	35.81275000840527
-4.077999999999999	3.0835539414874154	9.366963995827764	0.00013523740271965598	2.900069827934184	2.785548602143163	9.884738831622403	3.4509712546573046	5.408846484956125	1.4704938685383264	6.695432536576046	4.61583270963213	11.613135089062224	2.4530048198011523	3.4035563195084837	4.963486272940524	3.047721036005204	33.06931390176062	34.14701978457	26.47388561875834	21.05782051782987	31.354458290232863	36.64323208045377
-4.077	2.7946185050464702	9.132447024776281	9.322766146874708e-05	2.903397225279215	3.0730047364847892	10.762362844856465	3.4384870125863323	5.542793911152371	1.570208159214587	6.7398326159521895	4.869885286483055	12.530696933223417	2.3576897452437273	3.431605008506385	4.993375104453696	3.1689527279474956	33.38716638417994	34.80007784258138	26.630157685258517	21.78885231985152	31.457732997718253	37.45497374699445
-4.0760000000000005	2.525030343249124	8.889373135398976	7.015917582477084e-05	2.9081709403410323	3.364838924965823	11.692437072204616	3.4211987579780123	5.683978282180184	1.6625068413376856	6.783614552680097	5.11941905367495	13.495809819139327	2.2516285931806928	3.44719306973012	5.033233140068755	3.293459086959974	33.69560032438483	35.49607045747709	26.779276173105206	22.53331113926248	31.567602685906813	38.25419149494695
-4.074999999999999	2.279417609120582	8.641669764263213	6.205854335997666e-05	2.9140450571989107	3.6576327863328104	12.671179196006003	3.401950412257066	5.831112932676108	1.7445405004777077	6.825597308249954	5.363489989649921	14.502859723818569	2.1361626105627067	3.450251153674615	5.083505139247692	3.4208752927366017	33.987898502374144	36.22755387939536	26.92048810429467	23.288369978571012	31.689429892227498	39.04757298294938
-4.074	2.061879868410416	8.393512404789403	6.751129950237589e-05	2.9207082794001806	3.947900008762228	13.693629389318787	3.383720852149761	5.983042154802023	1.813719604497492	6.8645595518748275	5.601655292976847	15.544847390318195	2.0128190732269986	3.4409478939563485	5.144107880121353	3.5507748404222315	34.25910788056614	36.98741110715965	27.05331633072659	24.0512589087301	31.82893450022743	39.84198776336048
-4.073	1.87595069428616	8.149245653245277	8.748307264618569e-05	2.9278871457363285	4.232221694610294	14.753637116725209	3.369474161029512	6.138700805122681	1.867813740514439	6.899271582399314	5.8339263687297676	16.613402595908227	1.8832883630794923	3.4196777745671247	5.214401387244075	3.682659000494831	34.506242056292066	37.76908342806669	27.177629420581127	24.819340180513716	31.99204005667522	40.64418083185081
-4.072	1.724580574277608	7.913303413436797	0.0001254458462348791	2.935348979034854	4.507387769504275	15.843885669772488	3.3619995523006962	6.297073048856179	1.9050397560693253	6.92852503595077	6.060694021486375	17.69884393513997	1.749390485037373	3.387042508216421	5.2931868002150635	3.815946998088115	34.7283733339395	38.5667723463639	27.293711307826516	25.59018681567221	32.184686729221994	41.46046254968449
-4.071	1.6101351691613457	7.690130281225077	0.00018781896259820438	2.9429046763421227	4.7705377793272765	16.955958199192526	3.363747879027964	6.457152057931087	1.9241330272247683	6.9511597176125814	6.282629864776983	18.79028751458359	1.6130326344199566	3.343826935785445	5.378731497970231	3.949968163196383	34.92660858521499	39.37560275186338	27.402325229161598	26.361660029669395	32.41261749238169	42.29640910781739
-4.07	1.5344034912197013	7.484105872400449	0.00028475606347887835	2.950411396585534	5.019294096099777	18.080447379614316	3.3766730866439354	6.617902391606303	1.9243969282038706	6.9660872119296995	6.500569409122931	19.875806006009984	1.476160416522101	3.2909707203388607	5.468820988467151	4.083957221069836	35.10395064826779	40.19173956546976	27.504765950260996	27.13198024058106	32.681146709674	43.15658754490592
-4.069	1.498610722192825	7.299473531708843	0.00043133012058815383	2.9577751552917624	5.251880625883815	19.207108911886394	3.402088003984244	6.778226658438697	1.9057268944573673	6.972311229162833	6.715383472397784	20.94263722886043	1.3407060234485948	3.229537286776201	5.560835993128678	4.217053696718054	35.265054913369944	41.01245208107888	27.602894100798963	27.899786141018236	32.99492215575866	44.04431837022166
-4.068	1.5034311263678883	7.140274497788805	0.0006491882547558207	2.9649533026380546	5.467220549217842	20.32505693014443	3.4405443007628	6.936937887375612	1.8686071406518903	6.968944902710513	6.927845396368091	21.977438942163715	1.2085370141104796	3.160681538331663	5.651852098374356	4.348306116887623	35.41589829479965	41.836122723543724	27.699146660517176	28.66417640351548	33.35769251982658	44.96148710493105
-4.067	1.5489977336146457	7.010288229705551	0.0009687649559578099	2.97195684594813	5.665007395682298	21.422997155024856	3.491746107299417	7.092738825542501	1.8140799660507818	6.955225444529597	7.138502000672925	22.96658395940019	1.0814092923511724	3.0856178594908985	5.738758313274898	4.47668133475952	35.563384290956876	42.662199824220686	27.796518326654137	29.42472908103154	33.77209249263178	45.908413621206634
-4.066	1.6349070267284076	6.912979254480293	0.0014321548425386254	2.9788525825291123	5.845744810902553	22.489491455019767	3.55450560297176	7.244209133716669	1.743689479998956	6.930526674593734	7.34755622953266	23.896487215232163	0.9609274525611899	3.005589795105077	5.818389874491801	4.601078910956742	35.7149126147059	43.491097094360995	27.89850968964774	30.181494651498458	34.239456722805606	46.88378515849303
-4.0649999999999995	1.760218590784306	6.851450595477525	0.002096751867103992	2.985765032055329	6.010751658638326	23.513245483803757	3.626746828860218	7.389801171778039	1.6594033354989834	6.89436996235791	7.554769037156195	24.753954177712032	0.8485149199490348	2.921842588762033	5.887669707394653	4.720350096072338	35.877944375991255	44.32404553274772	28.009039860008226	30.934959909270948	34.75967239008757	47.88465550530613
-4.064	1.9234513776441307	6.828403606322156	0.0030397579110306655	2.992878195185332	6.162130550640883	24.483409385240627	3.7055611595476914	7.52784476151499	1.5635175118930134	6.846434058216128	7.75938722456897	25.526538177516766	0.7453953437024825	2.8355994877206836	5.943752137042307	4.8333206104481805	36.059593655493344	45.16290630132544	28.13232338593527	31.68598147090529	35.331078104920365	48.90650926414272
[truncated: 5,063 more rows]
