# Supplementary material for: Stimulus duration encoding occurs early in the moth olfactory pathway
Source: Commun Biol. 2024 Oct 3;7:1252. doi: 10.1038/s42003-024-06921-z (PMC11449909; doi:10.1038/s42003-024-06921-z)
Supplement: Supplementary file 3 — Supplementary Data 1 [file 42003_2024_6921_MOESM3_ESM.zip › Fig 10/E/rasters.csv]

fast 1	fast 2	fast 3	fast 4	fast 5	fast 6	fast 7	fast 8	fast 9	fast 10	slow 1	slow 2	slow 3	slow 4	slow 5	slow 6	slow 7	slow 8	slow 9	slow 10
0.1192	0.115	0.061900000000000004	0.1163	0.0731	0.1164	0.1218	0.07150000000000001	0.1086	0.040600000000000004	0.11030000000000001	0.1086	0.10840000000000001	0.060500000000000005	0.049800000000000004	0.0611	0.061200000000000004	0.10830000000000001	0.1046	0.109
0.2967	0.1555	0.1178	0.15080000000000002	0.11910000000000001	0.2283	0.2889	0.1212	0.14	0.1182	0.271	0.1587	0.24710000000000001	0.1077	0.1107	0.11170000000000001	0.17020000000000002	0.2805	0.1622	0.1787
0.5096	0.3916	0.21730000000000002	0.44730000000000003	0.5074000000000001	0.2983	0.5179	0.4451	0.2818	0.45630000000000004	0.41250000000000003	0.34340000000000004	0.41000000000000003	0.19790000000000002	0.17650000000000002	0.2787	0.2798	0.3735	0.2785	0.25070000000000003
0.5688	0.46030000000000004	0.3105	0.5085000000000001	0.6874	0.39930000000000004	0.6094	0.5146000000000001	0.5171	0.5109	0.46180000000000004	0.6583	0.5567	0.2756	0.2811	0.5975	0.41100000000000003	0.4122	0.4056	0.4143
0.7204	0.5059	0.39330000000000004	0.8064	0.7752	0.5089	0.7250000000000001	0.6228	0.634	0.6093000000000001	0.7393000000000001	0.8212	0.7845000000000001	0.4156	0.4055	0.6648000000000001	0.5275000000000001	0.6387	0.5234	0.5469
0.8364	0.5404	0.5053	0.8518	0.8551000000000001	0.6154000000000001	0.7893	0.8184	0.7655000000000001	0.7936000000000001	0.8248000000000001	1.0095	0.8605	0.5218	0.6189	0.8717	0.6391	0.6888000000000001	0.6437	0.738
0.9888	0.6244000000000001	0.6215	0.9948	0.9561000000000001	0.6862	0.8500000000000001	0.8548	0.9556	0.8604	0.8773000000000001	1.4598	1.0026000000000002	0.5802	0.6459	1.1691	0.8231	0.8235	0.7891	0.8152
1.3713	0.7070000000000001	0.7031000000000001	1.4416	1.1993	0.7781	0.9870000000000001	0.928	1.2862	1.0476	0.9404	1.5187000000000002	1.0727	0.6292	0.774	1.2252	0.8637	0.8788	0.8737	1.0177
1.5324	0.7717	0.7884	1.5552000000000001	1.6028	0.8531000000000001	1.1989	0.9596	1.4487	1.2188	1.0194	1.5507	1.2752000000000001	0.6909000000000001	0.8225	1.5554000000000001	1.0041	1.0219	1.01	1.2688000000000001
1.8518000000000001	0.8076	0.8521000000000001	1.8123	1.8516000000000001	0.9580000000000001	1.5564	1.1978	1.5029000000000001	1.4286	1.1701000000000001	1.9672	1.5481	0.7524000000000001	0.8774000000000001	1.7135	1.0504	1.0821	1.2178	1.3554000000000002
2.0018000000000002	0.8496	0.9442	1.8674000000000002	1.9242000000000001	1.0291000000000001	1.6429	1.4107	1.5769	1.5732000000000002	1.2498	2.0139	1.6938	0.8259000000000001	0.9624	1.9118000000000002	1.2524	1.1511	1.466	1.5162
2.0136000000000003	0.9132	1.0304	1.9247	2.0	1.2192	1.8015	1.512	1.8492000000000002	1.851	1.5524	2.0318	1.7536	0.88	1.0196	2.0128	1.4646000000000001	1.3722	1.5535	1.5541
2.0197000000000003	0.9476	1.556	2.0014000000000003	2.0132	1.2807000000000002	1.8513000000000002	1.5558	1.9236000000000002	1.9251	1.7512	2.0427	1.8189000000000002	0.9623	1.4608	2.032	1.5544	1.5928	1.7859	1.8343
2.0243	0.9853000000000001	1.842	2.0126	2.0197000000000003	1.4434	1.9988000000000001	1.6332	2.0012000000000003	1.9983000000000002	1.858	2.0517000000000003	2.0033000000000003	1.0035	1.5517	2.0419	1.6034000000000002	1.6487	2.0101	1.9501000000000002
2.0289	1.0783	1.9993	2.019	2.0247	1.554	2.0114	1.8301	2.0133	2.0123	2.0162	2.0594	2.0311	1.0357	1.6438000000000001	2.0498000000000003	1.8412000000000002	1.7512	2.032	2.0107
2.033	1.2708000000000002	2.0119000000000002	2.0246	2.0292	1.8511000000000002	2.0177	1.9149	2.02	2.0192	2.0331	2.0664000000000002	2.0401000000000002	1.2235	1.6925000000000001	2.0573	2.0121	1.8616000000000001	2.0423	2.0319000000000003
2.0371	1.4969000000000001	2.0194	2.029	2.0334000000000003	1.9374	2.0226	1.9734	2.0251	2.0245	2.0435000000000003	2.0740000000000003	2.0482	1.3066	1.7526000000000002	2.0641000000000003	2.0321000000000002	2.0235000000000003	2.0498000000000003	2.0418000000000003
2.0414	1.6324	2.0242	2.0331	2.0371	1.9717	2.027	2.005	2.0294000000000003	2.0288	2.0519000000000003	2.0807	2.0565	1.489	1.9064	2.0707	2.0426	2.0369	2.0580000000000003	2.0497
2.0455	1.8024	2.0286	2.0372	2.0412	2.0005	2.031	2.0147	2.0335	2.0329	2.0591	2.0867	2.0646	1.5479	2.0034	2.0768	2.0505	2.0456000000000003	2.0655	2.0572
2.0500000000000003	1.9252	2.0333	2.0412	2.0452	2.0124	2.0354	2.0203	2.0376000000000003	2.0372	2.0668	2.0927000000000002	2.0721000000000003	1.6605	2.0271	2.0825	2.0573	2.0536000000000003	2.0723000000000003	2.0639000000000003
2.0539	1.9708	2.0377	2.0453	2.0491	2.0191	2.0392	2.0249	2.0420000000000003	2.0416000000000003	2.0729	2.0996	2.0788	1.7494	2.0376000000000003	2.0876	2.064	2.0598	2.0787	2.0707
2.0579	2.0005	2.0417	2.0492	2.0531	2.0242	2.0433	2.0295	2.0459	2.0458000000000003	2.0788	2.1053	2.0858000000000003	1.8185	2.0464	2.0938	2.0707	2.0662000000000003	2.0852	2.0776
2.0620000000000003	2.0121	2.0460000000000003	2.0531	2.057	2.0288	2.0473	2.0338000000000003	2.0502000000000002	2.0500000000000003	2.0855	2.1118	2.0921000000000003	1.893	2.0536000000000003	2.0995	2.0776	2.0733	2.092	2.0844
2.0663	2.0184	2.0503	2.0574	2.0609	2.0331	2.0514	2.0380000000000003	2.0543	2.0541	2.0918	2.1178	2.0982000000000003	2.0087	2.0597000000000003	2.1053	2.0839000000000003	2.0797	2.0981	2.0912
2.0707	2.0237000000000003	2.0543	2.0617	2.065	2.0376000000000003	2.0554	2.0420000000000003	2.0586	2.0581	2.0978	2.1238	2.104	2.0308	2.0660000000000003	2.1118	2.0898	2.0856	2.1052	2.0973
2.0755	2.0281000000000002	2.0584000000000002	2.0658000000000003	2.0695	2.0417	2.0594	2.0459	2.063	2.0622000000000003	2.1037	2.13	2.1098	2.0406	2.0719000000000003	2.1174	2.0956	2.0917	2.1119	2.1035
2.0803000000000003	2.0325	2.0628	2.0699	2.0739	2.0459	2.0635	2.0498000000000003	2.0671	2.0662000000000003	2.1092	2.1364	2.1153	2.0487	2.0779	2.1234	2.101	2.0975	2.1176	2.1098
2.0852	2.0365	2.0672	2.0747	2.0781	2.0499	2.0678	2.0538000000000003	2.0713	2.0706	2.115	2.1442	2.1209000000000002	2.057	2.0844	2.1286	2.1059	2.1035	2.1233	2.1167000000000002
2.0904000000000003	2.0407	2.0718	2.0796	2.0827	2.0539	2.0721000000000003	2.0578000000000003	2.076	2.0755	2.1207000000000003	2.1514	2.1267	2.0638	2.0906000000000002	2.1344000000000003	2.1118	2.1094	2.1286	2.123
2.0958	2.0447	2.0767	2.0851	2.0876	2.0584000000000002	2.0769	2.0618000000000003	2.0809	2.0804	2.126	2.1573	2.1325000000000003	2.0705	2.0964	2.1405000000000003	2.1171	2.1147	2.1345	2.1293
2.1012	2.0485	2.0812	2.0905	2.0928	2.0627	2.0816	2.0659	2.0861	2.0851	2.1318	2.164	2.1377	2.0774	2.1016	2.146	2.1225	2.1201000000000003	2.1402	2.1356
2.1066000000000003	2.0521000000000003	2.0860000000000003	2.0961000000000003	2.0982000000000003	2.0667	2.087	2.0702000000000003	2.0907	2.0903	2.137	2.1699	2.1436	2.0845000000000002	2.1065	2.1521	2.1274	2.1255	2.146	2.1411000000000002
2.1123000000000003	2.0558	2.0909	2.1013	2.1037	2.0707	2.0921000000000003	2.0749	2.0958	2.0953	2.1421	2.1758	2.1488	2.0906000000000002	2.1118	2.1576	2.1327000000000003	2.1309	2.1517	2.1472
2.1175	2.0596	2.096	2.1068000000000002	2.1089	2.0751	2.0972	2.0794	2.1011	2.0998	2.1471	2.1821	2.1544000000000003	2.0966	2.1172	2.1632000000000002	2.1379	2.1361	2.1571000000000002	2.1533
2.1232	2.0637000000000003	2.1015	2.1125000000000003	2.1147	2.0796	2.1023	2.0836	2.1062000000000003	2.1048	2.1523000000000003	2.1884	2.1603	2.1021	2.1227	2.1699	2.1438	2.1409000000000002	2.1627	2.1590000000000003
2.1304000000000003	2.0679000000000003	2.1069	2.1183	2.1209000000000002	2.0842	2.1075	2.0883000000000003	2.1117	2.1098	2.1576	2.1942	2.1659	2.1071	2.1282	2.1758	2.1494	2.1461	2.1682	2.1647000000000003
2.1379	2.0719000000000003	2.1133	2.1261	2.1266000000000003	2.089	2.113	2.093	2.1173	2.1151	2.1635	2.2	2.1716	2.1123000000000003	2.1334	2.1813000000000002	2.1541	2.1522	2.1745	2.1709
2.1465	2.0763000000000003	2.1193	2.1332	2.1334	2.0938	2.1186000000000003	2.0981	2.1244	2.1209000000000002	2.1697	2.208	2.1773000000000002	2.1176	2.1386000000000003	2.1877	2.1586000000000003	2.1576	2.1803	2.1772
2.1561	2.0805000000000002	2.1258	2.1399	2.1411000000000002	2.0989	2.1242	2.1038	2.1317	2.1265	2.1764	2.2156000000000002	2.1830000000000003	2.1233	2.144	2.1946	2.1637	2.1638	2.1857	2.1836
2.1647000000000003	2.0849	2.1327000000000003	2.1479	2.1494	2.1036	2.1303	2.1089	2.1393	2.1331	2.1818	2.2224	2.1886	2.128	2.1492	2.2013000000000003	2.1686	2.1699	2.1916	2.1895000000000002
2.1741	2.0897	2.1402	2.1571000000000002	2.1577	2.1088	2.1368	2.1141	2.1467	2.1405000000000003	2.1873	2.23	2.1939	2.1333	2.1544000000000003	2.2074000000000003	2.1734	2.1756	2.1973000000000003	2.1957
2.1904	2.0940000000000003	2.1481	2.1651000000000002	2.1658	2.1144000000000003	2.1432	2.1197	2.1542	2.1479	2.1931000000000003	2.2372	2.1997	2.1387	2.1592000000000002	2.214	2.1784	2.1814	2.2031	2.2014
2.2055000000000002	2.0989	2.1567000000000003	2.1726	2.174	2.1198	2.1508000000000003	2.1257	2.1619	2.1565000000000003	2.1991	2.2444	2.2059	2.1444	2.164	2.2217000000000002	2.1838	2.1875	2.2085	2.2078
2.8599	2.1038	2.1645000000000003	2.1813000000000002	2.1827	2.126	2.1572	2.1317	2.1692	2.1639	2.2053000000000003	2.2543	2.2119	2.1498	2.1697	2.2297000000000002	2.1898	2.1936	2.2150000000000003	2.2135000000000002
3.1003000000000003	2.1086	2.1719	2.1899	2.1928	2.1319	2.1644	2.1384000000000003	2.1782	2.1701	2.2105	2.262	2.2179	2.1550000000000002	2.1756	2.2379000000000002	2.1954000000000002	2.1997	2.2213000000000003	2.2207
3.1393	2.1137	2.1796	2.1993	2.2036000000000002	2.138	2.1718	2.1445000000000003	2.1879	2.1796	2.2154000000000003	2.2729	2.2249000000000003	2.1599	2.181	2.2509	2.2011000000000003	2.2055000000000002	2.2278000000000002	2.2265
3.2710000000000004	2.1192	2.1893000000000002	2.2111	2.9631000000000003	2.1442	2.1806	2.1504000000000003	2.1997	2.1938	2.2203	2.289	2.2318000000000002	2.1655	2.1859	2.2596000000000003	2.2068000000000003	2.2116000000000002	2.2345	2.2327
3.4529	2.1242	2.2039	3.1206	3.0465	2.1506000000000003	2.1910000000000003	2.157	2.8609	2.2051000000000003	2.2259	2.3038000000000003	2.2384	2.1712000000000002	2.1907	2.2711	2.2123	2.2182	2.2408	2.2401
3.6085000000000003	2.1296	2.8552	3.1497	3.1587	2.1589	2.2023	2.1649000000000003	3.0413	2.8588	2.2328	3.2282	2.2449	2.1766	2.196	2.2816	2.2176	2.2252	2.2473	2.2488
3.8003	2.1350000000000002	2.9625000000000004	3.2756000000000003	3.3938	2.1658	2.2155	2.1713	3.1391	3.0314	2.2393	3.3398000000000003	2.2523	2.1821	2.2014	3.2163	2.2239	2.2315	2.2536	2.2579000000000002
3.8557	2.1407000000000003	3.1487000000000003	3.3128	3.4535	2.1718	2.8569	2.1788000000000003	3.1616	3.1495	2.2454	3.4269000000000003	2.2593	2.1876	2.2069	3.3242000000000003	2.2304	2.2382	2.2629	2.2676000000000003
4.0001	2.1466000000000003	3.2746	3.3985000000000003	3.8174	2.1796	2.9946	2.1862	3.2920000000000003	3.3930000000000002	2.2518000000000002	3.4931	2.2659000000000002	2.1926	2.212	3.3799	2.2378	2.245	2.2707	2.2811
4.3159	2.1528	3.3356000000000003	3.6655	3.8501000000000003	2.1877	3.0452000000000004	2.1933000000000002	3.4494000000000002	3.5165	2.2586	3.7285000000000004	2.2753	2.1981	2.2169000000000003	3.527	2.244	2.2518000000000002	2.2784	2.2904
4.554	2.1588000000000003	3.3992	3.8004000000000002	4.0037	2.1943	3.1493	2.2034000000000002	3.5217	3.5452000000000004	2.2662	3.9956	2.2834000000000003	2.2033	2.2221	3.7326	2.2508	2.2589	2.2877	2.3174
4.6240000000000006	2.1645000000000003	3.5197000000000003	3.8513	4.1615	2.2023	3.2732	2.2138	3.608	3.8085	2.2739000000000003	4.1451	2.2947	2.2086	2.2278000000000002	3.8526000000000002	2.2591	2.2662	2.2962000000000002	3.1992000000000003
4.6843	2.1698	3.8282000000000003	3.9759	4.2306	2.2127	3.3403	2.8562000000000003	3.7197	3.851	2.283	4.2099	2.3061000000000003	2.2141	2.2335000000000003	3.9317	2.2666	2.2736	2.3087	3.3105
4.8914	2.1750000000000003	3.8642000000000003	4.0907	4.482600000000001	2.8595	3.3849	3.0434	3.8382	3.8876000000000004	2.294	4.4956000000000005	2.3205	2.2198	2.2390000000000003	4.030600000000001	2.2735000000000003	2.2829	2.3177000000000003	3.4846000000000004
4.9194	2.181	3.9986	4.16	4.5564	2.9838	3.4512	3.1499	3.8692	3.9954	2.3058	4.5866	2.3412	2.2261	2.2451000000000003	4.3704	2.2828	2.2934	2.3416	3.6059
5.2145	2.1881	4.157900000000001	4.407900000000001	4.6801	3.0341	3.607	3.2746	3.9132000000000002	4.2313	2.3194	4.737900000000001	2.3561	2.2324	2.2514000000000003	4.4939	2.2914000000000003	2.3055000000000003	2.3553	3.7313
5.3032	2.1949	4.4229	4.484500000000001	4.8884	3.1481000000000003	3.6755	3.3287	3.9998	4.4255	2.3357	4.837000000000001	2.3766000000000003	2.2381	2.2574	4.7037	2.3040000000000003	2.3203	2.3746	3.8797
5.3532	2.2029	4.5537	4.5854	4.918	3.2723	3.7606	3.391	4.162100000000001	4.5574	2.3529	5.1498	2.9633000000000003	2.2445	2.2642	4.7415	2.3160000000000003	2.3341000000000003	2.8803	3.9203
5.471900000000001	2.2126	4.6172	4.6803	5.043200000000001	3.3315	3.8486000000000002	3.4530000000000003	4.3180000000000005	4.6829	2.3675	5.242500000000001	3.0264	2.2512000000000003	2.2712000000000003	4.853000000000001	2.3332	2.3565	3.1192	4.103400000000001
5.7545	2.2243	4.7062	4.9164	5.2462	3.3984	3.8772	3.5767	4.420100000000001	4.9105	2.4157	5.364	3.1301	2.2579000000000002	2.2783	4.9752	2.355	2.4151000000000002	3.1704000000000003	4.1837
5.795100000000001	2.7277	4.913	5.044700000000001	5.2915	3.4497	3.9923	3.6707	4.5866	5.0418	2.8451	5.772	3.3012	2.2649	2.2859000000000003	5.2319	2.3699	3.0998	3.3076000000000003	4.4934
6.1287	2.825	5.0121	5.2119	5.4711	3.4948	4.1599	3.7788000000000004	4.685700000000001	5.2049	3.1996	5.8079	3.4378	2.2722	2.2943000000000002	5.2992	2.4046000000000003	3.1584000000000003	3.3407	4.5623000000000005
6.166300000000001	2.9607	5.0404	5.3062000000000005	5.7203	3.6055	4.2239	3.8509	4.8775	5.29	3.309	5.9664	3.4915000000000003	2.2796000000000003	2.3034	5.3708	3.1547	3.2158	3.4386	4.736000000000001
6.265000000000001	3.0426	5.2092	5.3975	5.7945	3.8361	4.4264	4.0022	4.916300000000001	5.471500000000001	3.3632	6.1219	3.608	2.2876000000000003	2.3145000000000002	5.4817	3.198	3.3822	3.4958	4.8509
6.649900000000001	3.1218000000000004	5.2797	5.721	5.9889	3.8691	4.5434	4.1353	5.0275	5.755	3.5048000000000004	6.2149	3.7346000000000004	2.2955	2.3261000000000003	5.7554	3.2653000000000003	3.4323	3.7307	5.0747
6.7978000000000005	3.1509	5.603000000000001	5.7531	6.1291	3.9489	4.5746	4.2195	5.2047	5.7898000000000005	3.5947	6.3627	3.8842000000000003	2.305	2.3405	5.8085	3.3134	3.4892000000000003	3.8841	5.2972
7.1399	3.1873	5.7457	5.7997000000000005	6.2673000000000005	4.0039	4.6543	4.3531	5.2799000000000005	5.8727	3.7351	6.480300000000001	3.9321	2.314	2.3533	5.9444	3.3844000000000003	3.6316	4.048	5.3527000000000005
7.206	3.2566	5.793200000000001	6.0277	6.490200000000001	4.0744	4.705	4.4856	5.3518	5.9891000000000005	3.8352000000000004	6.5559	4.0282	2.3243	2.3641	6.1122000000000005	3.5315000000000003	3.7855000000000003	4.093100000000001	5.7545
7.323	3.327	6.125100000000001	6.1292	6.545100000000001	4.1613	4.9171000000000005	4.551200000000001	5.4698	6.129300000000001	3.894	6.885400000000001	4.1423000000000005	2.3348	2.3819	6.2443	3.5954	3.8520000000000003	4.2401	5.806100000000001
7.500800000000001	3.3797	6.165500000000001	6.259600000000001	6.804200000000001	4.4257	4.9855	4.607200000000001	5.7540000000000004	6.270300000000001	3.9989000000000003	7.143800000000001	4.4809	2.3455	2.4152	6.4661	3.7446	3.9053	4.4226	6.112
7.697500000000001	3.4502	6.2466	6.3707	7.1364	4.4872000000000005	5.0563	4.696000000000001	5.7908	6.532100000000001	4.1414	7.2029000000000005	4.5615000000000006	2.3565	2.4754	6.6067	3.8995	4.0316	4.4969	6.2235000000000005
7.7987	3.5204	6.3681	6.507000000000001	7.2041	4.5406	5.208200000000001	4.8704	5.8654	6.577500000000001	4.1907000000000005	7.2631000000000006	4.5999	2.3673	3.0179	6.7091	4.0323	4.1338	4.5902	6.4028
	3.6242	6.5106	6.6607	7.558800000000001	4.5875	5.2895	4.9165	6.0145	6.6999	4.4802	7.4496	4.649900000000001	2.3819	3.1493	6.9722	4.0938	4.3715	4.7475000000000005	6.4812
	3.778	6.5719	6.7995	7.692500000000001	4.6207	5.471	5.010000000000001	6.1264	7.1381000000000006	4.5118	7.7206	4.6975	2.3993	3.1995	7.254700000000001	4.1582	4.5048	4.8500000000000005	6.558400000000001
	3.8349	6.7498000000000005	6.8395	7.7991	4.8097	5.7613	5.0521	6.317200000000001	7.206	4.5576	7.9064000000000005	4.7923	2.4163	3.3004000000000002	7.4571000000000005	4.3899	4.5602	4.968	6.947100000000001
	3.8649	6.840000000000001	7.1341	7.952400000000001	4.8977	5.7921000000000005	5.1269	6.3685	7.366700000000001	4.5997	7.9996	4.9625	2.4743	3.3633	7.6616	4.5056	4.6418	5.1504	7.1577
	3.9741000000000004	7.0524000000000004	7.165500000000001		4.920100000000001	5.851100000000001	5.2165	6.5189	7.565	4.7011		5.0277	3.0145	3.4368000000000003	7.736700000000001	4.583200000000001	4.7743	5.2957	7.2534
	4.0052	7.1391	7.2019		5.0458	6.029100000000001	5.2912	6.6279	7.6741	4.7412		5.0755	3.1174	3.4883	7.95	4.6601	4.9162	5.36	7.414300000000001
	4.1125	7.2037	7.423100000000001		5.2096	6.127800000000001	5.4721	6.6733	7.7987	4.8452		5.2321	3.2145	3.5329		4.7342	4.9783	5.4270000000000005	7.6395
	4.1603	7.502400000000001	7.572500000000001		5.2991	6.2584	5.7211	6.7997000000000005	7.9495000000000005	4.9775		5.298900000000001	3.3091000000000004	3.6047000000000002		4.8503	5.1771	5.806500000000001	7.7330000000000005
	4.2151000000000005	7.574800000000001	7.799200000000001		5.3304	6.4832	5.7778	7.1348		5.244000000000001		5.364800000000001	3.3668	3.6815		5.0147	5.3028	5.8681
	4.3106	7.8014	7.953		5.4657	6.532	5.8321000000000005	7.2038		5.302700000000001		5.562600000000001	3.4376	3.7456		5.141	5.3683000000000005	5.973800000000001
	4.4848	7.964700000000001			5.5971	6.6435	5.986400000000001	7.5198		5.3681		5.7693	3.4993000000000003	3.7997		5.242100000000001	5.479500000000001	6.0116000000000005
	4.5773				5.680000000000001	7.126	6.031700000000001	7.6943		5.4476		5.805400000000001	3.5391000000000004	3.8767		5.2956	5.809200000000001	6.1199
	4.6231				5.7554	7.1719	6.099600000000001	7.8024000000000004		5.703200000000001		5.9153	3.6067	3.9291		5.3705	5.996700000000001	6.178800000000001
	4.675				5.7929	7.2182	6.1296	7.9515		5.8091		6.040100000000001	3.6539	4.0261000000000005		5.8078	6.0756000000000006	6.242100000000001
	4.7701				5.9934	7.3112	6.3185			5.9431		6.1073	3.883	4.1238		5.861400000000001	6.1225000000000005	6.482600000000001
	4.8924				6.042400000000001	7.445200000000001	6.397			6.0798000000000005		6.1425	3.9246000000000003	4.323300000000001		5.9184	6.2011	6.7407
	4.9176				6.318300000000001	7.5552	6.5219000000000005			6.120900000000001		6.2426	4.0849	4.4287		6.0013000000000005	6.2441	6.883100000000001
	4.994800000000001				6.3735	7.6005	6.5724			6.178100000000001		6.4598	4.226100000000001	4.5016		6.1206000000000005	6.3905	7.164300000000001
	5.0448				6.524900000000001	7.6809	6.804200000000001			6.244800000000001		6.547700000000001	4.3175	4.5786		6.2414000000000005	6.5666	7.2335
	5.139600000000001				6.585100000000001	7.8024000000000004	7.1501			6.415		6.718500000000001	4.4057	4.6494		6.3561000000000005	6.683000000000001	7.4808
	5.2126				6.6726	7.943700000000001	7.2062			6.4829		6.9889	4.4853000000000005	4.748		6.4112	6.73	7.640300000000001
	5.2546				6.7327		7.373200000000001			6.6572000000000005		7.168900000000001	4.54	4.8519000000000005		6.470400000000001	6.8799	7.736400000000001
	5.3009				6.8022		7.430700000000001			6.7058		7.2343	4.621700000000001	4.9756		6.5139000000000005	7.062600000000001	7.901400000000001
	5.3356				7.0499		7.5639			6.8787		7.460500000000001	4.6981	5.0308		6.7047	7.168200000000001
	5.4553				7.1385000000000005		7.718800000000001			6.949000000000001		7.731400000000001	4.746300000000001	5.1033		6.7841000000000005	7.560300000000001
	5.7099				7.2026		7.8007			7.077500000000001		7.9577	4.8465	5.174300000000001		6.8424000000000005	7.693700000000001
	5.7522				7.3174		7.960100000000001			7.2316		7.9981	4.9308000000000005	5.2351		7.0681	7.7311000000000005
	5.7879000000000005				7.5962000000000005		7.9854			7.338100000000001			4.9702	5.2995		7.1664	7.9129000000000005
	5.8361				7.6551					7.4579			5.0994	5.3686		7.2358	7.9957
	5.9301				7.720000000000001					7.6509			5.2538	5.4633		7.4106000000000005
	6.034000000000001				7.802700000000001					7.722700000000001			5.292400000000001	5.6158		7.5593
	6.1276				7.9493					7.751600000000001			5.3208	5.7559000000000005		7.6774000000000004
	6.1667000000000005				7.9994000000000005					7.9558			5.3692	5.8086		7.7273000000000005
	6.2532000000000005												5.4218	5.8666		7.8516
	6.2856000000000005												5.466200000000001	5.9166
	6.369400000000001												5.7677000000000005	5.9881
	6.5099												5.8093	6.123200000000001
	6.572100000000001												5.8569	6.180400000000001
	6.801												5.9168	6.2397
	6.8811												5.9943	6.3903
	6.9373000000000005												6.0846	6.465000000000001
	7.0332												6.121300000000001	6.532100000000001
	7.1332												6.2396	6.7163
	7.195600000000001												6.288200000000001	6.7957
	7.2191												6.4252	6.8414
	7.3157000000000005												6.4679	6.953200000000001
	7.438400000000001												6.5602	6.9956000000000005
	7.5305												6.7187	7.1686000000000005
	7.575500000000001												6.7861	7.2667
	7.6253												6.8422	7.3985
	7.6917												6.959300000000001	7.4567000000000005
	7.7967												7.0609	7.5583
	7.8947												7.1629000000000005	7.6238
	7.9504												7.2618	7.662800000000001
													7.3045	7.7357000000000005
													7.375900000000001	7.8398
													7.502800000000001	7.9935
													7.5636
													7.6378
													7.7296000000000005
													7.857900000000001
													7.9931
