# Supplementary material for: Stimulus duration encoding occurs early in the moth olfactory pathway
Source: Commun Biol. 2024 Oct 3;7:1252. doi: 10.1038/s42003-024-06921-z (PMC11449909; doi:10.1038/s42003-024-06921-z)
Supplement: Supplementary file 3 — Supplementary Data 1 [file 42003_2024_6921_MOESM3_ESM.zip › Fig 10/E/lines.csv]

	time (s)	fast input	fast input PN response	slow input	slow input PN response
0	1.801	0.017807948933379187	4.14981265606935	0.3618303047846285	4.404367213193257
1	1.802	0.0241402782878293	4.274043855954381	0.35956671736569196	4.45228606345627
2	1.803	0.03241100676109846	4.403579045349204	0.3573671112906188	4.505947901830874
3	1.804	0.04309996427606702	4.5387184058098935	0.355245657754835	4.564662127924663
4	1.805	0.05676863564106826	4.680149722444102	0.3532199195843566	4.6277982965874305
5	1.806	0.07406294159744947	4.828958283774536	0.3513113832378349	4.694790544485112
6	1.807	0.0957125757475674	4.9866163710805695	0.34954599368453587	4.765132078975688
7	1.808	0.12252592709896779	5.1549522262191525	0.3479546656967471	4.83836053028533
8	1.809	0.15537965548127505	5.336099386567273	0.34657373891647475	4.91403579265691
9	1.81	0.1952021096890694	5.5324281851968475	0.34544533847188713	4.991712706702869
10	1.811	0.24294999679593532	5.746461986149691	0.34461759853351814	5.0709115003334535
11	1.812	0.29957802967645897	5.980781327332475	0.3441447036628636	5.1510892558660935
12	1.813	0.3660016933617894	6.237919562445935	0.34408670275622255	5.23161576748642
13	1.814	0.44305376396612983	6.520253829202051	0.34450905338863197	5.311756976012095
14	1.815	0.5314357602049563	6.8298952368458306	0.345481860834388	5.390668717958397
15	1.816	0.6316660703636686	7.168582082974268	0.34707878618335813	5.467402826321806
16	1.817	0.7440270322534354	7.537579703124245	0.3493756117118572	5.540926715481489
17	1.818	0.8685137007063636	7.937590252103391	0.35244846861251744	5.610156534746841
18	1.819	1.0047873665980873	8.36867533640558	0.35637175161795814	5.674002860938915
19	1.82	1.1521370480885764	8.830193980962665	0.3612157659345898	5.731426804931166
20	1.821	1.3094521234342191	9.320757935177314	0.36704417294160624	5.781503417030974
21	1.822	1.475208994495316	9.838205813503885	0.373911320837182	5.823488473090766
22	1.823	1.6474741581156693	10.379597033886162	0.3818595632954342	5.856884177077638
23	1.824	1.8239253358258345	10.941225972522268	0.39091668176361355	5.881499078457967
24	1.825	2.001891407227458	11.518656206998838	0.4010935340032294	5.897497603556475
25	1.826	2.1784108629035455	12.106774186029682	0.4123820519020514	5.90543504281442
26	1.827	2.350307405680297	12.699861159751238	0.4247537049112865	5.906274597732833
27	1.828	2.5142802593451568	13.291681748247838	0.43815853163055746	5.901384123850622
28	1.829	2.667005767567556	13.87558713546944	0.45252482151366374	5.892511438721272
29	1.83	2.805246053711019	14.444630565433792	0.46775950233059743	5.881738408845896
30	1.831	2.9259599246973984	14.991692595918668	0.48374925825348825	5.871415389035338
31	1.832	3.0264108835448607	15.509613432009063	0.5003623699307032	5.864078861545674
32	1.833	3.104267091633238	15.991329608990062	0.5174512335856302	5.862356216361988
33	1.834	3.15768839895778	16.43001230388871	0.5348554830237765	5.8688624478723135
34	1.835	3.1853961244974713	16.81920460393156	0.5524056084031841	5.886094057236689
35	1.836	3.186722087010478	17.152955122368624	0.5699269404954644	5.9163256100674
36	1.837	3.1616344110246226	17.425945403795716	0.5872438504265435	5.96151420004469
37	1.838	3.1107388032436805	17.63360858582898	0.6041840036523208	6.023216533727826
38	1.839	3.0352552423945216	17.772236776765098	0.6205825038666175	6.102522528938684
39	1.84	2.9369712776578436	17.839074579074282	0.6362857678518843	6.200008278531321
40	1.841	2.818174314081116	17.832396160453168	0.6511549856703477	6.315710057134413
41	1.842	2.6815663084707535	17.751563284833065	0.6650690412873663	6.449119830854762
42	1.843	2.530165144987303	17.59706181053625	0.677926795522557	6.599201557338558
43	1.844	2.367197556588289	17.37051438855399	0.6896486645843231	6.764426514926341
44	1.845	2.195988772397093	17.074667491066048	0.70017746154085	6.9428250381821215
45	1.846	2.019854085873482	16.71335149472252	0.7094785029474631	7.132051406259369
46	1.847	1.841997257594716	16.29141333950529	0.7175390164933227	7.329458251999944
47	1.848	1.6654201128541302	15.81462226123319	0.7243669160669345	7.532176733502875
48	1.849	1.4928469098375166	15.289550206549267	0.7299890364212164	7.7371988171607455
49	1.85	1.3266660960866514	14.723429712428043	0.7344489393449968	7.941458327634578
50	1.851	1.1688910075677283	14.123993179670615	0.7378044160498733	8.141907881258481
51	1.852	1.0211399693052958	13.49929849556185	0.7401248159728041	8.335589384927589
52	1.853	0.8846352016113231	12.857546772329341	0.7414883304788307	8.519696401988881
53	1.854	0.7602189866072128	12.206898487300876	0.741979351585742	8.691627312781558
54	1.855	0.6483847585148294	11.555294484125817	0.7416860117693386	8.849028789307177
55	1.856	0.5493201842028854	10.91028809957203	0.7406979923753159	8.98982962825525
56	1.857	0.4629589155731169	10.278894128717898	0.7391046665575742	9.11226542038575
57	1.858	0.38903752216370824	9.667459476670672	0.7369936194213061	9.21489486213875
58	1.859	0.3271541348151581	9.081559237986413	0.7344495645395862	9.2966087307028
59	1.86	0.27682552130830257	8.525920684377517	0.7315536534390684	9.35663264754672
60	1.861	0.23753963761062555	8.00437632307097	0.7283831539962958	9.394524755048831
61	1.862	0.20880111711725186	7.5198459046189	0.7250114556853146	9.410169339397319
62	1.863	0.19016764140801182	7.074346089203779	0.7215083447646097	9.403767268094134
63	1.864	0.18127565265742818	6.6690254834397695	0.7179404810776694	9.375823893598017
64	1.865	0.1818544015505803	6.304221970682438	0.7143720003076335	9.327134829922446
65	1.866	0.19172786567353373	5.9795386887270645	0.7108651613223168	9.258769761708386
66	1.867	0.21080461900185543	5.693934651315663	0.7074809576832285	9.172054220515982
67	1.868	0.239056283995184	5.445825841560326	0.7042796154784425	9.068549083896073
68	1.869	0.27648575399689246	5.233192596309478	0.7013209063869187	8.950027438395653
69	1.87	0.3230869302141606	5.053689219870463	0.6986642152876685	8.818448411534462
70	1.871	0.3787982609257104	4.904751987080733	0.6963683157253415	8.675927626366892
71	1.872	0.4434528762240723	4.783702000722135	0.6944908239390516	8.524704063896051
72	1.873	0.5167285438410824	4.687839746105716	0.6930873225557542	8.367103323541597
73	1.874	0.5981009857597527	4.614528632167135	0.6922101677755282	8.205497532743392
74	1.875	0.6868042420996021	4.56126532259225	0.691907017954037	8.04226245021323
75	1.8760000000000001	0.7818017008456897	4.52573524031114	0.6922191456194946	7.879732605985661
76	1.877	0.8817710915587396	4.50585226725312	0.6931796175744195	7.7201555966041475
77	1.8780000000000001	0.9851061477122255	4.499782343939328	0.6948114470713554	7.565646878261581
78	1.879	1.0899367793547818	4.505951376903899	0.6971258363219281	7.418146551312404
79	1.8800000000000001	1.1941684974046953	4.523038554668949	0.7001206351434556	7.279379689331378
80	1.881	1.2955405548889096	4.549956818178166	0.7037791410437616	7.150821725652585
81	1.8820000000000001	1.3917009077089764	4.58582279064927	0.7080693566908985	7.033670269430122
82	1.883	1.4802947572301952	4.629918908787989	0.7129438023832475	6.928824489519463
83	1.8840000000000001	1.5590622385263162	4.681650782972139	0.7183399544705911	6.8368728932452285
84	1.885	1.625939878217209	4.740502929033336	0.7241813471083148	6.758089959842853
85	1.8860000000000001	1.6791598650050108	4.8059959511092	0.7303793364000517	6.6924416905882795
86	1.887	1.7173410257665556	4.877648018394606	0.7368354855975193	6.639599736846048
87	1.8880000000000001	1.7395657127870354	4.954943084449146	0.7434444905979466	6.59896339063638
88	1.889	1.7454375708926884	5.037307771305783	0.7500975295594597	6.5696883946354125
89	1.8900000000000001	1.7351163090351935	5.124098214104738	0.756685891823136	6.550721270390694
90	1.891	1.7093270512375405	5.2145974717553525	0.7631047217121314	6.540837690030729
91	1.8920000000000001	1.669343458991541	5.308023393639843	0.7692567036169642	6.5386833364786945
92	1.893	1.6169454580188005	5.403546130286289	0.7750555165906882	6.542815711869294
93	1.8940000000000001	1.5543539246791171	5.500313824890339	0.7804288990278253	6.551745458394049
94	1.895	1.4841459664853993	5.597484458176146	0.7853211855586109	6.563975938702053
95	1.8960000000000001	1.4091553737835554	5.694261374062647	0.7896952070160855	6.578040067336859
96	1.897	1.3323633732817	5.789929716577378	0.7935334777267485	6.592533669327944
97	1.8980000000000001	1.2567849714331174	5.883890882478721	0.7968386297682084	6.60614494303212
98	1.899	1.1853559724383593	5.975692154567307	0.7996330886906938	6.6176798965646375
99	1.9000000000000001	1.1208252628242745	6.065048933356	0.8019580173640045	6.62608388622679
100	1.901	1.065656266282297	6.151857423350352	0.803871582516216	6.6304595891840385
101	1.9020000000000001	1.0219406910924305	6.236196234902897	0.805446621278751	6.630081873357573
102	1.903	0.9913269134678503	6.318316099657668	0.8067678024167084	6.62441007283749
103	1.9040000000000001	0.9749646388212115	6.398617720153933	0.8079283892449443	6.61309813190575
104	1.905	0.9734669049809268	6.477618624912135	0.8090267192439851	6.596002947762103
105	1.9060000000000001	0.9868900485460919	6.555910715788254	0.8101625200059988	6.573191032558859
106	1.907	1.0147319272549329	6.6341109103722875	0.8114331832214252	6.544943349047943
107	1.9080000000000001	1.0559484311165594	6.712807840077479	0.8129301185814441	6.511757878305014
108	1.909	1.1089880621109591	6.792507917308381	0.8147353079674514	6.474349185939555
109	1.9100000000000001	1.1718440540738435	6.873584202531362	0.8169181769535073	6.433644001944095
110	1.911	1.2421230907326635	6.956231374335549	0.8195328949123781	6.390771656553816
111	1.9120000000000001	1.3171291342324642	7.040429744377001	0.8226162060926637	6.347048154921329
112	1.913	1.3939602038241008	7.125920696488647	0.8261858810670955	6.303952755030446
113	1.9140000000000001	1.4696151835544669	7.212195214015125	0.830239860246913	6.2630961535192675
114	1.915	1.5411069583479888	7.298496351657731	0.834756138399114	6.22617978665394
115	1.9160000000000001	1.6055774715597078	7.383835672510504	0.8396934115291715	6.194946306270013
116	1.917	1.6604097650772527	7.467022870045039	0.8449924759884203	6.171121963850593
117	1.9180000000000001	1.7033318008940324	7.546707082731454	0.8505783357745873	6.156352384655843
118	1.919	1.732506945633426	7.621427826925384	0.8563629398143588	6.152133978989857
119	1.92	1.7466064679954731	7.689673047145195	0.8622484390138447	6.15974395104273
120	1.921	1.7448602524213463	7.749941521417254	0.8681308256075337	6.180172455543624
121	1.922	1.7270831240014388	7.80080675815074	0.8739037972100577	6.2140608502539685
122	1.923	1.693675621057447	7.840979564122427	0.8794626768761444	6.261650140067551
123	1.924	1.6455996210216997	7.869366627850817	0.8847082195708373	6.322743565203444
124	1.925	1.5843307808368459	7.885122723630575	0.8895501450151377	6.396686833292636
125	1.926	1.5117911509531943	7.887694474678867	0.8939102562107435	6.482368740833291
126	1.927	1.430266432360286	7.876853998861094	0.8977250304611071	6.578243908567853
127	1.928	1.342313069258505	7.852721181781636	0.9009476030441855	6.682378128525608
128	1.929	1.2506606480030875	7.815773768549456	0.9035491000056368	6.79251546982879
129	1.93	1.1581148961686798	7.766844929005594	0.9055193127885182	6.906164912542931
130	1.931	1.0674659830634285	7.707108423932861	0.906866740691723	7.020702976694609
131	1.932	0.9814058969556069	7.638051972243208	0.9076180549901772	7.133487686720776
132	1.933	0.9024575293146135	7.561439878163633	0.9078170591800617	7.241978347317055
133	1.934	0.8329168653004305	7.479266405312846	0.9075232323051413	7.343855071734613
134	1.935	0.7748084972615169	7.39370175950434	0.9068099466537738	7.437131838451411
135	1.936	0.729853665014771	7.30703284007394	0.9057624481216342	7.5202570675593075
136	1.937	0.6994492766314243	7.221601117031824	0.9044756787478948	7.592196285103979
137	1.938	0.6846559324183563	7.13974006899417	0.9030520083663358	7.652492335979766
138	1.939	0.6861928766383183	7.06371456288559	0.9015989281875243	7.701299746383473
139	1.94	0.7044380080272831	6.9956643696158745	0.9002267455854914	7.73939114377638
140	1.941	0.7394315265033446	6.937553701419989	0.8990463082039751	7.76813502855509
141	1.942	0.7908823877749496	6.8911282498878625	0.8981667779768705	7.789445572354148
142	1.943	0.8581773737658177	6.857880733330286	0.8976934723502282	7.805706417709008
143	1.944	0.9403931587924553	6.8390254700385045	0.8977257907572737	7.819671611863884
144	1.945	1.0363121671618292	6.835482025160392	0.89835524843152	7.834347780268961
145	1.946	1.1444432112583374	6.847867575913533	0.8996636456268979	7.852862406739949
146	1.947	1.2630478388096578	6.876497337503901	0.9017214066214683	7.878323626833762
147	1.948	1.390173011092292	6.921392212863008	0.9045861278289156	7.913677260101843
148	1.949	1.5236902251095357	6.982292780050775	0.90830137644427	7.961566914341593
149	1.95	1.661340558181717	7.058678802032488	0.9128957792480376	8.024202902670197
150	1.951	1.8007844494957739	7.149793608942428	0.9183824350213403	8.103245433679943
151	1.952	1.9396544432585667	7.254672924824868	0.924758673696084	8.199707075202314
152	1.953	2.0756086970699505	7.3721779437540516	0.932006171754317	8.313878859901134
153	1.954	2.20638287936206	7.50103265769236	0.9400914179245182	8.445283601769843
154	1.955	2.3298381793731218	7.63986555967951	0.9489665076763335	8.592659034618062
155	1.956	2.444003529584533	7.7872558620941765	0.9585702312606159	8.753972280903655
156	1.957	2.5471107495081906	7.941784268630877	0.9688294097665724	8.926465935865409
157	1.958	2.637622080341979	8.102088127358254	0.9796604281160605	9.106734744760317
158	1.959	2.7142503862103204	8.266920496942147	0.9909709136856382	9.290830511178292
159	1.96	2.775973032938257	8.435212321041702	1.0026615141812445	9.474391566169958
160	1.961	2.822041010191268	8.60613657965087	1.0146277375742399	9.652791925516082
161	1.962	2.851985151594215	8.779173026098594	1.0267618287823241	9.821304244590094
162	1.963	2.865621281721145	8.954171973891029	1.0389546703580914	9.975269923012432
163	1.964	2.863055776006266	9.131415603297555	1.05109770560023	10.11026928018941
164	1.965	2.844692404559168	9.311675426450119	1.0630848902687426	10.22228466512654
165	1.966	2.8112405308681963	9.49626486814342	1.0748146819773594	10.307849702063539
166	1.967	2.7637238697807547	9.687086346308753	1.0861920735773876	10.364178600877075
167	1.968	2.703488209388322	9.886672705445804	1.0971306685166868	10.38927054065926
168	1.969	2.6322058990795845	10.09822328478071	1.1075547832215304	10.381985500461216
169	1.97	2.5518746111668396	10.325635200406188	1.1174015457682651	10.342089473039533
170	1.971	2.464807971396296	10.57353050351923	1.126622943847182	10.270268649362427
171	1.972	2.3736161551182593	10.847279682295285	1.1351877609580343	10.1681137904125
172	1.973	2.281175443752811	11.153021474436214	1.1430833306135	10.038077498344684
173	1.974	2.1905869679430747	11.49767816733107	1.1503170364595985	9.883408363951311
174	1.975	2.1051263291958553	11.888964549972483	1.1569174934729385	9.70806692515443
175	1.976	2.0281873644914006	12.335387562013393	1.162935362804137	9.516628971979353
176	1.977	1.9632248585354841	12.846232619285983	1.1684437805429644	9.314181956537956
177	1.978	1.9137023756743248	13.431531766937466	1.1735384178825214	9.106220120224792
178	1.979	1.8830524476546686	14.102008411192692	1.1783372351606636	8.898543468400456
179	1.98	1.8746570016735122	14.868993577536132	1.182980042565827	8.697164959098489
180	1.981	1.8918560549783823	15.744309557088558	1.1876280327679647	8.50822929354372
181	1.982	1.9379922709953872	16.740118480342346	1.1924635017354164	8.337945575056242
182	1.983	2.016497924870355	17.868735751225223	1.197690019556745	8.192534910846836
183	1.984	2.1310291445178984	19.14241123485802	1.203533349063402	8.078192833874
184	1.985	2.285649982390164	20.5730843699647	1.2102434322964508	8.001065275810147
185	1.986	2.4850659660795134	22.1721226397756	1.218097769392214	7.9672357739160855
186	1.987	2.7349033375028853	23.95005570031046	1.2274064976511057	7.9827206824347865
187	1.988	3.042026324539273	25.916319540127148	1.2385194373679282	8.053468415681872
188	1.989	3.414880645407954	28.079025980098184	1.2518353032822536	8.185358206209711
189	1.99	3.863847226253574	30.44477235634816	1.267813185292064	8.38419354974155
190	1.991	4.401586072235769	33.01850424201809	1.2869862799461749	8.655685465154479
191	1.992	5.04334667797008	35.80344060061103	1.309977707657624	9.00542096218536
192	1.993	5.807218639813263	38.801066054144876	1.3375180842004	9.438812721515667
193	1.994	6.714294604343475	42.01118939388144	1.370464335849298	9.961026985074128
194	1.995	7.788717707775511	45.43206159918003	1.4098190648358842	10.57688804712419
195	1.996	9.057587536190391	49.0605410825852	1.4567495970953364	11.290759521016266
196	1.997	10.550702583919467	52.89228927981112	1.512605690701217	12.106404686964165
197	1.998	12.300123293798544	56.92197661756907	1.5789347649596972	13.026830610428842
198	1.999	14.339547948504386	61.14347774400702	1.657493440788396	14.05412321393401
199	2.0	16.703503673687145	65.55003591586942	1.7502541753375591	15.189282891018372
200	2.001	19.42636613495257	70.13437958254607	1.8594058377898384	16.432072330340887
201	2.0020000000000002	22.541233495894893	74.88877921971076	1.9873472149185136	17.780889705841886
202	2.003	26.078692028208987	79.80503884980446	2.1366726552439568	19.232681020615352
203	2.004	30.065521503989398	84.87442377844974	2.310149354568657	20.7829049351393
204	2.005	34.52339720757266	90.08753311809208	2.5106861421088276	22.425561699488956
205	2.0060000000000002	39.467651197053506	95.43413190506868	2.741294028172926	24.153294780392173
206	2.007	44.90615760422797	100.90296237633831	3.005039198937642	25.957569492682204
207	2.008	50.83840480905504	106.48155676078048	3.304989565135972	27.828927621449086
208	2.009	57.25481110060469	112.1560744879972	3.644156361317372	29.757311011943052
209	2.0100000000000002	64.13633013692768	117.9111850110179	4.025432623110624	31.73244089242949
210	2.011	71.45437869459279	123.73001371235392	4.451530616737288	33.74423385389683
211	2.012	79.17110274006754	129.59416306156305	4.924920438131779	35.783230549121086
212	2.013	87.23997990112865	135.4838149114119	5.447772025618542	37.84100987153319
213	2.0140000000000002	95.60673826373589	141.37791322545476	6.021902735730865	39.910560111469245
214	2.015	104.21055440582317	147.25442027799852	6.648732420799868	41.98657967785657
215	2.016	112.98547894979195	153.09063402945557	7.329247632395469	44.065683514007155
216	2.017	121.86202670454128	158.8635503839899	8.063976177010966	46.1464971756466
217	2.0180000000000002	130.7688614142104	164.5502516328214	8.852972795743753	48.22962827592659
218	2.019	139.6345025954199	170.12830163766134	9.695816257641571	50.317514010964814
219	2.02	148.38898390997494	175.57612910370068	10.591617677261432	52.414152968953594
220	2.021	156.96539859513555	180.8733823789749	11.539039419429647	54.524738517438465
221	2.0220000000000002	165.30127695445472	186.0012422525707	12.536323562933262	56.655218885846665
222	2.023	173.33975287927504	190.9426828209151	13.581328578857642	58.81181484697889
223	2.024	181.03048977593787	195.6826742695498	14.671572650775865	61.000529078219515
224	2.025	188.33035006453377	200.20832504404112	15.804281928056609	63.226681537026884
225	2.0260000000000002	195.2038056271908	204.50896410022176	16.976441958585774	65.49450250053164
226	2.027	201.62309841631838	208.57616656111153	18.18485058564308	67.80680958115889
227	2.028	207.5681703107766	212.4037280856292	19.426170703643113	70.16478759272482
228	2.029	213.0263888921925	215.98759457069204	20.696981434029418	72.56788136140287
229	2.0300000000000002	217.99210099796682	219.32575452273372	21.993826489748884	75.01380232635611
230	2.031	222.46604878930236	222.4181016449725	23.31325872839786	77.49864094463857
231	2.032	226.45468389802136	225.26627500923445	24.6518801357455	80.01706931085437
232	2.033	229.96941432554672	227.8734837314006	26.00637672031887	82.56261266251619
233	2.0340000000000003	233.02581654621954	230.2443224499569	27.3735480261668	85.12796497617997
234	2.035	235.642842086332	232.38458319827214	28.75033117733664	87.70532281512602
235	2.036	237.8420440456931	234.30106852017323	30.133819549088237	90.28671285538375
236	2.037	239.64684487277322	236.00140993989322	31.52127631440684	92.86429175469186
237	2.0380000000000003	241.08186240576038	237.49389517924627	32.91014323869671	95.43060173005874
238	2.039	242.17230690404412	238.78730682305044	34.2980451903887	97.97877076735807
239	2.04	242.94345762662982	239.89077446939817	35.68279090133695	100.5026521741803
240	2.041	243.4202235528775	240.8136417647672	37.062370549553414	102.99690362969213
241	2.0420000000000003	243.62678916411676	241.56534911854007	38.43495074995895	105.45701051724323
242	2.043	243.58634289106553	242.15533232463915	39.79886752867879	107.87926182896271
243	2.044	243.32088296647365	242.59293680114763	41.152617825928836	110.26068915198302
244	2.045	242.85109309009982	242.88734670568795	42.494850025080424	112.59898018491305
245	2.0460000000000003	242.1962785907625	243.04752780900358	43.82435394508428	114.89237802477425
246	2.047	241.37435271251005	243.08218272345943	45.1400506643526	117.13957633773641
247	2.048	240.40186227847855	242.99971689477147	46.44098247108293	119.33961876353027
248	2.049	239.29404227131533	242.8082136764619	47.726303162297015	121.49180879602038
249	2.05	238.06488973755887	242.51541681353663	48.99526884576648	123.59563419960864
250	2.051	236.7272487532109	242.12871875517425	50.247229338856386	125.65070798112271
251	2.052	235.29289981951501	241.65515338145258	51.4816202086265	127.65672619387757
252	2.053	233.77264881162222	241.10139194851547	52.697955459573265	129.6134414915881
253	2.054	232.17641229877884	240.47374131048926	53.89582084920057	131.52065040050127
254	2.055	230.51329753255712	239.77814374505377	55.07486779617769	133.3781917158995
255	2.056	228.79167654051295	239.020177974243	56.23480783912394	135.1859531983454
256	2.057	227.019254499836	238.20506121648128	57.37540760353923	136.9438837734575
257	2.058	225.20313289219038	237.33765231686053	58.496484237236174	138.65200865121435
258	2.059	223.34986790843257	236.42245617040737	59.59790127829742	140.31044510887298
259	2.06	221.4655242778098	235.46362977136147	60.67956492195629	141.91941707076407
260	2.061	219.55572426860113	234.46499028731108	61.74142065266616	143.47926702935797
261	2.062	217.6256911840928	233.43002557046353	62.78345020456297	144.99046426005762
262	2.063	215.68028638343304	232.3619074819108	63.8056688081143	146.45360867346756
263	2.064	213.72403878488382	231.26350832315498	64.80812267416303	147.8694300164292
264	2.065	211.7611660077573	230.13742054868024	65.79088666055543	149.23878247298651
265	2.066	209.79558677439888	228.98597978168058	66.75406206284919	150.5626350241722
266	2.067	207.83092487316014	227.8112909807949	67.69777447087736	151.84205819447413
267	2.068	205.87050578422682	226.6152574184418	68.62217163821258	153.07820803339692
268	2.069	203.91734787595573	225.39961194120212	69.52742132224373	154.27230834117933
269	2.07	201.9741507698208	224.16594980039827	70.41370906814453	155.42563223652527
270	2.071	200.04328393891728	222.91576217743682	71.28123592932964	156.53948417150957
271	2.072	198.12677877306422	221.65046939463457	72.13021613819745	157.6151834193626
272	2.073	196.22632717680483	220.371452708535	72.96087476194171	158.65404989616817
273	2.074	194.3432892744531	219.08008353867072	73.77344539671711	159.65739293706113
274	2.075	192.47871203022424	217.77774899794068	74.56816796754102	160.62650334919763
275	2.076	190.63335963371338	216.46587266642007	75.34528670944502	161.56264873290078
276	2.077	188.8077554524527	215.1459296901275	76.105048406734	162.4670717299316
277	2.078	187.00223431877805	213.81945548761684	76.84770096154992	163.34099055725386
278	2.079	185.21700299012784	212.48804760304566	77.57349235080395	164.18560094847044
279	2.08	183.45220587230432	211.15336054280763	78.28267001292224	165.00207848082385
280	2.081	181.70799256934643	209.81709375757404	78.97548068418341	165.79158023240873
281	2.082	179.98458353807456	208.48097326305805	79.65217068026584	166.55524479980207
282	2.083	178.28233007552524	207.146727709177	80.31298659361744	167.2941899056407
283	2.084	176.60176503135727	205.8160599867151	80.95817635286802	168.00950712065264
284	2.085	174.94364098573217	204.49061568298688	81.58799056807024	168.70225358577906
285	2.086	173.3089531373038	203.17194984725862	82.20268406615433	169.37344100925358
286	2.087	171.69894477891782	201.86149359219976	82.80251750556454	170.02402258854764
287	2.088	170.1150939807303	200.5605220357046	83.38775894832864	170.65487882605962
288	2.089	168.55908093334946	199.27012498142778	83.95868526245813	171.26680343390603
289	2.09	167.0327363079269	197.9911815566977	84.51558322804756	171.86049063029924
290	2.091	165.53797194082773	196.72433978903783	85.05875022712902	172.43652510383782
291	2.092	164.07669611155666	195.47000182737614	85.58849441034097	172.99537576301108
292	2.093	162.6507166070537	194.22831522287518	86.1051342526834	173.53739411122004
293	2.094	161.2616355977774	192.99917039860168	86.60899743554535	174.0628177200898
294	2.095	159.9107410303844	191.78220417589284	87.1004190219547	174.57177885273904
295	2.096	158.59889971189884	190.57680900340065	87.57973892533708	175.06431785611866
296	2.097	157.32645747586142	189.38214736256407	88.04729870740657	175.54040054038313
297	2.098	156.09315175402273	188.19717070587515	88.50343777631099	175.999938432327
298	2.099	154.89804152308113	187.02064222203336	88.94848908993184	176.44281056027438
299	2.1	153.73945897126228	185.851162711331	89.38277449942194	176.86888531962478
300	2.101	152.61498637026722	184.6871988885389	89.80659989302121	177.27804098933498
301	2.102	151.52146059414798	183.52711350035167	90.22025031855532	177.67018361497108
302	2.103	150.45500655272147	182.36919673985088	90.62398527382986	178.04526122692363
303	2.104	149.4110995596081	181.21169855061936	91.01803435675811	178.40327369661668
304	2.105	148.38465538531625	180.05286152681603	91.40259346127523	178.7442779161098
305	2.106	147.37014550151935	178.8909542214567	91.7778216909651	179.06838838118753
306	2.107	146.3617338497053	177.72430476221766	92.14383914026925	179.3757736289757
307	2.108	145.3534304134415	176.55133473191117	92.5007256638389	179.6666492961154
308	2.109	144.33925599294892	175.3705932902365	92.8485207190831	179.94126879682423
309	2.11	143.31341193634137	174.18079148770187	93.1872243266591	180.19991275463795
310	2.111	142.27044824115796	172.9808366482158	93.51679915041528	180.44287834983277
311	2.112	141.20542346792075	171.76986657482198	93.8371736543886	180.6704696690325
312	2.113	140.114050354544	170.54728316965893	94.14824625255112	180.88298997606785
313	2.114	138.99282190504934	169.3127848665087	94.44989032993622	181.0807365831998
314	2.115	137.83911402262981	168.06639706954272	94.74195998438049	181.26399871422137
315	2.116	136.65126238352627	166.80849959671173	95.0242963187999	181.43305844338693
316	2.117	135.42861306501945	165.53984996449958	95.29673410633106	181.58819449439926
317	2.118	134.1715482603307	164.2616012462665	95.55910865532584	181.72968841711062
318	2.119	132.88149001688808	162.9753132097971	95.81126271724662	181.85783244688818
319	2.12	131.5608861051765	161.682955505997	96.05305330564578	181.9729382072981
320	2.121	130.21318267888512	160.38690184675585	96.28435832499395	182.07534534849825
321	2.122	128.84278820748565	159.08991437318468	96.50508293953055	182.16542922214242
322	2.123	127.45503222957676	157.7951177628935	96.71516563954833	182.24360677303048
323	2.124	126.05612087889125	156.50596303474202	96.91458398086733	182.310339967453
324	2.125	124.65308907349066	155.22618145201392	97.10335997902908	182.36613626392284
325	2.126	123.25374702151092	153.95972936628033	97.28156513095554	182.41154584770428
326	2.1270000000000002	121.86661662663312	152.7107252490823	97.44932501363598	182.44715557996457
327	2.128	120.50085182474108	151.48338049451374	97.60682337432932	182.473579840322
328	2.129	119.16613615846082	150.28192581624802	97.75430558449001	182.4914486549286
329	2.13	117.87255121431357	149.1105351900457	97.89208128653931	182.5013936903573
330	2.1310000000000002	116.63041099661014	147.9732493004917	98.0205260260508	182.50403284838526
331	2.132	115.45005983069899	146.87390034357713	98.14008163922915	182.49995431240418
332	2.133	114.34163476408784	145.81603983052597	98.25125516305526	182.4897009685232
333	2.134	113.31479732697711	144.8028707581519	98.35461605752737	182.47375615055455
334	2.1350000000000002	112.37844349145006	143.83718518848139	98.45079157777785	182.45253163585815
335	2.136	111.54040426145251	142.92130794990874	98.54046020716224	182.4263587470142
336	2.137	110.80715208188367	142.0570468672253	98.62434315629869	182.39548329182128
337	2.138	110.18352979861693	141.24564967736126	98.70319404035081	182.3600649018646
338	2.1390000000000002	109.67251897922615	140.4877676125466	98.77778695844601	182.32018111055837
339	2.14	109.27506291933966	139.78342554386302	98.84890330478255	182.2758362507885
340	2.141	108.98995668588475	139.131998575805	98.917317730534	182.2269749594194
341	2.142	108.81381232617274	138.53219505609565	98.98378374011133	182.17349976455344
342	2.1430000000000002	108.74110228267806	137.98204609547116	99.04901943788927	182.1152919193661
343	2.144	108.76427858223354	137.4789018546872	99.11369393832118	182.05223435512437
344	2.145	108.87396005100037	137.01943502360427	99.17841491311022	181.98423537953386
345	2.146	109.05917517301401	136.59965206453137	99.24371767698405	181.91125156934083
346	2.1470000000000002	109.3076447280865	136.21491289841163	99.31005611516849	181.83330822072506
347	2.148	109.60608636874295	135.85995976440392	99.37779564006816	181.75051574555425
348	2.149	109.94052302770125	135.52895597521854	99.44720824289266	181.66308054706593
349	2.15	110.29657851237403	135.21553522371187	99.5184695896054	181.57130917680843
350	2.1510000000000002	110.65974668406196	134.91286197729585	99.5916580106205	181.47560495690522
351	2.152	111.01562491022949	134.61370333435764	99.666755159397	181.3764567281061
352	2.153	111.35010755406705	134.31051251851292	99.7436480729697	181.27441992462343
353	2.154	111.64954057047306	133.99552395538961	99.82213236052539	181.1700907431249
354	2.1550000000000002	111.90084322193998	133.6608596100881	99.90191627350931	181.06407472188067
355	2.156	112.09160695144426	133.29864595289547	99.98262546772354	180.9569515318477
356	2.157	112.21018408306276	132.90114055351623	100.06380834635826	180.84923816189675
357	2.158	112.24577993979388	132.46086686688977	100.14494196221249	180.74135291963842
358	2.1590000000000003	112.18856103070536	131.97075525785593	100.22543854542316	180.63358274174777
359	2.16	112.02978922786846	131.42428771852906	100.30465279761054	180.5260562006064
360	2.161	111.76198758979963	130.81564307660202	100.38189014348248	180.41872430907043
361	2.162	111.37913813001138	130.13983880770564	100.45641614811703	180.31135077829856
362	2.1630000000000003	110.87690594405954	129.392864901026	100.5274672873268	180.203512804132
363	2.164	110.25287833255902	128.57180465080617	100.59426319875521	180.09461278565152
364	2.165	109.50680252699581	127.67493683332158	100.65602044600186	179.9839006628407
365	2.166	108.64080190671662	126.70181355786804	100.71196770443579	179.87050584999037
366	2.1670000000000003	107.65954862512677	125.65330822233383	100.76136213602781	179.7534770882225
367	2.168	106.57037060133973	124.53162851308733	100.80350657430824	179.63182799057282
368	2.169	105.38327293973973	123.34029029315805	100.83776700314871	179.5045856448615
369	2.17	104.11085787120746	122.08404951737914	100.86358969774669	179.37083940111128
370	2.1710000000000003	102.76813294250121	120.76879095737799	100.88051731451463	179.2297869173949
371	2.172	101.3722039489478	119.40137443643266	100.88820317732208	179.08077467373195
372	2.173	99.94185645610138	117.9894413558971	100.8864230159819	178.92333047833378
373	2.174	98.49703710460709	116.54118640911844	100.87508347042957	178.7571859628758
374	2.1750000000000003	97.05825268023726	115.06510138017858	100.85422677829645	178.58228766238142
375	2.176	95.64591067322073	113.56969966745135	100.8240312086723	178.39879596194163
376	2.177	94.27962937108097	112.0632315219948	100.78480698211179	178.20707192295376
377	2.178	92.97754817658567	110.55340083901157	100.7369876157214	178.0076527296636
378	2.179	91.75566969910912	109.04709461268266	100.68111684069258	177.8012171768064
379	2.18	90.62726423683776	107.55013582911567	100.61783144591516	177.5885432086134
380	2.181	89.60236465781735	106.06706964400351	100.54784059378512	177.370459981701
381	2.182	88.68737559344966	104.6009912324925	100.47190232262	177.14779723079346
382	2.183	87.88481553362539	103.15342181245448	100.39079808540686	176.92133484817782
383	2.184	87.19320415864537	101.72423716584116	100.30530627005464	176.69175553784564
384	2.185	86.60710038806302	100.31165067434654	100.21617569718171	176.45960317799845
385	2.186	86.1172895180319	98.91225060950613	100.12410009530416	176.22524913739292
386	2.187	85.71111081394821	97.52108932808102	100.02969451003631	175.98886826926008
387	2.188	85.37291038126853	96.13182024970632	99.93347451587977	175.75042568776382
388	2.189	85.08459840081156	94.73687712504497	99.83583897100152	175.50967475929892
389	2.19	84.82628520522644	93.32768918036714	99.7370568939098	175.26616606082558
390	2.191	84.57696746327836	91.89492523826154	99.63725885486488	175.01926641612027
391	2.192	84.31523413153778	90.42875980486784	99.53643307446998	174.7681865605605
392	2.193	84.01996193954082	88.91915428350879	99.43442621838292	174.51201554081035
393	2.194	83.67097199262044	87.35614680091307	99.33094868194377	174.2497596524652
394	2.195	83.2496224803601	85.73014448893935	99.22558398265515	173.9803835695036
395	2.196	82.73931721638924	84.03221234100091	99.11780173143805	173.70285132508806
396	2.197	82.1259154428235	82.25435288176624	99.00697354281492	173.41616495300676
397	2.198	81.39803456011542	80.38977082241196	98.89239117423992	173.11939887206404
398	2.199	80.54724369338702	78.43311664746601	98.7732861570828	172.81172846400383
399	2.2	79.56815178406406	76.38070277096392	98.64885019431823	172.4924517269218
400	2.201	78.45839875760666	74.23068562895492	98.51825564770961	172.16100334761063
401	2.202	77.21856192124352	71.98320698557366	98.38067551255469	171.8169609968619
402	2.203	75.851991885862	69.64048796540874	98.23530237150963	171.4600440847272
403	2.204	74.3645929403047	67.20687000704777	98.0813659205205	171.09010559699198
404	2.205	72.76456205639892	64.6887981382973	97.91814875977556	170.70711795464317
405	2.206	71.06209884048943	62.09474371855226	97.74500023256779	170.3111540856088
406	2.207	69.26909615674958	59.435066025685984	97.56134816905976	169.90236506802836
407	2.208	67.39881827852233	56.72181466399005	97.3667084470603	169.4809557958614
408	2.209	65.46557073430245	53.96847756070841	97.16069231801804	169.04716013236305
409	2.21	63.48436391025466	51.18968208845368	96.94301146635559	168.60121695808934
410	2.211	61.47057125844284	48.40085937266821	96.71348077919929	168.14334839230804
411	2.212	59.43958280605757	45.61788390208065	96.47201880819067	167.6737412761572
412	2.213	57.406455576442596	42.85670197641937	96.21864591259954	167.19253276100878
413	2.214	55.38556437292443	40.13296317438562	95.95348009002733	166.69980055748766
414	2.215	53.39025885908145	37.4616688481473	95.67673053271619	166.19555808421046
415	2.216	51.43253561555937	34.856850661318106	95.38868899668576	165.67975442886447
416	2.217	49.522736432470616	32.33129046624898	95.0897191376842	165.1522787191722
417	2.218	47.66928607871167	29.896290500684586	94.78024404944283	164.61296822074112
418	2.219	45.878483800062945	27.561500151956423	94.46073233049246	164.06161925568944
419	2.22	44.15436255731443	25.33480258951844	94.13168309821566	163.49799989028372
420	2.221	42.49862837515686	23.22226160795879	93.79361045393958	162.92186328615108
421	2.222	40.910689131694376	21.228126242193397	93.44702797136145	162.33296065438657
422	2.223	39.38777782606506	19.354888275506617	93.09243382372586	161.73105289188996
423	2.224	37.925170105516216	17.60338578160427	92.73029717575719	161.11592020092905
424	2.225	36.51649001359491	15.972944402205464	92.3610464396285	160.48736927314573
425	2.226	35.15409201257367	14.46154719503222	91.9850599284162	159.84523792733233
426	2.227	33.82950184487886	13.066023584760746	91.60265933709088	159.1893973915795
427	2.228	32.53389422287247	11.782248166866726	91.21410634497306	158.51975268002352
428	2.229	31.25858210681058	10.605340778912185	90.81960247267827	157.83624170209984
429	2.23	29.99549077815278	9.52986027404635	90.41929215125327	157.1388338360596
430	2.231	28.737590234013695	8.549985705734628	90.01326878352148	156.42752868831357
431	2.232	27.47926165712906	7.659680057319828	89.60158341027163	155.70235564885644
432	2.233	26.21657772755707	6.852833126519852	89.18425544911426	154.96337465666448
433	2.234	24.947482053796254	6.123381615359084	88.76128486232236	154.21067833466756
434	2.235	23.671859595125643	5.465405806864231	88.33266504007246	153.444395376399
435	2.236	22.391497107769062	4.873203374329147	87.89839566225561	152.66469480334112
436	2.237	21.109939807763837	4.341341828031852	87.45849482686097	151.87179049884628
437	2.238	19.8322570363115	3.864691836169245	87.01300980340747	151.06594528990598
438	2.239	18.564735223519627	3.438444155764429	86.56202588003454	150.2474738099433
439	2.24	17.314520458057192	3.05811318361379	86.10567291358836	149.41674343920954
440	2.241	16.089235204131437	2.719530206714147	85.64412935211108	148.57417277603977
441	2.242	14.896594042134545	2.4188293243568535	85.17762366605761	147.72022732198397
442	2.243	13.74404179211846	2.1524287643094424	84.70643328576294	146.85541233769536
443	2.244	12.638434212394394	1.9170099602447432	84.23088128652516	145.98026311066553
444	2.245	11.585776985311618	1.70949633427688	83.75133117949683	145.09533313653301
445	2.246	10.591033342579182	1.5270332727080052	83.2681802493644	144.2011809229976
446	2.247	9.658004930118594	1.3669703268697984	82.78185192470933	143.29835625732238
447	2.248	8.789284863046205	1.2268462412610583	82.29278767342322	142.38738682294678
448	2.249	7.986276832736889	1.1043770292511192	81.80143888626468	141.46876600674833
449	2.25	7.249269982262662	0.9974469974170622	81.30825915193118	140.54294261505717
450	2.251	6.577556341177378	0.904102371927545	80.81369724444556	139.61031303127163
451	2.2520000000000002	5.969576058436938	0.8225470072865285	80.31819104933683	138.67121612413436
452	2.253	5.423075516414949	0.751139557130977	79.82216254768902	137.72593097946987
453	2.254	4.935264548296674	0.688391452349912	79.32601389038467	136.77467730491597
454	2.255	4.5029612058739295	0.632965054127054	78.83012450283458	135.81761816922335
455	2.2560000000000002	4.122715542394817	0.5836714171067553	78.33484909813761	134.8548646018432
456	2.257	3.7909073411016414	0.539467198275254	77.84051643264586	133.88648150491767
457	2.258	3.5038162715400696	0.4994503678701808	77.34742861836037	132.91249432113187
458	2.259	3.257666246625974	0.4628545080728087	76.85586081000814	131.9328959529018
459	2.2600000000000002	3.0486484846411606	0.42904161328561785	76.36606110800894	130.9476535304543
460	2.261	2.8729297258419777	0.39749342427380063	75.87825055713745	129.95671476325245
461	2.262	2.726653077866727	0.3678014313036092	75.39262316862099	128.96001376256135
462	2.263	2.605939031134843	0.3396557647265089	74.9093459443427	127.95747637340462
463	2.2640000000000002	2.5068933566267786	0.3128332532638279	74.4285589295041	126.94902518322121
464	2.265	2.4256270222719394	0.2871849702170427	73.95037535913441	125.93458446649151
465	2.266	2.358291157436851	0.26262360690550546	73.47488199004664	124.91408536789868
466	2.267	2.3011277175408598	0.2391110126491506	73.00213972074845	123.88747161505876
467	2.2680000000000002	2.250534126981001	0.2166462239438756	72.53218459669817	122.85470598517198
468	2.269	2.2031380683215476	0.19525427477833357	72.06502927827884	121.81577763390487
469	2.27	2.1558769582662203	0.17497603806491624	71.60066501660216	120.77071024067907
470	2.271	2.1060756635733884	0.15585929766421913	71.13906414168044	119.71957074836766
471	2.2720000000000002	2.0515157445018724	0.13795119420269691	70.68018302324077	118.66247829647679
472	2.273	1.9904899708705803	0.12129212853026877	70.22396542140062	117.59961278637017
473	2.274	1.921836960921846	0.10591114693194838	69.77034610711596	116.53122239587704
474	2.275	1.8449524060468763	0.09182277475272106	69.31925460456009	115.45762929755077
475	2.2760000000000002	1.759775279116759	0.07902521247074328	68.87061889201642	114.37923284447405
476	2.277	1.6667494713215345	0.06749976280367029	68.42436889579865	113.29650957839168
477	2.278	1.5667632531737576	0.05721132114370726	67.98043962300858	112.21000958779585
478	2.279	1.46107062354722	0.048109735971121365	67.53877380220074	111.1203489903472
479	2.2800000000000002	1.351199851333866	0.04013183173299779	67.09932393370228	110.02819861731165
480	2.281	1.2388552361936487	0.03320388410432299	66.66205369019464	108.93426931166621
481	2.282	1.1258182857350252	0.02724434592634832	66.22693864953379	107.83929458334231
482	2.283	1.0138541519198276	0.0221666400950523	65.7939663820797	106.74401165801925
483	2.2840000000000003	0.9046283649773106	0.017881861323370104	65.3631359507601	105.64914217300024
484	2.285	0.7996377614284652	0.014301259703218112	64.93445691117233	104.55537388256352
485	2.286	0.7001581585483205	0.011338412847592506	64.50794791949417	103.4633447121923
486	2.287	0.6072099206031818	0.00891102764817888	64.08363506707782	102.37363033581283
487	2.2880000000000003	0.5215412227617063	0.006942345141120189	63.6615500624473	101.2867361479319
488	2.289	0.44362765480599964	0.005362150848091482	63.24172837495191	100.20309408575123
489	2.29	0.3736858964172623	0.00410741698146547	62.82420744105399	99.12306426312134
490	2.291	0.31169858234538766	0.0031226213520875435	62.409025016074104	98.04694085948861
491	2.2920000000000003	0.2574471686486718	0.002359800500316511	61.99621773321825	96.97496122102879
492	2.293	0.2105495900006071	0.0017784017341632924	61.58581990988589	95.90731673721095
493	2.294	0.1704997191650371	0.0013450009791868332	61.17786262034221	94.84416380698639
494	2.295	0.1367060443695952	0.001032951394487135	60.77237303524939	93.78563314460321
495	2.2960000000000003	0.10852750303756661	0.0008220224202005991	60.369374013231116	92.73183581686936
496	2.297	0.0853049867661136	0.0006980810725233979	59.96888391814189	91.68286475048654
497	2.298	0.06638760530075037	0.0006528575300664362	59.5709166281241	90.63879097510612
498	2.299	0.05115332079621339	0.000683825809598841	59.17548169865707	89.59965452818439
499	2.3000000000000003	0.03902400572201595	0.0007942178649937616	58.78258464113183	88.56545067630589
500	2.301	0.029475320218837923	0.0009931758565921794	58.39222728041141	87.53611282707797
501	2.302	0.022042042139409725	0.001296032638345544	58.00440815863072	86.51149413398733
502	2.303	0.01631962045923145	0.0017246947191184438	57.61912295747784	85.49135025583908
503	2.3040000000000003	0.011962772870180664	0.0023080852241023266	57.23636491672667	84.47532595705653
504	2.305	0.008681928402175597	0.00308258711187262	56.85612523235826	83.46294818012464
505	2.306	0.006238244931211837	0.004092409842372078	56.478393422801325	82.4536278680789
506	2.307	0.004437828076191949	0.005389787010585705	56.10315765638946	81.44667217490222
507	2.308	0.003125658836245781	0.007034899764836632	55.73040503690633	80.44130781794537
508	2.309	0.002179615874316691	0.009095413104028775	55.36012184703915	79.43671527122814
509	2.31	0.0015048646094351229	0.011645511628093639	54.99229375170571	78.43207236748634
510	2.311	0.0010287857845953942	0.014764330260554475	54.626905964638134	77.4266047811728
511	2.312	0.0006965344088704112	0.01853369586139971	54.2639433824297	76.41963992001047
512	2.313	0.00046725692645715864	0.0230351288692867	53.903390690578924	75.41066006744485
513	2.314	0.00031094931371992827	0.02834610052484401	53.54523244605142	74.39935028171925
514	2.315	0.00020590954310828181	0.03453559986140751	53.18945314061443	73.3856366287615
515	2.316	0.00013672186106833102	0.04165913293688044	52.836037248802484	72.36971082771878
516	2.317	9.270482173587879e-05	0.04975335044228349	52.484969263899906	71.35203830008534
517	2.318	6.67573693381297e-05	0.058830572959197344	52.136233724860915	70.33334787472042
518	2.319	5.454519045414823e-05	0.06887354855410799	51.78981523665348	69.3146029130153
519	2.32	5.398122370249661e-05	0.07983082716885305	51.44569848615973	68.29695525338333
520	2.321	6.496822430516905e-05	0.09161316252930687	51.10386825548922	67.2816849862898
521	2.322	8.938662417131556e-05	0.1040913481837081	50.76430943439613	66.27013050938572
522	2.323	0.0001313268753417764	0.11709585492440075	50.42700703342248	65.26361443429822
523	2.324	0.0001975814368180992	0.1304185602752663	50.091946199437096	64.26337160085006
524	2.325	0.0002984269897278446	0.14381674858392574	49.759112235381906	63.27048561176293
525	2.326	0.00044874163372621246	0.1570194181450637	49.42849062628456	62.28583988354429
526	2.327	0.0006695137487027879	0.1697357691697108	49.100067073921764	61.3100882168956
527	2.328	0.0009898075428570777	0.18166557604965813	48.77382754291684	60.34364837278814
528	2.329	0.0014492532505824475	0.19251098419408896	48.44975832147719	59.38672019829634
529	2.33	0.0021011252437885017	0.20198913141737185	48.12784610040052	58.43932762504601
530	2.331	0.0030160563627547295	0.20984489114305782	47.80807807432143	57.50138154558567
531	2.332	0.004286408758056617	0.21586298155793304	47.49044206937666	56.57275836691948
532	2.333	0.0060312777865856385	0.21987868904802102	47.174926701416844	55.653387162017076
533	2.334	0.00840204390168406	0.22178651814120495	46.86152156849974	54.74333699456849
534	2.335	0.011588307010301929	0.2215462002220781	46.55021748052011	53.84289535228503
535	2.336	0.015823939180162026	0.2191856601760857	46.24100672736714	52.95262880889109
536	2.337	0.021392878023165557	0.21480073968439484	45.93388338482068	52.073418091748266
537	2.338	0.028634160732595608	0.20855169055699058	45.62884365445232	51.206461623205726
538	2.339	0.037945577216392246	0.20065666222134826	45.325886230045526	50.35324420201445
539	2.34	0.049785213186146364	0.19138259589244622	45.025012678567315	49.51547058503542
540	2.341	0.06467007674790473	0.18103408834066304	44.726227818647494	48.69496703927246
541	2.342	0.08317097355398909	0.16994088922746503	44.42954007414231	47.893557138167
542	2.343	0.10590283516823903	0.15844474186802776	44.13496177505687	47.11292084370411
543	2.344	0.1335098307041718	0.14688626808402125	43.8425093734115	46.35444794586793
544	2.345	0.16664481655596203	0.1355925391785718	43.55220353815963	45.61909798746934
545	2.346	0.20594300950847366	0.12486587721154854	43.26406909169985	44.90727874571397
546	2.347	0.25199020093043073	0.11497430692105899	42.978134751536516	44.21875414860819
547	2.348	0.3052863478736881	0.1061439432835391	42.694432644858274	43.55259027359029
548	2.349	0.3662059505554472	0.09855346664271245	42.41299757164753	42.90714502039906
549	2.35	0.43495721082665845	0.09233071810107235	42.13386600361805	42.280103473319215
550	2.351	0.5115425067909752	0.0875513505017792	41.85707482163484	41.66855722793994
551	2.352	0.5957231505762279	0.08423939875490019	41.58265981276688	41.06912242609579
552	2.353	0.6869916528838934	0.08236958726000004	41.31065396875123	40.47808826105941
553	2.354	0.7845547380175286	0.08187116796185702	41.04108564901795	39.891585555452096
554	2.355	0.8873300885265646	0.08263307383874212	40.773976691759515	39.305763850083146
555	2.356	0.9939592228759687	0.08451017186960762	40.50934057384627	38.71696533162768
556	2.357	1.1028380246066547	0.08733039949914381	40.247180732615035	38.12188481336718
557	2.358	1.2121652822661604	0.09090256358750214	39.98748916779584	37.51770670651773
558	2.359	1.320008235481429	0.09502456757135962	39.7302454385373	36.90221224349197
559	2.36	1.4243826549733627	0.09949181089317277	39.47541615770805	36.273852859200865
560	2.361	1.5233435390348153	0.10410547755964802	39.22295506319761	35.631788315985425
561	2.362	1.615081225874304	0.1086804034399198	38.972803714552605	34.9758906137877
562	2.363	1.6980167403240614	0.11305219176934014	38.724892824600296	34.3067167573968
563	2.364	1.7708896397424325	0.11708324095170436	38.47914419227584	33.62545492889062
564	2.365	1.8328315923173406	0.12066736502738243	38.235473157901474	32.93384948841398
565	2.366	1.8834194629999677	0.12373272996258791	37.993791459379835	32.23411052932336
566	2.367	1.9227027972948842	0.12624290009905256	37.754010330968875	31.528813535775758
567	2.368	1.9512022240970923	0.12819588699695805	37.51604365911034	30.820794164697777
568	2.369	1.9698773344349407	0.12962121213536695	37.27981099515576	30.113042449447544
569	2.37	1.9800648759898987	0.13057512682280503	37.04524022484346	29.40859994257576
570	2.371	1.9833904435523149	0.13113426605446446	36.8122697098771	28.710462596432063
571	2.372	1.9816590380615329	0.13138813546707206	36.580849747485786	28.021491599180777
572	2.373	1.976731711205571	0.13143092960657712	36.350943237567144	27.344333969688094
573	2.374	1.9703968330408936	0.13135324456497677	36.122525500881736	26.681354452550853
574	2.375	1.9642451836338828	0.13123427059095616	35.89558325170121	26.034580092807694
575	2.376	1.9595579997472192	0.13113502627423748	35.67011278960592	25.40565873490645
576	2.3770000000000002	1.9572162925887746	0.13109312549614124	35.44611753280309	24.795832502838973
577	2.378	1.9576382483686277	0.13111945621430168	35.22360506464657	24.205927009724846
578	2.379	1.9607494485534618	0.13119700515892263	35.00258390185009	23.636356572612936
579	2.38	1.9659881723773036	0.1312818968554486	34.78306021409806	23.08714506421676
580	2.3810000000000002	1.9723453783330855	0.13130654340414533	34.56503472855667	22.55796124893092
581	2.382	1.9784363297018115	0.1311846382254348	34.348500038846254	22.0481665932729
582	2.383	1.982598454186438	0.13081758683760145	34.13343850751358	21.556872705590216
583	2.384	1.983008108202496	0.13010186279793173	33.91982090650914	21.083004854901546
584	2.3850000000000002	1.9778076091482557	0.1289367159585441	33.707605885341806	20.62536754966483
585	2.386	1.965233304682472	0.12723164770469347	33.496740296002	20.182708010090792
586	2.387	1.9437356024199661	0.12491310380225126	33.28716034234976	19.753773594028967
587	2.388	1.9120827549692712	0.12192991532863909	33.07879346436855	19.337359843675976
588	2.3890000000000002	1.8694416891877346	0.118257133402435	32.8715608189027	18.932346766836908
589	2.39	1.8154311373894814	0.11389804257823702	32.66538018180323	18.537722164549237
590	2.391	1.7501445869245031	0.10888428760107906	32.46016907420923	18.152592141847833
591	2.392	1.6741429091974878	0.10327419511171176	32.25584790908707	17.77618024326173
592	2.3930000000000002	1.588418757252456	0.09714950324266265	32.05234296284832	17.407817787951423
593	2.394	1.4943367506328904	0.09061081741585177	31.849588999320765	17.046928804918636
594	2.395	1.3935549526939512	0.08377218271112936	31.647531406917345	16.693013382832408
595	2.396	1.287934093429464	0.07675519821177969	31.446127751147596	16.345633194758218
596	2.3970000000000002	1.1794413602471332	0.06968309677385694	31.245348689824617	16.004402433247847
597	2.398	1.0700553858275172	0.06267517818208385	31.045178243607218	15.668986449919755
598	2.399	0.9616783721129687	0.0558419209241316	30.845613456346705	15.339109140608123
599	2.4	0.8560602081074611	0.04928101604236519	30.64666351518047	15.0145686962585
600	2.4010000000000002	0.7547380978603322	0.043074474830453596	30.448348427329446	14.695259917517872
601	2.402	0.6589937553656907	0.03728686956728953	30.250697367972307	14.38120003758889
602	2.403	0.5698287822237952	0.03196468107774841	30.05374682115887	14.072554067707484
603	2.404	0.48795754103621575	0.02713665506850466	29.8575386341401	13.769655193500823
604	2.4050000000000002	0.4138157644478715	0.022815015202623745	29.66211809604998	13.47301578221775
605	2.406	0.34758235511771446	0.018997346800698877	29.467532136402223	13.183325128504254
606	2.407	0.2892113594221885	0.015668950802914326	29.273827719412694	12.901431130022637
607	2.408	0.2384709287904251	0.012805471290052273	29.08105048882578	12.628304549536926
608	2.4090000000000003	0.19498618151621014	0.010375618175916573	28.88924369660734	12.36498624799411
609	2.41	0.1582831894748634	0.00834383555197575	28.69844742917022	12.112519593708006
610	2.411	0.12783177201321347	0.0066728011856692976	28.508698127870254	11.87187198226956
611	2.412	0.10308531406917722	0.00532567960849702	28.32002838706416	11.643850861108673
612	2.4130000000000003	0.08351637238336275	0.004268086369757165	28.13246700328787	11.429020684893636
613	2.414	0.06864733758938121	0.003469751443759286	27.946039242956996	11.227627714339857
614	2.415	0.058075839894643676	0.0029058934297138896	27.76076729292864	11.03953944253797
615	2.416	0.05149489656859705	0.002558331958993767	27.57667085762963	10.864204677759586
616	2.4170000000000003	0.04870799093923857	0.002416373359634944	27.393767867447547	10.700638976939002
617	2.418	0.04963935001254441	0.0024775045883789065	27.212075264921648	10.547438312069136
618	2.419	0.054339668423440006	0.002747923773079116	27.031609837241145	10.40282171145268
619	2.42	0.06298743675870526	0.0032429238875255418	26.852389065119436	10.264701331276653
620	2.4210000000000003	0.0758859049323574	0.0039871308651119024	26.67443195890391	10.130776179342108
621	2.422	0.09345558134219109	0.005014580762171162	26.497759852697207	9.99864372973467
622	2.423	0.11622207019211916	0.0063686043663483535	26.32239712641186	9.865922112985679
623	2.424	0.14479901261700837	0.008101473815243142	26.14837182439425	9.730374582929986
624	2.4250000000000003	0.17986594485438018	0.010273756100096553	25.975716138024616	9.590027641473563
625	2.426	0.22214103159152934	0.012953314284264494	25.804466719153094	9.443274579771868
626	2.427	0.2723488758650394	0.01621390002254593	25.63466479200909	9.288957240754927
627	2.428	0.33118393666767987	0.02013329122888377	25.466356033942887	9.126420435717087
628	2.4290000000000003	0.39927047699010404	0.024790946664403145	25.299590200490645	8.955535517380396
629	2.43	0.4771203821096039	0.030265174343649004	25.134420478076116	8.776691945426885
630	2.431	0.5650905856206759	0.03662984186721932	24.970902558155572	8.590758078066752
631	2.432	0.6633421696945254	0.043950692324904436	24.809093439460295	8.399014681724701
632	2.433	0.771803418102934	0.05228136695055236	24.649049979531576	8.203066583023439
633	2.434	0.8901391546448306	0.06165927249697608	24.490827232042697	8.004739338317048
634	2.435	1.017728567851939	0.07210146435709815	24.334476621288324	7.805968657724853
635	2.436	1.1536533956645414	0.08360074281905719	24.180044018416673	7.60869053955545
636	2.437	1.2966978331397048	0.09612217681208395	24.027567794231395	7.414739651889221
637	2.438	1.445360866412007	0.10960027490219476	23.877076929605074	7.22576250105167
638	2.439	1.597880981506672	0.12393701568739374	23.72858926595578	7.043150459548532
639	2.44	1.752272416276114	0.13900092855347998	23.582109974485213	6.867995932105048
640	2.441	1.9063713938447844	0.15462738135466284	23.437630314108553	6.701072981937161
641	2.442	2.0578901700583847	0.17062018526763892	23.295126734855838	6.542841789354331
642	2.443	2.2044763066041697	0.1867545709373665	23.154560367087626	6.3934745299257685
643	2.444	2.3437743857130378	0.20278152684668344	23.015876918547978	6.252898774661949
644	2.445	2.473487424328984	0.21843342381471487	22.879006982653404	6.120853431070937
645	2.446	2.591435508274078	0.23343078212949842	22.74386674401564	5.9969516225452395
646	2.447	2.695609605520077	0.2474899735789389	22.61035905233525	5.880744763165739
647	2.448	2.7842190659413544	0.26033159299860326	22.478374824395313	5.771782404164995
648	2.449	2.8557318947669637	0.2716891861209714	22.34779472635898	5.669663150333108
649	2.45	2.9089074204058267	0.2813179853866846	22.21849108482148	5.574072985477458
650	2.451	2.94282139817852	0.28900328545025356	22.090329974505703	5.484808603361277
651	2.452	2.956883855811006	0.2945680873581986	21.963173432172145	5.401784703550086
652	2.453	2.9508500790797094	0.2978796561389811	21.836881749115314	5.3250255703667975
653	2.454	2.9248250722615885	0.2988546713791784	21.71131579742424	5.254642506818185
654	2.455	2.8792616512090077	0.2974627038712014	21.586339347107653	5.190799758634956
655	2.456	2.814952099941301	0.29372782209211157	21.461821331694505	5.133672371369202
656	2.457	2.733013116447902	0.2877282173671768	21.337638018962117	5.083399933517171
657	2.458	2.6348636579077915	0.27959383208382965	21.213675041419176	5.04004035209241
658	2.459	2.522195322023083	0.26950207608818355	21.089829238891404	5.00352768782728
659	2.46	2.3969350968592966	0.2576718163375758	20.966010264079188	4.973637669573957
660	2.461	2.2612006735917363	0.2443559173989314	20.84214190241058	4.9499638532595895
661	2.462	2.1172490118565626	0.22983268887381778	20.718163060879807	4.931906545354952
662	2.463	1.9674194176460964	0.2143966542948423	20.594028387513177	4.918675639284242
663	2.464	1.81407296418664	0.1983490896722126	20.469708493841708	4.909307485926387
664	2.465	1.6595305775538922	0.181988785605734	20.34518976697387	4.902694907796661
665	2.466	1.506012448512138	0.1656034637656415	20.220473774724564	4.897628538969623
666	2.467	1.355581565989829	0.14946222793682387	20.095576285538737	4.892846890470841
667	2.468	1.210094067053987	0.13380935530941757	19.970525943145738	4.887091954028204
668	2.469	1.071158764076947	0.11885964083240534	19.845362652428857	4.879166801984811
669	2.47	0.9401076716709744	0.10479540322782899	19.720135746438253	4.8679915375522365
670	2.471	0.8179786674208058	0.09176515351194861	19.594902013671124	4.8526540990919615
671	2.472	0.7055106513454508	0.07988382351632924	19.469723668962477	4.832452808042763
672	2.473	0.6031507956471752	0.069234360302758	19.344666350355066	4.806928138425378
673	2.474	0.5110727717504928	0.059870418706683824	19.21979721841859	4.775881927690637
674	2.475	0.42920426712908893	0.05181983309922184	19.09518322439666	4.73938308423899
675	2.476	0.35726170283640074	0.04508852352666108	18.970889600328608	4.697759710539874
676	2.477	0.294789855183223	0.03966449141936923	18.84697860918899	4.651578386620626
677	2.478	0.24120407067175567	0.035521584949129534	18.72350857741412	4.601612086828105
678	2.479	0.19583292126559487	0.03262276110643509	18.600533217169904	4.5487987846010105
679	2.48	0.15795944117315786	0.03092263657952432	18.47810123236903	4.494193202670934
680	2.481	0.12685947074608392	0.03036919746206414	18.356256191502503	4.438914375213974
681	2.482	0.1018360584429704	0.03090462296365189	18.23503664220903	4.38409170861792
682	2.483	0.08224929094367313	0.03246526459699567	18.11447643724998	4.33081208075826
683	2.484	0.06754129410452457	0.03498090371151265	17.994605238969474	4.280070240771339
684	2.485	0.05725644348056576	0.03837348097019885	17.875449168960873	4.232724406505089
685	2.486	0.051057024648754154	0.04255554624552054	17.757031570929406	4.189458551580428
686	2.487	0.04873468507721421	0.04742871214743311	17.639373856977457	4.150752470771967
687	2.488	0.05021802706094626	0.05288240589154384	17.522496410083118	4.116860344277913
688	2.489	0.05557662147859127	0.058793200855333384	17.406419517829775	4.087798208332659
689	2.49	0.06502159857375339	0.06502497108726231	17.291164314037793	4.063340486798737
690	2.491	0.07890282311567735	0.0714300512748568	17.176753705605133	4.043025537389577
691	2.492	0.09770251736722362	0.07785150524653668	17.06321326152429	4.026169997977702
692	2.493	0.1220250852121735	0.08412651379964024	16.950572039861427	4.011891558341301
693	2.494	0.15258283928642022	0.09009079481676048	16.838863326776863	3.999139606183461
694	2.495	0.19017735789783355	0.0955838734950625	16.728125259904086	3.986732984766794
695	2.496	0.23567630876812387	0.1004549365344046	16.61840130712675	3.973403845150435
696	2.497	0.28998577048532065	0.10456893917503825	16.50974057157037	3.957846284404946
697	2.498	0.35401834721650405	0.10781259446766128	16.40219789495781	3.9387681518445214
698	2.499	0.42865768425125883	0.11009986432227212	16.29583373475241	3.914944109605376
699	2.5	0.5147203191655007	0.11137659318409636	16.190713795912032	3.8852677906394724
700	2.501	0.6129161080752624	0.11162397605561385	16.086908405557764	3.8488007467824925
701	2.5020000000000002	0.7238087095990767	0.11086062848503787	15.984491628109195	3.80481585743954
702	2.503	0.8477777557910947	0.10914311998597698	15.883540128907985	3.752833000020452
703	2.504	0.9849843636476041	0.1065649352441997	15.784131805287256	3.6926450752618476
704	2.505	1.135341531127132	0.10325392967558965	15.686344214583205	3.624332924563782
705	2.5060000000000002	1.2984907235851724	0.09936843795303049	15.59025283784463	3.5482682450289786
706	2.507	1.4737856140935235	0.095092267874927	15.495929225214116	3.4651042584136613
707	2.508	1.6602835350913754	0.09062886149419538	15.403439073587295	3.375754569858028
708	2.509	1.8567447820517329	0.08619492771532705	15.312840288992328	3.281361304462182
709	2.5100000000000002	2.0616395399366043	0.08201384567884637	15.224181085321721	3.1832541810142296
710	2.511	2.273161933505192	0.07830910927584116	15.137498168128669	3.0829026284134233
711	2.512	2.4892505724197886	0.07529803567962284	15.052815047999353	2.981863341788031
712	2.513	2.7076149883103264	0.07318590219812995	14.970140523546894	2.881725799202929
713	2.5140000000000002	2.9257675321915735	0.07216061416824025	14.88946737035458	2.7840582206304774
714	2.515	3.141060575253538	0.07238794992206672	14.810771270050678	2.690356268118038
715	2.516	3.350729166102331	0.07400738376619355	14.734010013563916	2.6019964905646695
716	2.517	3.5519395568944474	0.077128459208619	14.659123014402745	2.5201961449735304
717	2.5180000000000002	3.741844128173191	0.0818276747162649	14.586031170835218	2.4459806158075823
718	2.519	3.9176431370402116	0.08814585288255512	14.514637118865526	2.380159238256435
719	2.52	4.07665333133248	0.09608598838875654	14.444825919209027	2.32330993519163
720	2.521	4.216382800010193	0.10561160588942115	14.376466219159003	2.2757727172616278
721	2.5220000000000002	4.334610502287423	0.11664569986454094	14.30941192250634	2.2376517775549174
722	2.523	4.429467821351936	0.12907036779633949	14.243504386149057	2.208825635659704
723	2.524	4.499518353914845	0.1427272790541213	14.17857514008943	2.1889645453803706
724	2.525	4.543831136006379	0.15741913868427906	14.114449098542567	2.1775541694104295
725	2.5260000000000002	4.5620417903210875	0.1729123033447089	14.05094819536727	2.1739243386570326
726	2.527	4.554395818958449	0.18894068312990506	13.98789533957689	2.177281553914961
727	2.528	4.5217685768219535	0.205211017304617	13.925118549789651	2.1867437589327157
728	2.529	4.465657404528169	0.22140954545225414	13.862455094196783	2.201375827308957
729	2.5300000000000002	4.388142960329312	0.23721001178684528	13.799755439118083	2.2202241749005944
730	2.531	4.2918188735724	0.2522828447789088	13.736886798221738	2.24234894853861
731	2.532	4.179691278876307	0.2663052537390399	13.6737360788139	2.2668523618229175
732	2.533	4.055052353563284	0.2789718865932554	13.610212042700851	2.292901954531347
733	2.5340000000000003	3.9213344104126433	0.29000560730344027	13.546246536777197	2.319747840406118
734	2.535	3.781953129328165	0.2991678856659459	13.481794700727376	2.346733366254315
735	2.536	3.640149909211775	0.30626825421900633	13.416834122413592	2.373299012215622
736	2.537	3.498843906841137	0.31117228289348947	13.351362980685622	2.3989797907079637
737	2.5380000000000003	3.3605040049972206	0.31380755591422715	13.285397284639899	2.423396818109887
738	2.539	3.227049713749827	0.314167208669933	13.218967381662052	2.4462441065011955
739	2.54	3.0997879493561284	0.31231069309302856	13.15211395816012	2.4672719238049643
740	2.541	2.9793899348871857	0.3083615835291185	13.08488379197407	2.4862682767317983
741	2.5420000000000003	2.865909373954417	0.3025024029671109	13.017325530755745	2.5030401676205436
742	2.543	2.7588398533221925	0.294966630934926	12.949485764724239	2.5173962584396143
743	2.544	2.6572064309504233	0.286028236411505	12.881405635667814	2.529132446708927
744	2.545	2.5596838397780712	0.2759892478067981	12.813118179362947	2.5380216305616092
745	2.5460000000000003	2.464731909251957	0.26516601361955633	12.744646539834061	2.5438086311607138
746	2.547	2.3707378271207933	0.25387490942521695	12.676003126416454	2.5462108716205054
747	2.548	2.276154796146104	0.24241829964027334	12.607189714387433	2.5449250057084862
748	2.549	2.179627455359999	0.23107155999819382	12.53819842302102	2.539639270446812
749	2.5500000000000003	2.080096019385804	0.22007190720194744	12.46901344676858	2.5300509270331313
750	2.551	1.9768732582931805	0.20960966887601004	12.399613370288032	2.515887775669663
751	2.552	1.8696909631664642	0.19982246743523102	12.329973869208011	2.4969324017883436
752	2.553	1.758715166193674	0.19079259758511935	12.260070587147371	2.4730475519969066
753	2.5540000000000003	1.6445318614713458	0.18254766371403358	12.189881985250663	2.444200864147291
754	2.555	1.5281070872463003	0.17506432706956523	12.11939198144927	2.410487101066149
755	2.556	1.4107268158614088	0.16827481027171437	12.048592229659636	2.3721460720644867
756	2.557	1.2939230521229061	0.16207563412674403	11.977483930180794	2.3295745760113338
757	2.5580000000000003	1.1793928317680349	0.15633793194807602	11.906079107243608	2.2833309640386954
758	2.559	1.0689164744566142	0.1509186089339273	11.834401333658034	2.2341312910209528
759	2.56	0.9642805743978475	0.1456715932493348	11.762485921943021	2.182836486937242
760	2.561	0.8672099452633545	0.14045846099520054	11.690379633178997	2.1304305081309143
761	2.562	0.7793112403169082	0.1351578040519875	11.618139977112714	2.07798999327736
762	2.563	0.702029418117526	0.12967283843425614	11.54583418895054	2.0266465133122473
763	2.564	0.6366167833568886	0.12393690858798616	11.473537970113517	1.977543029876445
764	2.565	0.5841131409859346	0.11791671532834187	11.401334073320713	1.931786624869566
765	2.566	0.5453347626079604	0.11161326664387053	11.329310798833355	1.8903999002848682
766	2.567	0.5208694358500322	0.10506070710792244	11.25756045115231	1.8542736453959594
767	2.568	0.5110748621748198	0.09832331111785196	11.186177786747834	1.8241234097078616
768	2.569	0.5160780534052885	0.09149101890780918	11.115258466231085	1.8004524978461423
769	2.57	0.5357740798007311	0.08467394750837574	11.044897511093671	1.783523621072466
770	2.571	0.5698234397116009	0.07799632102525508	10.975187757462145	1.7733410145953936
771	2.572	0.6176483294949245	0.07159023925548046	10.906218298190227	1.7696442850854792
772	2.573	0.6784290614727199	0.06558964761916597	10.838072910124321	1.7719146212551857
773	2.574	0.7511026809286194	0.06012479397548977	10.770828474756131	1.7793933198598901
774	2.575	0.8343663610735166	0.05531736973050121	10.704553416161229	1.7911118908016492
775	2.576	0.9266883261175276	0.05127644442023409	10.639306197944421	1.805932349511428
776	2.577	1.0263288224123033	0.04809522425232332	10.575133938296588	1.822595722057385
777	2.578	1.131373024377497	0.04584860340811486	10.51207121652201	1.8397763142335346
778	2.579	1.2397767690515764	0.04459143693671421	10.4501391529911	1.8561389601696665
779	2.58	1.3494247475372452	0.04435744733631653	10.389344845358634	1.8703962911094314
780	2.581	1.4581993673264435	0.045158681778592745	10.329681235732378	1.8813630640863563
781	2.582	1.5640570867758534	0.04698545895717075	10.27112746589617	1.888004765988335
782	2.583	1.6651077742576545	0.0498067771832377	10.21364975134593	1.8894780523770125
783	2.584	1.7596917169715074	0.05357119085467052	10.157202771522272	1.8851610724229693
784	2.585	1.8464484325786508	0.05820819286436421	10.101731535906508	1.8746723406617332
785	2.586	1.9243715154332564	0.06363015884286506	10.04717364702243	1.8578775030290957
786	2.587	1.992844419515209	0.06973491012915774	9.993461845697935	1.8348840622581568
787	2.588	2.0516533214024584	0.0764089333648132	9.940526695064941	1.8060248265012646
788	2.589	2.100974933600638	0.08353125592431894	9.888299241182299	1.7718314761089606
789	2.59	2.141339206880463	0.09097792138250316	9.83671348251933	1.7330001630632799
790	2.591	2.1735690787393542	0.09862694394984789	9.785708489337752	1.6903514308830738
791	2.592	2.198701574110778	0.10636355337735708	9.735230037368963	1.6447869474503138
792	2.593	2.2178964189912778	0.11408548138940934	9.685231656712856	1.5972455710816393
793	2.594	2.232339682139643	0.1217079962639286	9.635675043772363	1.5486611282377476
794	2.595	2.243150651870816	0.12916837141885787	9.586529837264285	1.49992399054619
795	2.596	2.2513000846326268	0.13642948200102664	9.537772814065427	1.4518481319959973
796	2.597	2.2575471062250814	0.14348226242282108	9.489386611655132	1.405144864966556
797	2.598	2.2624004633999597	0.15034682570203595	9.441358126176153	1.3604039405655426
798	2.599	2.266107648968436	0.15707213672807227	9.393676764333144	1.3180821980078385
799	2.6	2.2686728581195807	0.16373423736055273	9.346332740344401	1.2784994976821031
800	2.601	2.2699020227798012	0.17043313045562514	9.299315604344384	1.2418413026353667
801	2.602	2.2694705791035754	0.17728853045790255	9.252613166122417	1.2081670019971578
802	2.603	2.2670074065494186	0.18443476861100835	9.20621093973143	1.1774229040253954
803	2.604	2.2621867557839983	0.19201519172402037	9.160092183744302	1.149458761293152
804	2.605	2.254819118365131	0.20017640875858375	9.11423855344008	1.1240467117491404
805	2.606	2.2449319697330425	0.20906271752290737	9.06863132041222	1.1009016057887755
806	2.607	2.2328321404510283	0.21881098737241625	9.0232530576747	1.0797018162576935
807	2.608	2.2191431575051563	0.2295461903333833	8.978089639641517	1.0601097704625366
808	2.609	2.2048130926146188	0.24137767338741525	8.93313237085288	1.041791578704968
809	2.61	2.1910910460553485	0.2543961619509518	8.888380038225696	1.0244352459812474
810	2.611	2.1794731366305338	0.268671392636086	8.843840680551548	1.007767032851743
811	2.612	2.17162150691379	0.2842502047930105	8.79953288590316	0.9915655764827984
812	2.613	2.1692621507772643	0.3011548848642745	8.755486460846651	0.975673399419412
813	2.614	2.174069130674424	0.31938156077389396	8.711742361773512	0.9600054339514583
814	2.615	2.187543836265584	0.33889848592904515	8.6683518340576	0.9445541904204546
815	2.616	2.210898273802056	0.35964412915874683	8.625374764260176	0.9293912166041829
816	2.617	2.2449509695715566	0.38152508846691996	8.58287730922965	0.9146645494345952
817	2.618	2.2900429911033826	0.40441395950277	8.540928918958423	0.9005919629406632
818	2.619	2.345979964284541	0.42814739864206913	8.499598913464864	0.887449974459761
819	2.62	2.412003961552631	0.45252470972590775	8.458952804800663	0.8755587839351929
820	2.621	2.48679694609408	0.4773073386945436	8.419048571805156	0.8652635789108472
821	2.622	2.568515271183416	0.5022196709482342	8.379933096996933	0.8569129225641707
822	2.623	2.6548527269999833	0.5269514865622755	8.341638962787709	0.850835228538521
823	2.624	2.7431279414714296	0.5511623385860498	8.304181779849099	0.8473145843780481
824	2.625	2.830390675844533	0.5744879856929016	8.267558186560368	0.846567383312491
825	2.626	2.9135407608590818	0.5965488440590049	8.231744618083855	0.8487213323015523
826	2.6270000000000002	2.9894530994856803	0.6169602405264655	8.196696899965595	0.8537983987765281
827	2.628	3.055102280007287	0.6353440684829758	8.162350677305938	0.8617031248410506
828	2.629	3.107680830263366	0.6513412887029744	8.128622649161247	0.8722174731719297
829	2.63	3.1447059123851555	0.6646245973189407	8.09541254104805	0.8850029842320642
830	2.6310000000000002	3.1641102130670915	0.6749105162328287	8.062605717719594	0.899610543765341
831	2.632	3.164313837685286	0.6819701565348909	8.03007631464337	0.9154975187463857
832	2.633	3.144275091235347	0.6856379655030564	7.997690750140172	0.932051463551335
833	2.634	3.1035190674454376	0.6858178885118333	7.965311470823501	0.9486190750603735
834	2.6350000000000002	3.0421439317399694	0.682486548439265	7.9328007803640075	0.9645386340734543
835	2.636	2.960805653948972	0.6756932515069818	7.9000246050794924	0.9791738534426082
836	2.637	2.860682715757724	0.6655568509868757	7.866856058718466	0.9919468928801431
837	2.638	2.743422985934074	0.6522597184301069	7.8331786823561185	1.0023683145788398
838	2.6390000000000002	2.6110755244784434	0.636039266263864	7.79888925285559	1.0100619444316938
839	2.64	2.466010542537861	0.6171776187290787	7.763900074170488	1.0147829560262287
840	2.641	2.3108310997186012	0.595990127605519	7.728140689144076	1.0164279788656978
841	2.642	2.148280349666744	0.5728134680172814	7.691558974593981	1.0150366066142908
842	2.6430000000000002	1.981148230401864	0.5479940270122566	7.654121608444833	1.0107842961749247
843	2.644	1.812181420407944	0.5218772187485954	7.615813923461254	1.0039672522152898
844	2.645	1.644000133219072	0.4947982353897816	7.576639186621407	0.9949804352239402
845	2.646	1.4790249011379744	0.4670745864843479	7.536617365208115	0.9842902725834265
846	2.6470000000000002	1.3194159154969929	0.4390006081671658	7.495783459177416	0.9724039608322401
847	2.648	1.1670267747816538	0.41084395382901673	7.454185493343248	0.9598374058964035
848	2.649	1.0233736852421307	0.3828439254334128	7.411882271684001	0.9470838532339084
849	2.65	0.8896203144321995	0.3552113819970473	7.368940999256556	0.9345851213312043
850	2.6510000000000002	0.7665776750635199	0.32812987748119604	7.325434874794398	0.922707090633704
851	2.652	0.6547176724280702	0.3017576384768502	7.281440749462495	0.9117207446050392
852	2.653	0.5541983341956529	0.27622999198425935	7.237036935190768	0.9017896435373817
853	2.654	0.4648982950253664	0.25166189049803556	7.192301230552672	0.8929642693560146
854	2.6550000000000002	0.3864578522904306	0.22815024742730186	7.147309214523057	0.88518324328745
855	2.656	0.3183238477591578	0.2057758804002126	7.1021328399482275	0.8782810157290855
856	2.657	0.2597957505959125	0.18460495218849896	7.056839340450116	0.8720012807666868
857	2.658	0.2100705921280963	0.1646898882542662	7.011490447882425	0.8660150916027365
858	2.6590000000000003	0.16828479457141668	0.14606982722572404	6.966141903239349	0.8599424561128802
859	2.66	0.13355140056130563	0.1287707192754296	6.920843232691568	0.8533760763206335
860	2.661	0.1049917033858372	0.11280522355617016	6.875637752487574	0.8459058593706789
861	2.662	0.0817607583777191	0.09817256862552508	6.830562761828292	0.8371428645199153
862	2.6630000000000003	0.06306669015307131	0.08485853091413638	6.785649881262764	0.8267414521809476
863	2.664	0.04818407376599961	0.07283565967036762	6.740925495241837	0.8144185570458923
864	2.665	0.03646194592693099	0.06206383778793908	6.696411260655803	0.7999692068726909
865	2.666	0.027327190538984386	0.052491222488625436	6.652124647870397	0.7832776403381758
866	2.6670000000000003	0.02028414468907724	0.044055563872155555	6.608079486361843	0.7643236299935761
867	2.668	0.014911297096858123	0.03668585798687429	6.564286492994401	0.7431838782492347
868	2.669	0.010855915311145761	0.030304258215661906	6.520753766823729	0.7200286138490422
869	2.67	0.007827357090794096	0.024828146824689094	6.4774872397000935	0.6951137618660156
870	2.6710000000000003	0.005589711910776752	0.0201722583647455	6.434491076647776	0.6687692804584933
871	2.672	0.00395429544395279	0.01625074772740876	6.391768023884389	0.6413844416400521
872	2.673	0.0027723957667844554	0.012979106403557667	6.34931970537604	0.6133909713915497
873	2.674	0.00192855451658286	0.010275848477661217	6.307146871040023	0.5852450485819937
874	2.6750000000000003	0.0013345658041444023	0.008063910359691246	6.265249601190654	0.5574091868242307
875	2.676	0.0009242940187754027	0.006271732448479119	6.22362747269945	0.5303349861827654
876	2.677	0.0006493500015585949	0.004834014374739087	6.182279692739366	0.5044476438963387
877	2.678	0.00047562278202799524	0.00369215623697853	6.141205206042158	0.4801329603551522
878	2.6790000000000003	0.0003806392190901732	0.0027944149890967913	6.100402781439272	0.45772737794101015
879	2.68	0.00035171366117100605	0.0020958171781760068	6.059871083190503	0.4375113592124063
880	2.681	0.0003848508797769417	0.0015578764663696908	6.0196087323146426	0.41970616354303947
881	2.682	0.0004843745677457302	0.001148167182848581	5.979614362887777	0.40447383591223907
882	2.6830000000000003	0.0006632671039219296	0.0008398042614620459	5.9398866781047435	0.3919199969006917
883	2.684	0.0009442205452409774	0.000610876241862172	5.90042451082553	0.38209883690913327
884	2.685	0.0013614103931154696	0.00044387251883644694	5.861226893341133	0.3750195854748513
885	2.686	0.0019630090640054966	0.00032513963457401633	5.822293141163302	0.3706536595502625
886	2.6870000000000003	0.002814451660116691	0.0002443949028047951	5.783622955713082	0.3689416987051607
887	2.688	0.004002449184521912	0.0001943196260737597	5.745216550779055	0.369799770335553
888	2.689	0.0056397106940512575	0.00017024900264549364	5.707074807437527	0.3731241676919961
889	2.69	0.007870283607851485	0.00016997169574512779	5.669199461659895	0.378794415461231
890	2.691	0.01087534918641732	0.00019364894631241833	5.631593327947081	0.38667432425589365
891	2.692	0.014879218459084008	0.0002438608872561096	5.594260560900297	0.3966111756029403
892	2.693	0.020155165325602423	0.00032578608117022256	5.557206954542481	0.40843335009828796
893	2.694	0.027030613824125048	0.0004475188966995475	5.52044027635683	0.42194691101116916
894	2.695	0.035891074648681985	0.0006205277670703437	5.48397062937128	0.4369318041460884
895	2.696	0.04718211444980007	0.0008602552463829091	5.447810831222846	0.4531384172520021
896	2.697	0.06140855608249827	0.0011868577431364555	5.411976794115986	0.4702852500216647
897	2.698	0.07913006708396876	0.001626078586928382	5.376487884186836	0.4880583773071401
898	2.699	0.10095231663846826	0.002210242495843882	5.3413672333708435	0.5061132496221376
899	2.7	0.12751298651320173	0.0029793525059113465	5.306641971936546	0.5240791792530732
900	2.701	0.1594621237511252	0.0039822620868395185	5.272343345994838	0.541566625894393
901	2.702	0.19743663061094227	0.005277885731102736	5.238506682192799	0.5581771448504059
902	2.703	0.24202909925672236	0.00693640113462451	5.205171162146222	0.573515617002764
903	2.704	0.2937517019722349	0.009040385673551553	5.172379372589989	0.5872041652603968
904	2.705	0.3529964155230733	0.01168581979812427	5.14017660422853	0.5988969959357623
905	2.706	0.41999345016428113	0.014982880838372455	5.108609883112453	0.6082952989325315
906	2.707	0.4947703166071642	0.019056443186861692	5.07772673299993	0.6151613047488824
907	2.708	0.577114435887365	0.02404619550954607	5.047573685138496	0.6193306291377162
908	2.709	0.6665425116061807	0.030106283111459367	5.018194572357408	0.6207221313854503
909	2.71	0.7622799786662471	0.03740438437433778	4.9896286659966975	0.6193446578684524
910	2.711	0.8632536657923506	0.04612013477434345	4.961908735351619	0.61530022360098
911	2.712	0.9681003282727599	0.056442820853583306	4.935059128045602	0.6087833842234559
912	2.713	1.0751929162533453	0.06856828014955141	4.909093984019489	0.6000767532070437
913	2.714	1.1826853676108664	0.08269496201037872	4.884015703679179	0.589542810223897
914	2.715	1.2885754112009362	0.09901912899740711	4.8598137905214065	0.5776123164693546
915	2.716	1.39078342599413	0.11772920973245588	4.836464179114958	0.5647697951485345
916	2.717	1.4872439398743398	0.1389993519780396	4.813929140214908	0.5515366482296361
917	2.718	1.5760050004912423	0.1629822695262867	4.792157826427553	0.5384525649553216
918	2.719	1.6553295451856687	0.18980152765949068	4.771087485517915	0.526055936462583
919	2.72	1.723792162935159	0.21954346829409632	4.750645326314757	0.5148640276760655
920	2.721	1.7803643792356971	0.25224903518257585	4.730750977113757	0.505353675081569
921	2.722	1.8244818687166993	0.2879058183228987	4.711319431920402	0.4979432779227164
922	2.723	1.8560878276631358	0.32644069043963947	4.692264339461668	0.4929768294089334
923	2.724	1.8756480864202396	0.36771345148340556	4.673501457186782	0.49071069021725694
924	2.725	1.8841353266359744	0.41151192335265385	4.654952070603427	0.49130373417826356
925	2.726	1.8829818631064767	0.4575489402558685	4.6365461696449195	0.49481139082130304
926	2.727	1.8740026939435388	0.5054616548116492	4.618225179735201	0.5011839682180104
927	2.728	1.859292736113549	0.5548135222218757	4.599944066053534	0.5102694621579846
928	2.729	1.8411041636824115	0.6050992331376317	4.581672664227299	0.5218208482184303
929	2.73	1.8217113848262907	0.6557527417297095	4.563396137161666	0.5355076207291445
930	2.731	1.803272291471592	0.7061583839772806	4.545114512805762	0.5509311007253952
931	2.732	1.7876948944057076	0.7556649107395281	4.526841317452379	0.5676428013082055
932	2.733	1.7765182688308927	0.8036020821783494	4.508601379323707	0.5851649331706733
933	2.734	1.7708158863938508	0.8492992980242462	4.490427933265331	0.6030119751808456
934	2.735	1.7711279585488673	0.8921055862698211	4.4723592051756835	0.6207121421791614
935	2.736	1.7774274695678804	0.9314101546726623	4.454434690756299	0.6378275671163474
936	2.737	1.789122281697109	0.9666626362328602	4.436691364582851	0.6539720832102922
937	2.738	1.8050932234953156	0.997392139264049	4.419160060765997	0.6688256419895464
938	2.739	1.8237656127303243	1.0232242479068412	4.4018622552177105	0.6821446249172911
939	2.74	1.8432094039501463	1.0438952080420745	4.3848074526375465	0.6937675824992514
940	2.741	1.861261259064784	1.059262669817003	4.367991340846338	0.7036162425830974
941	2.742	1.8756604589048322	1.069312530626268	4.351394824106022	0.7116919430723061
942	2.743	1.884189806006611	1.0741616178454203	4.334983989439244	0.7180679373549279
943	2.744	1.8848125657328658	1.0740561541783982	4.31871100003472	0.7228782698206795
944	2.745	1.8757970521322265	1.069366145925342	4.302515852050351	0.7263041054014286
945	2.746	1.8558216300525594	1.0605760135822997	4.286328879715212	0.7285585094641968
946	2.747	1.82405456918623	1.0482719358605903	4.27007385220419	0.7298707086803154
947	2.748	1.7802052009218674	1.033126497105444	4.253671477042452	0.7304708233619576
948	2.749	1.7245450186974223	1.015881312590046	4.237043110407008	0.7305759574181087
949	2.75	1.6578995380470618	0.9973283578530263	4.220114475004502	0.7303783785123641
950	2.751	1.5816137095203748	0.9782907509567641	4.202819200344907	0.7300363357045261
951	2.7520000000000002	1.4974952937933668	0.9596037351108154	4.185102026176887	0.7296678625302789
952	2.753	1.4077417383159878	0.9420965881600755	4.1669215446443495	0.729347715960905
953	2.754	1.3148566619617474	0.926576148360857	4.148252396764196	0.7291074184476112
954	2.755	1.2215620369802038	0.9138125941173745	4.129086880227705	0.7289382095704126
955	2.7560000000000002	1.1307115911514773	0.9045280482487925	4.109435964496579	0.7287965797543121
956	2.757	1.0452099245785629	0.8993884923751645	4.0893297423586805	0.7286119516329557
957	2.758	0.9679404748158631	0.898999370480986	4.068817371949044	0.728295993131121
958	2.759	0.9017039297108527	0.9039051288610097	4.047966578145933	0.7277529874660575
959	2.7600000000000002	0.8491671510802228	0.914592779768048	4.026862786756336	0.7268906467111846
960	2.761	0.8128213014277557	0.9314993876918156	4.005607959687038	0.7256307364307184
961	2.762	0.7949468069902015	0.9550231630233065	3.9843191860706106	0.7239188802017593
962	2.763	0.7975821552895033	0.9855376144597527	3.9631270656405353	0.72173293739393
963	2.7640000000000002	0.8224933802690092	1.0234079694911324	3.942173899646875	0.7190893992393983
964	2.765	0.871141447241578	1.0690088360804	3.921611684629327	0.7160473307605446
965	2.766	0.9446455738746553	1.12274186566201	3.901599888646099	0.7127095018161868
966	2.767	1.0437417224965548	1.1850520071739734	3.88230298085498	0.7092204988804587
967	2.7680000000000002	1.168736940915165	1.2564408337072137	3.8638876856387623	0.7057617859087766
968	2.769	1.3194617508957762	1.3374753957893202	3.846519942733471	0.702543879283513
969	2.77	1.4952242073514197	1.428791123337056	3.8303615748717066	0.6997960058792089
970	2.771	1.6947704006905449	1.53108747185224	3.8155666929272867	0.6977538091491594
971	2.7720000000000002	1.9162568927663741	1.6451152908113666	3.8022779029703515	0.6966458385823368
972	2.773	2.1572407429009117	1.77165527893554	3.7906224166426865	0.6966796859049118
973	2.774	2.4146923243428673	1.9114873693050316	3.7807082018669567	0.6980287022126487
974	2.775	2.6850350438737114	2.065351436030849	3.7726203409161903	0.7008202331042703
975	2.7760000000000002	2.9642144135579036	2.2339003049607884	3.766417783296894	0.7051262386832401
976	2.777	3.2477968027570068	2.417646649376468	3.7621306883785115	0.7109570233153812
977	2.778	3.5310957940851226	2.6169059198673192	3.7597585448889426	0.7182585942794918
978	2.779	3.809321592409866	2.8317379564715	3.75926923027168	0.7269139131615862
979	2.7800000000000002	4.077746625103841	3.06189032335148	3.760599132957903	0.7367480183702315
980	2.781	4.331878555487878	3.306746658628238	3.763654406892296	0.7475367043288832
981	2.782	4.567630614304133	3.5652834181255764	3.768313363648563	0.7590181670879427
982	2.783	4.781478592647016	3.8360382937441866	3.7744299378347423	0.7709067910408012
983	2.7840000000000003	4.970594125036683	4.117093296799749	3.781838091652272	0.7829080781634572
984	2.785	5.132945037651889	4.406075016004503	3.790356960161553	0.7947336261570972
985	2.786	5.267355479245851	4.700173901309831	3.7997964855129167	0.8061150553271604
986	2.787	5.3735211510457335	4.996183610972867	3.8099632508697883	0.8168158689961372
987	2.7880000000000003	5.45197800528076	5.290560521729988	3.820666206530015	0.8266404039463509
988	2.789	5.504026044597361	5.579502481064052	3.8317219838541257	0.8354392733373336
989	2.79	5.531613060493355	5.85904482394599	3.8429595173171203	0.8431110052762087
990	2.791	5.537186035675127	6.125170638001148	3.854223739823224	0.849599910669107
991	2.7920000000000003	5.523520267284356	6.373931299287308	3.8653781782240264	0.8548905454372846
992	2.793	5.493537856777036	6.60157247657671	3.87630635023876	0.8589994347287574
993	2.794	5.45012793159219	6.804660175424956	3.886911945169689	0.8619649720131689
994	2.795	5.395980758905009	6.980201020163877	3.897117852868885	0.8638365698581986
995	2.7960000000000003	5.333446802356806	7.125750899161391	3.906864182228688	0.8646642045939
996	2.797	5.264429849283689	7.239506359227783	3.916105476353021	0.8644894557700425
997	2.798	5.190320751338811	7.320373743139427	3.9248073817118363	0.8633389952945834
998	2.799	5.111975276964228	7.368012011109035	3.9329430594094275	0.8612212428355881
999	2.8000000000000003	5.029736303613203	7.382846438104983	3.940489636124782	0.8581265954383953
1000	2.801	4.943497328636212	7.366051873160611	3.9474249798506684	0.8540312898508231
1001	2.802	4.852801293045644	7.319505898600316	3.953725052453098	0.84890459984433
1002	2.803	4.7569662119342535	7.245713930953597	3.9593620400097516	0.8427187429555196
1003	2.8040000000000003	4.6552272701252555	7.147709943278035	3.964303396890956	0.8354606038358209
1004	2.805	4.546884000787638	7.028937939784998	3.9685118656374705	0.8271442007069622
1005	2.806	4.431440986354172	6.893120465042382	3.971946457489641	0.817822743960065
1006	2.807	4.3087312074419035	6.744121187381827	3.9745643037310185	0.8075991673616929
1007	2.8080000000000003	4.179012653609703	6.585808893748576	3.9763232213626063	0.796634146787159
1008	2.809	4.043030976384417	6.421930041319926	3.9771847828759515	0.7851508424310504
1009	2.81	3.9020436363419417	6.255996339959127	3.977117642857399	0.7734358831415685
1010	2.811	3.7578039618057706	6.091192739211915	3.976100856321551	0.7618364256562021
1011	2.8120000000000003	3.612506566441927	5.930309750359788	3.974126926031659	0.7507534351682362
1012	2.813	3.4686984344043332	5.775702362572556	3.971204338054751	0.74063161692061
1013	2.814	3.329162458965651	5.629276044559184	3.9673593843673993	0.7319466567411995
1014	2.815	3.1967821313800258	5.492498596546646	3.962637125113964	0.7251905845682953
1015	2.816	3.0743972863168225	5.366435061474572	3.957101406741356	0.7208561509369303
1016	2.817	2.964661241705924	5.251801629146224	3.9508339206513026	0.7194211029583495
1017	2.818	2.8699093103475777	5.149033554088878	3.9439323549334597	0.7213331723290567
1018	2.819	2.792047557701499	5.058361603540165	3.936507754056853	0.7269964582178783
1019	2.82	2.7324689422975394	4.9798914656365305	3.9286812535694464	0.7367597210287736
1020	2.821	2.692001757709285	4.913680853310627	3.9205803952783054	0.7509069187022516
1021	2.822	2.6708927875642665	4.85980967985728	3.9123352506398836	0.7696501339584289
1022	2.823	2.668824994387261	4.8184395779493485	3.9040745851129586	0.7931248743951956
1023	2.824	2.684967095366149	4.789860091734486	3.8959222843375345	0.8213875894007573
1024	2.825	2.7180502211641375	4.774519994070765	3.8879942358323265	0.8544151458891246
1025	2.826	2.7664651616175466	4.773043275325585	3.8803958202046123	0.8921059423122499
1026	2.827	2.828372582476299	4.786230335989272	3.8732201172330076	0.9342823171894251
1027	2.828	2.901818104781016	4.815045729601603	3.866546878712104	0.9806939218193421
1028	2.829	2.9848442721069968	4.8605944025326675	3.8604422658640947	1.0310217723189548
1029	2.83	3.0755921377510407	4.924088741646679	3.85495929842627	1.084882767771213
1030	2.831	3.1723863874116356	5.006808868827913	3.850138918668943	1.1418345521884279
1031	2.832	3.2737994450894243	5.110058530030512	3.846011539254073	1.2013807004533552
1032	2.833	3.3786917460733794	5.235118648636043	3.8425989207401794	1.2629763137418875
1033	2.834	3.4862271546247516	5.383200193495226	3.8399162134167906	1.3260342086325911
1034	2.835	3.595864220802539	5.555397505291282	3.837973998812491	1.3899319659677964
1035	2.836	3.7073254990157074	5.752642690925862	3.8367801776517756	1.454020160143766
1036	2.837	3.8205484078693592	5.975661197169394	3.8363415715922793	1.517632107083025
1037	2.838	3.935622045747063	6.224928273185991	3.836665133689382	1.5800954415629767
1038	2.839	4.052714968297241	6.500625782350606	3.8377586949292914	1.6407457566229542
1039	2.84	4.1719991861959596	6.802598771801211	3.8396312090335214	1.6989424082689686
1040	2.841	4.2935755762128425	7.130311381964436	3.842292492866329	1.754086411409774
1041	2.842	4.417405549051453	7.482802084867499	3.845752493177215	1.8056401370242863
1042	2.843	4.54325322287305	7.858638860607645	3.8500201403468086	1.8531482803449275
1043	2.844	4.670641553592961	8.255875708817948	3.855101874822881	1.8962593241421954
1044	2.845	4.79882491523566	8.672012771440757	3.8609999508727957	1.9347464918839041
1045	2.846	4.926779551712042	9.10396321566025	3.867710634282342	1.9685269957219624
1046	2.847	5.053212186146564	9.5480307762005	3.8752224151688823	1.997678256193438
1047	2.848	5.176585932955145	9.99990236382893	3.8835143539843	2.0224497235043564
1048	2.849	5.295161576258744	10.454660299776792	3.8925546683076524	2.0432689786982983
1049	2.85	5.407051326528577	10.906818445064697	3.9022996508681604	2.0607409448498237
1050	2.851	5.5102814167844825	11.350385707923193	3.9126929865661415	2.0756392941289605
1051	2.852	5.602859414951884	11.778959128662192	3.9236655096889774	2.0888894886541407
1052	2.853	5.682841959429927	12.18584701169528	3.9351354140355785	2.1015433261348955
1053	2.854	5.748398795634768	12.564220506736364	3.9470089004807054	2.114745352855076
1054	2.855	5.797869496340863	12.907289792526683	3.9591812208866246	2.129692027969677
1055	2.856	5.829810047407359	13.208498780110718	3.9715380562792357	2.1475850412992887
1056	2.857	5.843027498832685	13.461730239798904	3.983957152516949	2.1695806661356323
1057	2.858	5.836602017505188	13.661511673437518	3.996310129351428	2.1967374329423324
1058	2.859	5.809896814190498	13.803211281280898	4.008464379118665	2.2299647051569726
1059	2.86	5.762557432095212	13.883213142256416	4.020284978808005	2.2699748949846668
1060	2.861	5.694502668957137	13.899061304749159	4.031636552672606	2.3172420525581976
1061	2.862	5.6059098768448195	13.849563864850978	4.04238503997894	2.3719693829521793
1062	2.863	5.497197499330749	13.73485020701565	4.052399341657338	2.4340678904994415
1063	2.864	5.369007463940225	13.556377245769763	4.0615528381004395	2.50314782966456
1064	2.865	5.222189492895816	13.316883529414492	4.069724785930499	2.5785239806947264
1065	2.866	5.05778860973818	13.020293206154879	4.076801612440648	2.6592350034564514
1066	2.867	4.877036213959982	12.671574858188226	4.082678131501911	2.744076302330857
1067	2.868	4.681344193827221	12.276562842787321	4.08725870370635	2.831645014786453
1068	2.869	4.472300769340586	11.841750841123265	4.090458356897955	2.9203949761110657
1069	2.87	4.251666204280907	11.374068660335867	4.092203872271415	3.0086988714492096
1070	2.871	4.021366267872804	10.880653883675647	4.092434827695108	3.09491431597405
1071	2.872	3.783481392289133	10.368629709969547	4.091104575944918	3.177450345299913
1072	2.873	3.5402298480431016	9.844899327708937	4.088181123249145	3.2548307756940726
1073	2.874	3.293943891223662	9.315965549680556	4.083647864814783	3.3257511128247925
1074	2.875	3.047038638207678	8.787782353870321	4.077504130209131	3.3891261340017236
1075	2.876	2.801974288297549	8.265642623883181	4.069765493320513	3.444125908014711
1076	2.8770000000000002	2.561213130084708	7.7541039527422715	4.0604638090875556	3.490198798117093
1077	2.878	2.3271734293372184	7.25695205213283	4.049646951513007	3.5270808549059742
1078	2.879	2.102182722340417	6.777199253124028	4.037378243296832	3.5547918783865455
1079	2.88	1.8884331779759305	6.317113914868312	4.023735584938406	3.57361924455312
1080	2.8810000000000002	1.6879415304776508	5.8782753513084245	4.008810308379002	3.58409129057075
1081	2.882	1.5025156464799314	5.461648173271597	3.992705795253935	3.5869425857487562
1082	2.883	1.3337291325074174	5.067669712022321	3.975535910967205	3.583073750990251
1083	2.884	1.182904596025771	4.6963443911871945	3.9574233119536335	3.5735086136536034
1084	2.8850000000000002	1.051105343376778	4.347339469981427	3.9384976841428934	3.5593514024084225
1085	2.886	0.9391345330106908	4.0200773976822965	3.918893965952935	3.541746418629554
1086	2.887	0.8475401943343233	3.7138209965364646	3.8987505999280216	3.5218422009067636
1087	2.888	0.7766241427655972	3.4277487303252663	3.878207844748056	3.500761669635953
1088	2.8890000000000002	0.7264527128409881	3.161018332595839	3.8574061654821934	3.479579145669182
1089	2.89	0.6968674022599999	2.9128179933273906	3.8364847065045553	3.4593045267634923
1090	2.891	0.6874939447300454	2.682405087206355	3.815579840213036	3.4408743207903907
1091	2.892	0.6977489507581608	2.469133043594337	3.794823777073201	3.425148712454517
1092	2.8930000000000002	0.7268439905527496	2.272467400142447	3.7743432195364846	3.4129134110144412
1093	2.894	0.7737877440336398	2.09199235768499	3.754258044428743	3.4048847136218936
1094	2.895	0.8373875079175435	1.9274092843801667	3.734680005168847	3.4017160390432966
1095	2.896	0.9162518359819044	1.7785286302110153	3.7157114557083144	3.4040041498120264
1096	2.8970000000000002	1.0087963231871775	1.6452566398146855	3.6974441108866545	3.412293390787802
1097	2.898	1.1132544848798147	1.5275781220723363	3.6799578711132788	3.427076525011817
1098	2.899	1.2276953228753966	1.4255363750947658	3.663319750914292	3.448791131811505
1099	2.9	1.3500485439854315	1.3392111960498867	3.6475829590392737	3.47781102616802
1100	2.9010000000000002	1.4781375732582338	1.2686957418962552	3.6327861809943256	3.514432731084218
1101	2.902	1.6097195829210662	1.214072859632095	3.6189531121269822	3.558857644611556
1102	2.903	1.7425308559081616	1.1753913793260344	3.6060922805456674	3.611171140101268
1103	2.904	1.874335040367002	1.1526427636480452	3.59419718482322	3.67132036626154
1104	2.9050000000000002	2.002971336820309	1.1457384363118697	3.5832467529812297	3.739092915952539
1105	2.906	2.1263994732112477	1.1544880708526506	3.5732061086679474	3.8140987577439773
1106	2.907	2.2427385054153954	1.1785791124361915	3.5640276100956005	3.8957578324181847
1107	2.908	2.35029702507665	1.2175578303266503	3.5556521096455036	3.9832954864384096
1108	2.9090000000000003	2.4475932070261885	1.2708122571000127	3.5480103692899863	4.075747447812106
1109	2.91	2.533364185756941	1.337557459725005	3.541024560779678	4.171975374503052
1110	2.911	2.606565383546975	1.4168237001407091	3.5346097807677426	4.27069317464186
1111	2.912	2.666361476076153	1.5074481667362498	3.5286755196141537	4.3705033856404505
1112	2.9130000000000003	2.7121115338468487	1.6080710756272416	3.5231270374955987	4.469941994504641
1113	2.914	2.7433514032308137	1.7171370296203379	3.5178666207539506	4.56752927727257
1114	2.915	2.75977651482124	1.8329025582153602	3.512794712645273	4.661823618370923
1115	2.916	2.7612280074232958	1.9534507188321188	3.5078109330104152	4.751474910505053
1116	2.9170000000000003	2.7476843690627675	2.0767134961480074	3.502815018168758	4.835274076158241
1117	2.918	2.719259810649305	2.2005024789137493	3.4977077232849743	4.9121955044472205
1118	2.919	2.676209433777198	2.3225479189021296	3.4923917330857828	4.9814297393714755
1119	2.92	2.618940085739889	2.4405457955907424	3.486772622595999	5.042404532816185
1120	2.9210000000000003	2.5480247689329203	2.552211948765777	3.4807598980558145	5.094793307718607
1121	2.922	2.4642177261473766	2.6553417399053845	3.474268130890344	5.138511067055107
1122	2.923	2.3684669577798507	2.747873114154926	3.4672181768195043	5.173698731507885
1123	2.924	2.2619209906171824	2.8279504171299816	3.4595384506812326	5.200697698813254
1124	2.9250000000000003	2.1459272025708764	2.8939859345817096	3.4511662081525882	5.220017014966018
1125	2.926	2.022019850793986	2.9447159215891827	3.4420487708751164	5.23229588221422
1126	2.927	1.8918970440806557	2.9792479113698036	3.4321446234987465	5.238264283062923
1127	2.928	1.7573871067548068	2.9970963624736324	3.4214243109813047	5.238704287532803
1128	2.9290000000000003	1.6204059520976126	2.998204213982517	3.4098710722731096	5.234414176150498
1129	2.93	1.482908078941419	2.9829486434108743	3.3974811614692775	5.226176919831601
1130	2.931	1.3468345116154006	2.952130210118463	3.3842638279781765	5.214733890087017
1131	2.932	1.2140613458108682	2.9069455483758784	3.37024095097738	5.200764012707954
1132	2.9330000000000003	1.0863525117660506	2.848944767364193	3.3554463478320558	5.184868002772358
1133	2.934	0.9653199386172711	2.7799756359962524	3.3399247986536236	5.167556890783085
1134	2.935	0.8523935581779805	2.702117400394292	3.3237308474820098	5.149243809528263
1135	2.936	0.7488026130467398	2.6176076377426805	3.3069274529139383	5.130237973891663
1136	2.9370000000000003	0.6555686421147875	2.528765850108685	3.289584566290216	5.110739940335154
1137	2.938	0.5735094214933327	2.437917529360534	3.2717777134794312	5.090837544558327
1138	2.939	0.5032521492381246	2.3473221898612384	3.2535866472847625	5.070502331826901
1139	2.94	0.4452533697418814	2.2591084041541007	3.235094122649475	5.049586749972316
1140	2.9410000000000003	0.39982260609023934	2.1752182431098235	3.2163848277557796	5.027822801754202
1141	2.942	0.3671464461128514	2.0973627835387965	3.197544482753624	5.00482318716345
1142	2.943	0.3473099219055927	2.026989575383487	3.178659096319677	4.98008615497155
1143	2.944	0.340312418258092	1.9652622261697275	3.1598143505979914	4.9530052914581555
1144	2.945	0.34607600451859993	1.9130516205648382	3.1410950691753246	4.922885288995098
1145	2.946	0.36444494996307736	1.8709377895617538	3.1225847121235764	4.888964366856723
1146	2.947	0.3951761836334096	1.8392210993396487	3.1043648378819757	4.850443491729217
1147	2.948	0.4379215152973806	1.817941246348294	3.0865144744191344	4.806521914829634
1148	2.949	0.4922034591977447	1.8069025062167714	3.0691093517172763	4.75643786865915
1149	2.95	0.5573874107343169	1.8057037586226619	3.0522209635916906	4.699512618590117
1150	2.951	0.6326536367364838	1.8137719579212697	3.035915448080093	4.635195512110035
1151	2.952	0.7169729806396595	1.830397896660666	3.0202523004876656	4.563107273961231
1152	2.953	0.8090902979450606	1.8547732757192885	3.005282959619785	4.483078607592953
1153	2.954	0.9075193889285138	1.8860282188599085	2.991049333449182	4.39518121284035
1154	2.955	1.0105525748969153	1.9232684317730648	2.977582352992536	4.299748625483586
1155	2.956	1.1162870919984558	1.9656112017988872	2.9649006601176158	4.1973848124533415
1156	2.957	1.2226692058309572	2.0122193750414272	2.95300954424303	4.088959181352343
1157	2.958	1.327555465946069	2.0623323560801654	2.9419002427895933	3.9755875304692108
1158	2.959	1.4287889349463412	2.115293084643426	2.931549709840353	3.858599407677542
1159	2.96	1.5242866758283329	2.1705698901065635	2.9219209366469014	3.7394932880490708
1160	2.961	1.6121334068265587	2.2277721432598194	2.912963877196927	3.619881844365919
1161	2.962	1.6906751752696727	2.2866587425107365	2.904616993787338	3.501430301615626
1162	2.963	1.7586062830320455	2.347138703025598	2.896809394046697	3.3857913776636757
1163	2.964	1.8150426068680003	2.4092634609588943	2.889463485424418	3.2745405762204984
1164	2.965	1.8595749449171388	2.4732109426769098	2.8824980295460527	3.1691155938174136
1165	2.966	1.892297082673395	2.5392619470400306	2.87583144086617	3.0707633303677992
1166	2.967	1.9138048505979295	2.6077699018059715	2.8693851453312105	2.9804974749648165
1167	2.968	1.9251644328221689	2.6791255312340017	2.863086798297324	2.8990689159831087
1168	2.969	1.9278504304000947	2.7537183596659216	2.8568731588318093	2.8269503539819962
1169	2.97	1.9236565013255227	2.8318972313437105	2.850692430718311	2.764335544736475
1170	2.971	1.914583597074368	2.913932119701061	2.8445059086667093	2.7111526405308437
1171	2.972	1.9027127000131097	2.9999794175582326	2.8382888097839825	2.667090202564941
1172	2.973	1.890070368104548	3.090052650727566	2.8320302224862837	2.631633691563063
1173	2.974	1.8784961817645502	3.184000168275435	2.825732163942528	2.6041096616296553
1174	2.975	1.8695212821827143	3.281490875347651	2.8194077983880472	2.5837345226717034
1175	2.976	1.8642665693202285	3.3820085409946627	2.8130789274924046	2.569664619404673
1176	2.977	1.8633678306706434	3.484854688256312	2.8067729157799164	2.5610445002478186
1177	2.978	1.8669331962216158	3.5891596063668874	2.8005192547646702	2.5570505977271734
1178	2.979	1.8745360081198164	3.6939006532885523	2.79434599571756	2.55692807588566
1179	2.98	1.8852436395999972	3.7979267627112745	2.788276290718074	2.56001926769701
1180	2.981	1.8976802023095203	3.8999879368367334	2.7823252740716655	2.56578286484371
1181	2.982	1.9101186533037549	3.9987684811057256	2.776497491901476	2.57380376752221
1182	2.983	1.9205957473492155	4.092922792279411	2.7707850487010854	2.5837941891352827
1183	2.984	1.9270417401868665	4.181112611734132	2.7651665889874075	2.595587183583355
1184	2.985	1.9274158522208975	4.2620447650648465	2.7596071739517347	2.6091241781517334
1185	2.986	1.9198383123652885	4.334508496228479	2.7540590517630843	2.624438326453249
1186	2.987	1.9027103203802258	4.3974115496122685	2.748463260688097	2.641635536483203
1187	2.988	1.8748144342544608	4.449814151088687	2.7427519509692253	2.660874891024884
1188	2.989	1.8353895934503723	4.490959998867633	2.73685126833623	2.682349891581398
1189	2.99	1.7841770715278669	4.520303319294528	2.7306846120539414	2.7062715669489013
1190	2.991	1.7214359261788241	4.537531002655212	2.7241760652886646	2.732854046633717
1191	2.992	1.6479287830812386	4.5425788429429375	2.7172537957593765	2.7623027634708426
1192	2.993	1.564880861648044	4.535640992655988	2.709853239279253	2.79480507129536
1193	2.994	1.4739168600866202	4.517171928150867	2.701919905859993	2.8305227850063694
1194	2.995	1.3769815385792599	4.487880507587449	2.6934116845704494	2.869586000041316
1195	2.996	1.2762504976191889	4.448716080482538	2.6843005657009558	2.9120875367706414
1196	2.997	1.1740377240236746	4.400847048269952	2.6745737431011487	2.958077474659511
1197	2.998	1.0727060054080109	4.345632739901071	2.664234102046451	3.0075574659133775
1198	2.999	0.9745853792446806	4.284589909572318	2.6533001353060426	3.0604748094476384
1199	3.0	0.8819035075803779	4.219355539086648	2.6418053596215394	3.1167165753031303
1200	3.001	0.7967303994703884	4.1516478953804	2.6297973248769844	3.1761043464512846
1201	3.0020000000000002	0.720938394938418	4.083227926341646	2.61733631818662	3.2383903428660594
1202	3.003	0.6561769241177531	4.015863062471106	2.604493865301425	3.303255775800045
1203	3.004	0.6038603889958943	3.951295331864546	2.59135112339703	3.3703122278983577
1204	3.005	0.5651666762016637	3.8912154101277796	2.577997244428216	3.4391066652454594
1205	3.0060000000000002	0.5410433510597524	3.837243845278402	2.5645277692554242	3.5091303782230625
1206	3.007	0.5322185163015386	3.790920256821998	2.55104309228788	3.57983175441399
1207	3.008	0.5392136122991232	3.7537008448723506	2.5376470169648586	3.6506323576022766
1208	3.009	0.5623560217441897	3.7269640913466597	2.5244454061700874	3.7209453787042737
1209	3.0100000000000002	0.6017901241373954	3.7120241137458225	2.5115449202279683	3.7901951941667043
1210	3.011	0.6574863103800468	3.710150754375644	2.4990518293281108	3.857836564816642
1211	3.012	0.7292482956123808	3.722595154410508	2.487070887138891	3.923371969150741
1212	3.013	0.8167197467222087	3.75061926442225	2.4757042572986285	3.9863657059610733
1213	3.0140000000000002	0.9193916762321741	3.795527467720508	2.46505049303083	4.0464537157771705
1214	3.015	1.0366121828744168	3.8586982276364044	2.455203580427549	4.103348529616276
1215	3.016	1.1675999149728291	3.9416134086502996	2.446252065813703	4.156839307259947
1216	3.017	1.3114621119044099	4.045882669206498	2.438278294872138	4.206787510762896
1217	3.0180000000000002	1.4672173000463369	4.173260100898728	2.431357793978188	4.253119299430277
1218	3.019	1.6338217795188645	4.325650129587964	2.4255588211140813	4.2958161584006715
1219	3.02	1.810198062806445	4.505099647554368	2.4209421042234833	4.334905522793423
1220	3.021	1.9952625581260814	4.71377346924994	2.417560769249528	4.37045319023946
1221	3.0220000000000002	2.1879491710898997	4.953910555105338	2.415460439651728	4.40255910867998
1222	3.023	2.3872252516428105	5.227759078554327	2.414679466073099	4.431357694450511
1223	3.024	2.59209652780618	5.5374893531725204	2.4152492218707353	4.457023217695617
1224	3.025	2.8015983814184717	5.885084893870554	2.4171943806651113	4.4797800535006544
1225	3.0260000000000002	3.0147720119209493	6.272213427060338	2.42053307915451	4.499916822074975
1226	3.027	3.230625616626741	6.700081417995666	2.425276865029811	4.517802723621859
1227	3.028	3.448082545371257	7.16927753712001	2.4314303379519524	4.533903805361598
1228	3.029	3.66592027266108	7.679612293922895	2.438990412105851	4.548796558801089
1229	3.0300000000000002	3.8827057525947293	8.229962654287586	2.4479451613168344	4.5631761908966215
1230	3.031	4.096734059324114	8.81813164359533	2.458272250128798	4.577857168425493
1231	3.032	4.305977970586792	9.440733550060568	2.469937003229641	4.593764190598133
1232	3.033	4.5080561757358515	10.09311523765956	2.482890216675951	4.611912555182669
1233	3.0340000000000003	4.700227005855034	10.769323162022818	2.4970658623189896	4.6333778712711755
1234	3.035	4.8794130006695156	11.46212392852894	2.512378876301611	4.659256136931264
1235	3.036	5.042259344296398	12.163083689731893	2.528723248541194	4.69061622946545
1236	3.037	5.185226403064252	12.86270847988661	2.5459706388030385	4.72844773704823
1237	3.0380000000000003	5.30471353542435	13.55064393337353	2.5639697338777148	4.773607693305642
1238	3.039	5.397208311170936	14.215928996874874	2.5825465289411014	4.826770085681963
1239	3.04	5.459452581202428	14.847294525047362	2.6015056658593285	4.888381952451189
1240	3.041	5.488614764226184	15.433494357317622	2.620632895427712	4.958629458976829
1241	3.0420000000000003	5.482456493473919	15.963653897516386	2.639698654415995	5.037416587992794
1242	3.043	5.4394815440304525	16.427619593114727	2.658462668155866	5.124358064129031
1243	3.044	5.359055790690292	16.816292192682866	2.676679412174458	5.218786961096857
1244	3.045	5.241488772634486	17.121927308174676	2.694104198877252	5.31977623010382
1245	3.0460000000000003	5.088070109501848	17.338388578560174	2.7104996035632816	5.4261722642984545
1246	3.047	4.901057284109107	17.461341479678598	2.7256419127680074	5.536637691776904
1247	3.048	4.683614881943853	17.488379324497	2.7393272698768993	5.649699962928199
1248	3.049	4.439708931319567	17.419076960937314	2.7513772088169373	5.76380202870024
1249	3.0500000000000003	4.173963202469741	17.25497178414888	2.7616433049383238	5.877351517709558
1250	3.051	3.8914869202687825	16.999475622159114	2.7700107294893006	5.988765292987822
1251	3.052	3.5976851117129414	16.65772454675545	2.7764005653117243	6.096507044360931
1252	3.053	3.2980636195278126	16.23637648157039	2.780770820421885	6.199116556910386
1253	3.0540000000000003	2.998040635738467	15.743368477605843	2.783116156415086	6.295230373022548
1254	3.055	2.7027755050446496	15.187646635748653	2.7834664237448408	6.383594608137752
1255	3.056	2.4170236603179083	14.578881888761922	2.7818841602383526	6.463071565696058
1256	3.057	2.145024087034834	13.92718429349793	2.778461258306636	6.53264242087025
1257	3.0580000000000003	1.8904229133313823	13.242827261767161	2.7733150373268276	6.591408532660708
1258	3.059	1.656233843423837	12.535991442061162	2.76658396944834	6.6385938672558495
1259	3.06	1.444833436797176	11.816535932926008	2.7584233001080287	6.673550584353945
1260	3.061	1.2579868921467172	11.093802335121785	2.749000780830643	6.695769108182747
1261	3.0620000000000003	1.0968981821836552	10.376454986697366	2.7384926946333876	6.704893069367228
1262	3.063	0.962277202810936	9.672358696935325	2.7270803075623653	6.70073848198483
1263	3.064	0.8544160871492046	8.988493493307963	2.7149468279930096	6.683315543333404
1264	3.065	0.7732669735576317	8.330904379851152	2.702274902774842	6.652850639031258
1265	3.0660000000000003	0.7185142409494907	7.7046829073078555	2.689244630209896	6.6098056099319455
1266	3.067	0.68963543102943	7.113976484188216	2.6760320277320506	6.554891163425523
1267	3.068	0.6859466376395417	6.562020805883153	2.66280785970089	6.489071520856147
1268	3.069	0.7066299181111709	6.051190526771043	2.6497367097205764	6.413557969384864
1269	3.0700000000000003	0.7507421289742794	5.583063320125187	2.636976173168595	6.329789870565111
1270	3.071	0.8172063748756455	5.158492728587977	2.624676049078235	6.239402772213076
1271	3.072	0.904788865839374	4.777685664489528	2.6129774252297513	6.144184453184871
1272	3.073	1.0120653041645826	4.44028102964478	2.6020115746191452	6.046020871200667
1273	3.074	1.1373818908042888	4.145426638891536	2.5918986131674213	5.94683495715902
1274	3.075	1.2788165990268439	3.8918523973742873	2.582745904974029	5.848521902148895
1275	3.076	1.4341464832306794	3.677938443843651	2.574646239730912	5.752884945480332
1276	3.077	1.6008264719214995	3.5017776783803423	2.5676758441567493	5.661575663883792
1277	3.078	1.775984361095716	3.361232696280755	2.5618923226521835	5.576042396337067
1278	3.079	1.9564356279311623	3.2539876137824013	2.5573326492611153	5.49748976742681
1279	3.08	2.1387202982606124	3.177595573033337	2.5540113513342586	5.426851377097353
1280	3.081	2.319162517957025	3.1295228464312106	2.5519190334889723	5.364776707467144
1281	3.082	2.493951806271843	3.107190434077546	2.5510213876918644	5.311632265160953
1282	3.083	2.6592433246111917	3.1080138878384043	2.551258821463372	5.267516029799473
1283	3.084	2.8112729942777923	3.129441838785925	2.5525468120037846	5.232283496514255
1284	3.085	2.9464820504926634	3.1689933966028816	2.554777060903586	5.205583036309836
1285	3.086	3.0616447202253054	3.224294277050958	2.557819484124233	5.186897975733365
1286	3.087	3.1539922267981835	3.293111240751832	2.5615250277332944	5.175592709412909
1287	3.088	3.221326293194474	3.3733842291250404	2.565729254396202	5.170960272786662
1288	3.089	3.2621157429629837	3.463255485442382	2.570256601924451	5.172269067027839
1289	3.09	3.2755706519261962	3.5610949608285947	2.574925176195806	5.178806784508108
1290	3.091	3.261689722036253	3.6655214226381188	2.579551909089754	5.1899199729855425
1291	3.092	3.2212780394728706	3.7754188888059343	2.5839578897700557	5.205048051472652
1292	3.093	3.1559340311865767	3.8899482786472754	2.58797366604708	5.223750917507505
1293	3.094	3.068006126041957	4.008554462933205	2.591444312224891	5.245729549981247
1294	3.095	2.9605212373948935	4.130969175176864	2.5942340705255327	5.270839217594937
1295	3.096	2.8370886032188323	4.257210473730566	2.596230393860263	5.299095068879186
1296	3.097	2.701783658241581	4.387579586760636	2.597347246705059	5.3306700327129555
1297	3.098	2.5590174081829913	4.522656003625663	2.597527555969957	5.365885127227092
1298	3.099	2.4133971996836374	4.663291581763609	2.5967447425843204	5.405192483133742
1299	3.1	2.26958483461419	4.810604216160677	2.595003304550328	5.449151646650872
1300	3.101	2.132157698551885	4.965971281562683	2.592338461098879	5.498400033845123
1301	3.102	2.0054780196598845	5.131022633136664	2.588814903308917	5.553618742855619
1302	3.103	1.8935746217001885	5.307632480107574	2.5845247275887315	5.615495259613932
1303	3.104	1.800040666086912	5.497908980598719	2.579584653776639	5.684684873790749
1304	3.105	1.7279499718228335	5.704180002807359	2.574132648856722	5.76177280996807
1305	3.106	1.6797936256905401	5.928973217225505	2.5683240904499423	5.847239135045257
1306	3.107	1.657437795906152	6.174988581053461	2.5623276117551232	5.941428399908382
1307	3.108	1.6621029655385984	6.445061391202068	2.5563207721337466	6.044525703027356
1308	3.109	1.6943642096419762	6.742114439585014	2.5504856957900848	6.156540438909801
1309	3.11	1.754171635368457	7.069098403001197	2.545004815664678	6.27729844951828
1310	3.111	1.840889657815081	7.428920411943466	2.540056851237407	6.406442683991532
1311	3.112	1.9533533623263708	7.824361712846119	2.5358131377106234	6.543441854971508
1312	3.113	2.0899397775788637	8.257986386881614	2.5324344100833476	6.687606025433161
1313	3.114	2.2486514370715223	8.732044117493531	2.530068128856621	6.838107629159023
1314	3.115	2.42720914235161	9.248370901445124	2.5288464144096516	6.994006167512186
1315	3.116	2.623150383261417	9.808292269392126	2.5288846344351765	7.154274760453995
1316	3.117	2.8339294621834004	10.412533931198446	2.53028066343059	7.3178268614855035
1317	3.118	3.057015068354912	11.061144723406938	2.5331148056632053	7.483541749832057
1318	3.119	3.2899809184093587	11.753436281781388	2.537450344224205	7.650287842293476
1319	3.12	3.530585179142643	12.487943002495523	2.5433346501214458	7.816943359692449
1320	3.121	3.7768347612827684	13.262404646917638	2.550800758532345	7.9824143696491285
1321	3.122	4.027031236935851	14.073772483460557	2.559869296228569	8.145650641721772
1322	3.123	4.279796074613869	14.918238275583699	2.570550626672804	8.305660037444516
1323	3.124	4.5340740565374285	15.791283869268224	2.582847069024436	8.461522279893131
1324	3.125	4.789115063625078	16.687747764385676	2.5967550454775368	8.61240289204862
1325	3.126	5.044435779872617	17.601904020338146	2.6122670185603387	8.757567872232853
1326	3.1270000000000002	5.299764162311855	18.527548268198263	2.6293730960679884	8.896399323062742
1327	3.128	5.554970628247075	19.458085558071797	2.6480622052098646	9.02841182046072
1328	3.129	5.809990726313292	20.386615286623915	2.6683227676374774	9.15326886473983
1329	3.13	6.06474450878919	21.30600949033043	2.6901428410178307	9.270798362290565
1330	3.1310000000000002	6.319057874569677	22.208982259132963	2.7135097281351825	9.381005803161871
1331	3.132	6.572590813749625	23.088149772406375	2.7384090884873626	9.484083672034373
1332	3.133	6.824776806628206	23.936082292711937	2.76482361756938	9.580415683245134
1333	3.134	7.074776698020133	24.745351157898455	2.7927313835712106	9.670574667376252
1334	3.1350000000000002	7.3214492912199445	25.508575173737782	2.8221039288017695	9.755313337229559
1335	3.136	7.563339801338645	26.218471636594764	2.8529042532971274	9.835547684105357
1336	3.137	7.798686282187878	26.867917365901967	2.8850848010443726	9.912333345044033
1337	3.138	8.02544327741535	27.45002452475406	2.9185855659452598	9.986835873096892
1338	3.1390000000000002	8.241321292279109	27.958234661107433	2.953332426370594	10.060296369518971
1339	3.14	8.443840243934636	28.3864324063408	2.989235805385672	10.133994339050373
1340	3.141	8.630394793169817	28.729077799434908	3.026189739819409	10.209209860241298
1341	3.142	8.798329326859342	28.981353508611246	3.0640714263230215	10.287187193390368
1342	3.1430000000000002	8.945020270481898	29.139320586678124	3.102741296953773	10.36910177186459
1343	3.144	9.067963287976491	29.200074123270888	3.142043660634003	10.456032153411842
1344	3.145	9.164862716275854	29.161888527070428	3.181807929648497	10.548937982467436
1345	3.146	9.233720262436835	29.02434140921674	3.2218504314736314	10.648644385503312
1346	3.1470000000000002	9.272919583762137	28.788405286723894	3.2619767850191623	10.755832554127524
1347	3.148	9.28130294058257	28.45649761867451	3.3019847964508258	10.871035635134465
1348	3.149	9.25823575776658	28.03248195253046	3.34166780336593	10.99463851143004
1349	3.15	9.20365477460835	27.52161600939131	3.380818368176045	11.126879682306983
1350	3.1510000000000002	9.11809562211171	26.93044610200085	3.4192321938748265	11.267853280590181
1351	3.152	9.002696235847871	26.266651023876285	3.456712110393845	11.417509322663165
1352	3.153	8.859173539509513	25.53884211495405	3.493071960388407	11.57565057767815
1353	3.154	8.689772305686919	24.75632925861934	3.5281402025402966	11.741924943281333
1354	3.1550000000000002	8.497186934688589	23.92886481246088	3.561763050953103	11.915812883950965
1355	3.156	8.284458943399198	23.06637872343798	3.5938069827816785	12.096610263139485
1356	3.157	8.054855027836405	22.17871823821505	3.6241604735402015	12.283407707459078
1357	3.158	7.811732431621885	21.275404717603926	3.652734859805829	12.475068399557989
1358	3.1590000000000003	7.5583997953665945	20.36541823541413	3.679464280018829	12.670206826880476
1359	3.16	7.297982487701754	19.457018110800867	3.7043047021476654	12.86717144594006
1360	3.161	7.033301494185262	18.557604572968426	3.7272321074659733	13.0640344018417
1361	3.162	6.766774210632366	17.673623695263156	3.7482399573259406	13.258591338009937
1362	3.1630000000000003	6.5003439861249985	16.810514856716082	3.767336119351698	13.44837393432411
1363	3.164	6.235443108420732	15.972697541649037	3.784539466235316	13.630677142844945
1364	3.165	5.972991315461686	15.163592449518477	3.7998763807320906	13.802602194411294
1365	3.166	5.713429098249767	14.38567074956308	3.8133774024769878	13.961115393831047
1366	3.1670000000000003	5.4567823030981595	13.640524881196136	3.8250742355973157	14.103121589340113
1367	3.168	5.202752108657695	12.928954494686803	3.834997302284479	14.225550084811841
1368	3.169	4.950822572003996	12.251061808662925	3.8431739796397357	14.325449751899312
1369	3.17	4.700376774240621	11.606351654968917	3.8496275996292986	14.400089276007172
1370	3.1710000000000003	4.450812238602427	10.993832600328833	3.8543772300759045	14.447057900390284
1371	3.172	4.201646748135983	10.412116606213758	3.8574381937304465	14.464361760177395
1372	3.173	3.952606880562844	9.859515577601368	3.858823227763203	14.45051094060718
1373	3.174	3.703693361498641	9.334133772668453	3.8585441418511173	14.404592743061649
1374	3.1750000000000003	3.455219520488688	8.833955369542773	3.8566138026011334	14.326327266611413
1375	3.176	3.2078214977100425	8.35692653707907	3.853048257109879	14.216102260578856
1376	3.177	2.962441170185792	7.901031201419958	3.847868809291382	14.074985210993859
1377	3.178	2.7202848425583217	7.464359434156639	3.841103878063922	13.90471172075996
1378	3.1790000000000003	2.4827624150278123	7.0451671167007275	3.832790494224881	13.70765036068489
1379	3.18	2.2514128874860484	6.641925357209413	3.822975329618829	13.48674524353257
1380	3.181	2.0278226296529698	6.253358126959286	3.811715194263104	13.245438553468043
1381	3.182	1.8135428456011236	5.878466785817908	3.7990769805580333	12.987576108323287
1382	3.1830000000000003	1.6100121426307243	5.516540587545363	3.7851370749382625	12.717299713509929
1383	3.184	1.4184891756720026	5.167152865227842	3.7699802932315363	12.43893056588797
1384	3.185	1.239999103666939	4.830143335612295	3.7536984242660005	12.156848272942987
1385	3.186	1.0752962007376845	4.5055877493201555	3.736388485490015	11.875370162058136
1386	3.1870000000000003	0.9248435480061796	4.193756865166494	3.718150804043217	11.59863546496562
1387	3.188	0.7888094127821151	3.895067359143157	3.6990870372076885	11.330498675423655
1388	3.189	0.667078797700562	3.6100277253524258	3.679298238554653	11.074435899898603
1389	3.19	0.5592777805084287	3.339182443632149	3.658883061999776	10.83346736423672
1390	3.1910000000000003	0.4648077002911845	3.0830576600594686	3.6379361773184713	10.610098425998267
1391	3.192	0.3828859818465882	2.842111362365194	3.6165469494876703	10.406280506183347
1392	3.193	0.3125904033482382	2.616690566693559	3.594798412454919	10.223392342472517
1393	3.194	0.2529038594665135	2.406997417133493	3.5727665472881394	10.062240938236371
1394	3.1950000000000003	0.20275709539700607	2.2130653973982173	3.5505198564689335	9.923080606045609
1395	3.196	0.16106742355019701	2.0347461298649243	3.528119211285389	9.805647653502158
1396	3.197	0.12677202179345876	1.8717065511625945	3.505617938354686	9.709207601239108
1397	3.198	0.09885499456442697	1.7234356555790118	3.4830621043665975	9.632611413847918
1398	3.1990000000000003	0.0763679109181552	1.5892595236696172	3.4604909549557075	9.574357099668324
1399	3.2	0.05844398448753226	1.4683630239263215	3.43793746370438	9.53265320328733
1400	3.201	0.044306410589743134	1.3598163952685818	3.4154289500068926	9.505481153379627
1401	3.202	0.033271618829325444	1.2626048792068731	3.392987729172594	9.49065408652151
1402	3.203	0.02474833952489254	1.1756596541765099	3.370631763995625	9.485870568016269
1403	3.204	0.018233430927551954	1.097888505238745	3.348375293418151	9.488762480126729
1404	3.205	0.013305388361652395	1.028204911140988	3.3262294203113276	9.496937147587344
1405	3.206	0.009616375314178457	0.96555451833128	3.304202646368124	9.508014428217143
1406	3.207	0.006883499389197728	0.9089382707973501	3.282301347351735	9.51965994044232
1407	3.208	0.0048799205006387104	0.8574317523363485	3.260530186302667	9.529615786048177
1408	3.209	0.0034262394000495904	0.8102005558759373	3.23889246571676	9.53573004679444
1409	3.21	0.002382482878003555	0.7665117100772965	3.2173904221890997	9.535986014817148
1410	3.211	0.0016408854387437491	0.7257413594919995	3.196025468662128	9.528531618135046
1411	3.212	0.001119570351899896	0.6873790090134261	3.174798390343781	9.511708906740571
1412	3.213	0.0007571574073512292	0.651028708831316	3.153709500717034	9.484082866145377
1413	3.214	0.0005082700105558145	0.6164075789311751	3.132758763989836	9.44446831682062
1414	3.215	0.00033987859510066823	0.5833420616519903	3.1119458899703214	9.391953318218006
1415	3.216	0.0002283980232860385	0.5517622581034077	3.091270406814506	9.325917378306409
1416	3.217	0.00015745072356160538	0.5216946613750171	3.070731716482217	9.246042895019292
1417	3.218	0.00011621189722237326	0.4932535582181641	3.050329137129844	9.15231861150045
1418	3.219	9.826568855848275e-05	0.4666313416927227	3.030061936126803	9.045034407627309
1419	3.22	0.00010091971051548973	0.4420879682730705	3.0099293569500603	8.924767406295066
1420	3.221	0.00012494822365339235	0.4199398090872014	2.989930642921778	8.792360060163407
1421	3.222	0.00017476050545927487	0.4005481875876461	2.9700650606321783	8.648891516145339
1422	3.223	0.00025901977030512105	0.38430796231565983	2.950331925952375	8.49564405310388
1423	3.224	0.0003917688007264419	0.37163659693447015	2.9307306358026923	8.334066694313446
1424	3.225	0.0005941505438543149	0.3629642503886921	2.911260709311396	8.165738177477463
1425	3.226	0.0008968443067714167	0.3587255053344569	2.8919218426797437	7.992331317623977
1426	3.227	0.0013433692717902135	0.35935341886644484	2.8727139829576767	7.815580446082767
1427	3.228	0.0019944344558802014	0.3652766119021011	2.8536374270112117	7.6372530992742425
1428	3.229	0.002933534557811004	0.3769200995170076	2.834692953191018	7.459126527481325
1429	3.23	0.00427399984486146	0.39471049387319224	2.8158819945268863	7.282968966614078
1430	3.231	0.006167699678749498	0.4190860778454087	2.79720686357783	7.110525034134543
1431	3.232	0.008815566874994898	0.45051204955435165	2.778671040223136	6.943504133414313
1432	3.233	0.012480046696044782	0.4895009796661704	2.760279534503111	6.783570423557377
1433	3.234	0.017499472887840362	0.5366382139125014	2.7420393368792033	6.6323327607296285
1434	3.235	0.024304227847063403	0.5926116073420159	2.7239599677108166	6.49133305021847
1435	3.236	0.0334343511126099	0.6582446131363099	2.7060541360382313	6.362031656625314
1436	3.237	0.04555801998980025	0.7345313892377898	2.6883385146077567	6.245788879694411
1437	3.238	0.0614900435427303	0.8226722538314558	2.67083463318567	6.143841982222034
1438	3.239	0.0822091983773494	0.924107538867418	2.65356988535357	6.057277815169134
1439	3.24	0.10887291123298383	1.0405476801755278	2.6365786350378366	5.987001681744716
1440	3.241	0.1428274872143248	1.173997260392981	2.619903398041824	5.933703674893856
1441	3.242	0.18561182904284695	1.326770698848537	2.603596061074446	5.897824270705797
1442	3.243	0.2389524335643703	1.501497366590132	2.5877190867156057	5.879521425302971
1443	3.244	0.3047474316360644	1.701114094342226	2.572346638224869	5.878641768944117
1444	3.245	0.38503759998288073	1.9288433295637044	2.557565544174623	5.894698685762243
1445	3.246	0.4819626555654678	2.188155573873731	2.5434760109214616	5.926860082481374
1446	3.247	0.597701768511472	2.482715177963385	2.530191982463616	5.9739484625428
1447	3.248	0.7343981036326781	2.8163090697992477	2.5178410438923167	6.034455520054733
1448	3.249	0.8940683030120661	3.192758525667214	2.5065637679914605	6.106572849474557
1449	3.25	1.0784991045162473	3.615814646921832	2.4965124158848253	6.188239545501809
1450	3.251	1.2891346746085426	4.089038766779483	2.4878489228447687	6.277206474236468
1451	3.2520000000000002	1.5269596119852387	4.615669575002409	2.4807421296978522	6.371115880701353
1452	3.253	1.7923838230063518	5.198479313200879	2.4753642581353215	6.467593826618735
1453	3.254	2.0851364405019184	5.839621963669271	2.4718866732043483	6.564351808093905
1454	3.255	2.4041765162170794	6.5404769363874244	2.4704750259418273	6.659292877596797
1455	3.2560000000000002	2.7476282432204355	7.301492357205543	2.4712839202907126	6.750616782990235
1456	3.257	3.112747871713496	8.122032674821625	2.4744512972208232	6.836918127001551
1457	3.258	3.495928232712597	9.000235924144942	2.4800927710968446	6.91727141699559
1458	3.259	3.8927449024275935	9.932886583160073	2.488296184529378	6.991297166736221
1459	3.2600000000000002	4.298045615931329	10.915310495321595	2.499116664371235	7.0592039472702
1460	3.261	4.706081726956299	11.941298735956838	2.5125724602050563	7.121802445113507
1461	3.262	5.110677522036309	13.003067497457039	2.5286418258969205	7.180489116535723
1462	3.263	5.5054302812554266	14.09126095982373	2.5472611644149605	7.237198834735578
1463	3.2640000000000002	5.883931399359557	15.195003602579419	2.56832459771334	7.294327889345856
1464	3.265	6.2399968924154425	16.302007412022125	2.591685050361146	7.354630670696711
1465	3.266	6.567894429336301	17.398737878783223	2.6171568525802544	7.421095200435307
1466	3.267	6.862553790793447	18.47064053784558	2.6445197814240022	7.496804204750294
1467	3.2680000000000002	7.119748431875473	19.50242710265117	2.673524374591169	7.584789533118918
1468	3.269	7.336237574684458	20.478417075428244	2.7038982764521844	7.687888300741717
1469	3.27	7.509860852145195	21.38292723320128	2.7353533162656642	7.808609113788415
1470	3.271	7.639580749242226	22.200697812070157	2.767592979051656	7.949016108101745
1471	3.2720000000000002	7.725471663031884	22.917340811279967	2.8003199132223204	8.110637329652327
1472	3.273	7.768658013751713	23.519792913434344	2.833243126883539	8.2944022934216
1473	3.274	7.771207169813371	23.996753370540674	2.8660845556250396	8.500611504020288
1474	3.275	7.735985714746912	24.339086110257544	2.898584735524725	8.728938466358523
1475	3.2760000000000002	7.6664895611058785	24.54016548316222	2.930507381260375	8.978462437441967
1476	3.277	7.566659465526823	24.596146618482088	2.9616427447443527	9.24772805407348
1477	3.278	7.440693577525555	24.506144287191326	2.9918097081362642	9.534826187017172
1478	3.279	7.292867816681696	24.272308367509886	3.0208566401179744	9.83748906399526
1479	3.2800000000000002	7.1273732606232905	23.899789226108354	3.048661110345672	10.153191975811787
1480	3.281	6.948177549841991	23.396592219990488	3.0751286096742496	10.479253786719168
1481	3.282	6.758914826411776	22.7733266632732	3.1001904603267754	10.812929012390043
1482	3.283	6.562806185488843	22.042860525992822	3.1238011196498157	11.15148535248573
1483	3.2840000000000003	6.362610276061753	21.219897381192727	3.145935084155955	11.492262165884462
1484	3.285	6.160601741777632	20.32049628610854	3.1665835893827756	11.832707310335529
1485	3.286	5.958573781539275	19.36155805929299	3.1857512789682327	12.170391861861809
1486	3.287	5.757860296631338	18.36030260658067	3.203452987155015	12.503004297278567
1487	3.2880000000000003	5.559372865445551	17.33376150321724	3.219710746715066	12.8283275845651
1488	3.289	5.363648070462576	16.29830804779936	3.234551102699522	13.144204119914724
1489	3.29	5.1709013659331315	15.26924368552478	3.2480027844014256	13.448494451770241
1490	3.291	4.981084559340739	14.260455376412747	3.2600947653982497	13.739036162297971
1491	3.2920000000000003	4.7939449185177585	13.284153548362285	3.2708547253383617	14.013609110501834
1492	3.293	4.609084757688216	12.350695140834352	3.280307916999009	14.269912508882722
1493	3.294	4.426020981962568	11.468491312323325	3.288476436932431	14.5055580894386
1494	3.295	4.24424440959759	10.643995000460217	3.2953788959791988	14.71808204016082
1495	3.2960000000000003	4.063278725489046	9.881759952387343	3.3010304850406333	14.90497661537134
1496	3.297	3.882738678979225	9.184560250102558	3.3054434298132116	15.063740511646898
1497	3.298	3.702386696397344	8.553557800304187	3.308627824123656	15.191945421961366
1498	3.299	3.5221865338508254	7.988504701036218	3.3105928240901443	15.28731478060033
1499	3.3000000000000003	3.34235205922343	7.487967714902101	3.311348174319339	15.347809703199212
1500	3.301	3.163388828583106	7.049563087758824	3.3109060231998892	15.371716578987336
1501	3.302	2.9861258948840073	6.670191436937485	3.309282968162375	15.357730706405448
1502	3.303	2.811735308096275	6.34626417362655	3.3065022550721905	15.305030751089383
1503	3.3040000000000003	2.641737051918413	6.073914719339649	3.302596040440871	15.21333957708378
1504	3.305	2.4779876938442937	5.849189464785564	3.2976076125821954	15.082968056595613
1505	3.306	2.322651754400554	5.668214890559276	3.2915934596524625	14.914839680669632
1506	3.307	2.1781556604719228	5.527338468057048	3.2846250697438735	14.710495048932087
1507	3.3080000000000003	2.0471250615146874	5.423241883417488	3.276790351399683	14.472076496968198
1508	3.309	1.9323071841251338	5.353025817661729	3.268194572146733	14.202294132461159
1509	3.31	1.8364807197110997	5.314266042285784	3.2589607275118855	13.90437533300473
1510	3.311	1.7623564383947217	5.305041034347967	3.2492292727830594	13.582000280017146
1511	3.3120000000000003	1.7124722737748974	5.323931758953865	3.2391571735524254	13.239226367770135
1512	3.313	1.689087016368476	5.369994773986231	3.2289162577878012	12.880404365920617
1513	3.314	1.6940769858358358	5.442710419605567	3.218690880733857	12.510089080624091
1514	3.315	1.728840123595613	5.541908569466072	3.2086749432666797	12.132947017420067
1515	3.3160000000000003	1.794211855318104	5.667675215833904	3.199068333331523	11.753663264449985
1516	3.317	1.8903968087281553	5.820243983380016	3.190072887672061	11.376849545866591
1517	3.318	2.0169200229740167	5.999877443379783	3.1818879960299142	11.006955186735105
1518	3.319	2.1726006381192833	6.206743749353015	3.174705991092263	10.64818260741692
1519	3.3200000000000003	2.3555502007213036	6.440794557003942	3.168707483369065	10.304408931316516
1520	3.321	2.5631966733118268	6.701650358608229	3.1640568095863744	9.979115328623926
1521	3.322	2.7923340246480985	6.988499209029365	3.1608977649366437	9.675325796782225
1522	3.323	3.0391959644703355	7.300014328559062	3.159349782805885	9.395557150339005
1523	3.3240000000000003	3.2995510595331146	7.634295247215373	3.159504710087306	9.141782007394486
1524	3.325	3.5688152365933337	7.988836044477409	3.161424302250538	8.915406467195847
1525	3.326	3.842176661982997	8.360522900202273	3.165138531093021	8.717263931923602
1526	3.327	4.114727298953963	8.745661686974698	3.1706447614539646	8.547626108270792
1527	3.3280000000000003	4.381595171068392	9.14003479221245	3.1779078136748193	8.40623162337454
1528	3.329	4.638071548983688	9.538984853681736	3.1868608892209846	8.292331920071309
1529	3.33	4.879727922615596	9.937521714313116	3.197407300715218	8.20475319701307
1530	3.331	5.102518656209861	10.330447731042392	3.209422917474932	8.141972190787081
1531	3.332	5.302866532720481	10.71249567324934	3.2227592156485287	8.102202638725672
1532	3.333	5.477729818733888	11.078472867301754	3.2372468094123397	8.083488402867744
1533	3.334	5.624650846352177	11.423405013790045	3.252699336489332	8.083798570454046
1534	3.335	5.741787246242624	11.742673232441314	3.2689175763987834	8.10111945984071
1535	3.336	5.8279277424539995	12.032138365617483	3.2856936912595156	8.133538420279312
1536	3.337	5.88249475708232	12.288247364387297	3.3028154938859093	8.179314659562769
1537	3.338	5.905535964015172	12.508117642481626	3.3200706633264803	8.23693307001899
1538	3.339	5.897706441596999	12.689596547338798	3.337250841132138	8.305138116638075
1539	3.34	5.860242334010671	12.831294484321461	3.354155550435196	8.382946228248521
1540	3.341	5.794926113978125	12.932591650729655	3.3705958833524727	8.469636686565277
1541	3.342	5.704042833896444	12.993619696960657	3.386397900509884	8.564722606791307
1542	3.343	5.5903263309723945	13.015220842330606	3.401405681047131	8.66790510359694
1543	3.344	5.456894339669888	12.99888795228174	3.4154839547025975	8.779014997358376
1544	3.345	5.307171917286425	12.946689769601683	3.428520242476195	8.897947316032448
1545	3.346	5.144803478959014	12.861185847217637	3.440426431947032	9.024594299395567
1546	3.347	4.97355495942222	12.74533574576965	3.4511397201126095	9.158782569503852
1547	3.348	4.797208996869438	12.602406758178043	3.4606228721599375	9.300219598263151
1548	3.349	4.619457355860816	12.435883857582764	3.468863769095057	9.448453633277618
1549	3.35	4.443795851389798	12.249384809777291	3.47587424939935	9.60284993344551
1550	3.351	4.273427613134189	12.046582537038256	3.4816882872337533	9.762584645500763
1551	3.352	4.111180505548088	11.8311359618306	3.4863595885061556	9.926656069434856
1552	3.353	3.959443845320006	11.606629783911526	3.4899587221197836	10.093911564046254
1553	3.354	3.8201282739475393	11.37652302299393	3.4925699327244435	10.263087069393206
1554	3.355	3.6946508780671588	11.144105735927345	3.494287799717907	10.432855278766432
1555	3.356	3.5839456015003974	10.91246310701121	3.495213912654664	10.601877949619873
1556	3.357	3.4884969000531925	10.684446097295773	3.4954537246777457	10.768857728871014
1557	3.358	3.40839269978088	10.462647982515035	3.4951137238036196	10.932585168646831
1558	3.359	3.3433912512800945	10.249386350446045	3.4942990291222222	11.091977271363223
1559	3.36	3.2929955890449683	10.046690399603818	3.4931114787359325	11.246104845483881
1560	3.361	3.256529090357927	9.856293617115357	3.4916482328431164	11.394207073491064
1561	3.362	3.2332060796908393	9.679632061030388	3.4900008732788854	11.535692881550492
1562	3.363	3.2221924561118866	9.517848496698159	3.4882549442037107	11.670129849046267
1563	3.364	3.2226527789152155	9.371802526228597	3.486489850766688	11.797222410893687
1564	3.365	3.2337819336855715	9.24208661509612	3.4847790155343055	11.916781911059838
1565	3.366	3.25482120643432	9.129047590567309	3.4831901869475117	12.028691610666248
1566	3.367	3.2850601219248627	9.032812806204069	3.4817857993645425	12.132870012781153
1567	3.368	3.3238265990714835	8.953319784916637	3.4806232985223344	12.229235838030787
1568	3.369	3.3704687444522494	8.890347818777942	3.4797553668512995	12.317677692635579
1569	3.37	3.424331913008926	8.843549759085548	3.4792300069646935	12.398030954277278
1570	3.371	3.4847345439820017	8.81248210597787	3.4790904658162525	12.47006371607687
1571	3.372	3.550945812012671	8.796631521344175	3.479375003901193	12.533472838191496
1572	3.373	3.622167432911274	8.795436046976562	3.4801165315817317	12.587890326551834
1573	3.374	3.697521157383793	8.808299605690626	3.481342147095205	12.632899453457654
1574	3.375	3.7760426920979495	8.834598781118146	3.4830726178239333	12.668059312891032
1575	3.376	3.8566820990414654	8.873681389695026	3.4853218484473953	12.69293591176644
1576	3.3770000000000002	3.9383101992850964	8.92485694827468	3.4880963776265497	12.707137470896447
1577	3.378	4.019730166254522	8.987379770432666	3.491394940095735	12.710351365268773
1578	3.379	4.0996933226721115	9.060426057121544	3.495208124665984	12.702380076153421
1579	3.38	4.176918116339508	9.143066941765573	3.4995181516865195	12.683173647236508
1580	3.3810000000000002	4.2501112929283344	9.234239961310006	3.5042987866695006	12.652856411104533
1581	3.382	4.31799036008807	9.332721806361507	3.509515400418309	12.611746149899316
1582	3.383	4.379306509767002	9.43710540997404	3.5151251801857164	12.560364338751993
1583	3.384	4.432867216674931	9.54578442669399	3.5210774910205784	12.499436655496709
1584	3.3850000000000002	4.477557762908425	9.65694790419889	3.5273143813929866	12.429883490378419
1585	3.386	4.5123609716083894	9.76858745045495	3.5337712223543956	12.35280072534728
1586	3.387	4.536374495563616	9.87851846417421	3.5403774649996276	12.269431551104537
1587	3.388	4.548825129475138	9.9844160657269	3.5470574971610693	12.181130535350498
1588	3.3890000000000002	4.549079817042161	10.08386530511567	3.553731577555245	12.08932153774417
1589	3.39	4.53665330861812	10.17442411962552	3.560316824560282	11.995451380147625
1590	3.391	4.51121277299431	10.253696465752462	3.566728237907423	11.900941420794194
1591	3.392	4.472580038040747	10.319412159508326	3.5728797350910924	11.80713934353374
1592	3.3930000000000002	4.4207324738882	10.36950931760774	3.5786851901827275	11.715273551423445
1593	3.394	4.35580377664164	10.402214968779973	3.584059470515821	11.626412537900054
1594	3.395	4.278086002127141	10.416119437323733	3.588919475533737	11.541431486649698
1595	3.396	4.188034095270007	10.410240490422186	3.5931851907676258	11.460988111099867
1596	3.3970000000000002	4.086273843656236	10.38407394867901	3.5967807770611686	11.385509377376417
1597	3.398	3.9736136666332533	10.337628413648023	3.599635719404971	11.31519025878405
1598	3.399	3.851059978462443	10.271442869226096	3.6016860599215117	11.25000505421294
1599	3.4	3.7198351076400624	10.186587054767344	3.602875734894842	11.18973108956828
1600	3.4010000000000002	3.581396005294364	10.084645576101352	3.603158026069133	11.133983847021247
1601	3.402	3.437451331086694	9.967687619286913	3.602497122184885	11.082261781625562
1602	3.403	3.2899740562083317	9.838224788305798	3.6008697689475495	11.033998348649229
1603	3.404	3.1412065412979957	9.699159960942078	3.5982669659295103	10.98861814240748
1604	3.4050000000000002	2.9936551742338757	9.553730139815375	3.594695649252037	10.945593600685761
1605	3.406	2.8500720949976635	9.405446092967331	3.5901802813752095	10.904498510526205
1606	3.407	2.713422261540187	9.258031181471393	3.584764255928176	10.865054597155643
1607	3.408	2.586835058381619	9.11536122822545	3.578511017887757	10.827167802273664
1608	3.4090000000000003	2.47354073071696	8.981406667221439	3.571504798679661	10.790951450234921
1609	3.41	2.37679303981291	8.860177597982048	3.56385087240732	10.756734325653136
1610	3.411	2.2997805787974164	8.755671816072162	3.555675253196386	10.725052686709393
1611	3.412	2.2455300710996915	8.671825441412246	3.54712377372777	10.69662634173161
1612	3.4130000000000003	2.216805627640178	8.612465446129512	3.538360510044887	10.672320039952583
1613	3.414	2.216008321919068	8.58126319903647	3.529565545937262	10.653092486816945
1614	3.415	2.2450805427044274	8.581688085583206	3.520932099741807	10.639936211820917
1615	3.416	2.3054194187299144	8.616960311384936	3.5126630654259823	10.633812226840679
1616	3.4170000000000003	2.3978032177758752	8.690002131126597	3.504967046691755	10.635583866013555
1617	3.418	2.522334057892438	8.803386941073379	3.4980539862664735	10.645954364186952
1618	3.419	2.6783995910091143	8.95928591635002	3.4921305116192554	10.665412598809878
1619	3.42	2.864655585294041	9.159412155087601	3.487395132549398	10.694190997277438
1620	3.4210000000000003	3.079030588314276	9.404962609609917	3.484033435269136	10.732238921812671
1621	3.422	3.3187531286295457	9.696558444503221	3.4822134218318497	10.779213924578595
1622	3.423	3.5804012222753907	10.034184868394275	3.482081143261294	10.834492166097956
1623	3.424	3.859973290191814	10.41713194235274	3.483756769768717	10.897198069108592
1624	3.4250000000000003	4.152978949846807	10.843938365763902	3.4873312321930703	10.966252004499133
1625	3.426	4.454547501719918	11.31234075965906	3.4928635553469434	11.040433548903312
1626	3.427	4.759551275376983	11.819231471642425	3.5003789862724974	11.118456691834139
1627	3.428	5.062740328716584	12.360628364284286	3.509867998432297	11.199052381899104
1628	3.4290000000000003	5.35888432341535	12.931660357050538	3.5212862265532916	11.281053061662213
1629	3.43	5.642916766278213	13.526572602045428	3.53455535636373	11.363473415982495
1630	3.431	5.910076267530148	14.138755021105773	3.549564959287378	11.445581501945433
1631	3.432	6.156039096211712	14.760797464573248	3.566175225201168	11.52695477222014
1632	3.4330000000000003	6.377037190371228	15.384573942254011	3.584220508049654	11.607516254126907
1633	3.434	6.569955982348707	16.001357227908642	3.6035135613881737	11.687547279749058
1634	3.435	6.732406986280852	16.601963689815424	3.6238503061831078	11.767674621524524
1635	3.436	6.862771095379047	17.176926528200923	3.6450149440929605	11.848831584979823
1636	3.4370000000000003	6.960209939210583	17.716693815218047	3.666785208683198	11.932194430800532
1637	3.438	7.024644397939316	18.21184596815096	3.6889375370219946	12.019097308388554
1638	3.439	7.0567013559001435	18.65332568650794	3.711251946718583	12.110930540243036
1639	3.44	7.057631853984252	19.032672089864732	3.733516419684706	12.209028463055747
1640	3.4410000000000003	7.029205793099445	19.34224992825326	3.7555306236103045	12.3145539871126
1641	3.442	6.973590061577064	19.575464390702606	3.7771088440094758	12.42838749027606
1642	3.443	6.893218228938785	19.72695225817866	3.798082051157542	12.551027566463095
1643	3.444	6.790660618390399	19.79274093516023	3.818299083676094	12.682510497597073
1644	3.4450000000000003	6.668503541858759	19.770368202948063	3.8376269895125805	12.822354157227167
1645	3.446	6.529245719730964	19.658957279493748	3.8559506207854315	12.969530473044204
1646	3.447	6.375218449961571	19.459243825337765	3.873171626670841	13.122468700883704
1647	3.448	6.20853404685294	19.173553764211572	3.889207023981851	13.279089745650358
1648	3.4490000000000003	6.031064610385077	18.80573304525539	3.9039875451134147	13.436869765922072
1649	3.45	5.844450531036427	18.361032623663906	3.9174559657215617	13.59292947379256
1650	3.451	5.650135526207363	17.84595385694388	3.9295655995646244	13.744144023901544
1651	3.452	5.449422686250077	17.26806110799384	3.9402791166877624	13.887267276501268
1652	3.4530000000000003	5.2435441993186265	16.635769544684052	3.9495677964405256	14.019063578364259
1653	3.454	5.033736295966451	15.95811688751035	3.9574112728125397	14.136440047196384
1654	3.455	4.821310612682992	15.244528167449428	3.963797771267423	14.236572642013698
1655	3.456	4.607713649211171	14.504582423728184	3.9687247790618363	14.317019989367102
1656	3.457	4.394567240147084	13.747789723657624	3.9722000402494038	14.375819922849574
1657	3.458	4.183684856811305	12.983385968168616	3.974242726861044	14.411564876442798
1658	3.459	3.9770609202151324	12.220151715152763	3.9748846127378155	14.423453544936073
1659	3.46	3.7768329170854176	11.466259778029864	3.9741710683929847	14.411317490667106
1660	3.461	3.5852187246956606	10.729154719325585	3.9721617047348703	14.375622557437124
1661	3.462	3.404433925504118	10.015465646877058	3.968930519501914	14.317445995493191
1662	3.463	3.236595812954829	9.330952027498293	3.964565440339368	14.238431076728851
1663	3.464	3.0836220834460963	8.680480654516376	3.9591672088085477	14.140721680247458
1664	3.465	2.9471327645887073	8.068030532184572	3.95284760558542	14.026879866433259
1665	3.466	2.828363703781915	7.496721351182466	3.9457270735336047	13.89978985504649
1666	3.467	2.7280989641432654	6.968860487083704	3.937931847103466	13.76255210592188
1667	3.468	2.6466278463241006	6.4860030956058905	3.9295907389815152	13.618371393391424
1668	3.469	2.583730133932013	6.0490199140524	3.9208317643778416	13.470442883912728
1669	3.47	2.538690750977636	5.658167786522168	3.911778797334008	13.321840276618289
1670	3.471	2.510342550831265	5.31315866087309	3.9025484509748742	13.175410043857909
1671	3.472	2.4971336600272407	5.0132237826369	3.8932473552828406	13.033675699254955
1672	3.473	2.497213889677224	4.757170941669311	3.8839699737914914	12.898755804254861
1673	3.474	2.5085333749073517	4.543433808715822	3.8747970578912363	12.772299078705869
1674	3.475	2.528945923302862	4.3701135294637545	3.865794788448284	12.655439487654196
1675	3.476	2.556309591929833	4.235013731291132	3.857014603879271	12.548773523575436
1676	3.477	2.588577739880268	4.135670869126955	3.8484936664144365	12.452361090223254
1677	3.478	2.623875119117921	4.069382341464528	3.840255878248389	12.365750434661209
1678	3.479	2.6605553105763127	4.033235021773954	3.832313329924632	12.288026496924505
1679	3.48	2.6972377831176333	4.024136776524501	3.8246680466819725	12.217880896869282
1680	3.481	2.7328248300888807	4.038853204212384	3.8173138952268317	12.15370061417294
1681	3.482	2.766500409111182	4.074051274192968	3.810238522649574	12.093671310643591
1682	3.483	2.7977142952554344	4.1263508264796265	3.8034252188384134	12.035890271590816
1683	3.484	2.826155829246002	4.192384077397385	3.796854620626383	11.978483184069688
1684	3.485	2.8517218419059507	4.2688624255562395	3.790506206322163	11.919718498231957
1685	3.486	2.8744830779494595	4.352649029039476	3.784359559411563	11.858112995323172
1686	3.487	2.8946527094650727	4.44083488220609	3.7783954066373484	11.792522454103583
1687	3.488	2.9125594602735037	4.530815504527244	3.772596455721341	11.722211982942671
1688	3.489	2.928626629324951	4.620364900165776	3.766948070110053	11.64690165347185
1689	3.49	2.943357086093174	4.707703181495817	3.761438821933993	11.566784486792095
1690	3.491	2.957323278327627	4.791554188798023	3.756060960663998	11.48251552626779
1691	3.492	2.9711605678705886	4.871189589080149	3.750810825474631	11.395172575423722
1692	3.493	2.985561863213447	4.946456297435834	3.745689216458371	11.306191058144265
1693	3.494	3.0012715549198683	5.017784623582243	3.7407017261673485	11.217277232952984
1694	3.495	3.019077128766045	5.086175283961662	3.7358590208883133	11.130305525840775
1695	3.496	3.039797430112993	5.153164306401064	3.7311770524236585	11.047206911793605
1696	3.497	3.06426725142371	5.220765850819475	3.726677176995191	10.96985597295953
1697	3.498	3.0933185770040006	5.291394028195599	3.7223861583403535	10.899964424296892
1698	3.499	3.127759326501522	5.367765865967162	3.7183360364120595	10.83898849925897
