# Supplementary material for: Stimulus duration encoding occurs early in the moth olfactory pathway
Source: Commun Biol. 2024 Oct 3;7:1252. doi: 10.1038/s42003-024-06921-z (PMC11449909; doi:10.1038/s42003-024-06921-z)
Supplement: Supplementary file 3 — Supplementary Data 1 [file 42003_2024_6921_MOESM3_ESM.zip › Fig 11/C.csv]

	equilibration (s)	peak PID (mV)
0	1.0	0.92
1	2.0	0.49
2	5.0	0.31
3	10.0	0.25
4	20.0	0.24
5	60.0	0.23
6	300.0	0.22
