# Supplementary material for: Stimulus duration encoding occurs early in the moth olfactory pathway
Source: Commun Biol. 2024 Oct 3;7:1252. doi: 10.1038/s42003-024-06921-z (PMC11449909; doi:10.1038/s42003-024-06921-z)
Supplement: Supplementary file 3 — Supplementary Data 1 [file 42003_2024_6921_MOESM3_ESM.zip › Fig 11/D.csv]

	equilibration (s)	increasing: mean	decreasing: mean	mean	increasing: trial 1	decreasing: trial 1	increasing: trial 2	decreasing: trial 2	increasing: trial 3	decreasing: trial 3
0	1	10.333333333333334	5.666666666666667	8.0	11	9	20	0	0	8
1	3	14.333333333333334	9.666666666666666	12.0	15	13	23	6	5	10
2	10	19.0	14.333333333333334	16.666666666666668	19	23	27	11	11	9
3	30	24.0	16.333333333333332	20.166666666666664	25	29	31	9	16	11
4	79	23.0	19.666666666666668	21.333333333333336	26	35	28	13	15	11
