# Supplementary material for: Stimulus duration encoding occurs early in the moth olfactory pathway
Source: Commun Biol. 2024 Oct 3;7:1252. doi: 10.1038/s42003-024-06921-z (PMC11449909; doi:10.1038/s42003-024-06921-z)
Supplement: Supplementary file 3 — Supplementary Data 1 [file 42003_2024_6921_MOESM3_ESM.zip › Fig 11/Data Fig 1B.xlsx]

## Sheet: Feuil1
Time (ms)		18705026 (1 s)			18705027 (2s)			18705028 (5 s)			18705029 (10 s)			18705030 (20 s)			18705031 (60 s)			18705032 (300 s)
		Stim	PID		Stim	PID		Stim	PID		Stim	PID		Stim	PID		Stim	PID		Stim	PID
0		0.0100708	-4.18488		-0.0012207	-4.1983		-0.000610352	-4.1806		0.000610352	-4.17328		-0.000915527	-4.19006		-0.000915527	-4.17969		-0.000305176	-4.18884
1		-0.000305176	-4.18488		-0.000610352	-4.1983		-0.00152588	-4.18427		0.0012207	-4.17419		0.000305176	-4.19373		-0.000915527	-4.18213		0.000610352	-4.19403
2		-0.000610352	-4.18701		-0.000305176	-4.19891		-0.000915527	-4.18579		0	-4.18243		-0.000610352	-4.19189		-0.000305176	-4.18182		0.000610352	-4.20074
3		0	-4.19403		0.000610352	-4.19556		-0.000305176	-4.18365		-0.0012207	-4.18396		-0.000610352	-4.1922		0.000305176	-4.18854		-0.000305176	-4.20349
4		0.000610352	-4.18884		0.000610352	-4.20105		0.000610352	-4.17786		-0.00152588	-4.18549		-0.000305176	-4.18823		0	-4.18823		-0.000305176	-4.19525
5		0	-4.18121		-0.000610352	-4.198		0.000610352	-4.17206		-0.000610352	-4.17603		0	-4.18365		0	-4.17969		-0.000305176	-4.19373
6		-0.000305176	-4.18274		-0.000915527	-4.1922		-0.000305176	-4.17084		0.000915527	-4.17511		0.000610352	-4.18213		0	-4.17511		0.000305176	-4.18793
7		-0.000610352	-4.18365		-0.000915527	-4.18579		-0.000915527	-4.17908		0.000610352	-4.17572		0.000915527	-4.18518		0.000305176	-4.17053		-0.0012207	-4.18579
8		-0.000610352	-4.1864		0	-4.18121		-0.0012207	-4.17999		-0.000305176	-4.19098		-0.000610352	-4.17664		0	-4.17664		-0.0012207	-4.18671
9		-0.000305176	-4.18671		0.0012207	-4.19067		0	-4.18304		-0.000610352	-4.18945		-0.0012207	-4.16962		-0.00152588	-4.1745		-0.000915527	-4.19067
10		-0.000305176	-4.1922		0.000610352	-4.19189		0.000915527	-4.17297		-0.000915527	-4.18762		-0.0012207	-4.17145		-0.0012207	-4.17877		0.000305176	-4.19495
11		0	-4.18976		-0.000610352	-4.18976		0.000610352	-4.18243		-0.000305176	-4.17999		0.000305176	-4.1745		-0.000915527	-4.17572		0.000305176	-4.19281
12		0	-4.18091		-0.00152588	-4.18915		0	-4.17542		-0.000305176	-4.18121		0.000610352	-4.17145		0.000305176	-4.18549		0	-4.18427
13		-0.000610352	-4.17328		-0.000915527	-4.18701		-0.000915527	-4.18213		-0.000305176	-4.1806		0.000610352	-4.18121		0.000610352	-4.17145		0	-4.1803
14		-0.0012207	-4.1748		0.000305176	-4.17877		-0.000610352	-4.17847		0	-4.18213		-0.000305176	-4.18152		0	-4.18274		0	-4.18182
15		0	-4.17603		0.000915527	-4.18121		-0.000305176	-4.18945		-0.000305176	-4.18213		-0.0012207	-4.17938		-0.000305176	-4.18915		0	-4.18213
16		0	-4.18152		0.000305176	-4.19342		0.000305176	-4.18579		-0.000305176	-4.18518		-0.000610352	-4.17175		-0.000610352	-4.19403		-0.00152588	-4.18121
17		0.000915527	-4.17786		-0.000305176	-4.19495		-0.000305176	-4.17908		-0.000305176	-4.18213		0.000305176	-4.17084		-0.000305176	-4.18945		-0.0012207	-4.1803
18		0.000305176	-4.17908		-0.0012207	-4.19464		-0.000305176	-4.17725		-0.000915527	-4.17023		-0.000305176	-4.17511		-0.000305176	-4.18823		-0.000915527	-4.1806
19		-0.0012207	-4.17725		-0.000915527	-4.19037		-0.000305176	-4.17511		-0.000915527	-4.17389		0	-4.17419		-0.000915527	-4.18732		0.000305176	-4.17725
20		-0.000915527	-4.1687		0	-4.18335		0	-4.18427		0	-4.1745		0	-4.17542		-0.000610352	-4.18732		0.000610352	-4.17389
21		-0.000610352	-4.17145		0.000610352	-4.17694		-0.000305176	-4.1861		-0.000305176	-4.1864		0.000305176	-4.17114		-0.000610352	-4.19098		0.000305176	-4.18121
22		0	-4.17328		0.000305176	-4.17969		-0.000610352	-4.18396		0.000610352	-4.1925		0.000610352	-4.17389		0.000610352	-4.1861		-0.000305176	-4.18335
23		0.000610352	-4.18488		0	-4.17908		-0.000305176	-4.17725		0.000305176	-4.19464		-0.000305176	-4.17145		0.000610352	-4.1925		-0.000305176	-4.19434
24		0.000305176	-4.1803		-0.0012207	-4.18457		0.000610352	-4.16962		-0.000610352	-4.19373		-0.0012207	-4.1745		-0.000915527	-4.19006		0.000305176	-4.19342
25		-0.000915527	-4.18884		-0.000915527	-4.17999		0.000305176	-4.17358		-0.0012207	-4.18732		-0.000610352	-4.17572		-0.0012207	-4.18335		-0.000305176	-4.19037
26		-0.00152588	-4.18793		0	-4.1748		-0.000610352	-4.17603		-0.000610352	-4.17847		-0.000305176	-4.17999		-0.000915527	-4.17297		-0.0012207	-4.18854
27		-0.000915527	-4.19006		0.000305176	-4.16595		-0.000915527	-4.1864		0.000305176	-4.18762		0.000915527	-4.18365		0	-4.17267		-0.0012207	-4.19189
28		-0.000305176	-4.1925		0	-4.16656		-0.0012207	-4.19037		0.0012207	-4.19464		0.000305176	-4.17603		0.000305176	-4.17328		0	-4.19281
29		0.000610352	-4.19037		0	-4.17114		-0.000915527	-4.18976		0.000305176	-4.19037		-0.000610352	-4.16962		-0.000305176	-4.17938		0.0012207	-4.19525
30		0.000610352	-4.19464		-0.000610352	-4.17389		-0.000305176	-4.18457		-0.000305176	-4.18701		-0.000915527	-4.16901		-0.000305176	-4.17664		0.000305176	-4.20166
31		-0.000915527	-4.19159		0	-4.17938		0.000915527	-4.18304		-0.0012207	-4.18274		-0.0012207	-4.16382		-0.000305176	-4.17938		0	-4.19403
32		-0.000915527	-4.17969		0	-4.17847		0.000915527	-4.17908		-0.000915527	-4.18213		0	-4.17511		0.000305176	-4.17816		0	-4.18793
33		-0.000610352	-4.17511		-0.000915527	-4.18427		-0.000305176	-4.17694		0.000305176	-4.17908		0.000610352	-4.17694		-0.000305176	-4.17725		0	-4.18427
34		0	-4.17328		0	-4.17786		-0.00152588	-4.17725		0.000610352	-4.18091		-0.000305176	-4.17542		-0.000915527	-4.17755		-0.000305176	-4.18671
35		0.000915527	-4.17786		-0.000305176	-4.1864		-0.00152588	-4.17725		0	-4.18274		0	-4.17664		-0.000915527	-4.18243		-0.0012207	-4.18976
36		0.000305176	-4.1803		0	-4.19067		-0.000305176	-4.18121		0	-4.1861		-0.000305176	-4.17297		-0.000305176	-4.18121		-0.000915527	-4.19098
37		-0.000610352	-4.17847		0	-4.20105		0.000915527	-4.17023		-0.000610352	-4.1748		0.000305176	-4.17145		0.0012207	-4.18579		-0.000610352	-4.19434
38		-0.000915527	-4.18152		-0.000610352	-4.19556		0.000610352	-4.17175		-0.000305176	-4.17053		-0.000305176	-4.17877		0.000610352	-4.18274		0	-4.19586
39		-0.000610352	-4.18213		-0.0012207	-4.19403		-0.000305176	-4.17328		-0.000305176	-4.17084		-0.000915527	-4.18854		-0.000305176	-4.17999		-0.000305176	-4.19159
40		0.000305176	-4.17664		-0.000305176	-4.1922		-0.0012207	-4.17664		-0.000305176	-4.18243		-0.000610352	-4.18976		-0.0012207	-4.17847		-0.000305176	-4.19189
41		0.00152588	-4.17603		0	-4.18579		-0.000915527	-4.17908		0	-4.18884		-0.000305176	-4.1864		-0.000915527	-4.18365		-0.000305176	-4.19586
42		0.000305176	-4.1861		0.000305176	-4.18579		-0.000305176	-4.17999		0.000305176	-4.19525		0.000610352	-4.18457		0	-4.18121		0.000915527	-4.2038
43		-0.000610352	-4.19403		0.000610352	-4.18121		0.000305176	-4.1745		0	-4.19373		0.000915527	-4.17816		-0.000305176	-4.19098		0.000305176	-4.20288
44		-0.0012207	-4.19495		-0.000610352	-4.19189		0.000305176	-4.17938		0.000305176	-4.19434		-0.000305176	-4.17328		-0.000305176	-4.18915		-0.0012207	-4.19922
45		-0.000915527	-4.19525		-0.00152588	-4.18732		0	-4.16901		-0.000610352	-4.19037		-0.0012207	-4.17694		-0.000305176	-4.18152		-0.0012207	-4.19037
46		0.000610352	-4.18884		-0.000915527	-4.17999		-0.000305176	-4.17236		-0.000915527	-4.18335		-0.000915527	-4.18579		0.000305176	-4.16809		-0.000915527	-4.19373
47		0.0012207	-4.1864		0	-4.17358		-0.000915527	-4.17694		-0.000305176	-4.18823		-0.000305176	-4.18823		0.000915527	-4.17419		0.000305176	-4.19525
48		0	-4.1861		0.00152588	-4.17389		-0.000610352	-4.18274		0	-4.198		0	-4.18732		-0.000305176	-4.17603		0	-4.19434
49		-0.000610352	-4.1864		0.000305176	-4.1803		0.000305176	-4.17603		0.000610352	-4.19922		0.000305176	-4.17938		-0.0012207	-4.17847		-0.000305176	-4.19891
50		-0.00152588	-4.18945		-0.000305176	-4.18213		-0.000305176	-4.1687		0.000610352	-4.19647		0	-4.17969		-0.0012207	-4.18091		0	-4.20349
51		-0.000610352	-4.19373		-0.0012207	-4.18121		0.000305176	-4.16748		-0.000610352	-4.19128		-0.000305176	-4.18671		-0.000915527	-4.18121		0.000610352	-4.19708
52		0.000305176	-4.18854		-0.000915527	-4.18121		0	-4.16168		-0.0012207	-4.19495		-0.000610352	-4.18915		0.000610352	-4.18396		0	-4.18671
53		0.000305176	-4.1806		0.000305176	-4.17755		-0.000305176	-4.16931		-0.0012207	-4.19373		-0.000305176	-4.18793		0.000305176	-4.1745		-0.000610352	-4.18549
54		0	-4.18518		0.000915527	-4.17908		-0.000610352	-4.16107		0	-4.1922		-0.000915527	-4.18701		-0.000305176	-4.17419		-0.00152588	-4.18976
55		-0.000610352	-4.18915		0.000610352	-4.17358		-0.000915527	-4.18457		0.0012207	-4.19952		-0.000610352	-4.18518		-0.00213623	-4.17694		-0.0012207	-4.19098
56		-0.00152588	-4.19525		-0.000610352	-4.19067		-0.000610352	-4.1864		0.000305176	-4.19891		-0.000305176	-4.17694		-0.000305176	-4.17877		-0.000305176	-4.19281
57		-0.000610352	-4.19495		-0.000915527	-4.19037		-0.000305176	-4.17877		0	-4.19495		0.000305176	-4.17511		-0.000305176	-4.17816		0	-4.19037
58		0.000915527	-4.19495		-0.000915527	-4.18762		0.000610352	-4.1748		-0.000915527	-4.1861		0.000610352	-4.18274		-0.000915527	-4.17389		0	-4.18976
59		0.000915527	-4.19678		-0.000305176	-4.17511		0.000610352	-4.17603		-0.000915527	-4.19006		-0.000610352	-4.18121		-0.000610352	-4.17511		0	-4.18884
60		-0.000610352	-4.18396		0.000915527	-4.17633		0	-4.1748		0.000305176	-4.19525		-0.0012207	-4.18823		-0.000305176	-4.1803		0.000610352	-4.18091
61		-0.000305176	-4.18884		0.000305176	-4.17511		-0.000915527	-4.18091		0	-4.20013		-0.0012207	-4.18121		0.000305176	-4.18121		0.000610352	-4.18549
62		-0.00152588	-4.18518		0	-4.17725		-0.0012207	-4.17755		0	-4.19861		-0.000915527	-4.17572		0.0012207	-4.1861		-0.000915527	-4.19098
63		-0.000610352	-4.20776		-0.000915527	-4.17572		0.000305176	-4.17755		-0.000305176	-4.19647		0.000305176	-4.17175		-0.000305176	-4.19128		-0.00152588	-4.19495
64		0.000305176	-4.20654		-0.000915527	-4.19037		0.000610352	-4.17908		0	-4.19495		0.000915527	-4.17053		-0.0012207	-4.18915		-0.0012207	-4.18762
65		0.000305176	-4.20288		0.000305176	-4.18549		0.000610352	-4.17358		0.000305176	-4.18945		0.000915527	-4.17206		-0.0012207	-4.18457		0	-4.19128
66		0.000305176	-4.19678		0.000305176	-4.18701		-0.000305176	-4.17389		0	-4.18793		-0.000610352	-4.17847		-0.000610352	-4.17816		-0.000610352	-4.19342
67		-0.000610352	-4.19434		0	-4.18121		-0.000610352	-4.18274		-0.000915527	-4.19067		-0.000915527	-4.18152		0	-4.17175		-0.000610352	-4.19647
68		-0.0012207	-4.18365		0.000305176	-4.18518		-0.0012207	-4.18854		-0.000305176	-4.19586		-0.000915527	-4.17511		0	-4.18701		0	-4.19464
69		-0.000915527	-4.19189		0	-4.18945		-0.000305176	-4.18121		0.000305176	-4.20013		-0.000305176	-4.1687		0.000305176	-4.18579		0.000610352	-4.20013
70		0	-4.19128		0	-4.18823		0.000610352	-4.17877		0.000305176	-4.19525		-0.000305176	-4.17145		0	-4.18579		0.000915527	-4.20197
71		0.000610352	-4.19403		-0.000610352	-4.18884		0.000610352	-4.17053		0.000610352	-4.19464		-0.000305176	-4.17664		0.000305176	-4.18488		-0.000610352	-4.19739
72		-0.000305176	-4.18732		-0.000305176	-4.18579		0.000610352	-4.17114		-0.000305176	-4.19067		0	-4.17786		0	-4.1861		-0.000610352	-4.18671
73		-0.0012207	-4.1806		0.000305176	-4.18793		-0.00183105	-4.16809		-0.000915527	-4.19006		0.000305176	-4.17755		-0.00152588	-4.17633		-0.0012207	-4.18213
74		-0.000915527	-4.17816		0.000610352	-4.17664		-0.0012207	-4.17267		-0.000915527	-4.18884		-0.000305176	-4.17847		-0.0012207	-4.17664		-0.000915527	-4.18304
75		-0.000305176	-4.18335		0	-4.17999		-0.000610352	-4.17755		-0.000305176	-4.19159		-0.0012207	-4.17694		-0.0012207	-4.17938		-0.000610352	-4.18884
76		0.000305176	-4.18579		0.000305176	-4.18762		0.000305176	-4.18793		0.000305176	-4.1922		-0.000915527	-4.17206		0.000305176	-4.19006		-0.000610352	-4.18884
77		0	-4.18304		-0.000610352	-4.18915		0.000610352	-4.17999		0.000610352	-4.18304		-0.000610352	-4.17267		0.000305176	-4.18549		0	-4.19037
78		0.000305176	-4.1864		-0.000915527	-4.18579		0	-4.17572		-0.000305176	-4.17999		0.000305176	-4.18152		0.000305176	-4.18488		0	-4.19403
79		0	-4.17816		-0.00152588	-4.17786		0.000610352	-4.17511		-0.000915527	-4.17725		0.000915527	-4.19159		-0.000305176	-4.17847		0.000610352	-4.19281
80		-0.0012207	-4.18213		-0.000305176	-4.17786		0.000305176	-4.18152		-0.00152588	-4.18518		0.000305176	-4.19189		-0.000915527	-4.17938		0	-4.18732
81		0	-4.1745		0	-4.17511		-0.000305176	-4.18274		-0.000915527	-4.18793		-0.000305176	-4.18213		-0.000305176	-4.17755		-0.000610352	-4.19189
82		0	-4.19189		0.000610352	-4.17847		-0.000305176	-4.18488		0.000610352	-4.19067		-0.0012207	-4.17786		-0.000610352	-4.17389		-0.000915527	-4.20197
83		0.000305176	-4.19952		-0.000610352	-4.18091		-0.000305176	-4.18488		0.000305176	-4.18732		-0.000915527	-4.17908		-0.0012207	-4.17755		-0.000610352	-4.19128
84		0	-4.2041		-0.0012207	-4.18884		-0.000305176	-4.18365		0	-4.19006		0	-4.18182		-0.000305176	-4.1748		-0.000610352	-4.20074
85		-0.000610352	-4.19678		-0.0012207	-4.18854		0.000305176	-4.17511		-0.000305176	-4.18701		-0.000305176	-4.17908		0	-4.17145		-0.000305176	-4.19342
86		-0.000305176	-4.1983		0	-4.17847		0.000610352	-4.17603		-0.000305176	-4.18457		0.000305176	-4.19037		0.000915527	-4.16168		-0.000610352	-4.19464
87		-0.000305176	-4.18823		0.000915527	-4.1748		0.000305176	-4.18304		-0.000305176	-4.19342		-0.000305176	-4.18976		0.000305176	-4.17419		0	-4.19342
88		0	-4.19434		0.000610352	-4.17786		-0.000915527	-4.18243		-0.000305176	-4.19983		0	-4.18579		-0.000610352	-4.17664		0.0012207	-4.19403
89		-0.000305176	-4.19312		-0.000610352	-4.18365		-0.0012207	-4.18213		-0.000610352	-4.19525		0	-4.18152		-0.0012207	-4.1861		0.000610352	-4.19312
90		-0.000305176	-4.19678		-0.00152588	-4.1864		-0.0012207	-4.1748		-0.000305176	-4.19769		-0.000915527	-4.18243		-0.000915527	-4.18732		0	-4.1922
91		-0.000305176	-4.19983		-0.000610352	-4.1864		0	-4.17633		0.000610352	-4.18732		-0.000915527	-4.18854		0.000305176	-4.18732		-0.0012207	-4.18793
92		0	-4.19586		0.000305176	-4.18671		0.000610352	-4.17297		0.000305176	-4.18884		-0.000915527	-4.19128		0.000305176	-4.17816		-0.0012207	-4.17999
93		-0.000305176	-4.18701		0.000915527	-4.18396		0.000305176	-4.18335		0.000305176	-4.18854		0.000305176	-4.18701		0.000610352	-4.17786		-0.000610352	-4.17755
94		-0.000610352	-4.18915		0.000305176	-4.1745		-0.00152588	-4.18182		-0.00152588	-4.1861		0.0012207	-4.18213		0.000610352	-4.17053		-0.000915527	-4.17938
95		-0.000305176	-4.19159		-0.000305176	-4.17542		-0.00152588	-4.19861		-0.0012207	-4.18701		0.000610352	-4.18091		0	-4.18213		-0.000610352	-4.18396
96		0.000915527	-4.19067		-0.0012207	-4.17969		-0.000915527	-4.19373		-0.000305176	-4.18793		-0.000305176	-4.17725		0	-4.18396		-0.000305176	-4.18762
97		-0.000305176	-4.18854		-0.000915527	-4.18182		0	-4.19037		0.000305176	-4.18488		-0.000915527	-4.17267		-0.0012207	-4.18579		0.000610352	-4.18762
98		-0.000305176	-4.18488		-0.000305176	-4.17877		0.000915527	-4.18457		0.0012207	-4.17572		-0.00152588	-4.18396		-0.000915527	-4.1806		0.000610352	-4.18762
99		-0.000305176	-4.18762		0.0012207	-4.17908		0	-4.18945		0	-4.17664		0.000305176	-4.19159		-0.000305176	-4.18365		0	-4.18762
100		-0.000610352	-4.17023		0.000305176	-4.17816		-0.000915527	-4.19098		-0.000610352	-4.18091		0	-4.18915		0.000305176	-4.18121		-0.000305176	-4.18274
101		-0.000305176	-4.1806		0	-4.18182		-0.00152588	-4.19586		-0.0012207	-4.18518		0.000305176	-4.18365		0.000915527	-4.18091		-0.000610352	-4.1925
102		0.000305176	-4.18701		-0.000915527	-4.18335		-0.000915527	-4.19098		-0.000915527	-4.18701		0	-4.17847		0.000305176	-4.17999		-0.000305176	-4.1922
103		0.000305176	-4.19464		-0.000915527	-4.1864		0.000305176	-4.19403		0.000610352	-4.18457		0	-4.17938		-0.000305176	-4.1861		-0.0012207	-4.20258
104		0.000305176	-4.19067		0	-4.19983		0.000305176	-4.18823		0	-4.18671		0.000610352	-4.17816		-0.000915527	-4.18762		-0.000915527	-4.19983
105		-0.000610352	-4.18976		0.000305176	-4.19739		-0.000305176	-4.18152		0.000305176	-4.18182		-0.000610352	-4.18274		-0.0012207	-4.17633		-0.000610352	-4.19464
106		-0.0012207	-4.18579		-0.000305176	-4.18823		-0.000915527	-4.17847		0	-4.1803		-0.00152588	-4.18915		-0.000305176	-4.17755		0.000610352	-4.19342
107		-0.000610352	-4.18427		0	-4.18121		-0.000610352	-4.18488		-0.000915527	-4.18427		-0.000915527	-4.1925		-0.000915527	-4.17267		0.0012207	-4.18793
108		0.000610352	-4.18365		-0.000915527	-4.18915		-0.000305176	-4.18823		-0.000610352	-4.19281		-0.000610352	-4.18304		0	-4.18274		0	-4.18732
109		0.000610352	-4.18274		-0.000610352	-4.18549		-0.000305176	-4.18518		-0.000305176	-4.19281		0.0012207	-4.1803		0.000305176	-4.18243		-0.000305176	-4.18121
110		0.000305176	-4.18732		-0.000610352	-4.1983		-0.000610352	-4.18213		-0.000305176	-4.18823		0.000305176	-4.17786		0.000610352	-4.18091		-0.000915527	-4.18579
111		-0.000610352	-4.1922		-0.000305176	-4.19861		0	-4.17847		0	-4.1806		-0.000610352	-4.18243		0.000610352	-4.17664		-0.000305176	-4.18182
112		-0.000915527	-4.18579		0.000305176	-4.198		0.000305176	-4.1864		-0.000305176	-4.18243		-0.0012207	-4.19098		-0.000610352	-4.16931		-0.000305176	-4.17145
113		-0.000305176	-4.17969		0.000305176	-4.19739		0	-4.18488		0	-4.17999		-0.000915527	-4.1864		-0.000915527	-4.15863		-0.0012207	-4.17297
114		-0.000305176	-4.17969		0	-4.19067		-0.000305176	-4.19037		0	-4.18091		0.000305176	-4.19098		-0.0012207	-4.16199		-0.0012207	-4.17603
115		0.000915527	-4.18518		-0.000305176	-4.18793		-0.000915527	-4.19525		-0.000305176	-4.18121		0.000610352	-4.18976		-0.000305176	-4.1687		0	-4.18243
116		0.000610352	-4.18732		0	-4.19037		-0.0012207	-4.19312		-0.0012207	-4.18823		0	-4.1803		0.000610352	-4.17725		0.000915527	-4.18152
117		-0.000610352	-4.1864		-0.000305176	-4.19647		-0.000305176	-4.17877		-0.000610352	-4.1803		0	-4.1806		-0.000610352	-4.17938		0.000305176	-4.17908
118		-0.000915527	-4.18732		-0.000610352	-4.19617		0	-4.17664		0	-4.17175		-0.000305176	-4.18762		0	-4.17603		-0.000610352	-4.17938
119		-0.000610352	-4.18488		0	-4.18945		0.000305176	-4.17633		0.000915527	-4.16809		-0.000305176	-4.19434		0	-4.17511		-0.000610352	-4.17175
120		0.000305176	-4.18488		0.000610352	-4.18915		0.000610352	-4.18274		0.000610352	-4.17175		-0.000610352	-4.18823		0	-4.17267		-0.000305176	-4.16931
121		0.0012207	-4.17969		0.000610352	-4.18732		-0.000915527	-4.18457		-0.000915527	-4.1748		-0.000305176	-4.18884		-0.000305176	-4.17328		-0.000305176	-4.17084
122		0.000305176	-4.19037		-0.000915527	-4.19067		-0.000915527	-4.18732		-0.0012207	-4.17694		-0.000610352	-4.18793		-0.00152588	-4.16748		-0.0012207	-4.18396
123		-0.000915527	-4.19434		-0.0012207	-4.19098		-0.000915527	-4.1864		-0.000610352	-4.17755		-0.000305176	-4.18762		-0.000915527	-4.18152		-0.000610352	-4.18732
124		-0.00152588	-4.18976		-0.000610352	-4.198		0.000610352	-4.18762		0.000610352	-4.17969		0	-4.19342		-0.000610352	-4.17145		-0.000305176	-4.1864
125		0	-4.18762		0.000305176	-4.19586		0.00152588	-4.17908		0.000915527	-4.17175		0.000610352	-4.19159		0.000610352	-4.18182		0.000915527	-4.17877
126		0.000610352	-4.18182		0.000915527	-4.18304		0.000610352	-4.17847		0.000915527	-4.17877		-0.000610352	-4.19922		0.000610352	-4.17755		0.000305176	-4.18304
127		0.000915527	-4.18213		0.000305176	-4.18671		-0.000610352	-4.18671		0	-4.18365		-0.0012207	-4.20502		-0.000610352	-4.18488		-0.000305176	-4.17908
128		0	-4.18335		-0.000915527	-4.18304		-0.00152588	-4.18579		-0.000305176	-4.19189		-0.0012207	-4.19647		-0.000610352	-4.19403		-0.000305176	-4.17725
129		-0.000915527	-4.17938		-0.000915527	-4.19556		-0.000610352	-4.18213		-0.0012207	-4.19006		0	-4.19281		-0.000915527	-4.19464		0.000305176	-4.17542
130		-0.0012207	-4.18732		-0.000610352	-4.19769		0.000610352	-4.17236		-0.000305176	-4.1861		0.000610352	-4.18732		0	-4.19891		-0.000610352	-4.18182
131		-0.000610352	-4.18732		0	-4.19952		0.0012207	-4.1745		0	-4.1806		0.000305176	-4.20227		0	-4.19586		-0.00152588	-4.1745
132		0.000610352	-4.17755		0.0012207	-4.20135		0	-4.16718		0	-4.17786		0	-4.19861		-0.000305176	-4.19647		-0.0012207	-4.16748
133		0.000915527	-4.16504		0.000610352	-4.19861		-0.000915527	-4.17633		0.000305176	-4.17786		-0.000915527	-4.2041		-0.000610352	-4.18945		-0.000610352	-4.16351
134		0	-4.16229		-0.000610352	-4.18823		-0.000610352	-4.17297		-0.000305176	-4.17358		-0.0012207	-4.20197		0	-4.19006		0.000610352	-4.17145
135		-0.000915527	-4.16351		-0.0012207	-4.19281		-0.000610352	-4.18274		0	-4.1806		-0.000610352	-4.20349		0.000915527	-4.19495		0.000610352	-4.17847
136		-0.0012207	-4.16138		-0.0012207	-4.19861		0	-4.17969		-0.000915527	-4.18671		0.000305176	-4.19464		-0.000305176	-4.19891		0.000305176	-4.18182
137		-0.000610352	-4.16321		0	-4.20258		0	-4.17236		-0.000915527	-4.1803		0.000305176	-4.1925		-0.00152588	-4.20074		-0.000305176	-4.18762
138		0.000915527	-4.16504		0.000915527	-4.19647		0	-4.16992		-0.000305176	-4.17511		0.000305176	-4.19495		-0.00152588	-4.19464		0.000305176	-4.1861
139		0.000610352	-4.17053		0.000915527	-4.19495		0.000305176	-4.17297		-0.000610352	-4.17389		-0.000305176	-4.19952		-0.000915527	-4.18793		0	-4.18579
140		0	-4.16504		-0.000305176	-4.18854		-0.000610352	-4.1803		0.000610352	-4.17969		0.000610352	-4.19525		0.000610352	-4.18427		-0.000610352	-4.17755
141		-0.000610352	-4.16779		-0.0012207	-4.18518		-0.000610352	-4.17938		0.000915527	-4.18488		-0.000610352	-4.19556		0.000305176	-4.18213		-0.0012207	-4.19128
142		-0.000915527	-4.17511		-0.0012207	-4.18152		-0.000305176	-4.17908		-0.000305176	-4.18762		-0.00183105	-4.19128		0.000305176	-4.18304		-0.0012207	-4.19983
143		-0.000610352	-4.1803		-0.00152588	-4.17938		0	-4.17664		-0.00152588	-4.18915		-0.000915527	-4.18762		-0.000305176	-4.18823		0	-4.19983
144		0.000305176	-4.17542		0.000305176	-4.18701		0.000305176	-4.17419		-0.000915527	-4.17969		-0.000305176	-4.19373		-0.000610352	-4.19434		0.000305176	-4.19739
145		0.000610352	-4.17755		0	-4.1861		-0.000610352	-4.1629		-0.000305176	-4.18976		0	-4.19342		0.000305176	-4.18579		0	-4.19159
146		0	-4.17206		-0.000305176	-4.17816		0.000305176	-4.16534		0.000915527	-4.18427		0.000610352	-4.20349		-0.000915527	-4.18152		0	-4.18579
147		-0.000915527	-4.17145		-0.000915527	-4.16656		0	-4.17419		0.00213623	-4.18945		-0.000305176	-4.20197		-0.000915527	-4.18396		0.000305176	-4.18915
148		-0.00152588	-4.17236		-0.000915527	-4.1803		-0.000610352	-4.17633		0	-4.19281		-0.000915527	-4.19464		-0.000610352	-4.18335		0	-4.18671
149		-0.000610352	-4.17389		-0.000305176	-4.18671		-0.000915527	-4.17877		-0.000610352	-4.19037		-0.00152588	-4.17999		0.000305176	-4.18579		-0.000915527	-4.18884
150		0.000915527	-4.17938		0	-4.18915		-0.000610352	-4.17694		-0.0012207	-4.18457		-0.000305176	-4.18579		0.0012207	-4.18457		-0.0012207	-4.19067
151		0.000915527	-4.18396		0.000305176	-4.18945		0.000305176	-4.17847		0.000305176	-4.17816		0	-4.18121		0	-4.18549		-0.000915527	-4.18732
152		-0.000305176	-4.17816		-0.000305176	-4.19098		0.0012207	-4.17969		0.000610352	-4.17511		0.000305176	-4.19281		-0.000305176	-4.18457		0	-4.1748
153		-0.000915527	-4.17114		-0.000305176	-4.18335		0.000305176	-4.18121		-0.000305176	-4.17877		0.000305176	-4.19434		-0.000610352	-4.17572		0.000610352	-4.17419
154		-0.000915527	-4.1687		-0.000610352	-4.17999		-0.00183105	-4.17816		-0.000305176	-4.18091		-0.000305176	-4.19586		-0.0012207	-4.1745		-0.000305176	-4.17755
155		0	-4.17267		-0.000610352	-4.17633		-0.0012207	-4.18365		-0.000610352	-4.18701		0	-4.19922		0.000305176	-4.1806		-0.000305176	-4.17938
156		0.000305176	-4.17511		-0.000305176	-4.18701		-0.000610352	-4.18152		-0.000915527	-4.1922		0	-4.19495		-0.000305176	-4.18457		0.000305176	-4.17816
157		0	-4.17389		0	-4.18915		0.000915527	-4.17694		-0.000610352	-4.18579		-0.000915527	-4.19098		-0.000305176	-4.18396		0.000610352	-4.17511
158		-0.000610352	-4.17908		0.000305176	-4.18976		0.000915527	-4.17328		-0.000305176	-4.17633		-0.000305176	-4.19342		0.000610352	-4.17511		-0.000305176	-4.17786
159		0	-4.17358		0.000305176	-4.18152		0	-4.17175		-0.000610352	-4.17297		-0.000305176	-4.19525		0.000305176	-4.17664		-0.0012207	-4.1684
160		-0.000305176	-4.17084		0.000305176	-4.18182		-0.000915527	-4.18335		0	-4.17877		0.000305176	-4.19495		0.000610352	-4.17023		-0.0012207	-4.17755
161		-0.000305176	-4.16168		-0.000305176	-4.18182		-0.0012207	-4.17908		0.000305176	-4.1864		0.000610352	-4.18671		-0.000915527	-4.16962		-0.000305176	-4.18823
162		0.000305176	-4.17145		-0.000915527	-4.1806		-0.000915527	-4.18243		0.000305176	-4.18396		0	-4.18427		-0.00152588	-4.16748		0	-4.19891
163		0.000305176	-4.17328		-0.000305176	-4.18182		0.000610352	-4.17938		-0.000305176	-4.18762		-0.00152588	-4.17847		-0.0012207	-4.17816		0	-4.19678
164		0	-4.17999		0	-4.18701		0.000610352	-4.17877		-0.0012207	-4.18915		-0.0012207	-4.1748		-0.000305176	-4.17358		0	-4.19647
165		-0.000305176	-4.17877		0.0012207	-4.19006		0.000305176	-4.17267		-0.000915527	-4.17999		-0.000915527	-4.17633		0.000915527	-4.1687		0.000610352	-4.18915
166		-0.000610352	-4.17572		0.000305176	-4.18335		-0.000305176	-4.17511		-0.000305176	-4.18365		0.000610352	-4.18152		0.000305176	-4.16229		0.000610352	-4.18518
167		-0.000305176	-4.17786		-0.000915527	-4.18488		-0.00152588	-4.17847		0.000305176	-4.18884		0.000610352	-4.18579		0	-4.16382		-0.000305176	-4.18243
168		0	-4.18182		-0.0012207	-4.18823		-0.000610352	-4.18518		0.000915527	-4.19647		0.000305176	-4.17725		-0.000610352	-4.16901		-0.0012207	-4.18518
169		-0.000305176	-4.18182		-0.000305176	-4.19495		0.000305176	-4.18274		0	-4.19952		-0.000610352	-4.17542		-0.000610352	-4.1745		-0.0012207	-4.18671
170		-0.000305176	-4.18823		0.000305176	-4.19647		0.000305176	-4.17542		-0.000915527	-4.1922		-0.000915527	-4.1626		-0.000305176	-4.17542		-0.000305176	-4.19037
171		-0.000305176	-4.19037		0.0012207	-4.19678		0	-4.17786		-0.00152588	-4.18732		-0.000305176	-4.18091		-0.000915527	-4.17755		-0.000305176	-4.1864
172		-0.000915527	-4.18182		0.000305176	-4.18274		-0.000610352	-4.17633		-0.000610352	-4.18823		-0.000610352	-4.1806		-0.000305176	-4.18304		-0.000610352	-4.17755
173		-0.000610352	-4.17175		-0.000610352	-4.1922		-0.000610352	-4.17664		0.000915527	-4.18701		-0.000915527	-4.18793		-0.000305176	-4.17389		-0.000305176	-4.17694
174		-0.000610352	-4.17267		-0.00152588	-4.17847		-0.000305176	-4.16687		0.000915527	-4.18579		-0.000610352	-4.18793		0.000305176	-4.17328		0	-4.17725
175		0	-4.1748		-0.000915527	-4.17786		-0.000610352	-4.17419		-0.000305176	-4.18793		0.000305176	-4.18671		0.000915527	-4.17969		0.00152588	-4.17908
176		0	-4.18182		0.000305176	-4.18121		-0.000915527	-4.18365		-0.000610352	-4.1922		0.000915527	-4.17877		0	-4.18121		0.000610352	-4.17389
177		-0.000610352	-4.18396		0.00152588	-4.18854		-0.000305176	-4.17236		-0.000915527	-4.18823		0.000305176	-4.17419		-0.000610352	-4.17725		-0.000305176	-4.18121
178		-0.000610352	-4.18793		0.000305176	-4.18365		0	-4.17084		-0.000610352	-4.17999		-0.000610352	-4.17816		-0.000915527	-4.16992		-0.00152588	-4.17328
179		0	-4.18854		-0.000610352	-4.18243		0.000915527	-4.17084		0	-4.18121		-0.00152588	-4.1861		-0.000610352	-4.17084		-0.0012207	-4.18304
180		-0.000305176	-4.18518		-0.00152588	-4.17816		0.000305176	-4.17725		0.000610352	-4.18823		-0.000915527	-4.18427		0	-4.16443		-0.000610352	-4.17786
181		-0.000305176	-4.1806		-0.000915527	-4.1745		-0.000915527	-4.1803		0.000305176	-4.19098		0.0012207	-4.18457		-0.000305176	-4.16992		-0.000305176	-4.18182
182		0	-4.18549		0.000610352	-4.17389		-0.0012207	-4.18091		-0.000305176	-4.19373		0.0012207	-4.17908		0	-4.17236		0	-4.19312
183		-0.000305176	-4.19189		0.000915527	-4.16962		-0.000305176	-4.17999		-0.000305176	-4.19373		0	-4.18091		0	-4.18121		0.000305176	-4.19495
184		0	-4.19281		0	-4.17694		0.000610352	-4.17938		0.000305176	-4.19434		-0.000305176	-4.18213		0.000305176	-4.18427		0.000610352	-4.18854
185		-0.000305176	-4.18945		-0.000610352	-4.17389		0.000915527	-4.17358		-0.000915527	-4.19495		-0.000610352	-4.18304		0.000610352	-4.17633		0.000610352	-4.18793
186		-0.0012207	-4.17603		-0.000915527	-4.17511		0.000305176	-4.17328		-0.000610352	-4.18701		-0.000915527	-4.18854		-0.0012207	-4.16931		-0.000305176	-4.18823
187		-0.000305176	-4.18854		-0.000915527	-4.16504		-0.0012207	-4.18945		-0.000305176	-4.1925		-0.000305176	-4.19159		-0.000915527	-4.17114		-0.000610352	-4.18823
188		0.000610352	-4.18732		0	-4.17389		-0.000915527	-4.19678		0	-4.19861		-0.000610352	-4.18518		-0.000915527	-4.17145		-0.000305176	-4.18884
189		0	-4.18945		0	-4.17877		-0.000915527	-4.19556		0.000610352	-4.19952		-0.000305176	-4.16565		0.000305176	-4.17389		-0.000610352	-4.19312
190		0	-4.1925		0.000305176	-4.18091		0	-4.19037		0	-4.19373		0	-4.17908		0.000610352	-4.17206		-0.000915527	-4.19617
191		-0.000610352	-4.19678		0.000305176	-4.17755		0.000610352	-4.18701		-0.000915527	-4.19128		0.000610352	-4.17664		0	-4.17206		-0.000305176	-4.19434
192		-0.000915527	-4.19067		-0.000305176	-4.1864		0	-4.17816		-0.00152588	-4.19159		0	-4.18091		-0.000305176	-4.17175		-0.000305176	-4.18549
193		0	-4.18427		-0.000305176	-4.18823		-0.000610352	-4.17908		-0.000610352	-4.19037		-0.0012207	-4.1803		-0.000915527	-4.16656		0.000915527	-4.18274
194		0	-4.18304		-0.000305176	-4.18213		-0.0012207	-4.17572		0	-4.19159		-0.000915527	-4.18396		-0.000305176	-4.16565		0.000915527	-4.18182
195		0.000305176	-4.18793		-0.000305176	-4.1806		-0.000915527	-4.18335		0.000915527	-4.19586		-0.000305176	-4.17847		-0.000915527	-4.17084		-0.000305176	-4.18488
196		0.000610352	-4.19128		0	-4.18701		0.000610352	-4.1803		0	-4.19464		-0.000305176	-4.17389		-0.000305176	-4.1748		-0.000610352	-4.18854
197		-0.000610352	-4.18976		0.000305176	-4.1861		0	-4.17572		-0.000610352	-4.18549		0.000915527	-4.1687		-0.000305176	-4.17328		-0.000610352	-4.18213
198		-0.0012207	-4.19342		0.000305176	-4.18365		0.000305176	-4.16748		-0.00152588	-4.17877		0.000610352	-4.17877		0	-4.16931		-0.000305176	-4.19464
199		-0.000915527	-4.18915		0	-4.17786		-0.000305176	-4.17023		-0.000915527	-4.17908		-0.000610352	-4.18457		0.000915527	-4.16443		-0.000610352	-4.19678
200		0	-4.17786		-0.000305176	-4.17358		-0.000610352	-4.17633		0.000610352	-4.17938		-0.0012207	-4.18549		0	-4.16656		-0.0012207	-4.19373
201		0.000915527	-4.16901		-0.000915527	-4.17328		-0.000305176	-4.17725		0.000610352	-4.18335		-0.000915527	-4.18396		-0.000610352	-4.1684		-0.000610352	-4.19434
202		0.000305176	-4.17145		-0.000305176	-4.17236		0	-4.17786		-0.000305176	-4.17969		-0.000305176	-4.17908		-0.000915527	-4.16718		0.000610352	-4.20776
203		-0.000610352	-4.1803		0.000305176	-4.17542		0	-4.17419		0	-4.1748		0	-4.18457		-0.00152588	-4.18152		0.000915527	-4.20868
204		-0.000915527	-4.18182		0.000610352	-4.17725		0	-4.17664		-0.000305176	-4.1806		0.000610352	-4.18488		0	-4.18152		0.000610352	-4.20349
205		0	-4.17908		0	-4.18884		0.000305176	-4.16412		-0.000305176	-4.17725		-0.000305176	-4.18518		-0.000305176	-4.17786		0	-4.20105
206		0	-4.17572		-0.0012207	-4.18274		0.000610352	-4.17267		-0.000305176	-4.17267		0	-4.18915		0	-4.17023		-0.000610352	-4.19861
207		0.000305176	-4.17694		-0.000915527	-4.18152		0	-4.17908		-0.000915527	-4.17847		-0.000305176	-4.19373		0	-4.16931		0	-4.19769
208		0.000915527	-4.17847		0	-4.17786		-0.0012207	-4.18884		-0.000305176	-4.18793		-0.000610352	-4.1803		0	-4.17877		-0.000915527	-4.19891
209		-0.000610352	-4.17633		0	-4.18732		-0.000610352	-4.18457		0	-4.18915		-0.0012207	-4.18427		0	-4.17816		-0.0012207	-4.19983
210		-0.0012207	-4.18182		0.000610352	-4.18884		-0.000305176	-4.17908		0.000305176	-4.19067		-0.000610352	-4.18488		-0.000915527	-4.18304		-0.000915527	-4.20807
211		-0.000610352	-4.18243		0.000305176	-4.18945		0	-4.17297		0.000305176	-4.1864		-0.000305176	-4.19098		-0.0012207	-4.18304		0.000305176	-4.20258
212		-0.000610352	-4.1748		-0.000915527	-4.19037		0.000610352	-4.17725		-0.0012207	-4.18823		0.000915527	-4.19464		-0.000915527	-4.1803		0.000610352	-4.19464
213		0.000915527	-4.16382		-0.000915527	-4.19067		0	-4.17297		-0.0012207	-4.18793		0	-4.19403		-0.000305176	-4.17511		0	-4.19495
214		0.000305176	-4.16809		-0.000610352	-4.17816		-0.000610352	-4.17236		-0.000915527	-4.1861		-0.000610352	-4.18884		0.0012207	-4.17297		0.000305176	-4.19434
215		-0.000610352	-4.17542		0.000305176	-4.19067		-0.0012207	-4.17603		-0.000305176	-4.18701		-0.0012207	-4.19312		0.000610352	-4.17725		0	-4.19708
216		-0.0012207	-4.17786		0.00152588	-4.19434		-0.000915527	-4.17816		0.000305176	-4.1922		-0.00152588	-4.18213		-0.000305176	-4.17938		0	-4.1861
217		-0.000610352	-4.17969		0.000305176	-4.20319		0.000305176	-4.17023		0.000610352	-4.18427		-0.000610352	-4.18152		-0.000610352	-4.17908		-0.000305176	-4.19464
218		-0.000305176	-4.17664		-0.00274658	-4.19647		0.000915527	-4.16809		-0.000305176	-4.17908		0.000610352	-4.18518		-0.000610352	-4.17206		-0.0012207	-4.19617
219		0.000610352	-4.1748		-0.00152588	-4.18579		0.000305176	-4.17145		-0.0012207	-4.17999		0.000305176	-4.19525		-0.000305176	-4.17389		-0.000915527	-4.19678
220		0	-4.16748		-0.000610352	-4.18274		-0.000915527	-4.1745		-0.00183105	-4.1864		-0.000305176	-4.19281		-0.000610352	-4.17267		-0.000305176	-4.1922
221		-0.000915527	-4.16412		0.000610352	-4.18457		-0.0012207	-4.17969		-0.000305176	-4.19037		-0.000305176	-4.18976		-0.000305176	-4.1803		0.000915527	-4.19312
222		-0.0012207	-4.16779		0.000305176	-4.18488		-0.000915527	-4.17908		0.000915527	-4.18732		-0.000305176	-4.18823		0	-4.17633		0.000305176	-4.19067
223		-0.000915527	-4.17053		0.000305176	-4.18732		0.000305176	-4.18304		0.000915527	-4.19373		-0.000305176	-4.18365		0.000915527	-4.18518		0.000305176	-4.19128
224		0.000305176	-4.17023		-0.000610352	-4.1983		0.000610352	-4.17877		-0.000305176	-4.19342		-0.000305176	-4.18396		0.000610352	-4.17786		0	-4.1864
225		0.0012207	-4.16321		-0.000915527	-4.19708		0	-4.18335		-0.000610352	-4.18854		-0.000610352	-4.17938		-0.000610352	-4.17877		0	-4.17847
226		0.000915527	-4.15833		-0.000610352	-4.19403		-0.000305176	-4.17938		-0.0012207	-4.18152		0	-4.18732		-0.0012207	-4.16748		0	-4.17725
227		-0.000915527	-4.15741		0.000305176	-4.18945		-0.000305176	-4.1983		-0.000305176	-4.19128		0.000305176	-4.18304		-0.000915527	-4.17145		-0.000915527	-4.1748
228		-0.0012207	-4.16016		0	-4.18793		-0.000305176	-4.19861		0.000305176	-4.19739		0.000915527	-4.18671		0.000305176	-4.17206		-0.0012207	-4.17633
229		-0.0012207	-4.16473		0.000610352	-4.18365		-0.000305176	-4.19525		-0.000610352	-4.19617		-0.000305176	-4.18213		0.000610352	-4.17847		-0.000915527	-4.18365
230		0.000915527	-4.16718		0	-4.19159		-0.000305176	-4.18518		0	-4.19342		-0.00152588	-4.18243		-0.000305176	-4.17969		0.000305176	-4.18945
231		0.000915527	-4.17786		-0.000610352	-4.19281		-0.000305176	-4.1864		0	-4.1922		-0.00152588	-4.18671		-0.000305176	-4.18121		0.000610352	-4.18427
232		-0.000305176	-4.17084		-0.000610352	-4.19128		0	-4.18243		0.000305176	-4.18762		-0.000305176	-4.18945		0	-4.18182		0	-4.17725
233		-0.000305176	-4.17358		0.000305176	-4.18518		-0.000610352	-4.18243		0	-4.18762		0.000915527	-4.18701		0	-4.17511		0.000305176	-4.17419
234		-0.000915527	-4.17328		0	-4.18121		0	-4.18732		-0.00152588	-4.1806		0.000305176	-4.1864		-0.000610352	-4.1745		0.000610352	-4.17755
235		-0.00183105	-4.17603		0	-4.17267		-0.000305176	-4.19434		-0.000610352	-4.17999		0	-4.18121		-0.000915527	-4.17603		0.000610352	-4.18152
236		0.000305176	-4.17969		0	-4.1806		-0.000610352	-4.1922		-0.000305176	-4.18457		-0.000610352	-4.17572		-0.000610352	-4.1922		-0.000915527	-4.18945
237		0.000610352	-4.1803		-0.000305176	-4.1803		-0.000305176	-4.18701		0.000305176	-4.1806		-0.000915527	-4.17023		-0.000305176	-4.18579		-0.00152588	-4.18274
238		0	-4.17511		-0.000305176	-4.17572		-0.000305176	-4.18243		0.000610352	-4.16809		0	-4.18182		0.000610352	-4.1925		-0.000915527	-4.18945
239		-0.000305176	-4.17084		-0.000610352	-4.16809		0.000305176	-4.1806		-0.000305176	-4.16656		-0.000305176	-4.18762		0.000305176	-4.18396		0	-4.18427
240		-0.000915527	-4.16809		-0.00152588	-4.15985		0.000610352	-4.18671		-0.0012207	-4.18091		-0.000305176	-4.18762		-0.000305176	-4.18793		0.000305176	-4.17297
241		-0.000915527	-4.16595		0	-4.16168		-0.000915527	-4.18365		-0.0012207	-4.18427		0	-4.18304		-0.000610352	-4.18213		-0.000305176	-4.17419
242		0.000610352	-4.1687		-0.000305176	-4.16779		-0.000915527	-4.18732		-0.000610352	-4.18732		0	-4.17297		-0.000915527	-4.18152		0	-4.1803
243		0.0012207	-4.18365		0	-4.17847		-0.000610352	-4.1806		0.000915527	-4.18671		0.000915527	-4.17725		0	-4.18335		0.000305176	-4.18243
244		0	-4.18182		-0.000305176	-4.19006		0.000305176	-4.19128		0.0012207	-4.18701		-0.000305176	-4.16626		0.000305176	-4.18396		0.0012207	-4.17694
245		-0.000305176	-4.17999		-0.0012207	-4.19312		0.00152588	-4.18182		0.000305176	-4.18457		-0.00152588	-4.17969		-0.000610352	-4.17297		0	-4.17633
246		-0.000305176	-4.17664		-0.000915527	-4.18671		0.000610352	-4.18579		-0.000610352	-4.18121		-0.0012207	-4.1806		0	-4.17206		-0.000915527	-4.17389
247		-0.000610352	-4.1745		0	-4.1806		-0.000915527	-4.18854		-0.0012207	-4.1803		-0.000305176	-4.18793		-0.000610352	-4.1687		-0.00152588	-4.17389
248		0.000305176	-4.17419		0	-4.1806		-0.00152588	-4.19739		-0.000610352	-4.19708		0.0012207	-4.17999		0.00152588	-4.17694		0.00183105	-4.17999
249		0.000305176	-4.17358		0.000915527	-4.18335		-0.000610352	-4.19464		0	-4.19739		0.000915527	-4.17603		0	-4.17603		0.000305176	-4.18274
250		0	-4.17786		0	-4.18884		0.000610352	-4.19128		0.000610352	-4.19312		0	-4.17755		-0.000915527	-4.17816		0.000305176	-4.18701
251		-0.000915527	-4.17786		-0.0012207	-4.18884		0.000305176	-4.18884		-0.000305176	-4.18915		-0.000305176	-4.17877		-0.0012207	-4.17908		0	-4.18854
252		-0.00152588	-4.17816		-0.000610352	-4.1925		0	-4.18945		-0.000305176	-4.19006		-0.000915527	-4.17572		-0.000305176	-4.17877		0.000915527	-4.17847
253		-0.000915527	-4.17389		-0.000610352	-4.19006		-0.000610352	-4.18823		-0.000305176	-4.18182		-0.000610352	-4.1806		0.0012207	-4.17053		0.000610352	-4.17847
254		0.000305176	-4.17084		0.000305176	-4.17908		-0.000915527	-4.18915		-0.000305176	-4.18488		0.000610352	-4.17603		0.000305176	-4.16473		0	-4.18182
255		0.000610352	-4.17847		0.00152588	-4.1864		-0.0012207	-4.18976		-0.000915527	-4.18549		0	-4.17603		-0.000610352	-4.17603		-0.000915527	-4.18823
256		0	-4.18213		0.000610352	-4.19342		0.000305176	-4.19342		-0.000305176	-4.19037		0	-4.16962		-0.000305176	-4.17603		-0.0012207	-4.17969
257		-0.000305176	-4.18243		-0.000610352	-4.19647		0	-4.17999		-0.000610352	-4.18152		0.000305176	-4.16534		-0.000610352	-4.18518		-0.000610352	-4.18915
258		-0.000915527	-4.18182		-0.00152588	-4.19464		0.000305176	-4.17297		0.000305176	-4.1745		0.000610352	-4.17084		0	-4.16718		0	-4.1861
259		0	-4.1803		-0.000610352	-4.19464		0	-4.16931		0.000915527	-4.17175		0	-4.17664		-0.0012207	-4.18365		-0.000610352	-4.18488
260		0.000305176	-4.17389		0.000610352	-4.19098		-0.000610352	-4.17358		0	-4.17236		-0.00152588	-4.17633		-0.000915527	-4.17816		-0.000305176	-4.17969
261		0.000305176	-4.17206		0.000915527	-4.19312		-0.000610352	-4.17358		-0.00152588	-4.17847		-0.0012207	-4.16748		-0.000610352	-4.17816		0.000305176	-4.18152
262		0.000305176	-4.17938		0.000305176	-4.19556		0	-4.17297		-0.0012207	-4.1745		-0.000305176	-4.16504		0.000305176	-4.17542		0.000915527	-4.18945
263		-0.000610352	-4.18732		-0.000610352	-4.19647		0	-4.1806		-0.000305176	-4.17267		0.000915527	-4.16077		0.000915527	-4.17938		0	-4.18854
264		-0.000915527	-4.18701		-0.000610352	-4.20319		0	-4.17664		0.000915527	-4.17053		0.000915527	-4.16199		-0.000305176	-4.17908		-0.000610352	-4.1864
265		-0.000305176	-4.18304		-0.000305176	-4.20227		0	-4.17389		0.0012207	-4.16443		-0.000305176	-4.15924		-0.000915527	-4.1745		-0.000915527	-4.18182
266		0	-4.17816		0.000305176	-4.19312		0	-4.17297		0	-4.1571		-0.000915527	-4.17236		-0.0012207	-4.16626		-0.000610352	-4.18396
267		0	-4.17633		0	-4.18945		0.000305176	-4.17725		-0.000610352	-4.16656		-0.00152588	-4.17389		-0.000915527	-4.16931		-0.000305176	-4.18274
268		0.000305176	-4.17542		0	-4.18793		-0.000305176	-4.17603		-0.0012207	-4.17603		-0.000610352	-4.17419		0.000610352	-4.17267		-0.000305176	-4.18518
269		-0.000610352	-4.17542		-0.000610352	-4.19678		-0.000915527	-4.18335		-0.0012207	-4.17572		0.000610352	-4.1687		0	-4.17725		0	-4.18976
270		-0.000610352	-4.17358		-0.000915527	-4.19891		-0.000610352	-4.17908		0.000305176	-4.1748		0.000305176	-4.17297		0	-4.17542		0.000610352	-4.19647
271		-0.000305176	-4.18396		-0.000610352	-4.20319		0.000305176	-4.17725		0.000610352	-4.17084		0.000610352	-4.17633		0	-4.17145		0.000610352	-4.19373
272		0	-4.17358		0.000305176	-4.20288		0.000610352	-4.1803		0	-4.17175		0	-4.17938		0	-4.17023		0.000610352	-4.18091
273		-0.000305176	-4.17084		0	-4.20258		0.000610352	-4.17786		0	-4.17267		-0.000305176	-4.17847		0.000610352	-4.16016		-0.000305176	-4.18488
274		0	-4.17114		-0.000305176	-4.19586		-0.000915527	-4.17114		-0.000610352	-4.17145		-0.000610352	-4.18121		-0.000915527	-4.15771		-0.000610352	-4.19006
275		0	-4.17389		-0.000305176	-4.19312		-0.00152588	-4.18488		-0.000610352	-4.18182		-0.000610352	-4.17877		-0.000915527	-4.16626		-0.000915527	-4.19617
276		-0.000610352	-4.17328		0	-4.19891		-0.000915527	-4.17999		-0.000305176	-4.1864		-0.000915527	-4.17969		-0.0012207	-4.18121		-0.000610352	-4.19434
277		0	-4.17664		0.000305176	-4.2038		0	-4.17267		-0.000610352	-4.18579		0	-4.17297		0.000305176	-4.1803		-0.0012207	-4.19678
278		-0.000305176	-4.17389		0	-4.19952		0.000915527	-4.16626		-0.000305176	-4.17755		0.000305176	-4.18091		0.000915527	-4.18152		0	-4.19586
279		0	-4.17664		-0.000305176	-4.19067		0.000610352	-4.16748		0	-4.17999		0.000610352	-4.19128		0.000305176	-4.18182		0	-4.19342
280		0.000305176	-4.17328		-0.000305176	-4.19067		-0.000610352	-4.17175		0.000305176	-4.1864		0	-4.18701		0	-4.17816		0.000915527	-4.18365
281		-0.000610352	-4.1684		0.000305176	-4.18854		-0.000915527	-4.17786		0.000305176	-4.18701		-0.000915527	-4.18457		-0.000915527	-4.17847		0.000610352	-4.1922
282		-0.000305176	-4.17664		-0.000305176	-4.19312		-0.0012207	-4.18274		-0.000915527	-4.19159		-0.0012207	-4.17694		-0.000610352	-4.17877		-0.000610352	-4.19952
283		-0.000610352	-4.18182		-0.000305176	-4.19312		0.000305176	-4.18579		-0.0012207	-4.19373		-0.000610352	-4.17877		-0.000915527	-4.18701		-0.000915527	-4.20441
284		-0.000305176	-4.18365		-0.0012207	-4.20044		0.000915527	-4.18762		-0.000610352	-4.19281		-0.000305176	-4.16992		-0.000610352	-4.18427		-0.000610352	-4.20135
285		-0.000305176	-4.17542		-0.000610352	-4.198		0.000305176	-4.18427		0	-4.18701		0.000305176	-4.18457		0	-4.18365		0	-4.19922
286		0	-4.16992		-0.000610352	-4.19128		0	-4.18274		0.0012207	-4.19067		0.000305176	-4.19067		-0.000305176	-4.17542		-0.000610352	-4.198
287		0	-4.16626		0.000305176	-4.1806		-0.000915527	-4.18549		0.000610352	-4.19556		0	-4.19464		0.000915527	-4.17114		-0.000915527	-4.19647
288		0	-4.16351		0.000610352	-4.18579		-0.000610352	-4.19403		-0.0012207	-4.20502		-0.000305176	-4.17999		0.000305176	-4.18335		-0.000610352	-4.19617
289		-0.000305176	-4.15985		0.000305176	-4.18671		0	-4.1925		-0.0012207	-4.20135		-0.000305176	-4.18243		-0.000305176	-4.18396		0.000305176	-4.19128
290		-0.0012207	-4.17267		-0.000610352	-4.18854		0.000305176	-4.18793		-0.0012207	-4.20288		-0.000305176	-4.17511		-0.0012207	-4.18335		0.0012207	-4.20074
291		-0.000305176	-4.1748		-0.000610352	-4.18701		-0.000305176	-4.17877		0	-4.19037		-0.000610352	-4.1803		0.000610352	-4.17999		0.000305176	-4.19067
292		0.000305176	-4.17419		-0.000305176	-4.18793		0	-4.18457		0.000915527	-4.19067		0	-4.17999		0.000305176	-4.17725		-0.000610352	-4.18396
293		0	-4.16565		0.000915527	-4.1861		0	-4.17694		0	-4.1861		-0.000305176	-4.18152		0	-4.17114		-0.0012207	-4.1864
294		0	-4.16687		0.0012207	-4.17542		-0.000305176	-4.18335		-0.000305176	-4.18732		0.000915527	-4.17877		0	-4.16809		-0.000305176	-4.18884
295		-0.000915527	-4.16595		0.000610352	-4.17328		-0.000915527	-4.18732		-0.000915527	-4.18915		0.000610352	-4.1803		0	-4.17908		-0.000610352	-4.19586
296		-0.0012207	-4.17664		-0.000915527	-4.17969		-0.000915527	-4.1861		-0.000610352	-4.19556		-0.000610352	-4.17389		-0.000305176	-4.18488		-0.0012207	-4.19464
297		-0.000610352	-4.17145		-0.000915527	-4.18823		-0.000610352	-4.17938		-0.000610352	-4.1925		-0.000915527	-4.17175		0.000305176	-4.18396		-0.000915527	-4.19159
298		-0.000305176	-4.17389		-0.000610352	-4.18488		0.000305176	-4.1745		-0.000305176	-4.18427		-0.0012207	-4.17908		-0.000610352	-4.18365		0.000610352	-4.18701
299		-0.000305176	-4.16931		0.000610352	-4.18976		0	-4.17511		0	-4.1864		0	-4.18457		-0.0012207	-4.17419		0.0012207	-4.18549
300		0.000610352	-4.16443		0.000915527	-4.18304		0.000305176	-4.18121		-0.000305176	-4.19037		0.0012207	-4.18671		-0.000915527	-4.17419		0	-4.1806
301		-0.000915527	-4.15527		-0.000610352	-4.18701		-0.000610352	-4.18579		0	-4.19128		0.000610352	-4.1803		0	-4.1684		-0.000305176	-4.18457
302		-0.00152588	-4.15771		-0.000915527	-4.18213		-0.0012207	-4.1861		-0.000305176	-4.18884		-0.000305176	-4.18243		0.000915527	-4.16473		-0.000305176	-4.19586
303		-0.000915527	-4.16412		-0.000915527	-4.18182		-0.000610352	-4.18304		0	-4.1925		-0.000915527	-4.17236		0	-4.1745		-0.000305176	-4.19464
304		0	-4.15588		-0.000915527	-4.18335		-0.000305176	-4.18518		-0.000610352	-4.19067		-0.000610352	-4.18304		-0.000305176	-4.17786		-0.000610352	-4.19067
305		0.000915527	-4.15833		0.000610352	-4.18549		0.000610352	-4.17084		-0.000915527	-4.19067		0.000305176	-4.17542		-0.0012207	-4.17206		-0.000915527	-4.18854
306		0.000610352	-4.15466		0.000610352	-4.16992		0.000610352	-4.17023		-0.000305176	-4.18335		-0.000305176	-4.18884		-0.0012207	-4.16046		-0.000915527	-4.18457
307		-0.000915527	-4.15924		0	-4.17664		-0.000305176	-4.17206		0.000305176	-4.1922		0	-4.18976		-0.000305176	-4.17297		0	-4.18823
308		-0.00152588	-4.15985		-0.000610352	-4.17572		-0.0012207	-4.17633		0.000610352	-4.19678		-0.000305176	-4.18579		-0.000915527	-4.17725		0.000610352	-4.18945
309		-0.000305176	-4.17145		-0.00152588	-4.18365		-0.0012207	-4.17267		-0.000305176	-4.19708		0	-4.17511		-0.000305176	-4.17847		0.000915527	-4.19098
310		-0.000610352	-4.17358		-0.000610352	-4.18365		-0.000305176	-4.16748		-0.0012207	-4.19098		0.000915527	-4.17999		0	-4.17816		0	-4.19312
311		0.000610352	-4.18396		0.000305176	-4.18701		0.000915527	-4.16565		-0.00152588	-4.18701		-0.000305176	-4.17938		0.000915527	-4.1745		-0.000915527	-4.1922
312		0.000305176	-4.17877		0.000915527	-4.1864		0.000610352	-4.17053		-0.000610352	-4.18152		-0.000610352	-4.18518		0.000610352	-4.17572		0	-4.18701
313		-0.000915527	-4.17358		0.000305176	-4.18579		-0.000305176	-4.17358		0.000915527	-4.17969		-0.000915527	-4.18274		0	-4.17053		-0.000305176	-4.18671
314		-0.0012207	-4.16962		-0.000610352	-4.17816		-0.0012207	-4.17542		0.000915527	-4.17847		0	-4.18488		-0.000915527	-4.17297		-0.0012207	-4.19006
315		-0.000610352	-4.17053		-0.000305176	-4.17572		-0.00152588	-4.18396		-0.000305176	-4.1861		0.00152588	-4.18182		-0.0012207	-4.17877		-0.0012207	-4.19312
316		0.000305176	-4.1806		-0.000305176	-4.18488		0.000305176	-4.18701		-0.000915527	-4.18915		0.000915527	-4.17847		-0.000610352	-4.18457		-0.000610352	-4.19159
317		0.0012207	-4.18121		0	-4.18335		0.000610352	-4.18396		-0.0012207	-4.18762		0	-4.17236		0.000915527	-4.18213		0.000305176	-4.17908
318		0.000610352	-4.17908		-0.000305176	-4.19525		0	-4.1748		-0.000610352	-4.1803		-0.000610352	-4.17542		0	-4.17389		0.000305176	-4.18549
319		-0.000610352	-4.18091		0.000305176	-4.1922		-0.000610352	-4.18457		0.000610352	-4.18091		-0.000915527	-4.18488		0.000305176	-4.1687		0.000305176	-4.1925
320		-0.00152588	-4.1748		0	-4.18884		-0.000610352	-4.18884		-0.000305176	-4.18335		0	-4.18335		-0.000305176	-4.1629		0	-4.18121
321		-0.000305176	-4.17542		0	-4.18518		-0.000610352	-4.19434		0	-4.18457		0	-4.18213		0	-4.16168		0	-4.18854
322		0.000610352	-4.18121		-0.000305176	-4.18427		-0.000305176	-4.19556		0	-4.18488		-0.000305176	-4.17145		-0.000305176	-4.16321		-0.000305176	-4.19464
323		0.0012207	-4.18823		-0.000610352	-4.17908		0	-4.19464		-0.000305176	-4.18335		-0.000305176	-4.18518		-0.000915527	-4.17755		-0.0012207	-4.198
324		0	-4.18976		-0.000305176	-4.18823		-0.000305176	-4.19189		-0.000305176	-4.18793		0.000305176	-4.18274		-0.000915527	-4.17877		-0.00152588	-4.19312
325		-0.000610352	-4.18304		0	-4.18335		0.000610352	-4.18549		-0.000915527	-4.17938		0	-4.1861		-0.000610352	-4.17328		-0.000610352	-4.18457
326		-0.000915527	-4.18091		0	-4.17694		0.000915527	-4.18274		-0.000610352	-4.1803		-0.000610352	-4.18182		0.000610352	-4.17358		0.000610352	-4.18579
327		-0.0012207	-4.17664		0.000305176	-4.16809		-0.000305176	-4.18915		0	-4.18579		-0.000915527	-4.19006		0.000915527	-4.17633		0.000610352	-4.18213
328		0.000305176	-4.17938		0.000305176	-4.17206		-0.000305176	-4.1925		0	-4.1925		-0.000915527	-4.17908		-0.000610352	-4.18121		-0.000610352	-4.18762
329		0.0012207	-4.1803		-0.000610352	-4.17419		-0.000610352	-4.19342		0.000610352	-4.18976		-0.000305176	-4.16748		-0.000305176	-4.18488		-0.000305176	-4.18518
330		0.000305176	-4.18427		-0.000915527	-4.17847		-0.000610352	-4.1864		0.000305176	-4.19037		0.000915527	-4.16229		-0.0012207	-4.19037		0.000305176	-4.20166
331		-0.000610352	-4.18976		-0.000305176	-4.17786		0.000305176	-4.18671		-0.000610352	-4.1803		0.000915527	-4.16687		-0.000610352	-4.18884		0.000610352	-4.19525
332		-0.00183105	-4.18488		-0.000305176	-4.17419		0.000610352	-4.18945		-0.0012207	-4.18182		-0.000305176	-4.17053		-0.000305176	-4.19312		-0.000305176	-4.19006
333		-0.000305176	-4.16992		0.000610352	-4.17236		0.000915527	-4.18701		-0.0012207	-4.1803		-0.000915527	-4.16931		-0.000305176	-4.18915		-0.00152588	-4.18518
334		0.000915527	-4.17389		0.000305176	-4.16565		-0.000610352	-4.18884		0	-4.18091		-0.000610352	-4.16656		-0.000305176	-4.18823		-0.000915527	-4.18579
335		0.000305176	-4.17114		-0.0012207	-4.17206		-0.0012207	-4.19464		0.000915527	-4.18274		-0.000915527	-4.16565		0	-4.19678		0.000305176	-4.18518
336		0	-4.17725		-0.0012207	-4.18182		-0.0012207	-4.19525		0.000610352	-4.18884		0.000610352	-4.15833		0.000610352	-4.20441		0.000610352	-4.17999
337		-0.000915527	-4.17603		-0.000610352	-4.19373		-0.000305176	-4.17786		-0.000610352	-4.18274		0.000610352	-4.15436		0	-4.19861		0.000610352	-4.17389
338		-0.000915527	-4.17999		0.000610352	-4.19006		0.000915527	-4.19159		-0.0012207	-4.17084		0	-4.1626		-0.000610352	-4.19495		-0.000305176	-4.17084
339		-0.000305176	-4.17969		0.000915527	-4.19495		0.000610352	-4.19189		-0.000915527	-4.17206		0.000305176	-4.17114		-0.000915527	-4.18427		0.000305176	-4.16077
340		0	-4.17938		0.000305176	-4.18671		-0.000915527	-4.20135		0	-4.17389		-0.000610352	-4.17084		-0.000610352	-4.19189		0.000915527	-4.15863
341		0.000305176	-4.17603		-0.000915527	-4.18793		-0.00183105	-4.20135		0.000305176	-4.1806		-0.000305176	-4.16168		0.000610352	-4.18823		-0.000305176	-4.16565
342		-0.000305176	-4.17877		-0.0012207	-4.18152		-0.000915527	-4.20105		0	-4.17694		-0.000610352	-4.16626		0.000610352	-4.19495		-0.0012207	-4.17725
343		-0.000610352	-4.1864		-0.000610352	-4.18457		-0.000610352	-4.19281		0	-4.18884		-0.000305176	-4.17023		0	-4.19861		-0.00152588	-4.18091
344		-0.00152588	-4.1861		0.000305176	-4.18945		0.000610352	-4.19769		-0.000610352	-4.18915		0	-4.17358		-0.000610352	-4.20197		-0.000305176	-4.17969
345		-0.0012207	-4.18182		0.000915527	-4.19434		0.000305176	-4.18274		-0.000610352	-4.18671		-0.000305176	-4.17664		-0.000610352	-4.19647		0	-4.17297
346		0.000915527	-4.16351		0	-4.18457		0	-4.18793		-0.000305176	-4.17938		0.000610352	-4.1806		0	-4.18823		-0.000305176	-4.17206
347		0.000610352	-4.17938		-0.000610352	-4.17847		-0.000610352	-4.19342		-0.000915527	-4.18335		0.000305176	-4.17847		-0.000610352	-4.18732		0	-4.17236
348		0.000305176	-4.17511		-0.00152588	-4.17419		-0.0012207	-4.19769		-0.000305176	-4.18823		-0.0012207	-4.17603		-0.0012207	-4.19403		0.000305176	-4.16656
349		-0.000610352	-4.17664		-0.000915527	-4.18304		-0.000305176	-4.19342		0.000305176	-4.19189		-0.0012207	-4.16931		-0.000915527	-4.19739		0.000610352	-4.18274
350		-0.0012207	-4.17572		0.000610352	-4.18518		0.000915527	-4.18945		0.000610352	-4.18762		-0.000915527	-4.17236		-0.000305176	-4.19067		-0.000305176	-4.18671
351		0	-4.18182		0.0012207	-4.18274		0.000305176	-4.1861		0.000305176	-4.18518		0.000610352	-4.17694		0.00152588	-4.20013		-0.000915527	-4.1864
352		0	-4.17511		0	-4.18121		0	-4.17786		-0.000305176	-4.1806		0.000915527	-4.17755		0.000305176	-4.20258		-0.00152588	-4.17694
353		0.000305176	-4.1626		-0.000305176	-4.17816		-0.000305176	-4.17694		-0.0012207	-4.1806		0	-4.17511		-0.000610352	-4.19525		-0.000915527	-4.17847
354		0.000305176	-4.16321		-0.000305176	-4.17328		-0.000610352	-4.16901		-0.000610352	-4.17694		-0.000305176	-4.1806		-0.0012207	-4.19464		0.000610352	-4.18243
355		0	-4.16779		-0.000915527	-4.16718		-0.000305176	-4.17816		-0.000305176	-4.18274		-0.0012207	-4.17877		-0.000915527	-4.19891		0	-4.18091
356		-0.000610352	-4.16748		0.000305176	-4.18579		-0.000305176	-4.17114		0.000610352	-4.18793		-0.000610352	-4.16962		0.000305176	-4.2038		-0.000305176	-4.18243
357		-0.000305176	-4.17572		0.000305176	-4.18793		-0.000305176	-4.17938		0.000610352	-4.18213		0	-4.16687		-0.000305176	-4.20013		0.000305176	-4.1864
358		0.000610352	-4.17542		0.000305176	-4.19769		0	-4.16077		0	-4.17389		-0.000305176	-4.17175		0	-4.19067		0.000610352	-4.18457
359		-0.000305176	-4.17389		0.000305176	-4.18793		-0.000305176	-4.18121		-0.0012207	-4.17023		0	-4.17999		-0.000305176	-4.18854		0.000610352	-4.18732
360		0.000305176	-4.16962		-0.000915527	-4.19464		0.000305176	-4.17999		-0.00183105	-4.17358		0.000305176	-4.17419		0.000305176	-4.18427		-0.000915527	-4.18121
361		-0.000305176	-4.16321		-0.000305176	-4.19342		-0.000610352	-4.18427		-0.0012207	-4.17084		0.000305176	-4.17725		0.000610352	-4.18213		-0.000915527	-4.18701
362		-0.000610352	-4.16931		0	-4.19128		-0.0012207	-4.18091		0.000915527	-4.1806		0	-4.17389		-0.0012207	-4.18091		-0.000610352	-4.19769
363		0	-4.17542		0	-4.1925		-0.000610352	-4.17786		0.000610352	-4.18365		-0.000610352	-4.17236		-0.00152588	-4.18823		-0.000305176	-4.20197
364		-0.000305176	-4.17694		0.000610352	-4.1983		-0.000305176	-4.1748		0	-4.18549		-0.0012207	-4.16809		-0.0012207	-4.19037		-0.000305176	-4.1983
365		-0.000305176	-4.16534		0	-4.19861		0.000915527	-4.16962		-0.000610352	-4.1806		-0.00152588	-4.16931		0	-4.18427		-0.000610352	-4.19342
366		-0.000305176	-4.17786		0	-4.18884		0.000305176	-4.17328		-0.000915527	-4.17511		-0.000305176	-4.17358		0.000610352	-4.17969		0.000305176	-4.19556
367		0.000305176	-4.17847		0.000305176	-4.1806		-0.000610352	-4.1803		-0.000610352	-4.17511		0.000305176	-4.1806		0	-4.17267		0.000915527	-4.18579
368		0	-4.1806		-0.000915527	-4.18274		-0.00152588	-4.18671		-0.000305176	-4.18701		-0.000305176	-4.1748		0	-4.18427		0.000610352	-4.19617
369		-0.000305176	-4.17511		-0.000610352	-4.18457		-0.000610352	-4.18671		-0.000610352	-4.18488		-0.000610352	-4.16718		-0.000915527	-4.18396		-0.000610352	-4.19952
370		-0.0012207	-4.18213		-0.000305176	-4.18365		-0.000610352	-4.18274		0.000305176	-4.18274		-0.0012207	-4.16534		-0.000610352	-4.19464		-0.0012207	-4.20227
371		-0.000305176	-4.18396		0	-4.1864		0.000915527	-4.17725		0	-4.18091		-0.000610352	-4.1748		-0.000610352	-4.1925		-0.0012207	-4.19983
372		-0.000305176	-4.17542		0.000610352	-4.18365		0.000610352	-4.17816		0.000610352	-4.1806		0	-4.17938		-0.000915527	-4.20013		-0.000305176	-4.18945
373		0.000305176	-4.16199		0	-4.18793		-0.000305176	-4.17175		-0.000305176	-4.1806		0.000305176	-4.18457		-0.000305176	-4.19342		-0.000305176	-4.18488
374		0	-4.16077		-0.0012207	-4.18121		-0.000915527	-4.17145		-0.000915527	-4.18274		0	-4.18518		-0.000305176	-4.18976		-0.000305176	-4.18365
375		-0.000305176	-4.16168		-0.000915527	-4.18823		-0.00183105	-4.17145		-0.000915527	-4.18732		-0.000305176	-4.1864		0.000610352	-4.19006		-0.000610352	-4.18335
376		-0.0012207	-4.16626		-0.000305176	-4.1983		-0.000305176	-4.17145		-0.000305176	-4.18854		0.000915527	-4.18152		0.000610352	-4.19922		0.000305176	-4.1864
377		-0.000610352	-4.16595		0.000305176	-4.20654		0.000610352	-4.15558		0	-4.18549		0.000305176	-4.17816		0.000610352	-4.19495		0.000915527	-4.18396
378		-0.000305176	-4.17084		0.000610352	-4.20135		0.000610352	-4.15588		0.000610352	-4.17572		-0.000915527	-4.18335		-0.0012207	-4.19006		0.000305176	-4.18579
379		0.000610352	-4.16718		0.0012207	-4.19891		-0.000305176	-4.15314		0.000305176	-4.17633		-0.0012207	-4.18762		-0.000915527	-4.18915		-0.000610352	-4.18396
380		0.000610352	-4.16229		-0.000610352	-4.18884		-0.0012207	-4.1568		-0.000915527	-4.17999		-0.0012207	-4.1922		-0.000305176	-4.18854		-0.0012207	-4.17633
381		-0.000305176	-4.1568		-0.000610352	-4.1925		-0.000915527	-4.1571		-0.0012207	-4.18945		-0.000305176	-4.18854		0	-4.18549		-0.000610352	-4.17999
382		-0.00152588	-4.16321		-0.000915527	-4.1861		-0.000305176	-4.15649		-0.000610352	-4.19006		0.000915527	-4.1861		0.000305176	-4.1922		-0.000610352	-4.17969
383		-0.000610352	-4.1748		0.000610352	-4.18549		0	-4.15833		-0.000915527	-4.19189		0.000305176	-4.18518		0.000305176	-4.19617		-0.000915527	-4.18396
384		0.000305176	-4.16565		0.000915527	-4.19281		-0.000305176	-4.16351		0.0012207	-4.18915		-0.000610352	-4.18091		0.000305176	-4.19617		-0.000305176	-4.17694
385		0.000610352	-4.17847		0.000610352	-4.18915		-0.000305176	-4.15955		0.000610352	-4.18945		-0.0012207	-4.17816		0.000305176	-4.1922		0.000305176	-4.17328
386		0	-4.17786		-0.0012207	-4.17694		0	-4.1629		-0.000610352	-4.17786		-0.0012207	-4.18274		-0.000610352	-4.17969		0.000915527	-4.17358
387		-0.000610352	-4.17938		-0.00152588	-4.17389		0	-4.16901		-0.000915527	-4.18884		-0.000305176	-4.18762		-0.0012207	-4.1806		0.000305176	-4.1745
388		-0.000915527	-4.17786		-0.0012207	-4.17084		-0.000610352	-4.17664		-0.000915527	-4.19464		0	-4.17847		-0.00152588	-4.18427		-0.000610352	-4.17511
389		-0.0012207	-4.17664		0.0012207	-4.1684		-0.000610352	-4.17542		0.000610352	-4.19464		-0.000305176	-4.17053		-0.000610352	-4.19006		-0.000915527	-4.18823
390		0	-4.17175		0.000915527	-4.17297		0.000305176	-4.17053		0.000610352	-4.19281		0.000305176	-4.17114		0.000915527	-4.19128		-0.000305176	-4.19189
391		0.000610352	-4.18365		0	-4.17328		0.000305176	-4.17053		-0.000305176	-4.18915		-0.000305176	-4.16626		0.000305176	-4.19098		-0.000610352	-4.19525
392		0.0012207	-4.17542		-0.000610352	-4.17786		0.000305176	-4.16687		-0.000305176	-4.18518		-0.000915527	-4.17786		-0.000305176	-4.19067		-0.000915527	-4.19037
393		-0.000610352	-4.17267		-0.0012207	-4.17969		0.000610352	-4.1687		-0.000305176	-4.18549		-0.000305176	-4.17572		-0.000305176	-4.18304		-0.000915527	-4.18701
394		-0.00152588	-4.17389		-0.000305176	-4.18274		-0.000305176	-4.16992		-0.000305176	-4.18732		-0.0012207	-4.17358		-0.000610352	-4.17389		0	-4.18884
395		-0.000915527	-4.1803		0.000305176	-4.17297		-0.0012207	-4.18213		-0.000610352	-4.18762		-0.000610352	-4.17114		-0.000305176	-4.18579		0.000915527	-4.19403
396		0	-4.18274		0.000305176	-4.19495		-0.000915527	-4.18396		-0.000915527	-4.19464		0	-4.17175		-0.000915527	-4.18915		0.000610352	-4.1922
397		0.000915527	-4.18304		0.000305176	-4.20227		-0.000305176	-4.1803		-0.000610352	-4.18823		0	-4.16534		-0.000610352	-4.19067		0	-4.19281
398		0.000915527	-4.18304		-0.000305176	-4.19556		0.000610352	-4.17542		0.000305176	-4.18365		0.000610352	-4.17419		-0.000305176	-4.18488		-0.000610352	-4.18732
399		-0.000915527	-4.18213		-0.0012207	-4.18304		0.0012207	-4.17511		0.000610352	-4.17236		-0.000305176	-4.18365		0.000610352	-4.1864		-0.000305176	-4.18884
400		-0.0012207	-4.17877		-0.000610352	-4.1861		-0.000305176	-4.1687		0.000610352	-4.18762		-0.0012207	-4.18823		0.000915527	-4.1864		0	-4.1803
401		-0.000610352	-4.17114		0.000305176	-4.18579		-0.00213623	-4.18304		-0.0012207	-4.19495		-0.00183105	-4.18854		-0.000610352	-4.18732		-0.000915527	-4.18335
402		-0.000305176	-4.17694		0.000305176	-4.18427		-0.00152588	-4.18121		-0.00152588	-4.19434		-0.000305176	-4.17938		-0.000915527	-4.18488		-0.000610352	-4.19281
403		0.000610352	-4.18182		0	-4.18304		-0.000610352	-4.18243		-0.000305176	-4.19159		0.000305176	-4.17877		-0.000915527	-4.18976		-0.000610352	-4.18488
404		0.0012207	-4.19067		-0.000305176	-4.1922		0.0012207	-4.18488		0.000305176	-4.19434		0.000305176	-4.17877		-0.000610352	-4.19006		0.000610352	-4.18976
405		-0.000305176	-4.1864		-0.0012207	-4.1925		0.000305176	-4.17999		0.0012207	-4.18518		0	-4.17755		0.000610352	-4.17786		0.000610352	-4.17847
406		-0.0012207	-4.18365		0	-4.18518		0	-4.17053		0	-4.18762		-0.000305176	-4.17999		-0.000305176	-4.17267		-0.000610352	-4.18823
407		-0.000915527	-4.18304		0.000610352	-4.17725		-0.000915527	-4.19128		-0.000610352	-4.18518		-0.0012207	-4.18488		0	-4.16595		0	-4.18884
408		0	-4.18121		0	-4.17633		-0.0012207	-4.19525		-0.0012207	-4.19708		-0.000915527	-4.18396		0	-4.18274		0	-4.1922
409		0.0012207	-4.17572		0.000305176	-4.18152		-0.000610352	-4.19495		-0.000915527	-4.19617		-0.000610352	-4.17786		0.000305176	-4.18243		-0.000610352	-4.19281
410		0.000915527	-4.17999		0	-4.18488		-0.000305176	-4.18945		0.000305176	-4.19464		-0.000305176	-4.17999		0.000305176	-4.19098		-0.000915527	-4.19952
411		-0.000610352	-4.18549		-0.000305176	-4.18671		-0.000305176	-4.18549		0.000610352	-4.18823		0	-4.18304		-0.0012207	-4.18793		-0.0012207	-4.19159
412		-0.0012207	-4.18335		-0.000305176	-4.18304		-0.000610352	-4.18365		0	-4.18915		-0.000305176	-4.18732		-0.0012207	-4.18945		-0.000610352	-4.18091
413		-0.000915527	-4.17664		-0.000915527	-4.19617		-0.000305176	-4.18579		0	-4.1861		0.000610352	-4.18579		-0.000610352	-4.18579		0.000610352	-4.17816
414		0.000305176	-4.17694		-0.000305176	-4.18915		-0.000610352	-4.18762		-0.0012207	-4.18365		0	-4.18793		0.000610352	-4.18274		0.000610352	-4.18396
415		0.000305176	-4.17908		0	-4.19006		-0.000610352	-4.19617		-0.000610352	-4.18671		-0.000915527	-4.18671		0.000915527	-4.18915		0	-4.18701
416		0	-4.17999		-0.000305176	-4.19739		-0.000610352	-4.19647		-0.000305176	-4.18915		-0.0012207	-4.18304		0	-4.19342		-0.000305176	-4.18396
417		-0.000305176	-4.17908		0.000305176	-4.20105		-0.000305176	-4.18396		-0.000305176	-4.18762		-0.000915527	-4.17664		-0.000610352	-4.18732		0	-4.1803
418		-0.000915527	-4.17725		0	-4.19952		0.000305176	-4.17877		0	-4.17114		0.000305176	-4.18304		-0.000610352	-4.19098		0.000610352	-4.18274
419		-0.000915527	-4.1745		-0.000915527	-4.18915		0	-4.16901		0.000305176	-4.18091		0.000915527	-4.19128		-0.000305176	-4.18732		-0.000305176	-4.17969
420		0	-4.17023		-0.000610352	-4.19403		0	-4.18274		0.000305176	-4.18213		0.000915527	-4.19098		-0.000610352	-4.18732		-0.0012207	-4.17236
421		0.000915527	-4.16626		-0.000610352	-4.18976		0	-4.18854		0.000610352	-4.1925		-0.000305176	-4.18365		-0.0012207	-4.18945		-0.0012207	-4.17572
422		0	-4.17145		0	-4.19159		-0.000915527	-4.18884		-0.000610352	-4.18823		-0.000915527	-4.17786		-0.000305176	-4.18701		-0.000305176	-4.17664
423		-0.000915527	-4.19098		0.000915527	-4.18884		-0.000610352	-4.18823		-0.000915527	-4.19189		-0.000915527	-4.17389		0	-4.19373		0.000610352	-4.18274
424		-0.0012207	-4.19586		-0.000305176	-4.18945		-0.000305176	-4.18549		-0.000305176	-4.18823		-0.000305176	-4.17328		0.0012207	-4.19037		0.000610352	-4.1864
425		-0.0012207	-4.19769		-0.0012207	-4.19525		0.000305176	-4.17999		0	-4.18396		0	-4.1745		0.000610352	-4.18365		0.000305176	-4.18884
426		0.000610352	-4.18762		-0.0012207	-4.18549		0.000915527	-4.17847		0.0012207	-4.1745		-0.000305176	-4.17908		-0.000305176	-4.1684		0.000305176	-4.18854
427		0.000610352	-4.19159		0	-4.17389		-0.000305176	-4.18304		0.000610352	-4.17664		-0.000305176	-4.18823		-0.0012207	-4.18152		0	-4.19403
428		0	-4.19281		0.000915527	-4.17389		-0.00152588	-4.18915		-0.000915527	-4.18488		-0.000305176	-4.18091		-0.0012207	-4.18121		-0.000305176	-4.19403
429		-0.000610352	-4.18976		0.000915527	-4.17664		-0.0012207	-4.18884		-0.0012207	-4.18488		0.000305176	-4.16687		0.000305176	-4.19006		-0.00152588	-4.19464
430		-0.000915527	-4.19067		0.000305176	-4.17908		-0.000915527	-4.18793		-0.0012207	-4.17847		-0.000305176	-4.17389		0.000305176	-4.19159		-0.0012207	-4.19312
431		-0.0012207	-4.19708		-0.000915527	-4.18457		0.000610352	-4.18671		0.000305176	-4.17542		-0.00183105	-4.17633		0	-4.18945		-0.000610352	-4.18884
432		0.000305176	-4.19067		-0.00152588	-4.18732		0.000915527	-4.19006		0.000305176	-4.1748		-0.000915527	-4.17725		-0.000305176	-4.18213		0.000305176	-4.1748
433		0.000610352	-4.18182		-0.000610352	-4.18793		-0.000305176	-4.19373		0.000305176	-4.17023		0.000305176	-4.17419		0	-4.18213		-0.000305176	-4.17053
434		0.000305176	-4.17755		0.000305176	-4.18152		-0.000915527	-4.18976		-0.000305176	-4.17053		0.0012207	-4.17542		0.000305176	-4.18518		-0.000305176	-4.16901
435		0	-4.18335		0.0012207	-4.1803		-0.000915527	-4.20319		-0.000610352	-4.16962		0.000305176	-4.17175		-0.000610352	-4.18915		0	-4.17786
436		-0.0012207	-4.18457		0.000610352	-4.1861		-0.000610352	-4.2038		-0.000915527	-4.17755		-0.000305176	-4.16382		-0.0012207	-4.19098		0.000610352	-4.17755
437		-0.000610352	-4.18274		-0.000305176	-4.19037		0.000610352	-4.19006		-0.000305176	-4.17419		-0.0012207	-4.16229		-0.0012207	-4.19556		-0.000305176	-4.18121
438		0.000915527	-4.18457		-0.0012207	-4.18945		0.000915527	-4.18152		-0.000305176	-4.17145		-0.0012207	-4.16473		-0.000610352	-4.17999		-0.000915527	-4.18091
439		0.000915527	-4.18335		-0.000915527	-4.18762		0	-4.18304		0.000305176	-4.17053		-0.000305176	-4.17206		0.000610352	-4.18365		-0.00152588	-4.1806
440		-0.000610352	-4.17999		0.000610352	-4.18274		-0.000610352	-4.18823		0	-4.17389		0	-4.17328		0.000610352	-4.17786		-0.000610352	-4.17572
441		-0.000610352	-4.17542		0.000610352	-4.18152		-0.000915527	-4.19006		-0.000305176	-4.17297		0	-4.16718		0.000305176	-4.17145		-0.000305176	-4.17938
442		-0.000915527	-4.18976		-0.000305176	-4.18365		-0.000610352	-4.19403		-0.000305176	-4.17847		0	-4.16443		-0.000610352	-4.16687		-0.000610352	-4.18732
443		-0.000305176	-4.198		-0.000610352	-4.18274		0	-4.19373		0	-4.17969		-0.000305176	-4.15833		-0.000610352	-4.16779		0	-4.18823
444		0.000305176	-4.19891		-0.0012207	-4.18945		0	-4.18762		-0.000915527	-4.17816		0.000610352	-4.16992		-0.000305176	-4.16931		-0.000305176	-4.18884
445		0	-4.19189		-0.000305176	-4.18976		0	-4.18365		-0.000610352	-4.17542		-0.000610352	-4.16962		-0.000610352	-4.16168		0.000610352	-4.18579
446		0.000305176	-4.18884		0.000305176	-4.1803		-0.000305176	-4.17969		-0.000305176	-4.17175		-0.00183105	-4.1806		-0.000610352	-4.16016		0.000305176	-4.18396
447		-0.000610352	-4.18823		0.000305176	-4.17786		-0.000610352	-4.18518		0.000305176	-4.17328		-0.000610352	-4.18884		0	-4.15222		-0.000915527	-4.18457
448		-0.000915527	-4.18457		0.000610352	-4.17847		0.000305176	-4.18854		0.0012207	-4.19098		-0.000305176	-4.17938		0	-4.17236		-0.000915527	-4.18304
449		-0.000610352	-4.18427		0.000305176	-4.18274		-0.000610352	-4.1922		-0.000305176	-4.18427		0.000915527	-4.17908		0.000915527	-4.17755		-0.000915527	-4.17999
450		0	-4.19098		-0.000305176	-4.18518		-0.000915527	-4.18823		-0.0012207	-4.18304		0.000915527	-4.17877		-0.000305176	-4.17816		-0.000305176	-4.19067
451		0	-4.19708		-0.000305176	-4.18945		-0.000305176	-4.18884		-0.0012207	-4.17755		0.000915527	-4.1803		-0.000915527	-4.1806		-0.000305176	-4.18427
452		0.000305176	-4.19312		-0.000305176	-4.19617		0.000305176	-4.18884		-0.000305176	-4.17358		-0.000610352	-4.18701		-0.00274658	-4.17908		-0.000610352	-4.17603
453		-0.000915527	-4.1864		0	-4.19617		0.000610352	-4.18884		0.000915527	-4.17389		-0.0012207	-4.18579		-0.000305176	-4.17358		0.000305176	-4.17328
454		-0.000915527	-4.18457		0	-4.18793		0.000305176	-4.18854		0.000305176	-4.17023		-0.000305176	-4.18274		0.000305176	-4.17236		0.000915527	-4.18091
455		0	-4.1864		0	-4.18488		-0.0012207	-4.19739		-0.000305176	-4.17297		0	-4.18549		0.000305176	-4.18213		0.000610352	-4.18335
456		0	-4.18823		-0.000305176	-4.18884		-0.000915527	-4.19342		-0.000610352	-4.1748		0	-4.18488		0	-4.19189		-0.000610352	-4.18732
457		-0.000610352	-4.1864		0	-4.1922		-0.000305176	-4.17023		-0.0012207	-4.17725		-0.000305176	-4.1803		-0.000305176	-4.1925		-0.0012207	-4.18457
458		-0.000305176	-4.18793		-0.000915527	-4.19128		0.000610352	-4.17267		-0.000610352	-4.17236		0	-4.1861		0.000305176	-4.19037		-0.0012207	-4.18243
459		0	-4.18457		-0.000610352	-4.18793		0.000610352	-4.17633		0.000305176	-4.17297		-0.000305176	-4.1925		0	-4.18732		-0.000305176	-4.18182
460		-0.000610352	-4.18335		-0.000305176	-4.1864		0.000305176	-4.17389		0.000305176	-4.17389		-0.000610352	-4.18976		-0.0012207	-4.18884		-0.000305176	-4.17358
461		-0.000305176	-4.18243		0	-4.1861		-0.000915527	-4.17816		0	-4.18365		-0.000915527	-4.18457		-0.00152588	-4.1864		-0.000610352	-4.17694
462		-0.000610352	-4.18549		0.000610352	-4.18549		-0.000915527	-4.17816		0	-4.18152		-0.000915527	-4.17664		-0.000610352	-4.18579		0	-4.18152
463		-0.000305176	-4.19739		-0.000305176	-4.1861		-0.000610352	-4.17542		0	-4.18152		-0.000305176	-4.17389		0	-4.18793		0.000305176	-4.18945
464		0.000305176	-4.19678		-0.00152588	-4.19128		0	-4.17694		-0.000610352	-4.18121		0.000305176	-4.17084		0.0012207	-4.19067		0.0012207	-4.18304
465		-0.000305176	-4.18976		-0.00152588	-4.19464		0.00183105	-4.16748		-0.000915527	-4.17847		0.000610352	-4.17206		0.000305176	-4.18488		0	-4.18396
466		-0.000305176	-4.18213		-0.000305176	-4.18701		0.000305176	-4.16626		-0.000305176	-4.17175		0	-4.17786		-0.000305176	-4.16992		-0.000610352	-4.18488
467		-0.000610352	-4.18365		0.000305176	-4.18152		-0.000305176	-4.16748		0	-4.17755		-0.0012207	-4.18579		-0.000915527	-4.17877		-0.00152588	-4.18091
468		-0.000305176	-4.18671		0.000610352	-4.18488		-0.0012207	-4.1803		0.000305176	-4.18457		-0.0012207	-4.18274		-0.000610352	-4.18396		-0.000305176	-4.18304
469		-0.000305176	-4.18549		0	-4.19037		-0.000610352	-4.16656		0.000915527	-4.18976		-0.0012207	-4.17908		0.000610352	-4.18213		-0.000610352	-4.18518
470		-0.000305176	-4.19281		-0.000915527	-4.19159		0.0012207	-4.17267		-0.000305176	-4.18793		0	-4.17633		-0.000305176	-4.17999		-0.0012207	-4.19159
471		0.000915527	-4.19373		-0.0012207	-4.19586		0.000305176	-4.1687		-0.000915527	-4.18121		0	-4.17694		0	-4.17633		-0.000305176	-4.18976
472		0.000305176	-4.19098		-0.000915527	-4.18976		-0.000305176	-4.17603		-0.000915527	-4.18182		0.000305176	-4.1864		0	-4.17816		0.000610352	-4.18518
473		0	-4.18152		0.000305176	-4.19067		-0.000305176	-4.17603		-0.000610352	-4.17633		0	-4.17999		0.000915527	-4.16962		0.000915527	-4.18579
474		-0.0012207	-4.17267		0.000915527	-4.17755		-0.000305176	-4.17694		0.000305176	-4.18091		-0.000610352	-4.1864		0.000610352	-4.16779		0	-4.18671
475		-0.000305176	-4.17908		0.000305176	-4.16779		0.000305176	-4.17603		0.0012207	-4.18121		-0.000610352	-4.18549		-0.000915527	-4.1748		-0.000305176	-4.19373
476		0	-4.18457		-0.000610352	-4.1748		-0.000915527	-4.18335		0.000610352	-4.19281		-0.000305176	-4.18091		-0.000915527	-4.1803		-0.000610352	-4.18884
477		0	-4.18152		-0.00152588	-4.18854		-0.000610352	-4.16931		-0.000915527	-4.19037		-0.000305176	-4.1745		-0.000915527	-4.18182		-0.000305176	-4.18915
478		0	-4.18335		-0.000610352	-4.18457		-0.000305176	-4.16718		-0.00152588	-4.18549		0.000610352	-4.17725		0.000610352	-4.1803		-0.000305176	-4.18457
479		-0.000915527	-4.19006		0.0012207	-4.18274		0	-4.16656		-0.0012207	-4.18518		-0.000305176	-4.18274		0.000305176	-4.17816		-0.0012207	-4.18182
480		-0.000915527	-4.18854		0.000915527	-4.17877		0.000305176	-4.17175		0.000305176	-4.18793		0.000610352	-4.17877		0.000305176	-4.16901		-0.000305176	-4.17297
481		-0.000610352	-4.18274		0	-4.17816		-0.000305176	-4.17419		0.000610352	-4.19342		0.000610352	-4.17603		0	-4.18274		0.000610352	-4.17725
482		0	-4.18732		-0.0012207	-4.17908		-0.000610352	-4.17694		0.000305176	-4.19281		-0.000915527	-4.1748		-0.000610352	-4.17816		0.000915527	-4.18793
483		0.000305176	-4.19434		-0.000915527	-4.17572		-0.0012207	-4.17786		-0.000610352	-4.18732		-0.0012207	-4.17419		-0.000305176	-4.18793		0.000915527	-4.18579
484		0.000915527	-4.19373		0	-4.18243		-0.000305176	-4.17389		-0.000915527	-4.18884		-0.00183105	-4.17572		-0.000915527	-4.19373		-0.000610352	-4.19128
485		-0.000610352	-4.18976		0.000305176	-4.1803		0.000305176	-4.16718		0	-4.18762		0	-4.17908		-0.000915527	-4.18884		-0.000610352	-4.19098
486		-0.00152588	-4.18579		0	-4.17511		0.000610352	-4.16412		0.000305176	-4.18213		0.0012207	-4.18335		-0.000610352	-4.18243		-0.000610352	-4.18671
487		-0.000610352	-4.18854		0.000305176	-4.1571		0.000610352	-4.17297		-0.000305176	-4.18396		0	-4.19159		-0.000305176	-4.18274		-0.000610352	-4.18243
488		0	-4.18701		-0.000610352	-4.1745		-0.000915527	-4.17328		0	-4.19434		-0.000305176	-4.18671		0.000610352	-4.18152		-0.0012207	-4.18152
489		0.000610352	-4.19006		-0.000610352	-4.17999		-0.000915527	-4.18365		0	-4.1925		-0.000915527	-4.1806		0.000305176	-4.18793		-0.000610352	-4.18579
490		0.000305176	-4.18976		-0.000610352	-4.18549		-0.0012207	-4.17877		0.000610352	-4.18396		-0.000915527	-4.17999		-0.000305176	-4.1861		0.000610352	-4.19037
491		-0.0012207	-4.19281		0.000305176	-4.18335		0.000305176	-4.1806		-0.000305176	-4.1803		0.000305176	-4.18396		-0.000610352	-4.19006		0.000305176	-4.18427
492		-0.0012207	-4.19037		-0.000305176	-4.18945		0.0012207	-4.17908		-0.0012207	-4.17633		0	-4.18579		-0.000610352	-4.18945		0.000305176	-4.1803
493		-0.000915527	-4.17694		0	-4.18579		0	-4.18457		-0.0012207	-4.17694		0	-4.19159		-0.000610352	-4.18518		0	-4.18121
494		0	-4.17969		0	-4.18121		-0.000305176	-4.1803		-0.000610352	-4.17114		0	-4.19006		-0.000610352	-4.1806		0	-4.18579
495		0.000610352	-4.18488		0	-4.17755		-0.0012207	-4.18823		0	-4.18427		0.000610352	-4.18976		-0.000305176	-4.18488		0	-4.18854
496		0.000305176	-4.18793		0.000305176	-4.1864		-0.0012207	-4.1864		0.000610352	-4.18793		0.000305176	-4.18732		0	-4.19495		0	-4.18854
497		-0.000915527	-4.18701		-0.000610352	-4.19189		0.000610352	-4.18304		-0.000305176	-4.18854		-0.000610352	-4.18243		0.000305176	-4.19159		-0.00152588	-4.18762
498		-0.000915527	-4.19098		-0.000305176	-4.19281		0.000305176	-4.1745		-0.000610352	-4.17938		-0.0012207	-4.18182		0.000610352	-4.18671		-0.000915527	-4.18457
499		0	-4.1922		-0.000305176	-4.19067		0.000305176	-4.17725		-0.00152588	-4.1803		-0.000915527	-4.18976		-0.000610352	-4.17725		-0.000915527	-4.18182
500		0.000305176	-4.18671		0.000305176	-4.18701		-0.000305176	-4.17694		-0.0012207	-4.18335		0	-4.18579		-0.0012207	-4.18365		0.000915527	-4.17389
501		0.0012207	-4.18365		0.000610352	-4.18457		-0.000915527	-4.18213		-0.000305176	-4.18762		0.00183105	-4.18457		-0.00152588	-4.17755		-0.000305176	-4.17969
502		0.000305176	-4.18732		0	-4.18274		-0.000305176	-4.17999		0.000915527	-4.18915		0.000610352	-4.17542		-0.000610352	-4.18579		-0.000305176	-4.18884
503		-0.000915527	-4.19067		-0.000915527	-4.18365		-0.000305176	-4.17908		0.000305176	-4.18823		-0.000915527	-4.1745		0.000610352	-4.19342		-0.000305176	-4.19159
504		-0.000915527	-4.19312		-0.000610352	-4.18671		-0.000305176	-4.17847		-0.000305176	-4.18335		-0.000915527	-4.17664		0	-4.19617		0	-4.19067
505		-0.000610352	-4.18457		0	-4.19373		0	-4.16504		-0.0012207	-4.1861		-0.0012207	-4.17786		0.000305176	-4.19006		0.000610352	-4.18579
506		0.000610352	-4.1806		0.000305176	-4.18762		0.000305176	-4.16962		-0.000915527	-4.17603		0.000305176	-4.18274		-0.000305176	-4.18243		-0.0012207	-4.18579
507		0.0012207	-4.17755		0.000915527	-4.18732		-0.000305176	-4.16718		0.000305176	-4.18701		0.000305176	-4.18427		0	-4.1745		-0.0012207	-4.18427
508		0	-4.18182		-0.000305176	-4.18732		0	-4.18823		0	-4.19067		0	-4.17938		-0.000305176	-4.17633		-0.000915527	-4.18457
509		-0.000610352	-4.17999		-0.000915527	-4.19861		-0.0012207	-4.18365		0	-4.19281		0	-4.17053		-0.000915527	-4.16779		0	-4.1864
510		-0.000915527	-4.17816		-0.0012207	-4.198		-0.0012207	-4.18854		-0.000610352	-4.19037		-0.000305176	-4.16931		-0.000915527	-4.17572		0.000305176	-4.19159
511		-0.000915527	-4.18945		-0.000610352	-4.19861		-0.000305176	-4.18732		-0.000610352	-4.18274		-0.000305176	-4.1684		-0.000610352	-4.17206		0	-4.19128
512		0.0012207	-4.18213		0.000305176	-4.19464		-0.000305176	-4.18488		0.000305176	-4.18243		-0.000305176	-4.18671		0.000610352	-4.17023		0.000610352	-4.18121
513		0.000915527	-4.17297		0.0012207	-4.19128		0	-4.17877		-0.000610352	-4.18243		-0.000915527	-4.1861		0.000915527	-4.16595		-0.000305176	-4.18091
514		0.000305176	-4.17023		0.000305176	-4.18091		0.000610352	-4.1803		-0.000915527	-4.18457		-0.000610352	-4.18823		0.000305176	-4.1629		0	-4.18091
515		-0.000305176	-4.18091		-0.000610352	-4.17755		-0.000915527	-4.18762		-0.000610352	-4.18762		0.000305176	-4.1861		-0.000915527	-4.17236		-0.000610352	-4.18396
516		-0.0012207	-4.17908		-0.00152588	-4.17999		-0.0012207	-4.18793		0	-4.19495		0.0012207	-4.18396		-0.0012207	-4.17847		-0.0012207	-4.18701
517		-0.000610352	-4.19098		-0.000305176	-4.18701		-0.00152588	-4.17877		0.000915527	-4.18396		0.000915527	-4.17542		-0.000305176	-4.17786		-0.0012207	-4.18823
518		0.000610352	-4.19159		0.0012207	-4.18274		0.000305176	-4.17084		0.000305176	-4.17847		0	-4.18427		-0.000305176	-4.16962		0.000305176	-4.18823
519		0.000915527	-4.19373		0.000915527	-4.17725		0.000915527	-4.16595		-0.000915527	-4.1745		-0.0012207	-4.18701		-0.000610352	-4.17236		0.000610352	-4.18884
520		0	-4.19281		0	-4.17511		0.000305176	-4.17206		-0.0012207	-4.17908		-0.0012207	-4.18793		0	-4.16901		0.000305176	-4.18518
521		-0.000610352	-4.18854		-0.000305176	-4.17206		-0.0012207	-4.17023		-0.000915527	-4.18365		0	-4.18274		-0.000305176	-4.17816		-0.000305176	-4.18549
522		-0.000915527	-4.18762		-0.000915527	-4.1745		-0.00152588	-4.17053		0	-4.18427		0.000305176	-4.18152		0.000610352	-4.18182		0	-4.19891
523		-0.000915527	-4.19647		-0.000305176	-4.16656		-0.0012207	-4.16901		0.000610352	-4.18549		0.000610352	-4.17786		0.000305176	-4.19037		0.000610352	-4.19708
524		0.000610352	-4.19189		0.000610352	-4.18152		0.000305176	-4.16992		0.000305176	-4.18762		-0.000305176	-4.1748		-0.0012207	-4.19037		-0.000305176	-4.19189
525		0.000915527	-4.18793		0	-4.17908		0.000610352	-4.16595		-0.000305176	-4.17969		-0.000610352	-4.17908		-0.00152588	-4.18884		-0.0012207	-4.18549
526		0.000305176	-4.17847		0	-4.18274		0.000610352	-4.16199		-0.000915527	-4.18152		-0.000305176	-4.17816		-0.000915527	-4.17755		-0.00183105	-4.1864
527		-0.000610352	-4.18121		-0.000610352	-4.16931		-0.000305176	-4.1803		-0.0012207	-4.18243		-0.000610352	-4.18213		0.000305176	-4.18152		-0.000610352	-4.18823
528		-0.00152588	-4.17786		-0.000915527	-4.17664		-0.000305176	-4.18457		-0.000305176	-4.19067		-0.000610352	-4.16809		0.000610352	-4.18121		0.000305176	-4.18549
529		-0.000915527	-4.17633		-0.00213623	-4.17786		-0.000610352	-4.19128		0.000305176	-4.18915		-0.000305176	-4.1687		-0.000305176	-4.1864		-0.000305176	-4.18823
530		0.000915527	-4.18518		0.000305176	-4.18365		-0.000305176	-4.18488		-0.000305176	-4.18823		0	-4.15863		0	-4.18274		0.000305176	-4.19403
531		0.000610352	-4.1922		0.000305176	-4.18304		0	-4.18518		0	-4.17999		0.000305176	-4.17267		-0.000305176	-4.18884		-0.000305176	-4.18915
532		0	-4.1864		0	-4.18427		0	-4.18335		-0.000305176	-4.1806		0.000915527	-4.17786		0	-4.18396		0.000610352	-4.18152
533		-0.000305176	-4.18152		-0.000305176	-4.18213		0.000305176	-4.18701		-0.000610352	-4.18457		-0.000305176	-4.1806		0	-4.18365		-0.000305176	-4.18182
534		-0.0012207	-4.1803		-0.000305176	-4.18091		-0.000305176	-4.18365		0	-4.18762		-0.000915527	-4.18121		-0.0012207	-4.18152		-0.00152588	-4.18549
535		-0.000610352	-4.17877		0	-4.17664		-0.000610352	-4.19342		-0.000610352	-4.19312		-0.000610352	-4.18396		-0.000610352	-4.18549		-0.000915527	-4.19006
536		0.000305176	-4.19098		-0.000305176	-4.1864		-0.000610352	-4.19342		-0.000305176	-4.19983		-0.000610352	-4.17419		0	-4.18976		-0.000610352	-4.19312
537		0.000610352	-4.19067		0	-4.18915		-0.000610352	-4.18488		0.000305176	-4.19312		0.000305176	-4.1684		0.00152588	-4.18549		0	-4.19128
538		0	-4.18976		0	-4.19159		-0.000305176	-4.17847		0	-4.18732		0.000305176	-4.1687		0.000915527	-4.18762		-0.000305176	-4.19189
539		-0.000305176	-4.1864		-0.000305176	-4.18518		0.000305176	-4.18091		0.000305176	-4.18274		0.000305176	-4.18182		-0.000305176	-4.17877		0.000305176	-4.1922
540		-0.0012207	-4.1864		0.000610352	-4.18213		-0.000915527	-4.18182		-0.000610352	-4.18762		0	-4.17816		-0.0012207	-4.18549		0.000305176	-4.18488
541		-0.000915527	-4.1745		-0.000610352	-4.18152		0.000610352	-4.18121		-0.0012207	-4.1925		-0.0012207	-4.1803		-0.000915527	-4.17786		0.0012207	-4.18884
542		0.000610352	-4.17908		-0.000610352	-4.17969		-0.000610352	-4.18091		-0.00152588	-4.19556		-0.000610352	-4.17419		-0.000305176	-4.18701		0.000610352	-4.19464
543		0.000305176	-4.18213		-0.000610352	-4.18304		-0.0012207	-4.17572		-0.000305176	-4.19342		0	-4.17114		-0.000305176	-4.19617		-0.000610352	-4.19189
544		0	-4.18488		-0.000305176	-4.18854		-0.000610352	-4.17419		0.000610352	-4.19312		0.000305176	-4.17969		-0.000305176	-4.19464		-0.00152588	-4.18762
545		-0.000305176	-4.18304		0.000305176	-4.19952		-0.000305176	-4.16229		0.000610352	-4.18884		0	-4.17938		0	-4.18884		-0.000915527	-4.18182
546		-0.00274658	-4.17969		0.000610352	-4.19189		0.000915527	-4.17328		0	-4.18396		0.000305176	-4.18121		0	-4.18182		-0.000305176	-4.18182
547		-0.000305176	-4.17633		0	-4.18732		0.000610352	-4.17877		-0.0012207	-4.18427		0.000305176	-4.18823		0.000610352	-4.18274		0	-4.17847
548		-0.000305176	-4.17725		-0.000915527	-4.17877		-0.000305176	-4.18884		-0.0012207	-4.19403		-0.000305176	-4.1864		-0.000610352	-4.18701		0	-4.1803
549		-0.000305176	-4.18243		-0.000915527	-4.18701		-0.0012207	-4.18945		-0.000305176	-4.19434		-0.000915527	-4.17877		-0.0012207	-4.18823		-0.000305176	-4.17694
550		0	-4.18396		-0.000610352	-4.17877		-0.0012207	-4.18365		0	-4.19189		-0.000915527	-4.1806		-0.0012207	-4.19067		0.000915527	-4.17664
551		-0.000610352	-4.19189		0	-4.18671		0	-4.17572		0.000305176	-4.18762		-0.000915527	-4.18488		-0.000610352	-4.18671		0.000610352	-4.17542
552		-0.0012207	-4.18793		0.0012207	-4.18701		0.000610352	-4.17908		0	-4.19128		0.000610352	-4.19037		0.000915527	-4.18884		-0.000305176	-4.17084
553		-0.000305176	-4.17999		-0.000610352	-4.1925		0.000305176	-4.18091		-0.000305176	-4.19037		0.000915527	-4.19159		0.000610352	-4.18365		-0.0012207	-4.16718
554		-0.000305176	-4.17419		-0.00152588	-4.18549		-0.000305176	-4.18152		-0.000915527	-4.19647		0	-4.18915		0	-4.17664		-0.0012207	-4.1687
555		0	-4.18274		-0.00152588	-4.18793		-0.000610352	-4.18884		-0.000610352	-4.19861		-0.000305176	-4.18488		-0.000305176	-4.18213		0	-4.18121
556		0.000305176	-4.18793		-0.000305176	-4.19189		-0.000915527	-4.18701		-0.000610352	-4.20288		-0.0012207	-4.17938		-0.000305176	-4.18335		-0.000305176	-4.18152
557		0	-4.18762		0.000915527	-4.19891		-0.000305176	-4.17816		-0.000305176	-4.1925		-0.000305176	-4.16809		0	-4.18274		-0.000305176	-4.18213
558		0	-4.18854		0.000915527	-4.1983		0.000610352	-4.17206		-0.000305176	-4.19189		0.000610352	-4.18274		-0.000610352	-4.16931		-0.000305176	-4.18274
559		0	-4.18854		-0.000305176	-4.19067		0.000305176	-4.17114		-0.000305176	-4.18762		0.000305176	-4.1864		-0.000610352	-4.17511		0.000915527	-4.17938
560		-0.000305176	-4.18488		-0.000915527	-4.19006		0.000305176	-4.17419		-0.000610352	-4.1861		0	-4.18701		-0.000610352	-4.16901		0.000610352	-4.17786
561		-0.000305176	-4.17572		-0.0012207	-4.18335		-0.000610352	-4.17816		0.000305176	-4.19159		0.000305176	-4.18488		0.000915527	-4.17755		-0.000305176	-4.18457
562		0.000305176	-4.17969		-0.000610352	-4.18671		-0.000610352	-4.17816		-0.000915527	-4.18884		0.000305176	-4.18091		0.000915527	-4.17877		-0.000915527	-4.18945
563		0.000915527	-4.19098		0.000610352	-4.18427		0	-4.17755		-0.000915527	-4.18854		0	-4.17969		0	-4.18182		-0.000610352	-4.19006
564		0.000305176	-4.18823		0.000305176	-4.19708		0	-4.1803		-0.000915527	-4.18793		-0.000305176	-4.17542		-0.000610352	-4.1803		0	-4.18427
565		-0.000305176	-4.18732		0	-4.19312		0	-4.17999		0	-4.18457		-0.000915527	-4.17725		-0.0012207	-4.17572		-0.000610352	-4.17877
566		-0.000915527	-4.18274		-0.000305176	-4.19678		-0.000305176	-4.17664		0.0012207	-4.17908		-0.000610352	-4.17603		-0.000610352	-4.16656		-0.000610352	-4.17725
567		-0.000305176	-4.18488		-0.0012207	-4.19037		0.000610352	-4.18976		0	-4.18335		0.000305176	-4.18549		0.000610352	-4.16565		-0.000610352	-4.17419
568		0.000305176	-4.18274		-0.000915527	-4.18976		0	-4.19739		-0.000915527	-4.18762		0.00152588	-4.17938		0	-4.17114		0	-4.17358
569		0	-4.18365		0.000305176	-4.17755		0	-4.1925		-0.00152588	-4.18823		0.000915527	-4.18243		0	-4.17633		0.0012207	-4.1748
570		0	-4.18182		0.000610352	-4.19373		-0.0012207	-4.18427		-0.0012207	-4.17999		-0.000610352	-4.18304		0	-4.17572		0.000305176	-4.17908
571		-0.000305176	-4.18762		0	-4.19037		-0.0012207	-4.18365		0.000610352	-4.18274		-0.000915527	-4.19037		0	-4.17664		-0.000305176	-4.17603
572		-0.000610352	-4.18152		-0.000305176	-4.19373		0	-4.1861		0.000610352	-4.18457		-0.000305176	-4.19006		0	-4.17328		-0.0012207	-4.17114
573		-0.000610352	-4.16656		-0.000610352	-4.19403		0	-4.18579		0	-4.18762		0.000305176	-4.19556		-0.000915527	-4.1684		-0.000610352	-4.1748
574		-0.000305176	-4.17694		0	-4.18549		0.000610352	-4.17877		-0.000305176	-4.18793		0.000610352	-4.18884		-0.000915527	-4.16107		-0.0012207	-4.17908
575		0.000305176	-4.17664		0	-4.18182		-0.000610352	-4.18854		-0.000915527	-4.18671		0	-4.18732		-0.0012207	-4.16565		-0.000610352	-4.1864
576		0.000305176	-4.18488		0	-4.18732		-0.00152588	-4.18854		-0.000305176	-4.18976		-0.000305176	-4.17725		0.000305176	-4.17267		-0.000610352	-4.1922
577		-0.000915527	-4.18732		0	-4.19037		-0.000915527	-4.17877		0	-4.18365		0	-4.17297		0.000610352	-4.17542		0.000305176	-4.19403
578		-0.0012207	-4.18762		0	-4.18488		-0.000610352	-4.16534		-0.000305176	-4.17572		-0.000305176	-4.17511		0.000305176	-4.17633		0.000915527	-4.19708
579		-0.000305176	-4.18518		-0.000610352	-4.17847		0.000915527	-4.16565		-0.000305176	-4.17145		0	-4.18213		-0.000610352	-4.1748		0	-4.19434
580		0	-4.1861		0	-4.17603		0.000915527	-4.16412		-0.000305176	-4.17542		-0.000915527	-4.18091		-0.0012207	-4.17786		-0.000305176	-4.18549
581		0.000610352	-4.17664		-0.000610352	-4.17725		0	-4.16901		0	-4.18243		-0.000305176	-4.17816		-0.000610352	-4.17908		-0.000305176	-4.1861
582		0.000915527	-4.18427		0	-4.17572		-0.000610352	-4.17084		-0.000305176	-4.18152		0.000305176	-4.17267		-0.000305176	-4.17664		0	-4.18152
583		-0.000610352	-4.18945		0.000305176	-4.18488		-0.0012207	-4.17572		-0.000915527	-4.18182		0.000610352	-4.16595		-0.0012207	-4.18243		-0.000305176	-4.19159
584		-0.000915527	-4.19312		-0.000305176	-4.18732		-0.000610352	-4.17816		-0.0012207	-4.17755		0.000610352	-4.16473		-0.000305176	-4.18701		-0.000915527	-4.19281
585		0	-4.18762		0	-4.19006		0.000915527	-4.1748		-0.000305176	-4.17511		-0.000610352	-4.16046		0	-4.18121		-0.0012207	-4.18396
586		0	-4.18579		0	-4.18365		0.000610352	-4.17664		0.000610352	-4.17023		-0.000915527	-4.16565		0.000610352	-4.17328		0	-4.18335
587		0.000305176	-4.18762		-0.000610352	-4.17297		-0.000305176	-4.18274		0.000610352	-4.17664		-0.000915527	-4.16901		0.000305176	-4.17725		0.0012207	-4.18304
588		0.000610352	-4.18701		-0.000915527	-4.17175		-0.000610352	-4.1864		0.000305176	-4.18732		0.000305176	-4.17175		-0.000915527	-4.1803		0.000305176	-4.18427
589		-0.000915527	-4.18976		-0.000610352	-4.17603		-0.0012207	-4.1864		-0.000610352	-4.1922		0.0012207	-4.16412		-0.0012207	-4.18732		-0.000305176	-4.18854
590		-0.0012207	-4.18671		0.000305176	-4.18121		-0.000610352	-4.17908		-0.00152588	-4.19434		0.000305176	-4.1684		-0.0012207	-4.18945		-0.000610352	-4.19678
591		-0.000915527	-4.19769		0.000610352	-4.18488		-0.000305176	-4.17938		-0.000610352	-4.19189		-0.000305176	-4.16473		0	-4.18854		-0.000305176	-4.18976
592		-0.000610352	-4.18304		-0.000305176	-4.18518		-0.000305176	-4.17633		0	-4.19281		-0.000610352	-4.17969		0	-4.1864		-0.000305176	-4.1864
593		0.000915527	-4.18762		-0.00183105	-4.19128		-0.000305176	-4.1803		0.0012207	-4.1922		-0.0012207	-4.1803		0.000305176	-4.18182		-0.00152588	-4.18365
594		0.000305176	-4.18457		-0.000915527	-4.18182		0	-4.17328		0.000610352	-4.18732		-0.000305176	-4.18121		0	-4.17908		-0.0012207	-4.1803
595		-0.000610352	-4.18945		-0.000305176	-4.18304		0.000305176	-4.1806		-0.000305176	-4.19067		0	-4.17999		0	-4.18091		-0.000610352	-4.1922
596		-0.000915527	-4.19189		0.0012207	-4.18976		0	-4.18304		-0.0012207	-4.19403		-0.000305176	-4.17816		0.000305176	-4.19312		0.000610352	-4.19189
597		-0.000915527	-4.18762		0.000915527	-4.19342		-0.0012207	-4.17572		-0.0012207	-4.19128		0.000305176	-4.17267		-0.000915527	-4.1925		0.000610352	-4.19006
598		0.000305176	-4.18457		-0.000305176	-4.19006		-0.000915527	-4.17023		0	-4.18335		-0.000305176	-4.17999		-0.000915527	-4.18579		0	-4.18915
599		0.0012207	-4.18091		-0.0012207	-4.18488		-0.000305176	-4.16931		0.000305176	-4.18182		0.000305176	-4.18732		-0.000610352	-4.18549		0	-4.1864
600		0.000610352	-4.17633		-0.00152588	-4.18304		0.000610352	-4.17847		0	-4.18518		-0.000305176	-4.19006		-0.000305176	-4.18488		0	-4.17267
601		-0.000610352	-4.16779		-0.000305176	-4.18274		0.000305176	-4.16901		0	-4.19159		-0.000915527	-4.18915		0.000915527	-4.1806		0.000305176	-4.17206
602		-0.000915527	-4.16748		0.000915527	-4.18701		0	-4.18365		-0.000305176	-4.19556		-0.000610352	-4.18457		0	-4.18091		-0.0012207	-4.17969
603		-0.000610352	-4.17908		0.000915527	-4.18762		-0.0012207	-4.17694		0	-4.19342		-0.000610352	-4.1864		0	-4.18091		-0.000915527	-4.1806
604		0.000305176	-4.17847		0.000610352	-4.19495		-0.0012207	-4.18335		-0.000305176	-4.1925		0.000610352	-4.18365		-0.000610352	-4.19189		-0.000610352	-4.17542
605		0.00152588	-4.17938		-0.000610352	-4.19708		-0.000610352	-4.17328		-0.000610352	-4.19037		0.0012207	-4.18976		-0.000915527	-4.1861		0.000305176	-4.17175
606		0.000610352	-4.17633		-0.00152588	-4.18945		0.000305176	-4.16809		-0.000305176	-4.18243		0	-4.19281		-0.000610352	-4.17999		0.000610352	-4.16901
607		-0.000915527	-4.1745		-0.000305176	-4.17633		0.0012207	-4.16962		0.000305176	-4.18579		-0.000610352	-4.20441		-0.0012207	-4.17999		0.000305176	-4.1687
608		-0.00152588	-4.17542		0.000915527	-4.17816		0.000305176	-4.17847		0.000610352	-4.19617		-0.000915527	-4.19983		-0.000305176	-4.1806		-0.000305176	-4.16748
609		-0.000610352	-4.17175		0.000610352	-4.18427		-0.000915527	-4.17419		0.000610352	-4.1983		-0.000610352	-4.19556		-0.000305176	-4.18854		0	-4.16687
610		0.000915527	-4.1806		0	-4.18823		-0.00152588	-4.17389		-0.000915527	-4.19128		0	-4.19281		0.000610352	-4.18488		0	-4.17572
611		0.0012207	-4.18365		-0.000915527	-4.19312		-0.000915527	-4.16992		-0.00152588	-4.18854		0.000610352	-4.20013		0.000610352	-4.1861		-0.000915527	-4.16534
612		-0.000610352	-4.18549		-0.000915527	-4.1925		0.000915527	-4.1684		-0.000305176	-4.18762		-0.000610352	-4.19861		-0.000610352	-4.18915		-0.0012207	-4.16809
613		-0.000915527	-4.1806		-0.000305176	-4.19556		0.000915527	-4.16901		-0.000305176	-4.18243		-0.000305176	-4.20166		-0.00152588	-4.18457		-0.0012207	-4.15741
614		-0.00152588	-4.17664		0	-4.18854		0	-4.16626		0.000305176	-4.18335		-0.000305176	-4.19556		-0.000915527	-4.18243		-0.000610352	-4.17664
615		-0.000610352	-4.17908		-0.000305176	-4.18701		-0.000305176	-4.17175		0.000610352	-4.1806		0	-4.198		-0.000305176	-4.18854		0.000610352	-4.1803
616		0.000610352	-4.1861		0.000305176	-4.19006		-0.0012207	-4.17267		-0.000610352	-4.18854		-0.000915527	-4.1925		0.000915527	-4.20074		0	-4.17999
617		0.000610352	-4.17999		-0.000610352	-4.19464		-0.000305176	-4.16565		-0.0012207	-4.18243		-0.000915527	-4.18488		-0.000305176	-4.19678		0	-4.17877
618		0	-4.18091		-0.000915527	-4.19159		0	-4.15894		-0.0012207	-4.18213		-0.000915527	-4.1861		0	-4.19464		-0.000305176	-4.17908
619		-0.000610352	-4.17542		-0.0012207	-4.18732		0	-4.16565		-0.000305176	-4.17999		0.000305176	-4.19128		0	-4.18976		0.000305176	-4.17511
620		-0.0012207	-4.17389		0	-4.18365		0.000305176	-4.16565		0.000610352	-4.18304		0.0012207	-4.19037		0	-4.18518		-0.000305176	-4.16992
621		-0.000915527	-4.16351		0	-4.18671		0.000305176	-4.17725		0.000305176	-4.19342		0	-4.18549		-0.000305176	-4.17725		-0.000915527	-4.16901
622		0.0012207	-4.17053		0	-4.18549		0	-4.17786		-0.000305176	-4.19373		-0.000915527	-4.18152		-0.0012207	-4.17358		-0.0012207	-4.17938
623		0.000915527	-4.17419		-0.000610352	-4.18335		0	-4.17999		-0.0012207	-4.1925		-0.0012207	-4.17999		-0.000915527	-4.19128		-0.000610352	-4.17755
624		0	-4.17664		0	-4.18976		-0.0012207	-4.17542		-0.000610352	-4.19403		-0.000610352	-4.17786		-0.000610352	-4.18793		0.000305176	-4.17389
625		-0.000610352	-4.17542		0	-4.19098		-0.000610352	-4.17297		-0.000305176	-4.19098		0.000915527	-4.17755		0.000610352	-4.18213		-0.000305176	-4.16901
626		-0.0012207	-4.17053		-0.000610352	-4.17908		-0.000915527	-4.16718		0	-4.18365		0.000915527	-4.18671		0.000610352	-4.1748		0.000305176	-4.17053
627		0	-4.17206		-0.000610352	-4.17389		0	-4.17114		-0.000305176	-4.19189		-0.000305176	-4.18976		-0.000305176	-4.17572		0.000305176	-4.17175
628		0.000305176	-4.17145		0	-4.17816		0.000305176	-4.17725		-0.000305176	-4.20013		0	-4.19067		-0.000305176	-4.17816		0.000610352	-4.17389
629		0.000305176	-4.17511		0.000305176	-4.18365		0.000610352	-4.17999		-0.000305176	-4.20074		0	-4.18182		-0.0012207	-4.17816		0.000305176	-4.17908
630		0	-4.17297		0.000915527	-4.19159		-0.000610352	-4.17542		0.000610352	-4.19952		0.000305176	-4.18213		0.000305176	-4.17786		-0.0012207	-4.18762
631		-0.000915527	-4.18671		0	-4.19342		-0.00152588	-4.17633		-0.000610352	-4.19464		0.000305176	-4.18518		-0.000305176	-4.17755		-0.00152588	-4.18854
632		-0.00183105	-4.17511		-0.000915527	-4.19403		-0.0012207	-4.17328		-0.000610352	-4.18854		-0.0012207	-4.18732		-0.000305176	-4.17877		-0.0012207	-4.17358
633		-0.000305176	-4.17358		-0.000915527	-4.198		0.000305176	-4.1748		-0.000915527	-4.18762		-0.000305176	-4.18579		0	-4.1684		0	-4.18823
634		0.000610352	-4.1684		-0.000305176	-4.18915		0.0012207	-4.17267		-0.000305176	-4.18488		0.000305176	-4.18671		-0.000305176	-4.17664		-0.000305176	-4.19525
635		0.000305176	-4.17725		0.000305176	-4.18579		0.000305176	-4.17511		0.000610352	-4.1864		0.000915527	-4.18823		0.000915527	-4.17664		-0.000305176	-4.19952
636		-0.000305176	-4.17877		0.000915527	-4.18976		-0.000610352	-4.17419		0.000305176	-4.19067		0.000305176	-4.18488		0	-4.18854		-0.000305176	-4.20227
637		-0.000610352	-4.18152		0.000305176	-4.20044		-0.000915527	-4.16138		-0.000610352	-4.18976		-0.000915527	-4.17969		-0.000915527	-4.18579		0.000610352	-4.20197
638		-0.0012207	-4.1803		-0.000915527	-4.19556		-0.000915527	-4.15741		-0.0012207	-4.17786		-0.00152588	-4.18457		-0.00183105	-4.18793		0.000610352	-4.20197
639		0	-4.18304		-0.00152588	-4.19586		0.000915527	-4.1571		-0.0012207	-4.17603		-0.0012207	-4.19678		-0.0012207	-4.1806		-0.000305176	-4.19525
640		0.000610352	-4.17908		-0.000915527	-4.19189		0.000915527	-4.16718		-0.000610352	-4.1806		0.000610352	-4.19403		0.000610352	-4.17725		-0.0012207	-4.18671
641		-0.000305176	-4.17938		0.000305176	-4.19281		0.000305176	-4.1684		0.000610352	-4.18488		0.000305176	-4.19617		0	-4.17633		-0.000915527	-4.19159
642		0	-4.18304		0.0012207	-4.1925		-0.000915527	-4.17664		0.000610352	-4.18182		0	-4.18915		0	-4.17999		-0.000305176	-4.19586
643		-0.000305176	-4.1922		0	-4.1922		-0.000610352	-4.17816		0	-4.18457		0.000305176	-4.19128		-0.000610352	-4.17999		-0.000305176	-4.19861
644		-0.000610352	-4.19464		-0.0012207	-4.19189		-0.000610352	-4.18121		0	-4.18396		-0.000610352	-4.18701		-0.000305176	-4.18518		-0.000305176	-4.19495
645		-0.000305176	-4.18823		-0.0012207	-4.19495		0.000305176	-4.17358		-0.00152588	-4.18335		-0.000305176	-4.19556		0	-4.17572		0.000915527	-4.18915
646		0	-4.18274		-0.000915527	-4.18518		0	-4.17542		-0.000610352	-4.18091		-0.000610352	-4.19739		-0.000915527	-4.16809		0.0012207	-4.18915
647		0.000305176	-4.17633		0.000610352	-4.17877		0	-4.1803		0.000915527	-4.18823		-0.000610352	-4.20319		-0.0012207	-4.17114		0.000915527	-4.18701
648		0	-4.1806		0.000915527	-4.17542		0	-4.18945		0.000305176	-4.19861		0	-4.19922		-0.000915527	-4.17419		-0.000915527	-4.18671
649		-0.000610352	-4.17206		-0.000305176	-4.17542		-0.000610352	-4.18793		0.000305176	-4.19861		-0.000305176	-4.19128		0	-4.17877		-0.000915527	-4.17999
650		-0.000610352	-4.19037		-0.000305176	-4.18518		-0.000305176	-4.18335		-0.000305176	-4.19647		0.000305176	-4.18945		0.0012207	-4.1745		-0.0012207	-4.19403
651		-0.000305176	-4.19708		-0.000915527	-4.18579		0	-4.18091		-0.000305176	-4.18793		0.000305176	-4.19067		0.000305176	-4.1803		-0.000305176	-4.18335
652		-0.000305176	-4.19647		-0.000915527	-4.18976		-0.000305176	-4.17999		0	-4.18335		-0.000610352	-4.19495		-0.000610352	-4.17145		-0.000305176	-4.18793
653		0.000305176	-4.18945		0	-4.18976		0	-4.18152		-0.000610352	-4.17633		-0.0012207	-4.19495		-0.00152588	-4.17511		-0.000610352	-4.18823
654		0	-4.19006		0.000610352	-4.18457		-0.000610352	-4.17847		-0.000610352	-4.17358		-0.0012207	-4.19098		-0.0012207	-4.17145		-0.000610352	-4.19159
655		-0.000305176	-4.19403		0.000305176	-4.17999		-0.000305176	-4.18579		-0.000610352	-4.1745		0	-4.19434		0	-4.18396		0.000305176	-4.1925
656		-0.000305176	-4.19556		0.000305176	-4.19312		0.000610352	-4.18671		0.000305176	-4.18091		0.000610352	-4.18915		0	-4.19037		0.000915527	-4.20044
657		0	-4.19464		-0.000915527	-4.19922		-0.000915527	-4.18121		0.000610352	-4.17816		-0.000305176	-4.18274		0	-4.19098		0	-4.19861
658		-0.000305176	-4.19678		-0.000610352	-4.20288		-0.000915527	-4.17145		0	-4.17328		0	-4.18335		0	-4.17816		-0.000610352	-4.19647
659		0	-4.1925		-0.000305176	-4.20105		-0.000305176	-4.17816		-0.00152588	-4.17389		-0.000610352	-4.19037		0	-4.17206		-0.0012207	-4.19373
660		0.000305176	-4.1925		0.000610352	-4.19739		0	-4.16931		-0.00152588	-4.16931		-0.000915527	-4.1922		0.000305176	-4.16443		-0.000610352	-4.18823
661		-0.000305176	-4.1806		0	-4.19403		0.000610352	-4.18945		-0.000305176	-4.1803		-0.000610352	-4.1864		-0.000610352	-4.16809		-0.000610352	-4.19006
662		0	-4.18884		0	-4.19373		0.000305176	-4.18213		0.000305176	-4.17999		-0.000305176	-4.18579		-0.0012207	-4.16534		-0.0012207	-4.19922
663		-0.000610352	-4.19464		0	-4.19006		-0.000610352	-4.18854		0.0012207	-4.18274		-0.000305176	-4.17358		-0.000915527	-4.17175		0.000305176	-4.19769
664		0	-4.19189		-0.000610352	-4.19159		-0.000915527	-4.18915		0.000305176	-4.18213		0	-4.19006		0	-4.17572		0	-4.19617
665		0	-4.19067		-0.000610352	-4.19403		-0.000915527	-4.17847		-0.000915527	-4.1861		0.000305176	-4.18457		0.000915527	-4.17267		0.000915527	-4.19006
666		0	-4.17969		-0.000915527	-4.19098		0	-4.17633		-0.0012207	-4.17755		0.000305176	-4.19495		0.000305176	-4.16687		0.000305176	-4.18884
667		0	-4.18335		0	-4.18182		0.000915527	-4.18243		-0.000915527	-4.18274		-0.000610352	-4.19434		0	-4.16901		-0.000305176	-4.18976
668		0	-4.18182		0.000305176	-4.18518		0.000305176	-4.18793		0	-4.18945		-0.00152588	-4.19342		-0.000915527	-4.17053		-0.0012207	-4.18823
669		-0.000610352	-4.18762		0.000305176	-4.1864		-0.000610352	-4.18396		0.000610352	-4.19922		-0.0012207	-4.18213		-0.000305176	-4.1687		-0.000610352	-4.19037
670		-0.0012207	-4.18823		0	-4.19281		-0.000915527	-4.17755		0.000305176	-4.19189		-0.000610352	-4.1748		-0.000610352	-4.17847		-0.000610352	-4.19098
671		-0.000305176	-4.19495		-0.000915527	-4.19495		-0.0012207	-4.17664		0	-4.18701		0.000915527	-4.17328		-0.000610352	-4.16351		-0.00152588	-4.19495
672		-0.000610352	-4.19189		-0.000610352	-4.19434		-0.000305176	-4.17603		-0.0012207	-4.18488		0.000915527	-4.17694		-0.000305176	-4.18304		-0.000610352	-4.18701
673		0.000610352	-4.18213		0	-4.19281		0.0012207	-4.17267		-0.000610352	-4.18732		-0.000305176	-4.17328		-0.000305176	-4.17786		0.000305176	-4.18579
674		0.000305176	-4.17664		0.000305176	-4.18488		0	-4.17206		-0.000305176	-4.1861		-0.000305176	-4.17328		0.000610352	-4.17664		0.000915527	-4.18884
675		-0.0012207	-4.18335		0.000610352	-4.18701		-0.000610352	-4.17206		-0.000305176	-4.18854		-0.0012207	-4.1748		0.000610352	-4.18396		0.000915527	-4.19189
676		-0.000915527	-4.18365		0.000305176	-4.19373		-0.0012207	-4.17358		0	-4.19495		-0.000915527	-4.17633		-0.000610352	-4.19037		0	-4.19128
677		-0.000305176	-4.1861		-0.000915527	-4.20074		-0.0012207	-4.16321		-0.000610352	-4.19434		0	-4.17236		-0.0012207	-4.19128		-0.000610352	-4.19128
678		0.000305176	-4.18335		-0.0012207	-4.19556		0	-4.16443		0	-4.1864		-0.000305176	-4.17572		-0.00152588	-4.18823		-0.000305176	-4.18671
679		0.000915527	-4.18915		-0.000915527	-4.19067		0.000305176	-4.16016		0.000305176	-4.18396		-0.000305176	-4.18701		-0.000305176	-4.1806		0	-4.18823
680		0	-4.18549		0.000305176	-4.18396		0.000305176	-4.1745		-0.00152588	-4.18518		-0.000305176	-4.18671		0.000305176	-4.18213		-0.000915527	-4.18152
681		-0.000915527	-4.18396		0.000915527	-4.18091		0	-4.17633		-0.00152588	-4.18701		-0.000610352	-4.18671		0	-4.18365		-0.000610352	-4.18549
682		-0.00152588	-4.18732		0.000305176	-4.17297		-0.000610352	-4.17847		-0.000610352	-4.1861		-0.000305176	-4.17938		0	-4.18182		0	-4.19006
683		-0.000610352	-4.19525		-0.00152588	-4.17542		0	-4.17358		0.000305176	-4.18396		-0.0012207	-4.18762		-0.000915527	-4.18549		0.000915527	-4.1925
684		0.000305176	-4.19861		-0.00183105	-4.17603		-0.000610352	-4.1806		0.0012207	-4.19098		-0.000915527	-4.18884		-0.000610352	-4.18884		0.000305176	-4.18854
685		0.0012207	-4.19342		-0.000915527	-4.1806		-0.000915527	-4.17389		0.000610352	-4.18671		-0.000305176	-4.18884		-0.000610352	-4.18396		0	-4.18365
686		0.000610352	-4.19037		0.000610352	-4.17114		-0.000610352	-4.17206		-0.000610352	-4.1803		0.000305176	-4.19037		-0.0012207	-4.17389		-0.000305176	-4.18304
687		-0.0012207	-4.18488		0.000610352	-4.16626		0.000305176	-4.18091		-0.0012207	-4.18488		0.000915527	-4.19434		-0.000305176	-4.17542		0	-4.17816
688		-0.0012207	-4.19098		0	-4.16656		0.000305176	-4.18793		-0.000915527	-4.19739		-0.000305176	-4.19006		0.000305176	-4.16382		-0.000305176	-4.18213
689		-0.000305176	-4.19434		-0.000915527	-4.17419		0.000305176	-4.18274		0.000610352	-4.19464		-0.000915527	-4.17938		0.000610352	-4.17999		-0.00152588	-4.17664
690		0.000305176	-4.19891		-0.00183105	-4.17969		-0.0012207	-4.18518		0.000915527	-4.1861		-0.00152588	-4.18121		0.000305176	-4.16962		-0.0012207	-4.19464
691		0.000915527	-4.19586		-0.000610352	-4.17725		-0.000915527	-4.18182		0.000305176	-4.17999		-0.000915527	-4.18549		0	-4.18427		-0.000610352	-4.19067
692		-0.000305176	-4.20288		0.000610352	-4.17572		-0.000305176	-4.17908		-0.000305176	-4.18091		0.000915527	-4.1922		-0.000610352	-4.17786		0.000915527	-4.18518
693		-0.0012207	-4.19434		0.000610352	-4.17358		0.000305176	-4.17786		-0.000610352	-4.17725		0.000610352	-4.19434		-0.000915527	-4.17969		0.000610352	-4.18732
694		-0.000915527	-4.19037		0	-4.16901		0.000610352	-4.17664		-0.000305176	-4.17542		0.000305176	-4.19281		-0.000305176	-4.17664		0	-4.18701
695		-0.000915527	-4.19128		-0.000305176	-4.16229		0.000305176	-4.18365		-0.000610352	-4.17847		-0.000610352	-4.19464		0	-4.18213		-0.000305176	-4.19128
696		0.000610352	-4.19617		-0.0012207	-4.17603		-0.000610352	-4.18549		0	-4.18671		-0.000305176	-4.19098		0	-4.18945		-0.000305176	-4.19189
697		0.000610352	-4.19281		-0.000610352	-4.18427		-0.0012207	-4.18213		-0.000610352	-4.1861		-0.000305176	-4.18793		-0.000305176	-4.19312		0.000610352	-4.19312
698		0.000305176	-4.19769		0	-4.18793		-0.00152588	-4.17053		0.000305176	-4.17816		-0.000915527	-4.19128		0.000305176	-4.19037		-0.000610352	-4.19159
699		-0.000610352	-4.19739		0.000610352	-4.18457		0	-4.17847		0	-4.17999		-0.000915527	-4.20044		0.000610352	-4.18488		-0.0012207	-4.18915
700		-0.00183105	-4.1925		0.000305176	-4.18274		0.000915527	-4.18152		-0.00152588	-4.18121		-0.000305176	-4.19861		-0.000305176	-4.18915		-0.000915527	-4.18091
701		-0.000915527	-4.18549		-0.000305176	-4.17419		0.00244141	-4.18152		-0.000305176	-4.19312		0	-4.19464		-0.0012207	-4.18671		0.000305176	-4.18213
702		0.000305176	-4.18671		-0.000305176	-4.17969		-0.000305176	-4.17511		-0.0012207	-4.18945		0.000915527	-4.19373		-0.0012207	-4.18427		0.000610352	-4.19159
703		0.000915527	-4.19434		0	-4.17755		-0.000915527	-4.17938		-0.000915527	-4.20227		0.000305176	-4.19678		-0.000305176	-4.18884		0.000610352	-4.19037
704		0	-4.19189		-0.000610352	-4.18671		-0.000915527	-4.18121		0	-4.20044		-0.000915527	-4.19708		0.000610352	-4.18915		0	-4.18915
705		-0.000610352	-4.19067		-0.000610352	-4.1861		0.000305176	-4.17267		0.000305176	-4.2038		-0.00152588	-4.19067		-0.000610352	-4.17969		0	-4.18701
706		-0.0012207	-4.18182		-0.000305176	-4.18365		0.000610352	-4.17419		0.0012207	-4.19006		-0.000915527	-4.19769		0	-4.16718		0.000305176	-4.18304
707		-0.00152588	-4.18671		-0.000305176	-4.17419		0.000915527	-4.17999		-0.000305176	-4.19708		0	-4.19952		0	-4.16168		-0.000610352	-4.18396
708		0.000915527	-4.18152		0.000610352	-4.17603		-0.000305176	-4.18823		-0.0012207	-4.19861		0.000610352	-4.19891		-0.000610352	-4.16443		-0.00152588	-4.17999
709		0.000915527	-4.1861		-0.000610352	-4.18335		-0.000305176	-4.1861		-0.00152588	-4.19403		-0.000610352	-4.18884		0.000305176	-4.16565		-0.000915527	-4.18945
710		0.000610352	-4.17755		-0.0012207	-4.18457		-0.000305176	-4.1806		-0.000305176	-4.18884		-0.000305176	-4.18335		-0.0012207	-4.17664		0	-4.19678
711		-0.000610352	-4.1861		-0.000610352	-4.18457		-0.000305176	-4.17358		0.00152588	-4.1806		-0.000305176	-4.18976		-0.0012207	-4.17267		0.000610352	-4.19464
712		-0.00152588	-4.18182		-0.000305176	-4.17999		-0.000305176	-4.17236		0.000915527	-4.17633		-0.000610352	-4.19006		0	-4.18274		0.000305176	-4.18152
713		-0.000610352	-4.17267		0	-4.18427		0	-4.17114		0	-4.17358		-0.000305176	-4.18732		0.000305176	-4.18243		0.000305176	-4.1861
714		0.000915527	-4.17145		0.000915527	-4.17053		0	-4.1687		-0.000610352	-4.17175		-0.000610352	-4.19006		0.000915527	-4.17542		0.000305176	-4.18762
715		0.000610352	-4.17542		0	-4.18213		0	-4.17389		-0.000610352	-4.1748		-0.000305176	-4.18549		0.000305176	-4.18091		0.000610352	-4.18976
716		0	-4.17664		-0.000610352	-4.18976		0.000305176	-4.17755		-0.000305176	-4.18457		0.000305176	-4.18274		-0.000610352	-4.18915		-0.000305176	-4.19098
717		-0.000610352	-4.18823		-0.000915527	-4.19891		-0.000305176	-4.16779		0	-4.18152		0.000915527	-4.17419		-0.0012207	-4.19159		-0.0012207	-4.1925
718		-0.000915527	-4.18243		-0.000305176	-4.19312		-0.00152588	-4.16412		0	-4.17694		0.000610352	-4.18091		-0.000305176	-4.18488		-0.00152588	-4.19159
719		-0.000305176	-4.18854		0.000915527	-4.19098		-0.000305176	-4.16412		0.000305176	-4.17603		-0.000305176	-4.19006		0	-4.18243		-0.000305176	-4.18884
720		0.000305176	-4.18091		0.0012207	-4.1806		-0.000305176	-4.1684		0	-4.18274		-0.000610352	-4.18945		-0.000305176	-4.17725		0.000610352	-4.18091
721		0	-4.17297		0.000305176	-4.18823		0.000305176	-4.16748		-0.000610352	-4.18152		-0.000915527	-4.19128		-0.000305176	-4.17511		-0.000305176	-4.18274
722		0	-4.17419		-0.0012207	-4.18549		0.000915527	-4.1687		0	-4.19556		0	-4.18945		-0.000610352	-4.17328		0.000305176	-4.1922
723		0	-4.17786		-0.00152588	-4.18732		-0.000915527	-4.17084		-0.000610352	-4.19403		0.000305176	-4.18915		0.000915527	-4.17755		0	-4.18945
724		-0.000915527	-4.17969		-0.000305176	-4.18823		-0.0012207	-4.17358		-0.000305176	-4.1983		0	-4.18518		0.000305176	-4.17969		0.000305176	-4.18823
725		-0.000305176	-4.17389		0.000915527	-4.198		-0.000610352	-4.16534		0.000305176	-4.18976		-0.000305176	-4.18671		-0.00152588	-4.17725		0.000305176	-4.18213
726		0.000305176	-4.1745		0.0012207	-4.1864		0	-4.17297		0.000305176	-4.1861		-0.000610352	-4.18549		-0.00152588	-4.16779		-0.0012207	-4.18213
727		0.000305176	-4.17328		0	-4.18365		0.0012207	-4.17969		0.000610352	-4.18213		-0.0012207	-4.1922		-0.000610352	-4.17175		-0.000915527	-4.17694
728		0.000305176	-4.18213		-0.000915527	-4.18243		0.000915527	-4.19312		0.000305176	-4.19159		-0.000305176	-4.18823		0.000610352	-4.17267		-0.000915527	-4.17999
729		-0.000610352	-4.1745		-0.000610352	-4.18304		-0.000305176	-4.18549		-0.0012207	-4.18793		-0.000305176	-4.18091		0.000305176	-4.18335		-0.000305176	-4.18091
730		-0.000915527	-4.18274		-0.000610352	-4.18549		-0.000915527	-4.18793		-0.000610352	-4.18823		-0.000305176	-4.17236		0	-4.17877		-0.000610352	-4.18701
731		0	-4.18701		0.000610352	-4.18335		-0.00152588	-4.18182		-0.000610352	-4.17969		0.000305176	-4.18396		-0.000305176	-4.18457		0	-4.18182
732		0.000305176	-4.18182		0.000305176	-4.18427		-0.000610352	-4.17938		0.000305176	-4.17969		0	-4.18915		-0.000610352	-4.18762		0	-4.16992
733		0	-4.17419		0.000305176	-4.18213		0.000915527	-4.17786		0.0012207	-4.17786		0.000610352	-4.18945		-0.000610352	-4.17938		0.000610352	-4.16443
734		-0.000305176	-4.17206		-0.000305176	-4.18427		0.000610352	-4.17786		0.000305176	-4.1806		0	-4.18793		-0.000915527	-4.17023		0.000915527	-4.1629
735		-0.000610352	-4.17145		-0.0012207	-4.18091		-0.000305176	-4.18762		-0.000915527	-4.17999		-0.0012207	-4.18549		-0.000915527	-4.17877		-0.0012207	-4.16656
736		-0.000915527	-4.17938		-0.000305176	-4.1861		-0.000610352	-4.19342		-0.0012207	-4.18365		-0.000610352	-4.18274		-0.000305176	-4.1861		-0.000915527	-4.16809
737		-0.000610352	-4.17633		0.000610352	-4.19098		-0.0012207	-4.18762		-0.000915527	-4.18579		-0.000305176	-4.17572		0	-4.18396		-0.000915527	-4.17572
738		0.000305176	-4.18762		0.000305176	-4.19006		-0.000610352	-4.18396		0.000915527	-4.17786		0.000610352	-4.1803		0.000915527	-4.17847		-0.000305176	-4.17847
739		0	-4.18579		0.000305176	-4.18427		0	-4.17908		0.000305176	-4.17786		0.000915527	-4.1864		0	-4.17572		0	-4.17999
740		0	-4.18091		-0.000305176	-4.17938		-0.000610352	-4.17145		0.000305176	-4.18365		0	-4.1922		-0.000915527	-4.17633		-0.000305176	-4.17877
741		-0.000915527	-4.17419		-0.000305176	-4.17969		-0.000305176	-4.17786		-0.000610352	-4.19495		-0.000915527	-4.18976		-0.0012207	-4.17755		-0.000305176	-4.18549
742		-0.000915527	-4.17603		-0.000305176	-4.17908		-0.000305176	-4.18793		-0.000305176	-4.19739		-0.0012207	-4.18671		-0.000915527	-4.17969		0.000610352	-4.19128
743		0.000305176	-4.1803		0.000305176	-4.17938		-0.000610352	-4.18457		0	-4.19861		-0.000610352	-4.18091		0	-4.18091		0.000610352	-4.19464
744		0	-4.17664		-0.000305176	-4.18152		-0.000305176	-4.18732		0	-4.19952		0	-4.18304		0	-4.18762		0.000305176	-4.18823
745		-0.000305176	-4.18213		0	-4.18549		-0.000305176	-4.18365		-0.000305176	-4.19678		0	-4.18304		0	-4.1806		-0.000610352	-4.18304
746		-0.000305176	-4.17267		0.000305176	-4.17999		-0.000305176	-4.18427		0	-4.18243		0	-4.18091		-0.000610352	-4.17419		-0.0012207	-4.17969
747		-0.000305176	-4.17572		0	-4.17175		0	-4.19342		0.000610352	-4.19037		0	-4.18671		0	-4.17511		-0.000915527	-4.18152
748		-0.000305176	-4.17542		0	-4.17114		-0.000305176	-4.19464		0.000305176	-4.19128		-0.000305176	-4.18396		0.000305176	-4.18152		-0.000915527	-4.17908
749		-0.000305176	-4.17175		-0.000915527	-4.17633		0.000305176	-4.19373		0	-4.19525		-0.000305176	-4.17053		-0.000610352	-4.18488		-0.0012207	-4.18762
750		-0.000610352	-4.16931		-0.000305176	-4.17999		-0.000305176	-4.18732		-0.000915527	-4.18945		-0.0012207	-4.17664		-0.0012207	-4.18549		-0.000305176	-4.19434
751		0	-4.17633		0.000305176	-4.18121		-0.0012207	-4.18488		-0.000610352	-4.18335		-0.0012207	-4.17847		-0.0012207	-4.18732		0.000610352	-4.18488
752		0.000305176	-4.17419		0.000305176	-4.18121		-0.000610352	-4.18304		-0.000305176	-4.17999		-0.000915527	-4.18488		0	-4.18335		0.000915527	-4.17664
753		0	-4.16779		0.000305176	-4.18701		0.000610352	-4.18762		-0.000305176	-4.17847		0.000305176	-4.18304		0.0012207	-4.17816		-0.000610352	-4.17114
754		-0.000305176	-4.16138		0.000305176	-4.18243		0.000305176	-4.19525		0.000915527	-4.17877		0.00152588	-4.18304		0.000610352	-4.17542		-0.000915527	-4.17023
755		0	-4.17542		-0.0012207	-4.1803		0.000610352	-4.20013		0.000610352	-4.17969		0	-4.18549		0.000305176	-4.17877		-0.000610352	-4.17206
756		-0.000305176	-4.18396		-0.000610352	-4.18518		-0.000305176	-4.20471		-0.000915527	-4.18823		-0.000915527	-4.18091		-0.000915527	-4.1864		0.000305176	-4.16718
757		0.000305176	-4.1861		-0.000610352	-4.18823		-0.0012207	-4.19739		-0.0012207	-4.18427		-0.0012207	-4.17297		-0.000915527	-4.18274		-0.000915527	-4.1684
758		0	-4.18488		0.000305176	-4.18457		-0.0012207	-4.18365		-0.0012207	-4.17816		-0.000915527	-4.17694		0	-4.18335		-0.000915527	-4.16962
759		-0.000305176	-4.1864		0.00152588	-4.18335		-0.000305176	-4.18427		0.000305176	-4.17358		0.000915527	-4.18701		-0.000610352	-4.1748		-0.000610352	-4.16962
760		0.000305176	-4.1803		0.000305176	-4.17816		0.000305176	-4.18335		0.00152588	-4.18457		0.000305176	-4.18976		0	-4.18335		0.000305176	-4.16656
761		-0.000305176	-4.17267		-0.0012207	-4.18182		0.000610352	-4.18549		0	-4.19312		-0.000305176	-4.18671		-0.000305176	-4.18152		0.0012207	-4.17175
762		-0.000915527	-4.17267		-0.00152588	-4.18365		-0.000305176	-4.18396		-0.000610352	-4.19647		-0.000305176	-4.18152		0.000610352	-4.18152		0.000305176	-4.1806
763		0	-4.17267		-0.000305176	-4.18396		-0.000915527	-4.18579		-0.0012207	-4.1922		-0.000305176	-4.18091		0.000610352	-4.18671		0	-4.18549
764		0	-4.18152		0.000610352	-4.18732		-0.00152588	-4.18396		-0.0012207	-4.19708		-0.000305176	-4.17938		-0.000610352	-4.19128		-0.000610352	-4.17938
765		0.000305176	-4.17511		0.0012207	-4.19037		-0.000610352	-4.18182		0.000305176	-4.19312		-0.000305176	-4.18121		-0.0012207	-4.18213		0	-4.17572
766		-0.000305176	-4.17603		-0.000305176	-4.1861		0.000610352	-4.17999		0.000305176	-4.18365		-0.000305176	-4.18518		-0.0012207	-4.17633		-0.000610352	-4.17633
767		-0.000610352	-4.17633		-0.0012207	-4.1748		0.000610352	-4.1861		0.000305176	-4.18335		-0.000305176	-4.19342		-0.000305176	-4.17633		-0.0012207	-4.17542
768		-0.000915527	-4.17511		-0.000915527	-4.17389		0	-4.19312		-0.000610352	-4.18915		0	-4.19434		0.000915527	-4.18182		-0.000610352	-4.17633
769		-0.000305176	-4.17847		-0.000305176	-4.17175		-0.000610352	-4.18671		-0.000305176	-4.19067		0.000915527	-4.18701		0	-4.1864		0	-4.17755
770		0	-4.17969		0.000305176	-4.17816		-0.0012207	-4.19098		0	-4.18732		0	-4.18213		0.000305176	-4.18518		0.000915527	-4.18427
771		-0.000305176	-4.18701		0.000915527	-4.17297		0.000305176	-4.18274		-0.000610352	-4.17786		-0.000915527	-4.1922		-0.000610352	-4.18274		-0.000305176	-4.17694
772		0	-4.18732		0.000305176	-4.18335		0.000305176	-4.18945		-0.000915527	-4.17725		-0.00152588	-4.19586		0	-4.17725		0	-4.17236
773		-0.0012207	-4.18304		-0.000610352	-4.18152		0	-4.18335		0	-4.16962		-0.000610352	-4.19403		0	-4.16687		-0.000305176	-4.17175
774		-0.0012207	-4.17999		-0.0012207	-4.17725		0	-4.19586		0.000305176	-4.16748		0.000305176	-4.1922		-0.000915527	-4.17297		0.000610352	-4.17389
775		-0.000610352	-4.1803		-0.000915527	-4.17084		-0.000305176	-4.19586		0.00183105	-4.17145		0.000610352	-4.19586		-0.000305176	-4.17664		-0.000610352	-4.1806
776		0.000305176	-4.18671		0.000610352	-4.1748		0.0012207	-4.19556		-0.000305176	-4.17694		0.000305176	-4.18915		-0.000915527	-4.1864		-0.0012207	-4.18182
777		0.000915527	-4.1806		0.000305176	-4.17389		-0.000610352	-4.1861		-0.000915527	-4.17725		0	-4.18457		0.000610352	-4.1861		-0.00152588	-4.18243
778		-0.000305176	-4.17969		-0.000305176	-4.17297		-0.000915527	-4.17419		-0.00152588	-4.17175		-0.000610352	-4.19006		0.000915527	-4.18365		-0.000610352	-4.18701
779		-0.00152588	-4.17999		-0.000610352	-4.16534		-0.000305176	-4.17236		-0.000610352	-4.17358		-0.000610352	-4.19525		-0.000305176	-4.17969		0.000305176	-4.18457
780		-0.00152588	-4.17908		-0.000610352	-4.1629		0	-4.17175		0.000915527	-4.17999		0	-4.20044		-0.000305176	-4.16992		0.000610352	-4.17603
781		-0.000610352	-4.17206		-0.000305176	-4.16534		0.000610352	-4.17297		0.0012207	-4.18335		0.000305176	-4.19556		-0.0012207	-4.17389		0.000305176	-4.17816
782		0.000610352	-4.17786		0.000610352	-4.17023		0.000610352	-4.17664		0.000305176	-4.18304		-0.000305176	-4.18976		-0.000610352	-4.17206		-0.000305176	-4.18793
783		0.000610352	-4.18762		-0.000305176	-4.17084		-0.000305176	-4.17389		-0.000610352	-4.18274		0.000305176	-4.18915		-0.000305176	-4.17999		0.000610352	-4.19037
784		0	-4.19037		-0.000305176	-4.18243		-0.000610352	-4.17419		-0.000610352	-4.16901		0.000915527	-4.18304		-0.000305176	-4.1748		0.000305176	-4.18884
785		-0.00152588	-4.19006		0	-4.18762		-0.0012207	-4.16901		-0.00152588	-4.17664		0.000305176	-4.18488		0.000305176	-4.18365		-0.000610352	-4.18701
786		-0.000915527	-4.18182		-0.000305176	-4.18091		-0.000305176	-4.16626		-0.000305176	-4.1687		-0.000915527	-4.18762		0.000610352	-4.17847		-0.000915527	-4.18335
787		-0.000610352	-4.17877		-0.000305176	-4.17389		0.000610352	-4.17053		0.0012207	-4.17206		-0.000915527	-4.19556		0.000610352	-4.18091		-0.000915527	-4.18091
788		0.000305176	-4.17053		-0.000305176	-4.17633		0.000915527	-4.17633		0	-4.17786		-0.000610352	-4.19006		0	-4.18701		0.000610352	-4.1745
789		0.0012207	-4.17023		-0.000305176	-4.1803		0	-4.17664		0	-4.17938		0	-4.17664		-0.000610352	-4.19159		0	-4.17053
790		0.000305176	-4.16962		0.000305176	-4.18488		-0.00152588	-4.1626		-0.000915527	-4.1745		0.000610352	-4.1806		-0.00152588	-4.18884		-0.000305176	-4.17236
791		-0.000915527	-4.17419		0	-4.19067		-0.0012207	-4.17542		-0.000610352	-4.17023		0.000305176	-4.17999		-0.000610352	-4.1861		0.000610352	-4.17175
792		-0.0012207	-4.17175		0	-4.19067		0	-4.17175		-0.000305176	-4.17145		-0.000610352	-4.18396		0.000610352	-4.18152		0	-4.16321
793		-0.000305176	-4.16382		-0.000305176	-4.19006		0.000610352	-4.17358		-0.000305176	-4.1745		-0.000915527	-4.18182		0.000305176	-4.17938		0.000610352	-4.17145
794		0.000915527	-4.15955		-0.000915527	-4.18427		0.000610352	-4.17175		0	-4.17786		-0.000915527	-4.18152		0.000305176	-4.16809		-0.000610352	-4.17664
795		0.000915527	-4.16809		-0.000610352	-4.17755		0	-4.17328		-0.000610352	-4.17816		0	-4.17877		0	-4.17694		-0.00152588	-4.18549
796		-0.000305176	-4.17328		-0.000610352	-4.17786		-0.000610352	-4.16962		0.000305176	-4.18823		0	-4.17816		0	-4.18243		-0.0012207	-4.18457
797		-0.000610352	-4.1745		0.000305176	-4.18976		-0.0012207	-4.16901		0.000610352	-4.17938		0	-4.17297		-0.000305176	-4.18365		0.000305176	-4.1922
798		-0.0012207	-4.17725		0.000610352	-4.18945		-0.000305176	-4.16138		-0.000610352	-4.18121		-0.000305176	-4.17908		-0.0012207	-4.1803		0.000305176	-4.19312
799		-0.000915527	-4.17389		-0.000610352	-4.18701		0.000610352	-4.16595		-0.0012207	-4.17938		0	-4.18945		-0.000915527	-4.17725		-0.000305176	-4.18884
800		0.000610352	-4.17236		-0.00152588	-4.18854		0.000305176	-4.17145		-0.000305176	-4.18152		0	-4.19067		-0.000610352	-4.17725		-0.000305176	-4.17755
801		0.0012207	-4.1629		-0.000915527	-4.18579		0	-4.17847		0	-4.1861		-0.0012207	-4.1861		0.000610352	-4.17389		0	-4.18671
802		-0.000305176	-4.16931		0	-4.18549		-0.000305176	-4.17725		0.0012207	-4.18701		-0.000610352	-4.1864		0.000915527	-4.17725		0.000610352	-4.1864
803		-0.000915527	-4.17816		0.000610352	-4.18427		-0.000610352	-4.18304		0.000610352	-4.18488		-0.000610352	-4.18335		0	-4.18182		0	-4.19098
804		-0.000915527	-4.18488		0.000305176	-4.1864		-0.000610352	-4.1803		-0.000915527	-4.18518		-0.000305176	-4.18304		-0.000610352	-4.19006		-0.000610352	-4.19037
805		-0.000915527	-4.1864		-0.000305176	-4.18671		-0.000305176	-4.17572		-0.0012207	-4.18488		0.000610352	-4.18396		-0.0012207	-4.18701		-0.00152588	-4.18793
806		0.0012207	-4.17664		-0.0012207	-4.1803		-0.000305176	-4.17114		-0.000915527	-4.17969		0.000915527	-4.18762		-0.000610352	-4.18091		-0.000305176	-4.1861
807		0.000305176	-4.17297		-0.000915527	-4.17542		-0.000305176	-4.17633		0.000305176	-4.18365		0	-4.19281		-0.000305176	-4.18121		0	-4.1864
808		-0.000305176	-4.17175		-0.000305176	-4.1748		0	-4.1861		0.000915527	-4.1922		-0.0012207	-4.18396		-0.000610352	-4.18518		0.000305176	-4.18335
809		-0.0012207	-4.17603		0.000915527	-4.1803		0.000305176	-4.17999		0.000305176	-4.19037		-0.00183105	-4.18121		0	-4.18396		0.000305176	-4.1748
810		-0.000610352	-4.17572		0.000915527	-4.18701		-0.000305176	-4.18579		-0.000305176	-4.18915		-0.000610352	-4.17572		0	-4.19006		0.000305176	-4.18549
811		0	-4.1861		-0.000305176	-4.1864		-0.000305176	-4.18152		-0.000610352	-4.18488		0.000610352	-4.18121		0.000305176	-4.18518		0.000915527	-4.18945
812		0.000915527	-4.18549		-0.000915527	-4.18518		-0.00152588	-4.18701		-0.000915527	-4.18213		0.000610352	-4.1806		0.000610352	-4.18488		-0.0012207	-4.1745
813		0.000305176	-4.18213		-0.00152588	-4.18457		-0.000610352	-4.18365		-0.000610352	-4.18335		-0.000305176	-4.18945		-0.000915527	-4.1803		-0.000610352	-4.1748
814		-0.000305176	-4.18182		-0.000305176	-4.17633		-0.000305176	-4.18213		0	-4.1806		-0.000610352	-4.18701		-0.00152588	-4.17572		-0.000915527	-4.17511
815		-0.0012207	-4.17908		0.000915527	-4.16321		0.000610352	-4.17725		-0.000305176	-4.18213		-0.000305176	-4.19312		-0.000610352	-4.17877		-0.000610352	-4.17786
816		-0.0012207	-4.18884		0.000610352	-4.17694		0.000305176	-4.19189		-0.000305176	-4.18427		-0.000305176	-4.19281		0	-4.18762		-0.000305176	-4.18488
817		0	-4.19006		-0.000305176	-4.19006		-0.000915527	-4.1806		0	-4.19128		-0.000915527	-4.18762		0.000915527	-4.18762		-0.000610352	-4.18762
818		0.000915527	-4.19037		-0.000915527	-4.19006		-0.00152588	-4.17725		-0.000305176	-4.1864		-0.000610352	-4.19189		0	-4.18457		-0.000610352	-4.18854
819		0	-4.18732		-0.000610352	-4.18915		-0.000915527	-4.17633		-0.000610352	-4.18304		-0.000305176	-4.198		0.000305176	-4.17908		0.000305176	-4.18091
820		-0.000305176	-4.19342		0	-4.18488		-0.000305176	-4.17786		-0.000915527	-4.17664		0	-4.19373		-0.000305176	-4.17419		0.000915527	-4.18213
821		-0.000915527	-4.18762		0.000305176	-4.18518		0.000610352	-4.17999		-0.000305176	-4.18945		0.0012207	-4.18488		0	-4.17694		0.000610352	-4.17938
822		-0.0012207	-4.19006		0.000305176	-4.18488		0.000305176	-4.17786		-0.000305176	-4.18884		-0.000305176	-4.1803		-0.000610352	-4.17328		-0.000305176	-4.19617
823		0.000305176	-4.19739		-0.000305176	-4.17999		-0.000305176	-4.17694		0.000305176	-4.1864		-0.00152588	-4.17938		-0.0012207	-4.18427		-0.0012207	-4.1983
824		0.000915527	-4.19861		-0.000305176	-4.18701		-0.0012207	-4.17542		0.000610352	-4.18579		-0.0012207	-4.17847		-0.000305176	-4.18274		-0.000610352	-4.19342
825		-0.000305176	-4.19434		-0.000610352	-4.19098		-0.0012207	-4.17328		-0.000305176	-4.18793		-0.000915527	-4.18091		0.000305176	-4.18976		-0.000305176	-4.19006
826		0	-4.19037		-0.000915527	-4.18579		0	-4.16901		-0.00152588	-4.18243		0.000610352	-4.18213		0.000915527	-4.18335		-0.000305176	-4.18915
827		-0.000305176	-4.18671		0	-4.17664		0.000915527	-4.1745		-0.000610352	-4.18182		0.000915527	-4.18579		0.000610352	-4.18457		-0.000610352	-4.18213
828		-0.000915527	-4.18884		0.000305176	-4.18335		0.000305176	-4.1806		-0.000305176	-4.19037		-0.000305176	-4.18579		-0.000305176	-4.18457		0	-4.17938
829		-0.000305176	-4.18671		0.000305176	-4.18945		-0.000305176	-4.1864		0.000915527	-4.19617		-0.000610352	-4.17664		-0.000915527	-4.19373		0.000610352	-4.17542
830		0.000305176	-4.19281		0	-4.19312		-0.000915527	-4.18274		0.000610352	-4.18884		-0.000915527	-4.17084		-0.0012207	-4.18793		0.000915527	-4.1806
831		0	-4.19464		-0.000305176	-4.19281		-0.000915527	-4.18091		-0.000610352	-4.18182		-0.000305176	-4.1745		0	-4.18945		-0.000305176	-4.17114
832		0.000305176	-4.1925		-0.000305176	-4.19281		0	-4.17725		-0.000915527	-4.18091		-0.000305176	-4.18121		0.000305176	-4.18304		-0.000305176	-4.16779
833		-0.000915527	-4.18579		-0.000915527	-4.1864		-0.000305176	-4.1745		-0.00152588	-4.17938		-0.000915527	-4.18121		-0.000610352	-4.18121		-0.0012207	-4.16626
834		-0.000915527	-4.17633		-0.000305176	-4.18182		0	-4.1684		-0.000305176	-4.1806		-0.000610352	-4.1861		0	-4.17023		-0.000305176	-4.17175
835		0	-4.18243		-0.000610352	-4.17664		-0.000305176	-4.17633		0.000305176	-4.17816		0.000610352	-4.18945		0.000305176	-4.17725		-0.000915527	-4.17938
836		0.000610352	-4.18152		0	-4.18274		-0.000305176	-4.18549		0	-4.19067		0.000610352	-4.19006		0.000610352	-4.18213		-0.000610352	-4.1803
837		-0.000305176	-4.18701		0.000915527	-4.18915		-0.000305176	-4.17633		0.000305176	-4.18243		0.000305176	-4.1861		-0.000305176	-4.17877		-0.000610352	-4.18335
838		0	-4.18549		-0.000305176	-4.18732		-0.000610352	-4.17358		-0.000610352	-4.18213		-0.000915527	-4.18976		-0.000915527	-4.17572		0	-4.18488
839		-0.000915527	-4.19403		-0.000915527	-4.18976		-0.0012207	-4.17267		-0.000915527	-4.17816		-0.00152588	-4.19464		-0.0012207	-4.17175		0.0012207	-4.18579
840		-0.000305176	-4.19342		-0.000915527	-4.1861		-0.000305176	-4.1748		0	-4.17908		-0.000915527	-4.19373		-0.000610352	-4.17206		0.000305176	-4.17969
841		0.000305176	-4.18884		0.000305176	-4.1922		0	-4.1861		-0.000305176	-4.18335		0.000610352	-4.19159		0.000915527	-4.17816		-0.000610352	-4.18213
842		0.000305176	-4.19037		0.000610352	-4.1925		0.000305176	-4.1861		0	-4.18182		0.000610352	-4.18732		0.000305176	-4.18335		-0.000610352	-4.18854
843		0	-4.20197		0.000305176	-4.19128		0.000305176	-4.1864		0.000305176	-4.18427		0	-4.18823		0	-4.18732		-0.000305176	-4.18854
844		0	-4.19922		0	-4.19495		-0.000305176	-4.18976		-0.000305176	-4.18304		0	-4.19006		0.000305176	-4.19952		-0.000915527	-4.1861
845		-0.000610352	-4.198		-0.000915527	-4.20044		-0.0012207	-4.18671		-0.000305176	-4.18457		-0.000610352	-4.19006		-0.000610352	-4.19403		-0.0012207	-4.1803
846		-0.000305176	-4.19098		0.000915527	-4.19464		-0.0012207	-4.1806		0	-4.1748		-0.000915527	-4.18823		0	-4.1864		-0.000610352	-4.17419
847		-0.000610352	-4.18945		-0.000610352	-4.18823		-0.000610352	-4.19006		-0.000915527	-4.17328		-0.000610352	-4.19983		-0.000610352	-4.18091		0.000305176	-4.1748
848		0.000305176	-4.18701		0.000305176	-4.18854		0.000305176	-4.19952		-0.000610352	-4.18396		0	-4.19189		-0.000915527	-4.18518		0.0012207	-4.17389
849		0.000610352	-4.1922		0.0012207	-4.1925		0.0012207	-4.19769		-0.000305176	-4.18243		0	-4.18335		-0.000610352	-4.18976		0.000610352	-4.17694
850		-0.000305176	-4.19067		-0.000305176	-4.19586		0	-4.19495		0.000915527	-4.17877		0	-4.17114		0.000610352	-4.19006		0	-4.17969
851		-0.000610352	-4.19739		-0.000915527	-4.19708		-0.0012207	-4.19067		0.000915527	-4.17206		0.000305176	-4.18335		0.00152588	-4.19159		-0.000915527	-4.18091
852		-0.000610352	-4.19556		-0.00152588	-4.19373		-0.00152588	-4.1864		0.000305176	-4.17267		0	-4.17908		0.000305176	-4.18732		-0.000305176	-4.17542
853		0	-4.18823		-0.000610352	-4.1925		-0.0012207	-4.17358		-0.000915527	-4.17084		-0.000610352	-4.18884		-0.000610352	-4.18549		-0.000610352	-4.17877
854		-0.000610352	-4.18396		0.000915527	-4.1861		0.000610352	-4.18182		-0.0012207	-4.17236		-0.00152588	-4.1864		-0.0012207	-4.18121		-0.000915527	-4.18121
855		0.000305176	-4.17969		0.000610352	-4.18488		0.000610352	-4.19098		-0.0012207	-4.17786		-0.000610352	-4.18396		-0.00213623	-4.18549		-0.0012207	-4.17297
856		0	-4.19037		-0.000610352	-4.19067		-0.000305176	-4.18945		0.000610352	-4.19098		0.000305176	-4.18213		0.000305176	-4.19128		-0.000305176	-4.1803
857		-0.000305176	-4.18671		-0.000915527	-4.20441		-0.0012207	-4.1861		0.0012207	-4.19373		0.000915527	-4.17633		0	-4.19067		0.000915527	-4.17999
858		-0.000610352	-4.19128		-0.00152588	-4.20288		-0.000915527	-4.17908		-0.000305176	-4.18701		0.000305176	-4.17511		0	-4.18549		0.000610352	-4.18152
859		-0.000610352	-4.19312		-0.000305176	-4.20013		-0.000610352	-4.17938		-0.000610352	-4.18304		-0.000305176	-4.17847		-0.000305176	-4.18091		0.000305176	-4.17633
860		-0.000610352	-4.19281		0.000305176	-4.19678		0	-4.18396		-0.000915527	-4.17511		-0.0012207	-4.18274		0.000305176	-4.17511		0	-4.17664
861		-0.000305176	-4.18884		0.000305176	-4.19678		-0.000305176	-4.1864		-0.000610352	-4.18671		-0.0012207	-4.17969		0.000305176	-4.18488		0	-4.17938
862		0.000305176	-4.1922		0	-4.19281		0.000610352	-4.18274		0.000305176	-4.18762		-0.000305176	-4.17389		-0.0012207	-4.1861		-0.000305176	-4.18427
863		0.000305176	-4.19983		-0.000610352	-4.19159		-0.000305176	-4.17877		0.000305176	-4.19098		0.000610352	-4.17419		-0.00152588	-4.19159		-0.00152588	-4.1861
864		-0.000305176	-4.20074		-0.000915527	-4.19769		-0.000305176	-4.17999		0	-4.19037		0	-4.17236		-0.0012207	-4.198		-0.000915527	-4.18579
865		-0.0012207	-4.19739		-0.000610352	-4.19952		-0.000610352	-4.17175		0.000305176	-4.18976		-0.000305176	-4.17297		0.000610352	-4.19128		-0.000305176	-4.1745
866		-0.000610352	-4.1922		0	-4.19922		-0.000305176	-4.17419		-0.000305176	-4.17847		-0.000305176	-4.17877		0.000915527	-4.18732		0.000915527	-4.17603
867		-0.000305176	-4.19189		0.000305176	-4.19373		-0.000305176	-4.18274		-0.000610352	-4.18671		-0.000305176	-4.18579		0.000610352	-4.18732		0.000915527	-4.1745
868		0.000305176	-4.18976		-0.000305176	-4.18945		0.000305176	-4.1922		-0.000305176	-4.1925		-0.000305176	-4.1861		-0.000305176	-4.1925		0.000305176	-4.17725
869		0.000915527	-4.19189		-0.000305176	-4.19586		-0.000305176	-4.1925		-0.000305176	-4.19434		-0.0012207	-4.1803		-0.0012207	-4.19922		0	-4.17664
870		-0.000305176	-4.1925		-0.000305176	-4.19556		0.000305176	-4.18762		0.000305176	-4.19312		-0.000610352	-4.18091		-0.000915527	-4.20227		0.000305176	-4.18457
871		-0.0012207	-4.20013		-0.000305176	-4.19128		-0.000305176	-4.18121		0	-4.18518		-0.000610352	-4.18091		-0.000305176	-4.20105		0.000305176	-4.18335
872		-0.000915527	-4.19495		-0.000915527	-4.19189		-0.000610352	-4.17389		0.000610352	-4.18304		0	-4.18579		0.000305176	-4.20013		-0.000915527	-4.17938
873		0	-4.18793		-0.000610352	-4.1864		-0.0012207	-4.17816		0.000305176	-4.18152		0.000915527	-4.18671		0	-4.19769		-0.00152588	-4.17633
874		0.000915527	-4.18213		-0.000305176	-4.18121		-0.000305176	-4.1803		-0.000915527	-4.18365		0	-4.1861		-0.000305176	-4.1922		-0.000915527	-4.16992
875		0.000305176	-4.19067		0.000305176	-4.17786		0.000305176	-4.18518		-0.0012207	-4.18091		-0.000610352	-4.18518		0.000610352	-4.19312		0.000305176	-4.18304
876		-0.000610352	-4.18915		0.000915527	-4.18488		0.000915527	-4.19434		-0.0012207	-4.1922		-0.000915527	-4.18671		0.000610352	-4.20074		0.000610352	-4.18274
877		-0.000610352	-4.19495		0.000305176	-4.19067		0	-4.1861		0.000915527	-4.18823		-0.000610352	-4.17908		-0.000305176	-4.19861		0	-4.18579
878		-0.000610352	-4.1983		-0.0012207	-4.19617		-0.0012207	-4.1745		0.000915527	-4.18091		0.000610352	-4.18121		-0.00152588	-4.19586		-0.000305176	-4.18243
879		-0.000305176	-4.19647		-0.000610352	-4.19128		-0.00183105	-4.17969		0.000305176	-4.17633		0.000305176	-4.18945		-0.00152588	-4.18823		0	-4.18793
880		0.000915527	-4.19678		0	-4.1803		-0.000305176	-4.18243		-0.000610352	-4.18488		0	-4.19006		-0.000305176	-4.19464		0.000610352	-4.18091
881		0.000305176	-4.19006		0.000610352	-4.18427		0.000305176	-4.1861		-0.00152588	-4.1925		0	-4.18823		0.000610352	-4.19556		-0.0012207	-4.19189
882		0	-4.18762		0.000915527	-4.18091		0.0012207	-4.18274		-0.000915527	-4.19159		-0.000305176	-4.18274		0.000305176	-4.19434		-0.0012207	-4.19983
883		-0.000915527	-4.19434		0	-4.18335		0	-4.18762		0.000610352	-4.19739		0.000305176	-4.18335		0	-4.19861		-0.000915527	-4.20105
884		-0.000610352	-4.18976		-0.000915527	-4.19128		-0.000610352	-4.18549		0.000610352	-4.19586		-0.000610352	-4.18671		-0.000610352	-4.20044		0	-4.19342
885		0.000305176	-4.1864		-0.0012207	-4.19861		-0.000915527	-4.18396		-0.000305176	-4.18884		-0.000915527	-4.18579		0	-4.1925		0.000610352	-4.19312
886		0.000915527	-4.17603		-0.000610352	-4.198		-0.000915527	-4.18182		-0.000305176	-4.19037		-0.000305176	-4.18457		-0.000305176	-4.1864		0	-4.19067
887		0.000610352	-4.17633		0.000305176	-4.1922		0	-4.18701		-0.000915527	-4.18701		0	-4.18976		-0.000915527	-4.18304		-0.000305176	-4.19037
888		-0.0012207	-4.17847		0.0012207	-4.19159		0.000610352	-4.19403		-0.000305176	-4.19037		0.000915527	-4.17877		-0.000610352	-4.18488		0	-4.18762
889		-0.000610352	-4.1806		0	-4.19189		0.000305176	-4.1925		-0.000305176	-4.18976		0.000610352	-4.17786		-0.000305176	-4.19098		0.000915527	-4.19159
890		-0.000610352	-4.18457		-0.000915527	-4.19159		0.000610352	-4.18579		-0.000610352	-4.18762		-0.000915527	-4.16718		0.000915527	-4.19281		-0.000610352	-4.1922
891		0	-4.19281		-0.0012207	-4.19281		-0.000610352	-4.18121		-0.000305176	-4.18335		-0.0012207	-4.18243		0.000305176	-4.19067		-0.0012207	-4.1864
892		0.000305176	-4.19006		-0.000610352	-4.18518		-0.000610352	-4.17877		0	-4.18213		-0.000915527	-4.18793		0	-4.19189		-0.00183105	-4.17999
893		-0.000305176	-4.18213		0.000915527	-4.18304		-0.000305176	-4.18091		0.000305176	-4.18579		0.000610352	-4.18915		-0.000915527	-4.19098		-0.000610352	-4.17664
894		-0.000915527	-4.18152		0.000610352	-4.17511		0	-4.17816		-0.000305176	-4.19098		0.000610352	-4.18884		-0.0012207	-4.18427		0.000305176	-4.18091
895		-0.0012207	-4.18152		-0.000305176	-4.17145		-0.000305176	-4.18304		-0.000915527	-4.1922		0.000305176	-4.19189		-0.000610352	-4.19067		0.000610352	-4.18396
896		-0.0012207	-4.19647		-0.000305176	-4.17358		0.000305176	-4.18457		-0.0012207	-4.19678		0	-4.18671		-0.000610352	-4.19525		0.000305176	-4.18671
897		0.000305176	-4.19617		-0.0012207	-4.1806		0	-4.17938		-0.000305176	-4.18762		-0.000915527	-4.17969		-0.000305176	-4.19556		-0.000305176	-4.18701
898		0.000915527	-4.19586		-0.000305176	-4.18243		0.000305176	-4.17328		-0.000305176	-4.18152		-0.000305176	-4.18335		0.000305176	-4.1922		0.000610352	-4.19525
899		0.000305176	-4.19525		0	-4.17694		-0.000305176	-4.1748		0.000610352	-4.16901		-0.000610352	-4.18945		0	-4.19037		-0.000305176	-4.19647
900		-0.000915527	-4.198		-0.000305176	-4.17328		-0.0012207	-4.17908		0.000305176	-4.1684		-0.000915527	-4.19281		0.000610352	-4.18945		-0.000610352	-4.19403
901		-0.000915527	-4.18304		0	-4.16809		-0.000305176	-4.17725		-0.000915527	-4.17267		-0.000610352	-4.18701		-0.000915527	-4.19098		-0.0012207	-4.19403
902		-0.000305176	-4.18732		0	-4.17419		-0.000305176	-4.18457		-0.0012207	-4.17664		0.000610352	-4.18182		-0.000915527	-4.19067		-0.000305176	-4.20898
903		0.000610352	-4.19098		-0.000305176	-4.16718		0.000915527	-4.1803		-0.0012207	-4.1745		0.000915527	-4.17938		-0.000915527	-4.19189		0	-4.20685
904		0.000915527	-4.19312		-0.000915527	-4.18427		0.000305176	-4.18884		0	-4.1748		0.000305176	-4.17938		-0.000610352	-4.19708		0	-4.20258
905		0	-4.18854		-0.000305176	-4.18762		-0.0012207	-4.18671		0.000915527	-4.17419		-0.00152588	-4.1745		0.000305176	-4.17786		0	-4.19373
906		-0.000610352	-4.18884		-0.000305176	-4.18457		-0.0012207	-4.18274		0	-4.1687		-0.00152588	-4.17694		0.000610352	-4.18304		0	-4.19495
907		-0.0012207	-4.18518		0	-4.17358		-0.000915527	-4.18915		-0.000915527	-4.17175		-0.000610352	-4.17542		-0.000305176	-4.17572		0.000915527	-4.1925
908		-0.000610352	-4.18427		-0.000305176	-4.17297		0	-4.19495		-0.00152588	-4.17877		0.000305176	-4.17877		0.000305176	-4.17542		0	-4.19495
909		0.000915527	-4.18488		-0.000305176	-4.16412		0.000915527	-4.19067		-0.000915527	-4.18427		0.000305176	-4.1684		-0.000305176	-4.17633		-0.000915527	-4.19495
910		0.0012207	-4.18579		0.000305176	-4.17664		0.000610352	-4.18915		0	-4.18274		0	-4.17206		-0.000305176	-4.17542		-0.00183105	-4.20166
911		-0.000305176	-4.19098		-0.000610352	-4.16992		-0.000305176	-4.17969		0.000305176	-4.18182		-0.000305176	-4.17603		-0.000915527	-4.17603		-0.000915527	-4.198
912		-0.0012207	-4.18365		-0.0012207	-4.17114		-0.00152588	-4.17969		0	-4.18365		-0.000305176	-4.18701		-0.000305176	-4.17206		0	-4.18793
913		-0.00152588	-4.18182		0	-4.16931		-0.0012207	-4.17816		-0.000305176	-4.18152		-0.000610352	-4.18976		0	-4.16901		0.000305176	-4.18427
914		-0.000610352	-4.1748		0.000305176	-4.17053		0	-4.18121		-0.000305176	-4.18732		-0.000305176	-4.19067		0.000610352	-4.16351		-0.000305176	-4.18213
915		0.0012207	-4.18549		0.000915527	-4.16351		0.000915527	-4.18182		0	-4.1861		0	-4.18823		0.000915527	-4.1687		-0.000305176	-4.18701
916		0.000610352	-4.19098		0.000305176	-4.17053		0.000610352	-4.18488		-0.000610352	-4.18945		0	-4.1861		0	-4.17847		0.000610352	-4.1806
917		0	-4.19128		-0.0012207	-4.17847		0	-4.17511		-0.000915527	-4.18671		0.000305176	-4.17023		-0.000610352	-4.1861		0.000915527	-4.19037
918		-0.000915527	-4.19067		-0.000915527	-4.17664		-0.0012207	-4.16534		-0.000305176	-4.17236		0.000305176	-4.17938		-0.0012207	-4.19128		-0.000305176	-4.18884
919		-0.000610352	-4.18793		-0.000305176	-4.17175		-0.000915527	-4.1629		0	-4.17328		0.000305176	-4.18457		-0.00244141	-4.18915		-0.000610352	-4.19342
920		-0.000610352	-4.18884		0.000610352	-4.16534		0	-4.16565		0.000305176	-4.17053		-0.000305176	-4.18365		0	-4.19312		-0.000915527	-4.1861
921		0.000915527	-4.17847		0.000610352	-4.17206		0	-4.17358		0.000305176	-4.17572		-0.0012207	-4.17847		-0.000305176	-4.19373		-0.000305176	-4.19128
922		0.000610352	-4.18121		0	-4.16718		-0.000305176	-4.17664		-0.000610352	-4.1806		-0.000305176	-4.17603		0	-4.19312		-0.000305176	-4.19647
923		-0.000305176	-4.19006		-0.00152588	-4.1748		-0.000305176	-4.18793		-0.00152588	-4.18488		-0.000610352	-4.17572		0	-4.19495		0	-4.19434
924		-0.000610352	-4.18915		-0.0012207	-4.17847		-0.000610352	-4.18427		-0.000915527	-4.18335		0.000610352	-4.17419		0	-4.19861		0	-4.18945
925		-0.0012207	-4.19189		-0.000610352	-4.1864		0	-4.18823		-0.000305176	-4.18335		0.000610352	-4.17572		0.000305176	-4.19769		0.000915527	-4.18365
926		-0.000305176	-4.18823		0.000610352	-4.17603		-0.000305176	-4.18457		0.000610352	-4.1745		0	-4.17725		-0.0012207	-4.18976		0.000915527	-4.18182
927		0.000610352	-4.18701		0.000610352	-4.17664		-0.000915527	-4.19067		0.000610352	-4.17572		-0.0012207	-4.18854		-0.000610352	-4.19189		-0.000305176	-4.18243
928		0.000610352	-4.1864		0	-4.17358		0	-4.19556		0	-4.18396		-0.0012207	-4.17694		-0.000610352	-4.19556		-0.000915527	-4.18488
929		-0.000305176	-4.18304		-0.0012207	-4.17511		-0.000305176	-4.1925		-0.000610352	-4.17847		-0.000610352	-4.18396		0.000610352	-4.20105		-0.0012207	-4.18579
930		-0.000915527	-4.18671		-0.00152588	-4.17755		0.000305176	-4.1864		-0.00183105	-4.1861		0.000610352	-4.18213		0.000610352	-4.20349		-0.000610352	-4.19189
931		-0.0012207	-4.19434		-0.000305176	-4.17969		0	-4.18152		-0.000305176	-4.18671		0	-4.18213		0	-4.20074		-0.000610352	-4.18549
932		0	-4.19281		0.0012207	-4.17999		-0.000610352	-4.17664		0.000610352	-4.18518		0.000305176	-4.18427		-0.000305176	-4.19861		-0.000610352	-4.17969
933		0.000305176	-4.18213		0.000915527	-4.18396		-0.000915527	-4.17694		0.000610352	-4.18274		-0.000305176	-4.18732		-0.000915527	-4.19098		0	-4.17572
934		0	-4.18518		-0.000305176	-4.17786		-0.000610352	-4.17053		0.000305176	-4.18671		0	-4.18488		-0.000305176	-4.18915		0.000610352	-4.18121
935		-0.000305176	-4.18915		-0.000915527	-4.17786		-0.000305176	-4.17999		-0.000915527	-4.18335		-0.000305176	-4.18579		-0.000610352	-4.19159		0.000610352	-4.18335
936		-0.000610352	-4.19525		-0.000915527	-4.18152		0.000915527	-4.18274		-0.000305176	-4.18915		-0.000305176	-4.18457		-0.000305176	-4.198		0	-4.19067
937		-0.000915527	-4.19434		-0.000305176	-4.18549		0	-4.17633		-0.000305176	-4.18518		-0.000610352	-4.17877		-0.000305176	-4.20227		-0.000610352	-4.19067
938		0.0012207	-4.19861		0	-4.18335		-0.000305176	-4.16931		-0.000305176	-4.17755		-0.000305176	-4.18243		0.000610352	-4.19708		-0.000610352	-4.19525
939		0.000305176	-4.18823		-0.000305176	-4.17328		-0.00152588	-4.16595		-0.000305176	-4.17419		0.000610352	-4.19189		0.0012207	-4.19037		-0.000610352	-4.19556
940		-0.000305176	-4.18884		0.000305176	-4.16626		-0.00152588	-4.17572		-0.000305176	-4.17938		0.00152588	-4.19189		0.000610352	-4.19037		-0.000610352	-4.18701
941		0	-4.17725		-0.000305176	-4.1629		0	-4.17755		0.000610352	-4.18274		-0.000305176	-4.1925		-0.000610352	-4.18518		-0.000915527	-4.18945
942		-0.000610352	-4.17908		-0.000915527	-4.16962		0.0012207	-4.18701		0.000610352	-4.18579		-0.000610352	-4.18823		-0.00152588	-4.18091		0	-4.19281
943		-0.000610352	-4.18671		-0.000305176	-4.16901		0.0012207	-4.18365		0	-4.18518		-0.000915527	-4.18457		-0.0012207	-4.18152		0.000610352	-4.19312
944		0.000305176	-4.19373		0	-4.17358		-0.000610352	-4.19495		-0.0012207	-4.18365		-0.000610352	-4.18396		0.000305176	-4.19098		0.000915527	-4.19067
945		0.000305176	-4.18945		0	-4.17877		-0.0012207	-4.18854		-0.000915527	-4.18365		0.000915527	-4.18488		0.000610352	-4.18762		0	-4.18457
946		-0.000305176	-4.18671		0.000305176	-4.17267		-0.000915527	-4.18274		-0.000305176	-4.17908		0.000610352	-4.18488		0	-4.18213		-0.000610352	-4.18915
947		-0.000305176	-4.19128		-0.000305176	-4.16046		0.000305176	-4.18335		0.000610352	-4.18121		0	-4.19037		0.000305176	-4.18121		-0.000305176	-4.1864
948		-0.000305176	-4.18121		0	-4.16504		0.000610352	-4.19495		0.000915527	-4.18427		-0.000305176	-4.19128		-0.000610352	-4.18152		-0.000610352	-4.19189
949		-0.0012207	-4.18915		0.000305176	-4.1684		0	-4.19464		-0.000305176	-4.19434		-0.000305176	-4.1861		0	-4.18854		-0.000915527	-4.19037
950		0	-4.17938		-0.000610352	-4.17542		0	-4.19037		-0.000915527	-4.19006		-0.000305176	-4.18396		-0.000610352	-4.18701		-0.00152588	-4.19373
951		0	-4.19525		-0.000305176	-4.17542		-0.000610352	-4.18335		-0.000915527	-4.1861		-0.000915527	-4.18579		-0.0012207	-4.18854		-0.00213623	-4.19006
952		0	-4.18854		0	-4.17908		-0.000915527	-4.18945		-0.000305176	-4.18182		-0.000305176	-4.1922		-0.000915527	-4.18396		-0.000305176	-4.17908
953		-0.000305176	-4.1864		0	-4.17847		-0.000305176	-4.18732		0.000915527	-4.18152		-0.000610352	-4.18335		-0.000610352	-4.18762		0.0012207	-4.18121
954		0	-4.17999		0.000610352	-4.1806		0	-4.18365		0.000610352	-4.17572		0.000305176	-4.18854		0.000915527	-4.17572		0.000610352	-4.17847
955		-0.000305176	-4.19128		-0.000305176	-4.1745		0	-4.18549		0.000305176	-4.17419		0.000915527	-4.18549		0.000610352	-4.19037		-0.000305176	-4.19128
956		-0.000610352	-4.19189		-0.000915527	-4.17908		0	-4.18457		-0.000305176	-4.17908		0.000305176	-4.18549		-0.000305176	-4.1925		-0.000915527	-4.19373
957		-0.000305176	-4.20074		-0.000610352	-4.18945		0.000305176	-4.17664		-0.0012207	-4.17908		-0.000915527	-4.17633		-0.000915527	-4.19434		-0.000305176	-4.19739
958		-0.000305176	-4.19647		0	-4.18213		-0.000305176	-4.16504		-0.000305176	-4.17236		-0.0012207	-4.18213		-0.0012207	-4.1861		-0.000305176	-4.19708
959		0.000305176	-4.19647		0.000610352	-4.17847		-0.000305176	-4.16718		0.000305176	-4.17053		-0.000610352	-4.18915		0.000305176	-4.1745		-0.000610352	-4.19281
960		0	-4.19098		0.000305176	-4.16748		-0.000610352	-4.16809		-0.000305176	-4.17114		0.000610352	-4.19067		0	-4.16931		-0.000610352	-4.17755
961		0.000305176	-4.18488		-0.000305176	-4.1803		-0.000305176	-4.18152		0.000305176	-4.1745		0.000915527	-4.18793		0	-4.16626		-0.000305176	-4.18823
962		-0.000305176	-4.18488		-0.0012207	-4.1806		-0.000305176	-4.1806		-0.000305176	-4.17786		0	-4.17633		0	-4.16992		0.000610352	-4.19556
963		-0.000915527	-4.19312		-0.000915527	-4.18213		0.000305176	-4.1861		0	-4.17328		-0.000305176	-4.17969		0.000305176	-4.17053		0.000305176	-4.20044
964		-0.000610352	-4.19495		-0.000305176	-4.18579		0.000305176	-4.1803		0.000305176	-4.16656		-0.000610352	-4.17511		0.000610352	-4.17694		0.000305176	-4.20105
965		0.000610352	-4.1925		0.000610352	-4.18823		-0.000610352	-4.17664		-0.000610352	-4.1626		-0.000610352	-4.18091		-0.000305176	-4.17114		0	-4.19739
966		0.000915527	-4.19098		0.0012207	-4.18335		-0.0012207	-4.17236		-0.0012207	-4.14856		0	-4.17145		-0.00152588	-4.16382		0	-4.19678
967		-0.000305176	-4.18884		-0.000305176	-4.17236		-0.000915527	-4.17664		-0.000610352	-4.14673		-0.000305176	-4.19586		-0.00183105	-4.16351		-0.000305176	-4.19525
968		-0.000915527	-4.18945		-0.0012207	-4.17175		0	-4.18396		0.000305176	-4.15771		0.000305176	-4.19037		-0.000610352	-4.17084		-0.00183105	-4.19495
969		-0.000915527	-4.1861		-0.00183105	-4.17938		0.000915527	-4.1864		0.000915527	-4.16748		0.000305176	-4.18732		0.000915527	-4.17023		-0.00152588	-4.19464
970		0.000305176	-4.19128		-0.000610352	-4.1806		0.0012207	-4.18457		0.000305176	-4.16931		0.000305176	-4.1806		0.000305176	-4.1745		-0.000915527	-4.20044
971		0	-4.18762		0.0012207	-4.18732		-0.000610352	-4.18121		-0.000915527	-4.17206		0	-4.18488		-0.000610352	-4.16962		0.000610352	-4.1922
972		0.000305176	-4.20319		0.000915527	-4.18793		-0.0012207	-4.18213		-0.0012207	-4.1748		-0.000915527	-4.18304		-0.0012207	-4.17664		0.000305176	-4.18335
973		0	-4.19495		-0.000610352	-4.1864		-0.0012207	-4.18488		-0.000610352	-4.1748		-0.0012207	-4.1806		-0.000610352	-4.16077		-0.000610352	-4.17755
974		-0.000915527	-4.19403		-0.000610352	-4.17908		-0.000305176	-4.18518		0.000610352	-4.17328		-0.000610352	-4.17725		-0.000305176	-4.17877		-0.000305176	-4.1803
975		-0.000915527	-4.19434		-0.000610352	-4.17267		0.000610352	-4.18488		0.000610352	-4.1745		-0.000305176	-4.17572		-0.000915527	-4.1806		0	-4.18121
976		-0.000305176	-4.19922		0	-4.17694		0.000305176	-4.19189		-0.000305176	-4.18365		0.0012207	-4.17236		-0.000305176	-4.19434		0.000305176	-4.18884
977		0.000305176	-4.19525		0.000610352	-4.18121		0.000305176	-4.18579		-0.000915527	-4.18274		0.000305176	-4.16595		-0.000305176	-4.19434		-0.000915527	-4.18762
978		0.000610352	-4.19403		0	-4.18701		-0.000610352	-4.17664		-0.000610352	-4.17938		-0.000610352	-4.16748		0.000305176	-4.19525		-0.0012207	-4.18427
979		0	-4.18549		0.000305176	-4.1803		-0.0012207	-4.17023		-0.000915527	-4.17114		-0.000610352	-4.17725		0.000610352	-4.18549		-0.0012207	-4.1803
980		-0.0012207	-4.1861		-0.000610352	-4.18274		-0.000305176	-4.18396		0	-4.17603		-0.000610352	-4.18335		-0.000305176	-4.18427		0.000305176	-4.17389
981		-0.000915527	-4.17145		-0.000915527	-4.17603		0.000305176	-4.1803		0.000610352	-4.18182		0.000305176	-4.17816		-0.000610352	-4.18091		0.000610352	-4.1748
982		0	-4.17603		-0.000610352	-4.18427		0.000305176	-4.19006		0.000305176	-4.18365		0	-4.17511		-0.0012207	-4.17999		0	-4.18488
983		0.000610352	-4.17969		0.000305176	-4.18182		-0.000305176	-4.18762		0	-4.18457		0	-4.17145		-0.000610352	-4.18274		0	-4.18976
984		0.000610352	-4.18396		0	-4.18701		-0.000610352	-4.18701		-0.000305176	-4.18365		0.000305176	-4.17419		0.000305176	-4.18701		0.000610352	-4.18549
985		0.000305176	-4.17938		0	-4.18701		-0.000610352	-4.17786		-0.000610352	-4.18396		-0.000305176	-4.17328		0.000305176	-4.18121		0	-4.18274
986		-0.000915527	-4.16901		-0.000305176	-4.18335		-0.000305176	-4.17328		-0.000305176	-4.17725		0	-4.18213		0	-4.17328		-0.000915527	-4.17969
987		-0.000610352	-4.16473		-0.000610352	-4.1745		-0.000305176	-4.17969		-0.000610352	-4.18365		-0.000915527	-4.18976		-0.000305176	-4.17084		-0.0012207	-4.17603
988		-0.000305176	-4.15863		0	-4.17297		-0.000305176	-4.18549		0	-4.18854		-0.000610352	-4.18884		0	-4.17175		-0.000915527	-4.17358
989		0	-4.16168		-0.000305176	-4.17603		0	-4.1864		0	-4.19434		-0.000610352	-4.17572		-0.000305176	-4.17419		0.000305176	-4.1745
990		0.000610352	-4.15283		-0.000610352	-4.17786		0	-4.17938		0.000610352	-4.19464		0	-4.18121		-0.000915527	-4.16748		0.000610352	-4.18549
991		-0.000610352	-4.18304		0	-4.1748		0.000305176	-4.17175		0	-4.18854		0.000305176	-4.1806		-0.0012207	-4.17847		-0.000305176	-4.18121
992		-0.00152588	-4.1861		0	-4.1745		-0.000305176	-4.17633		-0.000915527	-4.18213		0.000610352	-4.19037		-0.000915527	-4.17114		0	-4.17297
993		-0.000915527	-4.18274		0	-4.17328		-0.00152588	-4.17847		-0.00152588	-4.17786		-0.000610352	-4.18915		0.000305176	-4.18182		0	-4.17603
994		-0.000305176	-4.18121		-0.000915527	-4.16931		-0.000610352	-4.17358		-0.000915527	-4.17633		-0.0012207	-4.19037		0.000610352	-4.17419		0.000610352	-4.18152
995		0.000915527	-4.18701		-0.0012207	-4.16595		-0.000305176	-4.17786		0	-4.17786		-0.0012207	-4.18762		-0.000305176	-4.18274		-0.000305176	-4.1864
996		0.000610352	-4.19128		-0.000305176	-4.16992		0.000610352	-4.18335		0.0012207	-4.18365		0	-4.18732		-0.000305176	-4.18793		-0.0012207	-4.18854
997		-0.000915527	-4.19312		0	-4.17969		0.000610352	-4.17664		0.000610352	-4.18518		0.000610352	-4.17816		-0.000610352	-4.18823		-0.00152588	-4.18854
998		-0.0012207	-4.19128		0.000305176	-4.17877		-0.000610352	-4.17145		-0.000610352	-4.17816		0.000610352	-4.18213		-0.000610352	-4.18396		-0.000305176	-4.18732
999		-0.000305176	-4.19281		0.000610352	-4.1806		-0.0012207	-4.1745		-0.00183105	-4.17572		-0.000305176	-4.19006		0	-4.1803		0.000305176	-4.18579
1000		0.000305176	-4.19067		-0.000305176	-4.1748		-0.000915527	-4.17633		-0.000915527	-4.17786		-0.000610352	-4.19006		0	-4.17938		0	-4.17999
1001		0.000915527	-4.18671		9.99969	-4.17633		9.99969	-4.18335		9.99969	-4.18182		9.99969	-4.19098		9.99969	-4.18152		9.99969	-4.18152
1002		0.000610352	-4.18579		9.99969	-4.17847		9.99969	-4.18243		9.99969	-4.18304		9.99969	-4.18488		9.99969	-4.18152		9.99969	-4.18457
1003		-0.000610352	-4.19586		9.99969	-4.17603		9.99969	-4.17999		9.99969	-4.18274		9.99969	-4.18396		9.99969	-4.18365		9.99969	-4.19434
1004		-0.00152588	-4.19586		9.99969	-4.17633		9.99969	-4.17419		9.99969	-4.18396		9.99969	-4.17847		9.99969	-4.18488		9.99969	-4.18884
1005		-0.000610352	-4.19098		9.99969	-4.18396		9.99969	-4.16687		9.99969	-4.18549		9.99969	-4.18915		9.99969	-4.18304		9.99969	-4.18915
1006		0.000305176	-4.18732		9.99969	-4.17328		9.99969	-4.16443		9.99969	-4.18091		9.99969	-4.19067		9.99969	-4.17206		9.99969	-4.18182
1007		0.00152588	-4.1803		9.99969	-4.17236		9.99969	-4.17175		9.99969	-4.18304		9.99969	-4.20563		9.99969	-4.16473		9.99969	-4.18213
1008		0.000305176	-4.18488		9.99969	-4.17267		9.99969	-4.18121		9.99969	-4.19281		9.99969	-4.20166		9.99969	-4.16687		9.99969	-4.18121
1009		-0.0012207	-4.1864		9.99969	-4.16138		9.99969	-4.15405		9.99969	-4.18091		9.99969	-4.18427		9.99969	-4.15009		9.99969	-4.16901
1010		-0.0012207	-4.19037		9.99969	-4.08264		9.99969	-4.10858		9.99969	-4.14093		9.99969	-4.14124		9.99969	-4.12048		9.99969	-4.14825
1011		-0.0012207	-4.19708		9.99969	-3.98285		9.99969	-4.08325		9.99969	-4.10645		9.99969	-4.11713		9.99969	-4.07623		9.99969	-4.11316
1012		0	-4.19922		9.99969	-3.92273		9.99969	-4.04724		9.99969	-4.07562		9.99969	-4.08783		9.99969	-4.08051		9.99969	-4.09912
1013		0.00152588	-4.18976		9.99969	-3.86475		9.99969	-4.03778		9.99969	-4.07196		9.99969	-4.07623		9.99969	-4.05487		9.99969	-4.08539
1014		0	-4.18701		9.99969	-3.82782		9.99969	-4.02863		9.99969	-4.04449		9.99969	-4.08844		9.99969	-4.06982		9.99969	-4.07166
1015		-0.000610352	-4.18488		9.99969	-3.8031		9.99969	-4.0387		9.99969	-4.04816		9.99969	-4.06982		9.99969	-4.06464		9.99969	-4.07867
1016		-0.00152588	-4.18854		9.99969	-3.79578		9.99969	-4.04236		9.99969	-4.02832		9.99969	-4.04175		9.99969	-4.05426		9.99969	-4.0799
1017		-0.0012207	-4.18671		9.99969	-3.83514		9.99969	-4.04053		9.99969	-4.0332		9.99969	-4.05884		9.99969	-4.06311		9.99969	-4.07288
1018		9.99969	-4.19067		9.99969	-3.83484		9.99969	-4.01398		9.99969	-4.01764		9.99969	-4.04572		9.99969	-4.03931		9.99969	-4.06281
1019		9.99969	-4.18884		9.99969	-3.79944		9.99969	-4.00848		9.99969	-4.01855		9.99969	-4.04449		9.99969	-4.02985		9.99969	-4.06433
1020		9.99969	-4.19006		9.99969	-3.8028		9.99969	-4.01764		9.99969	-4.00848		9.99969	-4.05182		9.99969	-4.03809		9.99969	-4.05273
1021		9.99969	-4.1806		9.99969	-3.80676		9.99969	-4.01276		9.99969	-4.02313		9.99969	-4.02954		9.99969	-4.02283		9.99969	-4.04144
1022		9.99969	-4.18488		9.99969	-3.78387		9.99969	-3.99353		9.99969	-4.02618		9.99969	-4.04327		9.99969	-4.01398		9.99969	-4.04999
1023		9.99969	-4.19373		9.99969	-3.78998		9.99969	-3.992		9.99969	-4.01886		9.99969	-4.01306		9.99969	-4.02374		9.99969	-4.05304
1024		9.99969	-4.19434		9.99969	-3.75824		9.99969	-3.98895		9.99969	-4.01733		9.99969	-4.01917		9.99969	-4.04694		9.99969	-4.03625
1025		9.99969	-4.19189		9.99969	-3.77716		9.99969	-3.98834		9.99969	-4.02588		9.99969	-4.01306		9.99969	-4.02191		9.99969	-4.0451
1026		9.99969	-4.16809		9.99969	-3.77838		9.99969	-3.98926		9.99969	-4.00879		9.99969	-4.02344		9.99969	-4.01947		9.99969	-4.03442
1027		9.99969	-4.02252		9.99969	-3.76984		9.99969	-4.00818		9.99969	-4.01764		9.99969	-4.02039		9.99969	-3.992		9.99969	-4.01978
1028		9.99969	-3.80341		9.99969	-3.78387		9.99969	-3.99384		9.99969	-4.0033		9.99969	-4.01672		9.99969	-4.00513		9.99969	-4.03259
1029		9.99969	-3.56964		9.99969	-3.80188		9.99969	-3.9917		9.99969	-4.03076		9.99969	-4.00391		9.99969	-3.99506		9.99969	-4.02344
1030		9.99969	-3.44391		9.99969	-3.76678		9.99969	-3.99414		9.99969	-4.00146		9.99969	-4.00909		9.99969	-4.00513		9.99969	-4.04053
1031		9.99969	-3.39417		9.99969	-3.80066		9.99969	-3.97675		9.99969	-3.99536		9.99969	-4.01031		9.99969	-4.01733		9.99969	-4.04388
1032		9.99969	-3.31665		9.99969	-3.78082		9.99969	-3.9798		9.99969	-3.98071		9.99969	-4.00879		9.99969	-4.01459		9.99969	-4.02679
1033		9.99969	-3.33527		9.99969	-3.78235		9.99969	-3.97034		9.99969	-3.97247		9.99969	-4.01886		9.99969	-4.01184		9.99969	-4.02222
1034		9.99969	-3.31329		9.99969	-3.78296		9.99969	-3.98071		9.99969	-3.9624		9.99969	-4.01459		9.99969	-4.00909		9.99969	-4.02344
1035		9.99969	-3.28156		9.99969	-3.77075		9.99969	-3.99536		9.99969	-3.96576		9.99969	-3.96973		9.99969	-4.00299		9.99969	-4.01367
1036		9.99969	-3.26752		9.99969	-3.75488		9.99969	-4.00604		9.99969	-3.98529		9.99969	-3.99994		9.99969	-4.01733		9.99969	-4.02069
1037		9.99969	-3.32245		9.99969	-3.77289		9.99969	-3.98499		9.99969	-3.97919		9.99969	-3.98438		9.99969	-4.00787		9.99969	-4.03259
1038		9.99969	-3.31696		9.99969	-3.77838		9.99969	-3.98315		9.99969	-3.97705		9.99969	-3.96698		9.99969	-4.01154		9.99969	-4.02496
1039		9.99969	-3.302		9.99969	-3.78387		9.99969	-3.99445		9.99969	-3.9444		9.99969	-3.97766		9.99969	-4.00909		9.99969	-4.02161
1040		9.99969	-3.34259		9.99969	-3.78418		9.99969	-3.97827		9.99969	-3.97491		9.99969	-3.95813		9.99969	-3.99139		9.99969	-4.00024
1041		9.99969	-3.32275		9.99969	-3.79974		9.99969	-3.9679		9.99969	-3.96759		9.99969	-3.9743		9.99969	-4.01031		9.99969	-4.02191
1042		9.99969	-3.3429		9.99969	-3.81683		9.99969	-3.97522		9.99969	-3.98834		9.99969	-3.97491		9.99969	-4.00543		9.99969	-4.00208
1043		9.99969	-3.26233		9.99969	-3.77594		9.99969	-3.96576		9.99969	-3.98499		9.99969	-3.97583		9.99969	-3.9917		9.99969	-4.02496
1044		9.99969	-3.30627		9.99969	-3.81531		9.99969	-3.96942		9.99969	-3.98651		9.99969	-3.9505		9.99969	-3.992		9.99969	-4.0152
1045		9.99969	-3.30688		9.99969	-3.79852		9.99969	-3.96027		9.99969	-3.9801		9.99969	-3.97339		9.99969	-3.97797		9.99969	-3.97766
1046		9.99969	-3.30139		9.99969	-3.78906		9.99969	-3.95203		9.99969	-3.96118		9.99969	-3.97156		9.99969	-3.97217		9.99969	-3.992
1047		9.99969	-3.31696		9.99969	-3.77899		9.99969	-3.9679		9.99969	-3.99139		9.99969	-3.96545		9.99969	-3.98682		9.99969	-4.00177
1048		9.99969	-3.29773		9.99969	-3.76953		9.99969	-3.94745		9.99969	-3.98956		9.99969	-3.98071		9.99969	-3.99963		9.99969	-4.01642
1049		9.99969	-3.33008		9.99969	-3.75305		9.99969	-3.95569		9.99969	-3.99506		9.99969	-3.98132		9.99969	-3.98163		9.99969	-4.0097
1050		9.99969	-3.35236		9.99969	-3.77167		9.99969	-3.94592		9.99969	-3.99048		9.99969	-3.96088		9.99969	-3.99231		9.99969	-4.02893
1051		9.99969	-3.32214		9.99969	-3.77258		9.99969	-3.95508		9.99969	-3.97064		9.99969	-3.96637		9.99969	-3.99963		9.99969	-4.00452
1052		9.99969	-3.32428		9.99969	-3.76434		9.99969	-3.94714		9.99969	-3.99261		9.99969	-3.9682		9.99969	-3.98895		9.99969	-3.99109
1053		9.99969	-3.36914		9.99969	-3.75153		9.99969	-3.95508		9.99969	-3.98438		9.99969	-3.98804		9.99969	-3.98865		9.99969	-3.99994
1054		9.99969	-3.3255		9.99969	-3.74847		9.99969	-3.97247		9.99969	-3.98926		9.99969	-3.97766		9.99969	-3.9859		9.99969	-3.98071
1055		9.99969	-3.27179		9.99969	-3.76526		9.99969	-3.96301		9.99969	-3.97339		9.99969	-3.98132		9.99969	-4.00421		9.99969	-3.99139
1056		9.99969	-3.33435		9.99969	-3.78571		9.99969	-3.9444		9.99969	-3.97675		9.99969	-3.98285		9.99969	-3.97919		9.99969	-4.00177
1057		9.99969	-3.28247		9.99969	-3.75488		9.99969	-3.9267		9.99969	-3.98285		9.99969	-3.98254		9.99969	-3.98407		9.99969	-3.99414
1058		9.99969	-3.36975		9.99969	-3.74725		9.99969	-3.89587		9.99969	-3.96942		9.99969	-3.9801		9.99969	-3.99353		9.99969	-3.98193
1059		9.99969	-3.36792		9.99969	-3.74329		9.99969	-3.92487		9.99969	-3.96454		9.99969	-3.98743		9.99969	-3.98468		9.99969	-3.99841
1060		9.99969	-3.29681		9.99969	-3.73077		9.99969	-3.89771		9.99969	-3.95782		9.99969	-3.98315		9.99969	-3.98254		9.99969	-3.97949
1061		9.99969	-3.31635		9.99969	-3.73169		9.99969	-3.9212		9.99969	-3.93982		9.99969	-3.96484		9.99969	-3.9798		9.99969	-3.98285
1062		9.99969	-3.27942		9.99969	-3.71063		9.99969	-3.91754		9.99969	-3.9444		9.99969	-3.96271		9.99969	-3.99597		9.99969	-4.0033
1063		9.99969	-3.33801		9.99969	-3.7262		9.99969	-3.93707		9.99969	-3.96606		9.99969	-3.96912		9.99969	-3.97003		9.99969	-3.98865
1064		9.99969	-3.3313		9.99969	-3.70209		9.99969	-3.9386		9.99969	-3.96027		9.99969	-3.96393		9.99969	-3.98895		9.99969	-3.98682
1065		9.99969	-3.36334		9.99969	-3.72192		9.99969	-3.93158		9.99969	-3.9682		9.99969	-3.96637		9.99969	-3.97095		9.99969	-3.98285
1066		9.99969	-3.27698		9.99969	-3.69873		9.99969	-3.92395		9.99969	-3.9505		9.99969	-3.96057		9.99969	-3.97461		9.99969	-3.99353
1067		9.99969	-3.30322		9.99969	-3.6911		9.99969	-3.92181		9.99969	-3.97278		9.99969	-3.96301		9.99969	-3.94897		9.99969	-3.98071
1068		9.99969	-3.32794		9.99969	-3.685		9.99969	-3.92395		9.99969	-3.92853		9.99969	-3.94592		9.99969	-3.97552		9.99969	-3.99719
1069		9.99969	-3.3606		9.99969	-3.70117		9.99969	-3.91266		9.99969	-3.95538		9.99969	-3.96729		9.99969	-3.96942		9.99969	-4.01093
1070		9.99969	-3.28796		9.99969	-3.71185		9.99969	-3.90625		9.99969	-3.95874		9.99969	-3.9267		9.99969	-3.96912		9.99969	-3.99994
1071		9.99969	-3.31177		9.99969	-3.71094		9.99969	-3.90381		9.99969	-3.93158		9.99969	-3.93646		9.99969	-3.96698		9.99969	-3.99078
1072		9.99969	-3.35999		9.99969	-3.73108		9.99969	-3.91602		9.99969	-3.94623		9.99969	-3.92181		9.99969	-3.96515		9.99969	-3.9975
1073		9.99969	-3.36151		9.99969	-3.71338		9.99969	-3.90289		9.99969	-3.95081		9.99969	-3.95508		9.99969	-3.98804		9.99969	-3.99109
1074		9.99969	-3.2785		9.99969	-3.69659		9.99969	-3.92059		9.99969	-3.93829		9.99969	-3.9624		9.99969	-3.97064		9.99969	-3.98743
1075		9.99969	-3.27728		9.99969	-3.67676		9.99969	-3.89954		9.99969	-3.9328		9.99969	-3.95538		9.99969	-3.98254		9.99969	-3.98438
1076		9.99969	-3.30811		9.99969	-3.68622		9.99969	-3.91907		9.99969	-3.95203		9.99969	-3.95416		9.99969	-3.96637		9.99969	-3.98865
1077		9.99969	-3.31573		9.99969	-3.68927		9.99969	-3.9035		9.99969	-3.94501		9.99969	-3.94348		9.99969	-3.96271		9.99969	-4.0033
1078		9.99969	-3.33893		9.99969	-3.71185		9.99969	-3.87878		9.99969	-3.91968		9.99969	-3.93982		9.99969	-3.95142		9.99969	-3.99841
1079		9.99969	-3.3371		9.99969	-3.69171		9.99969	-3.88428		9.99969	-3.93097		9.99969	-3.93616		9.99969	-3.98071		9.99969	-3.96851
1080		9.99969	-3.29071		9.99969	-3.69049		9.99969	-3.88153		9.99969	-3.95538		9.99969	-3.94226		9.99969	-3.95386		9.99969	-3.98163
1081		9.99969	-3.26172		9.99969	-3.6908		9.99969	-3.88092		9.99969	-3.94653		9.99969	-3.94897		9.99969	-3.96942		9.99969	-3.99353
1082		9.99969	-3.24677		9.99969	-3.70087		9.99969	-3.89343		9.99969	-3.92212		9.99969	-3.92761		9.99969	-3.97583		9.99969	-3.96393
1083		9.99969	-3.31573		9.99969	-3.6734		9.99969	-3.88977		9.99969	-3.91693		9.99969	-3.96942		9.99969	-3.9505		9.99969	-4.0036
1084		9.99969	-3.29559		9.99969	-3.71399		9.99969	-3.88397		9.99969	-3.93768		9.99969	-3.94226		9.99969	-3.94745		9.99969	-3.94958
1085		9.99969	-3.26599		9.99969	-3.69537		9.99969	-3.89313		9.99969	-3.94409		9.99969	-3.93799		9.99969	-3.97614		9.99969	-3.95844
1086		9.99969	-3.21136		9.99969	-3.68958		9.99969	-3.8797		9.99969	-3.92792		9.99969	-3.94653		9.99969	-3.95386		9.99969	-3.96912
1087		9.99969	-3.25775		9.99969	-3.69141		9.99969	-3.89465		9.99969	-3.92609		9.99969	-3.9621		9.99969	-3.94928		9.99969	-3.95996
1088		9.99969	-3.29102		9.99969	-3.65784		9.99969	-3.89008		9.99969	-3.94501		9.99969	-3.95081		9.99969	-3.96606		9.99969	-3.97858
1089		9.99969	-3.27942		9.99969	-3.69263		9.99969	-3.88428		9.99969	-3.94897		9.99969	-3.93982		9.99969	-3.9389		9.99969	-3.97919
1090		9.99969	-3.24402		9.99969	-3.70117		9.99969	-3.88458		9.99969	-3.94104		9.99969	-3.95874		9.99969	-3.95691		9.99969	-3.98956
1091		9.99969	-3.31543		9.99969	-3.6908		9.99969	-3.86139		9.99969	-3.93463		9.99969	-3.95081		9.99969	-3.96057		9.99969	-3.96759
1092		9.99969	-3.27301		9.99969	-3.68164		9.99969	-3.85254		9.99969	-3.93585		9.99969	-3.94684		9.99969	-3.96912		9.99969	-3.98621
1093		9.99969	-3.27057		9.99969	-3.71063		9.99969	-3.86383		9.99969	-3.93829		9.99969	-3.93158		9.99969	-3.9563		9.99969	-3.95538
1094		9.99969	-3.26752		9.99969	-3.70636		9.99969	-3.85559		9.99969	-3.94318		9.99969	-3.94653		9.99969	-3.91785		9.99969	-3.97766
1095		9.99969	-3.27911		9.99969	-3.69049		9.99969	-3.90045		9.99969	-3.94684		9.99969	-3.94165		9.99969	-3.94714		9.99969	-3.98987
1096		9.99969	-3.31268		9.99969	-3.70392		9.99969	-3.90656		9.99969	-3.93951		9.99969	-3.94928		9.99969	-3.94928		9.99969	-3.97217
1097		9.99969	-3.27881		9.99969	-3.73535		9.99969	-3.89313		9.99969	-3.93219		9.99969	-3.92883		9.99969	-3.9447		9.99969	-3.97186
1098		9.99969	-3.30231		9.99969	-3.70972		9.99969	-3.83331		9.99969	-3.94531		9.99969	-3.95355		9.99969	-3.93005		9.99969	-3.97186
1099		9.99969	-3.34259		9.99969	-3.69171		9.99969	-3.86841		9.99969	-3.93799		9.99969	-3.9328		9.99969	-3.94562		9.99969	-3.97278
1100		9.99969	-3.3075		9.99969	-3.68652		9.99969	-3.87024		9.99969	-3.93219		9.99969	-3.96637		9.99969	-3.94409		9.99969	-3.95569
1101		9.99969	-3.22113		9.99969	-3.71704		9.99969	-3.89221		9.99969	-3.92456		9.99969	-3.93494		9.99969	-3.94379		9.99969	-3.95477
1102		9.99969	-3.36609		9.99969	-3.65692		9.99969	-3.8623		9.99969	-3.927		9.99969	-3.95294		9.99969	-3.94379		9.99969	-3.95599
1103		9.99969	-3.31482		9.99969	-3.65234		9.99969	-3.87421		9.99969	-3.93738		9.99969	-3.94348		9.99969	-3.95813		9.99969	-3.96912
1104		9.99969	-3.24707		9.99969	-3.66364		9.99969	-3.89465		9.99969	-3.93311		9.99969	-3.9328		9.99969	-3.95966		9.99969	-3.96942
1105		9.99969	-3.28247		9.99969	-3.69873		9.99969	-3.87207		9.99969	-3.9328		9.99969	-3.94043		9.99969	-3.93616		9.99969	-3.97095
1106		9.99969	-3.27759		9.99969	-3.65784		9.99969	-3.88306		9.99969	-3.91479		9.99969	-3.94684		9.99969	-3.93829		9.99969	-3.97064
1107		9.99969	-3.29498		9.99969	-3.67981		9.99969	-3.88489		9.99969	-3.91205		9.99969	-3.94196		9.99969	-3.93127		9.99969	-3.97919
1108		9.99969	-3.27942		9.99969	-3.64838		9.99969	-3.91205		9.99969	-3.89984		9.99969	-3.93677		9.99969	-3.94958		9.99969	-3.96912
1109		9.99969	-3.3493		9.99969	-3.73138		9.99969	-3.9093		9.99969	-3.91968		9.99969	-3.92395		9.99969	-3.94196		9.99969	-3.99323
1110		9.99969	-3.28979		9.99969	-3.72009		9.99969	-3.89221		9.99969	-3.91327		9.99969	-3.92303		9.99969	-3.93616		9.99969	-3.99963
1111		9.99969	-3.23944		9.99969	-3.66577		9.99969	-3.87787		9.99969	-3.93982		9.99969	-3.94318		9.99969	-3.95752		9.99969	-3.97949
1112		9.99969	-3.2431		9.99969	-3.69995		9.99969	-3.89313		9.99969	-3.9267		9.99969	-3.94623		9.99969	-3.94653		9.99969	-3.974
1113		9.99969	-3.24463		9.99969	-3.69232		9.99969	-3.89771		9.99969	-3.92731		9.99969	-3.9444		9.99969	-3.93555		9.99969	-3.97675
1114		9.99969	-3.32916		9.99969	-3.73657		9.99969	-3.90625		9.99969	-3.9447		9.99969	-3.95172		9.99969	-3.96362		9.99969	-3.9679
1115		9.99969	-3.33405		9.99969	-3.68378		9.99969	-3.8739		9.99969	-3.94012		9.99969	-3.9621		9.99969	-3.93463		9.99969	-3.98224
1116		9.99969	-3.21228		9.99969	-3.71826		9.99969	-3.9035		9.99969	-3.9563		9.99969	-3.95111		9.99969	-3.9389		9.99969	-3.97278
1117		9.99969	-3.30841		9.99969	-3.74237		9.99969	-3.87604		9.99969	-3.94836		9.99969	-3.92242		9.99969	-3.96637		9.99969	-3.97614
1118		9.99969	-3.32336		9.99969	-3.71887		9.99969	-3.86658		9.99969	-3.94684		9.99969	-3.90442		9.99969	-3.96851		9.99969	-3.97034
1119		9.99969	-3.22205		9.99969	-3.70209		9.99969	-3.84491		9.99969	-3.92822		9.99969	-3.93036		9.99969	-3.94714		9.99969	-3.97644
1120		9.99969	-3.31848		9.99969	-3.70972		9.99969	-3.88489		9.99969	-3.94073		9.99969	-3.93005		9.99969	-3.93463		9.99969	-3.96484
1121		9.99969	-3.36182		9.99969	-3.70575		9.99969	-3.86353		9.99969	-3.92517		9.99969	-3.93311		9.99969	-3.94196		9.99969	-3.97522
1122		9.99969	-3.29498		9.99969	-3.72101		9.99969	-3.90167		9.99969	-3.94318		9.99969	-3.95569		9.99969	-3.92853		9.99969	-3.99689
1123		9.99969	-3.23212		9.99969	-3.72711		9.99969	-3.89862		9.99969	-3.95233		9.99969	-3.93555		9.99969	-3.9563		9.99969	-3.96027
1124		9.99969	-3.33649		9.99969	-3.71674		9.99969	-3.88336		9.99969	-3.94562		9.99969	-3.92456		9.99969	-3.9566		9.99969	-3.9502
1125		9.99969	-3.33649		9.99969	-3.74146		9.99969	-3.89282		9.99969	-3.94012		9.99969	-3.92212		9.99969	-3.94318		9.99969	-3.94867
1126		9.99969	-3.30811		9.99969	-3.69354		9.99969	-3.89709		9.99969	-3.92761		9.99969	-3.93707		9.99969	-3.96576		9.99969	-3.95813
1127		9.99969	-3.31512		9.99969	-3.70728		9.99969	-3.91022		9.99969	-3.89984		9.99969	-3.95172		9.99969	-3.93982		9.99969	-3.94806
1128		9.99969	-3.32611		9.99969	-3.68591		9.99969	-3.93555		9.99969	-3.92334		9.99969	-3.96027		9.99969	-3.93951		9.99969	-3.97705
1129		9.99969	-3.29681		9.99969	-3.71582		9.99969	-3.91479		9.99969	-3.91785		9.99969	-3.95203		9.99969	-3.95325		9.99969	-3.9505
1130		9.99969	-3.37311		9.99969	-3.68683		9.99969	-3.90686		9.99969	-3.93066		9.99969	-3.93433		9.99969	-3.96423		9.99969	-3.93951
1131		9.99969	-3.33832		9.99969	-3.71216		9.99969	-3.90381		9.99969	-3.91418		9.99969	-3.94165		9.99969	-3.94989		9.99969	-3.9444
1132		9.99969	-3.34808		9.99969	-3.69843		9.99969	-3.90442		9.99969	-3.94196		9.99969	-3.93646		9.99969	-3.96851		9.99969	-3.95844
1133		9.99969	-3.31909		9.99969	-3.72742		9.99969	-3.91174		9.99969	-3.92395		9.99969	-3.93372		9.99969	-3.96393		9.99969	-3.95599
1134		9.99969	-3.27667		9.99969	-3.72314		9.99969	-3.89343		9.99969	-3.90808		9.99969	-3.96057		9.99969	-3.95081		9.99969	-3.97247
1135		9.99969	-3.29254		9.99969	-3.68988		9.99969	-3.90564		9.99969	-3.94196		9.99969	-3.94562		9.99969	-3.93829		9.99969	-3.9856
1136		9.99969	-3.29803		9.99969	-3.703		9.99969	-3.9328		9.99969	-3.93097		9.99969	-3.92334		9.99969	-3.92181		9.99969	-3.98804
1137		9.99969	-3.33252		9.99969	-3.68591		9.99969	-3.89069		9.99969	-3.9386		9.99969	-3.91113		9.99969	-3.9389		9.99969	-3.97705
1138		9.99969	-3.34778		9.99969	-3.73291		9.99969	-3.88275		9.99969	-3.93982		9.99969	-3.92212		9.99969	-3.95569		9.99969	-3.96912
1139		9.99969	-3.28766		9.99969	-3.67218		9.99969	-3.88062		9.99969	-3.93646		9.99969	-3.9624		9.99969	-3.93768		9.99969	-3.97095
1140		9.99969	-3.29163		9.99969	-3.69141		9.99969	-3.87787		9.99969	-3.95203		9.99969	-3.96179		9.99969	-3.94073		9.99969	-3.9679
1141		9.99969	-3.32336		9.99969	-3.72833		9.99969	-3.88245		9.99969	-3.95721		9.99969	-3.95782		9.99969	-3.94958		9.99969	-3.96484
1142		9.99969	-3.33771		9.99969	-3.69995		9.99969	-3.89496		9.99969	-3.94836		9.99969	-3.95203		9.99969	-3.95782		9.99969	-3.98193
1143		9.99969	-3.3493		9.99969	-3.70972		9.99969	-3.88916		9.99969	-3.94562		9.99969	-3.92212		9.99969	-3.94348		9.99969	-3.95782
1144		9.99969	-3.33771		9.99969	-3.70331		9.99969	-3.87787		9.99969	-3.93799		9.99969	-3.93677		9.99969	-3.95569		9.99969	-3.98071
1145		9.99969	-3.34076		9.99969	-3.73749		9.99969	-3.90503		9.99969	-3.95355		9.99969	-3.96393		9.99969	-3.94897		9.99969	-3.96912
1146		9.99969	-3.34686		9.99969	-3.75397		9.99969	-3.8739		9.99969	-3.93951		9.99969	-3.93555		9.99969	-3.95874		9.99969	-3.9917
1147		9.99969	-3.349		9.99969	-3.72314		9.99969	-3.8855		9.99969	-3.9386		9.99969	-3.95813		9.99969	-3.94348		9.99969	-3.97888
1148		9.99969	-3.29803		9.99969	-3.73535		9.99969	-3.85925		9.99969	-3.95905		9.99969	-3.94165		9.99969	-3.95386		9.99969	-3.97644
1149		9.99969	-3.31512		9.99969	-3.71948		9.99969	-3.87604		9.99969	-3.96362		9.99969	-3.95081		9.99969	-3.95447		9.99969	-3.98621
1150		9.99969	-3.33954		9.99969	-3.75		9.99969	-3.8797		9.99969	-3.94867		9.99969	-3.93341		9.99969	-3.94043		9.99969	-3.98438
1151		9.99969	-3.39478		9.99969	-3.73688		9.99969	-3.87024		9.99969	-3.93951		9.99969	-3.92944		9.99969	-3.97125		9.99969	-3.97644
1152		9.99969	-3.34991		9.99969	-3.72406		9.99969	-3.91449		9.99969	-3.93677		9.99969	-3.92548		9.99969	-3.93524		9.99969	-3.97217
1153		9.99969	-3.34351		9.99969	-3.70789		9.99969	-3.88824		9.99969	-3.94714		9.99969	-3.92242		9.99969	-3.93524		9.99969	-3.9682
1154		9.99969	-3.34808		9.99969	-3.72711		9.99969	-3.90747		9.99969	-3.93707		9.99969	-3.93341		9.99969	-3.92761		9.99969	-3.97339
1155		9.99969	-3.33954		9.99969	-3.70636		9.99969	-3.89648		9.99969	-3.94348		9.99969	-3.94012		9.99969	-3.93463		9.99969	-3.97766
1156		9.99969	-3.31238		9.99969	-3.73535		9.99969	-3.89069		9.99969	-3.92731		9.99969	-3.9502		9.99969	-3.96301		9.99969	-3.97034
1157		9.99969	-3.3548		9.99969	-3.74725		9.99969	-3.87329		9.99969	-3.90961		9.99969	-3.95111		9.99969	-3.94989		9.99969	-3.97003
1158		9.99969	-3.35022		9.99969	-3.73962		9.99969	-3.88245		9.99969	-3.92334		9.99969	-3.94104		9.99969	-3.95691		9.99969	-3.95721
1159		9.99969	-3.3252		9.99969	-3.72131		9.99969	-3.87634		9.99969	-3.927		9.99969	-3.95813		9.99969	-3.9566		9.99969	-3.95386
1160		9.99969	-3.34839		9.99969	-3.74939		9.99969	-3.8913		9.99969	-3.94775		9.99969	-3.95599		9.99969	-3.94806		9.99969	-3.94928
1161		9.99969	-3.25012		9.99969	-3.76099		9.99969	-3.90167		9.99969	-3.93036		9.99969	-3.95813		9.99969	-3.96545		9.99969	-3.96515
1162		9.99969	-3.31451		9.99969	-3.74512		9.99969	-3.88489		9.99969	-3.93097		9.99969	-3.94531		9.99969	-3.95752		9.99969	-3.97278
1163		9.99969	-3.31482		9.99969	-3.73016		9.99969	-3.9032		9.99969	-3.94012		9.99969	-3.95142		9.99969	-3.96729		9.99969	-3.97278
1164		9.99969	-3.37402		9.99969	-3.75671		9.99969	-3.92273		9.99969	-3.9325		9.99969	-3.93829		9.99969	-3.9679		9.99969	-3.97369
1165		9.99969	-3.34839		9.99969	-3.75		9.99969	-3.90411		9.99969	-3.93188		9.99969	-3.93951		9.99969	-3.96454		9.99969	-3.96759
1166		9.99969	-3.35205		9.99969	-3.73627		9.99969	-3.8913		9.99969	-3.92944		9.99969	-3.92487		9.99969	-3.94196		9.99969	-3.97797
1167		9.99969	-3.32092		9.99969	-3.69141		9.99969	-3.92395		9.99969	-3.93433		9.99969	-3.95813		9.99969	-3.95233		9.99969	-3.97339
1168		9.99969	-3.38104		9.99969	-3.69812		9.99969	-3.9032		9.99969	-3.94684		9.99969	-3.94196		9.99969	-3.95905		9.99969	-3.9679
1169		9.99969	-3.34717		9.99969	-3.72009		9.99969	-3.927		9.99969	-3.94073		9.99969	-3.92334		9.99969	-3.93494		9.99969	-3.96759
1170		9.99969	-3.3252		9.99969	-3.7558		9.99969	-3.92334		9.99969	-3.94379		9.99969	-3.90778		9.99969	-3.94836		9.99969	-3.95966
1171		9.99969	-3.3905		9.99969	-3.73474		9.99969	-3.88275		9.99969	-3.94592		9.99969	-3.9267		9.99969	-3.93127		9.99969	-3.95447
1172		9.99969	-3.40607		9.99969	-3.73718		9.99969	-3.87207		9.99969	-3.94714		9.99969	-3.95905		9.99969	-3.9502		9.99969	-3.95264
1173		9.99969	-3.41125		9.99969	-3.77563		9.99969	-3.87756		9.99969	-3.9325		9.99969	-3.92395		9.99969	-3.95142		9.99969	-3.96118
1174		9.99969	-3.34869		9.99969	-3.73413		9.99969	-3.89069		9.99969	-3.93799		9.99969	-3.92975		9.99969	-3.94501		9.99969	-3.93341
1175		9.99969	-3.36792		9.99969	-3.72833		9.99969	-3.89862		9.99969	-3.93372		9.99969	-3.95386		9.99969	-3.9563		9.99969	-3.9325
1176		9.99969	-3.34717		9.99969	-3.74847		9.99969	-3.91296		9.99969	-3.92853		9.99969	-3.95172		9.99969	-3.96606		9.99969	-3.94867
1177		9.99969	-3.40424		9.99969	-3.74207		9.99969	-3.89984		9.99969	-3.93433		9.99969	-3.96057		9.99969	-3.96851		9.99969	-3.94257
1178		9.99969	-3.40424		9.99969	-3.73108		9.99969	-3.90564		9.99969	-3.92517		9.99969	-3.9563		9.99969	-3.94836		9.99969	-3.96393
1179		9.99969	-3.36243		9.99969	-3.72833		9.99969	-3.92029		9.99969	-3.92456		9.99969	-3.95386		9.99969	-3.94562		9.99969	-3.94684
1180		9.99969	-3.34625		9.99969	-3.72284		9.99969	-3.90594		9.99969	-3.93707		9.99969	-3.96942		9.99969	-3.9502		9.99969	-3.9505
1181		9.99969	-3.39264		9.99969	-3.72711		9.99969	-3.91998		9.99969	-3.96393		9.99969	-3.95386		9.99969	-3.95233		9.99969	-3.94928
1182		9.99969	-3.40332		9.99969	-3.70178		9.99969	-3.91388		9.99969	-3.94318		9.99969	-3.94928		9.99969	-3.97491		9.99969	-3.9563
1183		9.99969	-3.38501		9.99969	-3.73444		9.99969	-3.91693		9.99969	-3.94104		9.99969	-3.94989		9.99969	-3.96484		9.99969	-3.96484
1184		9.99969	-3.39447		9.99969	-3.76892		9.99969	-3.927		9.99969	-3.94775		9.99969	-3.93494		9.99969	-3.96484		9.99969	-3.97644
1185		9.99969	-3.33099		9.99969	-3.76465		9.99969	-3.92395		9.99969	-3.92426		9.99969	-3.94775		9.99969	-3.9856		9.99969	-3.97705
1186		9.99969	-3.349		9.99969	-3.74115		9.99969	-3.92059		9.99969	-3.93372		9.99969	-3.94989		9.99969	-3.95294		9.99969	-3.9798
1187		9.99969	-3.32275		9.99969	-3.71826		9.99969	-3.91937		9.99969	-3.94043		9.99969	-3.95538		9.99969	-3.95355		9.99969	-3.96423
1188		9.99969	-3.29803		9.99969	-3.76831		9.99969	-3.89923		9.99969	-3.93982		9.99969	-3.93921		9.99969	-3.95416		9.99969	-3.97339
1189		9.99969	-3.40912		9.99969	-3.71796		9.99969	-3.90442		9.99969	-3.94592		9.99969	-3.94135		9.99969	-3.95844		9.99969	-3.98132
1190		9.99969	-3.36243		9.99969	-3.75397		9.99969	-3.90778		9.99969	-3.9505		9.99969	-3.93494		9.99969	-3.95844		9.99969	-3.9917
1191		9.99969	-3.33588		9.99969	-3.74359		9.99969	-3.91357		9.99969	-3.94562		9.99969	-3.93188		9.99969	-3.95691		9.99969	-3.99567
1192		9.99969	-3.41766		9.99969	-3.75519		9.99969	-3.90839		9.99969	-3.95935		9.99969	-3.95233		9.99969	-3.95874		9.99969	-3.9798
1193		9.99969	-3.32855		9.99969	-3.74359		9.99969	-3.91266		9.99969	-3.95325		9.99969	-3.95508		9.99969	-3.95874		9.99969	-3.96423
1194		9.99969	-3.40057		9.99969	-3.76801		9.99969	-3.90808		9.99969	-3.93311		9.99969	-3.93951		9.99969	-3.95111		9.99969	-3.96881
1195		9.99969	-3.39905		9.99969	-3.73657		9.99969	-3.92487		9.99969	-3.94135		9.99969	-3.94226		9.99969	-3.9566		9.99969	-3.97766
1196		9.99969	-3.42529		9.99969	-3.74481		9.99969	-3.90747		9.99969	-3.94623		9.99969	-3.96729		9.99969	-3.9679		9.99969	-3.96851
1197		9.99969	-3.3606		9.99969	-3.72406		9.99969	-3.91327		9.99969	-3.9505		9.99969	-3.93738		9.99969	-3.95935		9.99969	-3.96637
1198		9.99969	-3.35297		9.99969	-3.75183		9.99969	-3.90045		9.99969	-3.95905		9.99969	-3.95111		9.99969	-3.9743		9.99969	-3.97217
1199		9.99969	-3.46283		9.99969	-3.74878		9.99969	-3.88245		9.99969	-3.94745		9.99969	-3.96301		9.99969	-3.96667		9.99969	-3.97217
1200		9.99969	-3.38287		9.99969	-3.7735		9.99969	-3.90442		9.99969	-3.93463		9.99969	-3.95966		9.99969	-3.96698		9.99969	-3.97247
1201		9.99969	-3.40485		9.99969	-3.73322		9.99969	-3.88733		9.99969	-3.92273		9.99969	-3.94806		9.99969	-3.98346		9.99969	-3.97766
1202		9.99969	-3.38013		9.99969	-3.73627		9.99969	-3.90137		9.99969	-3.94348		9.99969	-3.95355		9.99969	-3.97308		9.99969	-3.98712
1203		9.99969	-3.39172		9.99969	-3.75427		9.99969	-3.88123		9.99969	-3.9328		9.99969	-3.95355		9.99969	-3.98285		9.99969	-3.98834
1204		9.99969	-3.40729		9.99969	-3.75244		9.99969	-3.9212		9.99969	-3.94501		9.99969	-3.95111		9.99969	-3.98376		9.99969	-3.99109
1205		9.99969	-3.39874		9.99969	-3.75305		9.99969	-3.90289		9.99969	-3.94836		9.99969	-3.94836		9.99969	-3.96973		9.99969	-3.98956
1206		9.99969	-3.41797		9.99969	-3.74756		9.99969	-3.91602		9.99969	-3.95447		9.99969	-3.96637		9.99969	-3.96179		9.99969	-3.9798
1207		9.99969	-3.37341		9.99969	-3.72772		9.99969	-3.9093		9.99969	-3.93707		9.99969	-3.96149		9.99969	-3.94958		9.99969	-3.95874
1208		9.99969	-3.41003		9.99969	-3.74023		9.99969	-3.92792		9.99969	-3.94226		9.99969	-3.94867		9.99969	-3.94012		9.99969	-3.9563
1209		9.99969	-3.37006		9.99969	-3.71277		9.99969	-3.91541		9.99969	-3.95752		9.99969	-3.92487		9.99969	-3.95752		9.99969	-3.9386
1210		9.99969	-3.37952		9.99969	-3.75031		9.99969	-3.91632		9.99969	-3.93982		9.99969	-3.93036		9.99969	-3.96576		9.99969	-3.96118
1211		9.99969	-3.44208		9.99969	-3.76648		9.99969	-3.92029		9.99969	-3.93463		9.99969	-3.93799		9.99969	-3.93707		9.99969	-3.95844
1212		9.99969	-3.40149		9.99969	-3.72711		9.99969	-3.91754		9.99969	-3.9267		9.99969	-3.94867		9.99969	-3.9566		9.99969	-3.9386
1213		9.99969	-3.38318		9.99969	-3.75793		9.99969	-3.91083		9.99969	-3.92975		9.99969	-3.95905		9.99969	-3.9743		9.99969	-3.94348
1214		9.99969	-3.41858		9.99969	-3.79211		9.99969	-3.91571		9.99969	-3.94653		9.99969	-3.95416		9.99969	-3.9566		9.99969	-3.9389
1215		9.99969	-3.36426		9.99969	-3.76007		9.99969	-3.91266		9.99969	-3.9212		9.99969	-3.93799		9.99969	-3.94989		9.99969	-3.96484
1216		9.99969	-3.37189		9.99969	-3.75763		9.99969	-3.91571		9.99969	-3.94165		9.99969	-3.93311		9.99969	-3.95508		9.99969	-3.96393
1217		9.99969	-3.44147		9.99969	-3.77289		9.99969	-3.92822		9.99969	-3.94196		9.99969	-3.93402		9.99969	-3.95447		9.99969	-3.95721
1218		9.99969	-3.41003		9.99969	-3.76556		9.99969	-3.90411		9.99969	-3.92578		9.99969	-3.93799		9.99969	-3.92456		9.99969	-3.97949
1219		9.99969	-3.43231		9.99969	-3.75427		9.99969	-3.89618		9.99969	-3.93555		9.99969	-3.93524		9.99969	-3.92792		9.99969	-3.95752
1220		9.99969	-3.42712		9.99969	-3.76129		9.99969	-3.91296		9.99969	-3.91541		9.99969	-3.94989		9.99969	-3.94043		9.99969	-3.97614
1221		9.99969	-3.4198		9.99969	-3.78632		9.99969	-3.90076		9.99969	-3.92487		9.99969	-3.94043		9.99969	-3.93311		9.99969	-3.97339
1222		9.99969	-3.41125		9.99969	-3.73383		9.99969	-3.92242		9.99969	-3.94104		9.99969	-3.9389		9.99969	-3.94043		9.99969	-3.99536
1223		9.99969	-3.41095		9.99969	-3.74084		9.99969	-3.92822		9.99969	-3.91083		9.99969	-3.93616		9.99969	-3.93951		9.99969	-3.9978
1224		9.99969	-3.4082		9.99969	-3.76099		9.99969	-3.9035		9.99969	-3.92365		9.99969	-3.92181		9.99969	-3.96271		9.99969	-3.99323
1225		9.99969	-3.38531		9.99969	-3.77258		9.99969	-3.89191		9.99969	-3.92822		9.99969	-3.93005		9.99969	-3.96027		9.99969	-3.97064
1226		9.99969	-3.38959		9.99969	-3.74969		9.99969	-3.89954		9.99969	-3.91907		9.99969	-3.94958		9.99969	-3.93768		9.99969	-3.97339
1227		9.99969	-3.42072		9.99969	-3.74329		9.99969	-3.89648		9.99969	-3.92609		9.99969	-3.94531		9.99969	-3.95844		9.99969	-3.98163
1228		9.99969	-3.35541		9.99969	-3.76068		9.99969	-3.91266		9.99969	-3.94318		9.99969	-3.95935		9.99969	-3.9798		9.99969	-3.96851
1229		9.99969	-3.38898		9.99969	-3.72101		9.99969	-3.90839		9.99969	-3.94287		9.99969	-3.94623		9.99969	-3.99445		9.99969	-3.97644
1230		9.99969	-3.39752		9.99969	-3.73962		9.99969	-3.90198		9.99969	-3.95691		9.99969	-3.93799		9.99969	-3.98163		9.99969	-3.96637
1231		9.99969	-3.38623		9.99969	-3.74542		9.99969	-3.90228		9.99969	-3.93311		9.99969	-3.92792		9.99969	-3.98529		9.99969	-3.94623
1232		9.99969	-3.41736		9.99969	-3.74603		9.99969	-3.88672		9.99969	-3.9563		9.99969	-3.94379		9.99969	-3.96759		9.99969	-3.97827
1233		9.99969	-3.4433		9.99969	-3.78174		9.99969	-3.88062		9.99969	-3.95569		9.99969	-3.95264		9.99969	-3.97278		9.99969	-3.95294
1234		9.99969	-3.44269		9.99969	-3.75214		9.99969	-3.8797		9.99969	-3.93707		9.99969	-3.94073		9.99969	-3.97186		9.99969	-3.96851
1235		9.99969	-3.41125		9.99969	-3.75549		9.99969	-3.90533		9.99969	-3.94226		9.99969	-3.94714		9.99969	-3.96729		9.99969	-3.9679
1236		9.99969	-3.3905		9.99969	-3.76953		9.99969	-3.89465		9.99969	-3.9502		9.99969	-3.94836		9.99969	-3.98468		9.99969	-3.98163
1237		9.99969	-3.41766		9.99969	-3.78723		9.99969	-3.90442		9.99969	-3.94775		9.99969	-3.91541		9.99969	-3.9743		9.99969	-3.9798
1238		9.99969	-3.40271		9.99969	-3.77777		9.99969	-3.90015		9.99969	-3.94409		9.99969	-3.91907		9.99969	-3.97888		9.99969	-3.98102
1239		9.99969	-3.46924		9.99969	-3.77747		9.99969	-3.89099		9.99969	-3.94409		9.99969	-3.93768		9.99969	-3.96606		9.99969	-3.98804
1240		9.99969	-3.42285		9.99969	-3.74939		9.99969	-3.89099		9.99969	-3.94348		9.99969	-3.92883		9.99969	-3.96423		9.99969	-3.97156
1241		9.99969	-3.35785		9.99969	-3.77808		9.99969	-3.89038		9.99969	-3.95508		9.99969	-3.93768		9.99969	-3.96332		9.99969	-3.99567
1242		9.99969	-3.43719		9.99969	-3.75488		9.99969	-3.90015		9.99969	-3.96271		9.99969	-3.96942		9.99969	-3.96576		9.99969	-3.992
1243		9.99969	-3.42102		9.99969	-3.74786		9.99969	-3.86261		9.99969	-3.95386		9.99969	-3.93768		9.99969	-3.97858		9.99969	-4.00055
1244		9.99969	-3.37555		9.99969	-3.71368		9.99969	-3.89862		9.99969	-3.95691		9.99969	-3.94562		9.99969	-3.97705		9.99969	-3.96881
1245		9.99969	-3.41888		9.99969	-3.78693		9.99969	-3.89923		9.99969	-3.93494		9.99969	-3.93036		9.99969	-3.98224		9.99969	-3.97217
1246		9.99969	-3.48511		9.99969	-3.76343		9.99969	-3.90228		9.99969	-3.91968		9.99969	-3.92181		9.99969	-3.95355		9.99969	-3.96973
1247		9.99969	-3.41614		9.99969	-3.74146		9.99969	-3.91907		9.99969	-3.90533		9.99969	-3.92731		9.99969	-3.95355		9.99969	-3.98071
1248		9.99969	-3.40942		9.99969	-3.72192		9.99969	-3.93799		9.99969	-3.93188		9.99969	-3.92853		9.99969	-3.95264		9.99969	-3.96912
1249		9.99969	-3.44238		9.99969	-3.70972		9.99969	-3.90686		9.99969	-3.92822		9.99969	-3.92731		9.99969	-3.96149		9.99969	-3.97583
1250		9.99969	-3.46588		9.99969	-3.73444		9.99969	-3.90656		9.99969	-3.91602		9.99969	-3.91846		9.99969	-3.96423		9.99969	-3.99139
1251		9.99969	-3.41278		9.99969	-3.76434		9.99969	-3.90228		9.99969	-3.92487		9.99969	-3.92426		9.99969	-3.97095		9.99969	-3.9856
1252		9.99969	-3.44727		9.99969	-3.72528		9.99969	-3.9151		9.99969	-3.91174		9.99969	-3.92578		9.99969	-3.96881		9.99969	-3.98163
1253		9.99969	-3.40881		9.99969	-3.77747		9.99969	-3.91418		9.99969	-3.92365		9.99969	-3.93188		9.99969	-3.98987		9.99969	-3.97095
1254		9.99969	-3.44208		9.99969	-3.76984		9.99969	-3.89893		9.99969	-3.90625		9.99969	-3.92273		9.99969	-3.96179		9.99969	-3.97644
1255		9.99969	-3.40088		9.99969	-3.7796		9.99969	-3.90198		9.99969	-3.92609		9.99969	-3.93341		9.99969	-3.96576		9.99969	-3.96851
1256		9.99969	-3.41003		9.99969	-3.78632		9.99969	-3.91571		9.99969	-3.93433		9.99969	-3.93005		9.99969	-3.98865		9.99969	-3.97034
1257		9.99969	-3.43628		9.99969	-3.7793		9.99969	-3.92578		9.99969	-3.93341		9.99969	-3.9032		9.99969	-3.97247		9.99969	-3.97522
1258		9.99969	-3.42072		9.99969	-3.76617		9.99969	-3.88367		9.99969	-3.94257		9.99969	-3.90411		9.99969	-3.97919		9.99969	-3.98102
1259		9.99969	-3.39142		9.99969	-3.78357		9.99969	-3.89374		9.99969	-3.93463		9.99969	-3.91174		9.99969	-3.96545		9.99969	-3.97949
1260		9.99969	-3.43781		9.99969	-3.76556		9.99969	-3.87878		9.99969	-3.94257		9.99969	-3.92365		9.99969	-3.97949		9.99969	-3.98468
1261		9.99969	-3.43475		9.99969	-3.76862		9.99969	-3.89221		9.99969	-3.93982		9.99969	-3.90594		9.99969	-3.96332		9.99969	-3.98621
1262		9.99969	-3.3728		9.99969	-3.78967		9.99969	-3.89069		9.99969	-3.93982		9.99969	-3.92365		9.99969	-3.96301		9.99969	-3.9624
1263		9.99969	-3.36578		9.99969	-3.74908		9.99969	-3.89313		9.99969	-3.94104		9.99969	-3.94012		9.99969	-3.95691		9.99969	-3.96332
1264		9.99969	-3.47412		9.99969	-3.77197		9.99969	-3.89313		9.99969	-3.95721		9.99969	-3.93951		9.99969	-3.95538		9.99969	-3.94318
1265		9.99969	-3.45245		9.99969	-3.7915		9.99969	-3.87604		9.99969	-3.93097		9.99969	-3.95569		9.99969	-3.96759		9.99969	-3.96881
1266		9.99969	-3.45154		9.99969	-3.76678		9.99969	-3.89771		9.99969	-3.92609		9.99969	-3.95233		9.99969	-3.974		9.99969	-3.96301
1267		9.99969	-3.43201		9.99969	-3.76465		9.99969	-3.88458		9.99969	-3.94531		9.99969	-3.95782		9.99969	-3.96698		9.99969	-3.96667
1268		9.99969	-3.47565		9.99969	-3.77136		9.99969	-3.909		9.99969	-3.94012		9.99969	-3.96606		9.99969	-3.96881		9.99969	-3.96545
1269		9.99969	-3.43536		9.99969	-3.77594		9.99969	-3.91632		9.99969	-3.94928		9.99969	-3.96667		9.99969	-3.96301		9.99969	-3.97278
1270		9.99969	-3.44391		9.99969	-3.79425		9.99969	-3.89221		9.99969	-3.94897		9.99969	-3.95966		9.99969	-3.97644		9.99969	-3.98346
1271		9.99969	-3.45642		9.99969	-3.76434		9.99969	-3.88275		9.99969	-3.94714		9.99969	-3.95905		9.99969	-3.96545		9.99969	-3.98407
1272		9.99969	-3.45306		9.99969	-3.76282		9.99969	-3.90228		9.99969	-3.93188		9.99969	-3.9743		9.99969	-3.98071		9.99969	-3.97766
1273		9.99969	-3.41797		9.99969	-3.75641		9.99969	-3.89648		9.99969	-3.94073		9.99969	-3.96118		9.99969	-3.97491		9.99969	-3.96637
1274		9.99969	-3.45459		9.99969	-3.76465		9.99969	-3.91937		9.99969	-3.94379		9.99969	-3.96027		9.99969	-3.96362		9.99969	-3.96912
1275		9.99969	-3.48816		9.99969	-3.79547		9.99969	-3.927		9.99969	-3.95294		9.99969	-3.95569		9.99969	-3.97156		9.99969	-3.96454
1276		9.99969	-3.48907		9.99969	-3.76984		9.99969	-3.92395		9.99969	-3.9621		9.99969	-3.95874		9.99969	-3.98041		9.99969	-3.96301
1277		9.99969	-3.47229		9.99969	-3.78815		9.99969	-3.91357		9.99969	-3.94165		9.99969	-3.95203		9.99969	-3.97858		9.99969	-3.95691
1278		9.99969	-3.42926		9.99969	-3.77777		9.99969	-3.92181		9.99969	-3.94257		9.99969	-3.93982		9.99969	-3.9798		9.99969	-3.95233
1279		9.99969	-3.46497		9.99969	-3.7851		9.99969	-3.9032		9.99969	-3.94714		9.99969	-3.94775		9.99969	-3.96088		9.99969	-3.96698
1280		9.99969	-3.41217		9.99969	-3.76434		9.99969	-3.9151		9.99969	-3.93005		9.99969	-3.96393		9.99969	-3.96088		9.99969	-3.95874
1281		9.99969	-3.4375		9.99969	-3.76953		9.99969	-3.91388		9.99969	-3.94073		9.99969	-3.94867		9.99969	-3.93494		9.99969	-3.96942
1282		9.99969	-3.44635		9.99969	-3.77106		9.99969	-3.91266		9.99969	-3.92548		9.99969	-3.94562		9.99969	-3.95172		9.99969	-3.97003
1283		9.99969	-3.44879		9.99969	-3.78235		9.99969	-3.9212		9.99969	-3.94653		9.99969	-3.94287		9.99969	-3.91541		9.99969	-3.98102
1284		9.99969	-3.44635		9.99969	-3.77258		9.99969	-3.91083		9.99969	-3.93951		9.99969	-3.9447		9.99969	-3.95477		9.99969	-3.97003
1285		9.99969	-3.4433		9.99969	-3.7793		9.99969	-3.91144		9.99969	-3.9267		9.99969	-3.94043		9.99969	-3.9328		9.99969	-3.94928
1286		9.99969	-3.38531		9.99969	-3.75092		9.99969	-3.90045		9.99969	-3.92151		9.99969	-3.94318		9.99969	-3.94409		9.99969	-3.95813
1287		9.99969	-3.40485		9.99969	-3.72742		9.99969	-3.9032		9.99969	-3.91632		9.99969	-3.93799		9.99969	-3.92181		9.99969	-3.96515
1288		9.99969	-3.41675		9.99969	-3.73779		9.99969	-3.93311		9.99969	-3.93219		9.99969	-3.94531		9.99969	-3.9386		9.99969	-3.96851
1289		9.99969	-3.44971		9.99969	-3.76129		9.99969	-3.91266		9.99969	-3.94531		9.99969	-3.9389		9.99969	-3.93219		9.99969	-3.97247
1290		9.99969	-3.41034		9.99969	-3.73413		9.99969	-3.91602		9.99969	-3.94073		9.99969	-3.94379		9.99969	-3.95813		9.99969	-3.98956
1291		9.99969	-3.48297		9.99969	-3.76984		9.99969	-3.89313		9.99969	-3.92792		9.99969	-3.9389		9.99969	-3.94257		9.99969	-3.97522
1292		9.99969	-3.41125		9.99969	-3.79059		9.99969	-3.91022		9.99969	-3.89709		9.99969	-3.93341		9.99969	-3.96301		9.99969	-3.97675
1293		9.99969	-3.46558		9.99969	-3.77686		9.99969	-3.90106		9.99969	-3.92151		9.99969	-3.9566		9.99969	-3.95264		9.99969	-3.97552
1294		9.99969	-3.43567		9.99969	-3.76434		9.99969	-3.89313		9.99969	-3.92181		9.99969	-3.93799		9.99969	-3.9563		9.99969	-3.96149
1295		9.99969	-3.47321		9.99969	-3.74329		9.99969	-3.89679		9.99969	-3.93402		9.99969	-3.93768		9.99969	-3.94867		9.99969	-3.9743
1296		9.99969	-3.42987		9.99969	-3.7616		9.99969	-3.92395		9.99969	-3.92883		9.99969	-3.93921		9.99969	-3.9624		9.99969	-3.99353
1297		9.99969	-3.47229		9.99969	-3.75214		9.99969	-3.89343		9.99969	-3.94592		9.99969	-3.94745		9.99969	-3.97491		9.99969	-3.98376
1298		9.99969	-3.47961		9.99969	-3.79822		9.99969	-3.9151		9.99969	-3.92883		9.99969	-3.93921		9.99969	-3.99048		9.99969	-3.98529
1299		9.99969	-3.4613		9.99969	-3.74359		9.99969	-3.88733		9.99969	-3.9325		9.99969	-3.93555		9.99969	-3.97583		9.99969	-3.98987
1300		9.99969	-3.44452		9.99969	-3.77167		9.99969	-3.89313		9.99969	-3.92548		9.99969	-3.93494		9.99969	-3.96698		9.99969	-3.95233
1301		9.99969	-3.4137		9.99969	-3.79089		9.99969	-3.90747		9.99969	-3.93433		9.99969	-3.94104		9.99969	-3.96637		9.99969	-3.95691
1302		9.99969	-3.48572		9.99969	-3.78418		9.99969	-3.92059		9.99969	-3.92975		9.99969	-3.92395		9.99969	-3.96332		9.99969	-3.96179
1303		9.99969	-3.51562		9.99969	-3.76495		9.99969	-3.92395		9.99969	-3.91937		9.99969	-3.92517		9.99969	-3.96606		9.99969	-3.98621
1304		9.99969	-3.51349		9.99969	-3.76221		9.99969	-3.94104		9.99969	-3.93555		9.99969	-3.94318		9.99969	-3.96637		9.99969	-3.97186
1305		9.99969	-3.46832		9.99969	-3.78418		9.99969	-3.91144		9.99969	-3.92273		9.99969	-3.9444		9.99969	-3.95721		9.99969	-3.97522
1306		9.99969	-3.45428		9.99969	-3.79913		9.99969	-3.89587		9.99969	-3.93646		9.99969	-3.91937		9.99969	-3.9566		9.99969	-3.97491
1307		9.99969	-3.49518		9.99969	-3.76221		9.99969	-3.89557		9.99969	-3.94867		9.99969	-3.91357		9.99969	-3.97614		9.99969	-3.97125
1308		9.99969	-3.46649		9.99969	-3.77075		9.99969	-3.91296		9.99969	-3.94165		9.99969	-3.9502		9.99969	-3.95691		9.99969	-3.96912
1309		9.99969	-3.45856		9.99969	-3.76587		9.99969	-3.88611		9.99969	-3.9325		9.99969	-3.91632		9.99969	-3.95355		9.99969	-3.97369
1310		9.99969	-3.44482		9.99969	-3.79089		9.99969	-3.8858		9.99969	-3.92578		9.99969	-3.93524		9.99969	-3.94623		9.99969	-3.9798
1311		9.99969	-3.47809		9.99969	-3.8031		9.99969	-3.89557		9.99969	-3.91937		9.99969	-3.9325		9.99969	-3.93188		9.99969	-3.97064
1312		9.99969	-3.47168		9.99969	-3.78479		9.99969	-3.88428		9.99969	-3.92761		9.99969	-3.92609		9.99969	-3.94897		9.99969	-3.96301
1313		9.99969	-3.42438		9.99969	-3.76831		9.99969	-3.91266		9.99969	-3.94012		9.99969	-3.94287		9.99969	-3.94226		9.99969	-3.98102
1314		9.99969	-3.42194		9.99969	-3.79822		9.99969	-3.89099		9.99969	-3.91541		9.99969	-3.93463		9.99969	-3.94592		9.99969	-3.97736
1315		9.99969	-3.44849		9.99969	-3.81042		9.99969	-3.91296		9.99969	-3.93646		9.99969	-3.94409		9.99969	-3.95691		9.99969	-3.97461
1316		9.99969	-3.41187		9.99969	-3.79547		9.99969	-3.88916		9.99969	-3.93585		9.99969	-3.93829		9.99969	-3.96454		9.99969	-3.95142
1317		9.99969	-3.4552		9.99969	-3.76831		9.99969	-3.88031		9.99969	-3.93555		9.99969	-3.91541		9.99969	-3.97491		9.99969	-3.96362
1318		9.99969	-3.45398		9.99969	-3.79211		9.99969	-3.86688		9.99969	-3.93127		9.99969	-3.92639		9.99969	-3.96454		9.99969	-3.97583
1319		9.99969	-3.45612		9.99969	-3.78174		9.99969	-3.90411		9.99969	-3.927		9.99969	-3.94104		9.99969	-3.93707		9.99969	-3.98712
1320		9.99969	-3.45795		9.99969	-3.77869		9.99969	-3.88855		9.99969	-3.92975		9.99969	-3.91785		9.99969	-3.94135		9.99969	-3.97095
1321		9.99969	-3.45398		9.99969	-3.76923		9.99969	-3.91907		9.99969	-3.92487		9.99969	-3.91937		9.99969	-3.92517		9.99969	-3.97339
1322		9.99969	-3.40912		9.99969	-3.78265		9.99969	-3.88519		9.99969	-3.94867		9.99969	-3.91785		9.99969	-3.93066		9.99969	-3.99261
1323		9.99969	-3.52509		9.99969	-3.797		9.99969	-3.90259		9.99969	-3.91418		9.99969	-3.91571		9.99969	-3.93616		9.99969	-3.97766
1324		9.99969	-3.40576		9.99969	-3.79944		9.99969	-3.89984		9.99969	-3.93341		9.99969	-3.91907		9.99969	-3.97919		9.99969	-3.96301
1325		9.99969	-3.43201		9.99969	-3.79242		9.99969	-3.88855		9.99969	-3.93219		9.99969	-3.91907		9.99969	-3.97797		9.99969	-3.9682
1326		9.99969	-3.50281		9.99969	-3.80341		9.99969	-3.90076		9.99969	-3.92487		9.99969	-3.92639		9.99969	-3.96637		9.99969	-3.97491
1327		9.99969	-3.52142		9.99969	-3.76343		9.99969	-3.89069		9.99969	-3.93738		9.99969	-3.9389		9.99969	-3.95935		9.99969	-3.97766
1328		9.99969	-3.49609		9.99969	-3.74329		9.99969	-3.91052		9.99969	-3.93494		9.99969	-3.92456		9.99969	-3.97064		9.99969	-3.95966
1329		9.99969	-3.4967		9.99969	-3.74023		9.99969	-3.91998		9.99969	-3.94135		9.99969	-3.97217		9.99969	-3.98285		9.99969	-3.98041
1330		9.99969	-3.4964		9.99969	-3.78448		9.99969	-3.91724		9.99969	-3.91998		9.99969	-3.96088		9.99969	-3.97034		9.99969	-3.98193
1331		9.99969	-3.49396		9.99969	-3.77075		9.99969	-3.91327		9.99969	-3.93951		9.99969	-3.94775		9.99969	-3.97034		9.99969	-3.98926
1332		9.99969	-3.52142		9.99969	-3.77075		9.99969	-3.92822		9.99969	-3.93036		9.99969	-3.95599		9.99969	-3.96667		9.99969	-3.97186
1333		9.99969	-3.46405		9.99969	-3.79456		9.99969	-3.92426		9.99969	-3.92944		9.99969	-3.93372		9.99969	-3.97217		9.99969	-3.96881
1334		9.99969	-3.48846		9.99969	-3.76221		9.99969	-3.92426		9.99969	-3.91174		9.99969	-3.93921		9.99969	-3.97644		9.99969	-3.96454
1335		9.99969	-3.48175		9.99969	-3.75916		9.99969	-3.92578		9.99969	-3.92639		9.99969	-3.93738		9.99969	-3.97064		9.99969	-3.97003
1336		9.99969	-3.46924		9.99969	-3.75641		9.99969	-3.9444		9.99969	-3.90991		9.99969	-3.94135		9.99969	-3.9798		9.99969	-3.97888
1337		9.99969	-3.45612		9.99969	-3.77808		9.99969	-3.92548		9.99969	-3.94073		9.99969	-3.93585		9.99969	-3.97888		9.99969	-3.98132
1338		9.99969	-3.461		9.99969	-3.75854		9.99969	-3.92456		9.99969	-3.90839		9.99969	-3.94806		9.99969	-3.97156		9.99969	-3.98529
1339		9.99969	-3.46436		9.99969	-3.81226		9.99969	-3.91846		9.99969	-3.94257		9.99969	-3.94318		9.99969	-3.9563		9.99969	-3.98254
1340		9.99969	-3.46649		9.99969	-3.7384		9.99969	-3.93005		9.99969	-3.9212		9.99969	-3.96149		9.99969	-3.95874		9.99969	-3.97858
1341		9.99969	-3.42712		9.99969	-3.76648		9.99969	-3.91998		9.99969	-3.92151		9.99969	-3.94897		9.99969	-3.96545		9.99969	-3.98315
1342		9.99969	-3.44971		9.99969	-3.78387		9.99969	-3.9151		9.99969	-3.91174		9.99969	-3.94653		9.99969	-3.96759		9.99969	-3.98987
1343		9.99969	-3.50128		9.99969	-3.77106		9.99969	-3.90289		9.99969	-3.91144		9.99969	-3.94714		9.99969	-3.96667		9.99969	-3.99414
1344		9.99969	-3.50952		9.99969	-3.77167		9.99969	-3.93097		9.99969	-3.90869		9.99969	-3.93066		9.99969	-3.96851		9.99969	-3.99384
1345		9.99969	-3.52509		9.99969	-3.7793		9.99969	-3.90991		9.99969	-3.93097		9.99969	-3.92761		9.99969	-3.96484		9.99969	-3.97491
1346		9.99969	-3.49609		9.99969	-3.7915		9.99969	-3.92151		9.99969	-3.91113		9.99969	-3.94836		9.99969	-3.97003		9.99969	-3.96545
1347		9.99969	-3.48175		9.99969	-3.75946		9.99969	-3.91998		9.99969	-3.92181		9.99969	-3.95325		9.99969	-3.9624		9.99969	-3.96759
1348		9.99969	-3.50128		9.99969	-3.77533		9.99969	-3.92212		9.99969	-3.94989		9.99969	-3.9563		9.99969	-3.94501		9.99969	-3.98102
1349		9.99969	-3.51135		9.99969	-3.77655		9.99969	-3.9328		9.99969	-3.93402		9.99969	-3.9444		9.99969	-3.94348		9.99969	-3.96362
1350		9.99969	-3.48114		9.99969	-3.78204		9.99969	-3.90656		9.99969	-3.94287		9.99969	-3.93707		9.99969	-3.92975		9.99969	-3.97552
1351		9.99969	-3.53485		9.99969	-3.79028		9.99969	-3.91266		9.99969	-3.92212		9.99969	-3.95142		9.99969	-3.94806		9.99969	-3.95416
1352		9.99969	-3.53516		9.99969	-3.78937		9.99969	-3.88824		9.99969	-3.92334		9.99969	-3.95813		9.99969	-3.91724		9.99969	-3.95721
1353		9.99969	-3.47687		9.99969	-3.78754		9.99969	-3.90991		9.99969	-3.90533		9.99969	-3.94836		9.99969	-3.93951		9.99969	-3.97125
1354		9.99969	-3.47168		9.99969	-3.79456		9.99969	-3.89465		9.99969	-3.91632		9.99969	-3.94745		9.99969	-3.94867		9.99969	-3.97064
1355		9.99969	-3.49945		9.99969	-3.79791		9.99969	-3.91632		9.99969	-3.89191		9.99969	-3.95996		9.99969	-3.9444		9.99969	-3.98529
1356		9.99969	-3.49579		9.99969	-3.78204		9.99969	-3.90015		9.99969	-3.91541		9.99969	-3.95966		9.99969	-3.97308		9.99969	-3.99109
1357		9.99969	-3.5022		9.99969	-3.79486		9.99969	-3.91083		9.99969	-3.9267		9.99969	-3.93524		9.99969	-3.95599		9.99969	-3.97949
1358		9.99969	-3.50189		9.99969	-3.80707		9.99969	-3.89191		9.99969	-3.91724		9.99969	-3.93555		9.99969	-3.96088		9.99969	-3.98804
1359		9.99969	-3.47961		9.99969	-3.79272		9.99969	-3.90198		9.99969	-3.90686		9.99969	-3.93982		9.99969	-3.95691		9.99969	-3.96698
1360		9.99969	-3.51257		9.99969	-3.81866		9.99969	-3.89862		9.99969	-3.90228		9.99969	-3.95538		9.99969	-3.97034		9.99969	-3.97705
1361		9.99969	-3.42865		9.99969	-3.78967		9.99969	-3.90411		9.99969	-3.9267		9.99969	-3.94012		9.99969	-3.96301		9.99969	-3.94196
1362		9.99969	-3.42041		9.99969	-3.80066		9.99969	-3.88153		9.99969	-3.93921		9.99969	-3.9386		9.99969	-3.97186		9.99969	-3.98163
1363		9.99969	-3.47504		9.99969	-3.7677		9.99969	-3.88916		9.99969	-3.92822		9.99969	-3.92914		9.99969	-3.97766		9.99969	-3.95355
1364		9.99969	-3.51929		9.99969	-3.78326		9.99969	-3.87177		9.99969	-3.93707		9.99969	-3.94318		9.99969	-3.97217		9.99969	-3.95264
1365		9.99969	-3.50616		9.99969	-3.78326		9.99969	-3.89984		9.99969	-3.93097		9.99969	-3.96301		9.99969	-3.97064		9.99969	-3.96881
1366		9.99969	-3.52173		9.99969	-3.79974		9.99969	-3.89038		9.99969	-3.93219		9.99969	-3.9682		9.99969	-3.97156		9.99969	-3.95721
1367		9.99969	-3.49182		9.99969	-3.77106		9.99969	-3.90381		9.99969	-3.93463		9.99969	-3.95782		9.99969	-3.97308		9.99969	-3.97034
1368		9.99969	-3.50372		9.99969	-3.78967		9.99969	-3.91541		9.99969	-3.95081		9.99969	-3.94928		9.99969	-3.96362		9.99969	-3.98865
1369		9.99969	-3.46924		9.99969	-3.76801		9.99969	-3.9151		9.99969	-3.9505		9.99969	-3.95233		9.99969	-3.98285		9.99969	-3.98285
1370		9.99969	-3.52783		9.99969	-3.77991		9.99969	-3.91815		9.99969	-3.9563		9.99969	-3.94379		9.99969	-3.97522		9.99969	-3.99323
1371		9.99969	-3.48389		9.99969	-3.80524		9.99969	-3.89465		9.99969	-3.94653		9.99969	-3.95111		9.99969	-3.97827		9.99969	-3.99323
1372		9.99969	-3.50586		9.99969	-3.79272		9.99969	-3.90289		9.99969	-3.94287		9.99969	-3.96362		9.99969	-3.9859		9.99969	-3.98315
1373		9.99969	-3.49121		9.99969	-3.7912		9.99969	-3.92303		9.99969	-3.9328		9.99969	-3.97491		9.99969	-3.99231		9.99969	-3.96545
1374		9.99969	-3.49579		9.99969	-3.7973		9.99969	-3.94348		9.99969	-3.95325		9.99969	-3.9624		9.99969	-3.96759		9.99969	-3.97034
1375		9.99969	-3.49701		9.99969	-3.80127		9.99969	-3.90747		9.99969	-3.94043		9.99969	-3.95477		9.99969	-3.95813		9.99969	-3.98438
1376		9.99969	-3.52844		9.99969	-3.8092		9.99969	-3.909		9.99969	-3.96698		9.99969	-3.95844		9.99969	-3.96698		9.99969	-3.97522
1377		9.99969	-3.5022		9.99969	-3.79883		9.99969	-3.88336		9.99969	-3.9502		9.99969	-3.9447		9.99969	-3.97797		9.99969	-3.97308
1378		9.99969	-3.49182		9.99969	-3.80249		9.99969	-3.89893		9.99969	-3.93127		9.99969	-3.95355		9.99969	-3.96912		9.99969	-3.96301
1379		9.99969	-3.49426		9.99969	-3.78479		9.99969	-3.89954		9.99969	-3.93066		9.99969	-3.95935		9.99969	-3.96332		9.99969	-3.99567
1380		9.99969	-3.50067		9.99969	-3.78052		9.99969	-3.88916		9.99969	-3.92303		9.99969	-3.95691		9.99969	-3.96149		9.99969	-3.97064
1381		9.99969	-3.55438		9.99969	-3.8092		9.99969	-3.89404		9.99969	-3.94226		9.99969	-3.95569		9.99969	-3.97064		9.99969	-3.96606
1382		9.99969	-3.47351		9.99969	-3.7619		9.99969	-3.89587		9.99969	-3.91937		9.99969	-3.96393		9.99969	-3.97217		9.99969	-3.97827
1383		9.99969	-3.48175		9.99969	-3.77655		9.99969	-3.88367		9.99969	-3.92365		9.99969	-3.94135		9.99969	-3.98376		9.99969	-3.99292
1384		9.99969	-3.49579		9.99969	-3.78967		9.99969	-3.89008		9.99969	-3.93524		9.99969	-3.9624		9.99969	-3.97614		9.99969	-4.00024
1385		9.99969	-3.50983		9.99969	-3.77319		9.99969	-3.91235		9.99969	-3.94623		9.99969	-3.95355		9.99969	-3.96729		9.99969	-3.97675
1386		9.99969	-3.53821		9.99969	-3.76129		9.99969	-3.90961		9.99969	-3.93341		9.99969	-3.97034		9.99969	-3.95844		9.99969	-3.9859
1387		9.99969	-3.4845		9.99969	-3.78204		9.99969	-3.90625		9.99969	-3.94989		9.99969	-3.9502		9.99969	-3.95142		9.99969	-3.97705
1388		9.99969	-3.50922		9.99969	-3.77869		9.99969	-3.92395		9.99969	-3.95416		9.99969	-3.94989		9.99969	-3.95447		9.99969	-3.98193
1389		9.99969	-3.55133		9.99969	-3.75397		9.99969	-3.93219		9.99969	-3.95905		9.99969	-3.95721		9.99969	-3.96637		9.99969	-3.97919
1390		9.99969	-3.48083		9.99969	-3.76038		9.99969	-3.92975		9.99969	-3.95416		9.99969	-3.94989		9.99969	-3.95813		9.99969	-4.00177
1391		9.99969	-3.45795		9.99969	-3.7912		9.99969	-3.92578		9.99969	-3.96332		9.99969	-3.95325		9.99969	-3.96759		9.99969	-3.98621
1392		9.99969	-3.41949		9.99969	-3.78174		9.99969	-3.92456		9.99969	-3.94806		9.99969	-3.92517		9.99969	-3.97491		9.99969	-3.98438
1393		9.99969	-3.49518		9.99969	-3.77625		9.99969	-3.93311		9.99969	-3.94196		9.99969	-3.94684		9.99969	-3.97186		9.99969	-3.98315
1394		9.99969	-3.4845		9.99969	-3.75885		9.99969	-3.93005		9.99969	-3.9267		9.99969	-3.93311		9.99969	-3.9743		9.99969	-3.97461
1395		9.99969	-3.50922		9.99969	-3.77502		9.99969	-3.91693		9.99969	-3.94104		9.99969	-3.93524		9.99969	-3.95905		9.99969	-3.97278
1396		9.99969	-3.48938		9.99969	-3.75153		9.99969	-3.91052		9.99969	-3.94562		9.99969	-3.94623		9.99969	-3.96515		9.99969	-3.96545
1397		9.99969	-3.4906		9.99969	-3.77197		9.99969	-3.89252		9.99969	-3.95172		9.99969	-3.93677		9.99969	-3.97888		9.99969	-3.96942
1398		9.99969	-3.47198		9.99969	-3.77319		9.99969	-3.91632		9.99969	-3.94226		9.99969	-3.94562		9.99969	-3.94775		9.99969	-3.96301
1399		9.99969	-3.47473		9.99969	-3.78571		9.99969	-3.87482		9.99969	-3.9267		9.99969	-3.95142		9.99969	-3.96515		9.99969	-3.97949
1400		9.99969	-3.49792		9.99969	-3.75397		9.99969	-3.89221		9.99969	-3.9386		9.99969	-3.94196		9.99969	-3.95782		9.99969	-3.97064
1401		9.99969	-3.45825		9.99969	-3.77472		9.99969	-3.89282		9.99969	-3.94257		9.99969	-3.95905		9.99969	-3.95569		9.99969	-3.96698
1402		9.99969	-3.5144		9.99969	-3.75702		9.99969	-3.91479		9.99969	-3.93829		9.99969	-3.93982		9.99969	-3.97736		9.99969	-3.98102
1403		9.99969	-3.52173		9.99969	-3.75854		9.99969	-3.92456		9.99969	-3.94531		9.99969	-3.95782		9.99969	-3.96362		9.99969	-3.97583
1404		9.99969	-3.50983		9.99969	-3.78052		9.99969	-3.90411		9.99969	-3.94257		9.99969	-3.95844		9.99969	-3.97278		9.99969	-3.97339
1405		9.99969	-3.52722		9.99969	-3.75488		9.99969	-3.91357		9.99969	-3.94684		9.99969	-3.94989		9.99969	-3.95935		9.99969	-3.97125
1406		9.99969	-3.49915		9.99969	-3.76343		9.99969	-3.91052		9.99969	-3.95264		9.99969	-3.94714		9.99969	-3.95111		9.99969	-3.96729
1407		9.99969	-3.51593		9.99969	-3.74512		9.99969	-3.89221		9.99969	-3.96454		9.99969	-3.94928		9.99969	-3.94653		9.99969	-3.96881
1408		9.99969	-3.52631		9.99969	-3.78326		9.99969	-3.89923		9.99969	-3.94806		9.99969	-3.96088		9.99969	-3.95111		9.99969	-3.98193
1409		9.99969	-3.56537		9.99969	-3.75702		9.99969	-3.90594		9.99969	-3.95508		9.99969	-3.94073		9.99969	-3.95233		9.99969	-3.98071
1410		9.99969	-3.50677		9.99969	-3.80219		9.99969	-3.89893		9.99969	-3.95508		9.99969	-3.91357		9.99969	-3.97064		9.99969	-3.98315
1411		9.99969	-3.52997		9.99969	-3.78052		9.99969	-3.90503		9.99969	-3.95355		9.99969	-3.92914		9.99969	-3.95386		9.99969	-3.974
1412		9.99969	-3.53485		9.99969	-3.78326		9.99969	-3.91876		9.99969	-3.94501		9.99969	-3.94714		9.99969	-3.95752		9.99969	-3.98834
1413		9.99969	-3.50891		9.99969	-3.79272		9.99969	-3.89557		9.99969	-3.9328		9.99969	-3.95172		9.99969	-3.95081		9.99969	-3.96912
1414		9.99969	-3.51166		9.99969	-3.7912		9.99969	-3.92792		9.99969	-3.94928		9.99969	-3.96179		9.99969	-3.93738		9.99969	-3.97003
1415		9.99969	-3.50494		9.99969	-3.80035		9.99969	-3.91785		9.99969	-3.93829		9.99969	-3.94867		9.99969	-3.9389		9.99969	-3.97614
1416		9.99969	-3.53088		9.99969	-3.81989		9.99969	-3.92273		9.99969	-3.94257		9.99969	-3.95477		9.99969	-3.95447		9.99969	-3.97675
1417		9.99969	-3.52509		9.99969	-3.80859		9.99969	-3.92914		9.99969	-3.94714		9.99969	-3.93311		9.99969	-3.9566		9.99969	-3.97766
1418		9.99969	-3.52386		9.99969	-3.79883		9.99969	-3.94226		9.99969	-3.90594		9.99969	-3.92975		9.99969	-3.97705		9.99969	-3.97217
1419		9.99969	-3.52722		9.99969	-3.78662		9.99969	-3.90198		9.99969	-3.90381		9.99969	-3.93494		9.99969	-3.95538		9.99969	-3.974
1420		9.99969	-3.5199		9.99969	-3.77106		9.99969	-3.90381		9.99969	-3.90747		9.99969	-3.95813		9.99969	-3.96545		9.99969	-3.96545
1421		9.99969	-3.51776		9.99969	-3.76984		9.99969	-3.91388		9.99969	-3.91937		9.99969	-3.93738		9.99969	-3.96637		9.99969	-3.97217
1422		9.99969	-3.5257		9.99969	-3.77838		9.99969	-3.91846		9.99969	-3.91907		9.99969	-3.94073		9.99969	-3.94196		9.99969	-3.97522
1423		9.99969	-3.52081		9.99969	-3.77502		9.99969	-3.92151		9.99969	-3.92548		9.99969	-3.93585		9.99969	-3.93188		9.99969	-3.9743
1424		9.99969	-3.50342		9.99969	-3.75061		9.99969	-3.94196		9.99969	-3.92914		9.99969	-3.93982		9.99969	-3.94562		9.99969	-3.98499
1425		9.99969	-3.49518		9.99969	-3.7793		9.99969	-3.91174		9.99969	-3.93311		9.99969	-3.9447		9.99969	-3.95111		9.99969	-3.97552
1426		9.99969	-3.53729		9.99969	-3.76617		9.99969	-3.89679		9.99969	-3.91602		9.99969	-3.93799		9.99969	-3.9389		9.99969	-3.95966
1427		9.99969	-3.52386		9.99969	-3.79425		9.99969	-3.90259		9.99969	-3.91907		9.99969	-3.94714		9.99969	-3.94714		9.99969	-3.96576
1428		9.99969	-3.55347		9.99969	-3.79822		9.99969	-3.92731		9.99969	-3.92395		9.99969	-3.94623		9.99969	-3.94104		9.99969	-3.96393
1429		9.99969	-3.51562		9.99969	-3.81165		9.99969	-3.92365		9.99969	-3.92426		9.99969	-3.94867		9.99969	-3.95477		9.99969	-3.95355
1430		9.99969	-3.53699		9.99969	-3.79486		9.99969	-3.91937		9.99969	-3.93768		9.99969	-3.93768		9.99969	-3.95691		9.99969	-3.97156
1431		9.99969	-3.48083		9.99969	-3.80035		9.99969	-3.927		9.99969	-3.94012		9.99969	-3.94287		9.99969	-3.95752		9.99969	-3.95172
1432		9.99969	-3.51776		9.99969	-3.82385		9.99969	-3.9151		9.99969	-3.94043		9.99969	-3.93585		9.99969	-3.95752		9.99969	-3.95569
1433		9.99969	-3.54095		9.99969	-3.78815		9.99969	-3.92883		9.99969	-3.9447		9.99969	-3.9389		9.99969	-3.96454		9.99969	-3.9444
1434		9.99969	-3.52539		9.99969	-3.79028		9.99969	-3.90961		9.99969	-3.93433		9.99969	-3.93097		9.99969	-3.95203		9.99969	-3.95142
1435		9.99969	-3.54797		9.99969	-3.7854		9.99969	-3.93951		9.99969	-3.94501		9.99969	-3.91663		9.99969	-3.95508		9.99969	-3.95569
1436		9.99969	-3.51624		9.99969	-3.77106		9.99969	-3.9212		9.99969	-3.92426		9.99969	-3.93494		9.99969	-3.9621		9.99969	-3.96088
1437		9.99969	-3.55133		9.99969	-3.82202		9.99969	-3.92181		9.99969	-3.93341		9.99969	-3.91174		9.99969	-3.96912		9.99969	-3.96057
1438		9.99969	-3.508		9.99969	-3.78632		9.99969	-3.91266		9.99969	-3.92242		9.99969	-3.93677		9.99969	-3.96912		9.99969	-3.95172
1439		9.99969	-3.48358		9.99969	-3.81592		9.99969	-3.9032		9.99969	-3.90961		9.99969	-3.93951		9.99969	-3.9621		9.99969	-3.94867
1440		9.99969	-3.47626		9.99969	-3.82141		9.99969	-3.91968		9.99969	-3.9093		9.99969	-3.95233		9.99969	-3.96301		9.99969	-3.93402
1441		9.99969	-3.5318		9.99969	-3.78204		9.99969	-3.91388		9.99969	-3.9093		9.99969	-3.95447		9.99969	-3.95782		9.99969	-3.95721
1442		9.99969	-3.47778		9.99969	-3.78601		9.99969	-3.94043		9.99969	-3.91663		9.99969	-3.94653		9.99969	-3.94592		9.99969	-3.95203
1443		9.99969	-3.48938		9.99969	-3.79944		9.99969	-3.90686		9.99969	-3.91846		9.99969	-3.94562		9.99969	-3.94806		9.99969	-3.95752
1444		9.99969	-3.50006		9.99969	-3.82294		9.99969	-3.92822		9.99969	-3.92609		9.99969	-3.94501		9.99969	-3.94501		9.99969	-3.95599
1445		9.99969	-3.48358		9.99969	-3.79364		9.99969	-3.90137		9.99969	-3.91541		9.99969	-3.9621		9.99969	-3.94135		9.99969	-3.94348
1446		9.99969	-3.54401		9.99969	-3.81073		9.99969	-3.90442		9.99969	-3.90869		9.99969	-3.93433		9.99969	-3.94165		9.99969	-3.92822
1447		9.99969	-3.48877		9.99969	-3.78143		9.99969	-3.89069		9.99969	-3.93311		9.99969	-3.95844		9.99969	-3.96332		9.99969	-3.95325
1448		9.99969	-3.51196		9.99969	-3.79089		9.99969	-3.91418		9.99969	-3.92395		9.99969	-3.95508		9.99969	-3.9801		9.99969	-3.96057
1449		9.99969	-3.4967		9.99969	-3.78235		9.99969	-3.87817		9.99969	-3.94348		9.99969	-3.94196		9.99969	-3.9798		9.99969	-3.96362
1450		9.99969	-3.49976		9.99969	-3.7738		9.99969	-3.89313		9.99969	-3.93677		9.99969	-3.93066		9.99969	-3.97949		9.99969	-3.99261
1451		9.99969	-3.50769		9.99969	-3.80646		9.99969	-3.8797		9.99969	-3.93127		9.99969	-3.9325		9.99969	-3.9679		9.99969	-3.98529
1452		9.99969	-3.52081		9.99969	-3.78815		9.99969	-3.90442		9.99969	-3.92761		9.99969	-3.93463		9.99969	-3.9798		9.99969	-3.96515
1453		9.99969	-3.57422		9.99969	-3.81165		9.99969	-3.89282		9.99969	-3.9386		9.99969	-3.93677		9.99969	-3.97217		9.99969	-3.97461
1454		9.99969	-3.56628		9.99969	-3.78082		9.99969	-3.90625		9.99969	-3.93463		9.99969	-3.94928		9.99969	-3.96881		9.99969	-3.97552
1455		9.99969	-3.53851		9.99969	-3.79333		9.99969	-3.90533		9.99969	-3.93799		9.99969	-3.93494		9.99969	-3.97186		9.99969	-3.98346
1456		9.99969	-3.57056		9.99969	-3.75977		9.99969	-3.91937		9.99969	-3.92914		9.99969	-3.92456		9.99969	-3.97705		9.99969	-3.97919
1457		9.99969	-3.53241		9.99969	-3.80676		9.99969	-3.90167		9.99969	-3.93585		9.99969	-3.92609		9.99969	-3.97339		9.99969	-3.98376
1458		9.99969	-3.54889		9.99969	-3.81012		9.99969	-3.89709		9.99969	-3.92334		9.99969	-3.94104		9.99969	-3.95966		9.99969	-3.98224
1459		9.99969	-3.54736		9.99969	-3.80005		9.99969	-3.88702		9.99969	-3.93433		9.99969	-3.96057		9.99969	-3.93951		9.99969	-3.99597
1460		9.99969	-3.53699		9.99969	-3.81165		9.99969	-3.88123		9.99969	-3.91663		9.99969	-3.96637		9.99969	-3.96301		9.99969	-3.96576
1461		9.99969	-3.52722		9.99969	-3.8092		9.99969	-3.90076		9.99969	-3.94501		9.99969	-3.95508		9.99969	-3.94379		9.99969	-3.95081
1462		9.99969	-3.51349		9.99969	-3.79181		9.99969	-3.89404		9.99969	-3.93829		9.99969	-3.96118		9.99969	-3.94379		9.99969	-3.9566
1463		9.99969	-3.51074		9.99969	-3.79547		9.99969	-3.9035		9.99969	-3.95355		9.99969	-3.95844		9.99969	-3.95111		9.99969	-3.95447
1464		9.99969	-3.53394		9.99969	-3.79791		9.99969	-3.90015		9.99969	-3.93982		9.99969	-3.9563		9.99969	-3.95874		9.99969	-3.96027
1465		9.99969	-3.5434		9.99969	-3.79974		9.99969	-3.90808		9.99969	-3.93097		9.99969	-3.92731		9.99969	-3.97766		9.99969	-3.93829
1466		9.99969	-3.5257		9.99969	-3.81409		9.99969	-3.86108		9.99969	-3.90106		9.99969	-3.92059		9.99969	-3.95538		9.99969	-3.95264
1467		9.99969	-3.5495		9.99969	-3.81165		9.99969	-3.88458		9.99969	-3.91571		9.99969	-3.93188		9.99969	-3.95111		9.99969	-3.9389
1468		9.99969	-3.54492		9.99969	-3.78204		9.99969	-3.88947		9.99969	-3.89557		9.99969	-3.96118		9.99969	-3.94501		9.99969	-3.94623
1469		9.99969	-3.55499		9.99969	-3.78998		9.99969	-3.89496		9.99969	-3.92914		9.99969	-3.96545		9.99969	-3.96729		9.99969	-3.94562
1470		9.99969	-3.54828		9.99969	-3.79242		9.99969	-3.89343		9.99969	-3.91968		9.99969	-3.93341		9.99969	-3.95752		9.99969	-3.96759
1471		9.99969	-3.55164		9.99969	-3.76862		9.99969	-3.89435		9.99969	-3.91815		9.99969	-3.95782		9.99969	-3.95538		9.99969	-3.93524
1472		9.99969	-3.54462		9.99969	-3.78937		9.99969	-3.88977		9.99969	-3.90747		9.99969	-3.95966		9.99969	-3.95538		9.99969	-3.95996
1473		9.99969	-3.52478		9.99969	-3.76312		9.99969	-3.89496		9.99969	-3.91937		9.99969	-3.95233		9.99969	-3.96423		9.99969	-3.95905
1474		9.99969	-3.5437		9.99969	-3.8208		9.99969	-3.9151		9.99969	-3.91388		9.99969	-3.95599		9.99969	-3.94989		9.99969	-3.95599
1475		9.99969	-3.51868		9.99969	-3.78815		9.99969	-3.86841		9.99969	-3.90594		9.99969	-3.95691		9.99969	-3.96179		9.99969	-3.96454
1476		9.99969	-3.526		9.99969	-3.80432		9.99969	-3.89526		9.99969	-3.93372		9.99969	-3.96027		9.99969	-3.94989		9.99969	-3.97064
1477		9.99969	-3.59589		9.99969	-3.77686		9.99969	-3.87909		9.99969	-3.93738		9.99969	-3.95172		9.99969	-3.95355		9.99969	-3.98865
1478		9.99969	-3.58398		9.99969	-3.78418		9.99969	-3.87512		9.99969	-3.91083		9.99969	-3.9325		9.99969	-3.94684		9.99969	-3.992
1479		9.99969	-3.51776		9.99969	-3.78387		9.99969	-3.86658		9.99969	-3.90259		9.99969	-3.96942		9.99969	-3.94897		9.99969	-3.98376
1480		9.99969	-3.57178		9.99969	-3.77106		9.99969	-3.86932		9.99969	-3.90472		9.99969	-3.96667		9.99969	-3.9505		9.99969	-3.98499
1481		9.99969	-3.55408		9.99969	-3.77594		9.99969	-3.87939		9.99969	-3.91541		9.99969	-3.97064		9.99969	-3.96759		9.99969	-3.98285
1482		9.99969	-3.5379		9.99969	-3.77441		9.99969	-3.90533		9.99969	-3.94257		9.99969	-3.95111		9.99969	-3.96332		9.99969	-3.98132
1483		9.99969	-3.54767		9.99969	-3.82263		9.99969	-3.89801		9.99969	-3.92548		9.99969	-3.9505		9.99969	-3.96118		9.99969	-3.98926
1484		9.99969	-3.52844		9.99969	-3.8031		9.99969	-3.92273		9.99969	-3.94897		9.99969	-3.96027		9.99969	-3.98621		9.99969	-3.98651
1485		9.99969	-3.51685		9.99969	-3.82599		9.99969	-3.91632		9.99969	-3.93372		9.99969	-3.95844		9.99969	-3.98743		9.99969	-3.9743
1486		9.99969	-3.54431		9.99969	-3.79791		9.99969	-3.91754		9.99969	-3.93951		9.99969	-3.96393		9.99969	-3.97827		9.99969	-3.97614
1487		9.99969	-3.55011		9.99969	-3.79791		9.99969	-3.90839		9.99969	-3.92853		9.99969	-3.96423		9.99969	-3.9743		9.99969	-3.97614
1488		9.99969	-3.573		9.99969	-3.7912		9.99969	-3.90747		9.99969	-3.93585		9.99969	-3.974		9.99969	-3.9679		9.99969	-3.97827
1489		9.99969	-3.4967		9.99969	-3.79486		9.99969	-3.92853		9.99969	-3.93982		9.99969	-3.95782		9.99969	-3.96545		9.99969	-3.97369
1490		9.99969	-3.52234		9.99969	-3.80463		9.99969	-3.92731		9.99969	-3.94592		9.99969	-3.95355		9.99969	-3.95538		9.99969	-3.97614
1491		9.99969	-3.52539		9.99969	-3.80798		9.99969	-3.93433		9.99969	-3.94165		9.99969	-3.96515		9.99969	-3.9325		9.99969	-3.9859
1492		9.99969	-3.51166		9.99969	-3.82629		9.99969	-3.9212		9.99969	-3.95386		9.99969	-3.95386		9.99969	-3.93555		9.99969	-3.97186
1493		9.99969	-3.5611		9.99969	-3.81378		9.99969	-3.8855		9.99969	-3.92548		9.99969	-3.92792		9.99969	-3.93311		9.99969	-3.9679
1494		9.99969	-3.51074		9.99969	-3.81989		9.99969	-3.87909		9.99969	-3.92731		9.99969	-3.9212		9.99969	-3.94745		9.99969	-3.97339
1495		9.99969	-3.53485		9.99969	-3.79608		9.99969	-3.91968		9.99969	-3.9209		9.99969	-3.94592		9.99969	-3.92609		9.99969	-3.97949
1496		9.99969	-3.54858		9.99969	-3.81897		9.99969	-3.92883		9.99969	-3.93555		9.99969	-3.93005		9.99969	-3.93341		9.99969	-3.98285
1497		9.99969	-3.56903		9.99969	-3.7851		9.99969	-3.89679		9.99969	-3.95477		9.99969	-3.93066		9.99969	-3.96942		9.99969	-3.98621
1498		9.99969	-3.53607		9.99969	-3.78052		9.99969	-3.89618		9.99969	-3.92365		9.99969	-3.93646		9.99969	-3.96301		9.99969	-3.97888
1499		9.99969	-3.50128		9.99969	-3.78174		9.99969	-3.91602		9.99969	-3.92853		9.99969	-3.94897		9.99969	-3.93768		9.99969	-3.96057
1500		9.99969	-3.49548		9.99969	-3.79181		9.99969	-3.89923		9.99969	-3.92609		9.99969	-3.9563		9.99969	-3.9328		9.99969	-3.9563
1501		9.99969	-3.53485		9.99969	-3.76648		-0.752869	-3.92517		-0.767822	-3.93494		-0.760193	-3.94196		-0.769653	-3.927		-0.753174	-3.96729
1502		9.99969	-3.51562		-0.737305	-3.76617		-0.711975	-3.93097		-0.723877	-3.94379		-0.715942	-3.95416		-0.723877	-3.94684		-0.71106	-3.97491
1503		9.99969	-3.53912		-0.695496	-3.81622		-0.663147	-3.93158		-0.681458	-3.91052		-0.670471	-3.94409		-0.679321	-3.9389		-0.665283	-3.98254
1504		9.99969	-3.58826		-0.617981	-3.78998		-0.0158691	-3.9328		-0.12207	-3.90381		-0.0286865	-3.9386		-0.0949097	-3.9743		-0.0210571	-3.97339
1505		9.99969	-3.58398		-0.00488281	-3.81287		-0.000610352	-3.93127		-0.00274658	-3.92548		-0.000915527	-3.93646		-0.00213623	-3.96179		-0.0012207	-3.98285
1506		9.99969	-3.50891		-0.000305176	-3.87421		0.0012207	-4.04358		0.000305176	-4.02222		0.000915527	-4.05853		-0.000915527	-4.03229		-0.000305176	-4.06677
1507		9.99969	-3.51135		0.000610352	-4.02161		0.000915527	-4.06769		0.000915527	-4.06219		-0.000305176	-4.09027		0.000305176	-4.07654		-0.000915527	-4.0863
1508		9.99969	-3.55255		0.000915527	-4.05426		0	-4.08264		0.000610352	-4.08142		-0.0012207	-4.09302		0.000915527	-4.08234		-0.000610352	-4.09363
1509		9.99969	-3.5379		-0.000305176	-4.06616		-0.000915527	-4.09393		-0.000305176	-4.08905		-0.000305176	-4.08691		0.000305176	-4.08997		0	-4.09332
1510		9.99969	-3.508		-0.000610352	-4.07898		-0.000915527	-4.09454		-0.000915527	-4.08875		0.000305176	-4.09027		0	-4.09241		0.000915527	-4.10706
1511		9.99969	-3.5144		-0.000915527	-4.08264		0	-4.09271		-0.0012207	-4.0921		0.0012207	-4.0918		-0.000610352	-4.09729		0	-4.10461
1512		9.99969	-3.52478		-0.000610352	-4.08997		0.000610352	-4.09149		-0.000305176	-4.09058		0.0012207	-4.09729		-0.000305176	-4.09851		-0.000305176	-4.10004
1513		9.99969	-3.55499		0.000610352	-4.09149		0.000305176	-4.09058		0	-4.08997		0	-4.10553		-0.000305176	-4.09943		0.000305176	-4.09882
1514		9.99969	-3.5791		0.0012207	-4.08936		-0.000610352	-4.08966		0	-4.09332		-0.000915527	-4.10736		-0.000915527	-4.09515		0.000305176	-4.104
1515		9.99969	-3.55927		0	-4.0799		-0.000915527	-4.09088		-0.000305176	-4.09485		-0.0012207	-4.10706		-0.000610352	-4.09912		-0.000305176	-4.10858
1516		9.99969	-3.56628		-0.000610352	-4.08478		-0.000610352	-4.10095		0	-4.10492		0.000305176	-4.1095		0	-4.10736		-0.000915527	-4.11285
1517		9.99969	-3.55286		-0.00152588	-4.09576		0.000305176	-4.09943		0	-4.11102		0.000305176	-4.10767		0.000610352	-4.1095		-0.00183105	-4.11377
1518		9.99969	-3.54584		0	-4.10156		0.000305176	-4.09393		-0.000915527	-4.10645		0.000305176	-4.1098		0.0012207	-4.11102		-0.000305176	-4.11285
1519		-0.743408	-3.55591		0.000915527	-4.1037		0.000610352	-4.09485		-0.000915527	-4.10187		0	-4.12018		-0.000305176	-4.10339		0.000915527	-4.1153
1520		-0.701599	-3.56812		0.000915527	-4.09851		-0.000610352	-4.10248		-0.000305176	-4.10187		-0.000305176	-4.12445		-0.0012207	-4.10858		0.000610352	-4.10736
1521		-0.639648	-3.56079		0	-4.09576		-0.000610352	-4.1095		0.000305176	-4.11163		0	-4.12354		-0.000915527	-4.10339		0	-4.10919
1522		-0.00732422	-3.56628		-0.000610352	-4.10126		-0.000305176	-4.11102		0.000915527	-4.11133		-0.000610352	-4.11652		-0.000610352	-4.11438		-0.000305176	-4.11499
1523		-0.000610352	-3.62091		-0.000610352	-4.10278		-0.000305176	-4.11072		0.000610352	-4.10492		-0.000915527	-4.11713		0	-4.11194		0.000305176	-4.12445
1524		0.000305176	-3.91937		-0.000305176	-4.10309		0	-4.10736		-0.000915527	-4.10797		-0.000610352	-4.11835		0	-4.12659		0	-4.12201
1525		0.000915527	-4.01947		0.000610352	-4.11194		0	-4.11102		-0.0012207	-4.11407		0	-4.11682		-0.000305176	-4.12689		-0.000305176	-4.12201
1526		0	-4.0509		0	-4.11255		-0.000610352	-4.10248		-0.000915527	-4.10461		0.000610352	-4.12048		0	-4.11987		-0.000915527	-4.11987
1527		-0.000305176	-4.05975		0	-4.10583		0	-4.10919		0.000305176	-4.10736		0.000915527	-4.12933		0.000305176	-4.11133		-0.0012207	-4.1217
1528		-0.0012207	-4.06311		-0.000305176	-4.10553		0	-4.11804		0.0012207	-4.11285		-0.000610352	-4.12476		0	-4.11774		0	-4.12018
1529		-0.000610352	-4.06677		-0.000915527	-4.11316		0	-4.12201		0.000610352	-4.12109		-0.0012207	-4.12689		-0.00152588	-4.11896		0.000305176	-4.12018
1530		0.000610352	-4.06982		-0.000305176	-4.11743		-0.000610352	-4.12262		0	-4.1217		-0.000610352	-4.11987		-0.000915527	-4.12109		0	-4.12994
1531		0.000610352	-4.08234		0	-4.1214		-0.000610352	-4.11682		-0.000915527	-4.11682		-0.000305176	-4.11987		-0.000610352	-4.12048		0.000305176	-4.12781
1532		0	-4.08661		0	-4.1217		-0.000610352	-4.11255		-0.000915527	-4.11438		0.000915527	-4.12506		0.000915527	-4.12354		0.000610352	-4.12079
1533		-0.000305176	-4.07562		0.000305176	-4.12018		0.000610352	-4.11194		-0.000305176	-4.11377		0	-4.12567		0.000915527	-4.12201		0.000305176	-4.11957
1534		-0.000915527	-4.07776		0	-4.11987		0.000610352	-4.11102		-0.000305176	-4.11957		-0.000305176	-4.12476		0.000305176	-4.11774		-0.000610352	-4.11896
1535		-0.000610352	-4.0744		0	-4.11316		-0.000305176	-4.11041		0	-4.10858		0	-4.1272		-0.000610352	-4.11987		-0.00152588	-4.12628
1536		0.000305176	-4.08356		0.000305176	-4.11591		-0.00152588	-4.11743		0.000305176	-4.13086		-0.000610352	-4.12842		-0.000610352	-4.12506		-0.00152588	-4.1275
1537		0.000305176	-4.08356		-0.000915527	-4.12201		-0.00152588	-4.11499		-0.000610352	-4.13025		-0.000305176	-4.11926		0	-4.13177		0	-4.12659
1538		0.000610352	-4.08844		0	-4.1275		0	-4.10919		-0.000305176	-4.12872		-0.000305176	-4.12201		-0.000610352	-4.12659		0.000610352	-4.12872
1539		-0.000305176	-4.08508		0	-4.13086		0.000610352	-4.10614		-0.000305176	-4.11987		-0.000610352	-4.12903		-0.000610352	-4.12872		-0.000610352	-4.12903
1540		-0.000305176	-4.08783		0	-4.12048		0.000610352	-4.11194		-0.000915527	-4.12628		0.000305176	-4.133		-0.000610352	-4.12201		0	-4.1217
1541		-0.000305176	-4.08936		0.000610352	-4.12598		0	-4.11804		-0.000305176	-4.12415		0.000305176	-4.12079		0.000305176	-4.13208		0	-4.12415
1542		0	-4.09119		-0.000305176	-4.12231		-0.000915527	-4.11896		-0.000305176	-4.12842		0.0012207	-4.12109		0.0012207	-4.13361		0.000915527	-4.13544
1543		0.000305176	-4.10095		-0.000915527	-4.12201		-0.000915527	-4.11743		0.000610352	-4.1272		0	-4.1214		0.000610352	-4.13361		-0.000305176	-4.1391
1544		0	-4.10706		-0.000610352	-4.12354		-0.000915527	-4.12079		0.0012207	-4.12994		-0.0012207	-4.11835		-0.000610352	-4.13696		-0.000915527	-4.13971
1545		-0.000305176	-4.10339		0	-4.13269		0	-4.11896		-0.000610352	-4.13025		-0.00152588	-4.12018		-0.0012207	-4.14185		-0.0012207	-4.13727
1546		-0.000610352	-4.09302		0.000915527	-4.12811		0.000610352	-4.11774		-0.0012207	-4.12537		-0.000915527	-4.11987		-0.00152588	-4.13208		-0.000610352	-4.13086
1547		0	-4.10034		0.000915527	-4.1272		0	-4.12231		-0.00152588	-4.12476		0.000610352	-4.12842		-0.000610352	-4.12537		0.000305176	-4.1275
1548		0.000305176	-4.09882		-0.000305176	-4.12323		-0.000305176	-4.13147		-0.000305176	-4.13452		0.000610352	-4.12964		0.000610352	-4.12781		-0.000305176	-4.12903
1549		0	-4.09943		-0.0012207	-4.12323		-0.000610352	-4.13361		0.000915527	-4.14093		0.000305176	-4.12384		0.000305176	-4.13452		0	-4.13086
1550		0.000305176	-4.09729		-0.000610352	-4.13208		-0.000915527	-4.13208		0.000915527	-4.13818		0	-4.11743		-0.000305176	-4.13452		0.000305176	-4.13605
1551		-0.000305176	-4.10736		-0.000305176	-4.13086		0	-4.12323		-0.000305176	-4.13361		-0.00183105	-4.11591		-0.000305176	-4.13635		0.000915527	-4.13635
1552		-0.000610352	-4.10248		0.000610352	-4.12689		0.000305176	-4.12506		-0.000915527	-4.13025		0	-4.13239		0.000610352	-4.13361		0	-4.12872
1553		-0.000610352	-4.10065		0.000915527	-4.11713		0	-4.11865		-0.000915527	-4.13116		0	-4.12903		-0.000305176	-4.13818		-0.000610352	-4.12415
1554		-0.000305176	-4.09088		-0.000305176	-4.12567		-0.000305176	-4.1217		-0.000305176	-4.13208		-0.000305176	-4.13513		-0.0012207	-4.13208		-0.0012207	-4.12811
1555		0	-4.09271		-0.000915527	-4.12048		0	-4.11926		0.000305176	-4.13452		0.000305176	-4.13513		-0.000915527	-4.13025		-0.000305176	-4.13361
1556		0	-4.09943		-0.0012207	-4.12079		0.000305176	-4.13055		0.000610352	-4.14154		0	-4.13666		0	-4.14215		-0.000610352	-4.13666
1557		-0.000610352	-4.10065		-0.000610352	-4.12872		-0.0012207	-4.12598		0	-4.14093		0.000610352	-4.12964		0.000915527	-4.13849		-0.000610352	-4.13696
1558		-0.000305176	-4.1037		0.0012207	-4.13483		-0.000915527	-4.12018		0.0012207	-4.13635		0.000610352	-4.12994		0	-4.14398		-0.000305176	-4.14062
1559		0	-4.10645		0.000915527	-4.12781		-0.000610352	-4.1217		-0.000305176	-4.133		-0.000915527	-4.13391		0	-4.13513		0.000610352	-4.13727
1560		-0.000610352	-4.11316		-0.000305176	-4.13513		0	-4.12262		-0.000610352	-4.12628		-0.0012207	-4.13818		-0.000610352	-4.14612		0.000915527	-4.13025
1561		0	-4.10156		-0.000915527	-4.12872		0.000610352	-4.12781		-0.000610352	-4.13666		-0.000915527	-4.13574		-0.000305176	-4.14612		0.000610352	-4.13605
1562		0	-4.11255		-0.0012207	-4.13239		0.000305176	-4.12506		-0.000305176	-4.133		0.000305176	-4.13513		-0.000915527	-4.14795		-0.000305176	-4.13788
1563		0.000305176	-4.11682		0	-4.13116		-0.000915527	-4.12811		0	-4.1333		0.0012207	-4.13208		-0.000305176	-4.14642		-0.0012207	-4.14124
1564		0.000305176	-4.12598		0.000610352	-4.13422		-0.0012207	-4.11835		0	-4.13239		0.000610352	-4.13391		-0.000610352	-4.15558		-0.000915527	-4.13849
1565		-0.000610352	-4.12567		0.000305176	-4.14093		-0.0012207	-4.13391		0.000305176	-4.13116		-0.000610352	-4.1333		-0.000610352	-4.14581		-0.000305176	-4.12781
1566		0.000305176	-4.12109		-0.000305176	-4.1391		0.000305176	-4.12537		0	-4.12262		-0.000610352	-4.13513		0.000305176	-4.14185		-0.000610352	-4.12659
1567		-0.000610352	-4.12048		-0.000305176	-4.13574		0.0012207	-4.13239		-0.000915527	-4.12415		-0.000915527	-4.14246		0.0012207	-4.13788		0	-4.12231
1568		0	-4.1214		-0.00152588	-4.13147		0.000305176	-4.14215		-0.000915527	-4.13177		0.000305176	-4.14185		-0.000610352	-4.14337		-0.000610352	-4.12415
1569		0.000305176	-4.12201		0	-4.13635		-0.000305176	-4.1449		-0.000610352	-4.13605		0	-4.13422		-0.0012207	-4.14581		0.000610352	-4.12506
1570		0	-4.12659		0	-4.1394		-0.000610352	-4.13757		0.000610352	-4.13544		0.000305176	-4.12994		-0.00183105	-4.14856		0.000610352	-4.13788
1571		-0.000610352	-4.13574		0.000610352	-4.14001		-0.0012207	-4.1391		0.000610352	-4.12598		0	-4.13208		-0.000305176	-4.14764		-0.000305176	-4.13696
1572		-0.0012207	-4.13574		0.000305176	-4.13666		0	-4.13574		0.000305176	-4.12903		0.000610352	-4.13086		0	-4.14825		-0.000610352	-4.12872
1573		0	-4.12292		-0.000610352	-4.13605		0.000610352	-4.13727		-0.0012207	-4.12659		0.000915527	-4.1394		0.000305176	-4.14673		-0.000610352	-4.13239
1574		-0.000305176	-4.11621		-0.000610352	-4.13879		0.000610352	-4.1333		-0.0012207	-4.13391		-0.000610352	-4.14093		0	-4.1391		-0.000610352	-4.13177
1575		0.000610352	-4.12018		-0.000305176	-4.13086		-0.000305176	-4.13696		-0.000915527	-4.13483		-0.0012207	-4.14246		-0.000610352	-4.13971		-0.00152588	-4.13727
1576		0.000915527	-4.12872		0.000305176	-4.13391		-0.0012207	-4.14307		0.000610352	-4.14612		-0.000915527	-4.14185		0	-4.14612		-0.0012207	-4.13879
1577		-0.0012207	-4.13025		-0.000305176	-4.14703		-0.000915527	-4.14185		0.000610352	-4.14703		0	-4.13147		0	-4.15131		0	-4.14093
1578		-0.00152588	-4.13513		-0.000305176	-4.14307		0.000610352	-4.13177		-0.000305176	-4.14276		0.000915527	-4.1275		-0.000915527	-4.14612		0.000915527	-4.14215
1579		-0.0012207	-4.13727		0	-4.14734		0.000305176	-4.12842		-0.000610352	-4.13483		0.000610352	-4.13116		-0.0012207	-4.151		0.000610352	-4.14246
1580		0	-4.13635		0	-4.14215		0.000305176	-4.13391		-0.000610352	-4.13208		-0.000915527	-4.13452		-0.0012207	-4.14551		-0.000305176	-4.1391
1581		0.000915527	-4.12811		-0.000305176	-4.13971		-0.000610352	-4.13879		-0.000610352	-4.13391		-0.0012207	-4.13055		0.000305176	-4.14886		-0.000305176	-4.14093
1582		0.000610352	-4.12537		-0.0012207	-4.1394		0.000305176	-4.14093		-0.000305176	-4.14062		-0.000915527	-4.12567		0.000610352	-4.14429		-0.000610352	-4.1507
1583		-0.0012207	-4.133		-0.000610352	-4.13849		-0.000305176	-4.1394		-0.000305176	-4.14001		0	-4.12628		0.000305176	-4.14673		0	-4.15497
1584		-0.0012207	-4.1394		0	-4.13605		-0.000305176	-4.14917		0	-4.14001		0.000305176	-4.12628		-0.000305176	-4.15222		-0.000305176	-4.15131
1585		-0.000610352	-4.13666		0.000305176	-4.14459		-0.000610352	-4.14429		0.000305176	-4.14093		-0.000610352	-4.12933		-0.000915527	-4.14948		-0.000610352	-4.14551
1586		0	-4.13269		0	-4.1452		0.000305176	-4.14612		0.000610352	-4.133		-0.000305176	-4.13269		-0.000915527	-4.14307		-0.000610352	-4.13971
1587		0.000915527	-4.13147		-0.000305176	-4.13513		0.000915527	-4.14795		0.000610352	-4.1333		-0.000305176	-4.14093		-0.000305176	-4.13727		0	-4.14795
1588		0.000610352	-4.13086		-0.00183105	-4.13086		0	-4.15283		-0.0012207	-4.14001		0.000305176	-4.14032		-0.000305176	-4.14215		0.000915527	-4.1449
1589		-0.000305176	-4.133		-0.000915527	-4.13513		0.000305176	-4.15192		-0.0012207	-4.14703		-0.000305176	-4.13391		0.000305176	-4.14825		0.000305176	-4.15161
1590		-0.00152588	-4.13452		-0.000610352	-4.13574		-0.000915527	-4.15405		-0.000305176	-4.14581		-0.0012207	-4.13116		0	-4.14703		-0.000305176	-4.1568
1591		-0.0012207	-4.14307		0.000610352	-4.12872		-0.000915527	-4.14642		0.000305176	-4.14032		-0.000915527	-4.1275		0.000610352	-4.14734		-0.000610352	-4.15588
1592		-0.000305176	-4.14307		0.000915527	-4.13269		-0.000305176	-4.14734		0.000915527	-4.14062		0.000305176	-4.14398		0	-4.14581		-0.000305176	-4.1507
1593		0.00152588	-4.13513		-0.000305176	-4.13513		-0.000610352	-4.14337		0.000305176	-4.14337		0.000915527	-4.14368		-0.000305176	-4.14307		-0.000915527	-4.14551
1594		0.000610352	-4.12933		-0.0012207	-4.13422		0.000915527	-4.14612		-0.000610352	-4.14368		0.000915527	-4.14642		-0.0012207	-4.13605		-0.0012207	-4.14886
1595		-0.000915527	-4.12903		-0.0012207	-4.12933		0.000610352	-4.14429		-0.000915527	-4.14581		0	-4.14581		-0.000915527	-4.1394		-0.000915527	-4.15192
1596		-0.00152588	-4.13361		0	-4.13239		-0.000915527	-4.15619		-0.0012207	-4.14856		-0.000915527	-4.14825		0.000305176	-4.14612		0.000305176	-4.1568
1597		-0.000915527	-4.13239		0.0012207	-4.14093		-0.0012207	-4.14886		-0.000305176	-4.15192		-0.0012207	-4.13574		0.000305176	-4.15009		0.000610352	-4.14795
1598		0.000305176	-4.13605		0.000610352	-4.14856		-0.0012207	-4.13971		0.000610352	-4.14185		-0.000305176	-4.13788		0.000305176	-4.15314		0	-4.15985
1599		0.000915527	-4.13422		0	-4.14154		0	-4.13544		0.000305176	-4.13483		0.000305176	-4.14062		0.000305176	-4.1507		-0.000305176	-4.15802
1600		0.000305176	-4.13605		-0.0012207	-4.13879		0.000915527	-4.13239		-0.000305176	-4.13696		0	-4.14734		0	-4.1507		-0.000305176	-4.14856
1601		-0.000610352	-4.13055		-0.00152588	-4.13452		0.000610352	-4.14001		-0.000915527	-4.14246		0	-4.14246		0	-4.14429		0	-4.14978
1602		-0.000610352	-4.12659		0	-4.14001		-0.000915527	-4.13879		-0.000610352	-4.14551		0.000305176	-4.13971		-0.0012207	-4.14948		-0.000305176	-4.15588
1603		-0.000610352	-4.13239		0.000915527	-4.13269		-0.000915527	-4.14734		0	-4.1452		0	-4.1391		-0.000610352	-4.14978		-0.0012207	-4.15833
1604		0.000305176	-4.1394		0.000305176	-4.13666		-0.000915527	-4.14124		-0.000610352	-4.1449		-0.000305176	-4.13605		-0.000610352	-4.15619		-0.0012207	-4.15558
1605		0.000915527	-4.13788		-0.000305176	-4.14093		0	-4.14795		0	-4.14398		-0.0012207	-4.14001		0.000610352	-4.15253		-0.000305176	-4.14825
1606		0.000305176	-4.13391		-0.000915527	-4.14246		0.000305176	-4.13422		-0.000305176	-4.13544		-0.000915527	-4.14154		0.000915527	-4.14886		0.000915527	-4.14886
1607		-0.000610352	-4.13147		-0.000915527	-4.13513		0.000305176	-4.13818		0	-4.13208		-0.000305176	-4.14856		-0.000305176	-4.14856		0	-4.14703
1608		-0.0012207	-4.13391		-0.000610352	-4.12994		-0.000305176	-4.14368		0.000610352	-4.13788		0.000915527	-4.1452		-0.000305176	-4.14978		0.000305176	-4.14978
1609		-0.000305176	-4.12872		0.000610352	-4.12811		-0.000305176	-4.14642		-0.000305176	-4.13727		0.000915527	-4.14703		-0.000915527	-4.1507		-0.000305176	-4.15009
1610		0.000610352	-4.1333		0.000305176	-4.13086		-0.0012207	-4.14124		-0.00152588	-4.14276		0	-4.14001		-0.000610352	-4.15771		0	-4.15802
1611		0.000915527	-4.13788		0.000305176	-4.12964		-0.000915527	-4.14154		-0.0012207	-4.14032		-0.000915527	-4.14307		-0.000610352	-4.15619		0.000610352	-4.15741
1612		0	-4.13696		0	-4.133		0	-4.1391		0	-4.14154		-0.0012207	-4.14886		-0.000610352	-4.15314		-0.000610352	-4.15131
1613		-0.000305176	-4.13025		-0.000305176	-4.13208		-0.000305176	-4.1394		0.000915527	-4.14093		-0.000915527	-4.14978		-0.000610352	-4.15375		-0.00152588	-4.14612
1614		-0.000915527	-4.12598		0.000305176	-4.13513		0	-4.1391		0.000915527	-4.14459		0.000305176	-4.14978		0.000305176	-4.14398		-0.000610352	-4.14093
1615		-0.000610352	-4.12598		0.000305176	-4.12811		-0.000305176	-4.14276		-0.000610352	-4.13971		0	-4.14673		0.000610352	-4.14795		0.000305176	-4.15619
1616		0.000305176	-4.13666		-0.000305176	-4.13269		-0.000610352	-4.15222		-0.0012207	-4.15192		0.000305176	-4.14307		0.000305176	-4.15436		0	-4.15192
1617		0.000610352	-4.14062		0	-4.14093		0	-4.14612		-0.0012207	-4.14673		-0.000305176	-4.13727		-0.000305176	-4.16168		-0.000610352	-4.16077
1618		0.000305176	-4.14062		-0.000305176	-4.14825		-0.000610352	-4.14124		-0.000305176	-4.14185		-0.000610352	-4.13452		-0.000915527	-4.15985		0	-4.15955
1619		-0.000915527	-4.14368		0.000610352	-4.14612		-0.000305176	-4.13483		0.000610352	-4.13208		-0.000305176	-4.1449		-0.000915527	-4.15894		0.000305176	-4.15985
1620		-0.0012207	-4.14429		-0.000610352	-4.14398		-0.000305176	-4.13666		0.000610352	-4.13208		-0.000610352	-4.1507		-0.000305176	-4.15436		0	-4.1507
1621		-0.000610352	-4.13361		-0.000915527	-4.14795		0	-4.14124		0.000305176	-4.13757		-0.000610352	-4.151		0.000610352	-4.15344		-0.0012207	-4.15619
1622		0.000915527	-4.133		-0.000610352	-4.13971		0.000305176	-4.14856		-0.000305176	-4.14062		0.000305176	-4.14612		0.0012207	-4.15527		-0.0012207	-4.1626
1623		0.000305176	-4.13879		0.000610352	-4.15466		-0.000610352	-4.14886		-0.0012207	-4.14032		-0.000305176	-4.14551		0.000305176	-4.15131		-0.0012207	-4.16412
1624		0.000305176	-4.14032		0.000305176	-4.15436		-0.00152588	-4.15466		-0.000610352	-4.14246		0.000610352	-4.14703		-0.000305176	-4.16016		0	-4.15619
1625		-0.000610352	-4.1452		0.000305176	-4.16107		-0.000915527	-4.15222		0.000305176	-4.14001		0.000305176	-4.14337		0.000305176	-4.1568		0.000610352	-4.15222
1626		-0.000915527	-4.14368		-0.000610352	-4.15741		0.000305176	-4.14581		0.000305176	-4.13422		-0.0012207	-4.14703		-0.000305176	-4.15344		-0.000305176	-4.14978
1627		0	-4.14062		-0.00152588	-4.14978		0.000610352	-4.13788		0.000305176	-4.1333		-0.00152588	-4.15314		-0.00152588	-4.14673		-0.000305176	-4.1507
1628		0	-4.14185		-0.000610352	-4.14032		0.000610352	-4.15405		-0.000305176	-4.14001		-0.000915527	-4.15558		-0.0012207	-4.14581		0.000610352	-4.15253
1629		0.000305176	-4.14459		-0.000610352	-4.14124		-0.000610352	-4.15588		-0.000305176	-4.15009		0.000305176	-4.13879		0	-4.15222		0.000915527	-4.15405
1630		0.000610352	-4.14337		0.000915527	-4.14337		-0.0012207	-4.15436		0.000305176	-4.15131		0.000610352	-4.14368		0.000915527	-4.15314		0	-4.16168
1631		-0.000305176	-4.151		0.0012207	-4.14246		-0.0012207	-4.14917		-0.000915527	-4.15283		0.000305176	-4.14124		0.000915527	-4.15314		-0.0012207	-4.1571
1632		-0.000610352	-4.15283		-0.000305176	-4.14368		-0.000305176	-4.14764		-0.000610352	-4.15131		0.000305176	-4.14825		-0.000305176	-4.14795		-0.0012207	-4.15009
1633		-0.000610352	-4.14642		-0.000915527	-4.14734		0.000305176	-4.14185		-0.000305176	-4.15619		-0.000915527	-4.14948		-0.000610352	-4.15405		-0.000305176	-4.14185
1634		-0.000305176	-4.13849		-0.0012207	-4.14795		0.000610352	-4.14917		0	-4.14703		-0.000915527	-4.14825		-0.0012207	-4.14215		0	-4.14917
1635		0.000305176	-4.14429		-0.000305176	-4.13879		-0.000305176	-4.14673		0.0012207	-4.15588		0.000305176	-4.14032		-0.000305176	-4.14581		-0.000305176	-4.14856
1636		0	-4.14856		0.000915527	-4.14551		-0.000610352	-4.15192		0.000305176	-4.15894		0	-4.14307		-0.000305176	-4.15558		-0.000305176	-4.15771
1637		-0.000305176	-4.15161		0.000610352	-4.15192		-0.00152588	-4.14886		-0.0012207	-4.15955		-0.000305176	-4.12933		-0.0012207	-4.15741		0	-4.1571
1638		-0.000610352	-4.15314		-0.000610352	-4.15405		-0.000610352	-4.14124		-0.00152588	-4.14978		0	-4.12872		0	-4.15558		0.000610352	-4.15771
1639		-0.000305176	-4.14795		-0.000915527	-4.15558		0.000610352	-4.13788		-0.00213623	-4.14307		0.000610352	-4.13879		0	-4.14825		0.000305176	-4.15466
1640		-0.000305176	-4.151		-0.000610352	-4.15222		0.00213623	-4.13361		0.000610352	-4.14307		0.000610352	-4.14337		0.0012207	-4.1452		-0.000915527	-4.1507
1641		-0.000305176	-4.14124		0.000305176	-4.15283		0.000305176	-4.14886		0.000610352	-4.14612		-0.000915527	-4.14093		0.000305176	-4.13696		-0.0012207	-4.1507
1642		0	-4.13605		0.000915527	-4.15466		-0.000610352	-4.14948		0	-4.14825		-0.000915527	-4.13788		-0.000915527	-4.1452		-0.0012207	-4.15771
1643		0	-4.14093		0.000305176	-4.15558		-0.000610352	-4.15192		-0.000610352	-4.14948		-0.00183105	-4.13757		-0.000915527	-4.14795		0.000305176	-4.16046
1644		0	-4.14398		-0.000305176	-4.15649		0.000305176	-4.15009		-0.000915527	-4.14734		0.000610352	-4.13361		-0.00152588	-4.15527		-0.000305176	-4.16016
1645		-0.000610352	-4.13818		-0.000915527	-4.16138		-0.000305176	-4.14917		-0.000915527	-4.14948		0.000915527	-4.13727		0.000610352	-4.1568		-0.000305176	-4.15161
1646		-0.000610352	-4.13544		-0.0012207	-4.15894		0.000305176	-4.13788		-0.000305176	-4.1391		0.000305176	-4.13483		0.000305176	-4.15009		0.000305176	-4.15405
1647		-0.000610352	-4.13513		-0.000305176	-4.14612		0.000305176	-4.14368		0.000305176	-4.13788		-0.000305176	-4.14612		0	-4.1391		0.0012207	-4.14978
1648		0	-4.13483		0.000305176	-4.14337		0.000305176	-4.15253		0	-4.1452		-0.0012207	-4.1391		-0.000305176	-4.14917		0.0012207	-4.14795
1649		-0.000305176	-4.13086		0	-4.14062		0.000305176	-4.15649		0	-4.14856		-0.000915527	-4.1449		-0.000305176	-4.15527		-0.000305176	-4.1507
1650		-0.000305176	-4.13666		0	-4.14917		0	-4.15741		-0.000915527	-4.15527		0	-4.1394		0	-4.15375		-0.000610352	-4.14917
1651		-0.000305176	-4.14612		-0.000610352	-4.14764		-0.0012207	-4.15344		-0.000610352	-4.15131		-0.000305176	-4.14337		-0.000610352	-4.15497		-0.000610352	-4.15009
1652		-0.0012207	-4.14703		-0.000915527	-4.15222		-0.0012207	-4.151		-0.000305176	-4.14673		-0.000610352	-4.14764		-0.0012207	-4.15741		-0.000305176	-4.1391
1653		-0.000305176	-4.14001		0.000305176	-4.151		-0.000305176	-4.15222		-0.000305176	-4.14368		-0.000305176	-4.15131		-0.0012207	-4.15131		-0.000610352	-4.14276
1654		-0.000305176	-4.13544		0.000305176	-4.151		0.000610352	-4.15192		0	-4.14215		0	-4.14612		0	-4.15405		-0.000915527	-4.14154
1655		0.000305176	-4.13757		0	-4.14307		0.000610352	-4.15283		0	-4.1333		0.000610352	-4.14581		0.00183105	-4.15497		-0.000305176	-4.15497
1656		0.000305176	-4.14124		0	-4.14307		0	-4.15833		0.000305176	-4.15375		-0.000610352	-4.14429		0.000610352	-4.16077		0	-4.15802
1657		-0.000610352	-4.14368		-0.000305176	-4.15222		-0.000915527	-4.16077		0.000305176	-4.15497		-0.00152588	-4.13574		-0.000305176	-4.16718		0.000915527	-4.16656
1658		-0.0012207	-4.14764		-0.000305176	-4.14978		-0.00152588	-4.15131		-0.000915527	-4.14856		-0.00152588	-4.13696		-0.000610352	-4.16382		0	-4.16412
1659		-0.000610352	-4.14459		-0.000305176	-4.15588		-0.000610352	-4.14856		-0.00152588	-4.14612		-0.000305176	-4.14246		-0.000610352	-4.15649		-0.000915527	-4.16687
1660		-0.000305176	-4.14246		-0.000610352	-4.15192		0.000305176	-4.15009		-0.000915527	-4.14673		0.000915527	-4.14825		-0.000305176	-4.15497		-0.0012207	-4.1571
1661		0.000610352	-4.13361		-0.000305176	-4.15863		0.00152588	-4.15039		0	-4.15222		0.000915527	-4.14764		-0.000305176	-4.15039		-0.000610352	-4.15649
1662		0	-4.13208		0	-4.15283		0	-4.15588		0.000915527	-4.15527		0	-4.1449		-0.000305176	-4.15436		-0.000610352	-4.16351
1663		-0.000305176	-4.14062		0.000610352	-4.15802		-0.000915527	-4.15649		0.000915527	-4.15466		-0.000915527	-4.14124		0	-4.15344		-0.000915527	-4.16656
1664		-0.000610352	-4.15039		0	-4.15466		-0.00152588	-4.15375		-0.000610352	-4.151		-0.0012207	-4.14368		0.000610352	-4.16321		0	-4.16321
1665		-0.000915527	-4.14948		-0.000610352	-4.16107		-0.0012207	-4.15222		-0.0012207	-4.15192		0	-4.14154		0.0012207	-4.16229		0.000305176	-4.16077
1666		0.000305176	-4.14703		-0.000915527	-4.15192		0.0012207	-4.14337		-0.000915527	-4.14551		0.000610352	-4.14337		-0.000305176	-4.15741		0.000610352	-4.15741
1667		0.000610352	-4.14825		-0.000305176	-4.14886		0.0012207	-4.1449		0	-4.14124		0	-4.13971		-0.0012207	-4.15405		0.000305176	-4.15894
1668		0.000915527	-4.14795		-0.000305176	-4.14124		0.000305176	-4.15222		0.000915527	-4.1507		0	-4.15405		-0.00152588	-4.15466		-0.000915527	-4.16016
1669		0	-4.14673		0.000610352	-4.14642		-0.000305176	-4.15649		0	-4.15619		-0.000305176	-4.14642		-0.000305176	-4.15802		-0.000610352	-4.15863
1670		-0.00152588	-4.15009		0.000915527	-4.14886		-0.000610352	-4.15649		-0.000305176	-4.15527		0.000305176	-4.14154		0.000305176	-4.16016		0	-4.1684
1671		-0.000610352	-4.15466		-0.000915527	-4.15588		-0.000915527	-4.15375		-0.000305176	-4.15253		-0.000305176	-4.14307		0.000305176	-4.16351		-0.000610352	-4.1626
1672		0.000305176	-4.1568		-0.0012207	-4.15344		0.000305176	-4.15131		-0.0012207	-4.151		-0.00152588	-4.14703		-0.000610352	-4.15741		-0.0012207	-4.16107
1673		0.000915527	-4.14917		-0.000915527	-4.15619		0	-4.1452		-0.000305176	-4.14886		-0.000915527	-4.14459		-0.000610352	-4.16534		-0.000610352	-4.14551
1674		0.000305176	-4.14093		-0.000305176	-4.15741		0	-4.151		-0.000305176	-4.14429		-0.000305176	-4.14703		-0.000305176	-4.15802		0	-4.16687
1675		-0.000610352	-4.14124		0.000915527	-4.14948		0	-4.14703		-0.000305176	-4.14673		0.000915527	-4.14825		0	-4.15924		0.000915527	-4.1684
1676		-0.0012207	-4.14734		0.000610352	-4.15192		-0.000610352	-4.15375		0	-4.15527		0.000610352	-4.14978		-0.000610352	-4.16656		0.0012207	-4.17389
1677		-0.000610352	-4.1507		-0.0012207	-4.16016		-0.000610352	-4.14764		-0.000305176	-4.15894		-0.000305176	-4.1391		-0.000610352	-4.17175		0	-4.16931
1678		0	-4.15009		-0.00152588	-4.16595		-0.000305176	-4.14276		0	-4.15527		-0.000915527	-4.1452		-0.000610352	-4.16534		-0.000610352	-4.17358
1679		0.000610352	-4.14795		-0.0012207	-4.16321		-0.000610352	-4.14459		-0.000305176	-4.14703		-0.000915527	-4.14978		0.000610352	-4.15924		0	-4.16809
1680		0.000610352	-4.14307		0.000305176	-4.16351		0	-4.14551		-0.0012207	-4.1452		-0.000610352	-4.15741		0.000915527	-4.15497		0	-4.15924
1681		-0.000305176	-4.14062		0.000610352	-4.16351		-0.000305176	-4.15192		-0.000610352	-4.15466		0	-4.15741		-0.000305176	-4.15375		-0.000915527	-4.16077
1682		-0.000915527	-4.13757		0.000610352	-4.16534		0.000305176	-4.15253		-0.000305176	-4.15558		0.000305176	-4.15039		-0.000610352	-4.14886		-0.000610352	-4.16687
1683		-0.000610352	-4.14795		-0.000610352	-4.15955		0.000305176	-4.14856		0	-4.15497		0	-4.15466		-0.000915527	-4.15222		-0.000610352	-4.16962
1684		0.000305176	-4.14978		-0.0012207	-4.16687		-0.000610352	-4.151		0.000610352	-4.15253		0	-4.15283		-0.000915527	-4.15771		0.000915527	-4.16992
1685		0.000610352	-4.15192		-0.0012207	-4.16748		-0.000915527	-4.14703		-0.000610352	-4.151		0	-4.15588		0	-4.15558		0.000305176	-4.16595
1686		0.000915527	-4.14581		-0.000305176	-4.1687		-0.000305176	-4.1449		-0.000915527	-4.14734		-0.000305176	-4.15161		-0.000305176	-4.14703		0	-4.16504
1687		-0.000915527	-4.14276		0.000915527	-4.15771		0	-4.14703		-0.0012207	-4.14551		-0.0012207	-4.16534		0.000305176	-4.14062		0	-4.16504
1688		-0.00152588	-4.14307		0.000305176	-4.15619		0.000915527	-4.1571		-0.000305176	-4.15283		-0.0012207	-4.1629		-0.000610352	-4.14093		0	-4.16382
1689		-0.0012207	-4.13849		-0.000305176	-4.15741		0	-4.16077		0.00152588	-4.16199		-0.000610352	-4.15863		0.000610352	-4.13849		0.000305176	-4.16779
1690		0.000305176	-4.14185		-0.00152588	-4.16443		-0.000915527	-4.16046		0.000610352	-4.16138		0	-4.15283		-0.000305176	-4.14581		-0.0012207	-4.17297
1691		0.000915527	-4.14398		-0.000610352	-4.16168		-0.00183105	-4.15466		-0.000305176	-4.15833		0.000305176	-4.15314		-0.000915527	-4.14673		-0.0012207	-4.17419
1692		-0.000610352	-4.15039		0.000305176	-4.16534		-0.000610352	-4.15375		-0.0012207	-4.15283		0	-4.15466		-0.0012207	-4.14703		-0.000610352	-4.15894
1693		-0.000610352	-4.14124		0.000610352	-4.16351		0.000305176	-4.1507		-0.000915527	-4.15466		-0.000915527	-4.15924		-0.000915527	-4.14856		0.000305176	-4.16626
1694		-0.000915527	-4.13727		0	-4.16016		0.000915527	-4.15314		0	-4.15436		-0.0012207	-4.15649		0.000305176	-4.14307		0.000610352	-4.16687
1695		-0.000915527	-4.13971		0	-4.15222		0.000305176	-4.15436		0.000305176	-4.15649		-0.0012207	-4.15924		0.000610352	-4.14398		-0.000305176	-4.17694
1696		0	-4.14642		-0.000305176	-4.15161		-0.000915527	-4.16046		0	-4.16107		0.000610352	-4.1571		0	-4.15192		-0.000305176	-4.17114
1697		0.000610352	-4.14764		0	-4.16077		-0.000915527	-4.16229		0	-4.16626		0.000915527	-4.15253		-0.000305176	-4.15588		0	-4.17816
1698		0.000305176	-4.14337		0.000305176	-4.15253		-0.000915527	-4.15649		0	-4.15802		0	-4.15039		-0.000610352	-4.15314		0.000610352	-4.17175
1699		-0.000305176	-4.14734		0.000305176	-4.16565		0	-4.15588		0.000305176	-4.15192		0	-4.15863		-0.000610352	-4.14673		-0.000915527	-4.17328
1700		-0.000915527	-4.14917		0	-4.16321		0.000610352	-4.15985		-0.000305176	-4.15344		-0.000610352	-4.16504		-0.0012207	-4.14917		-0.0012207	-4.16382
1701		-0.000610352	-4.14124		0	-4.16412		0.000305176	-4.16229		-0.0012207	-4.15527		-0.000305176	-4.16107		-0.000915527	-4.14703		-0.00152588	-4.16656
1702		0.000915527	-4.14124		0	-4.16077		-0.000305176	-4.15985		-0.000610352	-4.1571		-0.000305176	-4.15955		-0.000305176	-4.14795		0	-4.16962
1703		0.000915527	-4.14795		-0.000305176	-4.16687		-0.000915527	-4.15741		0	-4.15802		-0.000610352	-4.15131		0	-4.14642		0	-4.17328
1704		0	-4.15436		-0.000305176	-4.16473		-0.000305176	-4.15985		0.000305176	-4.15985		-0.000305176	-4.1571		0.000610352	-4.15405		0.000305176	-4.16901
1705		-0.000305176	-4.15894		-0.000915527	-4.16809		0	-4.16046		0.000305176	-4.15833		-0.000305176	-4.15222		0	-4.15588		0	-4.16321
1706		-0.000915527	-4.15619		0	-4.16656		0.000305176	-4.15192		-0.000305176	-4.1571		0.000610352	-4.16077		-0.000915527	-4.14734		0.000305176	-4.1629
1707		-0.000610352	-4.15558		-0.000305176	-4.1568		-0.000305176	-4.1568		-0.000915527	-4.15802		0.000305176	-4.16565		-0.000915527	-4.14429		0.000305176	-4.16016
1708		0	-4.151		0.000305176	-4.15283		-0.000305176	-4.16412		-0.000610352	-4.16321		-0.000610352	-4.16931		-0.000610352	-4.14001		-0.000610352	-4.1629
1709		0.000305176	-4.15588		0.000915527	-4.15649		0.000305176	-4.1626		-0.000610352	-4.17358		-0.00152588	-4.1568		0	-4.15619		-0.0012207	-4.15863
1710		0	-4.14886		-0.00152588	-4.15985		0	-4.16748		0.000610352	-4.17236		-0.00152588	-4.15527		0	-4.14429		-0.0012207	-4.16901
1711		-0.000305176	-4.16443		-0.000915527	-4.16138		-0.000915527	-4.16321		0.000915527	-4.16412		-0.000305176	-4.15161		0	-4.16351		0	-4.15863
1712		-0.0012207	-4.16504		-0.000305176	-4.1626		-0.000610352	-4.15833		0	-4.15161		0.000610352	-4.15375		0	-4.16168		0.000305176	-4.16718
1713		-0.000610352	-4.15649		-0.000305176	-4.16046		-0.000305176	-4.15802		-0.000610352	-4.14825		0.000610352	-4.15558		0	-4.16016		-0.000305176	-4.16321
1714		0	-4.15009		0.000915527	-4.16046		0.000305176	-4.15985		-0.000305176	-4.15863		-0.000305176	-4.15741		0	-4.15405		0	-4.16626
1715		0	-4.15039		0.000610352	-4.151		0.00183105	-4.15741		-0.000610352	-4.15314		-0.000915527	-4.15924		-0.000610352	-4.1568		0	-4.16718
1716		-0.0012207	-4.15192		-0.000915527	-4.15405		0	-4.16809		0.000610352	-4.15771		-0.000610352	-4.15771		-0.0012207	-4.16351		0.0012207	-4.17114
1717		-0.000610352	-4.15314		-0.000915527	-4.15619		-0.000610352	-4.16595		0.000305176	-4.15924		-0.000305176	-4.15405		-0.000610352	-4.16473		0	-4.16626
1718		-0.000610352	-4.15253		-0.000610352	-4.17236		-0.00152588	-4.1626		0.000305176	-4.15161		-0.000305176	-4.15375		0	-4.16351		-0.0012207	-4.1687
1719		-0.000305176	-4.1571		0.000305176	-4.17023		-0.000610352	-4.15863		-0.000305176	-4.1452		-0.000305176	-4.15894		0.000915527	-4.15833		-0.00152588	-4.16687
1720		-0.000305176	-4.15436		0.0012207	-4.16687		0.000305176	-4.15985		-0.000305176	-4.14215		-0.000305176	-4.1626		0	-4.15649		-0.000610352	-4.15955
1721		-0.000305176	-4.15161		0.000610352	-4.15802		0.000305176	-4.15771		-0.000305176	-4.14581		0.000610352	-4.16321		-0.000610352	-4.15283		0.000610352	-4.15955
1722		0	-4.14825		-0.000610352	-4.16412		0.000610352	-4.16138		-0.000305176	-4.14978		0.000915527	-4.15527		0	-4.15253		-0.000610352	-4.16565
1723		0	-4.1568		-0.0012207	-4.16412		-0.000610352	-4.1568		-0.000610352	-4.15009		0	-4.15558		0	-4.15527		0	-4.16748
1724		-0.000305176	-4.16321		-0.000915527	-4.16321		-0.000915527	-4.16077		-0.000610352	-4.14612		-0.00152588	-4.1449		-0.000610352	-4.16351		0.000305176	-4.16901
1725		-0.000610352	-4.16199		0.000305176	-4.16931		-0.0012207	-4.1571		-0.000610352	-4.15619		-0.0012207	-4.16168		-0.000915527	-4.16046		0.000305176	-4.16077
1726		-0.0012207	-4.16077		0.0012207	-4.16931		-0.000305176	-4.1507		0.000610352	-4.1507		-0.000305176	-4.1629		-0.000610352	-4.15619		0.000305176	-4.15802
1727		-0.000305176	-4.15314		0.000610352	-4.16138		0.0012207	-4.15192		0.000305176	-4.14917		0.0012207	-4.17236		-0.000305176	-4.14551		-0.000915527	-4.15527
1728		0	-4.15833		-0.000305176	-4.15771		0.000610352	-4.16046		-0.000915527	-4.15741		0.000305176	-4.17389		0.000610352	-4.15588		-0.000915527	-4.15436
1729		-0.000610352	-4.15253		-0.0012207	-4.15771		-0.000305176	-4.16748		-0.00152588	-4.16595		0	-4.16382		0.000305176	-4.1452		-0.000610352	-4.15527
1730		0	-4.16046		-0.0012207	-4.16565		-0.000610352	-4.16687		-0.000305176	-4.16046		-0.000610352	-4.15802		-0.000610352	-4.16351		0	-4.16046
1731		-0.000305176	-4.16534		0.000610352	-4.1629		-0.0012207	-4.16046		0.000305176	-4.15344		-0.000915527	-4.15802		-0.0012207	-4.16626		-0.000610352	-4.1629
1732		-0.000610352	-4.16992		0.000610352	-4.16382		0.000305176	-4.15924		0.000915527	-4.14917		-0.000305176	-4.15985		-0.0012207	-4.16595		-0.000610352	-4.1571
1733		0	-4.16077		0.000610352	-4.1629		0.000305176	-4.16138		0.000305176	-4.14856		-0.000305176	-4.16412		0	-4.1629		0.000305176	-4.15283
1734		-0.000305176	-4.15436		0	-4.15955		0	-4.15527		-0.000610352	-4.14734		-0.000305176	-4.16718		0.000915527	-4.15741		0.000915527	-4.15588
1735		0.000305176	-4.15192		-0.000610352	-4.15497		0	-4.16412		-0.000915527	-4.14734		0	-4.16443		0.000305176	-4.15741		0.000610352	-4.16229
1736		0	-4.15131		-0.000610352	-4.15131		-0.000305176	-4.17328		-0.0012207	-4.15619		0.000305176	-4.16168		-0.000305176	-4.16077		-0.000305176	-4.16443
1737		-0.000305176	-4.15649		0.000305176	-4.17053		-0.000305176	-4.17023		0.000305176	-4.15466		0.000610352	-4.1571		-0.000305176	-4.16656		-0.000915527	-4.16473
1738		-0.0012207	-4.15863		0.000305176	-4.17389		-0.000305176	-4.16077		0.000305176	-4.15131		0	-4.15741		0.000610352	-4.16443		-0.000915527	-4.16656
1739		-0.000610352	-4.15802		0.000305176	-4.17572		-0.000610352	-4.15741		0	-4.14459		-0.0012207	-4.16016		-0.000915527	-4.15894		0	-4.1684
1740		0	-4.16046		0	-4.16473		0	-4.15222		0	-4.14276		-0.0012207	-4.16779		-0.00152588	-4.15771		0	-4.16199
1741		0.000915527	-4.15375		-0.000610352	-4.16962		0.000305176	-4.1571		-0.000610352	-4.14612		-0.000305176	-4.1626		-0.0012207	-4.15741		-0.000305176	-4.16382
1742		0.000305176	-4.15436		-0.000305176	-4.16473		0	-4.15588		-0.000610352	-4.14978		0.000915527	-4.16016		0	-4.15802		-0.000305176	-4.16931
1743		-0.000305176	-4.16382		-0.000305176	-4.16687		0.000610352	-4.15436		0	-4.15375		0.000915527	-4.15283		0.000610352	-4.15833		0.000610352	-4.17511
1744		-0.000915527	-4.16718		-0.000305176	-4.16473		-0.000305176	-4.15314		-0.000305176	-4.1568		-0.000305176	-4.16107		0.000610352	-4.16229		0.000915527	-4.1745
1745		0	-4.1684		0	-4.17297		-0.000610352	-4.15619		-0.000305176	-4.16077		-0.000305176	-4.15833		-0.000305176	-4.16321		0	-4.16748
1746		0	-4.16412		0	-4.17023		0	-4.14612		0	-4.15375		-0.000915527	-4.16077		-0.000915527	-4.15375		-0.000305176	-4.16626
1747		0.000305176	-4.16138		-0.000305176	-4.16565		-0.000610352	-4.15192		0.000305176	-4.14917		-0.000305176	-4.16901		-0.000610352	-4.14886		-0.000915527	-4.1626
1748		0.000305176	-4.15405		0	-4.15894		0.0012207	-4.15741		0	-4.15802		0	-4.1684		-0.000305176	-4.14368		-0.000305176	-4.16443
1749		-0.000305176	-4.16809		-0.000915527	-4.16016		0.000915527	-4.15894		-0.000305176	-4.16321		-0.000305176	-4.1571		-0.000610352	-4.15649		-0.000915527	-4.15955
1750		-0.0012207	-4.16626		-0.000915527	-4.16199		-0.000610352	-4.16229		-0.0012207	-4.16077		0	-4.15527		-0.000305176	-4.15802		-0.000915527	-4.17755
1751		-0.000610352	-4.17419		-0.000305176	-4.16107		-0.000915527	-4.1568		-0.000305176	-4.15588		0.000305176	-4.15405		-0.000305176	-4.16046		-0.0012207	-4.1748
1752		0.000305176	-4.1745		0	-4.16565		-0.000915527	-4.15924		0	-4.15619		-0.000305176	-4.15588		0.000610352	-4.15924		0.000610352	-4.17236
1753		0.000610352	-4.1684		0.000610352	-4.16168		0	-4.15497		0.000915527	-4.15375		0	-4.1571		0.000915527	-4.15863		0.000915527	-4.1571
1754		0.000305176	-4.15924		0	-4.16016		0.000610352	-4.16534		0.000610352	-4.15436		-0.0012207	-4.15985		-0.000610352	-4.14978		0	-4.16687
1755		-0.000305176	-4.15405		-0.0012207	-4.14856		0.000305176	-4.16443		-0.000610352	-4.15466		-0.0012207	-4.15833		-0.000610352	-4.15192		-0.000305176	-4.17145
1756		-0.0012207	-4.15588		-0.0012207	-4.15894		-0.000305176	-4.17175		-0.00152588	-4.1629		-0.000305176	-4.15955		-0.00183105	-4.15833		-0.000610352	-4.16931
1757		-0.000305176	-4.16107		-0.000305176	-4.16626		-0.0012207	-4.16779		-0.000915527	-4.16656		0.000305176	-4.15405		-0.000305176	-4.16626		0	-4.17297
1758		0	-4.15924		0.000305176	-4.17114		-0.0012207	-4.15894		0	-4.15649		0.00152588	-4.151		0.000610352	-4.1626		-0.000305176	-4.17358
1759		0.000610352	-4.16168		0.000915527	-4.1626		0	-4.14581		0.000610352	-4.15283		0.000305176	-4.15527		0.000305176	-4.15924		-0.0012207	-4.17419
1760		0.000610352	-4.16168		0.000305176	-4.16077		0.000305176	-4.15588		0.000915527	-4.15253		-0.000610352	-4.15466		0	-4.15558		-0.000610352	-4.1626
1761		-0.000610352	-4.15741		-0.0012207	-4.15894		0.000305176	-4.15802		0	-4.15771		-0.000915527	-4.15619		0	-4.15466		0	-4.15985
1762		-0.0012207	-4.15833		-0.0012207	-4.15588		-0.000305176	-4.16138		-0.000610352	-4.15283		-0.000915527	-4.14307		0.000305176	-4.15619		0.0012207	-4.16809
1763		-0.000915527	-4.15527		-0.0012207	-4.15436		-0.000305176	-4.16199		-0.0012207	-4.16595		0	-4.15405		-0.000305176	-4.15253		0.000305176	-4.17206
1764		0.000305176	-4.16992		0.000305176	-4.15527		-0.000610352	-4.16321		-0.000305176	-4.16687		0	-4.15588		-0.000915527	-4.16168		-0.000305176	-4.16962
1765		0.000915527	-4.16687		0.0012207	-4.16321		-0.000305176	-4.16046		0.000305176	-4.16718		0.000610352	-4.16382		-0.00152588	-4.15588		-0.000915527	-4.16626
1766		0.000305176	-4.16534		0.000305176	-4.1626		0	-4.15466		0.000610352	-4.16046		0	-4.1629		-0.000915527	-4.15222		-0.000305176	-4.1629
1767		-0.000915527	-4.15436		-0.000610352	-4.14734		0	-4.1571		0	-4.16077		0.000305176	-4.16962		0.000305176	-4.14398		0	-4.16626
1768		-0.0012207	-4.16565		-0.00152588	-4.14948		0.000305176	-4.1626		-0.000305176	-4.16229		-0.000305176	-4.17053		0.000915527	-4.15588		-0.000610352	-4.16534
1769		-0.000610352	-4.16626		-0.000305176	-4.151		-0.000305176	-4.16718		-0.000305176	-4.1684		-0.000915527	-4.16351		0	-4.16107		-0.000915527	-4.17084
1770		0.000305176	-4.16473		0.000915527	-4.15619		-0.000305176	-4.16138		-0.000610352	-4.16656		-0.000915527	-4.15527		-0.000610352	-4.16748		-0.000610352	-4.17633
1771		0.000915527	-4.16931		0.000915527	-4.15741		0	-4.1626		-0.000305176	-4.15833		-0.000610352	-4.15802		-0.0012207	-4.16687		0.000915527	-4.17816
1772		0	-4.17114		0	-4.15863		-0.000915527	-4.15588		-0.000305176	-4.1568		0.000305176	-4.1629		-0.000610352	-4.16534		0.000305176	-4.1687
1773		-0.000915527	-4.15833		0	-4.15649		-0.000305176	-4.16779		-0.000305176	-4.15558		0.0012207	-4.16534		-0.000610352	-4.1629		0.000305176	-4.16534
1774		-0.0012207	-4.15253		-0.000915527	-4.15497		0	-4.16504		0.000610352	-4.15649		0.000305176	-4.16656		-0.000305176	-4.15955		-0.000305176	-4.16077
1775		-0.000610352	-4.14825		-0.000610352	-4.15588		0.000305176	-4.17236		0.000305176	-4.15558		-0.000610352	-4.16656		-0.000610352	-4.16077		0.000610352	-4.1684
1776		0	-4.15192		0	-4.15833		0.000610352	-4.17816		-0.000305176	-4.1629		-0.000915527	-4.16779		-0.000305176	-4.16656		-0.000305176	-4.16962
1777		0.000915527	-4.15314		0.000305176	-4.1687		-0.000610352	-4.17603		-0.0012207	-4.1629		-0.0012207	-4.15771		0.000305176	-4.17236		-0.0012207	-4.17114
1778		0.000305176	-4.15588		0.000305176	-4.17053		-0.0012207	-4.16382		-0.00152588	-4.15619		-0.000610352	-4.15955		0.000610352	-4.17114		-0.0012207	-4.17419
1779		-0.0012207	-4.15497		-0.000305176	-4.16626		-0.000610352	-4.15955		0	-4.14917		0.000610352	-4.16534		-0.000915527	-4.16595		-0.000610352	-4.1748
1780		-0.00152588	-4.15833		-0.000610352	-4.15497		-0.000305176	-4.15955		0.0012207	-4.151		0.000610352	-4.17267		-0.0012207	-4.16473		0.000610352	-4.16626
1781		-0.000610352	-4.15253		-0.000610352	-4.1571		0.000915527	-4.16595		0.000915527	-4.15039		0.000305176	-4.17023		-0.0012207	-4.16168		0.000915527	-4.16779
1782		0.000915527	-4.15131		0.000305176	-4.15649		0.000305176	-4.16504		-0.000305176	-4.16229		-0.0012207	-4.17297		0.000305176	-4.16107		0	-4.17419
1783		0.000915527	-4.15924		0.000610352	-4.1571		-0.000610352	-4.16656		-0.000915527	-4.15924		-0.000305176	-4.1626		0.000915527	-4.16168		-0.000305176	-4.17633
1784		-0.000305176	-4.16382		0	-4.15771		-0.0012207	-4.16534		-0.000915527	-4.16443		-0.000305176	-4.17236		0	-4.16626		0	-4.17511
1785		-0.000915527	-4.17084		-0.000305176	-4.1687		-0.000915527	-4.16534		-0.000305176	-4.16229		-0.0012207	-4.17114		-0.000305176	-4.16534		-0.000305176	-4.16901
1786		-0.0012207	-4.16473		0	-4.16565		-0.000610352	-4.15771		0.000610352	-4.15741		-0.000305176	-4.17084		-0.000610352	-4.15009		-0.000915527	-4.16718
1787		-0.000305176	-4.17053		0	-4.1629		0.000305176	-4.15619		-0.000305176	-4.14703		0.000305176	-4.17389		-0.000305176	-4.16077		-0.000915527	-4.16534
1788		0.000610352	-4.16931		-0.000305176	-4.15802		0.000915527	-4.16656		0.000305176	-4.15131		0.000305176	-4.1748		-0.000610352	-4.16229		-0.000610352	-4.17084
1789		0.000305176	-4.17175		-0.000610352	-4.15924		-0.000305176	-4.16534		0.000305176	-4.15558		0.000915527	-4.1687		-0.000915527	-4.16809		0.000610352	-4.17328
1790		-0.000610352	-4.16992		0	-4.16382		-0.000915527	-4.16626		-0.000915527	-4.1568		-0.000305176	-4.1626		-0.000305176	-4.16565		0.000305176	-4.18152
1791		-0.000915527	-4.17633		0	-4.16168		-0.0012207	-4.15955		-0.000305176	-4.15344		-0.000915527	-4.15955		0	-4.16748		0	-4.17877
1792		-0.00152588	-4.17633		0.000610352	-4.16687		-0.000305176	-4.1629		-0.000610352	-4.15283		-0.0012207	-4.1684		0.000915527	-4.16779		-0.000305176	-4.16718
1793		-0.000610352	-4.16687		-0.000305176	-4.16321		0.000610352	-4.16199		-0.000305176	-4.15405		-0.000610352	-4.16962		0.000915527	-4.16748		0	-4.15985
1794		0.000915527	-4.15741		-0.000915527	-4.17053		0.000305176	-4.16382		-0.000305176	-4.15588		0.000915527	-4.16809		-0.000305176	-4.16046		0.000305176	-4.1626
1795		0.000305176	-4.16168		-0.000610352	-4.16321		0.000305176	-4.15924		-0.000610352	-4.15802		0	-4.16656		-0.000915527	-4.15771		-0.000915527	-4.16992
1796		-0.000610352	-4.16229		0	-4.16748		-0.000915527	-4.17328		0.000305176	-4.16199		0	-4.16473		-0.0012207	-4.16718		-0.00152588	-4.16809
1797		-0.0012207	-4.16595		0	-4.17664		-0.000915527	-4.16931		0	-4.16351		-0.000305176	-4.15802		-0.000305176	-4.17114		-0.0012207	-4.17328
1798		-0.000915527	-4.16443		0.000610352	-4.17572		-0.000305176	-4.16229		-0.0012207	-4.15497		-0.000610352	-4.15283		0	-4.16901		0	-4.17053
1799		0	-4.1629		0.000305176	-4.17511		-0.000305176	-4.16138		-0.0012207	-4.14917		-0.000305176	-4.16107		0	-4.16595		0.000305176	-4.16565
1800		0.000610352	-4.16595		-0.000915527	-4.16901		-0.000305176	-4.16351		-0.000610352	-4.15039		-0.000305176	-4.16412		-0.000610352	-4.16412		0	-4.16168
1801		0.000305176	-4.15741		-0.00152588	-4.16687		0.000305176	-4.16718		0.000610352	-4.15802		-0.000610352	-4.1687		0.000610352	-4.16016		0	-4.15741
1802		-0.000305176	-4.15741		-0.000610352	-4.16412		-0.000305176	-4.16931		0.000915527	-4.16168		-0.000610352	-4.16565		0.000610352	-4.16107		0	-4.16809
1803		-0.000305176	-4.16412		0.000305176	-4.1684		0.000305176	-4.16931		-0.000305176	-4.16626		0.000610352	-4.16473		-0.0012207	-4.15894		0.000305176	-4.17328
1804		-0.000915527	-4.17145		0.000915527	-4.16656		0	-4.17145		-0.00152588	-4.1626		0.000610352	-4.16534		-0.0012207	-4.16565		-0.000305176	-4.17053
1805		-0.000610352	-4.16656		0	-4.17175		-0.000915527	-4.17145		-0.0012207	-4.16565		0	-4.16565		-0.0012207	-4.1626		-0.00152588	-4.16656
1806		0	-4.16992		-0.000915527	-4.17358		-0.000305176	-4.16168		-0.000305176	-4.15039		-0.000915527	-4.16077		0	-4.15924		-0.0012207	-4.16412
1807		0	-4.16779		-0.00183105	-4.16321		-0.0012207	-4.16565		0.000610352	-4.15253		-0.00152588	-4.16962		0.000305176	-4.15253		-0.000305176	-4.16718
1808		0	-4.16809		-0.000915527	-4.15894		0.000305176	-4.1629		0.000610352	-4.15375		-0.000610352	-4.17084		0.000305176	-4.1571		0.000305176	-4.16534
1809		-0.0012207	-4.16687		0.000915527	-4.16046		0.000915527	-4.1748		0	-4.16321		0.000915527	-4.16229		0.000305176	-4.16412		0.000305176	-4.16779
1810		-0.000915527	-4.16931		0.0012207	-4.16412		-0.000305176	-4.16534		-0.000610352	-4.16199		0.000610352	-4.16138		-0.000610352	-4.16504		0	-4.17664
1811		0.000305176	-4.17114		-0.000305176	-4.1687		-0.000915527	-4.1684		-0.000610352	-4.15863		-0.000305176	-4.16077		-0.000610352	-4.16412		0	-4.17236
1812		0.000610352	-4.16901		-0.000915527	-4.16779		-0.000610352	-4.14825		0	-4.15222		-0.000915527	-4.16046		-0.000305176	-4.16046		0.000915527	-4.16565
1813		0.000915527	-4.16046		-0.0012207	-4.17297		-0.000610352	-4.17297		0	-4.15405		-0.000610352	-4.17053		-0.000305176	-4.16199		-0.000915527	-4.15985
1814		0	-4.15649		-0.000305176	-4.17297		0.000610352	-4.16931		-0.000305176	-4.15466		0.000305176	-4.16992		0	-4.15131		-0.000915527	-4.16382
1815		-0.000305176	-4.15344		0.000305176	-4.16534		0.0012207	-4.16748		0	-4.15283		0	-4.17114		0	-4.15314		-0.00305176	-4.16779
1816		-0.000305176	-4.16229		0.000610352	-4.1629		0	-4.17328		0.000305176	-4.16016		0	-4.17084		0.000610352	-4.15955		-0.000610352	-4.17419
1817		0	-4.16229		0.000305176	-4.16779		-0.000915527	-4.17206		0.000610352	-4.16077		-0.000305176	-4.16138		0.000610352	-4.1629		0	-4.17053
1818		-0.000305176	-4.16473		0	-4.16504		-0.00152588	-4.16321		0	-4.15833		0	-4.16168		-0.000915527	-4.16779		-0.000610352	-4.17206
1819		0.000610352	-4.16412		-0.00152588	-4.16534		-0.000610352	-4.15802		-0.0012207	-4.14459		0.000610352	-4.16565		-0.0012207	-4.16321		0	-4.17175
1820		0	-4.16443		-0.000610352	-4.16138		0.000915527	-4.16016		-0.000915527	-4.15985		0	-4.17725		-0.0012207	-4.16077		0	-4.16473
1821		-0.000305176	-4.15649		0.000305176	-4.15833		0.000305176	-4.16382		-0.000305176	-4.16534		-0.000915527	-4.17175		0	-4.16016		0.0012207	-4.16656
1822		-0.000305176	-4.15314		0.000305176	-4.15863		0	-4.1626		-0.000305176	-4.17206		-0.00152588	-4.17755		0.000305176	-4.1571		0.000305176	-4.17328
1823		-0.000305176	-4.1629		0.000305176	-4.16107		-0.000915527	-4.16687		0.000915527	-4.17114		0	-4.17084		-0.000305176	-4.15619		-0.000915527	-4.17633
1824		0	-4.17175		-0.000305176	-4.16046		-0.000915527	-4.16534		0.000305176	-4.17297		0.000915527	-4.16779		-0.000305176	-4.16412		-0.0012207	-4.17297
1825		0	-4.17297		-0.000915527	-4.17175		0	-4.16229		-0.000610352	-4.1687		0.000305176	-4.16382		-0.000305176	-4.1684		-0.0012207	-4.16992
1826		0	-4.16992		0	-4.17084		0.000305176	-4.15344		-0.000915527	-4.16412		-0.000305176	-4.16504		0	-4.15588		-0.000305176	-4.16809
1827		-0.000305176	-4.16656		0	-4.16229		0	-4.15009		-0.000915527	-4.15771		-0.000915527	-4.17114		-0.000305176	-4.15863		-0.000610352	-4.16595
1828		0	-4.16168		-0.000305176	-4.15924		0	-4.15955		0.000610352	-4.16626		-0.000915527	-4.17328		-0.000915527	-4.16107		-0.000305176	-4.17023
1829		-0.000915527	-4.16687		0	-4.16321		0.000305176	-4.16046		0.0012207	-4.17114		-0.000915527	-4.17023		-0.00152588	-4.1629		0	-4.17023
1830		-0.000610352	-4.16443		0	-4.1684		-0.000305176	-4.16412		0.000610352	-4.17114		0	-4.16443		-0.000305176	-4.16748		0.000915527	-4.1745
1831		-0.000610352	-4.16687		0	-4.17145		-0.000305176	-4.15588		-0.000305176	-4.16779		-0.000305176	-4.16382		0.000915527	-4.16473		0.000610352	-4.17053
1832		0.000305176	-4.16534		-0.000305176	-4.1745		-0.000610352	-4.1629		-0.000915527	-4.16382		0	-4.16962		0.000915527	-4.16779		-0.000305176	-4.16046
1833		0	-4.15863		-0.000610352	-4.17053		-0.000610352	-4.16046		-0.000915527	-4.1626		0.000305176	-4.17084		-0.000305176	-4.16748		-0.000610352	-4.15924
1834		-0.000305176	-4.14856		-0.000610352	-4.17145		0	-4.15894		0.000915527	-4.16229		0.000305176	-4.16779		-0.000915527	-4.16046		-0.000915527	-4.1568
1835		-0.000915527	-4.15344		0	-4.16412		0	-4.15161		0.000305176	-4.16138		0	-4.16656		-0.0012207	-4.15985		0	-4.16443
1836		-0.000610352	-4.15649		0.000305176	-4.16046		0.000305176	-4.1626		-0.000305176	-4.16626		-0.000915527	-4.16473		-0.000305176	-4.16382		-0.000305176	-4.16138
1837		0	-4.16107		0.000915527	-4.16901		-0.000305176	-4.16229		-0.000305176	-4.16901		-0.000915527	-4.15527		-0.000305176	-4.17267		-0.000305176	-4.16077
1838		0	-4.16046		-0.000610352	-4.17236		-0.0012207	-4.15405		-0.000305176	-4.1629		0	-4.15619		-0.000610352	-4.17053		0	-4.15955
1839		0.000305176	-4.1571		-0.000915527	-4.17358		-0.000915527	-4.1507		0	-4.16229		0.000305176	-4.16443		-0.000305176	-4.16534		0.0012207	-4.15802
1840		0	-4.15863		-0.000915527	-4.16718		-0.000305176	-4.15314		-0.000610352	-4.16565		0.000610352	-4.16809		0	-4.16321		0.000610352	-4.14978
1841		-0.000610352	-4.14856		-0.000305176	-4.16626		0	-4.15833		-0.000610352	-4.17175		0.000610352	-4.16962		0.000915527	-4.16321		-0.000305176	-4.15131
1842		-0.000915527	-4.15375		0.000305176	-4.16992		0.000915527	-4.16107		0	-4.17023		-0.000610352	-4.16412		-0.000305176	-4.16046		-0.000915527	-4.15771
1843		0	-4.15436		0.000610352	-4.1629		0.000305176	-4.16382		0.000305176	-4.17419		-0.0012207	-4.16046		-0.00152588	-4.16199		-0.000915527	-4.15924
1844		0.000305176	-4.1745		-0.000305176	-4.17389		-0.0012207	-4.15924		0.000610352	-4.16809		-0.000915527	-4.15741		-0.00152588	-4.17084		0	-4.16351
1845		0.000915527	-4.17297		-0.0012207	-4.1803		-0.00152588	-4.15741		0.000305176	-4.17053		-0.000610352	-4.15497		-0.000915527	-4.17023		-0.000610352	-4.16016
1846		0	-4.16809		-0.000915527	-4.17816		-0.000610352	-4.14612		-0.0012207	-4.16382		0	-4.15802		0.000915527	-4.16351		-0.000610352	-4.15588
1847		-0.0012207	-4.16779		0.000305176	-4.17358		0.000915527	-4.14856		-0.00152588	-4.16321		-0.000305176	-4.16565		0.000915527	-4.15527		0	-4.15741
1848		-0.000915527	-4.16718		0.000915527	-4.16748		0.000610352	-4.15253		-0.000305176	-4.16687		-0.000305176	-4.16748		0.000305176	-4.1571		0.000305176	-4.15985
1849		0	-4.16534		0.000915527	-4.16626		-0.000305176	-4.16504		0.000305176	-4.1745		0	-4.1629		-0.000305176	-4.15558		0.000610352	-4.15802
1850		0.000610352	-4.16321		-0.000610352	-4.17633		-0.000915527	-4.16382		0.000915527	-4.16931		-0.000305176	-4.15405		-0.000610352	-4.15985		0.000305176	-4.16534
1851		0.000915527	-4.17175		-0.0012207	-4.17999		-0.0012207	-4.16168		0.000610352	-4.16718		-0.000305176	-4.15649		-0.000305176	-4.1629		-0.000610352	-4.16382
1852		0	-4.17419		-0.000915527	-4.17908		-0.000610352	-4.15802		-0.000305176	-4.1626		-0.000915527	-4.16107		-0.000610352	-4.15894		-0.000610352	-4.15802
1853		-0.000915527	-4.16779		0	-4.17816		0	-4.15985		-0.000915527	-4.16168		-0.000305176	-4.16229		-0.000915527	-4.16412		-0.000305176	-4.15253
1854		-0.000915527	-4.16412		0.000915527	-4.17877		0	-4.15955		-0.000915527	-4.16046		-0.000305176	-4.1626		-0.000305176	-4.15771		-0.000915527	-4.15863
1855		-0.000610352	-4.16321		0.000305176	-4.16687		-0.000305176	-4.15924		0	-4.15649		0.000610352	-4.16504		0	-4.15314		-0.000915527	-4.1626
1856		0.000610352	-4.17145		0	-4.16382		-0.000305176	-4.1684		0.000915527	-4.16382		0.000610352	-4.16321		0.0012207	-4.16443		-0.000305176	-4.16351
1857		0.00152588	-4.17328		-0.000610352	-4.16992		-0.000915527	-4.16718		0.000305176	-4.16199		-0.000305176	-4.15833		0.000305176	-4.16687		0	-4.1684
1858		0	-4.17114		-0.0012207	-4.17267		-0.000915527	-4.16016		0	-4.16504		-0.000915527	-4.16199		-0.00213623	-4.16168		0.0012207	-4.16718
1859		-0.000915527	-4.17328		-0.000305176	-4.17358		-0.000610352	-4.15588		-0.000915527	-4.15253		-0.0012207	-4.16595		-0.00152588	-4.15131		-0.000305176	-4.16626
1860		-0.000915527	-4.17053		0.00213623	-4.16687		0	-4.15649		-0.000915527	-4.16595		0	-4.17816		-0.000915527	-4.15314		0	-4.15283
1861		-0.000610352	-4.16779		0.000305176	-4.16534		0	-4.1629		0	-4.1684		0.000305176	-4.17786		0	-4.14917		-0.000610352	-4.16077
1862		0.000915527	-4.15863		-0.000305176	-4.16351		-0.000305176	-4.16046		-0.000915527	-4.1684		-0.000915527	-4.17297		-0.000305176	-4.15375		0	-4.16077
1863		0.000305176	-4.17755		-0.000915527	-4.16077		0	-4.16351		0	-4.15588		0	-4.16992		0	-4.15527		-0.000305176	-4.16809
1864		-0.000305176	-4.18243		-0.0012207	-4.15771		0	-4.16107		0	-4.16504		-0.000305176	-4.16412		-0.000305176	-4.16168		-0.0012207	-4.17114
1865		-0.0012207	-4.18304		0	-4.1684		-0.0012207	-4.16321		0	-4.16412		-0.000610352	-4.16504		0.000305176	-4.16229		-0.000915527	-4.16809
1866		-0.00152588	-4.1748		0.000305176	-4.1687		-0.000610352	-4.15375		0.000305176	-4.15558		0	-4.16168		0.000305176	-4.1568		-0.000305176	-4.16901
1867		-0.000915527	-4.17877		-0.000305176	-4.16382		-0.000305176	-4.15497		-0.000610352	-4.14856		-0.000915527	-4.17175		-0.000915527	-4.14917		0.000915527	-4.17023
1868		0.000305176	-4.17297		-0.000305176	-4.15863		0.000305176	-4.16626		-0.0012207	-4.15863		-0.000610352	-4.17084		-0.0012207	-4.14795		0.000610352	-4.1684
1869		0.000610352	-4.17084		0	-4.16687		0.000915527	-4.16718		-0.000915527	-4.16229		-0.000305176	-4.16107		-0.00152588	-4.15009		-0.000305176	-4.16992
1870		-0.000305176	-4.16687		-0.000305176	-4.17389		0	-4.17175		0	-4.16534		0.000305176	-4.15588		0	-4.15161		-0.000610352	-4.17206
1871		-0.0012207	-4.17542		-0.000305176	-4.17511		-0.0012207	-4.16748		0.000915527	-4.16077		0.0012207	-4.15466		0.000915527	-4.15375		0	-4.17633
1872		-0.00152588	-4.17572		-0.000305176	-4.17542		-0.00152588	-4.16931		0.000915527	-4.15833		-0.000305176	-4.15802		0.000305176	-4.15833		-0.000305176	-4.16595
1873		0	-4.17023		0	-4.17389		-0.000305176	-4.16656		-0.000610352	-4.15863		-0.000915527	-4.1626		0.000305176	-4.15985		-0.000610352	-4.16626
1874		0.0012207	-4.16382		0	-4.16901		0.000915527	-4.16504		-0.0012207	-4.15466		-0.00152588	-4.16809		-0.000610352	-4.15558		-0.0012207	-4.16626
1875		0.000915527	-4.16534		0.000305176	-4.15558		0.000915527	-4.16626		-0.0012207	-4.15771		-0.000610352	-4.1687		0	-4.16077		-0.000610352	-4.16931
1876		-0.000610352	-4.16748		0	-4.15192		-0.000915527	-4.1745		0	-4.16351		0.000610352	-4.16901		-0.000915527	-4.16656		0.000610352	-4.17419
1877		0	-4.16809		0	-4.1568		-0.000915527	-4.17542		0.000915527	-4.17297		0.000610352	-4.16382		-0.000610352	-4.17297		0.000305176	-4.1687
1878		-0.0012207	-4.16931		-0.000610352	-4.16046		-0.00152588	-4.16809		0.000610352	-4.16443		0.000305176	-4.16504		-0.000915527	-4.16656		0	-4.16687
1879		0.000305176	-4.16779		-0.000610352	-4.16321		-0.000610352	-4.1626		-0.000305176	-4.15771		-0.000305176	-4.17206		0	-4.16504		-0.000305176	-4.16321
1880		0.000610352	-4.17297		-0.000305176	-4.15985		0.000610352	-4.16443		-0.000610352	-4.15131		0	-4.17694		0.000915527	-4.15558		0.000305176	-4.16107
1881		0.000610352	-4.16412		0.000305176	-4.16138		0.000610352	-4.16779		-0.0012207	-4.15588		0.000305176	-4.17145		0.000305176	-4.15955		0	-4.15924
1882		0	-4.16931		0.0012207	-4.16321		0.000305176	-4.16901		0	-4.14917		-0.000305176	-4.15619		-0.000610352	-4.15833		-0.00152588	-4.17023
1883		0	-4.17542		-0.000305176	-4.16443		-0.000305176	-4.17145		0	-4.16138		-0.000915527	-4.16687		-0.000610352	-4.15894		-0.0012207	-4.17358
1884		-0.00152588	-4.18518		-0.0012207	-4.16565		-0.0012207	-4.17053		0.000305176	-4.15955		-0.000305176	-4.16748		-0.0012207	-4.1687		-0.000915527	-4.17908
1885		-0.000610352	-4.17969		-0.0012207	-4.17328		-0.000610352	-4.16992		0.000305176	-4.15955		0.000305176	-4.16534		-0.000305176	-4.16901		0.000305176	-4.1748
1886		0.000610352	-4.17908		0	-4.17175		0.000305176	-4.16138		-0.000305176	-4.15771		0.0012207	-4.16779		0	-4.16199		0	-4.17145
1887		0.000610352	-4.16992		0.000610352	-4.16504		0.000305176	-4.16595		-0.000305176	-4.15466		0	-4.17419		0.000305176	-4.15527		-0.000305176	-4.1684
1888		-0.000610352	-4.17023		0.0012207	-4.16443		0	-4.16748		0	-4.1571		-0.000915527	-4.17419		-0.000305176	-4.15588		-0.000305176	-4.16626
1889		-0.000915527	-4.16687		-0.000305176	-4.16779		-0.000305176	-4.17664		-0.000915527	-4.17206		-0.00152588	-4.16901		0	-4.16229		-0.000305176	-4.16138
1890		-0.00152588	-4.16534		-0.000915527	-4.17145		0	-4.17236		0	-4.16931		-0.0012207	-4.1626		-0.000305176	-4.16382		0.000915527	-4.17053
1891		-0.000305176	-4.16748		-0.000610352	-4.17389		0	-4.16443		-0.000610352	-4.1629		0.000610352	-4.16199		-0.000610352	-4.16656		-0.000610352	-4.16718
1892		0.000610352	-4.17206		-0.000305176	-4.17297		-0.000915527	-4.1571		0	-4.1571		0.0012207	-4.15833		-0.0012207	-4.16626		-0.000915527	-4.16168
1893		0	-4.16107		0.000610352	-4.16748		-0.000305176	-4.15405		0.000915527	-4.15863		0	-4.17206		-0.000610352	-4.16992		-0.0012207	-4.15375
1894		-0.000305176	-4.15863		0.000915527	-4.1684		-0.000305176	-4.15741		-0.000305176	-4.15619		-0.000305176	-4.16748		0	-4.16321		-0.000610352	-4.15314
1895		-0.000305176	-4.15955		0	-4.15771		0	-4.15588		-0.00152588	-4.15619		0	-4.17053		0.000610352	-4.1626		0.000305176	-4.15588
1896		-0.000915527	-4.16168		-0.000610352	-4.15863		0.0012207	-4.17023		-0.0012207	-4.16748		0	-4.16687		0.000305176	-4.16809		-0.000305176	-4.15649
1897		-0.000305176	-4.16504		-0.000915527	-4.16351		0	-4.16748		0.000305176	-4.16534		-0.000305176	-4.1629		-0.000305176	-4.1684		-0.000305176	-4.15649
1898		0	-4.16595		0	-4.16992		-0.000915527	-4.16443		0.0012207	-4.16351		-0.000915527	-4.16321		-0.000915527	-4.1748		0.000610352	-4.1507
1899		0.000305176	-4.16931		0.000305176	-4.16504		-0.0012207	-4.16321		0.000915527	-4.15161		0	-4.16901		0	-4.16199		0.000610352	-4.15863
1900		0	-4.16992		0.000305176	-4.1629		-0.000305176	-4.16199		-0.000305176	-4.1507		0.000610352	-4.17206		0	-4.16901		-0.000305176	-4.14703
1901		-0.000610352	-4.1687		-0.000610352	-4.16107		0.000305176	-4.16565		-0.000610352	-4.14917		0.000305176	-4.16656		-0.000915527	-4.17175		-0.0012207	-4.15771
1902		-0.000915527	-4.16718		-0.0012207	-4.15649		0.000915527	-4.16962		-0.000915527	-4.15466		0.000915527	-4.16656		-0.000610352	-4.17114		-0.000915527	-4.1684
1903		0	-4.1745		-0.00183105	-4.1629		0.000305176	-4.17328		-0.000305176	-4.15527		-0.0012207	-4.16748		-0.000305176	-4.17023		-0.000305176	-4.17664
1904		0.000305176	-4.17816		0	-4.16016		-0.00183105	-4.16992		0.000610352	-4.1568		-0.0012207	-4.16534		0.000915527	-4.17389		-0.000305176	-4.17419
1905		0.000305176	-4.18304		0.000305176	-4.1745		-0.0012207	-4.17572		0	-4.16046		-0.000915527	-4.16077		0.000610352	-4.17297		0	-4.17084
1906		0.000305176	-4.17786		0	-4.17114		-0.0012207	-4.17053		0	-4.15619		0	-4.16748		-0.000915527	-4.16382		0	-4.16626
1907		0	-4.1748		-0.000305176	-4.1748		0	-4.17236		0	-4.15283		0.000610352	-4.1748		-0.0012207	-4.15619		0.000305176	-4.16565
1908		-0.000305176	-4.16962		-0.000305176	-4.16809		0.000915527	-4.18121		-0.000305176	-4.16107		0.000305176	-4.17908		-0.0012207	-4.16046		0.000915527	-4.16382
1909		-0.000305176	-4.17145		-0.000915527	-4.17206		0	-4.18549		-0.000610352	-4.1684		0	-4.16962		0	-4.16595		-0.000305176	-4.16412
1910		-0.000305176	-4.17053		0	-4.17755		-0.000305176	-4.17908		-0.000610352	-4.16534		-0.000305176	-4.16199		0.000305176	-4.17023		-0.0012207	-4.17023
1911		0	-4.17999		-0.000305176	-4.17847		-0.0012207	-4.17633		-0.000610352	-4.15924		-0.000610352	-4.16321		0	-4.17023		-0.0012207	-4.1687
1912		0	-4.17725		0	-4.17633		-0.000915527	-4.16931		-0.000305176	-4.15527		-0.000305176	-4.16962		0.000305176	-4.16992		-0.0012207	-4.16016
1913		-0.000305176	-4.17114		0.000305176	-4.17267		0.000610352	-4.17175		0	-4.151		-0.000915527	-4.17053		0	-4.17023		0	-4.15649
1914		-0.000305176	-4.16656		-0.000305176	-4.17419		0	-4.17023		0.000305176	-4.15009		0	-4.17053		0.000610352	-4.16046		-0.000305176	-4.16107
1915		-0.000610352	-4.16504		0	-4.16718		0	-4.17419		-0.000305176	-4.15833		0.000305176	-4.17206		0	-4.16046		0	-4.1626
1916		-0.000610352	-4.17084		-0.000305176	-4.16779		-0.000305176	-4.18152		-0.000915527	-4.16138		0.000305176	-4.17297		-0.00152588	-4.16504		0	-4.16595
1917		-0.000305176	-4.17328		0	-4.17725		-0.000915527	-4.17877		-0.000915527	-4.16473		0.000305176	-4.1687		-0.000915527	-4.17419		0.0012207	-4.16687
1918		0.000305176	-4.17542		-0.000305176	-4.1803		-0.000305176	-4.1748		-0.000305176	-4.15497		-0.000915527	-4.16748		-0.000610352	-4.17114		0.000610352	-4.16992
1919		0.000610352	-4.16931		0	-4.18182		-0.000305176	-4.16931		0.000305176	-4.14429		-0.0012207	-4.17114		0.0012207	-4.16992		-0.000610352	-4.1626
1920		0	-4.18121		0	-4.17694		-0.000305176	-4.16718		0.0012207	-4.14307		-0.000610352	-4.17542		0.000610352	-4.16595		-0.0012207	-4.16626
1921		-0.000610352	-4.17572		0.000305176	-4.17236		0	-4.16229		0	-4.14734		0	-4.17175		-0.000305176	-4.16779		-0.0012207	-4.16992
1922		-0.000610352	-4.17633		-0.000305176	-4.17023		0	-4.17389		-0.000915527	-4.15436		0.000915527	-4.16962		-0.0012207	-4.16962		0	-4.17786
1923		0	-4.17633		-0.0012207	-4.1684		0	-4.16962		-0.00152588	-4.15588		0.000305176	-4.16473		-0.000915527	-4.1684		-0.000610352	-4.18365
1924		0.000610352	-4.19067		-0.000305176	-4.1748		0	-4.1748		-0.000305176	-4.16107		0.000305176	-4.16656		-0.000610352	-4.17389		-0.000305176	-4.18213
1925		0.000610352	-4.18579		0	-4.17816		-0.000915527	-4.17236		0.000610352	-4.1626		-0.000305176	-4.16656		0	-4.17236		0.000305176	-4.17633
1926		0	-4.17999		0.000305176	-4.18823		-0.000915527	-4.16748		0.000610352	-4.15863		-0.000915527	-4.16107		-0.000610352	-4.1629		0.000915527	-4.17542
1927		-0.000915527	-4.17389		0.000305176	-4.18243		-0.000305176	-4.16901		-0.000305176	-4.15771		-0.000610352	-4.1748		-0.000610352	-4.15894		0.0012207	-4.1687
1928		-0.000610352	-4.17053		-0.000915527	-4.17847		0.000305176	-4.17389		-0.000305176	-4.16168		-0.000610352	-4.17694		-0.000305176	-4.1571		-0.000305176	-4.17023
1929		0.000305176	-4.16687		-0.00152588	-4.17633		0.000610352	-4.1745		-0.000610352	-4.17175		0	-4.17145		0.000915527	-4.16351		-0.000610352	-4.16718
1930		-0.000305176	-4.16534		-0.000915527	-4.18274		0.000610352	-4.17328		-0.000305176	-4.16626		-0.000305176	-4.16473		0.000305176	-4.16595		-0.000915527	-4.17542
1931		0.000305176	-4.16443		-0.000305176	-4.17664		-0.000915527	-4.16656		-0.000305176	-4.1687		0	-4.16534		-0.000915527	-4.16748		-0.000305176	-4.17358
1932		0	-4.16443		0.000915527	-4.17847		-0.0012207	-4.16687		-0.000610352	-4.16656		0.000305176	-4.16534		-0.00152588	-4.17084		-0.000610352	-4.17084
1933		-0.000915527	-4.1568		0.000610352	-4.1748		-0.0012207	-4.16565		0	-4.16565		0	-4.17908		-0.00244141	-4.1687		-0.000610352	-4.16443
1934		-0.0012207	-4.14948		-0.000305176	-4.17511		-0.000610352	-4.17084		0	-4.1684		-0.0012207	-4.18152		0.000610352	-4.16199		-0.000305176	-4.16382
1935		-0.000610352	-4.15375		-0.00152588	-4.16595		0.000915527	-4.16901		0.000305176	-4.1687		-0.000915527	-4.17969		0.000610352	-4.15192		0.000610352	-4.16931
1936		0.000610352	-4.15283		-0.0012207	-4.17084		0.000305176	-4.17664		0	-4.17664		-0.000305176	-4.1806		0	-4.1684		0.000915527	-4.16595
1937		0.000915527	-4.16473		0	-4.17755		-0.000610352	-4.18121		-0.0012207	-4.1803		0.000915527	-4.17358		-0.000305176	-4.16046		-0.000305176	-4.17419
1938		0	-4.15833		0.000915527	-4.18549		-0.0012207	-4.17206		-0.000610352	-4.16962		0.000915527	-4.16992		-0.000305176	-4.17328		-0.000610352	-4.16962
1939		-0.0012207	-4.17114		0.000610352	-4.18396		-0.0012207	-4.16565		-0.000305176	-4.16199		0.000305176	-4.17419		0.000305176	-4.16565		-0.000610352	-4.17694
1940		-0.0012207	-4.16931		-0.000915527	-4.17725		0.000305176	-4.16595		0.000305176	-4.15955		-0.000610352	-4.17633		-0.000610352	-4.17114		-0.000305176	-4.17114
1941		0	-4.16779		-0.000915527	-4.17755		0.000915527	-4.17389		0.000610352	-4.16626		-0.000915527	-4.17877		-0.0012207	-4.17114		-0.0012207	-4.17633
1942		0.000610352	-4.15924		-0.0012207	-4.17145		0	-4.17419		0	-4.16687		-0.000915527	-4.17053		-0.000915527	-4.17114		-0.000610352	-4.18213
1943		0.000915527	-4.17267		-0.000305176	-4.17236		-0.000610352	-4.17572		-0.000610352	-4.17023		0.000305176	-4.16809		0.000610352	-4.16595		-0.000305176	-4.1861
1944		0	-4.17572		0.000610352	-4.16138		-0.000915527	-4.17633		-0.000915527	-4.1684		-0.000305176	-4.16321		0.0012207	-4.17572		0.000915527	-4.17572
1945		-0.000610352	-4.17603		0.000305176	-4.18396		-0.000610352	-4.17877		-0.000915527	-4.16962		0	-4.16412		0.000610352	-4.17206		0.0012207	-4.17725
1946		-0.000610352	-4.17114		-0.000305176	-4.18335		0	-4.1684		0.000610352	-4.16656		0.000305176	-4.16229		-0.000610352	-4.16595		0.000305176	-4.17084
1947		-0.000610352	-4.1684		-0.000305176	-4.17908		0	-4.17297		0.000610352	-4.1629		0.000610352	-4.16595		-0.0012207	-4.1568		-0.000305176	-4.17145
1948		0.000610352	-4.16626		-0.0012207	-4.17145		0.000305176	-4.17267		0.000305176	-4.16779		0.000305176	-4.16626		-0.0012207	-4.15924		-0.000915527	-4.1684
1949		0.0012207	-4.17389		0	-4.17175		-0.000305176	-4.18274		-0.000305176	-4.17236		-0.000610352	-4.15558		-0.000305176	-4.16138		0.000305176	-4.17267
1950		0	-4.16962		0	-4.17175		-0.000915527	-4.17969		-0.00213623	-4.17725		-0.0012207	-4.15283		-0.000305176	-4.16748		-0.000610352	-4.17908
1951		-0.0012207	-4.17969		0	-4.17267		-0.00183105	-4.17725		-0.000915527	-4.17145		-0.000915527	-4.14673		0.000305176	-4.1687		-0.00152588	-4.1803
1952		-0.0012207	-4.17816		0	-4.16992		-0.000305176	-4.17145		-0.000305176	-4.16931		0.000305176	-4.16077		-0.000305176	-4.16626		-0.000915527	-4.17206
1953		-0.000305176	-4.17084		-0.000915527	-4.16931		-0.000305176	-4.17267		-0.000305176	-4.17236		0.00152588	-4.16443		0	-4.16779		0	-4.16504
1954		0.000610352	-4.16504		-0.000305176	-4.16962		-0.000305176	-4.17084		-0.000305176	-4.17236		0.000305176	-4.16687		0.000305176	-4.15558		0.000915527	-4.16626
1955		0.000610352	-4.16412		0	-4.16504		0	-4.17236		0	-4.17297		-0.000305176	-4.16779		-0.000915527	-4.16046		0	-4.16656
1956		0	-4.17023		0	-4.1626		0	-4.17908		-0.000305176	-4.17603		-0.000915527	-4.16412		-0.0012207	-4.15985		-0.000305176	-4.17725
1957		-0.00152588	-4.16351		-0.0012207	-4.16901		0.000305176	-4.17542		0.000305176	-4.17267		-0.000915527	-4.15588		-0.0012207	-4.17542		-0.000610352	-4.17053
1958		-0.0012207	-4.17816		-0.000305176	-4.17603		-0.000610352	-4.16718		-0.000915527	-4.16168		0.000305176	-4.15436		-0.000305176	-4.17511		-0.000305176	-4.18152
1959		-0.000305176	-4.17786		0	-4.1745		-0.000915527	-4.16199		-0.0012207	-4.15344		0.000610352	-4.15802		0.000915527	-4.17511		-0.000610352	-4.18152
1960		0.000915527	-4.17847		-0.000305176	-4.16901		0	-4.16504		-0.000610352	-4.15466		0	-4.16534		0	-4.17267		-0.0012207	-4.17816
1961		0.000610352	-4.16504		-0.000305176	-4.16656		0	-4.16412		0.000610352	-4.1568		-0.000305176	-4.16504		0	-4.17389		-0.000610352	-4.17633
1962		-0.000305176	-4.17145		-0.000610352	-4.16626		0.0012207	-4.17175		0.000610352	-4.16229		-0.000610352	-4.16077		-0.000305176	-4.17542		-0.000610352	-4.18396
1963		-0.000610352	-4.17664		-0.000305176	-4.16626		0.000610352	-4.17236		0.000610352	-4.16107		0	-4.15741		-0.000305176	-4.17389		0.000610352	-4.18762
1964		-0.00152588	-4.18182		0	-4.17297		-0.000915527	-4.17053		-0.000610352	-4.16321		-0.000915527	-4.16046		-0.000610352	-4.17389		0	-4.1861
1965		0	-4.17847		0.000305176	-4.18396		-0.0012207	-4.17175		-0.00152588	-4.16412		-0.0012207	-4.16351		-0.000915527	-4.17999		0.000305176	-4.18121
1966		0.0012207	-4.17755		0	-4.18335		-0.000610352	-4.16229		-0.000915527	-4.16046		-0.000610352	-4.1629		-0.000305176	-4.17297		0.000305176	-4.17877
1967		0.0012207	-4.16962		-0.000610352	-4.17175		0.000305176	-4.15344		0	-4.15924		-0.000305176	-4.1687		-0.000305176	-4.16656		0.000305176	-4.1748
1968		0	-4.17114		-0.0012207	-4.16931		-0.000305176	-4.16595		0.000305176	-4.16534		0.000915527	-4.16901		0.000610352	-4.16504		0	-4.17572
1969		-0.0012207	-4.16626		-0.000610352	-4.16656		0.000305176	-4.17023		0.000610352	-4.17664		0.000915527	-4.16962		0.000610352	-4.17206		-0.0012207	-4.17358
1970		-0.000915527	-4.16992		-0.000305176	-4.16748		-0.000610352	-4.17145		0	-4.16901		-0.000915527	-4.15558		0	-4.17511		-0.0012207	-4.1803
1971		0	-4.17603		0.000610352	-4.16779		-0.000915527	-4.16718		-0.000610352	-4.17694		-0.000915527	-4.1684		-0.000610352	-4.1745		-0.000610352	-4.17694
1972		0.000610352	-4.17877		0.000610352	-4.17145		-0.0012207	-4.16718		-0.0012207	-4.17053		-0.0012207	-4.17145		-0.00152588	-4.17419		0.000610352	-4.16718
1973		0	-4.17175		-0.000305176	-4.17145		0	-4.16656		-0.000305176	-4.1745		0.000305176	-4.17725		-0.000305176	-4.17023		0.000305176	-4.16199
1974		0	-4.16443		-0.000610352	-4.17572		0.000305176	-4.16626		0	-4.17023		0.000305176	-4.17877		0	-4.16656		0.000305176	-4.16229
1975		-0.0012207	-4.16809		-0.000915527	-4.16748		0.000610352	-4.16626		0.000305176	-4.17175		0	-4.17755		0	-4.16016		-0.000610352	-4.1684
1976		-0.0012207	-4.16656		0.000305176	-4.16779		-0.000305176	-4.16931		0	-4.1745		0	-4.17206		0.000305176	-4.17816		0	-4.16016
1977		0	-4.17908		0.000915527	-4.17542		-0.000610352	-4.17053		-0.000610352	-4.17755		-0.000610352	-4.16779		-0.000305176	-4.18579		0.000305176	-4.17206
1978		0.000915527	-4.17908		0.000915527	-4.18121		-0.000915527	-4.15771		-0.000305176	-4.1687		0	-4.15894		0.000305176	-4.18518		-0.0012207	-4.17267
1979		0.000305176	-4.17908		-0.000305176	-4.18091		0	-4.15955		-0.000915527	-4.16229		0	-4.16931		-0.000305176	-4.17908		-0.0012207	-4.17267
1980		-0.000305176	-4.17236		-0.000915527	-4.16962		0	-4.15924		-0.000610352	-4.15924		-0.000610352	-4.17358		-0.0012207	-4.17816		-0.0012207	-4.16046
1981		-0.000915527	-4.17114		-0.000610352	-4.17603		0	-4.17267		-0.000610352	-4.16412		-0.000610352	-4.17572		-0.000915527	-4.17175		-0.000305176	-4.16443
1982		-0.000915527	-4.15924		-0.000305176	-4.17572		-0.000305176	-4.16626		0	-4.16809		-0.000305176	-4.17175		-0.000305176	-4.17419		0.000610352	-4.17023
1983		0.000305176	-4.17297		0.000915527	-4.1803		-0.000305176	-4.1806		0.000305176	-4.17145		0.000610352	-4.16901		0.000610352	-4.17236		0.000305176	-4.1748
1984		0.000610352	-4.1748		0.000610352	-4.18182		-0.000305176	-4.17847		0.000915527	-4.1684		0.000305176	-4.17145		0.000610352	-4.17603		-0.000305176	-4.17297
1985		0	-4.17633		-0.000305176	-4.18884		-0.000305176	-4.17847		0	-4.16687		-0.000610352	-4.1687		0.000305176	-4.17511		0.000305176	-4.16687
1986		0	-4.16901		-0.0012207	-4.18427		-0.000915527	-4.17023		-0.0012207	-4.16199		-0.0012207	-4.17023		-0.000305176	-4.1684		0.000610352	-4.1626
1987		-0.000305176	-4.16809		-0.00152588	-4.18274		0	-4.16901		-0.0012207	-4.16016		-0.0012207	-4.17694		-0.000915527	-4.15955		-0.000610352	-4.16138
1988		-0.000610352	-4.16412		0	-4.17511		0	-4.17236		-0.000610352	-4.16748		-0.000305176	-4.18182		-0.000610352	-4.16321		-0.000915527	-4.16077
1989		0	-4.1684		0.000915527	-4.17389		0	-4.17908		0.0012207	-4.17297		0.000915527	-4.17358		-0.000915527	-4.16718		-0.00152588	-4.16168
1990		0	-4.16504		0.000305176	-4.17694		0.000305176	-4.17328		0.0012207	-4.17938		0	-4.17206		-0.000305176	-4.1687		0	-4.16779
1991		0	-4.16534		-0.000305176	-4.1803		-0.000305176	-4.17114		0.000305176	-4.17511		0	-4.1748		0	-4.17114		0.000305176	-4.16748
1992		-0.000305176	-4.16626		-0.000610352	-4.17603		-0.0012207	-4.16534		-0.000610352	-4.16962		-0.000305176	-4.17786		0.000305176	-4.16779		0	-4.15833
1993		-0.000305176	-4.15894		-0.000915527	-4.18152		-0.000610352	-4.16595		-0.0012207	-4.16992		-0.000305176	-4.1806		0.000610352	-4.16931		0.000305176	-4.15436
1994		-0.000305176	-4.15222		0	-4.17816		0	-4.16718		-0.000610352	-4.16565		-0.000610352	-4.17847		-0.000305176	-4.15497		0.000305176	-4.15863
1995		-0.000305176	-4.14948		0.000305176	-4.17236		0.000610352	-4.16565		0.000305176	-4.16321		-0.000610352	-4.17816		-0.000610352	-4.16351		0.000610352	-4.15894
1996		0	-4.16443		0.000305176	-4.17175		0.000610352	-4.17389		0.000610352	-4.16595		-0.000610352	-4.17542		-0.0012207	-4.16687		0	-4.17023
1997		0	-4.16809		0	-4.1748		-0.000610352	-4.17053		0	-4.16626		0	-4.1684		-0.000610352	-4.17938		-0.000915527	-4.17145
[truncated: 2,003 more rows]
