# Supplementary material for: Stimulus duration encoding occurs early in the moth olfactory pathway
Source: Commun Biol. 2024 Oct 3;7:1252. doi: 10.1038/s42003-024-06921-z (PMC11449909; doi:10.1038/s42003-024-06921-z)
Supplement: Supplementary file 3 — Supplementary Data 1 [file 42003_2024_6921_MOESM3_ESM.zip › Fig S3/neuron1.csv]

trial 1	trial 2	trial 3
1.2995000000000019	0.16630000000000678	0.21930000000000405
1.8830999999999989	1.1141999999999967	1.942200000000014
1.9919999999999973	1.1975000000000051	2.358399999999989
2.4035999999999973	2.1236999999999995	2.711199999999991
5.039099999999998	2.9602000000000004	3.6049999999999898
5.050600000000003	3.136099999999999	4.454299999999989
5.053100000000001	4.7450000000000045	4.807299999999998
5.056100000000001	4.756799999999998	5.046600000000012
5.057699999999997	5.031300000000002	5.06219999999999
5.0608	5.041799999999995	5.066399999999987
5.0638000000000005	5.0625	5.074000000000012
5.066899999999997	5.066299999999998	5.0963999999999885
5.0715999999999966	5.069999999999993	5.101300000000009
5.075400000000002	5.073499999999996	5.106699999999989
5.078899999999997	5.086200000000005	5.1188999999999965
5.0837999999999965	5.090500000000006	5.133199999999988
5.087899999999998	5.099900000000005	5.146899999999988
5.093299999999999	5.110900000000001	5.155499999999989
5.097999999999999	5.118099999999998	5.163800000000009
5.102899999999998	5.132099999999994	5.174000000000007
5.108499999999999	5.147400000000005	5.186700000000002
5.121000000000002	5.184799999999996	5.214799999999997
5.128900000000002	5.206599999999995	5.234199999999987
5.143599999999999	5.229600000000005	5.247700000000009
5.153799999999997	5.245699999999999	5.2982000000000085
5.160899999999998	5.277299999999997	5.316499999999991
5.189100000000003	5.3873999999999995	5.389399999999995
5.206299999999999	5.411699999999996	5.4088999999999885
5.221299999999999	5.446700000000007	5.418299999999988
5.2485	5.471100000000007	5.434400000000011
5.281700000000001	5.494799999999998	5.5017
5.3294	5.5083000000000055	5.552600000000012
5.348700000000001	5.688199999999995	5.574399999999997
5.387700000000002	5.7734999999999985	5.687700000000007
5.462899999999998	5.834699999999998	5.694600000000008
5.511600000000001	5.848500000000001	5.7982000000000085
5.5383	5.933499999999995	5.950099999999992
5.592199999999998	5.962800000000001	5.99260000000001
5.605600000000003	6.018100000000004	6.033800000000014
5.718699999999998	6.1081999999999965	6.093199999999996
5.790300000000002	6.217399999999998	6.322800000000001
5.8812	6.3399	6.342999999999989
5.951799999999999	6.379099999999994	6.387400000000014
6.005000000000003	6.447999999999993	6.415400000000005
6.024999999999999	6.477800000000002	6.523799999999994
6.089199999999998	6.523799999999994	6.581799999999987
6.173200000000001	6.569800000000001	6.6007999999999925
6.253300000000003	6.679699999999997	6.655200000000008
6.345700000000001	6.704499999999996	6.799299999999988
6.423099999999998	6.7941	6.810300000000012
6.5593	6.846299999999999	6.835399999999993
6.582799999999999	6.9073999999999955	6.937299999999993
6.692399999999999	6.960800000000006	7.022099999999995
6.7134	6.996200000000002	9.810200000000009
14.006699999999995	7.020300000000006	12.685000000000002
	7.046899999999994	14.943299999999994
	8.340100000000007
	14.719300000000004
	14.875900000000001
