# Supplementary material for: Stimulus duration encoding occurs early in the moth olfactory pathway
Source: Commun Biol. 2024 Oct 3;7:1252. doi: 10.1038/s42003-024-06921-z (PMC11449909; doi:10.1038/s42003-024-06921-z)
Supplement: Supplementary file 3 — Supplementary Data 1 [file 42003_2024_6921_MOESM3_ESM.zip › Fig S3/neuron0.csv]

trial 1	trial 2	trial 3
0.025399999999997647	0.12420000000000186	0.018000000000000682
0.5959000000000003	0.13249999999999318	0.02770000000001005
0.8338999999999999	0.5457999999999998	1.3687999999999931
0.9072999999999993	0.9351000000000056	1.4819999999999993
0.916400000000003	0.9536999999999978	1.6004000000000076
0.9311999999999969	1.2579000000000065	2.324099999999987
0.9395999999999987	1.3716000000000008	2.6358999999999924
0.9459000000000017	1.6079000000000008	2.688999999999993
0.9917000000000016	1.6504999999999939	2.698599999999999
1.239600000000003	1.7757000000000005	2.969699999999989
1.2473000000000027	2.661699999999996	2.989699999999999
1.4971999999999994	2.683899999999994	3.609100000000012
1.5033999999999992	2.892799999999994	3.6488999999999976
2.0416000000000025	3.382400000000004	3.962799999999987
2.2653999999999996	3.885300000000001	4.038199999999989
2.4421000000000035	4.5779	4.166799999999995
2.669400000000003	4.861900000000006	5.045899999999989
2.6773999999999987	5.042000000000002	5.049900000000008
3.220700000000001	5.046199999999999	5.053500000000014
3.2376000000000005	5.050799999999995	5.056900000000013
3.2509000000000015	5.055199999999999	5.060200000000009
3.491500000000002	5.059200000000004	5.063600000000008
3.9701999999999984	5.062399999999997	5.067000000000007
4.3237999999999985	5.065700000000007	5.0702
4.741199999999999	5.068799999999996	5.073299999999989
5.045900000000003	5.071899999999999	5.07650000000001
5.050400000000003	5.075400000000002	5.080099999999987
5.054600000000001	5.078699999999998	5.08359999999999
5.0593	5.082400000000007	5.087099999999992
5.0634000000000015	5.086399999999998	5.090900000000005
5.066699999999997	5.090500000000006	5.094500000000011
5.070399999999999	5.094200000000001	5.098399999999998
5.0737999999999985	5.098299999999995	5.102399999999989
5.077599999999997	5.102500000000006	5.106599999999986
5.081699999999998	5.106700000000004	5.11099999999999
5.0852	5.1113	5.1170999999999935
5.088700000000003	5.115700000000004	5.122299999999996
5.0929	5.120099999999994	5.127700000000004
5.096800000000002	5.125200000000007	5.133100000000013
5.100900000000003	5.129900000000006	5.138800000000003
5.106200000000001	5.134200000000007	5.144299999999987
5.111199999999997	5.140299999999996	5.1503999999999905
5.1163000000000025	5.147300000000001	5.156000000000006
5.123199999999997	5.153899999999993	5.164199999999994
5.128599999999999	5.161100000000005	5.169600000000003
5.134599999999999	5.167900000000003	5.177699999999987
5.140500000000003	5.176000000000002	5.184599999999989
5.146599999999999	5.189499999999995	5.192000000000007
5.152000000000001	5.1972999999999985	5.1995000000000005
5.1580999999999975	5.2256	5.209000000000003
5.164099999999998	5.236099999999993	5.224999999999994
5.1754999999999995	5.246399999999994	5.236500000000007
5.182400000000001	5.2597999999999985	5.264999999999986
5.192900000000002	5.272199999999998	5.289800000000014
5.202399999999997	5.283699999999996	5.304399999999987
5.212200000000003	5.313900000000004	5.3476
5.225000000000001	5.348100000000002	5.366199999999992
5.2361	5.3673	5.3814000000000135
5.253900000000002	5.435100000000006	5.404300000000006
5.262799999999999	5.441800000000001	5.469600000000014
5.274799999999999	5.452299999999994	5.485199999999992
5.297400000000003	5.526600000000002	5.503099999999989
5.317900000000002	5.564599999999999	5.54079999999999
5.327399999999997	5.575500000000005	5.55510000000001
5.351999999999997	5.591099999999997	5.578399999999988
5.362200000000001	5.618499999999997	5.613599999999991
5.4029000000000025	5.6547999999999945	5.682600000000008
5.415799999999997	5.6910000000000025	5.701400000000007
5.432400000000001	5.723399999999998	5.720499999999987
5.481200000000001	5.736099999999993	5.8008000000000095
5.540999999999997	5.816500000000005	5.84729999999999
5.5711999999999975	5.841300000000004	5.883199999999988
5.5991	5.867800000000003	5.939999999999998
5.609400000000001	5.942300000000003	6.006699999999995
5.659999999999997	5.972200000000001	6.019299999999987
5.667499999999997	6.100099999999998	6.118400000000008
5.731400000000001	6.126400000000004	6.192700000000002
5.741599999999998	6.155199999999994	6.210499999999996
5.765500000000003	6.200900000000004	6.321799999999996
5.807499999999997	6.2087999999999965	6.376499999999993
5.827500000000001	6.231800000000007	6.398699999999991
5.869	6.242900000000006	6.4295999999999935
5.887900000000002	6.3297000000000025	6.445799999999991
6.1163000000000025	6.423900000000003	6.474199999999996
6.1263000000000005	6.506600000000006	6.5230999999999995
6.1422000000000025	6.527699999999996	6.57650000000001
6.217700000000001	6.5341999999999985	6.5976
6.228900000000003	6.6307000000000045	6.739200000000011
6.2575	6.673699999999997	6.782999999999987
6.2768000000000015	6.789599999999993	6.838400000000007
6.293799999999997	6.823999999999998	6.867199999999997
6.3089999999999975	6.842699999999994	6.878999999999991
6.390099999999997	6.932299999999998	6.980099999999993
6.448999999999998	6.947199999999995	7.975099999999998
6.4664	8.415899999999993	8.0822
6.4776000000000025	8.425299999999993	8.100799999999992
6.548299999999998	8.436099999999996	8.911100000000005
6.566200000000002	8.476200000000006	9.164800000000014
6.644100000000002	9.018900000000002	9.346499999999992
6.825600000000001	9.382400000000004	9.802899999999994
6.8404000000000025	9.627300000000005	9.825400000000002
6.851799999999997	9.860600000000005	9.986199999999997
6.870100000000001	10.0043	10.218199999999996
6.975900000000003	10.013099999999994	10.419000000000011
7.851999999999997	11.094099999999997	10.616899999999987
7.883499999999998	11.102000000000004	11.020499999999998
8.161900000000003	11.109000000000009	11.027800000000013
8.358699999999999	11.116800000000012	11.443900000000014
8.8459	11.127800000000008	11.451300000000003
8.945500000000003	11.1447	11.627700000000004
9.050299999999993	11.560399999999987	11.637200000000007
9.065299999999993	11.572300000000013	12.522400000000005
9.263499999999993	12.12469999999999	12.877100000000013
9.576099999999997	12.296999999999997	12.887200000000007
10.047300000000007	12.999400000000009	13.034300000000002
10.233999999999995	13.180299999999988	13.324900000000014
10.583100000000002	13.187900000000013	13.331700000000012
10.590900000000005	13.794999999999987	13.873700000000014
10.766800000000003	14.216499999999996	14.56559999999999
10.774199999999993	14.46180000000001	14.574000000000012
11.3583	14.471900000000005	14.592500000000001
11.5805	15.138900000000007	15.165600000000012
12.075699999999998	15.174399999999991	15.17240000000001
12.258799999999994	15.488799999999998	15.30850000000001
12.264600000000002
12.272999999999996
12.282200000000003
12.541799999999995
12.548699999999997
12.678799999999995
12.769999999999996
12.801599999999993
12.814999999999998
12.8245
13.621099999999998
13.891400000000004
13.9572
14.203800000000001
14.5745
14.582800000000006
14.590400000000002
15.147999999999996
15.301100000000005
15.311700000000002
15.339100000000002
