# Supplementary material for: Stimulus duration encoding occurs early in the moth olfactory pathway
Source: Commun Biol. 2024 Oct 3;7:1252. doi: 10.1038/s42003-024-06921-z (PMC11449909; doi:10.1038/s42003-024-06921-z)
Supplement: Supplementary file 3 — Supplementary Data 1 [file 42003_2024_6921_MOESM3_ESM.zip › Fig S3/neuron2.csv]

trial 1	trial 2	trial 3
0.8449000000000026	0.07550000000000523	0.01820000000000732
1.6092999999999975	1.4251000000000005	1.2272000000000105
2.6647999999999996	3.5901000000000067	2.3264000000000067
2.676000000000002	5.049499999999995	5.056999999999988
5.046199999999999	5.054400000000001	5.061700000000002
5.049399999999999	5.058499999999995	5.0663000000000125
5.052799999999998	5.063000000000002	5.071200000000005
5.0563999999999965	5.0674999999999955	5.0762
5.060000000000002	5.071399999999997	5.080600000000004
5.063600000000001	5.075599999999994	5.085499999999996
5.066699999999997	5.079599999999999	5.090499999999992
5.069699999999997	5.084000000000003	5.095400000000012
5.073099999999997	5.0886	5.100400000000008
5.0764	5.092799999999997	5.10560000000001
5.079900000000002	5.0978000000000065	5.111199999999997
5.083100000000002	5.103200000000001	5.116099999999989
5.0869	5.110100000000003	5.121299999999991
5.0908000000000015	5.115700000000004	5.1267
5.094299999999997	5.122100000000003	5.1327
5.098399999999998	5.128299999999996	5.1396000000000015
5.102800000000002	5.134	5.147199999999998
5.1066999999999965	5.143600000000006	5.154200000000003
5.1113	5.1507000000000005	5.164800000000014
5.1163000000000025	5.158699999999996	5.173599999999993
5.1214999999999975	5.1662000000000035	5.1810999999999865
5.126800000000003	5.176000000000002	5.190599999999989
5.132300000000001	5.188100000000006	5.200500000000005
5.137999999999998	5.206699999999998	5.209900000000005
5.144500000000001	5.218400000000003	5.2269000000000005
5.1507000000000005	5.232399999999998	5.252800000000008
5.156399999999998	5.250200000000007	5.267300000000006
5.165300000000002	5.273899999999998	5.285599999999988
5.174500000000002	5.288200000000003	5.339200000000005
5.181600000000003	5.326800000000006	5.357699999999994
5.190100000000001	5.342100000000002	5.367999999999995
5.200400000000002	5.3553	5.40270000000001
5.2087	5.411900000000003	5.429699999999997
5.216000000000001	5.425700000000006	5.4465999999999894
5.225200000000001	5.471900000000005	5.462099999999992
5.236600000000003	5.549099999999996	5.499899999999997
5.2669	5.563299999999998	5.623099999999994
5.2913	5.6019000000000005	5.645600000000002
5.311799999999998	5.617699999999999	5.733499999999992
5.338900000000002	5.678700000000006	5.845699999999994
5.357999999999997	5.704599999999999	5.85499999999999
5.3767	5.7952999999999975	5.868200000000002
5.409500000000001	5.811099999999996	5.913600000000002
5.435200000000002	5.945899999999995	6.088999999999999
5.473599999999998	6.017899999999997	6.1939000000000135
5.502699999999997	6.136700000000005	6.208100000000002
5.593400000000003	6.245900000000006	6.2209
5.636400000000002	6.318299999999994	6.235600000000005
5.6766000000000005	6.331599999999995	6.342999999999989
5.747799999999998	6.579899999999995	6.415400000000005
5.758400000000002	6.589600000000004	6.4565000000000055
5.855899999999998	6.6233	6.487599999999986
5.8855	6.650999999999996	6.607599999999991
5.8947999999999965	6.753699999999995	6.764199999999988
6.057499999999997	6.897599999999997	6.8951000000000136
6.066899999999997	6.976399999999998	6.970100000000002
6.183	6.9898000000000025	11.61529999999999
6.246000000000002	7.000100000000003
6.265799999999999	11.38839999999999
6.2819999999999965	12.433600000000013
6.3035	14.251100000000008
6.4450999999999965
6.4848
6.499899999999997
6.637099999999997
6.6952
6.762900000000002
6.953499999999998
6.979199999999999
11.460800000000006
14.980099999999993
15.004999999999995
