# Supplementary material for: Stimulus duration encoding occurs early in the moth olfactory pathway
Source: Commun Biol. 2024 Oct 3;7:1252. doi: 10.1038/s42003-024-06921-z (PMC11449909; doi:10.1038/s42003-024-06921-z)
Supplement: Supplementary file 3 — Supplementary Data 1 [file 42003_2024_6921_MOESM3_ESM.zip › Fig S3/neuron3.csv]

trial 1	trial 2	trial 3
0.00549999999999784	0.15229999999999677	0.021099999999989905
0.2195999999999998	0.4188000000000045	0.35439999999999827
0.23409999999999798	0.4288999999999987	0.6163999999999987
0.39580000000000126	0.4416999999999973	1.1208000000000027
0.661999999999999	0.4831999999999965	1.1595000000000084
0.6679999999999993	0.5392999999999972	1.1740000000000066
0.6738	0.5591000000000008	1.2983000000000118
0.6820999999999984	0.5755000000000052	1.352499999999992
0.6895000000000024	0.8787999999999982	1.3613
0.6985000000000028	1.2040999999999968	2.100699999999989
0.7137000000000029	1.359099999999998	2.1554999999999893
0.7903999999999982	1.3699000000000012	2.434200000000004
0.8098000000000027	1.770399999999995	2.4819999999999993
0.8263999999999996	1.816599999999994	2.5938999999999908
1.0900000000000034	1.882099999999994	2.6614999999999895
1.3526000000000025	2.172399999999996	2.8817999999999984
1.3682000000000016	2.181600000000003	2.8899000000000115
1.6659000000000006	2.5682000000000045	3.1374000000000137
1.8590000000000018	2.6110999999999933	3.1485000000000127
1.9926999999999992	3.0031000000000034	3.160500000000013
2.031100000000002	3.015500000000003	3.1787999999999954
2.6876999999999995	3.0458	3.2428999999999917
2.7053999999999974	3.269999999999996	3.255899999999997
2.8671000000000006	3.2845999999999975	3.589100000000002
2.8800000000000026	3.9328000000000003	3.6043999999999983
2.9348000000000027	3.9728999999999957	3.614200000000011
2.9543000000000035	3.988200000000006	3.625499999999988
3.2565000000000026	4.0107	4.052899999999994
3.2657999999999987	4.033699999999996	4.0625
3.282499999999999	4.052400000000006	4.075500000000005
3.3714999999999975	4.065100000000001	4.233800000000002
3.3892999999999986	4.144099999999995	5.049299999999988
3.4155000000000015	4.218500000000006	5.054300000000012
3.690399999999997	4.2894000000000005	5.060200000000009
3.7211	4.515900000000002	5.0697999999999865
4.0916	4.528499999999994	5.0771000000000015
4.193800000000003	4.893500000000003	5.084300000000013
4.2209999999999965	5.060100000000006	5.08959999999999
4.564100000000003	5.064800000000005	5.094999999999999
4.573999999999998	5.071399999999997	5.1019000000000005
4.582000000000001	5.077500000000001	5.1089000000000055
4.5882000000000005	5.0833999999999975	5.114299999999986
4.614600000000003	5.089399999999998	5.121900000000011
4.764699999999998	5.094800000000006	5.1311000000000035
4.7790000000000035	5.101299999999995	5.145700000000005
4.977899999999998	5.1066	5.155200000000008
4.985900000000001	5.111599999999996	5.168399999999991
5.053100000000001	5.1166999999999945	5.175999999999988
5.065399999999997	5.123000000000005	5.1865999999999985
5.0715999999999966	5.129099999999994	5.196400000000011
5.084000000000003	5.135900000000007	5.219200000000001
5.0959999999999965	5.1458999999999975	5.232400000000013
5.102400000000003	5.1554	5.250799999999998
5.110999999999997	5.1691	5.26230000000001
5.117800000000003	5.1847000000000065	5.288499999999999
5.125999999999998	5.196799999999996	5.329499999999996
5.138199999999998	5.2166	5.387200000000007
5.1479	5.226200000000006	5.473700000000008
5.156799999999997	5.243499999999997	5.491199999999992
5.1678	5.253299999999996	5.518599999999992
5.175699999999999	5.3172	5.527899999999988
5.184699999999999	5.339100000000002	5.5549000000000035
5.194800000000001	5.347499999999997	5.675900000000013
5.212200000000003	5.365300000000005	5.68780000000001
5.223799999999997	5.381299999999996	5.700700000000012
5.2378	5.489900000000006	5.712199999999996
5.253799999999998	5.510400000000004	5.758900000000011
5.271900000000002	5.532899999999998	5.818099999999987
5.284999999999997	5.566599999999994	5.861099999999993
5.293599999999998	5.573899999999995	5.941800000000001
5.308799999999998	5.593100000000007	6.034600000000012
5.329900000000002	5.615399999999994	6.044900000000013
5.364899999999999	5.705399999999997	6.076300000000003
5.3765	5.724100000000007	6.105899999999991
5.384	5.730500000000006	6.126800000000003
5.398600000000002	5.760599999999997	6.16810000000001
5.4620999999999995	5.793400000000005	6.182700000000011
5.5046000000000035	5.847300000000004	6.227100000000007
5.5341999999999985	5.901300000000006	6.237899999999996
5.549500000000002	5.916899999999998	6.330399999999997
5.580300000000001	5.955399999999997	6.401999999999987
5.663899999999998	6.033000000000001	6.438999999999993
5.671900000000001	6.0904000000000025	6.4661000000000115
5.7667	6.1631	6.478199999999987
5.779699999999998	6.2242999999999995	6.508299999999991
5.804600000000001	6.260599999999997	6.69489999999999
5.814599999999999	6.272599999999997	6.7017999999999915
5.8307	6.4361999999999995	6.7246000000000095
5.881500000000003	6.490700000000004	6.8548000000000116
5.893999999999998	6.502300000000005	6.9003999999999905
5.9669000000000025	6.5456999999999965	6.912299999999988
5.976599999999998	6.565899999999999	6.952300000000008
6.001100000000001	6.578400000000002	6.971800000000002
6.027200000000001	6.609700000000004	6.981899999999996
6.046500000000002	6.6166999999999945	7.384800000000013
6.063000000000002	6.721500000000006	7.403999999999996
6.100200000000001	6.734300000000005	7.721599999999995
6.1422000000000025	6.744500000000002	7.989599999999996
6.276899999999998	6.791899999999998	8.0043
6.293999999999997	6.947999999999993	8.100300000000004
6.314100000000003	6.956000000000003	8.127100000000013
6.353299999999997	6.974000000000004	8.142599999999987
6.387900000000002	7.583200000000005	8.185000000000002
6.419499999999999	7.772999999999996	8.470499999999987
6.433900000000001	8.193299999999994	8.601799999999997
6.4572	8.206400000000002	8.619799999999998
6.472799999999999	8.218000000000004	8.8707
6.506399999999999	8.2299	9.064400000000006
6.544899999999998	8.393799999999999	9.075500000000005
6.592399999999998	8.462999999999994	9.104500000000002
6.6347999999999985	8.550600000000003	9.206500000000005
6.752200000000002	8.564400000000006	9.218500000000006
6.768500000000003	8.582499999999996	9.231899999999996
6.7804	8.607	9.267500000000013
6.802900000000001	8.785200000000003	9.346399999999988
6.862200000000001	8.957700000000003	9.3596
6.872900000000001	8.964299999999994	9.369400000000013
6.885599999999997	8.974800000000002	9.868899999999996
6.897599999999997	8.998000000000005	9.924000000000007
6.960099999999997	9.0103	9.990399999999994
6.994300000000003	9.285499999999999	10.057199999999995
7.482100000000003	9.393199999999993	10.175399999999996
7.502200000000002	9.460400000000007	10.200299999999999
7.744599999999998	9.670299999999997	10.480099999999993
7.755699999999997	9.679000000000002	10.976499999999987
7.763399999999997	9.688000000000002	11.028500000000008
8.036900000000003	9.701700000000002	11.314799999999991
8.171799999999998	9.767499999999998	11.55019999999999
8.1813	9.986800000000002	11.596000000000004
8.1954	10.394599999999997	11.833100000000002
8.330800000000004	10.431799999999996	11.850899999999996
8.437100000000001	10.462999999999994	11.872899999999987
8.519799999999996	10.561099999999996	11.88300000000001
8.660699999999999	10.676100000000005	11.968500000000006
8.6843	10.8065	11.975799999999992
8.718499999999999	10.9696	12.241600000000005
8.730600000000003	11.095699999999994	12.432400000000001
8.937100000000001	11.107	12.44720000000001
9.100700000000003	11.153300000000002	12.74539999999999
9.183899999999994	11.513499999999993	12.762799999999999
9.232500000000002	11.520100000000014	12.852399999999989
9.308999999999997	11.527800000000013	13.220300000000009
9.402100000000004	11.646500000000003	13.23259999999999
9.533500000000004	11.6875	13.572499999999991
9.575800000000001	11.706199999999995	13.618200000000002
9.628100000000003	11.71860000000001	13.920299999999997
9.809799999999996	11.872600000000006	14.19980000000001
9.866699999999994	12.069600000000008	14.470100000000002
9.968999999999994	12.120900000000006	14.489299999999986
10.096500000000006	12.300299999999993	14.784999999999997
10.170199999999994	12.33789999999999	14.895600000000002
10.2132	12.5428	15.021299999999997
10.485799999999998	12.818600000000004
10.688000000000002	12.827400000000011
10.724100000000007	12.980400000000003
10.732	13.018400000000014
10.833799999999997	13.046999999999997
11.046899999999994	13.077100000000002
11.1421	13.457999999999998
11.156199999999998	13.620499999999993
11.355999999999995	13.814400000000006
11.632199999999997	14.049700000000001
11.645799999999994	14.094400000000007
11.660600000000002	14.256400000000014
11.679400000000001	14.266999999999996
11.695800000000006	14.278899999999993
11.883799999999994	14.29079999999999
11.924899999999994	14.30279999999999
12.178399999999996	14.408800000000014
12.187600000000003	14.434599999999989
12.196799999999996	14.442399999999992
12.473600000000005	14.474199999999996
12.516800000000003	14.84299999999999
12.527600000000007	14.8887
12.538399999999996	14.950099999999992
12.562100000000001	15.447300000000013
12.581699999999998	15.463099999999997
12.778899999999993	15.480999999999995
12.808099999999996	15.489499999999992
12.820700000000002
12.977500000000006
12.999399999999994
13.214699999999993
13.227800000000002
13.236999999999995
13.253
13.465599999999995
13.5077
13.703100000000006
13.912899999999993
14.093599999999995
14.152199999999993
14.182599999999994
14.353700000000003
14.390500000000003
14.5625
14.594999999999999
14.603399999999993
14.725999999999999
14.789900000000003
14.799999999999997
14.903999999999996
15.034400000000005
15.056700000000006
15.323400000000007
