# Supplementary material for: Stimulus duration encoding occurs early in the moth olfactory pathway
Source: Commun Biol. 2024 Oct 3;7:1252. doi: 10.1038/s42003-024-06921-z (PMC11449909; doi:10.1038/s42003-024-06921-z)
Supplement: Supplementary file 3 — Supplementary Data 1 [file 42003_2024_6921_MOESM3_ESM.zip › Fig S3/neuron4.csv]

trial 1	trial 2	trial 3
1.7554000000000016	1.528800000000004	0.29419999999998936
2.6632000000000033	2.1524	1.546999999999997
3.822499999999998	3.212599999999995	1.8666000000000054
5.046399999999998	3.2804	3.7365000000000066
5.051299999999998	3.3071000000000055	4.860600000000005
5.056199999999997	5.0452999999999975	5.029699999999991
5.060699999999997	5.053200000000004	5.046899999999994
5.0649000000000015	5.059100000000001	5.052400000000006
5.069400000000002	5.064300000000003	5.056299999999993
5.0733999999999995	5.069000000000003	5.060300000000012
5.078800000000001	5.073400000000007	5.064600000000013
5.083199999999998	5.077500000000001	5.069299999999998
5.087899999999998	5.081699999999998	5.073100000000011
5.093299999999999	5.085899999999995	5.078000000000003
5.0991	5.090599999999995	5.083100000000002
5.104700000000001	5.096000000000004	5.0878999999999905
5.110300000000002	5.100899999999996	5.093600000000009
5.116	5.1063000000000045	5.098700000000008
5.1218	5.111199999999997	5.10560000000001
5.1312	5.1170999999999935	5.112599999999986
5.140999999999998	5.1236999999999995	5.1188999999999965
5.148600000000002	5.131600000000006	5.1259000000000015
5.156399999999998	5.1404	5.1325999999999965
5.1661	5.149000000000001	5.1392999999999915
5.1751000000000005	5.156300000000002	5.149900000000002
5.186900000000001	5.167699999999996	5.159400000000005
5.198	5.177800000000005	5.170600000000007
5.213999999999999	5.1936000000000035	5.182600000000008
5.235199999999999	5.201400000000007	5.189899999999994
5.247300000000003	5.2109999999999985	5.204100000000011
5.261400000000002	5.234800000000007	5.213400000000007
5.283900000000003	5.250600000000006	5.2287000000000035
5.313600000000001	5.265600000000006	5.242999999999995
5.3419000000000025	5.284300000000002	5.258100000000013
5.359900000000003	5.294799999999995	5.268400000000014
5.387099999999997	5.322199999999995	5.298699999999997
5.4056	5.337900000000005	5.309400000000011
5.424599999999998	5.352599999999995	5.332999999999998
5.459299999999999	5.364900000000006	5.341800000000006
5.4765000000000015	5.374399999999994	5.3507999999999925
5.4879999999999995	5.384900000000002	5.3670999999999935
5.5319999999999965	5.423900000000003	5.395600000000002
5.582900000000002	5.432000000000002	5.417900000000003
5.631599999999999	5.444500000000005	5.429699999999997
5.687199999999997	5.479699999999994	5.460000000000008
5.729900000000001	5.527100000000004	5.494900000000001
5.741100000000003	5.537999999999997	5.504199999999997
5.778500000000001	5.543999999999997	5.55619999999999
5.807000000000002	5.5896999999999935	5.563199999999995
5.840200000000003	5.636099999999999	5.57589999999999
5.850000000000001	5.683099999999996	5.587199999999996
5.896599999999999	5.701999999999998	5.648500000000013
5.931800000000003	5.718999999999994	5.6591999999999985
5.9407	5.7316	5.6699999999999875
6.074100000000001	5.808099999999996	5.738599999999991
6.086100000000002	5.822400000000002	5.745399999999989
6.141199999999998	5.837900000000005	5.75630000000001
6.1599	5.869399999999999	5.766799999999989
6.174900000000001	5.912999999999997	5.850999999999999
6.2806	5.9277000000000015	5.892300000000006
6.2916000000000025	5.971900000000005	5.905799999999999
6.3382000000000005	5.9803	5.941499999999991
6.375700000000002	6.008499999999998	5.9635000000000105
6.394100000000002	6.031599999999997	5.984499999999997
6.411900000000003	6.063100000000006	6.0478999999999985
6.436900000000001	6.150599999999997	6.059500000000014
6.450200000000002	6.221900000000005	6.069700000000012
6.523299999999999	6.2309999999999945	6.1477999999999895
6.6358999999999995	6.2420999999999935	6.163999999999987
6.655200000000001	6.2864	6.225500000000011
6.680100000000003	6.310199999999995	6.26509999999999
6.735199999999999	6.407899999999998	6.295700000000011
6.753300000000003	6.4202999999999975	6.3382000000000005
6.774799999999999	6.4672999999999945	6.363599999999991
6.8292	6.477999999999994	6.3767
6.934399999999997	6.495400000000004	6.385899999999992
7.000700000000002	6.534700000000001	6.47890000000001
7.7608999999999995	6.5652999999999935	6.5020000000000095
7.7866	6.6954000000000065	6.516500000000008
8.474200000000003	6.741200000000006	6.587600000000009
8.813200000000002	6.798599999999993	6.6244000000000085
9.024799999999999	6.814300000000003	6.6436999999999955
9.717399999999998	6.840599999999995	6.654300000000006
10.017399999999995	6.906400000000005	6.744499999999988
11.235399999999998	6.941599999999994	6.826999999999998
12.275999999999996	7.0017	6.858800000000002
12.384799999999998	8.051599999999993	6.897099999999995
12.923199999999994	8.061599999999999	6.9375
12.944699999999997	8.254099999999994	7.01400000000001
13.146299999999997	8.509500000000003	7.919299999999993
14.653099999999995	8.882900000000006	7.942299999999989
14.6678	8.947999999999993	8.370000000000005
15.388900000000007	8.956699999999998	8.387100000000004
	9.209500000000006	8.483100000000007
	9.976799999999997	8.901199999999989
	10.090199999999996	8.910899999999998
	10.4773	9.153699999999986
	10.862799999999993	9.579100000000011
	11.458200000000005	9.776499999999999
	11.483399999999989	9.836000000000013
	11.804000000000002	10.721399999999988
	12.234800000000007	11.416699999999992
	12.821400000000011	11.831999999999994
	12.95580000000001	12.369799999999998
	13.972700000000003	13.090499999999992
	14.747299999999996	13.290899999999993
		13.445099999999996
		14.403699999999986
		14.416699999999992
		14.598199999999991
