# Supplementary material for: Stimulus duration encoding occurs early in the moth olfactory pathway
Source: Commun Biol. 2024 Oct 3;7:1252. doi: 10.1038/s42003-024-06921-z (PMC11449909; doi:10.1038/s42003-024-06921-z)
Supplement: Supplementary file 3 — Supplementary Data 1 [file 42003_2024_6921_MOESM3_ESM.zip › Fig S3/neuron5.csv]

trial 1	trial 2	trial 3
0.05420000000000158	0.9022999999999968	0.29589999999998895
0.9072999999999993	1.8560999999999979	1.1160999999999888
1.6509	3.3285000000000053	1.3914000000000044
2.081299999999999	3.4835999999999956	1.7797999999999945
2.6593000000000018	3.9895000000000067	2.9302000000000135
3.4251000000000005	4.329599999999999	3.393799999999999
4.267600000000002	4.422799999999995	4.132499999999993
4.274799999999999	4.971299999999999	4.48599999999999
4.502200000000002	4.990099999999998	4.81219999999999
4.844999999999999	5.046300000000002	5.044299999999993
5.045900000000003	5.050600000000003	5.049000000000007
5.049999999999997	5.0548	5.055599999999998
5.054099999999998	5.057699999999997	5.0608
5.058399999999999	5.0625	5.065100000000001
5.063000000000002	5.066800000000001	5.0689000000000135
5.067300000000003	5.070999999999998	5.072599999999994
5.071100000000001	5.076499999999996	5.0767999999999915
5.075299999999999	5.0811999999999955	5.0811999999999955
5.079799999999999	5.0859999999999985	5.086099999999988
5.084000000000003	5.091899999999995	5.090399999999988
5.088500000000003	5.098299999999995	5.096499999999992
5.093699999999998	5.103999999999999	5.102499999999992
5.098799999999997	5.109300000000005	5.109100000000012
5.103999999999999	5.1148000000000025	5.115299999999991
5.1092999999999975	5.120099999999994	5.121700000000004
5.1143	5.1263000000000005	5.13069999999999
5.120800000000003	5.1329000000000065	5.140999999999991
5.129199999999997	5.139300000000006	5.148799999999994
5.1351999999999975	5.146799999999999	5.15440000000001
5.142400000000002	5.155900000000003	5.164500000000004
5.1492	5.162999999999997	5.179000000000002
5.156599999999997	5.1815	5.189699999999988
5.1661	5.190700000000007	5.2006000000000085
5.179099999999998	5.199100000000001	5.21629999999999
5.1907	5.2072	5.25139999999999
5.1998999999999995	5.220799999999997	5.263800000000003
5.207000000000001	5.2327999999999975	5.277999999999992
5.214399999999998	5.242699999999999	5.3065
5.225099999999998	5.251599999999996	5.349899999999991
5.244399999999999	5.260800000000003	5.403099999999995
5.273699999999998	5.279200000000003	5.4173999999999864
5.289099999999998	5.293999999999997	5.487300000000005
5.3048	5.308800000000005	5.5064000000000135
5.3149000000000015	5.333100000000002	5.568999999999988
5.334099999999999	5.360699999999994	5.621000000000009
5.362099999999998	5.388000000000005	5.6325999999999965
5.371200000000002	5.413499999999999	5.8274000000000115
5.383600000000001	5.442099999999996	5.846100000000007
5.423000000000002	5.463800000000006	5.858300000000014
5.4498999999999995	5.500399999999999	5.997000000000014
5.465899999999998	5.513499999999993	6.059400000000011
5.521799999999999	5.594300000000004	6.072499999999991
5.5381	5.617800000000003	6.082400000000007
5.549500000000002	5.629300000000001	6.174599999999998
5.576300000000003	5.718999999999994	6.196699999999993
5.601100000000002	5.727900000000005	6.373400000000004
5.623399999999997	5.794300000000007	6.418900000000008
5.7032000000000025	5.8023000000000025	6.435399999999987
5.728400000000001	5.965299999999999	6.446400000000011
5.758400000000002	6.0120000000000005	6.5367999999999995
5.792299999999997	6.022300000000001	6.604600000000005
5.840600000000002	6.043899999999994	6.847700000000003
5.910499999999999	6.084199999999996	6.944099999999992
5.9313	6.287999999999997	8.370200000000011
5.941400000000002	6.299999999999997	8.381900000000002
5.9938999999999965	6.366200000000006	8.518
6.021500000000003	6.3964	8.942599999999999
6.075299999999999	6.411600000000007	9.861099999999993
6.195999999999998	6.448599999999999	9.911599999999993
6.247	6.476299999999995	11.564600000000013
6.264299999999999	6.7727	11.596900000000005
6.304299999999998	6.7890000000000015	11.637699999999995
6.355400000000003	6.897499999999994	11.729700000000008
6.400399999999998	6.925399999999996	12.702699999999993
6.451700000000002	6.984800000000007	12.967199999999991
6.466099999999997	6.997100000000003	13.169399999999996
6.570700000000002	7.033199999999994	13.742099999999994
6.659700000000001	8.078900000000004	14.417399999999986
6.712800000000001	8.658199999999994	14.429000000000002
6.857700000000001	8.8677
6.9129000000000005	9.144099999999995
7.825400000000002	10.046199999999999
7.831499999999998	10.059600000000003
8.4968	10.276399999999995
8.640799999999999	10.326700000000002
8.9266	10.343000000000004
9.113100000000003	10.357
9.214299999999994	10.703400000000002
9.300200000000004	11.85759999999999
9.751800000000003	12.10990000000001
10.441299999999998	12.541899999999998
10.480500000000006	12.557099999999991
10.676000000000002	12.573000000000008
10.724599999999995	13.10820000000001
10.9195	13.386899999999997
11.499700000000004	14.009199999999993
11.505600000000001	14.339300000000009
11.514499999999998	14.394200000000012
12.162499999999994	14.4024
12.433300000000003	14.896199999999993
12.654300000000006	15.028899999999993
12.906599999999997	15.0411
13.495999999999995	15.201899999999995
13.508700000000005	15.3399
13.905000000000001
14.802499999999995
