# Supplementary material for: Stimulus duration encoding occurs early in the moth olfactory pathway
Source: Commun Biol. 2024 Oct 3;7:1252. doi: 10.1038/s42003-024-06921-z (PMC11449909; doi:10.1038/s42003-024-06921-z)
Supplement: Supplementary file 3 — Supplementary Data 1 [file 42003_2024_6921_MOESM3_ESM.zip › Fig S3/firing rate.csv]

time from stimulus onset	firing rate (Hz)
4.0	4.396174936984648
4.001	4.345254553903232
4.002000000000001	4.296922984731406
4.003000000000001	4.251592617495275
4.004000000000001	4.20965559822415
4.005000000000002	4.171481651513765
4.006000000000002	4.1374160493729475
4.007000000000002	4.107777734108049
4.008000000000003	4.082857600377954
4.009000000000003	4.062916941004406
4.010000000000003	4.048186060629634
4.011000000000004	4.038863060857371
4.012000000000004	4.03511280007659
4.013000000000004	4.037066030733155
4.014000000000005	4.044818716368485
4.015000000000005	4.0584315302739595
4.016000000000005	4.077929537105848
4.017000000000006	4.103302058261395
4.018000000000006	4.134502721229165
4.019000000000006	4.171449692495549
4.020000000000007	4.214026092916957
4.021000000000007	4.262080593759058
4.022000000000007	4.315428190867532
4.023000000000008	4.373851153678067
4.024000000000008	4.437100145006479
4.025000000000008	4.504895506792767
4.026000000000009	4.576928706215168
4.027000000000009	4.6528639358503865
4.028000000000009	4.732339860840761
4.02900000000001	4.814971505343249
4.03000000000001	4.900352269880674
4.03100000000001	4.988056070592987
4.032000000000011	5.07763959079214
4.033000000000011	5.168644634654022
4.034000000000011	5.260600572327759
4.035000000000012	5.353026865198606
4.036000000000012	5.445435659497341
4.037000000000012	5.537334435898307
4.038000000000013	5.628228702183636
4.039000000000013	5.7176247154682285
4.040000000000013	5.805032219877834
4.041000000000014	5.889967184953871
4.042000000000014	5.9719545294313585
4.043000000000014	6.05053081441291
4.044000000000015	6.125246889360701
4.045000000000015	6.195670473772372
4.046000000000015	6.261388656924471
4.047000000000016	6.322010297689915
4.048000000000016	6.377168306199191
4.049000000000016	6.426521789055137
4.050000000000017	6.4697580399649
4.051000000000017	6.506594358055079
4.052000000000017	6.536779676818688
4.053000000000018	6.5600959876319935
4.054000000000018	6.5763595430943385
4.055000000000018	6.585421827096049
4.056000000000019	6.587170280508349
4.057000000000019	6.5815287737051165
4.058000000000019	6.568457819746487
4.05900000000002	6.547954524945208
4.06000000000002	6.5200522766518265
4.06100000000002	6.4848201713777645
4.062000000000021	6.44236218975932
4.063000000000021	6.392816128275747
4.064000000000021	6.3363523009901455
4.065000000000022	6.273172027798476
4.066000000000022	6.203505928664197
4.067000000000022	6.127612046000369
4.068000000000023	6.045773819659139
4.069000000000023	5.958297940829157
4.070000000000023	5.86551211246447
4.071000000000024	5.767762744625797
4.072000000000024	5.665412613274332
4.073000000000024	5.558838510602813
4.074000000000025	5.448428913919958
4.075000000000025	5.334581698441825
4.076000000000025	5.217701917124502
4.077000000000026	5.098199667951526
4.078000000000026	4.9764880659370085
4.079000000000026	4.852981333606225
4.080000000000027	4.728093019965865
4.081000000000027	4.602234354081281
4.082000000000027	4.475812735448873
4.083000000000028	4.349230359501523
4.084000000000028	4.222882972925736
4.085000000000028	4.09715875010853
4.086000000000029	3.9724372790693234
4.087000000000029	3.849088642755797
4.088000000000029	3.7274725796668053
4.08900000000003	3.607937706468393
4.09000000000003	3.4908207846300354
4.09100000000003	3.376446013147997
4.092000000000031	3.265124330140642
4.093000000000031	3.1571527074764485
4.094000000000031	3.052813424588714
4.095000000000032	2.9523733101824385
4.096000000000032	2.856082943572402
4.097000000000032	2.7641758108158037
4.098000000000033	2.6768674145146987
4.099000000000033	2.5943543400500837
4.100000000000033	2.516813284952152
4.101000000000034	2.444400061988554
4.102000000000034	2.3772485902438194
4.103000000000034	2.3154698918521466
4.104000000000035	2.2591511150236054
4.105000000000035	2.2083546064722284
4.106000000000035	2.163117058228574
4.107000000000036	2.123448755029951
4.108000000000036	2.0893329489770687
4.109000000000036	2.0607253878941347
4.110000000000037	2.0375540228179405
4.111000000000037	2.0197189182785507
4.112000000000037	2.0070923865482424
4.113000000000038	1.9995193638745097
4.114000000000038	1.9968180429438347
4.115000000000038	1.9987807715288908
4.116000000000039	2.0051752225509225
4.117000000000039	2.015745835751444
4.118000000000039	2.030215525932732
4.11900000000004	2.0482876474207417
4.12000000000004	2.0696481991560987
4.12100000000004	2.0939682497575474
4.122000000000041	2.1209065571529524
4.123000000000041	2.1501123530542436
4.124000000000041	2.181228258773313
4.125000000000042	2.2138932957318147
4.126000000000042	2.24774595159004
4.127000000000042	2.2824272612719545
4.128000000000043	2.31758386133961
4.129000000000043	2.35287097619462
4.130000000000043	2.387955295460393
4.131000000000044	2.422517703608403
4.132000000000044	2.456255825396375
4.133000000000044	2.488886353927367
4.134000000000045	2.520147132039899
4.135000000000045	2.5497989622076522
4.136000000000045	2.5776271250563485
4.137000000000046	2.6034425918779243
4.138000000000046	2.6270829220129364
4.139000000000046	2.648412841551963
4.140000000000047	2.667324505345518
4.141000000000047	2.683737449682247
4.142000000000047	2.6975982480759018
4.143000000000048	2.7088798872809576
4.144000000000048	2.7175808848356136
4.145000000000048	2.7237241730249946
4.146000000000049	2.7273557770994357
4.147000000000049	2.7285433178243927
4.148000000000049	2.7273743699507396
4.14900000000005	2.723954708968356
4.15000000000005	2.718406478552552
4.15100000000005	2.7108663104620243
4.152000000000051	2.7014834273455475
4.153000000000051	2.6904177570252017
4.154000000000051	2.6778380844220413
4.155000000000052	2.6639202644615585
4.156000000000052	2.6488455161340942
4.157000000000052	2.6327988144865477
4.158000000000053	2.6159673937844103
4.159000000000053	2.5985393715031555
4.160000000000053	2.5807024992762724
4.161000000000054	2.56264304352724
4.162000000000054	2.5445447953183082
4.163000000000054	2.5265882060227756
4.164000000000055	2.508949642819697
4.165000000000055	2.491800755758123
4.166000000000055	2.475307946266237
4.167000000000056	2.4596319255011334
4.168000000000056	2.4449273498477058
4.169000000000056	2.4313425201701504
4.170000000000057	2.4190191310787044
4.171000000000057	2.408092056471835
4.172000000000057	2.398689157920495
4.173000000000058	2.390931103043358
4.174000000000058	2.3849311818464365
4.175000000000058	2.380795110034295
4.176000000000059	2.378620809512295
4.177000000000059	2.378498157662188
4.178000000000059	2.380508698463098
4.17900000000006	2.3847253101262056
4.18000000000006	2.3912118255984085
4.1810000000000604	2.400022604054355
4.182000000000061	2.4112020533271554
4.183000000000061	2.4247841051156103
4.1840000000000614	2.4407916467402018
4.185000000000062	2.459235915189379
4.186000000000062	2.480115861187076
4.1870000000000624	2.5034174930024284
4.188000000000063	2.529113211688703
4.189000000000063	2.557161151349396
4.1900000000000635	2.587504539848015
4.191000000000064	2.6200710970603462
4.192000000000064	2.6547724892645563
4.1930000000000645	2.6915038595211667
4.194000000000065	2.7301434548544377
4.195000000000065	2.770552371650774
4.1960000000000655	2.8125744408812077
4.197000000000066	2.856036274480384
4.198000000000066	2.900747493426895
4.1990000000000665	2.9465011567312493
4.200000000000067	2.993074408622206
4.201000000000067	3.0402293587172604
4.2020000000000675	3.087714206872682
4.203000000000068	3.135264620753723
4.204000000000068	3.1826053699859504
4.2050000000000685	3.22945221610231
4.206000000000069	3.2755140524635853
4.207000000000069	3.3204952829958363
4.2080000000000695	3.3640984230657356
4.20900000000007	3.4060269002248633
4.21000000000007	3.4459880270283176
4.2110000000000705	3.4836961128090973
4.212000000000071	3.5188756763079536
4.213000000000071	3.5512647165574758
4.2140000000000715	3.5806179955325255
4.215000000000072	3.606710282930166
4.216000000000072	3.6293395111412377
4.2170000000000725	3.6483297871157885
4.218000000000073	3.663534207478644
4.219000000000073	3.6748374239700308
4.2200000000000735	3.682157908095305
4.221000000000074	3.685449866767771
4.222000000000074	3.6847047646936724
4.2230000000000745	3.6799524142270568
4.224000000000075	3.6712615993381843
4.225000000000075	3.6587402070929858
4.2260000000000755	3.642534847512623
4.227000000000076	3.6228299507334896
4.228000000000076	3.599846338865972
4.2290000000000765	3.5738392786914535
4.230000000000077	3.5450960301701206
4.231000000000077	3.5139329144829943
4.2320000000000775	3.4806919338266247
4.233000000000078	3.4457369832493487
4.234000000000078	3.4094497023029664
4.2350000000000785	3.3722250210346703
4.236000000000079	3.3344664607267185
4.237000000000079	3.2965812546892783
4.2380000000000795	3.2589753582281853
4.23900000000008	3.222048419568854
4.24000000000008	3.186188784967512
4.2410000000000805	3.151768611452461
4.242000000000081	3.1191391596058566
4.243000000000081	3.0886263365388977
4.2440000000000815	3.060526555771612
4.245000000000082	3.035102976165666
4.246000000000082	3.012582176458054
4.2470000000000825	2.9931513154069638
4.248000000000083	2.9769558202064617
4.249000000000083	2.964097637785612
4.2500000000000835	2.9546340750229847
4.251000000000084	2.9485772449303167
4.252000000000084	2.945894126645477
4.2530000000000845	2.9465072377834893
4.254000000000085	2.9502959084827207
4.255000000000085	2.95709813750549
4.2560000000000855	2.9667130021554207
4.257000000000086	2.9789035856959387
4.258000000000086	2.993400378521475
4.2590000000000865	3.0099051026574344
4.260000000000087	3.0280949033433036
4.261000000000087	3.047626846564463
4.2620000000000875	3.0681426575032202
4.263000000000088	3.0892736320200376
4.264000000000088	3.1106456514745306
4.2650000000000885	3.131884230456059
4.266000000000089	3.1526195273010287
4.267000000000089	3.1724912485961507
4.2680000000000895	3.1911533811561297
4.26900000000009	3.208278688158412
4.27000000000009	3.2235629101424905
4.2710000000000905	3.2367286163527513
4.272000000000091	3.2475286573298248
4.273000000000091	3.255749175638747
4.2740000000000915	3.2612121380623784
4.275000000000092	3.2637773593841044
4.276000000000092	3.2633439949345515
4.2770000000000925	3.259851486285183
4.278000000000093	3.2532799517439455
4.279000000000093	3.243650020556473
4.2800000000000935	3.2310221168589313
4.281000000000094	3.2154952063900373
4.282000000000094	3.1972050256815816
4.2830000000000945	3.176321819846832
4.284000000000095	3.1530476211186342
4.285000000000095	3.1276131059033867
4.2860000000000955	3.100274073267693
4.287000000000096	3.0713075924197826
4.288000000000096	3.0410078708490187
4.2890000000000965	3.0096818983081923
4.290000000000097	2.9776449247305976
4.291000000000097	2.9452158324347426
4.2920000000000975	2.912712464553194
4.293000000000098	2.8804469724995054
4.294000000000098	2.8487212454318556
4.2950000000000985	2.817822484060784
4.296000000000099	2.788018979762177
4.297000000000099	2.7595561577824745
4.2980000000000995	2.7326529403550146
4.2990000000001	2.7074984817876238
4.3000000000001	2.6842493230457425
4.3010000000001005	2.663027008068244
4.302000000000101	2.6439161980541814
4.303000000000101	2.6269633133018164
4.3040000000001015	2.6121757249359465
4.305000000000102	2.59952151111067
4.306000000000102	2.5889297841229637
4.3070000000001025	2.5802915864328337
4.308000000000103	2.5734613449870074
4.309000000000103	2.5682588646250046
4.3100000000001035	2.5644718328578677
4.311000000000104	2.5618588001055764
4.312000000000104	2.5601525917164483
4.3130000000001045	2.559064100926605
4.314000000000105	2.5582864055004007
4.315000000000105	2.5574991452648144
4.3160000000001055	2.556373093239803
4.317000000000106	2.5545748496828384
4.318000000000106	2.5517715861984906
4.3190000000001065	2.5476357661782623
4.320000000000107	2.5418497682703207
4.321000000000107	2.5341103413434025
4.3220000000001075	2.5241328224843285
4.323000000000108	2.511655053904725
4.324000000000108	2.496440940150975
4.3250000000001085	2.4782835936054233
4.326000000000109	2.4570080238042156
4.327000000000109	2.432473334423176
4.3280000000001095	2.404574400724295
4.32900000000011	2.373243009623696
4.33000000000011	2.3384484541398343
4.3310000000001105	2.300197583605626
4.332000000000111	2.258534320478724
4.333000000000111	2.213538663663902
4.3340000000001115	2.1653252067854516
4.335000000000112	2.114041207645455
4.336000000000112	2.0598642520255432
4.3370000000001125	2.0029995609078632
4.338000000000113	1.943676995004243
4.339000000000113	1.8821478141176295
4.3400000000001135	1.8186812512728485
4.341000000000114	1.7535609627302782
4.342000000000114	1.687081414951105
4.3430000000001145	1.619544268359261
4.344000000000115	1.5512548154117713
4.345000000000115	1.4825185271380683
4.3460000000001155	1.4136377580518884
4.347000000000116	1.3449086543050013
4.348000000000116	1.2766183042808512
4.3490000000001166	1.2090421646670197
4.350000000000117	1.1424417885510034
4.351000000000117	1.0770628754066598
4.3520000000001176	1.0131336561274047
4.353000000000118	0.9508636196576672
4.354000000000118	0.8904425814064285
4.3550000000001186	0.8320400876125924
4.356000000000119	0.7758051442727054
4.357000000000119	0.7218662542213659
4.35800000000012	0.6703317415398298
4.35900000000012	0.6212903387068053
4.36000000000012	0.5748120088271831
4.361000000000121	0.5309489728920362
4.362000000000121	0.48973691033309247
4.363000000000121	0.4511963001187764
4.364000000000122	0.41533386926587246
4.365000000000122	0.382144115869097
4.366000000000122	0.35161087453007367
4.367000000000123	0.32370889334067204
4.368000000000123	0.2984053932824856
4.369000000000123	0.2756615829813077
4.370000000000124	0.2554341041394262
4.371000000000124	0.23767638559735238
4.372000000000124	0.2223398867908663
4.373000000000125	0.20937521431342462
4.374000000000125	0.19873309831698494
4.375000000000125	0.19036521854011634
4.376000000000126	0.18422487280000038
4.377000000000126	0.1802674837887953
4.378000000000126	0.17845094294378813
4.379000000000127	0.17873579298800438
4.380000000000127	0.18108525344028847
4.381000000000127	0.18546509595099042
4.382000000000128	0.1918433787130804
4.383000000000128	0.2001900514119309
4.384000000000128	0.21047644419400788
4.385000000000129	0.22267465593933677
4.386000000000129	0.23675685869861893
4.387000000000129	0.252694536486625
4.38800000000013	0.27045767769185264
4.38900000000013	0.29001394115105367
4.39000000000013	0.31132781642894025
4.391000000000131	0.3343597990217662
4.392000000000131	0.3590656010537848
4.393000000000131	0.3853954175455221
4.394000000000132	0.41329326749368595
4.395000000000132	0.4426964278102827
4.396000000000132	0.47353497662478083
4.397000000000133	0.5057314605663054
4.398000000000133	0.5392006984288209
4.399000000000133	0.5738497311052908
4.400000000000134	0.6095779248898621
4.401000000000134	0.646277232232096
4.402000000000134	0.6838326108347368
4.403000000000135	0.7221225986753826
4.404000000000135	0.7610200391688643
4.405000000000135	0.800392947343549
4.406000000000136	0.8401055046580457
4.407000000000136	0.8800191670144952
4.408000000000136	0.9199938677108506
4.409000000000137	0.9598892945955263
4.410000000000137	0.9995662186174233
4.411000000000137	1.0388878493696037
4.412000000000138	1.0777211921634988
4.413000000000138	1.1159383806883831
4.414000000000138	1.1534179594401026
4.415000000000139	1.190046090860273
4.416000000000139	1.2257176635119482
4.417000000000139	1.2603372796119539
4.41800000000014	1.2938201028073708
4.41900000000014	1.326092550169953
4.42000000000014	1.357092815916432
4.421000000000141	1.3867712182583658
4.422000000000141	1.4150903649424136
4.423000000000141	1.4420251373503474
4.424000000000142	1.4675624973694732
4.425000000000142	1.49170112549632
4.426000000000142	1.5144509026767998
4.427000000000143	1.5358322520955623
4.428000000000143	1.5558753603942816
4.429000000000143	1.574619300522822
4.430000000000144	1.5921110805228778
4.431000000000144	1.608404643943096
4.432000000000144	1.6235598482403562
4.433000000000145	1.6376414474090335
4.434000000000145	1.6507181041972445
4.435000000000145	1.6628614556392238
4.436000000000146	1.6741452533026406
4.437000000000146	1.6846445966881431
4.438000000000146	1.6944352747155507
4.439000000000147	1.7035932262948452
4.440000000000147	1.7121941267329546
4.441000000000147	1.7203131023024882
4.442000000000148	1.728024570835863
4.443000000000148	1.7354022018490989
4.444000000000148	1.7425189855827827
4.445000000000149	1.7494473966045385
4.446000000000149	1.7562596343672117
4.447000000000149	1.7630279204635249
4.44800000000015	1.7698248303452888
4.44900000000015	1.7767236360454695
4.45000000000015	1.7837986359922213
4.451000000000151	1.7911254483476473
4.452000000000151	1.798781245426913
4.453000000000151	1.8068449086164593
4.454000000000152	1.8153970857505435
4.455000000000152	1.8245201360385461
4.456000000000152	1.8342979512581483
4.457000000000153	1.84481564592303
4.458000000000153	1.856159113368759
4.459000000000153	1.8684144490407588
4.460000000000154	1.8816672465756763
4.461000000000154	1.8960017764065726
4.462000000000154	1.9115000604649464
4.463000000000155	1.9282408599816843
4.464000000000155	1.9462985963029726
4.465000000000155	1.9657422269523697
4.466000000000156	1.9866341008241055
4.467000000000156	2.0090288173448894
4.468000000000156	2.0329721146755384
4.469000000000157	2.058499811546174
4.470000000000157	2.0856368261593903
4.471000000000157	2.114396293805451
4.472000000000158	2.144778802482472
4.473000000000158	2.1767717629889898
4.474000000000158	2.210348926755853
4.475000000000159	2.245470061217857
4.476000000000159	2.2820807889072543
4.477000000000159	2.320112592797101
4.47800000000016	2.359482986845784
4.47900000000016	2.4000958473021488
4.48000000000016	2.44184189722131
4.481000000000161	2.484599333899315
4.482000000000161	2.528234586630644
4.483000000000161	2.5726031903789655
4.484000000000162	2.6175507596636547
4.485000000000162	2.662914046218212
4.486000000000162	2.708522063769312
4.487000000000163	2.7541972635956933
4.488000000000163	2.799756745316875
4.489000000000163	2.845013488579723
4.490000000000164	2.8897775928904714
4.491000000000164	2.9338575147047155
4.492000000000164	2.9770612929544877
4.493000000000165	3.0191977563714403
4.494000000000165	3.0600777081686252
4.495000000000165	3.0995150857818996
4.496000000000166	3.1373280953614184
4.497000000000166	3.173340322466671
4.498000000000166	3.2073818218868615
4.499000000000167	3.239290190625183
4.500000000000167	3.2689116288062627
4.501000000000167	3.296101993560379
4.502000000000168	3.3207278507900173
4.503000000000168	3.34266752913289
4.504000000000168	3.3618121794142177
4.505000000000169	3.378066841457563
4.506000000000169	3.3913515183384906
4.507000000000169	3.401602256071425
4.50800000000017	3.408772224380083
4.50900000000017	3.412832791686953
4.51000000000017	3.4137745848452123
4.511000000000171	3.4116085215090504
4.512000000000171	3.4063668004797814
4.513000000000171	3.3981038329592934
4.514000000000172	3.3868970954711033
4.515000000000172	3.3728478833499675
4.516000000000172	3.3560819422250194
4.517000000000173	3.3367499538918852
4.518000000000173	3.315027852440104
4.519000000000173	3.291116946516329
4.520000000000174	3.2652438241924844
4.521000000000174	3.237660018089642
4.522000000000174	3.2086414101886103
4.523000000000175	3.178487358129007
4.524000000000175	3.1475195277391927
4.525000000000175	3.11608042001587
4.526000000000176	3.0845315847386647
4.527000000000176	3.0532515173041705
4.528000000000176	3.0226332401284224
4.529000000000177	2.993081575020015
4.530000000000177	2.9650101181844493
4.531000000000177	2.938837934893624
4.532000000000178	2.9149859962488307
4.533000000000178	2.893873385784332
4.534000000000178	2.875913308804085
4.535000000000179	2.861508942219689
4.536000000000179	2.8510491671691485
4.537000000000179	2.84490423075335
4.53800000000018	2.8434213867461087
4.53900000000018	2.846920568036714
4.54000000000018	2.855690145782192
4.541000000000181	2.869982831720365
4.542000000000181	2.8900117807749544
4.543000000000181	2.9159469509325384
4.544000000000182	2.9479117763618468
4.545000000000182	2.9859802078651456
4.546000000000182	3.0301741719980955
4.547000000000183	3.080461496580714
4.548000000000183	3.1367543458729332
4.549000000000183	3.1989082034419236
4.550000000000184	3.2667214347559415
4.551000000000184	3.339935454864623
4.552000000000184	3.418235519244206
4.553000000000185	3.5012521480856034
4.554000000000185	3.5885631860818794
4.555000000000185	3.679696491237889
4.556000000000186	3.774133237495958
4.557000000000186	3.871311807172601
4.558000000000186	3.970632240463989
4.559000000000187	4.071461200738119
4.560000000000187	4.173137406129028
4.561000000000187	4.274977470222349
4.562000000000188	4.376282087511537
4.563000000000188	4.476342492944612
4.564000000000188	4.574447119401724
4.565000000000189	4.669888372463905
4.566000000000189	4.761969438461832
4.567000000000189	4.8500110396243095
4.56800000000019	4.933358049257131
4.56900000000019	5.011385880331617
4.57000000000019	5.08350656268503
4.571000000000191	5.1491744272446445
4.572000000000191	5.2078913202707335
4.573000000000191	5.2592112765320715
4.574000000000192	5.302744587514391
4.575000000000192	5.338161209124216
4.576000000000192	5.365193462768009
4.577000000000193	5.383637994014361
4.578000000000193	5.393356964117515
4.579000000000193	5.394278461304732
4.580000000000194	5.386396130702983
4.581000000000194	5.369768033883162
4.582000000000194	5.344514761005325
4.583000000000195	5.310816830225625
4.584000000000195	5.268911420144923
4.585000000000195	5.219088491418448
4.586000000000196	5.161686362994931
4.587000000000196	5.097086816620372
4.588000000000196	5.025709810055989
4.589000000000197	4.948007884779849
4.590000000000197	4.864460357656031
4.591000000000197	4.775567388087232
4.592000000000198	4.681844012477091
4.593000000000198	4.583814236415763
4.594000000000198	4.482005271904189
4.595000000000199	4.37694200222507
4.596000000000199	4.269141750864254
4.597000000000199	4.159109423332034
4.5980000000002	4.047333082006597
4.5990000000002	3.9342800044250077
4.6000000000002	3.8203932650044377
4.601000000000201	3.7060888692271345
4.602000000000201	3.5917534581147077
4.603000000000201	3.4777425896012493
4.604000000000202	3.3643795924370066
4.605000000000202	3.2519549777510943
4.606000000000202	3.1407263835928503
4.607000000000203	3.0309190188553305
4.608000000000203	2.9227265651327206
4.609000000000203	2.8163124884175157
4.610000000000204	2.711811707211056
4.611000000000204	2.6093325596746753
4.612000000000204	2.508959009924297
4.613000000000205	2.410753032468142
4.614000000000205	2.314757114069545
4.615000000000205	2.220996813915511
4.616000000000206	2.1294833257874033
4.617000000000206	2.040215989837142
4.618000000000206	1.9531847064225865
4.619000000000207	1.868372210084426
4.620000000000207	1.785756167976493
4.621000000000207	1.7053110737083896
4.622000000000208	1.6270099144382932
4.623000000000208	1.5508255959834512
4.624000000000208	1.4767321175233052
4.625000000000209	1.4047054939954617
4.626000000000209	1.3347244303844361
4.627000000000209	1.266770757653694
4.62800000000021	1.2008296449712819
4.62900000000021	1.1368896070502246
4.63000000000021	1.074942328813149
4.631000000000211	1.0149823321668494
4.632000000000211	0.9570065114309618
4.633000000000211	0.9010135649219921
4.634000000000212	0.847003350386459
4.635000000000212	0.7949761914594029
4.636000000000212	0.7449321611666974
4.637000000000213	0.6968703667731715
4.638000000000213	0.6507882580939454
4.639000000000213	0.6066809788297045
4.640000000000214	0.5645407776562982
4.641000000000214	0.5243564927929419
4.642000000000214	0.4861131206859243
4.643000000000215	0.44979147636484285
4.644000000000215	0.41536795003693977
4.645000000000215	0.3828143616535345
4.646000000000216	0.35209791257161493
4.647000000000216	0.32318123109259295
4.648000000000216	0.2960225066264506
4.649000000000217	0.2705757055284742
4.650000000000217	0.24679086030153638
4.651000000000217	0.2246144228525744
4.652000000000218	0.20398967183086497
4.653000000000218	0.1848571637424115
4.654000000000218	0.16715521750635795
4.655000000000219	0.1508204223668137
4.656000000000219	0.13578815956316767
4.657000000000219	0.12199312885695981
4.65800000000022	0.10936987187484257
4.65900000000022	0.09785328521558329
4.66000000000022	0.08737911734541318
4.661000000000221	0.07788444443269682
4.662000000000221	0.06930812141456241
4.663000000000221	0.06159120571236048
4.664000000000222	0.05467735209060099
4.665000000000222	0.04851317816005932
4.666000000000222	0.043048600938664736
4.667000000000223	0.03823714568616108
4.668000000000223	0.03403622890681709
4.669000000000223	0.030407417958845225
4.670000000000224	0.027316670113340324
4.671000000000224	0.024734554166363443
4.672000000000224	0.022636457825072537
4.673000000000225	0.021002784064931952
4.674000000000225	0.019819139494699708
4.675000000000225	0.01907651747577886
4.676000000000226	0.018771478331068053
4.677000000000226	0.01890632845564033
4.678000000000226	0.019489299518778553
4.679000000000227	0.020534728236718935
4.680000000000227	0.022063236411683364
4.681000000000227	0.02410191009032595
4.682000000000228	0.02668447580957418
4.683000000000228	0.029851470987089204
4.684000000000228	0.03365040459534189
4.685000000000229	0.038135903351776454
4.686000000000229	0.0433698377828657
4.687000000000229	0.04942142169808273
4.68800000000023	0.05636727786269043
4.68900000000023	0.06429146200805243
4.69000000000023	0.07328543678740972
4.691000000000231	0.0834479868961066
4.692000000000231	0.09488506634989213
4.693000000000231	0.10770956887386335
4.694000000000232	0.12204101251690297
4.695000000000232	0.13800512998881825
4.696000000000232	0.15573335683356554
4.697000000000233	0.1753622104120187
4.698000000000233	0.19703255377741666
4.699000000000233	0.22088873988658497
4.700000000000234	0.247077633195318
4.701000000000234	0.2757475075258385
4.702000000000234	0.3070468211503931
4.703000000000235	0.34112287228338334
4.704000000000235	0.37812034058371286
4.705000000000235	0.41817972280126503
4.706000000000236	0.4614356733122365
4.707000000000236	0.5080152629272656
4.708000000000236	0.5580361719686917
4.709000000000237	0.6116048361396952
4.710000000000237	0.6688145660865344
4.711000000000237	0.7297436637223882
4.712000000000238	0.794453560274436
4.713000000000238	0.8629870025738096
4.714000000000238	0.9353663152737428
4.715000000000239	1.0115917674030463
4.716000000000239	1.091640071895785
4.7170000000002394	1.175463046448578
4.71800000000024	1.2629864632197882
4.71900000000024	1.3541091134873096
4.7200000000002404	1.4487021114240066
4.721000000000241	1.5466084586459055
4.722000000000241	1.647642888165757
4.7230000000002414	1.751592002885125
4.724000000000242	1.8582147198366512
4.725000000000242	1.9672430271117807
4.7260000000002425	2.0783830558564294
4.727000000000243	2.1913164649753445
4.728000000000243	2.3057021313501647
4.7290000000002435	2.421178133546092
4.730000000000244	2.5373640122595167
4.731000000000244	2.6538632862454747
4.7320000000002445	2.770266198257394
4.733000000000245	2.886152661724436
4.734000000000245	3.001095375567107
4.7350000000002455	3.1146630717818677
4.736000000000246	3.2264238582691025
4.737000000000246	3.3359486178798856
4.7380000000002465	3.4428144238428864
4.739000000000247	3.5466079316139263
4.740000000000247	3.646928707759889
4.7410000000002475	3.7433924577216158
4.742000000000248	3.8356341161564305
4.743000000000248	3.923310765984213
4.7440000000002485	4.006104355182531
4.745000000000249	4.083724183716272
4.746000000000249	4.1559091366570895
4.7470000000002495	4.2224296434536175
4.74800000000025	4.28308934735855
4.74900000000025	4.3377264731068275
4.7500000000002505	4.38621488497799
4.751000000000251	4.428464831278902
4.752000000000251	4.464423374973202
4.7530000000002515	4.494074513595107
4.754000000000252	4.517438994664647
4.755000000000252	4.534573835530708
4.7560000000002525	4.545571558884384
4.757000000000253	4.5505591571006025
4.758000000000253	4.549696800088817
4.7590000000002535	4.543176302485971
4.760000000000254	4.531219366842445
4.761000000000254	4.51407561998083
4.7620000000002545	4.492020460003529
4.763000000000255	4.465352731550279
4.764000000000255	4.434392246925487
4.7650000000002555	4.399477170693317
4.766000000000256	4.3609612853386075
4.767000000000256	4.319211155670461
4.7680000000002565	4.274603209851857
4.769000000000257	4.227520755310019
4.770000000000257	4.178350948343445
4.7710000000002575	4.127481737002202
4.772000000000258	4.0752987977729145
4.773000000000258	4.0221824877267895
4.7740000000002585	3.9685048350505614
4.775000000000259	3.9146265922237213
4.776000000000259	3.8608943774644535
4.7770000000002595	3.807637931363797
4.77800000000026	3.7551675167762744
4.77900000000026	3.7037714909432733
4.7800000000002605	3.6537140793986884
4.781000000000261	3.605233381351974
4.782000000000261	3.5585396358745283
4.7830000000002615	3.5138137772533464
4.784000000000262	3.4712063062563834
4.785000000000262	3.4308365017287445
4.7860000000002625	3.392791993879049
4.787000000000263	3.3571287168144863
4.788000000000263	3.323871253358545
4.7890000000002635	3.2930135799793634
4.790000000000264	3.2645202138366947
4.791000000000264	3.238327757613692
4.7920000000002645	3.2143468310513725
4.793000000000265	3.192464371084725
4.794000000000265	3.1725462753437217
4.7950000000002655	3.1544403566973838
4.796000000000266	3.1379795696613035
4.797000000000266	3.122985463039624
4.7980000000002665	3.109271807311428
4.799000000000267	3.096648340172302
4.800000000000267	3.0849245694660343
4.8010000000002675	3.0739135696333673
4.802000000000268	3.063435705886652
4.803000000000268	3.053322219687102
4.8040000000002685	3.043418609820973
4.805000000000269	3.0335877454754336
4.806000000000269	3.02371265120288
4.8070000000002695	3.013698908496868
4.80800000000027	3.0034766248119507
4.80900000000027	2.9930019281375326
4.8100000000002705	2.9822579535451834
4.811000000000271	2.971255297304139
4.812000000000271	2.960031924011512
4.8130000000002715	2.9486525225031026
4.814000000000272	2.937207316875332
4.815000000000272	2.9258103495280667
4.8160000000002725	2.9145972634995543
4.817000000000273	2.903722621280038
4.818000000000273	2.893356806541339
4.8190000000002735	2.8836825636028873
4.820000000000274	2.8748912367877337
4.821000000000274	2.8671787779472546
4.8220000000002745	2.860741595221234
4.823000000000275	2.8557723194523423
4.824000000000275	2.852455566525594
4.8250000000002755	2.850963774222441
4.826000000000276	2.851453190968213
4.827000000000276	2.8540600911459197
4.8280000000002765	2.8588972875155325
4.829000000000277	2.8660510058113364
4.830000000000277	2.8755781799120714
4.8310000000002775	2.88750421823336
4.832000000000278	2.9018212833415777
4.833000000000278	2.918487117410022
4.8340000000002785	2.937424436219165
4.835000000000279	2.9585209041365887
4.836000000000279	2.9816296920946472
4.8370000000002795	3.006570610209102
4.83800000000028	3.0331317965389366
4.83900000000028	3.0610719337569035
4.8400000000002805	3.0901229563513866
4.841000000000281	3.119993202568719
4.842000000000281	3.150370957770908
4.8430000000002815	3.180928329349426
4.844000000000282	3.211325387904726
4.845000000000282	3.2412145051572114
4.8460000000002825	3.270244816061508
4.847000000000283	3.298066730893875
4.848000000000283	3.3243364226928724
4.8490000000002835	3.3487202163548537
4.850000000000284	3.370898807896073
4.851000000000284	3.3905712458486135
4.8520000000002845	3.4074586113940923
4.853000000000285	3.421307339573376
4.854000000000285	3.4318921306399504
4.8550000000002855	3.439018408228975
4.856000000000286	3.442524289357623
4.857000000000286	3.442282040204454
4.8580000000002865	3.4381990009743473
4.859000000000287	3.4302179727686664
4.860000000000287	3.4183170690692446
4.8610000000002875	3.4025090440267536
4.862000000000288	3.382840119036288
4.863000000000288	3.35938833790547
4.8640000000002885	3.332261489100473
4.865000000000289	3.301594640930589
4.866000000000289	3.267547341954638
4.8670000000002895	3.230300544233051
4.86800000000029	3.1900533111993474
4.86900000000029	3.1470193748005113
4.8700000000002905	3.101423608100447
4.871000000000291	3.053498479726679
4.872000000000291	3.003480555370021
4.8730000000002915	2.9516071090534948
4.874000000000292	2.898112903133862
4.875000000000292	2.843227191079991
4.8760000000002925	2.7871709911072666
4.877000000000293	2.7301546718817726
4.878000000000293	2.672375883908197
4.8790000000002935	2.614017862065049
4.880000000000294	2.555248116245449
4.881000000000294	2.496217518404662
4.8820000000002945	2.437059785711698
4.883000000000295	2.3778913511530964
4.884000000000295	2.318811605035111
4.8850000000002956	2.259903483554323
4.886000000000296	2.2012343741160545
4.887000000000296	2.1428573015117007
4.8880000000002966	2.0848123545305217
4.889000000000297	2.0271283091602124
4.890000000000297	1.96982440227384
4.8910000000002976	1.912912208627669
4.892000000000298	1.8563975740918874
4.893000000000298	1.8002825592609248
4.8940000000002986	1.7445673498697922
4.895000000000299	1.6892520936793431
4.896000000000299	1.6343386275659149
4.8970000000003	1.5798320633200325
4.8980000000003	1.5257422059713268
4.8990000000003	1.472084784149689
4.900000000000301	1.4188824778986728
4.901000000000301	1.3661657353093635
4.902000000000301	1.3139733751794678
4.903000000000302	1.2623529784709608
4.904000000000302	1.2113610765011593
4.905000000000302	1.161063148434434
4.906000000000303	1.1115334446422709
4.907000000000303	1.062854655786981
4.908000000000303	1.0151174500010738
4.909000000000304	0.9684199022456984
4.910000000000304	0.922866840826897
4.911000000000304	0.8785691361396692
4.912000000000305	0.8356429560305982
4.913000000000305	0.7942090107731888
4.914000000000305	0.7543918086066417
4.915000000000306	0.716318940183602
4.916000000000306	0.6801204072024096
4.917000000000306	0.6459280070700201
4.918000000000307	0.6138747817641856
4.919000000000307	0.5840945352512272
4.920000000000307	0.5567214199819097
4.921000000000308	0.531889589242432
4.922000000000308	0.5097329085845241
4.923000000000308	0.4903847162943531
4.924000000000309	0.4739776199707729
4.925000000000309	0.46064331384454615
4.926000000000309	0.4505123995440422
4.92700000000031	0.44371419164881026
4.92800000000031	0.4403764886056463
4.92900000000031	0.44062528943359236
4.930000000000311	0.4445844371219694
4.931000000000311	0.4523751707226384
4.932000000000311	0.4641155698346662
4.933000000000312	0.47991987744449943
4.934000000000312	0.49989768987416766
4.935000000000312	0.5241530058500076
4.936000000000313	0.5527831303716091
4.937000000000313	0.585877433063677
4.938000000000313	0.6235159649539398
4.939000000000314	0.6657679420542745
4.940000000000314	0.7126901086418892
4.941000000000314	0.7643249976520393
4.942000000000315	0.820699110011503
4.943000000000315	0.8818210389713578
4.944000000000315	0.9476795694487313
4.945000000000316	1.0182417859738686
4.946000000000316	1.0934512259795652
4.947000000000316	1.1732261177898808
4.948000000000317	1.2574577446969688
4.949000000000317	1.3460089779011795
4.950000000000317	1.4387130217833566
4.951000000000318	1.5353724149443329
4.952000000000318	1.635758329662894
4.953000000000318	1.7396102108816658
4.954000000000319	1.8466357935365134
4.955000000000319	1.9565115340201724
4.956000000000319	2.0688834878506706
4.95700000000032	2.183368661250285
4.95800000000032	2.2995568593957683
4.95900000000032	2.4170130486531907
4.960000000000321	2.535280244250555
4.961000000000321	2.653882928668295
4.962000000000321	2.772330999649909
4.963000000000322	2.8901242402666294
4.964000000000322	3.006757297028737
4.965000000000322	3.12172514574041
4.966000000000323	3.234529018760943
4.967000000000323	3.344682761673852
4.968000000000323	3.451719582179597
4.969000000000324	3.5551991494087627
4.970000000000324	3.6547149978782443
4.971000000000324	3.7499021870439524
4.972000000000325	3.8404451648817175
4.973000000000325	3.9260857821745776
4.974000000000325	4.006631403198285
4.975000000000326	4.081963058253512
4.976000000000326	4.152043583945632
4.977000000000326	4.216925698190684
4.978000000000327	4.27675995853754
4.979000000000327	4.331802554429821
4.980000000000327	4.382422886357817
4.981000000000328	4.42911088732835
4.982000000000328	4.472484044556294
4.983000000000328	4.513294081597959
4.984000000000329	4.552433263145224
4.985000000000329	4.590940286227994
4.986000000000329	4.630005722488394
4.98700000000033	4.670976976368921
4.98800000000033	4.715362723395282
4.98900000000033	4.764836791158965
4.990000000000331	4.821241443073529
4.991000000000331	4.886590021489518
4.992000000000331	4.96306890234444
4.993000000000332	5.053038708280535
4.994000000000332	5.159034721213416
4.995000000000332	5.28376642885712
4.996000000000333	5.4301161329272
4.997000000000333	5.601136539920729
4.998000000000333	5.800047248814869
4.999000000000334	6.030230044073885
5.000000000000334	6.295222897373429
5.001000000000334	6.59871257782378
5.002000000000335	6.944525768591845
5.003000000000335	7.336618588072074
5.004000000000335	7.779064416511223
5.005000000000336	8.27603993459415
5.006000000000336	8.831809289249694
5.007000000000336	9.45070631408435
5.008000000000337	10.137114747577398
5.009000000000337	10.89544641157626
5.010000000000337	11.730117335727327
5.011000000000338	12.645521840181233
5.012000000000338	13.646004619032261
5.013000000000338	14.735830900192948
5.014000000000339	15.919154793358947
5.015000000000339	17.19998597587175
5.016000000000339	18.58215490601917
5.01700000000034	20.069276793913424
5.01800000000034	21.66471460075725
5.01900000000034	23.371541377184705
5.020000000000341	25.192502289527337
5.021000000000341	27.129976718360265
5.022000000000341	29.185940845566247
5.023000000000342	31.361931173475668
5.024000000000342	33.659009441489324
5.025000000000342	36.077729421126314
5.026000000000343	38.61810607890827
5.027000000000343	41.27958759724965
5.028000000000343	44.06103073606496
5.029000000000344	46.960680001771415
5.030000000000344	49.976151065575124
5.031000000000344	53.10441883937449
5.032000000000345	56.34181057548506
5.033000000000345	59.68400430606242
5.034000000000345	63.1260328801479
5.035000000000346	66.66229379144364
5.036000000000346	70.28656491917145
5.037000000000346	73.99202622877559
5.038000000000347	77.7712874000246
5.039000000000347	81.61642126859329
5.040000000000347	85.51900288489449
5.041000000000348	89.47015391226536
5.042000000000348	93.46059200710329
5.043000000000348	97.48068474768817
5.044000000000349	101.52050760767393
5.045000000000349	105.56990540595702
5.046000000000349	109.61855660809812
5.04700000000035	113.6560398068145
5.04800000000035	117.67190167123401
5.04900000000035	121.65572562738645
5.050000000000351	125.5972005163786
5.051000000000351	129.48618847220473
5.052000000000351	133.31279126832624
5.053000000000352	137.06741440090713
5.054000000000352	140.74082820660712
5.055000000000352	144.32422535356605
5.056000000000353	147.80927409493398
5.057000000000353	151.18816673407807
5.058000000000353	154.45366281835152
5.059000000000354	157.59912665279865
5.060000000000354	160.61855880507255
5.061000000000354	163.50662135671308
5.062000000000355	166.2586567423083
5.063000000000355	168.8707001054396
5.064000000000355	171.33948518719433
5.065000000000356	173.66244384797412
5.066000000000356	175.8376994049346
5.067000000000356	177.86405404438446
5.068000000000357	179.74097063965152
5.069000000000357	181.46854936926258
5.070000000000357	183.04749958687887
5.071000000000358	184.4791074425652
5.072000000000358	185.7651997940797
5.073000000000358	186.9081049765986
5.074000000000359	187.9106110194241
5.075000000000359	188.77592190876163
5.076000000000359	189.50761249674667
5.07700000000036	190.10958264886804
5.07800000000036	190.58601120525168
5.07900000000036	190.94131030653423
5.080000000000361	191.18008060299692
5.081000000000361	191.3070678270794
5.082000000000361	191.32712116524277
5.083000000000362	191.24515381638457
5.084000000000362	191.06610607161957
5.085000000000362	190.79491119526196
5.086000000000363	190.43646433030122
5.087000000000363	189.99559459455915
5.088000000000363	189.47704047701924
5.089000000000364	188.88542858844934
5.090000000000364	188.22525576723686
5.091000000000364	187.50087449109512
5.092000000000365	186.71648149866155
5.093000000000365	185.87610948256906
5.094000000000365	184.98362167782136
5.095000000000366	184.0427091366116
5.096000000000366	183.0568904533663
5.097000000000366	182.02951368194326
5.098000000000367	180.963760170623
5.099000000000367	179.86265002979303
5.100000000000367	178.72904894190017
5.101000000000368	177.56567602315315
5.102000000000368	176.37511245131338
5.103000000000368	175.15981058338306
5.104000000000369	173.9221033006944
5.105000000000369	172.66421333637996
5.106000000000369	171.38826236099118
5.10700000000037	170.09627962562504
5.10800000000037	168.79020998779805
5.10900000000037	167.47192117294026
5.110000000000371	166.14321015323745
5.111000000000371	164.80580855509348
5.112000000000371	163.46138703620298
5.113000000000372	162.11155860260942
5.114000000000372	160.75788086469277
5.115000000000372	159.4018572583346
5.116000000000373	158.04493728311547
5.117000000000373	156.6885158329169
5.118000000000373	155.33393171538697
5.119000000000374	153.98246547505588
5.120000000000374	152.63533665020452
5.121000000000374	151.29370060566708
5.122000000000375	149.95864509242386
5.123000000000375	148.6311866899989
5.124000000000375	147.31226728926083
5.125000000000376	146.00275077123604
5.126000000000376	144.70342003204087
5.127000000000376	143.41497449514904
5.128000000000377	142.13802824011424
5.129000000000377	140.87310886180887
5.130000000000377	139.6206571565252
5.131000000000378	138.38102771127066
5.132000000000378	137.15449045068738
5.133000000000378	135.94123317269103
5.134000000000379	134.7413650796541
5.135000000000379	133.55492128727303
5.136000000000379	132.38186826870876
5.13700000000038	131.22211016772198
5.13800000000038	130.0754958918988
5.13900000000038	128.94182687620358
5.140000000000381	127.8208653885239
5.141000000000381	126.71234323304628
5.142000000000381	125.6159706946344
5.143000000000382	124.53144555822799
5.144000000000382	123.45846203190447
5.145000000000382	122.39671940083976
5.146000000000383	121.34593024205772
5.147000000000383	120.30582803657651
5.148000000000383	119.27617402622754
5.149000000000384	118.25676317685154
5.150000000000384	117.24742912745543
5.151000000000384	116.24804802585953
5.152000000000385	115.25854117490033
5.153000000000385	114.27887643883612
5.154000000000385	113.3090683866255
5.155000000000386	112.34917717656502
5.156000000000386	111.39930621470852
5.157000000000386	110.4595986468583
5.158000000000387	109.53023277004901
5.159000000000387	108.61141647368292
5.160000000000387	107.70338084222473
5.161000000000388	106.80637307007824
5.162000000000388	105.92064885448319
5.163000000000388	105.04646444361532
5.164000000000389	104.18406852426496
5.165000000000389	103.33369413634777
5.166000000000389	102.49555080000407
5.16700000000039	101.66981703523025
5.16800000000039	100.85663344402329
5.16900000000039	100.05609651118296
5.170000000000391	99.26825326257507
5.171000000000391	98.49309689927304
5.172000000000391	97.73056350309402
5.173000000000392	96.98052988422
5.174000000000392	96.24281261547402
5.175000000000392	95.51716827105845
5.176000000000393	94.80329486081722
5.177000000000393	94.10083442500189
5.178000000000393	93.40937672971575
5.179000000000394	92.72846398025213
5.180000000000394	92.05759644894088
5.181000000000394	91.39623889630212
5.182000000000395	90.7438276496367
5.183000000000395	90.09977819191427
5.184000000000395	89.46349310612567
5.185000000000396	88.83437021621215
5.186000000000396	88.21181076525136
5.187000000000396	87.59522747465202
5.188000000000397	86.9840523344875
5.189000000000397	86.37774398451037
5.190000000000397	85.77579455749456
5.191000000000398	85.17773587095874
5.192000000000398	84.58314486959975
5.193000000000398	83.99164823845148
5.194000000000399	83.40292612540982
5.195000000000399	82.8167149308602
5.196000000000399	82.23280914125014
5.1970000000004	81.65106220213934
5.1980000000004	81.07138644413297
5.1990000000004	80.49375209181271
5.200000000000401	79.91818540102403
5.201000000000401	79.3447659834119
5.202000000000401	78.77362338873832
5.203000000000402	78.20493302513978
5.204000000000402	77.63891150502332
5.205000000000402	77.07581150975055
5.206000000000403	76.51591626966497
5.207000000000403	75.95953375746562
5.208000000000403	75.4069906925551
5.209000000000404	74.85862645195562
5.210000000000404	74.31478697987887
5.211000000000404	73.7758187832644
5.212000000000405	73.242063094779
5.213000000000405	72.7138502781139
5.214000000000405	72.19149454313771
5.215000000000406	71.67528903076187
5.216000000000406	71.165501319432
5.217000000000406	70.66236939713818
5.218000000000407	70.16609813487543
5.219000000000407	69.67685628969656
5.220000000000407	69.19477405797079
5.221000000000408	68.71994119225563
5.222000000000408	68.25240568834234
5.223000000000408	67.79217304257052
5.224000000000409	67.339206073419
5.225000000000409	66.89342529566065
5.226000000000409	66.45470982999227
5.22700000000041	66.0228988259906
5.22800000000041	65.59779337147546
5.22900000000041	65.17915885685218
5.230000000000411	64.76672775874641
5.231000000000411	64.36020280322023
5.232000000000411	63.95926046508147
5.233000000000412	63.56355475628077
5.234000000000412	63.172721253172426
5.235000000000412	62.7863813095381
5.236000000000413	62.404146399802116
5.237000000000413	62.02562253487182
5.238000000000413	61.65041469159847
5.239000000000414	61.27813119605509
5.240000000000414	60.908388000754094
5.241000000000414	60.54081279665772
5.242000000000415	60.17504890244012
5.243000000000415	59.810758875998054
5.244000000000415	59.44762779671846
5.245000000000416	59.085366171510536
5.246000000000416	58.72371242309136
5.247000000000416	58.36243492543964
5.248000000000417	58.00133355863808
5.249000000000417	57.64024076341122
5.250000000000417	57.279022084411736
5.251000000000418	56.917576200553995
5.252000000000418	56.55583445026617
5.2530000000004184	56.1937598692254
5.254000000000419	55.83134576774236
5.255000000000419	55.468613884240696
5.2560000000004194	55.10561216000689
5.25700000000042	54.74241218833355
5.25800000000042	54.379106398131064
5.2590000000004204	54.01580503783522
5.260000000000421	53.65263302981652
5.261000000000421	53.28972676835575
5.2620000000004215	52.9272309354788
5.263000000000422	52.56529540847535
5.264000000000422	52.20407233073447
5.2650000000004225	51.843713413639485
5.266000000000423	51.484367531741356
5.267000000000423	51.126178666391084
5.2680000000004235	50.76928424461343
5.269000000000424	50.41381391044573
5.270000000000424	50.05988875547807
5.2710000000004245	49.70762102417294
5.272000000000425	49.35711429799602
5.273000000000425	49.00846415074434
5.2740000000004255	48.661759256009596
5.275000000000426	48.31708291675313
5.276000000000426	47.97451497676897
5.2770000000004265	47.634134064626345
5.278000000000427	47.296020112734396
5.279000000000427	46.96025708764695
5.2800000000004275	46.626935862767304
5.281000000000428	46.296157161320686
5.282000000000428	45.968034495885945
5.2830000000004285	45.64269703092029
5.284000000000429	45.32029229652446
5.285000000000429	45.000988685091926
5.2860000000004295	44.68497766733069
5.28700000000043	44.37247567027406
5.28800000000043	44.06372556711082
5.2890000000004305	43.758997736747844
5.290000000000431	43.458590659735904
5.291000000000431	43.1628310263074
5.2920000000004315	42.872073341553836
5.293000000000432	42.58669902198781
5.294000000000432	42.30711498667862
5.2950000000004325	42.03375175463467
5.296000000000433	41.767061067971625
5.297000000000433	41.50751306752216
5.2980000000004335	41.25559305381679
5.299000000000434	41.01179787173182
5.300000000000434	40.776631961531876
5.3010000000004345	40.55060312253147
5.302000000000435	40.334218038192525
5.303000000000435	40.12797761321525
5.3040000000004355	39.93237217414153
5.305000000000436	39.74787658525704
5.306000000000436	39.574945331247136
5.3070000000004365	39.414007617225636
5.308000000000437	39.26546253551319
5.309000000000437	39.12967434697725
5.3100000000004375	39.00696792293828
5.311000000000438	38.897624391658276
5.312000000000438	38.80187703130818
5.3130000000004385	38.719907449089156
5.314000000000439	38.65184208387785
5.315000000000439	38.5977490673748
5.3160000000004395	38.5576354762483
5.31700000000044	38.53144500515753
5.31800000000044	38.51905608778063
5.3190000000004405	38.52028049002954
5.320000000000441	38.53486239647029
5.321000000000441	38.562478007555434
5.3220000000004415	38.60273566158845
5.323000000000442	38.65517649136524
5.324000000000442	38.719275621174056
5.3250000000004425	38.794443905289924
5.326000000000443	38.88003020430381
5.327000000000443	38.975324190614366
5.3280000000004435	39.07955966924079
5.329000000000444	39.19191839484991
5.330000000000444	39.31153436060998
5.3310000000004445	39.43749852926901
5.332000000000445	39.568863971798606
5.333000000000445	39.70465137413564
5.3340000000004455	39.84385486808498
5.335000000000446	39.98544813840418
5.336000000000446	40.12839075455481
5.3370000000004465	40.27163467264763
5.338000000000447	40.414130850788844
5.339000000000447	40.554835919400915
5.3400000000004475	40.692718847176195
5.341000000000448	40.82676754314682
5.342000000000448	40.95599533592148
5.3430000000004485	41.07944727244269
5.344000000000449	41.19620618063358
5.345000000000449	41.30539844299327
5.3460000000004495	41.40619943152323
5.34700000000045	41.49783855826052
5.34800000000045	41.579603900098135
5.3490000000004505	41.65084636141076
5.350000000000451	41.71098334320062
5.351000000000451	41.75950189294891
5.3520000000004515	41.79596131501794
5.353000000000452	41.81999522721134
5.354000000000452	41.83131305487529
5.3550000000004525	41.8297009596283
5.356000000000453	41.81502220535447
5.357000000000453	41.78721696940575
5.3580000000004535	41.74630161195786
5.359000000000454	41.69236742108103
5.360000000000454	41.62557885526255
5.3610000000004545	41.54617130879933
5.362000000000455	41.45444842862666
5.363000000000455	41.350779013734865
5.3640000000004555	41.235593530334114
5.365000000000456	41.10938027735964
5.366000000000456	40.97268123777835
5.3670000000004565	40.82608765149421
5.368000000000457	40.67023534549784
5.369000000000457	40.50579985632422
5.3700000000004575	40.3334913789417
5.371000000000458	40.15404957497803
5.372000000000458	39.96823827178343
5.3730000000004585	39.776840082331226
5.374000000000459	39.58065097445909
5.375000000000459	39.38047481655097
5.3760000000004595	39.17711792553839
5.37700000000046	38.97138364213603
5.37800000000046	38.76406695758325
5.3790000000004605	38.55594921588385
5.380000000000461	38.347792915648256
5.381000000000461	38.140336636145086
5.3820000000004615	37.934290113043666
5.383000000000462	37.73032949053075
5.384000000000462	37.52909277794421
5.3850000000004625	37.33117554069739
5.386000000000463	37.13712685696041
5.387000000000463	36.94744557319882
5.3880000000004635	36.762576893111934
5.389000000000464	36.582909335626624
5.390000000000464	36.40877209824925
5.3910000000004645	36.24043286212832
5.392000000000465	36.078096074514484
5.393000000000465	35.921901742819415
5.3940000000004655	35.77192477209298
5.395000000000466	35.628174874402994
5.396000000000466	35.49059707429129
5.3970000000004665	35.35907282920002
5.398000000000467	35.23342177755301
5.399000000000467	35.11340412011199
5.4000000000004675	34.99872363240743
5.401000000000468	34.889031297603665
5.402000000000468	34.78392954025068
5.4030000000004685	34.68297703218227
5.404000000000469	34.585694032529055
5.405000000000469	34.49156821463357
5.4060000000004695	34.400060923784615
5.40700000000047	34.3106138013368
5.40800000000047	34.222655703143424
5.4090000000004705	34.135609833492964
5.410000000000471	34.048901010063474
5.411000000000471	33.961962970944484
5.4120000000004715	33.87424563163704
5.413000000000472	33.785222198224645
5.414000000000472	33.69439604267203
5.4150000000004725	33.601307247488045
5.416000000000473	33.50553872978797
5.417000000000473	33.406721859083106
5.4180000000004735	33.30454148885772
5.419000000000474	33.19874032909055
5.420000000000474	33.08912259523317
5.4210000000004746	32.975556878653755
5.422000000000475	32.85797819404639
5.423000000000475	32.73638917064089
5.4240000000004756	32.610860366053295
5.425000000000476	32.481529694114734
5.426000000000476	32.34860097081713
5.4270000000004766	32.21234159542305
5.428000000000477	32.0730793966063
5.429000000000477	31.93119868601875
5.4300000000004776	31.787135573716185
5.431000000000478	31.641372611225822
5.432000000000478	31.494432838504547
5.433000000000479	31.34687332043586
5.434000000000479	31.199278266667186
5.435000000000479	31.052251835335127
5.43600000000048	30.90641072641563
5.43700000000048	30.762376673942114
5.43800000000048	30.620768948051264
5.439000000000481	30.482196977665645
5.440000000000481	30.34725320255582
5.441000000000481	30.21650625952756
5.442000000000482	30.090494601573695
5.443000000000482	29.96972064107456
5.444000000000482	29.854645498627875
5.445000000000483	29.745684427977853
5.446000000000483	29.64320297497845
5.447000000000483	29.54751391478688
5.448000000000484	29.458874996800642
5.449000000000484	29.37748751151239
5.450000000000484	29.303495677782614
5.451000000000485	29.236986833356102
5.452000000000485	29.17799239612818
5.453000000000485	29.126489549055673
5.454000000000486	29.082403588057836
5.455000000000486	29.04561086010064
5.456000000000486	29.01594220821802
5.457000000000487	28.993186831773617
5.458000000000487	28.977096464043782
5.459000000000487	28.967389765390166
5.460000000000488	28.96375682901443
5.461000000000488	28.965863697608945
5.462000000000488	28.973356793127987
5.463000000000489	28.985867168323466
5.464000000000489	29.003014497469337
5.465000000000489	29.024410734617366
5.46600000000049	29.049663380500746
5.46700000000049	29.07837831348742
5.46800000000049	29.11016215538796
5.469000000000491	29.144624159010803
5.470000000000491	29.18137762066749
5.471000000000491	29.220040836887943
5.472000000000492	29.260237639929755
5.473000000000492	29.30159756079364
5.474000000000492	29.34375568095085
5.475000000000493	29.38635224445156
5.476000000000493	29.429032110173637
5.477000000000493	29.471444129413513
5.478000000000494	29.513240536612816
5.479000000000494	29.554076440639605
5.480000000000494	29.593609500671764
5.481000000000495	29.631499864424605
5.482000000000495	29.66741043737761
5.483000000000495	29.70100754002792
5.484000000000496	29.731961996353007
5.485000000000496	29.75995068099992
5.486000000000496	29.78465853569235
5.487000000000497	29.805781047469527
5.488000000000497	29.823027163187735
5.489000000000497	29.836122596788684
5.490000000000498	29.844813468735286
5.491000000000498	29.848870201283674
5.492000000000498	29.848091579418295
5.493000000000499	29.842308875792796
5.494000000000499	29.83138992929609
5.495000000000499	29.81524306122936
5.4960000000005	29.793820710770735
5.4970000000005	29.767122672564224
5.4980000000005	29.73519882393433
5.499000000000501	29.698151237332283
5.500000000000501	29.656135584993404
5.501000000000501	29.609361757155877
5.502000000000502	29.558093632197433
5.503000000000502	29.502647956238363
5.504000000000502	29.443392310624315
5.505000000000503	29.380742167664348
5.506000000000503	29.31515705745264
5.507000000000503	29.247135890914414
5.508000000000504	29.177211505756677
5.509000000000504	29.105944522160808
5.510000000000504	29.03391661324865
5.511000000000505	28.96172331106321
5.512000000000505	28.889966481577567
5.513000000000505	28.819246611707666
5.514000000000506	28.75015505718291
5.515000000000506	28.68326640224717
5.516000000000506	28.619131080455986
5.517000000000507	28.558268400346726
5.518000000000507	28.501160110636857
5.519000000000507	28.448244627104682
5.520000000000508	28.39991202777439
5.521000000000508	28.35649990489459
5.522000000000508	28.318290141968838
5.523000000000509	28.285506662324494
5.524000000000509	28.258314172989476
5.525000000000509	28.236817904600123
5.52600000000051	28.22106432530688
5.52700000000051	28.211042784781014
5.52800000000051	28.206688024024796
5.529000000000511	28.2078834682715
5.530000000000511	28.21446520428822
5.531000000000511	28.226226530246244
5.532000000000512	28.242922956299267
5.533000000000512	28.26427752731382
5.534000000000512	28.289986335939652
5.535000000000513	28.319724094401792
5.536000000000513	28.353149636958577
5.537000000000513	28.389911231726288
5.538000000000514	28.42965159026272
5.539000000000514	28.472012475597726
5.540000000000514	28.516638823900696
5.541000000000515	28.563182311237362
5.542000000000515	28.611304314408528
5.543000000000515	28.66067823317438
5.544000000000516	28.710991159739585
5.545000000000516	28.761944899699138
5.546000000000516	28.813256366240044
5.547000000000517	28.86465738580924
5.548000000000517	28.915893968287694
5.549000000000517	28.966725107606408
5.550000000000518	29.016921189414077
5.551000000000518	29.06626209064073
5.552000000000518	29.114535061451793
5.553000000000519	29.16153248307971
5.554000000000519	29.207049595358157
5.555000000000519	29.250882285537287
5.55600000000052	29.292825025267184
5.55700000000052	29.332669035695705
5.55800000000052	29.37020075168878
5.559000000000521	29.405200645537054
5.560000000000521	29.43744245849212
5.561000000000521	29.46669287542823
5.562000000000522	29.492711664219517
5.563000000000522	29.51525228742593
5.564000000000522	29.534062979959963
5.565000000000523	29.548888272908567
5.566000000000523	29.55947093093959
5.567000000000523	29.565554259025475
5.568000000000524	29.566884723831567
5.569000000000524	29.563214826263415
5.570000000000524	29.55430615452456
5.571000000000525	29.53993254173558
5.572000000000525	29.519883248791928
5.573000000000525	29.493966091731238
5.574000000000526	29.462010433435037
5.575000000000526	29.423869961955607
5.576000000000526	29.379425182049985
5.577000000000527	29.328585552494012
5.578000000000527	29.27129120928715
5.579000000000527	29.20751422375891
5.580000000000528	29.137259354647867
5.581000000000528	29.060564264219984
5.582000000000528	28.97749918019106
5.583000000000529	28.888165997372635
5.584000000000529	28.79269682532551
5.585000000000529	28.691252000630413
5.58600000000053	28.584017594426868
5.58700000000053	28.47120245739225
5.58800000000053	28.353034855104433
5.589000000000531	28.229758756541916
5.590000000000531	28.101629847125352
5.591000000000531	27.96891134501788
5.592000000000532	27.83186970522134
5.593000000000532	27.690770300200032
5.594000000000532	27.545873168227114
5.595000000000533	27.39742892130643
5.596000000000533	27.245674903326822
5.597000000000533	27.090831686045536
5.598000000000534	26.933099985593213
5.599000000000534	26.772658075499386
5.600000000000534	26.60965976384813
5.601000000000535	26.444232992213237
5.602000000000535	26.276479102652516
5.603000000000535	26.106472806455052
5.604000000000536	25.934262874757863
5.605000000000536	25.75987355682915
5.606000000000536	25.583306717029707
5.607000000000537	25.404544666502446
5.608000000000537	25.223553650808082
5.609000000000537	25.040287940331567
5.610000000000538	24.854694456639912
5.611000000000538	24.66671785537828
5.612000000000538	24.476305975034126
5.613000000000539	24.28341555124345
5.614000000000539	24.088018088492376
5.615000000000539	23.890105775281643
5.61600000000054	23.689697325226827
5.61700000000054	23.486843625275966
5.61800000000054	23.2816330732987
5.619000000000541	23.074196490746612
5.620000000000541	22.864711501857986
5.621000000000541	22.65340627888511
5.622000000000542	22.4405625629078
5.623000000000542	22.226517881768906
5.624000000000542	22.011666900282773
5.625000000000543	21.796461852850733
5.626000000000543	21.58141202465772
5.627000000000543	21.36708226439015
5.628000000000544	21.15409052855982
5.629000000000544	20.94310447468797
5.630000000000544	20.73483713744735
5.631000000000545	20.530041738038182
5.632000000000545	20.329505692265144
5.633000000000545	20.134043896693413
5.634000000000546	19.944491384632485
5.635000000000546	19.76169545430473
5.636000000000546	19.586507380225232
5.637000000000547	19.41977382541916
5.638000000000547	19.26232807655135
5.639000000000547	19.11498122630717
5.640000000000548	18.97851342746019
5.641000000000548	18.85366534105263
5.642000000000548	18.741129897103495
5.643000000000549	18.641544480390777
5.644000000000549	18.55548364630349
5.645000000000549	18.483452462731503
5.64600000000055	18.42588056367952
5.64700000000055	18.383116988995464
5.64800000000055	18.355425872538618
5.649000000000551	18.342983028526206
5.650000000000551	18.345873472929206
5.651000000000551	18.364089903870383
5.652000000000552	18.397532152222546
5.653000000000552	18.446007601207167
5.654000000000552	18.509232561922293
5.655000000000553	18.586834580527427
5.656000000000553	18.6783556423987
5.657000000000553	18.783256229027607
5.658000000000554	18.900920174832677
5.659000000000554	19.03066026342034
5.660000000000554	19.171724496180335
5.661000000000555	19.323302960423486
5.662000000000555	19.48453521953814
5.663000000000555	19.65451814381584
5.664000000000556	19.832314097626984
5.665000000000556	20.016959396456965
5.666000000000556	20.207472945885275
5.667000000000557	20.40286497384843
5.668000000000557	20.60214576742168
5.669000000000557	20.804334325841502
5.670000000000558	21.008466842537633
5.671000000000558	21.213604930529716
5.672000000000558	21.418843507658423
5.673000000000559	21.62331826076915
5.674000000000559	21.826212611160813
5.675000000000559	22.026764107378416
5.67600000000056	22.224270175796402
5.67700000000056	22.41809316444882
5.67800000000056	22.607664621249782
5.679000000000561	22.792488754150348
5.680000000000561	22.972145027927994
5.681000000000561	23.146289860223394
5.682000000000562	23.314657388134428
5.683000000000562	23.477059286141923
5.684000000000562	23.633383626345054
5.685000000000563	23.783592782876354
5.686000000000563	23.92772039386846
5.687000000000563	24.065867406353917
5.688000000000564	24.198197241864424
5.689000000000564	24.324930133098533
5.690000000000564	24.446336694663103
5.691000000000565	24.56273080335712
5.692000000000565	24.67446187552865
5.693000000000565	24.781906640454057
5.694000000000566	24.88546051920815
5.695000000000566	24.985528727856714
5.696000000000566	25.08251723174969
5.697000000000567	25.176823683977478
5.698000000000567	25.268828485439972
5.699000000000567	25.35888610626095
5.700000000000568	25.447316808281204
5.701000000000568	25.534398905944105
5.702000000000568	25.620361697953893
5.703000000000569	25.70537919459716
5.704000000000569	25.78956475558629
5.705000000000569	25.87296674078264
5.70600000000057	25.955565261322544
5.70700000000057	26.037270101697125
5.70800000000057	26.117919864486407
5.709000000000571	26.19728236903423
5.710000000000571	26.27505631374223
5.711000000000571	26.350874189273586
5.712000000000572	26.424306407242838
5.713000000000572	26.49486658640744
5.714000000000572	26.562017916466743
5.715000000000573	26.625180498815226
5.716000000000573	26.683739544481675
5.717000000000573	26.73705429248176
5.718000000000574	26.784467497352775
5.719000000000574	26.825315323108125
5.720000000000574	26.858937472567483
5.721000000000575	26.88468737623613
5.722000000000575	26.901942263791177
5.723000000000575	26.910112943861662
5.724000000000576	26.908653124149563
5.725000000000576	26.89706811391857
5.726000000000576	26.874922764270295
5.727000000000577	26.841848518136796
5.728000000000577	26.797549461158823
5.729000000000577	26.741807286130864
5.730000000000578	26.674485106952147
5.731000000000578	26.59553008244868
5.732000000000578	26.504974835413098
5.733000000000579	26.402937677114075
5.734000000000579	26.289621671722553
5.735000000000579	26.165312597972104
5.73600000000058	26.03037588633536
5.73700000000058	25.8852526285293
5.73800000000058	25.73045477180006
5.739000000000581	25.566559622806377
5.740000000000581	25.394203794735887
5.741000000000581	25.21407673637131
5.742000000000582	25.026913983101878
5.743000000000582	24.833490267389568
5.744000000000582	24.634612620099062
5.745000000000583	24.431113584640187
5.746000000000583	24.223844653405624
5.747000000000583	24.013670020954308
5.748000000000584	23.801460731306427
5.749000000000584	23.588089278149656
5.750000000000584	23.37442469731945
5.751000000000585	23.161328171239298
5.752000000000585	22.94964914572287
5.753000000000585	22.740221941261137
5.754000000000586	22.53386282421959
5.755000000000586	22.331367488773356
5.756000000000586	22.1335088883571
5.757000000000587	21.94103534626588
5.758000000000587	21.75466886907524
5.759000000000587	21.57510358391501
5.760000000000588	21.403004221382336
5.761000000000588	21.2390045699542
5.762000000000588	21.083705834992376
5.763000000000589	20.937674845552355
5.764000000000589	20.80144206484959
5.765000000000589	20.675499374956505
5.76600000000059	20.560297622588724
5.76700000000059	20.456243930126966
5.76800000000059	20.36369879371425
5.769000000000591	20.28297300775664
5.770000000000591	20.2143244718324
5.771000000000591	20.157954951297526
5.772000000000592	20.114006876221836
5.773000000000592	20.082560274216313
5.774000000000592	20.06362994080681
5.775000000000593	20.0571629559441
5.776000000000593	20.063036656783165
5.777000000000593	20.081057174882243
5.778000000000594	20.110958640438174
5.779000000000594	20.152403147165177
5.780000000000594	20.204981559120146
5.781000000000595	20.268215225456093
5.782000000000595	20.341558651111693
5.783000000000595	20.42440315126456
5.784000000000596	20.516081495497343
5.785000000000596	20.61587352461101
5.786000000000596	20.72301269946435
5.787000000000597	20.83669351773835
5.788000000000597	20.956079711736784
5.7890000000005974	21.08031311884285
5.790000000000598	21.208523096631065
5.791000000000598	21.339836337410887
5.7920000000005984	21.473386922626336
5.793000000000599	21.60832644645385
5.794000000000599	21.743834030450955
5.7950000000005994	21.87912604744559
5.7960000000006	22.013465373163076
5.7970000000006	22.14616998841269
5.7980000000006005	22.276620762951698
5.799000000000601	22.40426826427159
5.800000000000601	22.528638450279967
5.8010000000006015	22.649337123870055
5.802000000000602	22.766053049291614
5.803000000000602	22.878559654609564
5.8040000000006025	22.986715270853097
5.805000000000603	23.09046188616849
5.806000000000603	23.18982242181344
5.8070000000006035	23.284896565571017
5.808000000000604	23.37585522651602
5.809000000000604	23.462933702440402
5.8100000000006045	23.546423677066347
5.811000000000605	23.626664187902545
5.812000000000605	23.704031726736993
5.8130000000006055	23.778929652862672
5.814000000000606	23.851777113821054
5.815000000000606	23.92299767940987
5.8160000000006065	23.993007901700548
5.817000000000607	24.0622060166906
5.818000000000607	24.13096100190351
5.8190000000006075	24.199602198754075
5.820000000000608	24.268409698914624
5.821000000000608	24.337605680422868
5.8220000000006085	24.407346862119184
5.823000000000609	24.47771822451726
5.824000000000609	24.548728121790482
5.8250000000006095	24.620304883650817
5.82600000000061	24.69229497801014
5.82700000000061	24.764462775989255
5.8280000000006105	24.836491930651768
5.829000000000611	24.907988350378503
5.830000000000611	24.97848471766397
5.8310000000006115	25.047446474900394
5.832000000000612	25.11427917099407
5.833000000000612	25.178337036980125
5.8340000000006125	25.238932635669663
5.835000000000613	25.295347410235948
5.836000000000613	25.34684293991606
5.8370000000006135	25.39267269799993
5.838000000000614	25.432094098248907
5.839000000000614	25.464380611002014
5.8400000000006145	25.488833729573972
5.841000000000615	25.50479457112338
5.842000000000615	25.511654903885287
5.8430000000006155	25.508867404345047
5.844000000000616	25.49595496332897
5.845000000000616	25.472518878771414
5.8460000000006165	25.438245794692552
5.847000000000617	25.392913270230373
5.848000000000617	25.33639388891025
5.8490000000006175	25.26865784616382
5.850000000000618	25.189773981858515
5.851000000000618	25.099909253687603
5.8520000000006185	24.999326676117978
5.853000000000619	24.88838177762766
5.854000000000619	24.76751765564178
5.8550000000006195	24.63725873338433
5.85600000000062	24.498203345337814
5.85700000000062	24.35101529773506
5.8580000000006205	24.196414567149848
5.859000000000621	24.035167313528078
5.860000000000621	23.868075393705514
5.8610000000006215	23.69596556746411
5.862000000000622	23.51967859043667
5.863000000000622	23.34005838670727
5.8640000000006225	23.157941488872737
5.865000000000623	22.974146924801442
5.866000000000623	22.789466718586166
5.8670000000006235	22.60465715853323
5.868000000000624	22.420430967805057
5.869000000000624	22.237450493926666
5.8700000000006245	22.056322012196066
5.871000000000625	21.877591215548488
5.872000000000625	21.701739940069633
5.8730000000006255	21.52918415159335
5.874000000000626	21.360273195107467
5.875000000000626	21.195290285467486
5.8760000000006265	21.034454195595654
5.877000000000627	20.8779220773108
5.878000000000627	20.725793330538707
5.8790000000006275	20.578114419204148
5.880000000000628	20.43488451686284
5.881000000000628	20.29606185231005
5.8820000000006285	20.161570615162425
5.883000000000629	20.031308273863193
5.884000000000629	19.9051531537672
5.8850000000006295	19.78297212093254
5.88600000000063	19.66462821794233
5.88700000000063	19.549988101422855
5.8880000000006305	19.43892913679123
5.889000000000631	19.331346013999436
5.890000000000631	19.2271567584515
5.8910000000006315	19.12630802364116
5.892000000000632	19.028779566149016
5.893000000000632	18.934587819193634
5.8940000000006325	18.843788497682308
5.895000000000633	18.756478185374128
5.896000000000633	18.672794873068298
5.8970000000006335	18.592917435380123
5.898000000000634	18.51706405238248
5.899000000000634	18.445489600895357
5.9000000000006345	18.378482058229064
5.901000000000635	18.316357978468346
5.902000000000635	18.25945711767417
5.9030000000006355	18.20813629944368
5.904000000000636	18.16276262588364
5.905000000000636	18.12370615101641
5.9060000000006365	18.091332143764205
5.907000000000637	18.065993075782444
5.908000000000637	18.048020475394978
5.9090000000006375	18.037716792606435
5.910000000000638	18.03534742154058
5.911000000000638	18.04113302562072
5.9120000000006385	18.05524230734259
5.913000000000639	18.07778535860218
5.914000000000639	18.108807719278897
5.9150000000006395	18.1482852612254
5.91600000000064	18.19612000210936
5.91700000000064	18.252136938860296
5.9180000000006405	18.31608197401011
5.919000000000641	18.387620990232744
5.920000000000641	18.466340109180454
5.9210000000006415	18.55174715060829
5.922000000000642	18.64327428713385
5.923000000000642	18.74028186917847
5.9240000000006425	18.842063374078442
5.925000000000643	18.947851413449637
5.926000000000643	19.056824714043493
5.9270000000006435	19.16811596994515
5.928000000000644	19.280820448412
5.929000000000644	19.394005218280803
5.9300000000006445	19.506718858986208
5.931000000000645	19.618001500092117
5.932000000000645	19.72689503603035
5.9330000000006455	19.832453358603953
5.934000000000646	19.93375245079916
5.935000000000646	20.029900189547092
5.9360000000006465	20.120045712189096
5.937000000000647	20.203388211361403
5.938000000000647	20.279185035583616
5.9390000000006475	20.346758987705684
5.940000000000648	20.405504730172066
5.941000000000648	20.454894224385043
5.9420000000006485	20.49448115083728
5.943000000000649	20.523904276659135
5.944000000000649	20.54288975729709
5.9450000000006495	20.551252378720235
5.94600000000065	20.54889576536958
5.94700000000065	20.53581159658127
5.9480000000006505	20.512077890032298
5.949000000000651	20.477856424533996
5.950000000000651	20.433389385957547
5.9510000000006515	20.37899532901065
5.952000000000652	20.315064553867
5.953000000000652	20.242054000231303
5.9540000000006525	20.160481762331813
5.955000000000653	20.070921326677425
5.956000000000653	19.973995630375455
5.9570000000006536	19.870371031621442
5.958000000000654	19.76075127594236
5.959000000000654	19.64587153223907
5.9600000000006546	19.526492562006382
5.961000000000655	19.403395073700622
5.962000000000655	19.27737430247133
5.9630000000006556	19.149234843765267
5.964000000000656	19.019785758015356
5.965000000000656	18.88983595308328
5.9660000000006566	18.76018984162802
5.967000000000657	18.631643262371814
5.968000000000657	18.50497964752283
5.969000000000658	18.380966413522543
5.970000000000658	18.260351548890142
5.971000000000658	18.14386037124693
5.972000000000659	18.032192425576348
5.973000000000659	17.926018497310483
5.974000000000659	17.825977716785967
5.97500000000066	17.732674735793054
5.97600000000066	17.646676962134272
5.97700000000066	17.568511844070485
5.978000000000661	17.498664203008094
5.979000000000661	17.437573619510417
5.980000000000661	17.385631884444408
5.981000000000662	17.343180533556104
5.982000000000662	17.310508489780755
5.983000000000662	17.287849842937437
5.984000000000663	17.275381800963515
5.985000000000663	17.273222850376104
5.986000000000663	17.281431166104326
5.987000000000664	17.30000331215294
5.988000000000664	17.3288732747043
5.989000000000664	17.36791186824457
5.990000000000665	17.416926553145434
5.991000000000665	17.475661699904357
5.992000000000665	17.54379933102841
5.993000000000666	17.620960366440812
5.994000000000666	17.706706392412244
5.995000000000666	17.800541967497267
5.996000000000667	17.901917471921696
5.997000000000667	18.010232499454965
5.998000000000667	18.12483978314593
[truncated: 3,001 more rows]
