# Supplementary material for: Stimulus duration encoding occurs early in the moth olfactory pathway
Source: Commun Biol. 2024 Oct 3;7:1252. doi: 10.1038/s42003-024-06921-z (PMC11449909; doi:10.1038/s42003-024-06921-z)
Supplement: Supplementary file 3 — Supplementary Data 1 [file 42003_2024_6921_MOESM3_ESM.zip › Fig S4/data.csv]

time (s)	neuron 0 rate	neuron 0 model estimate	neuron 1 rate	neuron 1 model estimate	neuron 2 rate	neuron 2 model estimate	neuron 3 rate	neuron 3 model estimate	neuron 4 rate	neuron 4 model estimate	neuron 5 rate	neuron 5 model estimate	neuron 6 rate	neuron 6 model estimate	neuron 7 rate	neuron 7 model estimate	neuron 8 rate	neuron 8 model estimate	neuron 9 rate	neuron 9 model estimate
0	3.05	3.0771350722371196	12.35	12.489307504139415	3.9	3.877032206140305	3.25	3.2500847359926066	10.6	10.598543154606602	7.6	7.599999999999999	8.75	8.987600251309148	9.05	9.066987537274748	4.0	4.073977816151222	5.65	5.4148949779704685
20	2.15	2.0897899309175347	8.0	7.47438375142327	2.1	2.202586031940408	1.35	1.3435238962375664	5.4	5.4329016829543555	6.25	7.351619343018527	5.7	5.288473183545468	7.4	7.164996478703026	3.8	3.509483005634193	3.65	4.4815397025626424
40	1.45	1.4653227696945565	4.55	4.993891055705638	1.5	1.4538459993260542	0.85	0.9794112270029542	4.75	4.537839338910704	7.25	7.194730974584652	3.65	3.203491397256079	5.9	6.738421118343324	2.9	3.1908339775636048	3.7	3.9022025268882254
60	1.15	1.070365404601751	3.85	3.701292219558062	1.35	1.0994773131862479	0.95	0.7368318473856087	3.8	4.0972018361361995	7.1	7.041190706616998	1.75	2.0241684533077158	6.65	6.533353404661198	2.95	3.0052328441099476	5.85	3.5373505260711724
80	0.55	0.8205663279965156	2.4	2.972046283308152	0.8	0.9145959964730971	0.6	0.5572130439721228	3.85	3.7397584291812573	6.55	6.890927088460276	0.75	1.3531657530400139	6.75	6.36454762303957	3.3	2.892135667980212	2.85	3.3025113551478995
100	0.75	0.6625756581447003	3.05	2.5158555287883413	0.6	0.803914060741736	0.2	0.4236764541606451	3.45	3.4254635678319816	6.85	6.743870194262946	0.45	0.9676374544140213	6.5	6.20456113935471	2.0	2.81900415624173	2.35	3.146545220667135
120	0.75	0.5626511424103728	1.2	2.1972171718812166	0.6	0.7269565517674703	0.4	0.3243850089672725	2.95	3.146550340423088	6.15	6.599951590436904	0.95	0.742594157272239	4.95	6.049255058517904	3.15	2.76831312568297	2.6	3.0384911848692906
140	0.65	0.49945178478831587	1.95	1.9523708416923926	0.65	0.6664390627176616	0.35	0.25055623610884076	2.65	2.8987875881641596	5.7	6.459104303811606	0.45	0.6079251640405181	5.45	5.897933729340073	2.85	2.73058866658376	3.1	2.9596041921055694
160	0.2	0.45948002435938307	2.0	1.750855029341748	1.05	0.6148954273934729	0.25	0.19566038164664806	3.4	2.6786724276179132	5.35	6.321262790467807	0.55	0.5242964979901917	5.5	5.750412050212928	2.95	2.70067750047222	1.6	2.8985344503187105
180	0.45	0.4341990453758579	1.95	1.577707657031704	0.55	0.5690224451848908	0.0	0.15484221901455567	2.2	2.4831174042970474	7.25	6.186362905236391	0.25	0.46963446283923876	5.7	5.606582368789782	2.9	2.675747603611131	2.1	2.848409128788013
200	0.15	0.4182095595108877	1.7	1.4252207570511615	0.45	0.527287763726727	0.05	0.1244916139026262	2.3	2.3093819133445885	6.5	6.054341871848137	0.45	0.43154558370928137	5.35	5.466350477996223	2.7	2.6542164576884146	3.5	2.805065678495718
220	0.6	0.4080966735187331	1.4	1.2891171897756941	0.35	0.4889176247619619	0.25	0.10192422793351674	3.2	2.1550313657312747	6.75	5.925138253720495	0.3	0.40306567672568117	4.75	5.329626114825981	2.5	2.6351763489480797	2.55	2.7659823208293384
240	0.2	0.40170056647966246	1.55	1.1667744198467547	0.2	0.4534681308444447	0.0	0.08514410418966628	1.85	2.0179028390879274	5.65	5.798691925367799	0.5	0.38027589779057414	5.1	5.19632150838296	2.4	2.61808601597051	2.5	2.729630587467298
260	0.3	0.39765521431335915	1.5	1.0563962414833297	0.4	0.42064330102097824	0.0	0.07266713617731616	1.15	1.896074746216816	5.95	5.6749440444216	1.0	0.3609657958807077	4.95	5.066351117716302	2.65	2.6026050381289227	2.85	2.695083361257664
280	0.4	0.3950966464142095	1.35	0.9566237697998944	0.05	0.3902175270493905	0.0	0.06338980704926013	1.1	1.7878399056736112	5.1	5.553837024248099	0.5	0.3438835283809313	6.15	4.939631546537362	2.75	2.588504734867237	2.65	2.661777592076033
300	0.45	0.3934784264359348	0.6	0.8663502449803637	1.0	0.36200221874791494	0.1	0.056491589816909875	1.7	1.6916816187666286	5.45	5.435314507149959	0.15	0.32831535837071213	4.45	4.8160814852202725	2.0	2.575620088341953	2.65	2.629370649695124
320	0.65	0.39245494924035146	1.0	0.784630640720961	0.55	0.33583117531259865	0.0	0.05136237640560719	2.25	1.6062524159840632	5.2	5.319321338139987	0.2	0.3138498144630362	5.85	4.695621657966934	2.5	2.563823673411563	3.45	2.5976533625527094
340	0.55	0.39180762960274984	0.75	0.7106355863412178	0.35	0.3115539127236389	0.05	0.047548517065934874	0.85	1.5303551748536535	6.65	5.205803539274516	0.35	0.3002454104784535	5.3	4.578174771841928	2.05	2.5530114042598675	3.0	2.5664973729839624
360	0.55	0.3913982187091413	0.55	0.643626195951057	0.3	0.28903239052895524	0.1	0.044712697633903994	1.1	1.4629263446225094	6.05	5.094708284534527	0.5	0.28735644244592806	4.75	4.463665467163116	2.85	2.5430946355635573	3.2	2.535823266929097
380	0.65	0.39113927819494787	0.8	0.5829389353174016	0.15	0.26813920868648006	0.1	0.04260410601191329	1.3	1.403021042682373	5.95	4.985983875242821	0.65	0.27509135626562936	5.7	4.3520202691450445	2.5	2.5339956897967775	1.7	2.505581280078315
400	0.35	0.39097550583095214	0.15	0.5279754623459142	0.3	0.2487564563056333	0.0	0.04103624926542601	1.65	1.349799813895857	5.35	4.879579716005807	0.75	0.2633893818394823	5.6	4.243167540753607	2.55	2.525645239923771	3.35	2.475739617532674
420	0.3	0.3908719245613593	0.45	0.47819506675288403	0.05	0.2307748641449766	0.0	0.03987045938374899	1.45	1.3025168672815952	4.9	4.775446291168708	0.9	0.25220741183139717	5.2	4.137037436740154	2.4	2.5179807042838243	3.35	2.4462773825316857
440	0.3	0.3908064124129792	0.1	0.4331085820838537	0.5	0.21409311162458156	0.1	0.03900362888328047	1.6	1.2605096252185641	4.85	4.673535141773228	0.85	0.24151262637091236	4.4	4.033561858825359	2.3	2.5109452004150894	2.65	2.417180295416691
460	0.3	0.3907649778794741	0.0	0.39227322320915214	0.0	0.19861722336264892	0.05	0.038359091537097975	1.25	1.223189438722196	4.8	4.573798843006959	0.15	0.2312783408017556	4.35	3.932674412004016	2.8	2.504486813609551	2.0	2.3884381017476017
480	0.0	0.390738771738945	0.1	0.3552880732098984	0.65	0.1842600260071058	0.0	0.03787984168329215	2.15	1.1900333386851156	4.5	4.476190982134027	0.05	0.2214816616015361	3.0	3.8343103619427485	2.9	2.49855804810604	2.75	2.3600430030006794
500	0.35	0.39072219711523515	0.05	0.32179007104539115	0.0	0.17094065138067338	0.1	0.03752349239843958	2.05	1.1605767074923463	4.45	4.38066613689672	0.05	0.2121021569812153	3.85	3.738406593443292	2.9	2.4931153889997133	1.45	2.3319887063182736
520	0.45	0.39071171414652694	0.1	0.29145041234954383	0.05	0.15858407852256523	0.05	0.037258526615338086	0.35	1.1344067683180636	4.65	4.287179854378037	0.05	0.20312109714599522	2.95	3.6449015699446807	2.55	2.4881189352793744	3.25	2.3042698490224307
540	0.7	0.39070508397290354	0.35	0.2639713056925398	0.0	0.14712071009458066	0.0	0.037061509617693104	0.95	1.1111568008691801	4.7	4.195688630315316	0.05	0.19452101462437596	2.85	3.5537352940383746	3.7	2.4835320818138555	2.7	2.2768816500054028
560	0.75	0.39070089058041135	0.25	0.23908304213373735	0.25	0.13648597994000986	0.15	0.03691501637276655	0.45	1.0905010025207698	3.2	4.106149888855334	0.0	0.18628544466782046	2.3	3.464849268970982	1.45	2.479321237515896	2.25	2.2498196984693433
580	0.2	0.39069823838129975	0.0	0.2165413445203262	0.2	0.12661998923581397	0.0	0.036806090386351	0.95	1.0721499228322398	3.55	4.018521962741447	0.05	0.17839876718589015	4.05	3.378186461109873	2.1	2.4754555720250053	1.25	2.223079825816948
600	0.4	0.3906965609422952	0.05	0.19612496830185627	0.0	0.11746716904111718	0.0	0.03672509777455822	1.25	1.0558464074679599	3.6	3.9327640739235337	0.35	0.17084610615092743	1.85	3.2936912633476014	3.6	2.4719067860571493	1.4	2.1966580278825187
620	0.7	0.390695500010783	0.0	0.17763352928861414	0.0	0.10897596727892798	0.0	0.03666487520159027	1.1	1.0413619946843649	4.55	3.8488363145817557	0.05	0.16361326173770957	2.45	3.21130945942166	2.25	2.468648902134075	2.1	2.170550417640613
640	0.1	0.3906948290023765	0.05	0.16088553655958435	0.1	0.10109855836166039	0.2	0.03662009632343582	0.9	1.0284937138873764	3.35	3.7666996285552665	0.0	0.15668666130548392	2.35	3.1309881891266684	1.65	2.465658073299933	2.4	2.144753196367713
660	0.2	0.39069440460902355	0.05	0.14571661099392177	0.0	0.09379057381379428	0.0	0.03658680070304048	1.0	1.0170612413982127	3.15	3.686315793167256	0.0	0.15005332141089225	3.0	3.052675914396671	2.65	2.4629124079640237	3.3	2.119262635977443
680	0.2	0.3906941361925384	0.1	0.13197787183957707	0.05	0.08701085236972456	0.05	0.03656204353217777	1.8	1.006904373571232	3.95	3.607647401437853	0.0	0.14370081645144941	2.2	2.976322386235787	2.25	2.4603918093405897	1.0	2.0940750681224856
700	0.9	0.39069396642689763	0.0	0.11953447543651755	0.0	0.0807212081372612	0.0	0.036543635179912576	0.95	0.9978807818545201	3.0	3.530657844676621	0.0	0.13761725145304773	2.0	2.9018786124759908	1.85	2.4580778281780917	3.05	2.069186877395336
720	0.25	0.39069385905505427	0.0	0.10826429173059446	0.05	0.07488621552014822	0.0	0.036529947532200374	0.7	0.9898640183348042	2.65	3.4553112954465375	0.0	0.13179123758902367	3.35	2.829296826341335	2.2	2.4559535276291387	0.7	2.044594497012811
740	0.2	0.3906937911454779	0.05	0.09805670557818222	0.05	0.06947300968784838	0.0	0.0365197699944613	1.0	0.9827417438183257	3.05	3.381572690891536	0.0	0.12621186962142078	2.0	2.7585304557984442	3.15	2.4540033592340094	2.75	2.0202944060065358
760	0.6	0.39069374819464076	0.0	0.08881153107192236	0.0	0.06445110146861593	0.0	0.036512202421375824	0.7	0.9764141536177007	3.1	3.3094077164198445	0.0	0.12086870479402999	2.7	2.6895340936736134	2.9	2.4522130490896985	1.55	1.996283127327464
780	0.6	0.3906937210294822	0.3	0.0804380282296899	0.0	0.059792205623202165	0.1	0.036506575504151616	0.45	0.9707925789852699	3.9	3.238782789735542	0.0	0.11575174289757215	2.9	2.622263468517339	1.9	2.4505694933604114	1.45	1.9725572265060454
800	0.25	0.3906937038483073	0.2	0.07285401239473678	0.15	0.05547008153194167	0.0	0.036502391573968125	0.85	0.9657982445947672	3.35	3.169665045210879	0.0	0.11085140733504711	2.1	2.556675416197587	1.9	2.449060662358879	1.75	1.9491133106510594
820	0.15	0.39069369298171264	0.1	0.06598504760544989	0.15	0.051460385397898344	0.05	0.03649928058600033	1.0	0.961361164659857	2.45	3.102022318592115	0.0	0.106158527076292	3.1	2.492727852203567	2.8	2.4476755124933014	2.25	1.9259480276557248
840	0.2	0.3906936861089067	0.25	0.059763716017556395	0.0	0.04774053313362013	0.0	0.036496967391058885	1.4	0.9574191622208091	2.6	3.0358231320317346	0.0	0.10166431942562454	3.5	2.43037974464225	2.05	2.4464039054337543	2.0	1.9030580655315281
860	0.4	0.3906936817620563	0.2	0.05412895620816778	0.05	0.04428957315922825	0.1	0.03649524740020951	0.9	0.9539169978565394	2.55	2.971036679440092	0.0	0.09736037354657003	3.2	2.369591087910289	3.1	2.4452365339055184	1.75	1.8804401518215685
