# Supplementary material for: Stimulus duration encoding occurs early in the moth olfactory pathway
Source: Commun Biol. 2024 Oct 3;7:1252. doi: 10.1038/s42003-024-06921-z (PMC11449909; doi:10.1038/s42003-024-06921-z)
Supplement: Supplementary file 3 — Supplementary Data 1 [file 42003_2024_6921_MOESM3_ESM.zip › Fig S5/data.csv]

time (s)	neuron 0 cVA response (Hz)	neuron 1 cVA response (Hz)	neuron 2 cVA response (Hz)	neuron 3 cVA response (Hz)	neuron 4 cVA response (Hz)	neuron 5 cVA response (Hz)	neuron 0 Z7 response (Hz)	neuron 1 Z7 response (Hz)	neuron 2 Z7 response (Hz)	neuron 3 Z7 response (Hz)	neuron 4 Z7 response (Hz)	neuron 5 Z7 response (Hz)	cVA response mean (Hz)	Z7 response mean (Hz)
0.0	17.288603406500002	3.8666713195	7.971351925e-05	7.039756843999999	2.4750000159e-08	0.0222020975	2.720000003195e-10	0.8773075425	1.47500001955e-07	0.4549413395	1.480000000141e-13	7.000000179999999e-07	4.702885567	0.19389281853888113
0.1	13.109187519999999	39.74705168	10.6987333405	23.318758145	4.3195392605	9.2932200895	1.450888962	12.3579008165	6.0404598895	12.995385648000001	0.117626838	7.637137249999999	16.74774834	5.817771343428571
0.2	10.2767325555	36.264906835000005	23.00520793	0.3022870315	4.8359733215	1.6294785115	28.794059885000003	27.1509994755	11.572035775	7.312019208	10.184902138000002	11.747429671999999	12.719097696999999	13.855206593357144
0.30000000000000004	2.080000255e-05	10.3470169875	24.245071465000002	10.326490169	0.155271209	29.767442025	20.971151980000002	11.929301999000002	7.317430292499999	11.870536954	0.07837061	0.9471303695	12.473552107	7.634131743571428
0.4	6.050000000002771e-22	0.0018001319999999999	13.190372811	0.0002365921015	30.092788794999997	14.422883412	9.265289518500001	16.925328795	13.885046693	18.189552386000003	19.101849465	0.00125016093	9.618013626	11.113331002632858
0.5	2.445e-49	30.2385832635	10.00979619	8.400000000013399e-20	11.0368048025	33.987727995	0.30864123699999996	0.1826281625	9.879041852	16.121537795	0.01658526	21.3966966755	14.212152042500001	6.918590140285715
0.6000000000000001	1.375e-87	19.667409279	11.250192967499999	2.06000000000229e-20	14.05819615	10.941151579	16.359166345	10.3639185845	0.00315057305	34.462926335	7.637197927	8.514561854	9.319491662	11.13798880265
0.7000000000000001	3.67e-91	0.2030633375	10.5495969135	0.00012091103579999999	4.666224808	0.00321440475	14.7040515805	9.407427323499999	0.11416837	0.794916808	25.589539699	15.608592724500001	2.570370062	9.56338521507143
0.8	4.95e-52	20.17571228	17.133658865	18.4815368665	0.00341332845	2.6200001215e-06	23.55100375	13.016598414999999	17.73374079	19.078487109999998	6.6807533865	23.9411536705	9.2990539935	14.975248160285712
0.9	9.25000000000154e-24	11.3491045045	10.7540152175	30.126698159999997	9.28129839	8.888697844000001	19.412491815	35.342505915000004	12.7149374195	12.1816842825	0.0006100436000000001	1.5332758695000002	11.733302352	11.730072192157142
1.0	2.4100001074999996e-06	5.9685667495	10.3621165555	22.6152151	0.0214385595	1.9037873459999999	16.359225969	3.685171113	10.932857307999999	9.1377009625	13.444950943	19.0776477065	6.811854454000001	10.523222000285713
1.1	8.909011049	23.615536555	9.432953433	11.118694110000002	1.101955e-12	10.290636383999999	0.7248547104999999	9.550000043099999e-09	17.037725235	0.290676598	5.878790779	22.233196120000002	10.5611385865	6.755749064578572
1.2000000000000002	11.4521511275	0.0264282785	9.309799835	24.073972859	0.2434540785	2.4200003205e-05	10.009624316	0.0007593336249999999	2.775282717	20.330747265	1.1600000139000001e-07	48.910073975	7.517638399500001	11.893069674660715
1.3	9.4983572555	5.8883499345	9.185515156000001	51.17660415	10.474124862	8.20000000000404e-22	1.270000123e-05	9.887393483	7.5823764659999995	26.2804627575	1.060000094e-05	31.76911733	14.37049189	10.97776761950031
1.4000000000000001	4.439928535	27.65559148	0.9125090299999999	27.27032562	0.00011162403405	3.85e-49	2.30500000000083e-22	9.56045309	15.179470514999998	3.4948856235	9.909152949000001	33.973154985	10.0464110485	10.506016737500001
1.5	5.5600660675	16.4763849735	11.450916075	25.0464281	0.297823571	2.510000000431e-87	2.9200000058e-41	0.0367705195	15.99089329	0.000373468585	0.7847302865	5.224467226000001	9.8052698005	3.3660335415121425
1.6	9.8633157505	6.55146e-06	8.435001996	5.0130602605000005	16.41048993	1.535e-56	1.1700000000133e-16	10.163105816	8.3380201005	10.221142017	7.550871299	1.2250000058000001e-08	6.620312415	5.4140198921071425
1.7000000000000002	10.485353455	2.350505429	10.882429333500001	11.763407138	10.880582198499999	7.600000000000245e-27	0.0065094188499999995	30.39334892	21.996686953500003	9.7274550325	12.043428989999999	5.350000000000097e-28	7.7270462585	10.841775616407144
1.8	0.335207994	17.639021229	11.043896796999999	9.8778132915	12.857011201	5.25000004545e-08	9.1488324675	21.06551724	12.725567541499998	0.726129259	3.1185555515	3.34e-58	8.6254917665	6.944228865642857
1.9000000000000001	7.950398968	0.0003740532055	19.655817035000002	8.9827920975	0.0006452445	5.445375672	8.3978942605	11.0868929965	6.040486984	10.0546494995	16.393307285	2.89e-99	7.005900512	7.699747289357142
2.0	1.921854087	0.00011990003575000001	22.77770452	0.0001621705	10.026916233000001	14.569700456500001	18.7476257115	1.3814815795	10.2054705395	23.815592655000003	11.3918584135	1.78e-98	8.2160762275	9.652432699857142
2.1	5.418748719	10.466212281	17.107442515	10.421560205999999	0.090228834	3.8849999999999996e-05	24.03582556	28.74742689	11.600724203	4.6559896175	10.373758291000001	1.34e-57	7.250705232	11.648389223071428
2.2	15.720227769500001	0.23367529050000002	15.080118769	0.1978942395	9.961580295	7.637145379500001	18.2399157095	2.3220574805	23.2185077	9.5492052705	18.7571031685	1.4100000000000315e-27	8.138440283	10.615969904142856
2.3000000000000003	29.409797535000003	3.040975e-09	8.351632568	7.800061499999999e-08	0.0804136205	12.4603731205	0.000205999082	11.8623710365	17.043892725	0.039642066999999996	0.00425152335	2.05000001225e-08	8.383702821	4.467909053061716
2.4000000000000004	1.9782719415	2.738786771	15.307690892	5.401224719	5.400004485e-14	4.9468852895	6.3000000000093e-20	14.5580688985	26.365902075	2.8950004185e-05	0.08294972249999999	4.208457618000001	5.062143268	6.805772466286312
2.5	9.552285601500001	18.6891423215	9.639278131	3.80092068	0.000176944564	40.963351605	2.4700000000003005e-24	20.25826138	11.188815457499999	14.308779224	18.887749875	24.089457225	13.77419255	13.036866165928572
2.6	20.37011289	18.658430462000002	0.001326284005	1.773676843	19.9898870795	18.605098045	1.2000000392e-06	0.164214521	9.456852403500001	19.257017665	12.0274671345	1.306143227	13.233088599999999	6.40524230728572
2.7	13.538947821	10.654055171500001	5.40000004775e-08	17.41274817	20.854149775	4.015616629999999	8.2424499615	19.43126304	5.92010623	6.9020458145	12.693245836500001	20.678154460000002	11.079252937	10.941752191785714
2.8000000000000003	18.228612675	13.6496479915	5.344038811000001	0.017036164	9.475807877	8.0892955005	11.671283223	1.702188018	8.5408853695	20.4245257855	21.637860225	19.49975775	9.13407317	12.328785767285716
2.9000000000000004	4.8154023905	5.7653624914999995	24.680100510000003	1.1250000000244499e-15	11.323520655500001	1.83597253	10.125633597	18.255289646999998	18.067840824999998	10.3000386125	5.147600601	1.3413187690000001	8.070059765	9.451817435928572
3.0	4.21501265e-08	1.12500001335e-07	6.5816335345	1.0300000000000001e-39	28.672238435	6.9000001905e-10	0.653973185	0.001414902915	15.116177675	8.6503260415	10.3865951515	8.936096919	5.8756453539999995	6.681369124987857
3.1	0.1107989005	0.0002245375915	12.86226299	1.4550000000000001e-37	18.362117400000002	0.0028493671499999996	14.242765113	2.6223368345000004	10.15808919	1.8220135100000001	0.179311376	14.953934175499999	5.2230422	6.729064314142857
3.2	11.416048936500001	27.1977601845	10.358302617	2.5000000001375e-14	28.109341389999997	16.829721192	14.0761831045	6.895467363	0.000678334	22.089362533000003	4.66500000064e-13	14.856918437000001	15.651862389000001	8.734801395928638
3.3000000000000003	23.0194805175	15.3312237955	0.5144961235000001	0.059603085	43.350732405	2.240409756	1.304117238	3.3850001645000004e-07	10.5803797355	17.5728507965	1.6850000000000008e-35	8.9134350665	14.0859909495	5.9565404535714315
3.4000000000000004	5.9198996695	8.709702719	8.1167465725	9.7801022925	10.427246589500001	1.410000003015e-09	39.414120145	0.041665018	18.179484075	0.00065191049	1.3300000000000001e-38	1.3501737565	7.158949637	8.915870700712857
3.5	9.6809639805	14.405376033	2.315136055	0.0009633809100000001	1.4950000000000001e-05	3.990000002385e-11	21.849546235	9.5756466825	12.399062555499999	0.014346643	5.600000000197e-15	2.2850000025200002e-10	4.4004090675	6.766228873746929
3.6	10.249586285	31.3532546	19.489071615	1.6500000000058e-18	10.200062627	0.8384578675	7.775319823999999	0.001536694405	10.4428935245	19.733952504999998	0.032966286500000004	7.60000003075e-09	12.02173883	5.944524120286429
3.7	6.0421776865	16.1491316415	1.220168835	3.93e-44	9.5664844855	19.3765475535	2.273548235	6.465e-18	19.99573347	10.2539282615	9.456743293	3.3394820254999997	8.7257517	7.006347897857143
3.8000000000000003	13.583964206	18.192648213	11.0967499385	8.050000000000013e-33	8.255e-07	0.00186383235	1.560000003465e-09	0.001027462005	12.5391948915	12.193406348000002	4.037138072	5.954931234	7.1458711699999995	5.507242572723571
3.9000000000000004	0.019638184	0.0001178375345	27.059874830000002	1.9250000008950002e-11	4.152555447	6.540385358	1.4850000000000123e-29	9.8041081325	8.2553917325	7.557213456	25.716100950500003	9.1531624685	6.2954286085	9.201568105714285
4.0	9.253290405	5.5500001295e-07	11.92079784	0.6379861130000001	5.012579522	23.1201466085	6.25e-41	19.393373115	10.081470565	9.548983610499999	1.4063797734999999	7.5040908945	8.32413351	7.422756851214286
4.1000000000000005	0.029283274499999998	7.4035900405	9.8897504745	10.1483375795	5.25000004545e-08	15.300421505	1.90000000002475e-16	10.323913449	2.635534733	21.668290929999998	19.072572325	36.598091485	7.128563821	13.489057560285715
4.2	9.3448220305	2.273548235	13.2377266005	1.6900001880000002e-05	1.20500076e-20	9.3322009645	0.0080235711	15.444097469999999	14.62445794	17.177410963	0.1343713665	3.5121156884999998	5.698052458499999	7.875068142728571
4.3	0.002791841975	1.58505e-09	16.300842355	4.03500000000167e-22	9.268602395e-05	20.267267593	9.1340589995	3.465910196	2.1498847995	33.885918415	8.676759772	8.9500000385e-09	6.0951657465	8.805361741564285
4.4	1.670171e-13	0.8188025495000001	10.524105277499999	9.700000000016099e-20	18.2740620625	24.534220702	0.009678278399999999	10.489006679	9.138866177	10.0310486145	26.918641965	3.2000000000000514e-28	9.0251984315	8.716034530557142
4.5	0.12299472900000001	28.638095640000003	7.5210889765	0.000253566113	13.5948774495	9.21365232e-05	0.011223934699999999	9.780415613999999	0.007298697000000001	5.522185845	7.3423372675	6.850000000000001e-40	8.3129004155	3.8840659083142857
4.6000000000000005	17.923729375	31.996716015	15.564839438500002	15.171614286499999	20.436349362	0.013477877499999999	9.796346973999999	9.1853020895	1.60001525e-11	0.35664091449999996	7.5791620415	8.7000000001755e-16	16.85112106	4.5060645742165715
4.7	23.193668045000003	0.49860913549999997	16.79489749	4.525885888	10.340080387	10.85364717	10.1317971795	0.011861111499999999	0.6014669505	29.266399709999998	6.600001975000001e-07	0.0152976315	11.034464685	6.393117606142885
4.800000000000001	19.3739557925	11.2120593805	16.97377912	23.410095355000003	0.0002259095945	17.8179291825	1.605000174e-05	6.485e-16	14.0038593965	29.958074675	0.12669810599999998	9.728335470000001	14.7980074565	8.377426242500247
4.9	9.298023483000001	29.64854931	13.732592802500001	6.3889234305	7.600000000011899e-20	11.9216809665	3.6450000000014697e-22	0.007725655400000001	26.28644178	4.8728383015	20.300721795	27.83550454	11.831628330000001	12.032604581700001
5.0	9.560473407	0.19162047699999998	18.554128990000002	8.300000087e-08	3.575e-46	19.966386104999998	1.1616e-49	10.839854419	10.074309497	23.4797624	0.684517165	18.410941899999997	8.045434843999999	9.787769340142857
5.1000000000000005	0.00167073618	15.8947193995	1.4487622975	1.75500001145e-26	3.475000000000001e-39	45.30224979	1.650000000000315e-23	8.3164159815	0.059603085	0.4253243135	0.0001198930595	11.103843095	10.4412337035	3.5757580525799284
5.2	5.50000000002665e-18	24.49705077	9.749393985000001	1.505000000298e-12	2.430000000066e-15	4.2532155075	3.260000167e-06	1.38067e-06	5.275e-12	29.88114169	10.466219266	10.1549896625	6.416610043	7.961050751310777
5.300000000000001	2.5e-43	17.480407245000002	21.482633525	0.318395877	0.025629676499999997	8.7432920855	9.074564214	1.8193259115	0.416793796	0.058168434	0.23368310150000002	10.7863236925	8.008393069	3.9591227356428575
5.4	6.8000001585e-72	36.016782715	29.88373919	37.10168928	28.42475939	2.22218e-06	1.2580667665	22.644062735	19.272984264999998	9.5560954835	9.750000001695e-13	0.6379861130000001	21.90449547	8.399170766142996
5.5	9.800000000000003e-38	23.776016900000002	9.95193452	12.514576662	20.8057976485	2.4748277400000003	5.6740105844999995	6.2182651745	10.2565292645	9.8824591385	1.51500000331e-09	4.5200195e-06	11.587192246	5.3651812405049295
5.6000000000000005	1.9550000000995e-14	23.946458405	14.7545671585	18.246187501	2.892864122	7.106320232000001	7.9986691475	18.121343755	11.367211993	6.363296490000001	2.7885236315000004	9.7361618955	11.157732905	8.857172416071428
5.7	0.0545894685	18.4550314255	11.582535291500001	10.259272351	6.5421007495	0.15521086	4.7194200550000005	11.4156901925	11.822635786000001	33.29712939	32.00151502	11.556896869	7.841456691	15.791183901785715
5.800000000000001	30.619999335000003	37.818171175	5.707471331500001	0.6262872255	19.51583026	33.622941305	10.4344611005	7.187032834	34.423659799999996	0.540776066	20.531576495	4.4253149999999995e-05	21.31845011	11.277507221235712
5.9	11.0881308505	29.93330369	6.452345339	9.7801022925	38.542111919999996	15.145200405	19.967843665	32.944013405	24.848818265000002	15.79053546	13.225418698	2.9159854994999996	18.490199085	16.516802141785714
6.0	20.02364568	13.2011961045	20.014472355	0.00100778	1.3788122065	11.814362384	12.907463857	19.153206175	13.81372485	34.14567049	10.0809830495	27.621374250000002	11.0722494155	17.678203238785713
6.1000000000000005	0.1003715065	20.313190249999998	16.989394485	19.204907482	1.7900000018050001e-10	0.010303525499999999	24.748048845	10.5181780995	25.693222374999998	11.155243705499998	0.001298516955	10.854541968000001	9.4363612085	12.727933358565
6.2	0.31885125449999996	9.744431172	12.860872585	12.144046988500001	8.450003525e-25	9.1365580435	21.951982094999998	10.2472453255	10.742278518	10.7677100265	3.6400001959999997e-06	51.09412106	7.3674600075	15.861191523571456
6.300000000000001	20.612419785	12.3202828225	17.865416015	0.1482366865	6.8000001725e-07	0.00758128655	10.1882743195	11.9546326595	9.562606071	21.325032284	9.2445271315	20.20993107	8.492322878	12.687143362214286
6.4	22.718312895	17.195480675	12.302950645500001	30.615220738	8.532262494	1.6650000000208998e-16	0.0507268615	17.037160184999998	27.261580045000002	12.323849739	21.476952835	0.0645527455	15.227371245	12.09140320157143
6.5	13.217887855	18.990779314999997	0.1579386045	20.772260410500003	21.527817476	5.05e-41	0.002574412865	22.352846309999997	13.924711676	7.0463662155	9.77010369	3.0650000001815e-14	12.4444472765	8.517371757766433
6.6000000000000005	23.3682805125	13.166617713	19.001844355	23.414529145000003	0.0112587455	2.15108e-76	9.37283883	0.5895952935	19.212971365	3.6956931585	0.0452435435	9.100000098999999e-08	13.160421750000001	5.648763183071429
6.7	27.56742732	22.816223205	12.3419297055	5.4493656865	20.38880675	1.885e-43	0.027331907	9.197239544999999	1.1047917624999999	15.108329780000002	1.240000000055e-14	5.5586411445	14.760625444999999	5.388762019857145
6.800000000000001	3.062841288	30.07457718	19.60844136	8.050000083e-08	10.864851072499999	4.5650000000211e-18	2.36854e-12	0.0069622095	9.456330353	20.705291616	4.725000000000002e-38	12.824981359999999	10.601785164999999	7.116937934071767
6.9	1.700000003815e-09	3.9010894255	0.3630340345	1.7078e-26	15.019907790000001	0.0015420914049999999	0.341518345	9.43294825	4.845e-05	10.267244632499999	9.450000000000915e-25	18.877520299	3.2142622235	6.549182853785714
7.0	3.08500002165e-08	11.288819237	18.293658710000003	1.12000000525e-08	26.973707715	22.402946792	20.3384019745	0.031334062	10.441215957499999	10.273043905	7.2000001875e-07	1.0980442745	13.159855415500001	7.029577270500003
7.1000000000000005	4.5812423859999996	28.64735313	17.16952025	3.6437214725000002	20.1600484605	17.7878292605	19.65419843	6.250000202000001e-07	10.6051648995	0.6455122034999999	7.665950571	1.01500000985e-10	15.331619159999999	6.527975247014503
7.2	20.981418365	10.461034469	16.131866145	5.582744026	14.37958157	1.6725662645	10.5931685715	7.524936285	10.171023615500001	8.3343545215	2.1019691575	0.00072705058	11.53486847	6.564454171654286
7.300000000000001	2.8933275585	0.128681187	5.8125608305	9.350001564999999e-08	5.1613742545	8.359488927500001	21.270101495	11.42927302	0.001670736195	26.3016735245	1.150000002285e-09	15.9124029455	3.7259054765	11.748588817477858
7.4	9.2589913295	10.474124862	18.836778074999998	0.0483093165	6.1000000565e-08	2.085e-06	0.5272794015000001	10.303605190499999	0.6015987925	4.821690825	4.56500000002985e-18	32.66076657	6.4363676210000005	8.0485629685
7.5	9.7771352935	0.243539804	21.325984203	10.909893675	8.300000087e-08	7.9081639159999995	15.1062633285	0.1846028785	20.657162185	0.159958358	0.0015495064099999999	43.30185725	8.3607861635	12.419484786629999
7.6000000000000005	0.00100570147	11.159621461	9.3858185775	38.76234671	5.588285593	21.856434873	16.2894177465	27.700494544999998	5.743370177999999	10.3394019855	23.2566088285	40.076122825	14.458918820000001	18.718630872642855
7.7	4.4000002585e-06	11.5671042385	17.951372865	0.5167195175	13.9733025355	0.0049618085000000004	18.7883563275	17.1102485575	3.712420916	4.9646237245	27.11076384	10.8338664775	7.335577560999999	12.892182834714285
7.800000000000001	9.314059036000002	29.418930664999998	11.451413567000001	8.500000232e-12	6.247248369	17.867858848999997	0.002741027815	25.1815717605	9.209719207	34.482449515	28.75242816	19.604104442	12.383251744999999	17.86543058747357
7.9	10.6392849835	17.120256310000002	0.1280803335	0.000381974713	13.7052788025	42.737245725	7.344301664999999e-05	12.117820952999999	6.351285826	0.054175611000000005	20.482093165000002	21.2453992435	14.05508802	9.739406891645237
8.0	19.807834794999998	20.59590218	20.661913895	10.168306286	1.275000123e-05	49.95261491	18.58086572	26.5960973385	3.861852945	19.17689269	10.5102183905	0.0492584665	20.197764135	12.400026507214285
8.1	8.044314701	19.0892817925	0.4246543775	0.11417092200000001	2.30500000000083e-22	15.8095455345	2.1458720075	13.920230201	19.0298128325	9.5763767215	0.0001287610399	9.6578717855	7.2469945540000005	8.922184615577128
8.200000000000001	2.7347505965	0.1675352855	18.51361065	1.370000000127e-13	5.8e-50	5.522302825	3.49195e-07	26.624907935	0.643123198	18.05007539	2.99000002075e-08	9.135357516	4.489699892000001	8.954066345442143
8.3	9.648148382	10.70956335	11.5912736965	5.5775e-35	9.15000000000001e-34	8.81445e-08	6.925662306	27.866694398	16.893954625	26.995341715000002	4.4892912869999995	0.0080235711	5.324830919	13.071995414585714
8.4	0.00129865146	10.475416497	9.5202983395	9.40000000161e-13	5.250000001575e-12	1.18305082	3.9513229589999996	12.440377259	23.068314235000003	3.920656854	4.6613957315	1.90000000065e-16	3.530010718	8.066723862642858
8.5	0.049912207	0.0005332795000000001	10.142717811	0.235451475	0.41863400300000003	9.20752336	24.784418005	3.688690302	9.0551360965	1.11815e-06	3.6050015500000005e-08	1.6600000232e-07	3.342462028	6.579035103385717
8.6	17.0673489	14.042858401	6.2491029805	28.70447676	30.04515656	3.8400002129999995e-06	13.245720229	34.711553715	12.0765549225	9.4853289375	0.049283971999999995	6.162931030499999	16.018157905000002	12.050910400928572
8.700000000000001	24.83902458	5.8151639055	16.18670667	1.3234991459999998	10.077896182	0.0170334425	5.2842672795	0.245007353	2.102002779	30.426676205	21.894691695	3.169230456	9.709887322	10.263839395357143
8.8	27.405403935	10.3473315935	15.179732390999998	9.51468645	0.00262703201	9.214094746499999	14.206921075	6.70000000102e-13	8.219214213999999	0.3305825455	8.2723508405	19.084228650500002	11.943979359499998	8.41975676078581
8.9	0.011585881	0.0006256335	0.010049046999999998	0.001779619	1.4950000000095503e-17	0.004416386499999999	0.146682118	7.580000000000001e-33	10.2726329265	0.00237273133	0.000149502	29.88181462	0.004742763499999999	7.032664556832858
9.0	4.350000000072e-16	15.4981206655	9.119574136499999	8.116880762	1.18e-42	4.81500000004265e-17	2.6900000003090004e-13	1.85500000085e-11	8.7337357895	9.4022760265	12.741436169	3.2739339355	5.4557625925	6.1680545600741175
9.1	2.3e-40	14.501755207	4.9546321615	1.81906888	4.17e-42	7.3e-42	6.850000000000003e-36	0.662403929	10.647331277500001	14.5251264425	28.342724	10.444192218	3.5459093745	10.535253981
9.200000000000001	1.685e-75	29.210083065	13.357680585	6.70000001085e-10	3.36500000002695e-17	1.0200000000000001e-38	6.850000000000001e-40	19.600840135	12.1113049195	5.329369623	18.690845195	10.6608993745	7.094627276000001	10.802608463857142
9.3	4.3822e-119	0.4104344165	2.113084397	3.40500000000002e-30	0.0038039681	4.7650000001585e-15	8.7000000001755e-16	12.9279296975	19.212699094999998	0.0008837736999999999	9.408830116499999	18.388621335	0.421220467	9.894852002528573
9.4	1.32e-73	3.0650499999999997e-10	11.975127876999998	2.41e-61	19.651652548	0.0330383555	0.015297848499999999	27.007633435000002	0.2043943715	12.158022543000001	1.1514442520000001	8.505507403500001	5.2766364635	8.352471407642856
9.5	5.5500000000000005e-39	1.4986239385000002	8.306524247	2.37e-103	11.681027454999999	38.847118705	15.939259275	9.625739738	9.818442022000001	16.798115185	9.3140532845	4.261262051499999	10.055549058	10.754553079428572
9.600000000000001	3.2550000000969998e-15	32.37293578	1.323338122	3.24e-156	20.77979384	32.935189495	22.6173119265	0.002055283035	0.06353368549999999	24.413811525	3.414283087	26.060182355000002	14.568542875	12.31373969457643
9.700000000000001	0.0264067895	44.58818798	9.0771782305	6.1500000000385e-220	7.192934383	36.77224752	10.841284683500001	0.15995830800000002	2.9473499999999994e-14	4.5392633	5.856859705	19.413231955	16.276159149999998	7.219371135928576
9.8	14.084457085	0.925760246	20.48429163	1.11e-165	3.5960500000000005e-07	1.9677945305	29.915568874999998	10.3394019765	0.0032142867500000003	10.259216005	0.053253541	1.081679191	6.243717308500001	8.782476267892857
9.9	46.77137131	0.0229898415	0.945475022	4.43e-111	1.9644605715	1.49004775e-05	0.8116489405	0.0002259095945	9.68793206	14.389024255	9.7512582335	9.436676614500001	8.284051941	7.714538001870642
10.0	9.591193993	9.3128300725	10.5967244375	2.46e-67	41.501951105	14.204026617	4.271e-11	6.05000002255e-09	19.889551725	5.4621828395000005	9.524390818499999	11.038323968499999	14.20112104	7.99134990822753
10.100000000000001	6.9860907800000005	9.142017248	19.17102826	1.8950000000000014e-34	7.467042428	14.9864816045	0.4800715935	3.1687422355000003	10.6162660565	10.263387999	0.00174168383	10.596760625	9.625443389	6.464567170475715
10.200000000000001	3.6950000720000004e-07	7.0267195875	19.33601409	2.0300000004465e-12	3.8103512509999997	9.1763042575	20.8784217505	6.1629295005	10.481585150499999	0.6210640895	8.879999999999999e-18	25.117670699999998	6.5582315925	10.49809588442857
10.3	5.400000124e-07	2.558147128	12.838967068999999	0.301776742	28.062049985	0.013976609000000001	10.4704571255	1.70115e-07	9.76274709	19.44275564	0.001244751865	15.1187184965	7.29581968	9.30298903914
10.4	7.442148549	17.276019755	8.0144897445	10.4923430825	28.234826675	0.0018175594150000001	5.262001025e-05	3.6357019540000004	12.20022676	20.489767555	9.666693317	5.80730119e-05	11.91027423	8.059642897003165
10.5	25.586631005	6.785240149	11.555160502	7.594651785e-05	10.016578258500001	20.597975533000003	0.0010274070050000001	36.3789587	9.207989766499999	3.6709277355	0.049100671	4.7100000000036e-21	12.4236102335	8.547572040000714
10.600000000000001	15.90187358	4.263680648499999	18.302931880000003	8.1000000000071e-21	1.62553549	28.83082779	10.9345551275	10.3097044255	3.840000212e-06	38.081096689999995	1.525000000072e-14	5.3e-48	11.4874748975	9.992908583285747
10.700000000000001	26.86732199	9.9803861575	21.321011595	5.500000000000473e-25	4.420000014e-10	4.3098546895	9.2643273925	0.105914656	1.5650001675e-05	26.04490209	6.600000000000002e-38	1.635e-43	10.413095739500001	6.591451398357382
10.8	3.4695912625000003	21.823495055	17.361825125	5.5000001245e-07	0.000680844525	6.610778772	3.840000212e-06	1.3203589235	10.112804936	2.1441263045	4.500000000000047e-29	4.16500000001875e-18	8.211061933	3.4860420005714587
10.9	0.053253383	0.192467372	13.329127512	12.2012382855	9.935337540499999	28.72354926	0.001504708845	19.87075754	0.6617412564999999	3.595280873	2.9400000083000004e-09	0.001473578285	10.7391622265	5.007965422795714
11.0	9.7135588085	15.4683194495	15.5588708085	39.85131769	9.5096521045	2.023464733	9.584590116000001	10.3520095765	9.7801022925	14.949137864999999	2.6654702145	9.5935157545	15.354197265	9.707117974142857
11.100000000000001	9.954690668	23.187829495000003	8.846799632	6.080021874	0.0313314665	6.127723453	0.042362174499999995	0.16462048599999998	0.059704510499999995	17.9089972475	6.834902932	0.043064718	9.0380660965	5.168378866928571
11.200000000000001	11.1845281035	6.936252597499999	5.5716364545	19.726327915	0.604843248	13.6594040225	1.0500000000443999e-14	2.8199748795	10.482539092500001	21.405181957499998	3.1900418499999997e-07	1.09500000004685e-14	9.6138320565	6.561813749786316
11.3	0.200671536	5.0591477585	8.961188397499999	16.74943055	26.024063865000002	9.8556628825	3.6200000000000005e-38	6.632731186	0.25705333350000004	9.4401468585	0.3862625785	1.8100000003835e-12	11.141694170000001	4.00588485092883
11.4	8.3244969215	9.5528278575	20.19537973	12.8377247545	3.245457789	10.271930579	1.565e-41	9.140205072	8.780652355e-05	1.2075340175	10.457031709999999	0.29001216399999996	10.7379696055	4.645695824289079
11.5	13.0593975735	0.000131838	19.697046765	0.13241858950000002	24.626364885	1.84015e-06	7.850000000080001e-17	0.00716177275	10.4903957395	10.3206599365	4.765000885e-05	10.4921227745	9.585893576499998	6.119341124751266
11.600000000000001	9.7154981585	11.622917046	10.2052642795	10.2483766505	4.753117248	3.590938643	0.0054733059	1.46000001995e-16	0.27864395000000003	20.299629483	1.87500002745e-07	8.167101995e-05	8.356018671	4.60126122820285
11.700000000000001	1.1349062865000001	19.943927884	15.469673714	0.00030447915	10.4825391225	24.84243431	9.1722243265	1.0700000333e-06	0.0003819742145	10.610592269500001	6.2856117225	0.0282866075	11.978964301000001	5.40315685288779
11.8	9.293153678	0.000316996157	13.8377498285	1.420000000002605e-19	0.00010142752769999999	20.875051120000002	8.4262621595	8.061747811	10.169049637	12.142470864	3.0733116605	9.387385537	7.3343955075	9.012175381285715
11.9	0.0001033125	0.2796714175	10.249190351	9.2e-46	3.330001465e-14	0.0314353985	1.6410189314999999	1.852902878	10.009444175	18.723602653	1.25e-08	0.0027272515	1.760066749	6.307813700214286
12.0	10.4842432935	27.188904855	10.390365338999999	8.301524999999999e-83	0.066628191	12.946616374000001	5.6504580000000005e-06	7.1500000119e-10	10.458673431000001	0.008180700499999999	4.3352745185	26.5407895845	10.179459676	7.623989126524715
12.100000000000001	0.574532818	20.76033057	9.931857733	1.49e-48	9.8471957175	7.43412893	13.648049183	2.623835e-27	0.1793050475	29.547019895	25.4333803745	23.370253544999997	8.0913409605	14.900429720714286
12.200000000000001	20.2250722	2.3379317285	9.8117964885	2.02000000000125e-21	7.016928266500001	1.079627588	19.026130535	2.9000000198500002e-08	1.1708495685	0.8173193445	9.1941220565	4.3357532105	6.745226046	6.681310677714286
12.3	30.378513654000002	10.474395777	0.8036018665	3.8100006299999996e-05	2.5374463585	19.670854687	26.170964765	5.0737386755	19.6567547	0.012761685500000002	0.015574196	15.900593905000001	10.6441417435	11.307912561000002
12.4	11.2810233695	20.728893435	14.339464531499999	13.082595876500001	4.82e-09	0.000463343282	1.3107737975	24.043083842	10.852476892	10.125832452000001	9.053354999999999e-16	12.7854301725	9.9054067595	10.220371022285715
12.5	3.6400001959999997e-06	10.299502201	14.102095525500001	7.2677189250000005	2.5374463585	4.4250007899999995e-05	17.8042889365	18.710462103	0.203509259	13.972026775	0.0004751862835	7.0420337285	5.7011351515	10.036827998326215
12.600000000000001	1.500000001425e-10	11.185474617499999	22.58858824	2.9469000000000002e-05	7.016101020500001	14.127447083	32.26346135	21.79573357	0.623187769	5.889019319499999	29.632014364	1.430001335e-07	9.1529400705	14.68977378792859
12.700000000000001	1.359895966	9.750533757000001	8.2307936065	21.854363828500002	7.9784607155	32.24494929	10.3598911045	3.2547363985	10.401472143	9.334993711500001	26.26713781	0.1124654715	13.56983286	10.350813805571427
12.8	29.109249835	9.914202527499999	21.456006605	8.084814347	1.9049818705000001	29.050752225	16.8679781445	36.726550395000004	10.482573013000001	0.236895473	13.30454193	10.160445208	16.586667900000002	14.371997737642857
12.9	3.043652681	0.07441241700000001	27.703798095	1.2084303564999999	27.189935294	13.2703205435	13.9563764365	0.640091378	13.456083655	12.684281624	20.403090210000002	9.9901810305	12.0817582295	12.007872047714287
13.0	7.72353144	10.263387916000001	22.76234544	40.10461205	13.88849763	10.054439685999998	5.3941600000000005e-05	3.977200000000001e-09	5.854069519499999	7.4918608760000005	10.3851560005	0.0953293295	17.466135695	5.2644956672967425
13.100000000000001	3.2170808075	0.5599242315	16.2669928325	0.392845011	16.7231470965	1.456903412	3.3396028435000003	3.2622948794999997	9.728963072500001	1.490455858	1.830000211e-05	26.15491523	6.4361488975	8.157321454786016
13.200000000000001	6.101596681	1.2800002755e-11	10.183976510499999	3.7300281e-12	13.5118756055	28.231064335	5.948517519999999	46.58355503	14.328451059999999	19.15923617	4.70000000000202e-22	2.7079519305	9.6714188565	14.5646731015
13.3	1.5650000213e-07	0.001218472815	10.9715115885	0.0034835401	28.826156904999998	2.9484384165	1.2032089965	0.3379630635	18.65492115	0.2786459925	1.7216749999999999e-46	0.0032643714	7.125134845	4.829000510557143
13.4	5.600000000000284e-26	9.7122279795	27.559936935	17.882534987	9.979300751	10.4923660595	19.896955149500002	0.008489741850000001	15.106046472000001	0.00468385605	4.70500000000645e-20	22.125772015000003	12.604394450000001	10.080992462057143
13.5	4.880000000000005e-34	38.851461215	3.533526811	12.234451994999999	1.4329967945000002	7.970551925000001e-05	10.0995535155	9.132711619	14.983124920000002	9.709541236	0.00017938706600000002	17.123782981999998	9.3420860885	10.653413379938
13.600000000000001	3.5900000009549997e-12	8.179076332	26.870253214999998	0.0273807595	2.81500000335e-10	8.95000000000805e-21	0.000457104295	0.00915164645	25.161007644999998	10.348239576	20.18051427	0.002325428075	5.846118381	9.903813667117142
13.700000000000001	0.367075612	22.538180075	9.8451792965	9.394655694	7.700000000000034e-31	1.395e-47	0.6825341795000001	2.580000000132e-16	0.074507096	2.7500003875000002e-05	9.3371243445	1.5494151600000001	7.024181777000001	3.6240868971434104
13.8	20.944023335	10.560930059	12.8847527735	9.289782421	6.37e-62	2.0200000000000016e-34	28.283457759999997	5.900000054e-08	4.4300000002895e-14	1.055000000000555e-21	2.4050000386e-07	8.5676142	8.946581431	7.239438894214292
13.9	0.2435066985	10.143994034499999	17.573794884999998	0.0033460905	8.650000000000038e-31	2.1100000004700002e-12	11.924025334000001	5.495715992	4.3650000142999995e-09	1.6700000001649999e-13	5.450000000785e-13	12.232790062	4.660773621	6.225361627480816
14.0	0.0513883145	22.074463785	13.481539005	6.86509077	3.02000000368e-10	0.329210573	11.5678046705	35.638534295	2.9335649729999997	0.1229940805	0.20227015199999998	24.85373287	7.13361541	12.763414434428572
14.100000000000001	18.77617056	26.490496295	25.530361702500002	2.643927286	1.4944419885	19.80395681	9.135603402	38.62187058	6.4770536	10.20938513	19.562866963	12.7760884345	15.7898924395	15.843981158499998
14.200000000000001	0.013915142500000002	1.8529218550000002	0.3479059135	0.739320227	22.04067	9.4024459775	1.42000005e-06	0.118847061	9.134761932499998	10.4917406345	0.0063156615999999995	0.36696399	5.732863185	4.906232957085721
14.3	5.4500000000955e-16	7.215500000000001e-10	22.86868178	30.042470545	14.48458533	29.19938534	5.1500000179e-09	7.723531434	0.0098593876	20.018423818	3.465000113e-09	0.391195032	16.099187165	6.066858525744999
14.4	2.4900000066e-09	0.449445644	6.7275311685000005	10.084878990500002	0.00702600405	31.272400445	3.055523744	2.065528735	0.007581293550000001	1.2010577004999998	2.7752524085	10.453368208	8.0902137115	4.854758869935714
14.5	2.6643976685	20.89385492	10.954025839500002	3.4651747515	1.3950000000167e-16	11.243611543	15.48227857	14.547202209	9.136557992499998	10.400413379500002	6.682936723999999	4.65000085e-05	8.203510785999999	10.110633625001215
14.600000000000001	27.55716108	20.243275225	12.626264080499999	5.7957326115	3.85e-41	12.203780496	0.013478058	15.624206625	0.010244373999999999	0.44951184499999997	0.0183144305	3.01500000000206e-21	13.07103558	4.391536476071429
14.700000000000001	0.4016969805	21.898811064999997	8.838710865	1.1600000139000001e-07	1.4451475000000002e-72	7.1175110565	1.5494151600000001	4.661442007500001	9.9534158985	11.092228577	19.4962056	3.5750000000002773e-25	6.3761216764999995	8.782529606142857
14.8	0.0002535216175	17.8271325775	18.96242502	3.2250000000001447e-26	3.1700000000000007e-38	12.673758832	8.5676133935	4.5018243495000005	0.758504735	20.68498479	0.5640056505000001	4.300000089e-07	8.243928323999999	7.1288476212142875
14.9	10.3063434095	10.6069425375	10.814625940500001	1.245e-55	9.6500000003985e-15	27.830590045	13.150465012500002	12.195230384999999	3.9619121945	9.3739412075	1.28000000052e-11	9.8425396735	9.9264169885	9.064155496144686
15.0	0.1488179555	30.184945845	20.88865218	6.700000171e-96	0.0422810795	4.5534153115	6.9846061065	15.6422304835	15.247872469999999	1.3101348405	6.2500000099e-10	26.44018393	9.303018728	11.521432547303572
15.100000000000001	2.7950000003250003e-13	1.0824128819999999	19.075484125000003	1.875e-61	27.50800902	4.9534355654999995	1.93000002865e-07	19.48718096	1.200982958	3.782856967	1.9921938849999998	16.44608652	8.769890265	8.290614497571429
15.200000000000001	7.300000000000003e-36	10.3394019765	10.8012943245	2.8500000000000167e-30	22.185778645	0.630846037	8.20000003345e-26	22.445574933	9.3349954	26.774392515000002	30.415584525	25.273122909999998	7.3262201645000005	18.495524326142856
15.3	2.691e-69	0.159967358	17.9543759715	6.05000000945e-10	0.061564347500000005	20.271555567	2.8600000007049997e-12	26.966490979999996	8.5164806025	9.087888041	8.221036599	0.042878085	6.4079105425	9.737110615357551
15.4	3.9050000000000004e-37	9.815641236500001	12.6516108095	1.7692198760000002	3.043e-14	0.0006202689300000001	0.339596681	27.9192636235	1.579426347	11.26828437	15.964256965	9.300198500000001e-15	4.0395153645	10.356546855214289
15.5	4.6100000003055e-14	0.839283656	10.019733564000001	10.6762218825	0.0299627355	7.1000000287e-09	10.484176739	4.7314184175	7.4037337515	2.4841171435	2.7786654515	0.0003571881915	3.594200307	6.201066955884499
15.600000000000001	0.0757543675	4.6100000028950004e-11	9.253434495499999	17.509107745999998	29.21337071	3.2902419825	12.3567186085	10.3819700085	2.310534494	8.359487606	3.4650000104e-09	17.8699889135	9.8903182165	9.557671376280712
15.700000000000001	20.29914804	9.90000000004425e-21	10.526216788	10.6106304855	10.0711977525	6.0097818405000005	7.4693268040000005	3.2800006049999997e-05	9.51468654	3.39e-06	6.000000000000068e-29	13.143496226	9.5861624845	6.5503636800008636
15.8	4.86547337	8.683602085e-05	9.8851035275	11.700550168500001	0.0916626375	1.43000001875e-07	5.400000124e-07	0.23818957149999997	0.0017784859099999998	8.618473186500001	1.4500000000000439e-59	16.73905775	4.4238127800000004	5.917499933415716
15.9	9.644534296	19.543843478499998	13.7379812665	26.322057570000002	20.563651845000003	4.21000000478e-17	9.5500002825e-07	20.117144165	0.053253378000000004	9.1568704585	1.3300000000000001e-38	2.4955973455	14.968678075	6.821123757428576
16.0	13.7468878645	14.497541324	15.09303159	8.569497337	14.1987909945	0.00417277905	7.9745493105	0.047648420000000004	9.7135642665	7.284864213	5.600000000197e-15	2.25500000575e-09	11.018320315	5.8636608874650005
16.1	0.0421248855	9.058850587	20.719882505	12.177793670500002	5.2810008905	21.2613901895	13.221350335	16.032796748	10.9080191215	15.985617101999999	0.0342203525	3.39502825e-24	11.423507125	10.329571951285715
16.2	9.566798209	18.4855663945	21.815220654999997	2.4200003205e-05	6.900000067e-08	8.419657496000001	7.868916863	23.831645045000002	18.844179065	19.717499495	32.586249685	1.42000005e-06	9.714544507	17.010498796142862
16.3	8.620041642999999	8.061783966	9.4041320595	1.140082e-17	1.2550000000000455e-26	5.98e-06	2.5584396405	12.33364153	1.891926713	18.113924755499998	6.349472434	8.8945120315	4.34766061	9.495273872071428
16.400000000000002	1.51968123	12.47041471	10.468329617	0.0023288527	3.1800000000000576e-56	11.096408857	6.986090425	10.316098393	10.3265766045	12.4107161805	0.0007431645	21.65785055	5.9261938794999995	11.160439331071428
16.5	3.47000000445e-10	19.876256387	2.6031914325	18.7433119265	2.430000000000001e-36	39.55555786	3.2945e-06	2.615000359e-05	10.684706016	0.0001126565	9.894991887500002	20.419176315	13.46305293	8.217716617071941
16.6	9.450011000000001e-25	9.867486464	17.361864525	23.67625974	1.425000000134e-13	11.100464219500001	8.9829600915	0.0029663225	16.987691005	10.4903957395	0.072080766	1.3910150245000001	10.334345824	7.793158421285714
16.7	7.2000001875e-07	17.1749729315	10.777612145500001	15.23392386	0.1169975375	17.20891524	1.310005435	9.3248028105	3.265674542	0.29726174050000004	0.4601869405	29.63347213	10.0854037385	8.7166290855
16.8	7.66636763	3.07103804	19.568122115	0.040975161999999996	35.030263685	11.829876515499999	2.0550000021849998e-10	15.5851686695	6.900714999999999e-09	9.237753633	41.15165163	0.33729674299999995	12.867773855	11.876695811800888
16.900000000000002	20.896991352999997	14.948916189999998	12.125361698999999	6.1197638095	46.15664521	0.000427524982	3.605000004665e-10	15.743785485	0.20926237450000001	0.0040018625	14.017010743499998	2.0657643645	16.70801763	6.9949749757657855
17.0	23.114845001	33.41165515	10.040154268	22.9734202585	26.039673985	1.351809975	1.778478597	10.657057054000001	13.063788479000001	2.273578487	35.09715324	17.633728513	19.488593105	13.93268348142857
17.1	20.002652926499998	4.180142364	2.2154830055	10.0621665675	5.660232872	22.079450185	32.829922185	10.197800104499999	26.825231979999998	22.728785605	28.382778504999997	19.2969365875	10.700021320000001	22.483779280999997
17.2	0.000279371626	5.857157574	7.4914570485	0.094005574	5.340844065	5.6527847515	25.676299755000002	15.1762154795	9.6290773395	14.975675789499999	1.248682568	10.3996740975	4.0727547315	13.475803575571428
17.3	1.9250002275e-05	0.31398822449999997	1.853070221	10.841832715499999	7.6949195955	9.6500001075e-08	0.0392500125	3.6094906865	1.044739951	12.650742679	0.40641330999999997	15.601245772	3.4506383525000004	7.239554630142857
17.400000000000002	10.208500267	10.4910221525	12.437508327	10.556249507499999	3.1603694295	2.3150000000000962e-26	3.0312426754999997	10.4903957495	9.94241129	5.7427046025	10.441177439	11.179364213	7.808941615	9.750327995642856
17.5	10.1299426395	7.0591016e-05	4.907802730999999	3.280000505e-05	10.7598968605	3.32000000077e-46	27.260803025	0.11266519550000001	13.627517569	2.005e-07	0.7342165915000001	49.12924936500001	4.299624269000001	15.48420742092857
17.6	12.6214255565	0.00094299288	10.240786363	1.50000000000086e-21	12.08176993	7.2500000000112e-20	19.558841880000003	20.812500035	5.7957499765	7.2730248385000005	23.22754013	22.72066409	5.824154141	16.716188707142855
17.7	27.925509920000003	14.4513061225	11.179131649	9.503625e-49	17.70760142	0.000220793591	0.6684864844999999	19.681604589	0.00039084849999999996	11.949054287000001	17.38154214	0.0110291657	11.8772949855	9.63101535924286
17.8	11.289613794500001	4.5536739735000005	10.2998766185	7.500000000001184e-24	18.03116351	14.8636638505	2.225299e-11	0.00038751571350000003	10.159848544	9.533950804500002	9.5659515225	3.9850000000645004e-16	9.839665289	6.726448340962251
17.900000000000002	9.620136846000001	19.437951882500002	0.004517365	2.1600000915000002e-06	0.9368955124999999	4.794621657	0.025514712499999998	2.29000000000476e-19	0.1124654765	0.9995893370000001	0.0005738750000000001	4.44005e-38	5.799020906	2.723306200142857
18.0	5.600000475999999e-06	10.204313990500001	11.5628749825	11.662305333	6.0157081405	3.4950000654999995e-08	9.344896423	1.585000000000194e-32	2.6262947815	6.743567383	10.008448851999999	1.190000000052e-14	6.574201347500001	6.678315348500002
18.1	0.104319341	0.0423621765	25.138485725000002	18.918890871000002	14.0607206245	0.01119677675	10.435022622	2.875000001535e-11	16.595088126	9.2939280015	0.08688388250000001	0.047567659	9.7126625865	7.7976414701469645
18.2	10.116857254	2.2893081055	19.67275753	4.3550007600000004e-05	5.002379016500001	24.113923285	21.425041966000002	0.7246556795	10.492958952999999	12.346265135	6.6500000004925e-14	42.499740225	10.199211458	15.101951708357152
18.3	0.0004371757625	16.600953659	14.2056327285	1.3652595e-17	25.0280033995	4.7665265155	34.70180303	10.0097243085	0.30989804	0.034688572	1.6500000000058e-18	22.343490525	10.100258911500001	12.24637206792857
18.400000000000002	3.0450000000068e-19	11.659250840499999	21.603774305	0.002523850725	9.602962328	3.28500002465e-08	25.8671865	1.2750001235e-05	3.217080046	21.378330091000002	0.0009633809100000001	12.835568186	7.1447518930000005	11.674877279130177
18.5	2.1200000000000148e-30	41.356490405	16.81612794	21.972472046	0.001443056225	0.00225701847	18.51338912	2.30500000000083e-22	6.101596681	9.964419782	9.781373854	0.01061956335	13.358131745	8.985199857192857
18.6	5.10000000745e-10	18.72798179	10.535928887	6.651952838000001	3.9750000000177e-18	20.474906487000002	30.92996618	5.8e-50	0.004162613	8.567598235	9.7178270555	3.6550000000575003e-16	9.398461668500001	9.692079154785713
18.7	1.6896125290000001	19.55548452	10.193937289499999	0.3576706175	1.525e-43	20.9256521055	0.22768764500000002	2.0318000000000002e-88	9.227991661499999	1.8251555e-06	16.039525267000002	2.60000175e-34	8.7870595085	6.317172342665071
18.8	18.11633926	9.1922543025	20.035168435000003	10.483224414	3.595000081e-72	9.5367540795	8.700000001455e-13	7.9e-52	0.028396448499999997	1.2255064385	3.2330537615	2.455000000575e-12	11.227290084	3.330279521214761
18.900000000000002	17.32797489	6.224273198	10.1219310265	9.134202071499999	6.150000000000001e-38	0.035871253	4.6900000000000025e-35	1.2700000000002275e-23	9.137680644	28.82572097	1.056e-08	0.3223069365	7.1407087444999995	8.172958365865714
19.0	2.41388894	5.117416861	9.1870702845	10.586957898	1.4650000000685e-14	19.64726661	4.010000000000041e-29	2.845000137e-06	12.475878307	0.2135110975	2.9567396445	10.489284009999999	7.825433432500001	6.451487986285734
19.1	1.97000000478e-09	28.207656692	0.080190393	11.4460505875	0.048449989	9.0412273175	2.75000000755e-09	9.020698425500001	28.167313540000002	6.152508226	6.438430276	6.724501485e-05	8.1372624985	9.843431102180693
19.200000000000003	1.0850000000258e-18	0.0019835986149999998	20.406514325	19.678188705	20.09199136	3.5775e-07	2.6601979675	32.75991312	0.1150979775	13.834806951	12.756470309000001	6.3500000000052e-21	10.029779726000001	11.621640903571429
19.3	0.0007937626700000001	1.01500007e-10	9.603431029	9.518378229	0.209096964	4.8945088705	16.4184338665	8.5183299075	0.0207186225	4.81740896	24.42026383	6.0000000000565e-17	4.037701476	10.502879312357145
19.400000000000002	17.5613078235	1.0713225750000002	2.1448315184999998	0.0749881075	14.4385775875	4.263674572999999	0.00174237683	9.648149604	19.53312698	27.085535534999998	21.35595128	0.0048708108	6.592450364	13.86491094094714
19.5	2.15212257	21.302944235	17.123027715	10.041673969	12.978374453	0.11696958	2.58506e-13	0.285066255	7.848830079000001	8.9475000175	12.207283808	13.636681453	10.619185422000001	8.92148023035718
19.6	1.11500000218e-09	37.050097754999996	10.3223261005	10.30516274	12.22656756	35.56010235	0.144579866	23.969380635	2.666688628	8.359749208999999	18.324870599999997	34.552855285	17.57737608	15.377589174714284
19.700000000000003	8.250000000001521e-30	10.511297192	0.142450835	10.0013180325	19.93851255	8.050989636499999	26.79048323	14.916498755	10.49102217	1.6723055464999999	22.785150885	0.9007242385	8.107428042	13.89731211785714
19.8	1.71000000001135e-17	14.122383949500001	5.310892683	10.339310905	0.148008364	6.52768054	26.1150607	0.668483353	4.015681939	4.7387995775	41.750566955	5.15000000655e-11	6.074712740000001	13.873370360650213
19.900000000000002	0.002791566475	5.83303289	3.8807799275	10.388300442	2.6900000003090004e-13	8.9359320815	12.766029276500001	0.2437586255	5.1611683445	14.787919135000001	27.298277405	0.00014836154955	4.8401394855	11.454614449721365
20.0	9.344866225	9.350000170194499e-08	1.4900000078499999e-08	3.3600005249999996e-05	6.850000000000003e-36	0.0044083615	4.4323803195	20.72242694	6.100098e-08	29.286759330000002	10.301972051	10.4347467845	1.558218053	13.600469355142998
20.1	9.949480374	0.014071751732	3.04000008e-20	1.86500001595e-13	6.500000000000201e-27	33.584922589	2.81092e-08	0.132575194	0.233651841	9.1894035175	0.00032598367450000003	10.6780309065	7.258079118	5.7655696386833855
20.200000000000003	0.7772729445000001	32.03527493	0.0001459365478	0.16689274350000002	5.0500000407e-08	34.39996035	0.5020650515	21.042173432	10.726728127	0.009872798	0.4779836445	0.2494947615	11.22992449	7.604759687785712
20.3	32.545629024	33.18713581	21.7617253725	79.72941274	8.634111065499999	22.526930315	10.94128093	18.333835865	11.315213978000001	10.2845056285	11.208035152499999	15.937719303999998	33.064157385	14.04937012257143
20.400000000000002	56.25252575499999	40.49782329	27.841630005	82.799063545	56.404588260000004	43.776465525	10.2036576545	10.0981370935	20.700178559999998	30.725346459999997	9.8156724215	2.6954529459999996	51.26201606	14.951920733642858
20.5	41.50313474	27.626826604999998	39.296182595000005	54.738063049999994	51.20029912	53.117908625	1.9250002275e-05	0.000479396	9.5619237545	0.4791380985	9.050000745e-06	3.03500000865e-09	44.580402455	4.366652793148289
20.6	28.62007674	36.425204865	19.450632495	44.59913215	40.16368016	49.150131224999996	5.20000000000229e-22	12.517454303500001	5.6001215e-06	9.584590116000001	6.400001185e-16	4.77000000102e-29	36.40147627	6.103864288517356
20.700000000000003	41.415610834999995	8.833903346000001	25.513514254999997	20.06047882	28.614503267	45.299581329999995	8.250000000000061e-30	13.90494285	1.2141756315	0.042362174499999995	0.013483903	4.7550000001585005e-15	28.28959864	5.128566365571428
20.8	1.2339406735	20.149627942000002	35.199464965	27.612834235999998	38.42479691	37.498354825	1.11500000218e-09	11.917394674499999	31.75503202	0.01061955185	18.329936805000003	0.0308057545	26.686503254999998	11.838398400995
20.900000000000002	48.95624732	1.498392785	39.483528305	37.859633529999996	31.111521179999997	30.297021895	2.0833532635000003	9.1853145205	11.152503673	9.138866181000001	1.213394616	9.425152112	31.534390835000004	9.017654909428572
21.0	19.014882715	10.340695683	34.53257207	43.191273685	44.938099140000006	1.2275738355	12.721477475	0.719708718	16.00437589	3.0569024634999997	1.55000000149e-10	0.002231544965	25.540849520000002	7.64709944166
21.1	32.847884164999996	20.540950105500002	33.41665113	35.598970435	26.50233934	18.123873025	24.1868668	10.0365907205	0.059603261500000004	6.3164229815	2.7763e-31	1.040000000006e-17	27.838444700000004	8.817783394785714
21.200000000000003	49.16892066	30.240417530000002	31.654810215	39.4645771	47.323856335	11.939731722500001	12.105791519	0.30612959100000003	3.05e-13	0.1466822765	4.175000001165e-12	6.400000000000975e-24	34.965385595	4.826229055214926
21.3	20.203836189999997	6.6172310345000005	35.26928198	21.226893017499997	31.19785702	3.4404873265	8.064013012	20.701298870000002	0.1556042465	10.5972766975	0.3862659315	1.9850000810000002e-06	19.659264425	8.747065820357154
21.400000000000002	1.190113542	40.315114055	6.740281636	29.99447394	19.922374335	41.434539904999994	10.402316586000001	0.123050344	31.13963815	10.498278057	19.55428684	8.6449395715	23.26614957	14.541072792642858
21.5	32.311429775	34.30965684	25.651591224999997	34.97123472	11.2311828665	47.442313299999995	0.247628539	1.6700000004739998e-13	24.624322829999997	9.171485971000001	2.058537324	18.6519458695	30.986234785	10.896988647642882
21.6	37.490583959999995	22.742061325	25.43348425	46.521174439999996	27.884847954999998	47.1779759	11.1601393175	4.520000269e-06	8.108291291	19.858501697999998	27.14321295	11.6662659655	34.54168797	14.223059391714324
21.700000000000003	28.604547940000003	8.98590371	33.167745339999996	48.81867216	27.567281506999997	3.4428185995000002	24.462843585	9.334993671500001	27.508075545	18.13324998	11.5462443795	10.496106867	25.097828210000003	17.60093057542857
21.8	39.68954634	36.129931525	25.908180090000002	26.98703563	55.39036810499999	37.774803225	3.9164535085	1.1114517965000001	21.832096755000002	12.031138538499999	6.9703875415	13.772659564	36.979977485	11.637026814857144
21.900000000000002	19.1915344075	43.41977975499999	13.121317921	41.548268495	23.019940765	25.4041677715	10.323851846	10.4752008415	13.987784809999999	0.0003569651915	12.439474751499999	5.012580687	27.617501515	10.594892843027358
22.0	18.297429622499997	32.709666745	20.140952294999998	31.844090845	31.245733005	24.91308892	10.3321810885	0.35767056750000004	30.14668113	0.03352831	2.2300000955e-06	5.25000004545e-08	26.525160239999998	8.985009054071442
22.1	2.3023589245	17.766986485	29.574224905	21.1104703	50.550026880000004	20.2335192025	0.0002118635	3.3300000008600002e-12	28.823259569999998	14.0585576	7.90000000000127e-24	7.600000000000245e-27	23.589597785000002	9.286718433357617
22.200000000000003	7.711503297	1.18935773	29.76579725	30.508778030000002	28.40588432	5.754822729500001	20.123346309	2.545000002905e-10	15.6103933495	15.4210037575	1.3853925e-48	1.535e-56	17.22269056	10.482820488036356
22.3	22.555511225	17.593504225	20.302193889999998	28.877872330000002	17.0933070345	50.38172373	20.267559929999997	1.635343512	14.132387739999999	16.412434178	1.925000000001175e-21	4.31000000000164e-97	26.134018740000002	10.681817908571428
22.400000000000002	0.079355529285	29.1949465	23.72111249	7.538330258	48.984625225	46.4957838	0.0655766835	38.773138175	12.699053887	13.403252271	3.74000061e-05	4.09e-66	26.002358965	12.4808654880723
22.5	5.209052760765e-14	32.204321175000004	0.20931751750000002	2.195997314	20.0702050485	45.381195515	8.0695e-13	10.8599011355	10.479841979	0.1960898585	16.8516153205	1.4150000000000018e-33	16.676839425	8.701778327642973
22.6	0.00013825454446265	16.98252697	15.870228331500002	1.36000000288e-09	7.444695583	2.5867167945	0.21512769599999998	9.331554260499999	7.2784503560000005	19.609048799500002	30.594368375000002	6.800000002235e-12	7.1473843245	12.807649926715257
22.700000000000003	12.265469049	16.810358431	13.5403854415	5.05000000071e-13	19.021598131	27.577012410000002	10.446400002499999	20.078731339999997	22.681691645	0.0043545211	2.7233262865	0.454985256	14.869137245	11.302069864442856
22.8	8.332008171	7.9272285799999995	8.7736806525	0.1844572535	11.2420566455	0.0089539155	0.00013825354445	0.0525624535	0.7788297615	4.2150000288e-17	1.8454145e-09	10.394419359999999	6.0780642015	4.8644214043414085
22.900000000000002	0.00017605639999999998	23.41732218	20.560793935	10.397211734	28.492586815	6.797026215	2.7600000000033103e-20	19.821177206	15.997332114999999	3.8100000755e-07	0.172491431	3.445000545e-05	14.944186155	8.416576511857922
23.0	10.4023161705	5.180820346	9.839742388	0.00017904456600000002	15.1289094295	14.827231000000001	7.65e-47	20.941812951	17.3597445395	8.8019353845	24.72504575	4.4250007899999995e-05	9.2298663975	13.550511839286845
23.1	0.1870686553	0.5630743655	1.5197678865000002	4.70500000000645e-20	38.759229055	28.11674207	2.95e-84	0.001192182735	9.154621928	13.1312294725	34.83967949	10.4454030695	11.52431367	12.956732306105
23.200000000000003	5.244550000759315e-13	21.819770105	13.219972206	1.72e-46	46.70776455	0.20519564950000002	1.715e-64	2.510255e-18	5.88759702	27.689104925000002	10.122373420999999	0.401319024	13.65878375	9.617913484285715
23.3	9.037750260376e-07	36.29088125	16.005703201499998	3.775e-63	20.0521509455	19.190356215	2.025000000000004e-32	1.340000133e-05	1.2700000158e-07	0.49895024000000004	9.394432311500001	4.680128000000001e-12	15.25651542	4.745485154072288
23.400000000000002	7.894073315	12.846136377	0.5247690155	1.815000000000006e-31	10.1820783595	0.1040673585	3.32500000187e-11	11.9066604565	2.4750000159e-08	9.394748549500001	0.0026275520100000004	0.006816621649999999	5.2585207380000005	6.390836172063321
23.5	2.0762899515	19.8461751505	20.296444465	1.22000000107e-10	0.6159174424999999	16.451938416	0.7585047185	10.1058516105	4.319428136	0.029679388	1.5300001615e-05	21.8524897615	9.881127571	8.65585270207166
23.6	33.863804395	9.940685325999999	0.082967903	1.3330985919999998	9.775826704	3.3461485675	9.972708553	9.048104559999999	5.612075827	28.936158327	14.9897139055	25.377497945000002	9.723755249	16.794465588214283
23.700000000000003	15.325409220000001	15.768479260500001	2.089e-12	32.86552939	31.992366355	6.2500000235e-09	10.2803171985	25.8923486	9.923965701	17.644538163	27.447686205	23.6186010425	15.99196404	19.79035098714286
23.8	11.273607943	24.37811807	0.30177674250000003	25.850262479999998	30.19176063	6.350001705e-22	9.479744207	22.3927701895	1.0851845e-05	4.3507172225	13.8934034495	30.311764685	15.332587649999999	14.893344372192143
23.900000000000002	10.0253357775	2.845631245	12.148951943499998	22.178458985	1.6191980875	2.140000265e-05	0.002741311	12.8086527425	2.3726942330000003	17.84020946	8.5882481485	0.21764081700000001	8.136266236	9.393598101714286
24.0	12.009401019	18.905289425	10.7999010615	0.092465435	19.389007855000003	17.573322512999997	12.89224694	10.417000754499998	7.2557622845	21.74174967	15.32700811	19.2672920195	13.128231215	15.846579968357144
24.1	20.476139914999997	7.670002728	21.93148239	7.80000000061e-14	10.500850370999999	37.97675194	5.730705414	0.000163016465	0.001383704	10.004242884	0.12669281	15.006699406500001	16.425871224999998	7.8564124621378575
24.200000000000003	7.602560052499999	7.193341967e-07	24.926014425	9.1500127e-37	29.46231075	32.314253394999994	10.469022385	1.9747173375	9.906891773	4.3097010345	0.0259908585	14.892456899999999	15.717523225	9.400540041214287
24.3	6.5981001656785e-07	0.50206505565	0.0835609185	1.56500000001015e-17	0.10806286350000001	11.15228377	0.23692266899999997	7.86595054	10.536960698	33.226290340000006	19.775262105	0.017338906	1.9743288780000001	13.711960751142858
24.400000000000002	8.585200689455e-06	10.4372406515	14.174898055	0.00272543117	19.501431255	10.6964989865	2.717908107	0.2861555	8.36820207e-05	21.903779229999998	9.9529304055	0.0024322729549999997	9.1354671625	8.469755599639385
24.5	9.783100922	31.628156859999997	15.797804504999998	20.1805953005	0.6460141669999999	38.063459425000005	17.226837487	10.491709908499999	9.917400000000001e-21	0.0583649045	0.00189218566	19.289536978	19.349855195	10.227620209094287
24.6	0.858053631	36.64907593	19.44757685	18.598413415000003	10.307812269000001	12.4953175465	0.00028468913450000003	0.0050598760000000005	3.355000174e-06	3.71500061e-05	7.20000002075e-18	19.814636956	16.392708275	6.3492888608772535
24.700000000000003	0.0177723988935	19.846333565000002	9.410597581	31.679463135000002	2.545000346e-05	2.3600605000000003e-05	1.23000000001385e-19	19.057921976	9.0972558205	10.629878109	9.100000098999999e-08	1.3173173525	10.159035957	9.261053335571429
24.8	23.762226230000003	0.021818074897	0.0297884695	3.592886632	7.6000002035e-07	1.7693812180000001	3.610000004665e-10	10.012677398000001	9.3314161875	10.888290327	5.5526730725	1.72500000172e-10	4.862683567	8.658579569361928
24.900000000000002	5.342987997	2.0415600000531846e-15	9.879464347	27.575224310000003	8.2015150745	8.198433291	1.809520045	0.017991927	12.521168798	0.000199054	12.0595965035	7.050000003320001e-22	9.866270835	7.333353761071429
25.0	5.8752765e-08	7.1199500281084e-09	10.745157128	9.111459952999999	15.773384498	0.0020285005	21.553652994500002	9.3247355105	0.140442911	10.494846162	22.82040821	2.245000286e-05	5.938671691	12.765586891143265
25.1	2.1770061805000003	3.2900013415	8.918549128	3.260000167e-06	16.642368415	19.613087817500002	19.52528387	0.024220089	20.245777825	16.8323208445	10.221197238499999	12.586477226	8.4401693555	14.937182441857143
25.200000000000003	7.5932495294999995	6.367752406499999	1.3912596305	1.650000000000315e-23	8.845964138	36.19515618	12.247630885500001	0.8773450785	7.7515377145	21.545774415	9.4597664265	22.05259512	10.065563649	14.165664234285716
25.3	9.9244139385	10.475200986499999	3.445254e-06	1.16e-51	4.0400000820000004e-07	33.82039777	29.036077999999996	9.749496758	12.200278292	28.99082454	15.90953273	22.930108939500002	9.036669424	20.59161703707143
25.400000000000002	10.4883907495	0.00023431899999999998	10.0564688825	1.8413000000000002e-88	2.365000003245e-16	19.3684733495	7.141780600000001	7.2903177900000005	0.8616316265	0.7016219935	4.8150289495	36.63407535	6.652261216	11.8384937585
25.5	20.3011542585	13.864607676	10.8896539345	5.35e-50	0.008815106849999999	10.4262600715	28.319188805	50.59744007	28.9823518	4.23446082	20.498096545000003	21.881874160000002	9.2484151755	25.71977317142857
25.6	9.938508766	27.91271711	9.1509237335	2.19000000000078e-22	16.236019843	0.202025348	19.44953218	41.997979490000006	11.3732201535	25.429907485	0.20807613600000002	4.303630561	10.5733658	18.34104942935714
25.700000000000003	3.2570873305	8.112747722	0.5399347575	1.2400001185e-05	27.74826805	9.655520936	11.122251674000001	19.343202599999998	9.660141854999999	10.7621898415	17.74684573	10.368751504	8.218928532	14.961197600642855
25.8	16.5941953435	11.477531491	10.2993538625	9.9957332695	9.138011548	37.057057775000004	10.006617165000002	23.912479235	9.555770776500001	16.25977108	1.9037964505	3.120000468e-05	15.76031388	12.494780843857814
25.900000000000002	0.0002260915944595	18.054984295	2.4870500000000002e-05	0.7332250745000001	20.619014175	42.159234595	0.0060281862	9.294338102	22.548249079999998	3.669602742	7.1500000119e-10	1.2255e-20	13.594451515	8.77760258727357
26.0	6.9867001798605e-07	1.220121559	4.152555447	10.482539092500001	27.974290285000002	1.1464036665000001	2.910496448	14.281308325	4.68613381	0.824395729	1.390000000575e-11	8.780652225e-05	7.495985124000001	6.961060302648022
26.1	7.636905839500001	0.00021584024871	5.1996481755	0.2570535835	5.0930904645	9.5189633375	6.4999386425	1.688419697	5.0132174625	19.11718038	0.685479521	10.491192025	4.61764621	9.945775389714285
26.200000000000003	2.7080671075	16.118166738	12.856493822000001	11.272112225499999	6.8054999999999995e-06	12.66706985	0.1266929825	1.6788252255	17.4010504375	0.020706999	29.588373734999998	21.638868402	9.2703194275	13.811359683071426
26.3	10.2242956045	25.02647641	7.1914838165	27.773217055000003	13.052961829	15.762683684999999	10.2251877645	28.609569540000003	11.485352185	9.644922575	0.017172262	28.528037462500002	16.5051864	16.405034541285712
26.400000000000002	10.3244369845	39.352309655	15.13393102	0.8300293824999999	27.50330795	1.0322520745	0.0003259836665	0.0076638585	0.012087274	10.545105302500001	0.64543714	0.006999597850000001	15.69604451	5.3775170223595
26.5	10.799784447999999	14.599635818500001	6.8753426705	0.009860217650000001	0.056836439	9.10000000725e-11	1.640000000003125e-19	10.734441949499999	9.783100922	15.9824030075	10.136803939	0.0452507895	5.390243266000001	10.458142943928571
26.6	0.142450765735	5.927944487	8.739489105	16.9442129355	2.212145e-14	1.055000000188e-12	1.145e-45	26.470125170000003	0.858053631	4.0773253745	1.650000181e-05	9.620737158499999	5.2923495495	9.664465404857403
26.700000000000003	1.3175233410000002e-09	23.72453643	7.1370816999999995	2.0182419645	0.00309327285	0.249555799	4.615000000000007e-33	28.119941285	0.008023571149999999	2.9333397155000003	0.002186411355	0.00138322361	5.5220848605	8.255696315230715
26.8	2.2153548815	26.36741492	10.1095831555	9.7000000181e-10	18.807174581	38.976814919999995	1.395000000575e-11	34.0376433	9.134059029	7.546904156	9.432910056	3.6250000000157506e-18	16.079390410000002	12.42521664871628
26.900000000000002	17.0821001115	21.943947615	14.4792480385	3.6550000002e-14	1.0447399510000002	10.814324216	0.6896153765	28.78389758	4.500228164999999	19.539689285	0.1584078985	5.450000000000168e-30	10.894059987	11.51383404357143
27.0	1.4206972955000001	9.450239143000001	24.640530575	0.0980755285	8.80000000695e-11	6.697673234	34.375725015	0.9036819465	14.237389180000001	20.380359616	28.99804031	8.800000015749999e-10	7.0512026295	17.98859943834
27.1	18.59180319	26.260180085000002	11.105909263000001	24.96653939	2.7100000001525e-14	23.54281036	5.6955175825	5.7000000038749997e-11	0.07634300150000001	0.6898942235	1.208399016	1.957057223	17.41120705	5.250315863793857
27.200000000000003	0.8486296095	23.462440764999997	9.0688125565	3.5694177885	0.062167887500000005	0.15099024	2.8426077535	5.9000000001065e-16	9.481134979	9.404208301	19.23245367	7.894073315	6.1937431415	10.868496859785713
27.3	4.77805000304119e-11	0.957406934	14.4661651475	1.01978e-08	19.76079036	0.0645482115	6.5912250685	0.012995639	0.0019323612500000001	18.628553104999998	0.024515977	9.0500002605e-07	5.874818443000001	7.512031865107146
27.400000000000002	3.736770003851325e-32	5.13821e-10	16.68182153	0.849116098	1.9835694160000001	19.981548505	2.5200000418999997e-07	9.160580074999999	7.3755e-16	0.015781648	2.5250000000694996e-15	1.4500000000001555e-24	6.582675925	5.228765996428573
27.5	1.3959900000166883e-16	1.840863218	6.516200672	19.888953895	24.310692539999998	30.607838275	2.14500000104e-11	2.460091222	0.0142310635	1.5345757475	1.34500000123e-10	3.6050000000000055e-33	13.860758099999998	4.504842576165136
27.6	0.0070626030481	37.61285963	12.220397975000001	9.3169662985	5.3916213555	0.099780818	0.6607778755	7.1363054795	9.1754230735	18.359204169999998	1.2193427385000002	1.1950000004715e-11	10.774781448	9.168007619573135
27.700000000000003	19.549299418	37.090086955	2.655572381	29.870225050000002	27.12403449	3.87e-13	10.112804936	4.275000089e-07	0.4893673365	0.9806505515	19.040288408499997	0.6280427199999999	19.381536385	8.425164911428574
27.8	20.05557873	20.81877717	6.86509077	11.1198817035	1.3919569435	0.162841233	1.5650001685e-05	3.5750000000002773e-25	11.9441002155	29.85895338	6.0753219655	39.49227121	10.069021093	16.45652320300024
27.900000000000002	1.5439212085	2.2007178515	3.28500845e-07	9.3448722705	2.535000002905e-10	19.46195824	0.040108181	1.460000000004155e-42	22.094712015	10.6429248855	27.569094465	18.954352155000002	5.425244983500001	15.318027385928572
28.0	22.56160895	10.463313533	0.221194967	1.408024537	1.4500000188e-07	0.00675765145	18.83294609	1.71000000001135e-17	16.39196983	9.36763896	28.348291709999998	0.038061593000000005	5.7768166295	14.429129740428571
28.1	13.852146145	10.457154661	10.455189702	19.233507685	9.039176831999999	2.38617e-13	7.0004760675	0.002791566475	15.376670789999999	6.4566486155	16.1368743	9.285e-15	10.506195836	10.442637334210715
28.200000000000003	11.331064642500001	7.141461691	18.419307783	0.19515353	33.12480818	0.1403957605	13.2867336895	9.34485535	12.499910131	33.209559985	0.0007431186049999999	0.0242383805	11.725365265	13.798720093515001
28.3	3.948735220617e-06	14.539903113	15.65489693	6.050590000000001e-09	27.759666324500003	10.287046432999999	6.724851579999999e-05	0.025514712499999998	3.6536385905	0.8583098665	9.45000000002855e-19	24.407980674999997	11.373586127	8.181501584716543
28.400000000000002	1.1667200376173e-06	41.5611137	14.6713090395	3.328464945	9.1877171415	9.1327959025	0.230481946	4.770000885e-05	5.582892166	0.025514712499999998	3.21000000082e-12	25.62392654	12.980233649999999	8.555409009216008
28.5	8.1441654655	37.749903035	10.997999960000001	16.502631753	6.0100855865	0.008652068499999999	10.463265868	15.1291709325	4.141523406	9.345536194000001	0.382885734	0.521582829	13.235572975	9.786994994785715
28.6	5.5767928495	27.08040732	8.160494993	0.0002260760945	3.290164424	6.956042216999999	0.0001227965371	25.442248245	22.738822839999997	10.559130465	29.620027649999997	20.343968816	8.510687982	19.618474401791016
28.700000000000003	9.0071244985	23.21656704	9.554120287	0.00468296605	15.6680762255	2.579546171	2.165000000002435e-20	11.290673402	24.040694459999997	10.5829552915	0.8894051555	0.554113238	10.0050195285	10.868977363857145
28.8	35.53161029	18.13114749	18.423385685	12.615344467	4.129394079	11.954133113000001	1.9550000000995e-14	32.3256948	26.040071634999997	11.29960446	3.7305e-08	10.272630137	16.797502520000002	15.537571581329289
28.900000000000002	17.299683465	12.276404128500001	21.093309599999998	5.873582356	3.3709e-06	8.081621521	0.054626294	6.666608848	14.607233907000001	19.34323814	5.5603852400000005	0.0001860155	10.770767405	10.736754063500001
29.0	7.141528728499999	10.281018923	21.43428093	10.2780808185	11.4901552975	2.207582234	26.784154185000002	10.062688673499999	26.03377585	10.2276156905	34.022606345	10.433186742999998	10.472107822	20.941289641000004
29.1	13.4887141435	0.134394932	13.792975007	10.241024700499999	18.9539134	19.0021137805	13.380126638	1.736e-05	11.22064751	0.1626143905	1.0107734785	21.67907976	12.60218933	10.939751305285714
29.200000000000003	0.00477695143415	12.1854143	7.9598940155	0.6684833109999999	10.4500709355	19.2530385455	4.31500076e-05	10.221257764	34.71508837499999	19.157067705000003	8.583500000000001e-11	17.205329195	8.420279676	15.789112312727633
29.3	0.0001524350513875	8.653552659999999	8.040430766	2.2250000010900002e-11	0.7930240454999999	10.1611185715	7.80000026e-14	28.18151112	22.18411326	22.133734585	0.221194967	1.065522201	4.608046413499999	14.730153733285725
29.400000000000002	17.6862365575	7.7811475885	9.4366213165	1.0300000000000019e-32	10.397211734	1.7350001955000003e-05	0.0923913035	2.7689730900000002	22.266093535	0.36265702499999997	10.4537527785	2.0065e-09	7.550205759000001	9.338409676286643
29.5	13.6787416715	20.935011698	10.34005513	6.6e-65	0.0069481455	2.15000000108e-11	10.045345209999999	14.3750313725	17.280352195	0.018291724	10.4501774725	2.3927987555	7.493459441500001	12.012428104214287
29.6	19.891003381999997	9.0358083145	10.871824796	3.845e-46	20.0254146225	0.717079868	0.823378848	16.4074638975	10.6942485245	9.4562822255	0.2181135985	10.7415318005	10.090188494500001	11.138002699214287
29.700000000000003	10.310363973000001	0.00664437083	4.6608386699999995	8.0000000000126e-20	30.008703965	31.45105446	20.379093609999998	24.781809715	16.847676955	22.861627795	2.3945095425000003	20.573935755	12.739600906000002	19.65195048178571
29.8	10.490836486	19.0969729865	4.6946465235	0.000231171098	14.866129819	19.55497543	19.098373045	14.877312147	29.680935849999997	6.1670782145	30.02482049	14.5313417135	11.4506320695	20.60069449428571
29.900000000000002	6.889851542825e-05	22.257880184999998	9.456783855	10.337026695	15.265244984999999	26.614731055	0.2145344395	7.883103636	17.520068965	1.6600000232e-07	27.069675415	0.8580594380000001	13.988622615	11.924348865642857
30.0	0.038990505243999996	40.951878215	8.227995621	9.395435823	12.9990685935	12.9796725635	10.592298996	11.960862522	21.331835725	6.391e-26	1.5541014705	13.316103296000001	14.09884022	12.682886001357142
30.1	10.334902158	28.62170016	1.752716409	0.018617939	17.319439564	10.151414277999999	34.889202765	3.966e-06	12.11259771	2.05000001225e-08	3.7200755e-10	17.09555434	11.3664650855	13.460336971696002
30.200000000000003	19.4529518625	31.041986925000003	2.533e-08	6.101596681	0.00114390119	0.4329330055	15.806470975	9.903157506	9.6176609425	4.152555447	0.0371145465	25.33391831	9.505102066	13.582268246714285
30.3	2.41527585	10.1675760225	4.3204123585000005	3.217080046	2.3950000000093e-18	30.01914642	0.4606461205	19.236740805	19.707492715	5.0649728615	19.896656534999998	13.805035907	8.3565817845	15.499506420571429
30.400000000000002	9.5707234795	1.4115116675e-05	14.60667679	6.45000002455e-09	6.95e-44	9.27761438	7.07035e-12	30.20793311	15.186451305	9.7040677625	0.7286810825000001	0.4437304585	5.575838128499999	12.385123388358153
30.5	17.183505675	1.853070288	7.6667295189999995	1.8050000000000256e-28	1.9050000000000038e-32	0.013480533	0.055003339000000005	27.233396605	14.3003814195	0.00114346119	10.4842432935	6.3000014400000006e-12	4.452797668500001	11.799881159742329
30.6	29.67360465	15.698382795	2.2289429099999998	1.3750000000007e-46	3.21000000178e-11	6.6866820585	9.732485396	12.9811547905	19.381516329	5.1000000314e-10	0.005541384	0.0009259588199999999	9.047935402499999	10.38951769411857
30.700000000000003	0.1290921865	2.120699045	10.026882501	4.0700000000054e-20	0.749967341	12.2703993035	0.001072380575	20.87020503	21.306857665	1.688419562	20.20981926	21.41707108	4.216173396	16.602634996796425
30.8	19.31076534	1.921726463	0.000742826	0.0001668700595	17.41380795	0.001972548345	1.6750020850000001e-12	13.815246676000001	26.590998884999998	8.332790673	9.401365283999999	24.048242068	6.441530332999999	16.144806226571667
30.900000000000002	0.1213746205	10.41533984	10.384799903000001	10.635455947999999	11.858054616	2.31000079e-11	0.282565381	23.92986552	20.707467965	1.135015971	4.4000002585e-06	8.6916426555	7.235837488	12.238794556071465
31.0	14.836985833	18.997163028	19.022799725	39.110203925	0.056604743	0.6762618405	20.877769729999997	17.4647660725	25.237795079999998	9.292947407	2.93000000000064e-23	6.010081929	15.450003185	15.701194316928571
31.1	23.517883400000002	29.376986225000003	0.905118226	11.809548677999999	20.218275455	12.9138039345	0.17941567649999998	14.035765205	19.957444465000002	8.0543109865	2.8150000000000014e-35	1.43000001875e-07	16.4569359875	10.478848068000001
31.200000000000003	6.225017602	0.273902436	5.7000000038749997e-11	1.4500001495e-05	0.26513323549999995	39.40471361	4.66500000064e-13	15.996255139	10.5885303455	21.329301895	6.400000000965e-13	2.05500000476e-17	7.694796897	11.3055839113573
31.3	12.462869748500001	10.4842432935	2.6250000000105e-18	2.975000000001145e-22	7.780451989999999e-05	9.638762093	1.4350000002825e-12	25.210059055000002	19.33818322	13.3562193115	0.2049158735	0.0031286957	5.430992155999999	12.776786593671634
31.400000000000002	0.00302643067155	9.90325267346e-05	0.0011930022749999998	8.5e-50	10.492710423	17.443025534999997	0.267667036	6.020398526	0.038832368	16.6242457	19.649299810000002	31.410977228	4.6566757375	15.062345809714284
31.5	0.1718252426	0.003347812674	14.322410101500001	3.355e-88	11.958861397	9.362891468	20.919341865	13.902056836	10.3812906555	8.0309342135	0.017810884	15.039723160000001	5.9698893375	14.259451087714286
31.6	10.369759715	21.3203625955	14.03408975	1.845e-137	29.392443955	0.00450362435	0.4168600465	13.152755055999998	19.881418734999997	21.856614865	1.22500000002735e-15	11.671682220000001	12.520193275	14.086332988928572
31.700000000000003	1.3109334255	9.980203655	10.502729978	1.4103919999999998e-197	10.0804376705	5.05000000004515e-17	0.027336484	31.338513974999998	10.4782196045	1.9533532525	1.1800000000000001e-39	0.026406784	5.3123841215	10.792690014285714
31.8	18.887652915	17.8133930945	13.433026967	1.98e-140	0.7430760625	7.8e-42	9.3729088505	25.0489063455	10.507287882	21.19249189	1.575e-74	2.3000002975e-05	8.479524838	13.992373995428995
31.900000000000002	0.0732475491	0.00011757953470275	14.631270169999999	1.39e-90	9.566709661	1.8966850000000002e-74	0.0025741084999999996	0.0517657665	34.30628943	6.895608455	7.000000000000029e-106	10.272630137	4.04522416	11.921981128142857
32.0	9.60286386	0.14772730718500002	10.007522334	1.355e-51	0.0409749885	1.3500000000000002e-39	8.612123597	15.46004991	33.10667384	1.3450000172e-07	2.685e-63	0.5532635794999999	3.299848082	12.822444437285714
32.1	10.4113144025	32.29753891	1.5049000325	1.8350000000003586e-23	0.00237320433	1.33500000003055e-15	22.72976236	3.4910135380000002	3.704364661	4.2500000000002026e-26	1.4250000000000044e-31	1.3438882735000002	7.369354425000001	9.056289833214286
32.2	0.0021865349335	18.7799908015	0.000391374055	3.445000181e-06	9.4021929325	0.0195362675	29.61439035	9.25000004025e-09	9.6550272065	8.636e-54	1.05000000088e-10	32.778764165	4.7007168935	14.896168818693573
32.300000000000004	5.857157574	19.840195551999997	17.7270667995	11.379778246	0.0292669415	23.88272818	31.85846282	1.8450000043599999e-09	10.7539284005	5.800000000000505e-25	1.0770162055	15.51387257	13.119365552000001	13.075468571120714
32.4	3.4144251155000003	28.582862325	11.5035735725	23.111401155	5.9909167705	5.7678386145000005	8.8588314215	2.3776606965	16.899051685	5.5500001295e-07	9.396218668000001	0.7585052004999999	13.06183626	10.10218117521429
32.5	10.159848552500002	21.114178	9.667182742500001	4.100536569	14.0812322335	8.592974996	19.14784627	23.542687715	12.3943740635	9.756434263000001	5.3945e-06	8.2842914615	11.2859921825	15.0929484525
32.6	0.11246547368	6.929147974499999	8.707308553499999	1.9250000112e-08	0.0158927115	1.88119e-06	13.969871497	32.156272775000005	20.312407065000002	11.459383815499999	7.3066592095	20.499745150000003	2.6274694385	19.761334216
32.7	1.3143950001205241e-13	14.291030375	2.028711928	2.4000000126e-19	15.4525915	2.1206979725000004	1.830000211e-05	11.703237675	9.4209163255	26.874707379999997	21.065586019999998	1.8239738595	5.6488386295	14.801919937143161
32.800000000000004	4.91381344e-33	13.1634606645	1.0050000018999999e-09	0.00039113222049999997	6.741827205	7.636905839500001	1.7350001955000003e-05	36.955893689999996	14.67030077	22.25087212	0.0373739375	19.131171870000003	4.590430807500001	17.981518533928853
32.9	1.4326850006037549e-11	33.167989845	2.7100000001525e-14	17.5930546525	28.182362585	7.000000179999999e-07	10.159789365	12.0062619345	13.449768090000001	0.2931284595	5.7050664609999995	10.631058557	13.157234630000001	12.167153266714285
33.0	0.580440077	3.3817647720000004	0.061530517500000007	17.0036494125	18.8004817	1.165895e-21	0.7649202255	9.912851504999999	1.268628977	9.3213154265	24.478533910000003	10.532898546	6.6379777465	12.757735512857144
33.1	16.76470907	6.67415002569945e-09	9.799226537500001	24.526078955	0.016150914500000002	2.895000418e-05	10.755820919500001	0.0009980345	18.178965480000002	9.476454984	0.136339302	10.934322668	8.517699075	11.801128769714285
33.2	13.2557754555	2.345820103379e-06	10.4862915745	5.430888906	9.9000000002075e-16	15.478221832000001	20.4139261945	13.6250377305	18.428360255	0.001975543	2.205000000238e-13	11.027466408999999	7.441863351	13.817395161714316
33.300000000000004	9.653135074	8.7923399505	0.3901412545	24.499212625	8.4e-40	4.539241094	9.7618480005	32.634874565	23.269289729	15.077082998500002	2.810000019e-08	10.027136562	7.979011667	17.727890269014285
33.4	0.006527911	1.418982237	13.35168419	0.177813807	5.750099e-70	4.8147964110000006	18.8114358265	13.738117798500001	10.4372474395	15.119161610499999	4.432379811000001	9.43620536	3.2949674275	15.057078263714285
33.5	13.4665965625	1.57557236355e-05	15.333128890000001	1.479268717	2.430000000000001e-36	35.9597898	1.9638068475000001	1.979965e-05	1.0456659584999999	10.4731835915	4.719380971500001	5.1500003275e-06	11.039799955	7.38958033123576
33.6	34.114167404999996	15.665713453	10.127072555	17.9417232755	1.425000000134e-13	8.897501296	3.3391200815	6.5638828595000005	9.816784696500001	14.8595520745	0.00113425155	4.000000000000945e-23	14.457696330000001	9.74363913765
33.7	11.3200718295	4.37684912	12.431368481	8.1484815065	0.116579856	15.480009261	6.038774919	12.674843644500001	9.704080926	4.7808987255	32.9740370695	4.3e-51	8.645560009	14.271090754928572
33.800000000000004	1.3841315e-05	13.429281079999999	16.77198369	12.292637589	22.45073069	5.8412666645	20.668551309999998	9.354255157	9.32471765	0.0026802113500000004	26.415532485	1.5450000000000004e-36	11.79765226	14.227248116192857
33.9	16.230080499	42.489480305	9.2849647105	0.31812429049999996	18.2540016065	9.692836669	10.7840203395	21.469643415	11.749407749000001	14.194291682500001	10.642085036000001	1.075000000093e-13	16.044914675	14.68063546028573
34.0	16.904349427	3.3067200655	3.077165754	2.3650000005450003e-12	0.123730276	10.760711633	0.00017904456600000002	24.900740544999998	11.2949864815	4.3463910065	0.0013832241100000002	0.10442981000000001	5.695446192	10.667587158810855
34.1	46.22600308	9.651892695499999	6.285313972	2.440000000000002e-34	19.779981355	10.472674877	4.70500000000645e-20	13.770609801	10.492784884499999	0.010820850000000002	3.6250000000157506e-18	20.609390769999997	15.40264433	11.286943757928572
34.2	12.337640498	28.29939202	8.850650028	3.5e-67	39.192667889999996	1.5797755505	3.5900172e-41	22.026863075	10.0083493885	9.600767014999999	3.780000000000297e-25	0.2942755425	15.04335433	10.879322145857142
34.300000000000004	0.000183344568516	12.6587236705	10.538077024	6.95e-111	20.616424629999997	8.515973295499998	1.33500000001575e-16	7.486276923	0.1271764015	13.817097395500001	4.405000093e-07	0.00921094345	8.721563661	7.966394586278572
34.4	0.0001381900444313	21.3993211	9.151019539	2.61e-147	0.0191167915	1.7300000665e-06	0.00689250385	3.285000061e-07	18.22694321	25.536922783	7.743821754	19.62411313	5.094932891999999	15.080527672764287
34.5	10.446472712	10.8554699515	0.0068927485	3.965e-96	10.6442244375	7.10000007e-08	9.143296203	2.820000402e-05	4.5886349665	17.72077213	23.537530500000003	9.596295095	5.3255099865	14.158793870643432
34.6	0.21518579585	11.81023608	6.561408538	8.35e-56	10.6552919885	5.4167916915	12.486837405	12.7127871005	6.2553908275	20.04679091	27.128921169999998	27.443171380000003	5.776485682000001	20.099842684714286
34.7	0.026268734439499997	4.2524671655	3.752079431	2.450000000000103e-26	0.00012574589999999998	14.0063217075	7.2054717759999996	7.8469804225	1.682e-06	0.0218218895	4.684174253	2.9248605414999997	3.672877131	8.201187223500002
34.800000000000004	25.38243585	10.466974396500001	19.65351481	9.9500001125e-08	3.4140343825	0.006339008	1.43000001875e-07	10.0270627005	8.385579026	9.2506596575	9.7582552915	1.6723055125	9.820549756	10.559837475857144
34.9	21.435846175000002	5.280447331	9.946523082999999	5.6462282795	5.857157574	14.471524694500001	3.67000000053e-16	0.0005460183715	11.881382088	1.1602610775	15.453816312999999	8.3597471665	10.439621191499999	10.254393237624498
35.0	11.718161624499999	3.9079913515	11.9982705315	30.497319055000002	1.23000001515e-07	7.0724623335	0.011484675599999999	4.8850000000124005e-19	0.587232834	20.2993484835	0.0828889515	3.146e-05	10.8657008365	8.000855200657144
35.1	0.9689734785	3.9083538e-06	29.025217065	13.133998820499999	3.6050000000001654e-26	32.434299675	25.799283530000004	1.24000000000061e-32	0.00011992105050000001	25.004982374999997	29.606255974999996	18.4377478355	12.593748824999999	19.139055662364356
35.2	19.34147269	14.190284985	20.482409155	9.558305555	1.465e-55	13.8124030165	22.845603825	2.485000001265e-11	10.478718521	4.9616634435	5.537354683	28.183594575500003	12.897479235	15.318847864003551
35.300000000000004	0.05680257673	5.3635526334999994	9.919068637499999	10.161175001	9.25e-44	9.6655867725	10.402451560000001	0.6922123440000001	9.389348176999999	20.282342532999998	13.796943951000001	41.185236035	5.861030937	18.724790657142858
35.4	0.13050840954999998	0.05500343089	10.8788080895	0.013976609000000001	2.88000000001175e-18	17.977455226	1.1230431810000001	27.502091460000003	10.3519406845	10.3179766125	0.0010698934999999999	13.771882006	4.842625293499999	14.070429119642858
35.5	10.2408299085	15.02241549	0.340256487	7.000000000133e-16	0.001264828865	17.21865846	1.210000001065e-10	39.063074575	0.1623086885	9.7614093405	16.4556496955	5.1959196245	7.137237529	15.166194560588718
35.6	0.000311400655073	29.376891405	21.11765634	1.0550000001875e-12	25.262083257	21.285444845	1.08500001815e-23	14.8472046575	0.00450362435	10.705800193	23.703077402	14.4443986255	16.17373121	14.18999778605
35.7	0.00014498304781415	29.02911512	10.637521962	0.24010523749999998	4.464008317	11.32862973	2.6200001215e-06	6.65895e-06	9.2122422825	0.00092294235	0.001079720075	0.00024217510499999998	9.283254226	6.41992805699716
35.800000000000004	11.335642319	25.085983535	9.2956235825	10.4716009385	0.302203472	0.023804809	8.8883207005	3.4644744459999997	9.3967368205	6.1000004145e-06	2.0850000000078e-18	8.800000000014249e-20	9.419143108	8.224934009571488
35.9	20.480176915	19.537397195	20.80724789	13.6577266985	20.693696395	2.4134108395	1.3639435605	24.007696834999997	17.022936658000003	9.552827842500001	5.6e-44	2.9700000444999996e-38	16.264942655	12.553200699428572
36.0	10.444759681999999	14.350528664999999	9.7222348565	35.71116284	0.1212829825	7.195842835500001	2.365000002645e-10	33.104295245	24.06892002	0.9889586265	2.105e-80	9.300000000378e-15	12.924301977999999	13.45531055596236
36.1	5.1106510695	26.271121219999998	10.5885531345	18.588069745	1.605000000157e-13	4.8485e-07	5.700000000000024e-31	9.458444045499999	31.407835640000002	9.5900622585	1.095e-127	0.042415776	10.0930659425	12.37482253142857
36.2	20.128919605	10.428069489	23.611650575	0.0092587875	2.955000000000001e-36	5.007671982	1.070000000000001e-34	18.732043922499997	24.3196306	0.968034971	7.9e-186	27.917020475	9.8642617385	15.451675709785714
36.300000000000004	2.6100786400000002	26.566984495	12.105096197	1.50000000725e-16	6.6e-47	34.801442765000004	1.4350000002825e-12	19.0832164055	24.62619764	12.291872028499998	8.2e-150	11.914162219	12.680600349999999	14.89149261328592
36.4	0.094601344575	3.050847602	12.483232277	6.250000152500001e-07	2.505000000002925e-20	20.131928702	0.2676259635	11.4271272915	0.7853270994999999	8.4216738155	3.745e-98	0.20922301100000001	5.960101758	8.219425311571428
36.5	32.850712805	10.4346328195	0.278645051	7.878720084999999	0.00013182354135	0.4498262265	10.487179321	0.44927374649999996	11.0910770415	9.365660568500001	2.375e-57	10.4386138495	8.648778134499999	11.193829218142858
36.6	7.875393238	7.101628485	8.089496801000001	13.941991706	10.453617745499999	5.250000001575e-12	10.7647457705	3.2856549999999997e-08	19.75397033	0.0274345815	2.0900000000000505e-27	0.00014498307200000001	7.910354663	9.595899385418365
36.7	10.492439188	2.6224937225	1.835868223	13.149964110500001	0.221194967	7.850000032150002e-09	28.370982075	4.5750420265	17.070523350000002	14.078195265000002	2.55500001665e-08	0.6997053635	4.7203267024999995	14.502778300792858
36.800000000000004	0.00021935200000000002	2.7506850075588002e-09	13.221964112	5.0716409525	1.275835e-09	3.364314198	24.740331875	4.5750420265	23.838143575	5.1886781075	4.3474176925	29.26970539	3.6096897695	18.397759809500002
36.9	10.442614993500001	1.23734504080555e-06	16.17241072	0.1107989605	2.1581259365000003	10.608365884000001	11.2680941035	3.2850181e-08	21.748977275	0.096947343	7.4724351655	0.0926057805	6.5820529545	11.086294242907169
37.0	0.21217740035	11.186598394	10.4461312465	10.7248517465	7.5791620065	14.629440545000001	5.7046317435	0.1268519715	9.970384006	25.11439894	6.834902972	18.433336245499998	9.129726888499999	14.7442151255
37.1	4.6279095395e-08	35.35959838	6.3853380045	10.244717489000001	6.6000001665e-07	0.114154311	1.0600000209e-07	33.39832407	10.421564151499998	4.626314517000001	3.1900000585e-07	1.672532113	8.683968149	12.463390753785719
37.2	4.895081798500001	42.593570580000005	13.6623421255	2.130000265e-05	0.005380015950000001	1.37000000295e-13	0.0152976315	22.242533039999998	0.2040513825	10.0128744335	4.92500004165e-08	6.150413e-06	10.192732640500001	9.957108955309
37.300000000000004	4.2631303505	22.038386445	10.6994051165	6.35000000000295e-22	23.5127424685	1.4100001435e-05	9.189636049	24.804784625	19.0341444535	14.377666100999999	5.802544718	16.531912915499998	10.085613083	18.152241265999997
37.4	2.3247550145733e-08	39.03836143	0.6051937335	2.64e-49	23.02725205	10.0626885535	10.866066929	9.891363243499999	11.60881368	5.9415823495	34.22392697	14.219925727	12.1222492995	17.739525557000004
37.5	2.4216503206375e-05	23.284791445	10.232212961	2.135e-60	3.4328640024999997	0.694293798	31.60006227	19.45332484	17.342594605	9.3380149525	0.0915230775	2.245000286e-05	6.2740310704999995	16.478648885000407
37.6	10.3650678815	9.3344518665	9.6428242565	1.5750000000000132e-29	8.2957837735	9.460233372	15.929531825000002	1.2345801410000001	22.910594019999998	19.6572901595	0.000215733588	1.57000000102e-12	7.849726858	13.908173125584225
37.7	10.454020468500001	9.175489923499999	9.4493937105	1.610000003625e-09	29.60918458	9.190396250500001	4.8182176695	9.8182549685	26.46948285	8.026059706	13.496910258	0.325617725	11.31308082	14.382791882428572
37.800000000000004	10.012206472499999	0.0611409735	10.0012786385	2.4374256665	40.90477093	19.56131343	8.4388929895	0.0008841137949999999	25.027894905	19.076168265	6.3577509495	34.31647117	13.82968935	18.720437484685
37.9	28.35245752	20.222166995000002	0.085560183	26.804545089500003	9.8449858195	30.462962745	0.056797758000000004	0.0134802655	23.212001025	2.4541809595	1.7100000242e-07	5.699092525999999	19.295446390000002	9.908650386428572
38.0	12.043118708000002	19.4971546625	6.7395e-14	0.0050961501	0.00121897732	0.07104424250000001	9.9493046455	9.1661842785	6.553646187	0.1383671705	6.600000000000346e-26	4.6300000382e-08	5.269605457	9.11892890397143
38.1	4.157114051	0.0019438182517399999	0.0268648675	5.750000000053499e-17	2.7500000000111e-18	3.92235e-14	11.7942630955	2.2469749500000002	12.554597738	16.587317285	3.53e-55	0.00010643352984999999	0.6976537895	11.615465643147122
38.2	14.497154033	7.559000000040097e-18	18.158984805	9.65e-42	8.65e-44	0.00321491475	28.68844859	33.145998855	27.252553414999998	13.534131388499999	2.01e-48	10.478622133	5.4432256255	21.6178220545
38.300000000000004	9.1682836995	8.505300000000282e-27	12.079638631	2.24e-77	7.6000003755e-73	9.299284476499999	9.5357229305	33.107116315	14.81866546	0.26095467	2.470000000001605e-21	0.2501418995	5.091201134	13.756800182142857
38.400000000000006	8.3990390345	5.5673000495231e-08	12.9979987245	1.88e-102	1.9900000000000002e-38	0.022590141499999997	0.0170393755	17.3329626135	20.863244334999997	10.1343368355	4.210000735e-05	8.144165450500001	3.5699379925	13.559541530001049
38.5	1.6569151165	5.549869078	11.180342902	1.19e-60	7.350000000274e-15	7.780501855e-05	1.1250000000245e-15	33.16842792	20.827461295	0.10753151350000001	10.437029875	1.8024341769999999	3.06453415	14.981126397214286
38.6	5.887689080000001e-07	24.779762605000002	13.252909805000002	1.045000000000008e-29	0.042672392499999996	12.229432727	1.0300000000000001e-39	21.192547310000002	31.09508673	4.461215878	10.7040279895	16.5657080615	8.3841296865	17.52051228128571
38.7	8.033792622	0.15105501293499998	23.199198125	1.280000002625e-09	31.843639165	22.483686935	1.31e-74	6.9030593035	20.08187588	11.036247166999999	0.144573278	53.58608708	14.2852286425	18.639548958357143
38.800000000000004	21.639369797999997	2.911435000342874e-13	17.709390186500002	2.5644389774999996	18.2256863415	24.94945861	2.315e-120	22.515068865	9.7999992665	22.8167098305	2.585000000293e-13	29.345751165	14.181390652	17.614647018142893
38.900000000000006	1.3843332625	1.7393800000221348e-16	0.00506671265	18.020423962	15.34257335	1.0447559745000001	5.7e-177	12.000630793	24.389410825	0.0177361495	6.400000000000003e-36	0.058542336	5.96619221	10.770188586214285
39.0	9.276562107	0.00773566588675	0.339596681	4.385000765e-05	14.095334748500001	9.450047499999999e-11	1.935e-244	37.39689962	14.056674466999999	9.464812850000001	2.215e-69	1.8100000000895e-14	3.9532121704999996	14.27762670528572
39.1	10.43676703	18.918692365	10.4836769425	2.6000000000017102e-21	13.012390706000001	0.011864294	1.29e-256	29.27250943	0.011161766	30.332040659999997	1.0600000001475e-113	2.0400000002145e-13	8.8105652235	14.105815979428602
39.2	4.393209e-05	0.8680972675	0.0019152695	2.17e-48	15.48783069	9.151732404	2.345e-187	21.08600813	9.1723197265	4.1831070645	3.935e-77	0.141547173	4.2516032599999996	10.543997442
39.300000000000004	8.611935663	0.00864854337295	9.4977019745	2.52e-86	4.803746529	22.4120677645	5.9e-129	29.475425945	18.276526434	11.744190815	1.46e-41	26.146275279999998	7.5556834105	17.85248835342857
39.400000000000006	21.608818215	10.7598100515	0.071123067	4.055e-135	4.3760658884999994	26.610426005	2.07e-81	26.11335917	30.853501625	11.825091744	7.5000000000755e-17	22.338133319500002	10.571040535000002	18.650726551214284
39.5	0.3877050535	17.90450293	9.489548438	9.1e-195	15.2596902685	0.8134600264999999	1.005e-44	41.289750705	11.785797164	1.656915125	0.0053665894500000005	0.0007443481049999999	7.309151119999999	13.466224847365002
39.6	0.0006519074943015	0.0331910075	0.001892185665	2.82e-265	4.747164891	4.135000002505e-11	6.80000000001885e-19	22.86195372	9.8055902255	0.021669158999999997	9.177197262	9.4500000000285e-19	0.7971499985	11.641630052357144
39.7	17.1191524085	10.332898935000001	0.37655549850000003	0.0	10.132333217	1.985000002085e-10	0.0006376429739999999	1.498681848	9.3980071255	19.607747705	25.2620411935	1.665e-44	6.32682334	13.64173078785343
39.800000000000004	12.818867956	0.15763792459999998	10.8709825395	0.0	20.667235065	1.422949778	9.961442373999999	10.207909543	10.251156826499999	0.158850717	25.41311973	1.46e-41	7.6562788775	13.68821131292857
39.900000000000006	0.148817955905	3.540545966	20.349701775	0.0	0.6161058635	46.14587736	0.080395366	19.6575420305	9.7243516015	12.831241184000001	18.4083848295	7.5000000000755e-17	11.80017482	14.375273573071429
40.0	2.7970175161999997e-13	15.2932727	17.341500054999997	0.0	11.65464755	17.5422260665	5.4000000003775e-14	19.492944575	11.396457819	17.305311907500002	27.696783404999998	0.0053665894500000005	10.305274397	16.56026632799286
40.1	0.0012189773181350001	9.6395299105	2.5148947434999998	0.0	9.400530433999998	15.49842311	2.7450000000779996e-15	23.30339754	26.652139285	1.8530964605	3.6497980165	9.1754871	6.1757661950000005	14.965559771714286
40.2	9.6760855025	4.6949983999999996e-07	10.393235568	0.0	2.480000112e-06	0.264130298	0.024642005499999998	16.261907092999998	31.16077184	8.061476954	0.4115620385	6.238508833	3.388909055	14.626266966285716
40.300000000000004	13.9035635405	2.0653712769999997	9.640858465	0.0	9.750000000001646e-24	1.3850002645000001e-12	9.331305520499999	16.119946687	33.35709285	1.1789999999999999e-06	11.669289408000001	3.1208175854999998	4.2682988805	16.27477903285714
40.400000000000006	5.934743557	17.5419366195	9.247254555	0.0	1.9000000000000016e-34	0.00040929123649999997	0.110079503	29.818402309999996	17.87564137	5.9111759055	33.2178419	1.1618676175	5.454057337	18.36000122942857
40.5	13.046156519999998	0.001073210575635	10.607973428000001	0.0	2.030000000447e-12	17.3688546785	28.22179366	13.962339199999999	18.0374122215	29.44576263	13.571187545	38.851829255	6.8373429725	26.08790350164286
40.6	7.328086924	4.403005092849e-07	17.826391694999998	0.0	0.301854608	2.50192109	5.4221158145	14.626410645	12.994241421	25.735990655000002	22.47897753	10.6676600165	4.659709129	18.935770868857144
40.7	17.715871865	7.2842805440000005	12.395781486499999	0.0	15.234666015	5.3928915e-05	11.778037685	13.422703229	16.849873253000002	0.2152154905	15.23151478	4.8528304685	8.7717756375	14.72502498657143
40.800000000000004	12.7515339135	18.1400076	0.3139076255	0.0	14.1892699515	10.4726521715	13.0593281565	9.751546778	3.2740185535	0.00012273953785	12.2307002265	22.962173475	9.3112285395	14.586127132719694
40.900000000000006	9.5528732135	12.748472146000001	0.0206961915	0.0	19.358242715	10.3354772875	0.724655685	10.5161753445	10.347331534	10.463324541999999	1.564367882	20.86351925	8.669293593999999	13.629196319642858
41.0	0.988952219	1.270745226	9.2718807045	0.0	0.09548018050000001	11.626209472	2.875000001535e-11	10.4922051785	0.75296708	0.7203883345000001	3.8500000051000003e-10	0.862557256	3.8755446334999997	7.693302549916249
41.1	0.00013503312191	0.4220246269	12.050849799	0.0	7.80000000061e-14	8.3207376075	9.001585e-29	10.4818825065	12.739527392500001	19.896430795	3.49500000132e-21	4.95500000319e-11	3.4656245114999997	12.034691527721366
41.2	10.450045649	10.428089628999999	16.12111511	0.0	9.90000000368e-12	1.38000004805e-06	4.3650000142999995e-09	7.3910832045	23.422189324999998	12.923589745000001	5.00720095e-05	2.8850000007049997e-12	6.1665419615	12.13741605012534
41.300000000000004	0.21811358505	26.3587843115	0.900293329	0.0	0.5145407854999999	1.4500000032600001e-15	3.039835505	13.149756767500001	12.218235671	37.38431937	11.8733108555	0.4043913855	4.665288668	17.05640707921429
41.400000000000006	1.132272e-12	28.1993241	20.135238039999997	0.0	10.326668762999999	0.018965248	26.58471974	0.3282085515	10.737711534999999	10.655037108	38.66115317	52.11908061	9.780032692999999	25.787272959214288
41.5	0.15763791475	24.160878075	9.882348768	0.0	18.3307960315	20.532477945	0.0846569325	19.7244499875	0.012761686000000001	8.059081251	41.903339599999995	35.15484127	12.1773564535	20.92344724671429
41.6	11.0411739085	12.4130519525	9.3611785495	0.0	10.5222785565	29.331893495000003	0.00308923685	0.004153742750000001	5.6500000001005e-16	1.8699516165	8.551720811	1.2611876450000001	12.111596079	7.616443293157143
41.7	10.0368219955	10.332207405	10.316407246	0.0	5.979146274500001	8.870965977000001	16.3258492375	1.6100000226e-07	3.4650000000000005e-40	10.3518329865	2.088779417	1.72500000172e-10	7.589258149500001	10.070208828881785
41.800000000000004	1.34026081427e-05	0.5082106055000001	8.121214306499999	0.0	20.026111004999997	21.5901130375	12.373744197999999	6.1322446805	2.95e-75	1.2996119335	27.82433476	5.7500003835e-06	8.37427706	12.77927733171434
41.900000000000006	0.45498527205	9.524500003580084e-12	1.8193964939999998	0.0	3.3391826005	1.1041482304999999	0.009315249	13.646594252	3.495e-121	10.3927906695	0.076058444	9.5148980895	1.119618766	10.794950957714285
42.0	10.394419359999999	7.520300567345e-06	6.70000615e-10	0.0	7.60000003075e-09	8.2000000063e-11	9.2560113295	0.22119497300000002	5.75e-178	9.433684912999999	5.8961e-12	1.010315247	1.732404482	8.84945806607227
42.1	3.447175543605e-05	10.042313452	0.0132335535	0.0	1.085e-27	2.9000000198500002e-08	10.2185519095	8.35000000138e-13	1.315e-245	20.350583675000003	0.432710302	0.0022005654400000002	1.6759302505	10.44700663599155
42.2	2.562605345989e-05	11.3884368055	9.1633080465	0.0	1.5450000082e-08	4.5564722055	9.859345179	1.445e-34	0.0	13.690254169	10.417228715999999	26.801044640999997	4.184707116	14.713267529285712
42.300000000000004	18.2557924535	0.0019984194999999997	10.106430029	0.0	4.741166376	27.164003205	11.492115882	1.3900000002689998e-12	0.0	5.7504792555	3.8100006299999996e-05	47.31261621	10.0448984115	15.26860706392967
42.400000000000006	21.772947585	19.090812221	0.6684833109999999	0.0	35.24940821	7.8791642345	0.094505589	0.2930399755	0.0	2.6435067475	2.02500000000125e-21	36.640212965	14.110135925	11.728037896714286
42.5	9.8427674075	17.1423818395	2.225002455e-11	0.0	10.6201972095	9.540492633500001	33.642048455	41.62088371	0.0	6.8656814200000005	1.8950000000002163e-24	0.7115437615	7.8576398485	17.909308192357145
42.6	9.294350775005001e-06	23.974880385499997	0.00327844745	0.0	9.417364114	11.593599120499999	16.1642109885	37.991952735	0.0	3.285000061e-07	1.04500003195e-06	10.2244669745	7.49818856	15.286518867357149
42.7	1.25986605e-22	24.088493999999997	11.3037131365	0.0	9.225480859000001	9.517140854500001	1.3150001279999999e-05	20.277752985	0.0	2.082195e-22	9.934618669	2.0250002460000002e-05	9.022471475	10.419629293429105
42.800000000000004	8.299600230343e-07	5.156410362	18.193375625	0.0	20.257231455	4.2800002485e-06	2.425000000000885e-22	11.5836996565	0.0	1.210000114e-05	19.0365936345	0.00098463544	7.2678370925	10.492327146634448
42.900000000000006	7.8094512235	11.3648335865	6.8927545734999995	0.0	10.4639146835	2.7800000000006003e-23	6.25e-50	12.706861361	0.0	12.713274836	0.0059124109499999996	9.7704007395	6.0884923445	11.160207049635714
43.0	2.0729025115	9.572084389	13.312243918	0.0	0.4115620385	2.51e-51	2.235e-88	11.5304158395	0.0	7.713641481000001	1.460000052e-06	0.42595706899999997	4.2281321415	8.956430835642863
43.1	11.561085366	0.1404419818	1.1574391735	0.0	5.0500000015e-12	3.145e-90	1.1154499999999998e-137	15.1091585515	0.0	20.08093182	8.3597471665	24.340293955	2.143161087	15.859304499000002
43.2	27.928501269999998	10.2805631145	18.565433715	0.0	8.60000000000001e-34	5.45e-140	3.145e-90	20.143354746500002	0.0	6.126139988	1.6723055095	18.753777165000002	9.462416348	12.845796772714285
43.300000000000004	0.26909796175	19.910037678	18.164834741	0.0	2.03e-66	1.15e-138	2.51e-51	20.46741301	0.0	14.000578090000001	4.9000000071e-10	25.8150347645	6.390661733	14.801146552141429
43.400000000000006	8.14455202214e-06	7.819565879	11.7169169905	0.0	8.85e-63	3.625e-89	2.7800000000006003e-23	10.109403261499999	0.0	8.457934259	9.0500002605e-07	12.10039577	3.2560818355	10.584676313642863
43.5	9.786919771500001	11.895880704	1.5311398585	0.0	3.315000000000012e-31	1.585e-50	4.2850002485e-06	10.141646398	0.0	9.1631135295	7.894622998	17.501395438000003	3.8689900555	12.603683235500036
43.6	10.3920088275	0.9167654945	20.769017295	0.0	1.72500000172e-10	9.650000000002815e-23	12.5556587935	21.4827386245	0.0	22.78101217	1.9567226965	0.00023171559799999998	5.3462986025	14.628766285728286
43.7	0.001777765906495	6.150550004273376e-11	9.569841153999999	0.0	1.2482636345	8.15000064e-06	26.741062810000003	17.5047353775	0.0	27.576047544999998	15.7309760995	8.000000000012649e-20	1.8033151159999998	18.753974547428573
43.800000000000004	6.288600000031724e-18	5.731750000000016e-32	0.0259572375	0.0	26.653241805	9.749825921000001	0.00848348065	23.393731790500002	0.0	2.057990058	25.690406365	3.85e-46	6.07150416	13.567944527735712
43.900000000000006	2.86039000070414e-12	1.9782950000000472e-27	0.115899302	0.0	18.37490873	2.8352074255	5.01985e-14	5.7719397255	0.0	12.467418565500001	10.556670888000001	2.6400000000000036e-33	3.5543359095	10.388718454142865
44.0	0.3395966621	2.4933400159498502e-08	12.063882632	0.0	3.1929895645	46.598773019999996	0.077942923	9.8540756265	0.0	25.176276835	0.011133321	9.90000000368e-12	10.3658736485	11.306346957929986
44.1	10.491911221999999	5.515365279999999	17.721747745	0.0	6.2500000235e-09	5.260811072	9.9426025875	10.933039827	0.0	0.8870362310000001	33.07403581	0.5474990395	6.4983058885	14.215601927857143
44.2	20.160604195	14.021189609	0.9453812695	0.0	1.105000000427e-11	5.978998826	0.000666145065	10.2040275125	0.0	7.950056e-06	33.05473853	25.54611589	6.851028982500001	16.147222289660142
44.300000000000004	10.277314693000001	10.4836807285	20.14160218	0.0	0.5747832365	8.936390829999999	0.986611052	10.227067276500001	0.0	9.732581679499999	2.5536167685	3.491928711	8.402295279	10.188115069642857
44.400000000000006	0.16409838845000002	3.3342635475	0.2618083315	0.0	39.750240919999996	1.3365106089999998	30.15490621	12.0666180935	0.0	3.5095187195	3.3518081769999997	7.4569737714999995	7.474486966500001	14.4235464245
44.5	19.45906263	50.045233835	0.03467353	0.0	0.579126805	8.6688404275	21.505900265	7.1394102265	0.0	14.8287853	34.127920135	14.6526606115	13.131156205	19.539953791142857
44.6	0.009221430095	6.6922720909999995	17.71886356	0.0	1.519536711	1.490367504	0.2008483155	0.0046833725000000005	0.0	11.0844835755	12.2723696235	9.2487386885	4.5717102155	11.062303367928571
44.7	7.5169631665	0.31398758095	21.601757295	0.0	8.6187875245	6.1059471615000005	4.4894809780000005	10.6769673245	0.0	0.006771992	2.7750001315e-06	46.57876504	7.3595737885000005	15.210998301357161
44.800000000000004	11.87009469	21.05019561	20.687871665	0.0	14.752395851000001	31.782040075	20.884265925	9.791471751000001	0.0	9.628779956999999	1.23000001515e-07	28.59180619	16.690432985	16.245903420857143
44.900000000000006	10.4944249815	20.886493135000002	11.5261891265	0.0	5.217471084	7.464898948999999	3.3209741	41.75429104	0.0	25.1208081105	6.1752818540000005	11.3804265765	9.264912879	18.953825954428574
45.0	7.232311453e-05	29.36337282	18.907262855	0.0	4.6300000382e-08	37.869046105	18.863665535	7.0794223535	0.0	5.5604350044999995	13.9042740745	0.00650744585	14.356625695	12.919900630478569
45.1	1.054671533	29.39791186	11.173905298500001	0.0	6.100000000000187e-27	26.21263876	1.034511532	8.458034604	0.0	16.64573398	6.89070154e-05	1.1700000000133e-16	11.3065212395	10.180478431859342
45.2	28.37469424	30.2838029	20.259959755	0.0	1.115e-56	9.971918733499999	8.8170138215	16.94276373	0.0	3.1686080995	1.04000003195e-06	2.915e-41	14.815062605000001	10.593340955857146
45.300000000000004	1.853617555	0.557222825	22.352629125	0.0	2.825e-97	0.07918463649999999	1.8531406655	4.0699400765	0.0	0.00011706160000000001	8.0344392475	1.01e-76	4.1404423565	8.468948150157143
45.400000000000006	0.758672742	22.7250270805	6.488696361500001	0.0	9.95e-149	1.690000193e-05	19.61582147	9.4952966215	0.0	10.469074869	1.869735889	4.865e-123	4.9954021829999995	12.410704121357142
45.5	15.92068657	37.76000346	21.733477685	0.0	3.37e-153	10.148178403000001	0.016769286	1.021344591	0.0	10.706907281500001	7.4000000125e-10	3.25e-180	14.26039102	8.181431594177143
45.6	14.105667421	1.2864448965	10.292442559000001	0.0	6.7e-101	10.4858487235	0.33597443899999996	10.6571064475	0.0	16.061556897	4.0650003205000004e-30	3.015e-248	6.028400599499999	10.382805397642858
45.7	9.6390534325	9.335770758499999	18.231147964999998	0.0	1.865e-59	14.1112765835	47.47879939	28.373046565000003	0.0	14.536891975	4.0800000002605e-14	6.95e-292	8.55287479	19.444819704285724
45.800000000000004	5.6144662765	26.25905022	14.130899718	0.0	7.150000000000083e-29	6.446931391	26.12558442	0.302610524	0.0	10.4967634215	0.072080766	1.16e-217	8.741891267500002	11.83171987592857
45.900000000000006	3.6645692199999997	41.156978975	16.309641695	0.0	3.8300000119e-09	1.9302775e-07	14.955390745	10.487178217	0.0	10.108158960499999	9.894992053500001	2.675e-154	10.1885316805	13.052959996571428
46.0	9.6786156605	0.0493912205	0.0937813545	0.0	2.842607663	0.7165920305	9.5352806415	0.000349428	0.0	15.8306434015	6.164010987	8.6e-102	2.2301646555000003	11.079326351142855
46.1	10.757995681499999	20.358967197	5.734383238	0.0	6.591225069	24.2880663	9.495764306	18.6919021755	0.0	14.262914954	15.016842368	3.83e-60	11.2884395795	14.798917686214287
46.2	9.165818122	38.15047898	3.5157607445	0.0	1.859038909	47.186410335000005	11.1118194385	1.8057330715	0.0	11.385987365999998	36.24347249	2.3700000000000215e-29	16.64625118	15.253144623714284
46.300000000000004	3.63955020784e-06	8.822599062	10.496824879	0.0	24.327160395	18.724999768	0.099705486	2.257632916	0.0	27.6381771385	1.92079858	2.040000005e-09	10.395264623	11.177330588934286
46.400000000000006	0.044501639205	2.7311826315000003	18.86791927	0.0	30.36213047	10.254325667	0.0655954075	29.32016924	0.0	1.6784665275000001	9.847441819	2.7994079525	10.37667661	12.876582992357143
46.5	9.612885283	0.552402252	12.177289085	0.0	29.296937095	9.166496337	9.83773465	9.514245105499999	0.0	8.360129225	0.8366983655	36.18548091	10.134335009	15.894184036571428
46.6	9.622150293	36.189195495	20.996079465	0.0	3.2642503290000002	7.584850423500001	0.00084611974	5.1500003275e-06	0.0	11.1895699785	14.68952145	1.154697243	12.942754335	10.522805705891475
46.7	0.04525091558	13.215412765	18.903217325	0.0	5.1406547895	2.1587095085	8.35000003645e-09	0.00702770905	0.0	9.6525156005	10.53036021	1.25500000112e-10	6.57720755	9.559271932575072
46.800000000000004	5.887000873500001	14.254075285999999	0.055004296	0.0	15.002835749499999	12.630122829000001	3.4140361105	16.367788495	0.0	9.731888332	2.687547305	5.6000193e-26	7.971506505999999	11.28946574892857
46.900000000000006	5.3463241275	32.073213405	2.88035e-12	0.0	20.71080293	18.564960401	14.373222994999999	2.4038164455	0.0	10.272268846500001	3.04000000865e-09	1.5700000213e-07	12.7825501445	10.567758349577144
47.0	7.894623008	24.96905352	0.339596681	0.0	0.580548788	29.54565383	12.0681508125	1.905000004565e-09	0.0	0.001060366	4.7750915e-29	7.4256604955	10.554912634	9.502838810843572
47.1	9.042750260584001e-07	37.046299520000005	10.4836769425	0.0	1.435000000605e-11	0.5748349589999999	0.27130353049999995	4.0200000001274995e-15	0.0	10.8866931305	5.250000001575e-12	12.175904333	8.017468722	10.065557284857892
47.2	1.91645000198625e-10	29.128302474999998	0.267686952	0.0	4.910000000000007e-33	2.022882012	1.4950000002975e-12	0.028782508	0.0	20.156995605	0.4198629075	13.1088606055	5.2364785725	11.562785946571642
47.300000000000004	1.2839007260000002	21.06945171	10.487178217	0.0	2.34e-65	43.910826905	1.145000000000001e-34	9.398043577	0.0	30.797475575	30.111698975	17.556417299499998	12.791892928	19.312662203785713
47.400000000000006	14.024146155	0.010843256972850001	9.440402485e-05	0.0	5.45e-81	25.207653985	7.850000000002174e-23	11.635870944499999	0.0	0.294925377	14.5574403485	4.66500085e-05	6.540456299000001	10.559040474286931
47.5	15.0047023555	1.2839006940000002	1.26500000000124e-20	0.0	2.065e-44	49.899428865000004	7.300000545e-06	38.067047360000004	0.0	14.3205472845	15.20907455	3.010000000002055e-21	11.031338652	16.445953784928648
47.6	0.0077624747	9.028947593	7.3000000235e-39	0.0	1.08500000000341e-18	28.832795655	9.786305293	11.655744895	0.0	19.005995056	0.8392836745	2.71e-48	6.3115842875	12.70176127407143
47.7	9.1355914415	3.800730194	3.8500000001205e-15	0.0	0.0008098501700000001	25.183951705	11.042307271499999	23.77878757	0.0	16.37998741	0.811821095	3.4e-47	6.3535138655	14.248271906642858
47.800000000000004	0.0146992225	5.401456071	0.0282866075	0.0	21.758810904	13.1615668	0.0004275242535	29.924512254999996	0.0	1.2871034375000001	20.54626606	1.615000000001685e-20	6.727469935	14.226187039536214
47.900000000000006	23.0237427055	9.938804207499999	10.0328508535	0.0	38.599799525	11.986328801500001	3.004e-19	19.22689057	0.0	19.472832580000002	10.675167778	0.00010920252995	15.596921015	13.900000018647138
48.0	19.264726184	28.78163062	20.47903123	0.0	24.278671669	0.001676282	8.368402069999999e-05	7.0143614235	0.0	0.42447195699999996	17.674894235	20.739028951999998	15.467622665	13.411120035931528
48.1	6.622578585	12.2934100065	11.485661024	0.0	6.2851256625	11.428595917500001	12.9180597405	14.830419975	0.0	10.8561831125	3.197308916	31.482814465	8.019228532	17.344255172714284
48.2	2.59662504371e-07	10.148400138000001	10.6897926945	0.0	0.00013136700000000002	8.275836246499999	26.540133515	0.9516692505	0.0	21.652002015	18.708449745	0.3534217575	4.8523601185	16.632953754714286
48.300000000000004	2.878615142052e-18	1.293438718	11.2767241145	0.0	19.2975197875	0.001113782	21.7194858115	11.878590382999999	0.0	22.32066444	0.0409785285	3.4104999999999995e-11	5.3114660680000005	14.897817023290589
48.400000000000006	0.001244492862255	40.286527074999995	20.281925469999997	0.0	8.237833290500001	27.7094495315	0.010141935	16.588719445000002	0.0	5.015860378499999	9.6500000003985e-15	0.741341735	16.08616331	10.11158049907143
48.5	9.6667844275	20.350112995	11.738100545	0.0	13.232164850499998	11.6902527925	9.1348392425	8.3102337305	0.0	5.25000004545e-08	3.20317e-35	9.9820922015	11.1129026	10.850309318142859
48.6	0.049108513050000004	0.3099039589	18.71874273	0.0	10.6046843985	13.092356621	10.6703808745	21.8437305285	0.0	3.33000000187e-11	6.90000000107e-13	0.32654856699999996	7.129132703	11.63795142429057
48.7	1.5260000000721514e-14	0.48984228525	9.611894753000001	0.0	0.387539087	14.766061919999999	45.201490485	0.3910100525	0.0	0.7595375595	0.218927772	10.4881542	4.2092230075	15.112017152714287
48.800000000000004	6.585600000315403e-38	10.354761305499999	6.250241283	0.0	10.416875269	38.139134255	35.053523555	23.86300965	0.0	21.93925394	34.03523474	6.562951435e-05	10.860168685000001	23.388012502073476
48.900000000000006	3.331720000002333e-21	3.8536891410000003	22.167496980000003	0.0	6.438573624	11.483418547500001	26.7141715	4.937085736499999	0.0	7.6437206	5.5172898185	6.05000000000491e-21	7.323863049	13.391038236428573
49.0	4.89085591848e-05	5.3414310125	10.399846913000001	0.0	2.9567396445	1.4336121585	13.130228451	0.18630425450000002	0.0	2.021578752	4.6300000382e-08	7.300000000000021e-32	3.3552797734999995	9.194730214828573
49.1	14.978568489	7.977915948	10.0141371915	0.0	4.8015e-09	27.337451429999998	8.4697263795	28.905016375000002	0.0	36.39243873	6.102685e-27	7.1000000052e-11	10.051345508	17.556025926367283
49.2	5.0190128425	2.311049242	20.66727938	0.0	1.4471139414999998	1.3516815595	22.038055810000003	19.570635965	0.0	21.472301699499997	5.800000009e-10	0.9573715645	5.132689494	16.18048071994
49.300000000000004	9.17550523	10.4412619555	21.746588015	0.0	8.743532477	2.2852500000000002e-10	10.2481902595	27.541288065	0.0	8.394721903	1.752716409	9.608774161	8.351147946000001	15.267241542499999
49.400000000000006	10.196232349999999	4.31803576224e-05	9.668171031	0.0	7.5944877255	0.06288153	0.000377051	33.223020095	0.0	29.59780864	8.225940335499999	6.6000004665e-06	4.586969303	17.210307531642925
49.5	0.647777903	2.5975050000017308e-21	9.4173241185	0.0	30.669521170000003	19.07341709	10.4212886915	19.87816096	0.0	3.5855663	1.2700000425e-06	2.685000000945e-13	9.968006714	11.915716745928616
49.6	10.961046629	5.45280000078411e-13	8.174159862	0.0	1.236435691	0.0231715395	21.165466895	10.3312423865	0.0	48.345418215	1.3375e-22	0.1482784295	3.3991356195	18.516486560857146
49.7	38.729495135	0.18971232964999998	5.723033578	0.0	9.18225147	9.950000325499999e-08	19.822246338	21.099032405000003	0.0	10.8854316145	9.550000805e-06	29.71102437	8.9707487685	18.748963468214402
49.800000000000004	10.8098929595	10.5373182315	14.544424735	0.0	0.0154751285	5.644007246	0.00047470929200000005	20.8688522	0.0	0.10868243350000001	12.5549701505	20.251141313	6.925186384	14.801302972327427
49.900000000000006	1.03752645e-05	27.026316915	0.3987637145	0.0	19.409305118000002	3.9374057055000002	3.51000000000815e-19	20.722040315	0.0	20.520971635	27.592740235	0.00127440691	8.461966974	16.966003798844287
50.0	5.042833225000001	40.42244365	10.463804579	0.0	1.0957111625	19.801017593	1.5900000000760002e-14	18.1696255385	0.0	0.18506251550000002	9.1485417545	0.2434540785	12.804301700499998	11.110240555285717
50.1	21.72771178	34.108406895	5.0071509750000005e-05	0.0	0.006311206749999999	0.011335419499999999	0.0498959085	12.753136002500002	0.0	19.639562017499998	4.7269608575	10.474124862	9.308969227999999	13.966954235428572
50.2	5.312006815	38.67852427	0.142450765	0.0	19.6102380995	16.566510696	9.675879610500001	9.2204275095	0.0	10.7156072985	4.432379811000001	0.0001116240321	13.38495511	12.038486550504587
50.300000000000004	13.785639459999999	7.7254408670000005	10.2852436605	0.0	20.735300454	2.2635124895	7.5147821405	21.6117582	0.0	16.536344876	1.306e-07	0.029079966	9.1325228225	13.716709330442857
50.400000000000006	31.10650449	5.2421757e-07	0.0002716501255	0.0	40.62002819	1.505000003305e-09	22.51763729	25.113069275	0.0	18.0796707435	5.917121808999999	19.25358697	11.954467476000001	20.186583726785713
50.5	21.177210965	1.688419562	9.70000001925e-10	0.0	0.033450902000000005	1.4000000000000116e-29	36.670298905	12.084622854000001	0.0	8.731608057999999	34.62717347	0.071219836	3.816513572	20.387131874714285
50.6	32.257564165000005	8.955835345999999	2.010367937	0.0	8.568002145000001e-05	1.4650181000000001e-55	1.690123955	7.406066834	0.0	5.1018203495000005	10.218418496	3.610000000264e-14	7.2039755225	10.720204233500006
50.7	7.5804956855	10.964825987000001	7.8644857550000005	0.0	10.491147767500001	3.6050000000001654e-26	11.565210329	2.329745162	0.0	1.0095569215	11.4363997285	4.665000101e-07	6.150159198	11.009416086785714
50.800000000000004	10.46697474	10.0153161765	20.22530984	0.0	0.28288902650000003	1.2400000152e-07	17.044269703	9.742591674	0.0	19.643664035999997	18.781581363	7.226118967	6.831748318000001	17.609032249000002
50.900000000000006	0.3716870074	31.639345929999998	21.858258155	0.0	27.1645656475	7.920359165	9.590971902	16.8815991885	0.0	0.5740613245	0.00758682805	2.392798746	14.8257026525	11.481716855578572
51.0	0.030805754398	20.91325508	11.777327669000002	0.0	32.499739614999996	37.75752696	21.385489505	32.72577404	0.0	12.2051943735	1.48165e-14	0.16231161249999998	17.16310918	16.786252790142857
51.1	9.425152112	8.9487037285	6.408953496500001	0.0	0.1574716015	53.847654860000006	9.034571868999999	30.692010025000002	0.0	28.175446519999998	0.0491300345	19.32875366	13.131322635	19.772130301214283
51.2	0.0022315449667049997	5.826140054000001	10.125541992499999	0.0	25.025360245	42.785618764999995	7.9779186435	9.346425572	0.0	0.1331700895	20.064384465	1.310226098	13.96081543	12.86530355257143
51.300000000000004	0.024228284356500002	3.4395328805	0.10595998250000001	0.0	14.2807442775	40.063958655	1.9047362015	1.3433004385	0.0	34.3025139	10.331277339	0.000161730759	9.6524040125	14.172427087108428
51.400000000000006	9.3248738295	4.661677526999999	10.4836818425	0.0	0.7277467985	7.4828498925	7.9500000137e-10	19.853496487	0.0	25.5438243205	2.245000286e-05	19.998006265500003	5.4468049815	16.68862136054255
51.5	9.9123559935	4.489014281499999	9.735858508500002	0.0	18.055286278500002	1.505186045	4.5870999999999996e-30	9.318375837	0.0	0.00211207814	0.019934246	1.178924329	7.282950185500001	8.863478070019998
51.6	0.885782399	9.411216209	12.052780449	0.0	1.4705020675	8.643353432500001	1.78500000081e-11	8.9708999275	0.0	0.074367277	27.234690209999997	4.26294004	5.41060576	13.166842493502548
51.7	10.4334206155	32.412562625	21.541425955	0.0	1.1452915000000002e-06	1.9850000810000002e-06	0.623045874	15.073136000000002	0.0	13.321605994999999	31.142622590000002	15.31345715	10.7312353875	18.171266801285714
51.800000000000004	42.647206435	13.7930960645	28.724427040000002	0.0	12.770669789000001	6.400000000000975e-24	19.502190454999997	23.60478955	0.0	16.8467836295	29.45709937	0.000284449	16.322566555	20.176592493357145
51.900000000000006	17.583172810500002	16.57978286	21.782385605	0.0	36.513894660000005	3.365000000000001e-36	22.247362934999998	23.152664543	0.0	9.1827679105	0.304805145	5.223324258000001	15.40987266	16.005132113071433
52.0	7.8662161335	10.460470449499999	10.6322275865	0.0	0.0984418775	1.740000000174e-13	9.700470439	9.609887338499998	0.0	19.882802507999997	1.880000000403e-12	13.33276335	4.842892674	14.935846233643126
52.1	1.9747173375	1.39088614	0.367055944	0.0	0.5715693209999999	0.128186561	6.2500004315e-06	1.7750000689999999e-06	0.0	26.736803520000002	1.6700000000000012e-34	9.199086242	0.738735882	12.580128255285786
52.2	9.4017295e-10	19.016502425	3.5950000009549997e-12	0.0	21.440270605	26.908881835000003	7.780451854999999e-05	0.00013503304290000002	0.0	2.5491860695	3.7400000000000145e-31	0.013976609000000001	11.2276091415	7.826910788008778
52.300000000000004	0.9297313435000001	18.282959653	2.9150000035099995e-10	0.0	28.028477170000002	11.9892313215	11.663484677	10.450045649	0.0	11.032155325	1.855000001895e-10	0.6305333025	9.871733247	12.300174136240784
52.400000000000006	41.13612622	21.70636159	1.4471139414999998	0.0	9.705231149	18.775565857	12.602796281	2.9933668724999998	0.0	8.455900062	1.430703535	10.159789365	15.461733125	12.58107944507143
52.5	9.534433412	0.49949979499999997	9.124820629	0.0	10.836676079	0.977808196	27.05538645	16.30165973	0.0	10.411765604500001	19.3915721065	1.7350001955000003e-05	5.1622063515	17.955057320143133
52.6	6.9128080425	10.0957686065	17.71586275	0.0	10.472779191	6.561408538	20.539872805	28.40026698	0.0	5.2511471065	18.701599033	0.00013182354135	8.6264378555	17.931145392577335
52.7	21.656383814999998	26.181156695	17.606674731	0.0	34.771068525	2.8646882145	0.323085125	16.8156369425	0.0	3.957948752	40.86029052	10.4536177605	17.179995335	17.8765113
52.800000000000004	0.00710966437665	29.126905598	14.102373695	0.0	6.038349708	3.955000012449999e-09	2.460000000575e-12	4.670846302	0.0	26.847736335	10.738264512	4.215880451	8.212456443	14.185389657143208
52.900000000000006	1.9046705e-15	23.03961867	9.783275816	0.0	8.061476959	6.900000000519999e-14	5.8105e-33	3.3900000247e-08	0.0	17.35318531	35.775600415	14.338348045	6.8140619075	17.1988762577
53.0	0.0206961912755	12.858375788499998	0.056796168	0.0	1.07000003325e-06	0.089036232	1.5450000006649998e-11	7.432451725e-05	0.0	23.543724155	39.167739284999996	0.01166345	2.170817575	16.535457316361814
53.1	9.269738562	36.56502999	2.6200001435e-06	0.0	8.20000000287e-12	21.432430805	0.6715891159999999	16.927892236	0.0	21.391570525	13.674620260000001	10.181996266	11.2112003275	16.56752405757143
53.2	0.0035528053584	21.327383855	9.814949159500001	0.0	0.483998696	36.36514056	30.246532655	13.5485261	0.0	0.440152098	0.034672917000000004	0.7140919015	11.332504184	14.029853667357143
53.300000000000004	5.51995294579e-11	0.518040135	21.66949402	0.0	10.361716031	1.9893311255000001	0.10189321450000001	10.4481332425	0.0	17.726140625	6.3500000002315e-15	10.287786079	5.7564302194999994	13.126993308714287
53.400000000000006	0.887176022	1.220423695	8.6767188745	0.0	0.3716476385	13.944357702	3.1552750125	12.270420491500001	0.0	6.5545787135	1.6250000000000001e-38	10.435110575	4.1833873225	12.262912113214284
53.5	22.05099182	19.39004216	2.0450000845e-06	0.0	19.605675525000002	7.810736021	31.095165854999998	28.089149329999998	0.0	4.840103356499999	5.75e-73	0.00014836154955	11.4762412615	16.79279527186422
53.6	29.18892799	0.13240069307	6.750000000001044e-24	0.0	0.0083845384	33.02924353	5.1275321494999995	5.3905910995	0.0	29.288973395	2.835e-118	1.725000003965e-11	10.393159458	13.347442377716751
53.7	36.7336875	0.00772708038625	1.4950000000095503e-17	0.0	0.5754024565	23.965768462	19.678077504999997	24.72908366	0.0	9.966935941500001	1.9400002795e-174	0.643711078	10.2137642525	15.534686883500001
53.800000000000004	12.890506499999999	9.1360522855	0.0026275520100000004	0.0	20.442167932	0.00517062955	0.6769923705	22.207376116	0.0	0.012306279500000001	6.4e-124	19.561959783	7.0794208185	13.754804935571428
53.900000000000006	8.568202145455e-05	19.4749286245	9.365659402	0.0	10.019739080999999	5.0385e-15	10.008267736999999	19.9312599565	0.0	11.092560402	2.035e-77	0.00254155873	6.4767354645	13.565661379175713
54.0	1.0370950000009678e-20	40.026734715	0.026863447	0.0	9.603221449500001	0.0336203055	0.0868577955	35.243642315	0.0	18.6700285435	8.95e-42	0.126656257	8.281739986	15.450312130142859
54.1	1.819173e-47	30.01396299	0.0720813055	0.0	0.043791893500000005	21.493894345	0.0093252861	1.594505945	0.0	0.0212521845	5.5000000000505e-17	10.2250345265	8.603955089500001	9.42501684887143
54.2	1.2911500000007116e-21	31.7912834	17.63165374	0.0	1.1450000000495e-14	16.23273795	10.4037812595	3.1525e-09	0.0	10.8852918005	0.00468295755	0.0003261281665	10.942612515	10.788440306981284
54.300000000000004	3.178310455159e-05	20.26535305	12.7663842345	0.0	8.6000000000253505e-19	10.2758058745	16.98260449	2.751054192	0.0	19.634643867500003	9.201310088	8.5000000167e-10	7.217929155999999	14.699230376907142
54.400000000000006	20.4539892285	6.051790034500001	0.000344938	0.0	0.000711474565	1.207464164	1.9395103245	27.126310655	0.0	19.491129270000002	0.0161468585	2.151867824	4.619049972499999	15.021423561714286
54.5	12.918338765	3.2900013415	10.263289907999999	0.0	9.9140085205	0.0003772283395	6.9373111065	12.396105110499999	0.0	30.018614855000003	5.650990000000001e-12	28.75958548	6.06433596	18.94808807885795
54.6	6.986091625	7.1199500281084e-09	0.13632535699999998	0.0	0.0743672735	32.7422751015	12.293597785500001	12.167435344000001	0.0	15.824014685000002	0.44674669300000003	28.237009161499998	6.6565098925	17.656257667
54.7	3.69427124521e-07	5.90245000215792e-19	6.2853114935	0.0	4.4250000002895e-14	18.8077848105	10.4570350075	4.605985253	0.0	8.4032991965	33.53900243	27.378317519999996	4.1821827785	19.87266277242857
54.800000000000004	0.1213096363	0.0005968929271694999	3.073543182	0.0	6.10003655e-32	33.583376525	10.183528139	20.029743473499998	0.0	15.6342246905	15.799846482000001	13.755971631	6.129804372000001	18.604044916571432
54.900000000000006	33.425101815	15.6337058995	7.253e-07	0.0	6.35000000448e-11	35.039207415	21.298742142	31.182634479999997	0.0	9.3962411745	0.00104940504	2.245000286e-05	14.016335974999999	16.68624137879184
55.0	5.961743273	3.675857479	7.666238325	0.0	0.9265900555	2.037765793	0.00021547958500000002	10.2091524715	0.0	2.2357990604999998	1.98500000000735e-18	7.050000000003356e-22	3.3780324875	9.638595287369284
55.1	9.902364739	1.048825004810195e-08	11.710562326000002	0.0	11.7468256925	8.8170138215	1.1050000347e-06	6.0500001465e-07	0.0	9.264139926	5.20000000002185e-44	8.450000000675e-14	7.029461098	9.198448805142876
55.2	22.095323450000002	3.2861451671255e-06	0.9573715660000001	0.0	12.2279373785	2.4150001075e-06	8.9765208715	4.7450000069e-16	0.0	9.166188332	4.7450000000002317e-26	0.0952460975	5.8801063485	10.494707900142858
55.300000000000004	34.248404285	14.3846581105	7.1000112e-11	0.0	13.825722041999999	9.300000000001544e-24	11.568877699	0.011864294	0.0	0.12008485349999999	1.43000001875e-07	10.063464026999998	10.409797404999999	11.0127558595
55.400000000000006	12.3132792555	35.006646095	0.0063867952500000005	0.0	0.004870711	4.955e-52	10.1081247365	9.148893687000001	0.0	20.488050185	6.010081849	1.7903540405	7.888530477	14.710072071142857
55.5	19.725175919999998	11.6001338205	9.1509171635	0.0	8.522001478	2.87e-46	0.1027606905	10.3682234755	0.0	0.154673093	3.2900013415	28.879246765	8.1663713965	14.045700766500001
55.6	12.2906516	10.759751943000001	7.091950163	0.0	13.438081749999998	6.6000000000099e-20	0.00015548805350000002	0.5445774680000001	0.0	9.714630056	0.0070068735	15.918978456	7.263405909	11.687192620221929
55.7	17.920965304	0.1511054575	12.983089391	0.0	36.648723765	0.000210706585	10.4261094465	9.7898152015	0.0	20.386966633500002	19.6148910855	14.532924364	11.284015772	18.639386675857146
55.800000000000004	0.0003577256916655	10.313266690499999	26.22706968	0.0	20.415843340000002	10.358000910500001	0.20072557600000002	3.6905873885	0.0	16.25143676	0.281154994	1.416015e-05	11.2190897265	10.89270269695
55.900000000000006	1.986245000003974e-19	0.0002476651088415	13.3753066625	0.0	0.83682471	0.1866358045	1.2453721144999998	28.09418814	0.0	6.549637915	19.95611612	3.7549039459999998	2.3998358069999997	16.50360260507143
56.0	5.361850000000058e-29	0.000680554024905	18.796417820000002	0.0	6.8875009945	9.253212402	28.489568929999997	18.544445102	0.0	35.440893315	10.471137894	25.749944560000003	5.8229686285	24.96014140014286
56.1	3.2459600094950998e-09	9.933362476500001	1.6890572055000002	0.0	22.53879227	0.0037718076	12.267033354999999	27.6448086	0.0	19.539281186	0.0005276715	20.717266180000003	5.6941639605	19.470559570357143
56.2	2.7311826310000002	10.3973319105	0.0037718081	0.0	0.047420611	3.365000000027e-17	25.46556414	0.0639273555	0.0	11.4147575435	10.543504026499999	8.590673678	2.1966178275	16.04334667764286
56.300000000000004	6.743567221	9.739273373500001	9.253212402	0.0	9.1857413545	1.3300000005450001e-11	11.6152194805	18.881678862999998	0.0	20.068519768	16.17178784	4.162440466	5.8202990575	18.174949488214285
56.400000000000006	5.4014454885	0.0180818945	0.0196283255	0.0	0.0150203245	0.5667833725	18.84107468	12.2830554195	0.0	0.4624189945	14.1654531405	26.20008763	1.003493234	18.339584266357143
56.5	4.431260408	9.8997688145	0.00416405805	0.0	8.300000000166e-16	10.253763816	16.713826752	9.72162763	0.0	19.582367226	6.4500004485e-06	20.517545894999998	4.0981595165	17.580053421857208
56.6	10.160015285	9.2692814315	10.09564903	0.0	1.2150000001085002e-13	2.185266e-05	15.0315312425	0.001705603265	0.0	0.205232142	1.0400000046300001e-08	0.417791036	4.920827935	10.325894290594999
56.7	10.6659558295	0.015855368139	17.158566285	0.0	0.109987266	2.6755297115	0.0052658945	0.5599242325	0.0	19.470742350000002	4.9352566065	5.250000001575e-12	5.1043157435	11.670884154786467
56.800000000000004	11.6058160165	0.05773101796	15.311377956500001	0.0	22.474295485	25.950148294999998	2.2171999999999998e-14	12.386564471	0.0	0.3087684635	24.2537426805	1.07000000000945e-22	12.566561459999999	13.396296516428574
56.900000000000006	31.765121505	19.065766955	19.6199833475	0.0	23.969530075	0.0135592005	0.056796168	26.66925991	0.0	29.99719938	0.0015531755000000001	8.60000069e-06	15.738993515	16.235688176214385
57.0	9.5671288095	28.730369519999996	21.112246165	0.0	13.8512790355	15.6195489835	9.751410426	0.9651822845	0.0	21.460323405	16.6465362625	13.174604634	14.81342875	17.00329385885714
57.1	8.589479541000001	2.3157418745	20.662070345	0.0	9.134954580499999	25.284167725	0.001027623005	0.00147357835	0.0	20.666801415000002	30.212791625	16.234602945	10.99773568	17.748813883765
57.2	10.491680137500001	14.302357783	2.7987339855	0.0	25.5753009965	19.07378987	5.050000315e-06	10.0833580405	0.0	5.077238874500001	2.6465130274999997	1.3867990435000002	12.040310464000001	10.916987719428615
57.300000000000004	10.4637887155	24.073494865	10.224469593	0.0	25.20887247	0.0586426315	9.4166867465	10.715953934	0.0	5.6182925705	0.394048459	18.122132046	11.671544715	14.513159108
57.400000000000006	9.528923496	4.4491198665	9.475553536	0.0	0.2950602925	2.4004564999999997e-14	1.065521482	22.54252979	0.0	12.3291765515	30.275867365	0.27996915949999995	3.958109532	17.702580621142857
57.5	0.007440807783600001	4.7198807775	1.4591896560000002	0.0	9.611502061	0.001538337905	1.0320374799999998	17.97183647	0.0	28.8244962	0.25110351999999997	42.426606065	2.6332586064999997	21.147297105
57.6	7.8053500956275e-08	13.707564612	11.9696738065	0.0	0.00141313117	18.168686635	9.4762799935	18.806721777	0.0	9.133761688	0.583466264	19.623467405	7.3078897094999995	16.464099589642856
57.7	5.401445196	5.870001088	17.591628645	0.0	3.8000000000167e-18	1.58458542	5.450000354500001e-06	15.647053795	0.0	15.571887060000002	19.552554985	49.048416925	5.074610058499999	22.506416887857196
57.800000000000004	3.8007287025	20.448833895	20.34644203	0.0	1.42e-43	19.292824477	4.445000000001075e-23	5.8824207645	0.0	2.965694437	0.0238255785	27.40724747	10.648138186499999	13.443455464285716
57.900000000000006	11.7784765295	1.1807004220000001	10.5852840035	0.0	7.35e-80	0.6398585880000001	5.05e-51	12.086979192	0.0	9.875930858	2.5250000000694996e-15	0.208925067	4.0307199245	11.442405016714286
58.0	23.888410635	10.3806942275	0.0910053615	0.0	8.450000000052999e-116	1.85500000085e-11	7.9e-90	18.9496251905	0.0	2.701629647	3.085000000000685e-23	19.02267467	5.726685039	14.099847072500001
58.1	18.2234114	10.770441518	20.196847335	0.0	5.05e-71	7.6445e-33	1.72e-139	0.008997640000000001	0.0	42.570852259999995	4.5200002685e-06	29.715875341500002	8.198450042000001	18.631532823071467
58.2	4.719618009	18.726165625	20.1419800325	0.0	4.175000000000001e-37	1.330000000255e-12	5.2e-200	25.819509789999998	0.0	33.92710828	9.334894642499998	31.88667361	7.264627278000001	22.74188376035714
58.300000000000004	7.2552863895	22.381327739499998	9.9665712725	0.0	4.8050000003225003e-14	0.2625928765	1.015e-181	3.078173174	0.0	10.630003653	19.141331309999998	19.94098669	6.644296381999999	15.873642118142858
58.400000000000006	12.9426713255	43.031171415	22.34859559	0.0	0.0767653915	19.940868965	2.77e-124	21.638958055	0.0	9.4026108275	11.979365279500001	0.31747212	16.39001212	14.53762946885714
58.5	19.53999898	13.979008811	19.97237629	0.0	9.9333363365	0.033057173999999995	1.05e-77	32.87920589	0.0	0.002373204335	8.261947272	10.492296853	10.5762962675	15.737260459904999
58.6	0.0224007888095	10.235866601500001	10.4911885705	0.0	0.000680554025	1.9750002369999998e-05	5.5e-42	29.712127225	0.0	0.40633779800000003	1.7693812180000001	10.897219811500001	3.4583593759999998	14.487152293214287
58.7	3.6083452311655e-08	18.09265987	23.25208434	0.0	7.8000000000224495e-19	10.214046715	4.0250000000339e-17	23.970734195	0.0	28.13512205	6.050000471999999e-10	10.601269805	8.593131828	17.34744657865786
58.800000000000004	4.661677517999999	2.307382685	16.601861075000002	0.0	1.245e-44	0.594366419	0.00408434375	11.317498579999999	0.0	2.813889212	0.00471958785	13.68568303	4.0275479495	12.378696393371428
58.900000000000006	4.489013428	9.251093253499999	25.199984895	0.0	4.225e-44	1.540000000665e-11	18.2157777675	17.9075498275	0.0	0.608566802	32.350505375	5.2522491835	6.4900152635	19.03709270792857
59.0	0.0008396051159	13.984491705	2.8668812200000002	0.0	1.7300000000061501e-18	5.550000000000009e-33	1.3282971590000001	19.824878412500002	0.0	11.803175513500001	7.5165099495	10.474124929	2.808702088	15.710283709071428
59.1	19.854556105500002	19.554410875000002	9.526787882999999	0.0	0.00098463544	5.800000000000505e-25	0.00012873474200000002	13.098366893	0.0	14.109045259999998	3.4769e-05	0.2434540785	8.156123252	12.368004247891715
59.2	20.53768024	24.061070585000003	20.8005825735	0.0	9.948836434	5.550000129e-07	23.1531944975	5.5219371829999995	0.0	23.701241355	10.394419359999999	1.1000000001975e-12	12.558028395000001	17.427970342214444
59.300000000000004	0.06742822125	0.96402494	9.145076714	0.0	21.49329058	8.6233217225	17.307905363	12.78572423	0.0	7.038446212	0.454985256	1.660000000735e-11	6.7155236965	13.844580151573801
59.400000000000006	3.327535000199462e-14	8.515973295499998	10.2925423635	0.0	38.963387495	29.830254789999998	9.1675677485	10.2175015895	0.0	26.600092574999998	6.80665e-12	0.608569094	14.600359655000002	15.14553300100097
59.5	2.3085651314999998e-37	1.5870291300000001	2.6141581350000003	0.0	9.852214488000001	5.2834678745	0.00568841795	26.74589582	0.0	6.489417506	0.0352712965	22.7612696	3.2228116040000003	16.508934662921426
59.6	1.3959750000166883e-16	18.9441579805	27.11896421	0.0	0.0044146935	27.481778284999997	0.7331236465	0.369888523	0.0	29.927668205000003	17.715488774999997	6.8347361245	12.258219194999999	16.45798646771429
59.7	0.00702724254245	10.161546742999999	19.563513229999998	0.0	3.0200000544999996e-07	10.504338217	9.995758743	9.562955481500001	0.0	1.8945699155	1.7546086454999998	0.00012581649999999998	6.7060709565	11.847574086000002
59.800000000000004	9.1416695275	10.311844555	22.097259225000002	0.0	8.7311486785	15.011665863500001	10.307833471999999	10.4991360375	0.0	22.64743764	4.9825499959999995	11.730981532000001	10.882264643	17.1418483825
59.900000000000006	0.01101769919905	0.0002595096169795	10.6098695605	0.0	13.098892876499999	4.735637143	10.3262932325	9.2481091385	0.0	36.196106224999994	4.180620940000001	19.71627827	4.7426127975000005	19.941772543714286
