# Supplementary material for: Stimulus duration encoding occurs early in the moth olfactory pathway
Source: Commun Biol. 2024 Oct 3;7:1252. doi: 10.1038/s42003-024-06921-z (PMC11449909; doi:10.1038/s42003-024-06921-z)
Supplement: Supplementary file 3 — Supplementary Data 1 [file 42003_2024_6921_MOESM3_ESM.zip › Fig S2/neuron C2 firing rate.csv]

time (s)	trial 1	trial 2	trial 3	trial 4	trial 5	trial 6	trial 7	trial 8	trial 9	trial 10	trial 11	trial 12	trial 13	trial 14	trial 15	trial 16	trial 17	trial 18	trial 19	trial 20	mean
-1.0	8.617992845997836e-89	6.022450029642303e-26	0.037036615052509034	1.941160459576421e-89	6.442737982038799e-90	7.236588902174027e-13	8.14669535502096e-39	1.2081363841277784e-78	4.010572905562844e-37	0.4879929794278776	0.0946614667540459	5.644253507554313e-13	0.02333655509459703	0.00020469115830605927	7.4673915334566985	0.0003284179934130309	6.26621354062055	0.03755639400126708	16.7503356187989	2.829917875474524e-64	1.5582528906179727
-0.9879759519038076	1.0987943773411717e-86	4.185258684276907e-27	0.07914551071289364	2.509946311997477e-87	8.446867957428084e-88	1.0903589433210364e-13	1.98570005474501e-37	1.201643801765227e-80	1.6666966664571053e-38	0.2685100863571917	0.04493599608913853	3.5628477520725138e-12	0.009970417980104174	0.0006008337143953198	7.918210751645349	0.000940201071157128	5.1555522216882155	0.01669016821552763	13.94677134121924	4.3644680703686753e-66	1.372066376434844
-0.9759519038076152	1.3224164297869411e-84	2.7450842792822216e-28	0.15962670883550303	3.063392421651156e-85	1.0453351686520085e-85	1.5505627760306655e-14	4.568042068004912e-36	1.129614986022738e-82	6.537204543224702e-40	0.1394414563256588	0.020132596623205185	2.122620199240755e-11	0.004020446239709524	0.0016645382524057238	7.924456165595682	0.0025403821723513527	4.013092458481861	0.007228746747117146	11.069968105744008	6.352915578816646e-68	1.1671085802519372
-0.9639278557114228	1.502322428539178e-82	1.6993128225601218e-29	0.3038569040345875	3.529211861093347e-83	1.221101027178934e-83	2.0811026049778166e-15	9.918153310588574e-35	1.94228178217668e-83	2.419985557939785e-41	0.0683451169416498	0.008513134338399411	1.1935252091991334e-10	0.00153009863832825	0.00435228715377172	7.485074956904277	0.006478315278286215	2.9697658094439614	0.0036076572855923555	8.372365887366293	8.7276862045603e-70	0.961194508375225
-0.9519038076152304	1.6110270350459876e-80	9.928308461364266e-31	0.5459048251801706	3.837880753736085e-81	1.3464351076665022e-81	2.6362215587421037e-16	2.0324310210569553e-33	2.0183310133756526e-81	8.455095741725839e-43	0.031616030902487186	0.0033975312403738845	6.333957945916336e-10	0.0005496027201401971	0.010740526676730002	6.672784749950601	0.01559229915545183	2.1190962928661667	0.0034044401572400677	6.03024776622388	1.1316430698403842e-71	0.7716667032853319
-0.9398797595190381	1.6307560014094013e-78	5.474714351815109e-32	0.9256547474209871	3.939541666896833e-79	1.4013890959601336e-79	3.151770579304989e-17	3.930837478190095e-32	2.0871392221798112e-79	2.7881056283365383e-44	0.01380357182116504	0.0012797399804780774	3.172510221971621e-09	0.00018632133777900847	0.02501600127055089	5.614387098729569	0.03541962147312213	1.5150161981396852	0.0064756812733669416	4.133572891026624	1.3856130662665178e-73	0.613540593782292
-0.9278557114228457	1.558200725064314e-76	2.849259089844583e-33	1.4813763540957015	3.817176948611563e-77	1.3768076282970401e-77	3.5564078690746404e-18	7.175276424580692e-31	2.0372961530963606e-77	8.677302841536539e-46	0.005688003913583075	0.00045495115073812493	1.499737186250855e-08	5.961569199138672e-05	0.05499136221472461	4.458429109242989	0.07593892969313605	1.181191003268347	0.01490156871770375	2.694723556166161	8.4345039796311235e-75	0.4983877234576223
-0.9158316633266533	1.405425810915526e-74	1.3995444485968623e-34	2.2375155323651783	3.49126837302468e-75	1.2768233953994992e-75	3.7875014102827814e-19	1.2361650502956234e-29	1.8771581951629949e-75	2.548854472269993e-47	0.0022121397985789084	0.00015265083807346723	6.691316389213484e-08	1.8002916222243628e-05	0.11409203882653292	3.3415322245463908	0.15366460486557204	1.1246443313538779	0.03374146375612852	1.6694958837612122	5.809977605778425e-73	0.43385344699704653
-0.9038076152304609	1.1965875264182884e-72	6.488222352405872e-36	3.189708420253108	3.014189677651582e-73	1.1177207849054534e-73	3.806960049598532e-20	2.010011583289979e-28	1.632652172526531e-73	7.066266406516638e-49	0.0008119878434098204	4.835312503875263e-05	2.817683741867383e-07	5.131087337393706e-06	0.22340890497936358	2.363707412582146	0.29347807269453496	1.3460983908213606	0.07253386367115591	0.9822558094817163	4.660997049283238e-71	0.42360283141537725
-0.8917835671342685	9.616898457094872e-71	2.838893033532753e-37	4.2916093849209265	2.4564417151029955e-71	9.23597427847991e-72	3.611504088514466e-21	3.0846431891965235e-27	1.3404010785523988e-71	1.8489262747384776e-50	0.0002813006662567951	1.4508700002872242e-05	1.1198431614717675e-06	1.3802578595933896e-06	0.41288575074958056	1.578069245343913	0.5290252987192423	1.841938777645922	0.14728363863759925	0.5484387627423212	3.5293299283622526e-69	0.46747745841133936
-0.8797595190380761	7.295946982630796e-69	1.1723481670786958e-38	5.449713398285733	1.8897011154490466e-69	7.2041216953278e-70	3.233569336087095e-22	4.4678191496929e-26	1.0387869221533119e-69	4.5659773218684484e-52	9.197637090236378e-05	4.33344265977115e-06	4.200552662062998e-06	3.5042519695246424e-07	0.7201841978882044	0.9943577668851932	0.9000941256682713	2.5968770931361407	0.2822934620792788	0.2904086074909197	2.5223350717230326e-67	0.5617014756112582
-0.8677354709418837	5.225002903397525e-67	4.569287280101081e-40	6.531477205507944	1.372248820220852e-67	5.304328772623754e-68	2.732502198934607e-23	6.107598937594882e-25	7.599257965845462e-68	1.064222485147049e-53	2.838350694370302e-05	2.114037435356705e-06	1.487099202648062e-05	8.396817203149271e-08	1.1856092059289975	0.5913485824076612	1.4455436827818442	3.570833685950299	0.5106672862354902	0.1457484531429914	1.7014200216209853e-65	0.6990636777229903
-0.8557114228456913	3.532253492647131e-65	1.6808331096391795e-41	7.388111536042626	9.406501375107478e-66	3.68666025308602e-66	2.1793307055020312e-24	7.880063404665887e-24	5.247729186418376e-66	2.3410764598299803e-55	8.266851069221773e-06	4.146457134805596e-06	4.968871014158291e-05	1.898971062969835e-08	1.8421450827336736	0.33191641048589404	2.1915140176287866	4.686898818758259	0.8718874745659039	0.06929008250462657	1.0832278112540661e-63	0.8690912771863912
-0.8436873747494991	2.254135263198635e-63	5.83559307540431e-43	7.887506794012124	6.08669323019935e-64	2.418752327162354e-64	1.640476566904833e-25	9.595623257162301e-23	3.420816410271251e-64	4.860525917657469e-57	2.272471518616746e-06	1.382861226036388e-05	0.00015669667492400265	4.053276869872215e-09	2.701409511226391	0.17583210108553907	3.1368602230854563	5.828134776442294	1.4049706108799398	0.031188563401980715	6.509219929560643e-62	1.0583037690972852
-0.8316633266533067	1.3579171773657563e-61	1.9121840071928036e-44	7.947496125352046	3.717880006729318e-62	1.4979858038586927e-62	1.1654703978362609e-26	1.1028106214279832e-21	2.1049848166786594e-62	9.527271735864268e-59	5.895777146628814e-07	4.6170834908058264e-05	0.0004663866538152917	8.165418892693086e-10	3.7388791721158263	0.08791275327396629	4.240394102911201	6.848607526047041	2.1367727342723417	0.01328574504489595	3.6918196614558043e-60	1.250693065345015
-0.8196392785571143	7.722080167346558e-60	5.913691137905855e-46	7.557970261883508	2.1437430755240242e-60	8.757588323536125e-61	7.815027529044315e-28	1.196225256130688e-20	1.2227336354744087e-60	3.454165588403093e-60	1.4436700449138237e-07	0.000146087579383073	0.0013101370326567543	1.552511921085774e-10	4.884016124396432	0.041484883321046204	5.4162200498627975	7.598693857403816	3.067140740118639	0.005353959969943535	1.976314469733882e-58	1.428616812304524
-0.8076152304609219	4.145392573443553e-58	1.726123520789809e-47	6.783663676076511	1.1668536183859026e-58	4.833085883887452e-59	4.99153349827291e-29	1.2246423394688256e-19	6.704731775121039e-59	9.255275140188498e-59	3.3364076369873246e-08	0.0004363768609466729	0.0034735344195098703	2.7859652390096733e-11	6.021408104045913	0.018476178088902624	6.542681280010839	7.958278675345711	4.15521358055823	0.0020404078627276763	9.985675912824909e-57	1.5742835923330614
-0.7955911823647295	2.100729285933292e-56	4.755206573307251e-49	5.746556920983022	5.995553615314211e-57	2.5178531742984013e-57	1.094369620947415e-29	1.1832863325775165e-18	3.4705692446675754e-57	4.773927009801033e-57	7.277371461945219e-09	0.0012302753607453185	0.008691820844795141	4.718464788557439e-12	7.006581464445931	0.007766380815110226	7.486451001389308	7.866891171979709	5.312968905625895	0.0007351656071947885	4.762189838143672e-55	1.6718936557166901
-0.7835671342685371	1.0049638222927861e-54	1.2364310505912355e-50	4.594469713162406	2.908135273864526e-55	1.2382406531466733e-55	1.3124767579936083e-28	1.0790826300214504e-17	1.695871774645029e-55	2.3252924139010002e-55	1.498146401705553e-09	0.0032736160587919236	0.020527412089740432	7.542407957192649e-13	7.694961554716868	0.0030811262881369757	8.137039118774558	7.339692295461121	6.411586002432865	0.0002503641709911499	2.143610746249452e-53	1.7102440602327185
-0.7715430861723447	4.538471883247459e-53	3.2769307708471122e-52	3.466948165535771	1.3316055208385866e-53	5.74845957278404e-54	2.0297038552036835e-27	9.287607010092609e-17	7.822790247309993e-54	1.069187018862328e-53	2.910839388908985e-10	0.008221242701899034	0.04575535309139795	1.1378986835148965e-13	7.976506859240867	0.0011536779505954258	8.441054850613298	6.463071499541149	7.302607274068346	8.057611893235345e-05	9.10746480167673e-52	1.6852699749576725
-0.7595190380761523	1.9348658285737332e-51	1.0510523104670703e-51	2.469127858752882	5.755932074886494e-52	2.5192589208005724e-52	2.966235200896249e-26	7.544617644622836e-16	3.4065147317567534e-52	4.6409541813084265e-52	5.33785172831539e-11	0.01948639375570147	0.09625734900976167	1.6202478219667058e-14	7.804825045152619	0.0004077030503120389	8.42314617865104	5.371369663666407	7.850091052611792	2.452122801264029e-05	3.6522796878721337e-50	1.6017367882965963
-0.7474949899799599	7.787127446509275e-50	4.235901355272719e-50	1.6596789521974578	2.3487587058634584e-50	1.0422509751311416e-50	4.091331319046907e-25	5.784354678394071e-15	1.4003689370934185e-50	1.9016990089307495e-50	9.238448547915269e-12	0.04359229703364976	0.19112176955121082	2.1774268457312616e-15	7.210455639207679	0.00013598393506182523	8.183591117190463	4.213234476831261	7.964448681327981	7.138076963082659e-06	1.382446553915143e-48	1.4733133027680485
-0.7354709418837675	2.9586413139521445e-48	1.622426823233841e-48	1.0529042324063826	9.047895212989113e-49	4.070553171189493e-49	5.326083836164359e-24	4.185591783678561e-14	5.434531979882754e-49	7.356321980360046e-49	1.5090924912313891e-12	0.09203908865341583	0.35815473261205083	2.7617856914667116e-16	6.29361148008786	4.2807072053184666e-05	7.870461015172042	3.1191091160171562	7.62642524784343	2.329469431338117e-06	4.939165597626694e-47	1.3206375024667687
-0.7234468937875751	1.0612055151895096e-46	5.866474851163041e-47	0.6304315708309541	3.2903876285675903e-47	1.5007894581235915e-47	6.543884441304274e-23	2.8585322764468477e-13	1.9910096478192927e-47	2.686382519174386e-47	2.3265744121927937e-13	0.18340836559469162	0.6334546173655946	3.3061355298372436e-17	5.1995445234141195	1.2718260563260036e-05	7.634019903862108	2.179364172278186	6.892401887920012	2.132821212122598e-06	1.6656477350451748e-45	1.1676319946173979
-0.7114228456913827	3.5933748938659634e-45	2.0025544231684077e-45	0.35626361998011064	1.1296424942144304e-45	5.223662376912426e-46	7.588352907316887e-22	1.8425259207148323e-12	6.886211562751218e-46	9.261195500860024e-46	3.3853401500746577e-14	0.3449453121273749	1.0574128738179096	3.7353870240302974e-18	4.0860400050172245	3.5663518548403718e-06	7.5784081350699815	1.4371871639896052	5.879013305107479	6.182815181538445e-06	5.302013330875483e-44	1.03696400821393
-0.6993987975951903	1.1486964733613352e-43	6.453427192989373e-44	0.19001615583870815	3.6612867907638047e-44	1.716419252989083e-44	8.305077591200777e-21	1.1209039189894351e-11	2.2484725397399604e-44	3.0141330649876446e-44	4.6491328024842825e-15	0.6123019309179171	1.665934632795732	3.9832249554355437e-19	3.0943596958154185	9.438542455810116e-07	7.727452435503954	0.8945016181373023	4.7328481298363485	2.1144793941793635e-05	1.5930546426315043e-42	0.9458718343752391
-0.687374749498998	3.4666646959960663e-42	1.9633585523290677e-42	0.09565405053125214	1.120288231047617e-42	5.3243765325923694e-43	8.57875260428683e-20	6.435872685961921e-11	6.931060812932708e-43	9.261007933037507e-43	6.025954767733206e-16	1.025806121129787	2.47716877206607	4.008836444881379e-20	2.3317129357066575	2.3575990860724274e-07	8.01678163320942	0.5254521914617929	3.596043776440439	6.941023916413317e-05	4.518114640612445e-41	0.9034344563304426
-0.6753507014028056	9.87703152873671e-41	5.639184251506706e-41	0.0454540569321361	3.236188784177727e-41	1.5592495030381298e-41	8.363515548438292e-19	3.487632985298171e-10	2.0170730138646395e-41	2.6863281873018004e-41	7.371639061508862e-17	1.6219939085532975	3.4764622312114875	3.807905106613076e-21	1.8670619344374346	5.558009064196445e-08	8.315077025450035	0.2913195030758914	2.578764283769012	0.00021528462061675514	1.2095546453141673e-39	0.9098174141989382
-0.6633266533066132	2.6567676001487884e-39	1.529131987520949e-39	0.02041143174757364	8.825736686971841e-40	4.310905740259944e-40	7.695518187576387e-18	1.7837680633558376e-09	5.541897048802768e-40	7.356472259663307e-40	8.511125980723468e-18	2.420568776491301	4.604725249079891	3.413800768227591e-22	1.7360439803424965	1.23666714344835e-08	8.466848535655197	0.15243692827217326	1.7453502740068467	0.0006302583490888932	3.0566158278657443e-38	0.9573507724047502
-0.6513026052104208	6.746801177677221e-38	3.9146277698731476e-38	0.008733391250294785	2.272408348961849e-38	1.1252067397309492e-38	6.682995129770299e-17	8.610537589479497e-09	1.4375256676300788e-38	1.901931365785796e-38	9.275733488008465e-19	3.409336832480413	5.756443468102307	2.888514166232998e-23	1.9477735624326766	2.5969923451034986e-09	8.341616564348225	0.07528268370168693	1.11490490439564	0.0017414482627022712	7.291372999855957e-37	1.0327916433090738
-0.6392785571142285	1.6175749493987727e-36	9.461452518217833e-37	0.003776638898236755	5.5238973553442615e-37	2.7727587738833376e-37	5.477579578710179e-16	3.9228926640319026e-08	3.5204546245428716e-37	4.642373030637647e-37	9.672942095268054e-20	4.53217498314136	6.79186694955327	2.3067212010025854e-24	2.4873127072714127	5.147220799021248e-10	7.872685131898409	0.035090073003500054	0.6721672192974744	0.004541370745821612	1.6418649590024387e-35	1.1199807556776569
-0.6272545090180361	3.661493429022274e-35	2.158998244905907e-35	0.0022485273361277877	1.2677524248991667e-35	6.45079392742714e-36	4.23731277363335e-15	1.686812688333985e-07	8.139802063762402e-36	1.0698199960600684e-35	2.3763054476000705e-20	5.686272960804939	7.563255756686061	1.738601252182003e-25	3.311801891347771	9.628519163313081e-11	7.073387776679888	0.015436815955570535	0.3824732858258274	0.011177575811031128	3.490056256916151e-34	1.2023027379612388
-0.6152304609218437	7.825010277649796e-34	4.65135477677872e-34	0.0030272815784705585	2.7470024649261115e-34	1.4169065461998164e-34	3.093688793791178e-14	6.845600777979403e-07	1.7769170725924372e-34	2.3276233032607656e-34	1.4863367269503868e-19	6.73337827111912	7.949027998640773	1.2367705939670056e-26	4.343439240751614	1.6999815925574977e-11	6.027685222867587	0.006409371668990862	0.20540412475031847	0.025965253453066325	7.003291828769153e-33	1.2647168724703524
-0.6032064128256514	1.5788837093162752e-32	9.461177912789254e-33	0.0066930507803309915	5.619864602667473e-33	2.9383407264641507e-33	2.1318026685683706e-13	2.62204748788709e-06	3.6623960156681826e-33	4.781367631079651e-33	1.4212734308952646e-18	7.5252788648258635	7.885112845349968	8.303564170732452e-28	5.466109717462711	2.836941010096122e-12	4.861390658706615	0.002511640409453168	0.1041121678323582	0.056927456975247905	1.3266474824331949e-31	1.2954069512196544
-0.591182364729459	3.0078765906100917e-31	1.8170032349809285e-31	0.015775624459744612	1.0855295985927234e-31	5.753104939480121e-32	1.3864418343435787e-12	9.478809888301334e-06	7.127139037122424e-32	9.273325872421223e-32	1.289921562725666e-17	7.937732491841866	7.382445724964451	5.268963279987051e-29	6.532546295220115	4.771680410975336e-13	3.706195503957806	0.0009289316123831574	0.04980559054578913	0.11779728385011021	2.372476647410445e-30	1.2871618462632006
-0.5791583166332666	5.410294897260467e-30	3.294712028510353e-30	0.03571794944511157	1.979765222723619e-30	1.0635263893040892e-30	8.51021598506804e-12	3.2340843912264105e-05	1.3095566250702095e-30	1.6981251955312798e-30	1.1049821284361964e-16	7.902319680037902	6.524135688660202	4.494668530822131e-30	7.385005831623242	2.843525730589266e-13	2.6690481076482335	0.00032426068722004263	0.022487385949505268	0.23005572486925083	4.0054561526496887e-29	1.2384563484886686
-0.5671342685370742	9.188395709058061e-29	5.640756832338735e-29	0.07650545591801249	3.409176721881308e-29	1.856295455381176e-29	4.9301914699473116e-11	0.00010414373740742232	2.2719574704018142e-29	2.936039813325707e-29	8.933706462529086e-16	7.425009367949361	5.443520480187701	2.3570192422526086e-29	7.886064743959165	1.4275380300507855e-12	1.8150067662453235	0.00010682899196266091	0.009582616965328302	0.42404806791731675	6.384357856460137e-28	1.1539974235961155
-0.5551102204408818	1.4734094043504685e-27	9.118485841337593e-28	0.15470965565432027	5.543156948531129e-28	3.059188389953452e-28	2.695698176849659e-10	0.0003165186067398517	3.721783900656724e-28	4.793137635709247e-28	6.8169856607066154e-15	6.5845135032219	4.2914927648197425	3.8333281363046013e-28	7.9503052863986206	8.700639150509392e-12	1.165201330063873	3.3217598955886486e-05	0.003854016410749086	0.737702759383629	9.6075000842294e-27	1.0444064526218404
-0.5430861723446894	2.2308982715705888e-26	1.3918140301658588e-26	0.29528710250309187	8.510306075239472e-27	4.760291080980096e-27	1.391114954408918e-09	0.0009079242312958627	5.75686160485101e-27	7.388422384642335e-27	4.9095010556741546e-14	5.511053851199541	3.204814241009632	5.931079993059585e-27	7.5655176177897365	5.0362258595368215e-11	0.7061107621168712	9.748361366934352e-06	0.001462942529748165	1.2112450145335711	1.3650403926981749e-25	0.9248204602858191
-0.531062124248497	3.1894567846218264e-25	2.0059540301175936e-25	0.5319344947440411	1.2337368596767528e-25	6.994188228602528e-26	6.775464108656362e-09	0.002458013388080922	8.408397718262052e-26	1.0753900382407792e-25	3.3370799407075776e-13	4.3534132252288105	2.2854370963684287	8.66547257411948e-26	6.795084513658777	2.751706096740422e-10	0.40389179694992655	2.700096449354668e-06	0.0005241133802499385	1.87701123653715	1.8312090545370735e-24	0.8124878598701439
-0.5190380761523046	4.305690792876675e-24	2.729924697222209e-24	0.9043913795320359	1.6888800808944336e-24	9.703457494783127e-25	3.114579022858387e-08	0.006280629235882698	1.1596934354212641e-24	1.4779914912844322e-24	2.140819926729409e-12	3.2457076953669044	1.5954807680923437	1.1955015389195749e-24	5.760253026227305	1.4190066496713382e-09	0.21805274724956225	7.058480365818649e-07	0.00017721786653741931	2.745276028529775	2.3195545218922303e-23	0.723781011525766
-0.5070140280561122	5.488670816250456e-23	3.5081604917863045e-23	1.4512391639725348	2.183152863994418e-23	1.271190114195083e-23	1.351275600149441e-07	0.015146292667602519	1.5103788727535717e-23	1.9181351993975618e-23	1.2962176836161218e-11	2.2838795379228407	1.1662675926452735	1.5574614618858446e-23	4.608661250487399	6.906390297730282e-09	0.11111009420906182	1.7415158027600044e-07	5.65553945080391e-05	3.7895656807757994	2.7743680087041107e-22	0.6712963242136757
-0.4949899799599199	6.606925474818624e-22	4.257131581939494e-22	2.197889461533763	2.6649515565327666e-22	1.5725314296003938e-22	5.533154421103663e-07	0.03447416910101267	1.8576001243417188e-22	2.350705359651541e-22	7.40730147909708e-11	1.5167753332259943	1.0152313729929139	1.916038612880423e-22	3.480111089414574	3.172503288608301e-08	0.053436246089115985	4.055345904993022e-08	1.7034321663006652e-05	4.937159239483175	3.1335512530425105e-21	0.6617547285915111
-0.4829659318637275	7.510170268124112e-21	4.878360471671886e-21	3.1416440626964923	3.0720324642093353e-21	1.836976756805141e-21	2.1383851126491253e-06	0.07405690299829658	2.1575145570249674e-21	2.7204446642097895e-21	3.9950882321555536e-10	0.950722115345096	1.162701507942474	2.2259844272541593e-21	2.4802530913645158	1.3754262846554151e-07	0.02425526851158839	8.91276925710289e-09	4.842391816344205e-06	6.070844465961379	3.342298438407481e-20	0.6952242271225839
-0.4709418837675351	8.061748922297845e-20	5.2791126105574007e-20	4.238306768409258	3.3443044415010335e-20	2.0264451943360608e-20	7.799797525772825e-06	0.15014869443835455	2.366479165207253e-20	2.9731447534557966e-20	2.0336537174881634e-09	0.5624322444375055	1.6412807028367395	2.4422084972424324e-20	1.6683350539546562	5.628035569295739e-07	0.010391121487953948	1.8487649464388841e-09	1.2992097928713364e-06	7.045395107539198	3.3667740640135803e-19	0.7658149679398479
-0.4589178356713427	8.172399050312172e-19	5.394981352789445e-19	5.396498633473169	3.4382888156656206e-19	2.111081879264251e-19	2.6851281106861585e-05	0.28731734841852236	2.4513884911668974e-19	3.068592380495669e-19	9.770390235586456e-09	0.31402997234087576	2.4929814214643495	2.530455433511674e-19	1.0591436454506784	2.1735048965110133e-06	0.004201497387582898	3.619386886707303e-10	3.289901681801216e-07	7.716953367762336	3.203096887773221e-18	0.8635577625103007
-0.4468937875751503	7.823898115693564e-18	5.206831302646047e-18	6.485090342479145	3.338484366198809e-18	2.076955910945504e-18	8.724307588205147e-05	0.5189032785368658	2.398258647654915e-18	2.991043509430504e-18	4.430279137842833e-08	0.1654840977003275	3.7528941993626823	2.476186722640106e-18	0.6346156011739786	7.9222526365242e-06	0.0016033585066861054	6.687635656279682e-11	7.86268412384881e-08	7.9775709197574045	2.8783471923578763e-17	0.9768128542921058
-0.4348697394789579	7.073975225768855e-17	4.745970382472035e-17	7.355365612649343	3.0615519752912455e-17	1.9298134845855107e-17	0.0002675353669487356	0.88449474082644	2.215996914039092e-17	2.7534738930166523e-17	1.895983469627631e-07	0.08230490293782856	5.422640188402012	2.2885010846519534e-17	0.3588813620692225	2.725342117849789e-05	0.0005774864347266656	1.1662590346308417e-11	1.773548273739089e-08	7.783586335073845	2.443237952229706e-16	1.094407281226352
-0.4228456913827655	6.040668206333721e-16	4.0856284021273e-16	7.873662135540049	2.6517655221360467e-16	1.6934957746418804e-16	0.0007743115016325402	1.4229458410419953	1.9339595361295737e-16	2.3940280959690607e-16	7.658121951435701e-07	0.03863486715488087	7.441598689407638	1.9976396387880653e-16	0.19154699445051734	8.848662758755005e-05	0.00019630772584570535	1.919689469129449e-12	3.775717542736592e-09	7.167589021363017	1.9591757789504722e-15	1.2068518712201501
-0.4108216432865731	4.8719516275902756e-15	3.3219296464281624e-15	7.954878674449095	2.1694359234479003e-15	1.4036200371628587e-15	0.0021151174788510323	2.160557165967072	1.5942178079780612e-15	1.9660023198471278e-15	2.91940457891925e-06	0.017116596577382064	9.66738152006328	1.647015841711154e-15	0.09649038857329616	0.0002711555728371116	6.298213433352006e-05	2.993099985453308e-13	7.586495562287718e-10	6.2294645628371805	1.48424291994733e-14	1.3064170541908442
-0.3987975951903807	3.711368702396963e-14	2.551151573474373e-14	7.585332471511887	1.676467096517279e-14	1.0988256312122385e-14	0.005453025811833371	3.0961887497571543	1.2413324515048667e-14	1.524975917956229e-14	1.0503899729118644e-05	0.007157142791332513	11.877056698833332	1.2826568240283488e-14	0.0458751021644661	0.000784230449947798	1.9071361049368274e-05	5.2560906743445116e-14	1.438819466945961e-10	5.109902564311661	1.062436552613241e-13	1.3863889780518281
-0.38677354709418843	2.6705227444458246e-13	1.850606778028843e-13	6.826529277737151	1.2237687972910035e-13	8.125314769650741e-14	0.013268593467628233	4.187678865623753	9.130366107156907e-14	1.1173394396570331e-13	3.5669015741707776e-05	0.0028245302109355455	13.79559258357414	9.435696742288653e-14	0.020585162943551307	0.0021406868578612817	5.450424374071113e-06	7.190479674637704e-14	2.5850093253711427e-11	3.9560228729646045	7.186440062856366e-13	1.4402341846423667
-0.37474949899799603	1.815134570612187e-12	1.268070075419076e-12	5.798418652678482	8.438805585391878e-13	5.675493470360874e-13	0.03047168696277414	5.345687752028806	6.344082057640245e-13	7.73340806824892e-13	0.00011431835324675779	0.0010520516026443043	15.148470121234464	6.557048373889263e-13	0.008717979613459357	0.005515017058905812	1.470156174601874e-06	4.640805861311216e-13	5.0473283916125634e-12	2.8906082922923146	4.593967118456669e-12	1.4614528670998967
-0.36272545090180364	1.1654472832575458e-11	8.208130720611754e-12	4.64839960579999	5.49746690759095e-12	3.7449021452006245e-12	0.06604689169630458	6.440477691114898	4.164399375715637e-12	5.0564121095349496e-12	0.00034580006547550593	0.00036983851722794645	15.724814003557102	4.3046253495299475e-12	0.0034846700687921183	0.013409878806766931	3.7427157574826395e-07	3.078875509585007e-12	5.278073668200348e-12	1.9934436784514382	2.7757485426525364e-11	1.444539621621416
-0.35070140280561124	7.069200960000813e-11	5.019258315952364e-11	3.5170749070412124	3.383521051163088e-11	2.334392298465329e-11	0.13511157125532294	7.323469013983446	2.5826356239274962e-11	3.123371127967223e-11	0.0009872302663043312	0.00012270763289940934	15.430797486783723	2.6697968561279743e-11	0.0013145943576165727	0.03077422475301292	8.995945931371747e-08	1.9328032930604156e-11	2.856973560737778e-11	1.2974868678877873	1.585441024500893e-10	1.3868569347194524
-0.33867735470941884	4.0510394181731017e-10	2.899701791703218e-10	2.511562881480261	1.967552530819576e-10	1.3747658688427017e-10	0.26086570088614564	7.859590009300114	1.5133075704308574e-10	1.8228046502875556e-10	0.002660088800005297	3.8425236902906254e-05	14.314476190572762	1.5644516928935503e-10	0.0004680651017610351	0.06665514315587795	2.0591441746033517e-08	1.146316310612247e-10	1.6698844975531587e-10	0.7970512505601213	8.561745276332292e-10	1.2906683889171275
-0.32665330661322645	2.193349098697797e-09	1.5827486194719103e-09	1.692742000832986	1.081094776607977e-09	7.649486538990967e-10	0.47536334793015483	7.960992429112133	8.378626187136572e-10	1.005124950142229e-09	0.00676484888807206	1.1357156955402063e-05	12.552881956237158	8.661925500972184e-10	0.0001572921611238193	0.13625877697798397	5.46067458229081e-09	6.423261977822168e-10	9.253779596073807e-10	0.4621189735833337	4.372063314331203e-09	1.1643645501305833
-0.31462925851703405	1.1220786337911393e-08	8.16289088564526e-09	1.076767073243871	5.6132245149196706e-09	4.021739293441732e-09	0.8175582054205843	7.610598399310867	4.3835963679530115e-09	5.23713479876318e-09	0.016236947134029966	3.171446539329402e-06	10.40607653294743	4.531736451048018e-09	4.989143045950561e-05	0.2628933415081161	6.5843869621193306e-09	3.400706855988243e-09	4.845704442509589e-09	0.2528748473101345	2.111531697359775e-08	1.0221529244434628
-0.30260521042084165	5.424313995822805e-08	3.978145770995466e-08	0.6464532021726423	2.7542681395135945e-08	1.9980468338881687e-08	1.3270764690838197	6.866804389910662	2.1673729063089342e-08	2.57866115221117e-08	0.03678197188010924	8.522444849686013e-07	8.154527384800051	2.240499742505991e-08	1.495504617052899e-05	0.47871713394875265	2.8202780541156063e-08	1.701280555512412e-08	2.3977031671411694e-08	0.1305995846737141	9.646649218388488e-08	0.8820488160416302
-0.29058116232464926	2.4780329877729237e-07	1.8321294748749103e-07	0.36630014700584773	1.2772683732588926e-07	9.380855655267176e-08	2.033094193412476	5.847561880872385	1.012787138483213e-07	1.1999348215227933e-07	0.07864119209993028	2.933149887154749e-07	6.04045126361588	1.0468638902424532e-07	4.3209043244058605e-06	0.8227400878209099	1.3026775947275777e-07	8.042840065048867e-08	1.1211614762564797e-07	0.06365943034509966	4.1697454768159427e-07	0.762622726384446
-0.27855711422845697	1.0699122438185624e-06	7.974579129999896e-07	0.19589549951712312	5.598614741750634e-07	4.1625784142191675e-07	2.9397023175706454	4.699798897388701	4.4732538579014686e-07	5.277439185174605e-07	0.1586900965070696	4.3199313483908956e-07	4.229484949119929	4.623159273513177e-07	1.5759138068789465e-06	1.3345372249273364	5.718017889814031e-07	3.59340670706753e-07	4.954647950029169e-07	0.0292868688411918	1.705646914196841e-06	0.6793702637453904
-0.2665330661322646	4.366262860706202e-06	3.2807759653671354e-06	0.09888260084345817	2.31977367953305e-06	1.7458516661824681e-06	4.011747318639198	3.565070536463745	1.8676382854019692e-06	2.1939871903406275e-06	0.3022279822884822	1.624545541348533e-06	2.799240215618472	1.929890601369613e-06	2.1686718098427993e-06	2.0430697519525745	2.372755651394544e-06	1.5174240468136828e-06	2.0695247845915974e-06	0.012717900503269491	6.604098896679407e-06	0.6416495183755088
-0.2545090180360722	1.6843731443416138e-05	1.2758739745330276e-05	0.04712845053798808	9.08710644070448e-06	6.92186307474138e-06	5.167117387550749	2.5523602083205614	7.37179037554439e-06	8.622584344172703e-06	0.5432573805721728	6.423419033547903e-06	1.7511120669706888	7.615838458766678e-06	7.520251071441633e-06	2.9520281459533253	9.30710362793451e-06	6.056968936597451e-06	8.171223618607003e-06	0.005218032063390793	2.4209576526281076e-05	0.6509176291082788
-0.24248496993987978	6.14305337873434e-05	4.6908474255163155e-05	0.02126910681730361	3.365686766806297e-05	2.5945365192489465e-05	6.281280388644821	1.724662179160538	2.751160543492591e-05	3.20394665940679e-05	0.9216476796975979	2.415512362885873e-05	1.0353818511713575	2.841480061189672e-05	2.7866395266086314e-05	4.025719298678289	3.4512470646964094e-05	2.2855995534662537e-05	3.0500874830424414e-05	0.0020415367800034707	8.404664432286037e-05	0.7006240942783843
-0.23046092184368738	0.00021183809680128726	0.00016306563563205334	0.00928799533746285	0.0001178822289584419	9.195454959326735e-05	7.206673466401134	1.0999488634352848	9.709092618000482e-05	0.00011257315322617333	1.4757659361902808	8.591387401790852e-05	0.5786724117014697	0.00010024652407546694	9.841321299034487e-05	5.1814895604723255	0.00012100189947868402	8.154456746196689e-05	0.00010764692475729123	0.0008280165898090872	0.0002763945776098709	0.7777165908149274
-0.218436873747495	0.0006908122366497499	0.0005360466768414296	0.004539284728668378	0.0003904937595223498	0.00030819434923934737	7.803935146549091	0.6622909797947232	0.0003240589825791898	0.0003740670091081702	2.230355963200879	0.0002889747595724994	0.3059207017921616	0.00033446745933009254	0.00032883301144714667	6.294490636084121	0.0004011658240933605	0.0002751056263762797	0.00035926632267148037	0.0005629170867209691	0.0008612654407580188	0.8653784190347278
-0.2064128256513026	0.002130696160837358	0.001666633870280487	0.004138768857930022	0.001223608281191989	0.0009769720539572558	7.976294547719484	0.3769653888745979	0.0010231090801219615	0.001175707153074061	3.1817004405545553	0.0009193052723006291	0.15367308970912621	0.0010555218037161644	0.0010392521314868247	7.217381939695597	0.0012578802962227983	0.0008777675270673888	0.0011340318134555973	0.001063920422983528	0.00254373183993508	0.9464121156558963
-0.1943887775551102	0.006216785884812401	0.004901756088952362	0.008265102230377082	0.0036275427695677035	0.002929686826880257	7.695717991812493	0.2043138884121995	0.00305597485580911	0.0034959247998090828	4.284763775407192	0.0027665433442932803	0.07543070174739061	0.003151274639746371	0.003107101987549805	7.811999029543412	0.003730907946938902	0.0026491635317872743	0.003386132911271415	0.0029704779817922855	0.007123066521148138	1.0066801414621713
-0.1823647294589178	0.017162464378207145	0.013640265465687789	0.02081074334213323	0.010176834830915575	0.008312393027747951	7.011631682340058	0.10965867451011724	0.008637618142387218	0.00983615015300612	5.448761978976911	0.007877288993074286	0.04193595116725735	0.008902195196043114	0.00878951203957164	7.984475797110402	0.01046972261058222	0.007564314788847405	0.009566169161005713	0.008369600050502912	0.01891755273252439	1.0382748454508492
-0.1703406813627255	0.044839389658296216	0.03592113342468281	0.05200427855351436	0.0270234910593339	0.022319832029504064	6.039713529123306	0.0692795902441339	0.023107412341087298	0.02619302697121114	6.547005473784854	0.02122615669154548	0.03983514897211138	0.02380107181633135	0.023531271420759958	7.712829661944426	0.02780338834459815	0.02043875481557998	0.02557544185905366	0.022473039343154155	0.047666454788849094	1.0426293773593165
-0.1583166332665331	0.11089579449323145	0.08954517760252446	0.12399014098720064	0.0679374175029579	0.05673112335307959	4.936472748532666	0.07439185666531328	0.0585235039029475	0.06603177885195474	7.443325157901716	0.05414103383363621	0.07180788314880826	0.06024118731551838	0.05963568801058372	7.058530913662063	0.06988940518799046	0.05227180205932791	0.06472427048892762	0.057164080114815385	0.11398975321463897	1.034512035841495
-0.14629258517034072	0.25969812432820727	0.2113599360470923	0.28067765239122405	0.16174819545110483	0.13653259408173393	3.871320129016289	0.13599776084256043	0.14036326195968366	0.15763413431801435	8.031925644653477	0.13075583660046777	0.16070469191032039	0.1443815013839685	0.14311007913218987	6.160466251307908	0.16634125682223888	0.12656878032821967	0.15509298607511224	0.13770149399156095	0.25881382457444346	1.0485597067607908
-0.13426853707414832	0.5760499404577502	0.4725324467546665	0.6030876363373854	0.3648148646942662	0.3112218591299494	3.0089536441422595	0.29356273777243036	0.31890350177025817	0.35646501594849256	8.282520632055768	0.29909521735804245	0.3597143034046956	0.3277862870107193	0.32529453366410666	5.21780788174938	0.37497722181288967	0.2902456688021804	0.3519951756313555	0.3142115782076322	0.5581507769678403	1.1503695461836032
-0.12224448897795592	1.2107296741040412	1.0009884062824748	1.230422421451024	0.7797701932234293	0.6721634670952947	2.5108921774688535	0.6297583472455217	0.686602411882498	0.7638557837412672	8.280589265131551	0.6482232532052473	0.7697812538647139	0.7051654031393952	0.7006233651669409	4.473451968763382	0.8009172610701965	0.6305765000625214	0.7569353993367409	0.67941132930699	1.1437838546159202	1.4537320868079004
-0.11022044088176353	2.412182855374742	2.0100091156678683	2.3846819116540248	1.5801626790329175	1.3760179483151078	2.5576665805318717	1.2917857670016137	1.401429723032555	1.5517239344011957	8.254392671499984	1.3316224034148056	1.5637374556478278	1.4381196446712716	1.4304587263266162	4.208927668943685	1.6215628530569353	1.2984280452653223	1.5429054795497745	1.3926919547077372	2.228260118956408	2.143838376852613
-0.09819639278557113	4.557802532254746	3.827797615591795	4.39276806124607	3.0372714994878613	2.6712575539906	3.384987761107642	2.516641795443585	2.7130846975485827	2.9897403941074514	8.584341035488164	2.594054943274886	3.013275972811136	2.7817157542404214	2.7698576448984302	4.754746129088641	3.113558419194102	2.535173843705598	2.9825387145182836	2.7077033190871433	4.128929200667535	3.5028623443876343
-0.08617234468937873	8.171841546839051	6.917106064323942	7.69549284697986	5.5404858378227235	4.92013747038256	5.320153829880424	4.65307611176239	4.984466233187057	5.466472783600441	9.7931942054184	4.794568355481852	5.510047030760077	5.106061246206595	5.089458101208412	6.509626976248342	5.672890719256981	4.696134684730733	5.470651013136338	4.995914168749612	7.28119383729603	5.9294486531635915
-0.07414829659318634	13.911589776845133	11.868751100544962	12.82977814582468	9.597676839156385	8.603408604022011	8.800449333493397	8.167931743912037	8.695840909121735	9.490997480038715	12.515111530205221	8.413158086405184	9.567182678187692	8.900088923315172	8.879659566563184	9.95224216874772	9.814370544900923	8.25823111949895	9.527436023400547	8.753441764296882	12.227432145966402	9.938738924222347
-0.06212424849699405	22.503104493564464	19.351575816202242	20.371533173951036	15.799842046846187	14.292197939737711	14.35484007778205	13.621524789365104	14.416528713208237	15.659165888437327	17.4386314714198	14.025487835111006	15.785344572421835	14.742182667261794	14.721631187670793	15.624649637144843	16.134819827331068	13.796305530964615	15.76596146937624	14.575376317198256	19.568009549577745	16.12743565022862
-0.05010020040080165	34.61664731601367	30.008017740137817	30.834718975901666	24.738477842858835	22.57435231185729	22.535821918454435	21.59910927558567	22.731986067083184	24.572676393557177	25.217536410863296	22.23249692764173	24.77148675934808	23.225499885256212	23.212868201900672	24.070842725682105	25.228839664252796	21.914773240911366	24.811301989658432	23.08437328649555	29.867171921539526	25.092449942749973
-0.038076152304609256	50.69139958737572	44.30064418097874	44.53706768198355	36.87677295880003	33.93368989727397	33.80123397897793	32.59592144075775	34.12526804314535	36.71157345738844	36.34927920398404	33.54236327044913	37.01111852298441	34.837193199219904	34.84640637061323	35.727610652707625	37.55901432439653	33.13160761208117	37.171056923213015	34.81105150635818	43.52025062198884	37.304026171733874
-0.02605210420841686	70.74474894755714	62.33778679128319	61.46094156341861	52.39516433139633	48.599180549345874	48.364910205074615	46.871238462197084	48.82996535779391	52.28023500872174	51.034862674286884	48.22051438856526	52.71430897115429	49.809073479189585	49.86127830694811	50.78519638079946	53.30185617436524	47.7296364797369	53.07676938856305	50.04199618417522	60.606676716296946	52.95331701804347
-0.014028056112224463	94.22316176187948	83.72715826803594	81.15128439194385	71.05140766160996	66.40127685461717	66.05458454757799	64.30688009184297	66.69101904298603	71.06674273602172	69.05215459983657	66.1436235718887	71.67532084312893	67.97665771791303	68.10135235769079	69.05502305525626	72.20983293974919	65.61029853206534	72.33632824703412	68.67131389239846	80.76895969893108	71.81371904062038
-0.002004008016032066	119.95658464355958	107.51363424194625	102.6931001985374	92.10511076363812	86.68477111292354	86.22633161088828	84.31817716668829	87.08093372205727	92.36573369479316	89.6866508315025	86.70623709701013	93.19557790913822	88.6945849468629	88.93075446316018	89.89175249228643	93.53857105999418	86.19792807587619	94.24857341806428	90.10425555818051	103.1624305292431	93.16508467681753
0.01002004008016022	146.25804180137607	132.24285467436044	124.79384917666842	114.3481138794433	108.32242087703526	107.77843707905456	105.86127469014181	108.91317700808555	115.00667536528607	111.7595334370695	108.82451440547807	116.11111894028843	110.85047349317585	111.24790326192644	112.2096400289895	116.07884033894834	108.43898262066365	117.62394315571018	113.25729024680889	126.50820600476949	115.82176452426397
0.022044088176352616	171.16714952945213	156.15671001807772	145.96486029031797	136.2537887799666	129.84815275028754	129.28158431083236	127.5562742426342	130.7695768692147	137.5013339095146	133.76888454659564	131.05723508246496	138.93745570765236	132.99416677556886	133.6145488385032	134.6075703825263	138.30463964879164	130.91700164315492	140.92709713804862	136.67507581113435	149.2535313194441	138.27783187970914
0.03406813627254501	192.78567222217632	177.48208544559785	164.76163366654947	156.21897644288256	149.68983876342767	149.2039849688195	147.90757131860568	151.12149769503077	158.28451570459168	154.12295498630002	151.82634099830616	160.10562483772165	153.56218881799285	154.4786134384911	155.58121642354564	158.61080177668885	152.06687519772458	162.51738855934832	158.74759031659846	169.80876380451855	158.94420676924594
0.04609218436873741	209.61661074587607	194.73910297976246	180.02042519424566	172.83799898306864	166.44472871666952	166.17488023405878	165.56590350600578	168.59034629496963	175.98707757939928	171.40973777390906	169.6829046880087	178.22930576077988	171.14281437121917	172.43527382179627	173.7689322537036	175.5816347570241	170.4360043620499	180.9271076431985	177.9749489997061	186.80302496422172	176.41843818148362
0.05811623246492981	220.81297200870648	206.98558492713548	191.02837490022782	185.13467207122903	179.1222576413529	179.21377127511695	179.55802118433203	182.17702608801557	189.6657789114079	184.6308992436643	183.546057689071	192.32975302627403	184.71074811321841	186.45522347665283	188.1645692371946	188.22044358795262	184.92144786525503	195.10192244487104	193.20911626745493	199.293131135833	189.71408855474832
0.0701402805611222	226.27178665094746	213.93528102238125	197.5872651731369	192.69221484385878	187.28830371918457	187.86392982568688	189.41924940249947	191.40007347946195	198.92813119161744	193.33852297501946	192.85112902785556	201.95952886845348	193.76980371072173	196.02003268298185	198.24192281272457	196.08339150848067	194.92018303939847	204.54045947407877	203.80957304891587	206.8763099460606	198.3898546201733
0.0821643286573146	226.56053968595677	215.92930755560582	199.96678697268925	195.65615767964752	191.0784837603367	192.20253274964813	195.19832198041982	196.31389111517547	203.9263750901278	197.64569817598587	197.57537869372766	207.20136145184367	198.37318868337601	201.13723267603405	203.96696837432282	199.29328281667856	200.36071000165035	209.30493880609697	209.6805548283391	209.68922577191643	202.55304684347894
0.094188376753507	222.71500094543654	213.7851919778997	198.7766244009001	194.62599302516304	191.09112846712992	192.7410017997494	197.34792897067635	197.41742963797665	205.23744553671506	198.1222897488306	198.1508036362918	208.55920556158273	199.03045668236217	202.24761230758878	205.71140255190448	198.4450343176663	201.62431452396228	209.91660509606683	211.19690709453016	208.3100178424487	202.75261970624408
0.1062124248496994	215.97948229950262	208.57860520131098	194.80495734912117	190.48070320889278	188.20517929757764	190.2602410893612	196.5497058834296	195.49356801945186	203.67784544430978	195.61870852745864	195.3061573450711	206.78804368037652	196.54191825638026	200.06766538222925	204.10861129390827	194.44085474092242	199.39634466692684	207.18121817815438	209.05720626490387	203.60309587478045	199.80700560020347
0.11823647294589179	207.56388513604506	201.4207314863756	188.86968567910452	184.19218698981297	183.38197576290807	185.6353768522305	193.53562852452197	191.43033069937016	200.11294822259512	191.07271230473162	189.8930521876322	202.71758343812252	191.81464328128473	195.42077394499816	199.90150040646495	188.30259695266167	194.50046481727205	202.0008619058971	204.11542216222375	196.5519855740548	194.62171731641536
0.1302605210420842	198.47088483244832	193.28158570978943	181.7124001934647	176.67036199535045	177.50111107619375	179.69334143830608	188.95676100077395	186.06716552027768	195.30915986817845	185.3467050569841	182.74270643166102	197.11368566833636	185.70768393177505	189.10120233227184	193.8209877538689	181.00305738374934	187.76078909767125	195.2191050661734	197.23498285769796	188.11586340664348	188.04147703108077
0.14228456913827658	189.41416316457455	184.88593090148896	173.9435834369367	168.6632639319818	171.2574441828757	173.1235848555011	183.32328056086803	180.09096062084754	189.85303270599533	179.1231848137359	174.57826286944095	190.5989086493701	178.93427905378616	181.79318474817498	186.51279361550456	173.34385186610473	179.9155678646031	187.52543617612778	189.18931051232886	179.12843644665753	180.7599230488452
0.15430861723446898	180.81866391793253	176.68434097502305	166.03003892856842	160.71503343395625	165.12144564884164	166.43986419411107	177.00988547933753	173.98746988701035	184.1354741587449	172.86407023049028	165.98365360185414	183.63090379421584	172.02542164573944	174.04414208243878	178.50949533658795	165.89160882780982	171.58268223260922	179.42236728551117	180.6117185493755	170.2418484949382	173.28750643525478
0.16633266533066138	172.87538748527916	168.8844479489605	158.30719211808545	153.17078876198178	159.34840996277885	159.9784647607004	170.29972516196352	168.04097116581605	178.38103029097218	166.8232207395608	157.41258514568273	176.52235235860286	165.34077893696175	166.2749351768489	170.232615049256	158.97047402233505	163.2606079565062	171.24211939389315	171.9834875774164	161.9082946224429	165.96289443180223
0.17835671342685377	165.61838623003385	161.51879928352162	150.9997160647638	146.21143977043167	154.01719765440012	153.91726310063484	163.43369010336704	162.36933127596353	172.69603699081503	161.09330160848305	149.21440815821595	169.48115145507722	159.10404834506113	158.8046679871535	162.00782938769152	152.6986387740796	155.34285163015025	163.19193627726963	163.6447516984287	154.38865327653667	158.9877049536039
0.19038076152304617	158.99726999010804	154.5249054208754	144.24050783510648	139.90155714671897	149.08294239831096	148.30630301884435	156.63944977779616	156.98036901643695	167.11410590246783	155.66695914143574	141.65682138373955	162.6526099446761	153.44069131804324	151.87167174411786	154.0819679274762	147.05030260370395	148.12828078010529	155.4067086240969	155.81594135836582	147.77845666215592	152.4668910997291
0.20240480961923857	152.9294097043266	147.8174870296097	138.08588792162578	134.2367186808899	144.43417846921253	143.10706283680028	150.13041359607163	151.83527317873975	161.6282627672945	150.4952523027764	134.93493290669517	156.15241145205133	148.40389207319967	145.64172317671657	146.63774783183354	141.92287701059436	141.82010456962288	147.99220817908133	148.6228599261649	142.04396281804895	146.4436333215678
0.21442885771543074	147.32731437645492	141.34010519187476	132.53029469137343	129.1812863171825	139.94798011935768	138.23929861082289	144.08130798903036	146.90481455970553	156.21021516253649	145.53123338998617	129.16729220995944	150.08621883042028	143.98536782069516	140.20438656545215	139.80670094600154	137.19270366237225	136.51715245462097	141.04944361316674	142.12187428101876	137.06292419697365	140.9243957494503
0.22645290581162314	142.10529359142168	135.09112012541948	127.5247733920863	124.69222346641838	135.53603387587108	133.63068004879463	138.59775134047098	142.20554086999556	150.8239058518761	140.7525063285848	124.38751978406046	144.55675377561676	140.1170259782516	135.5649348160858	133.68111121070578	132.75001587197698	132.20787041753692	134.6784924909868	136.32212007218197	132.66534309251838	135.89455082004298
0.23847695390781554	137.17432973205226	129.12554397357607	123.00045226508777	120.72875902307892	131.17314461156096	129.25890633969854	133.69859954505648	137.80794789317974	145.44064712595573	136.1630029776504	120.54223416340143	139.66142781063417	136.67415075126672	131.64113360116303	128.32365617505414	128.51256251356784	128.77761254153782	128.9668512816777	131.20097774428228	128.6697695684959	131.3270854818989
0.25050100200400793	132.43522707322327	123.53869972927427	118.89316655347751	117.25104516869335	126.90155711159505	125.17351110292805	129.32255599278628	133.81694011515998	140.05798231530028	131.78003885044075	117.50207352113847	135.48377933488499	133.4894768811661	128.2719761008464	123.77179973058144	124.42397384769865	126.03388519763239	123.97131515099767	126.7101681402004	124.91160210692652	127.18703870124762
0.26252505010020033	127.77836147101407	118.43941343442565	115.16171463797313	114.21310228754739	122.81116923089358	121.4882735208667	125.35876202422145	130.33422808003863	134.7177459474025	127.61620320458998	115.08553692659602	132.08124855239865	130.38124767317657	125.24116289561583	120.03489026186337	120.44551954863849	123.74554603049046	119.70280554294959	122.77375176681853	121.26183738627648	123.43362602118987
0.2745490981963927	123.09463646382436	113.92037080104103	111.79265057673224	111.55598519002328	119.00465443220634	118.34454248299463	121.69045479719384	127.41859219197462	129.51488602076074	123.66540597109342	113.08930324694234	129.47126956814958	127.19026585666154	122.31359514690428	117.08525869386033	116.54851246538959	121.68519318390939	116.12073754143546	119.28428324400093	117.63709397698659	120.02138459260425
0.2865731462925851	118.29745943177818	110.03228272436468	108.78954141541388	109.20602966930842	115.56260080975285	115.85699626074464	118.23573985991757	125.05994984237677	124.59000891268907	119.8986374098466	111.31680523231478	127.61785062850726	123.81490462806946	119.27937306455122	114.84832985667899	112.71113396344536	119.6626495866678	113.13890202967076	116.1057747622858	114.00311730918332	116.90140436987835
0.2985971943887775	113.35069346251846	106.76731753274014	106.15185753497035	107.08038456084957	112.52289661047973	114.06122204435788	114.97144726158547	123.17660353895057	120.1047139417562	116.26975381621942	109.59951510950673	126.42163310461605	120.23198982827621	115.99697955154016	113.19838017108431	108.92014226766118	117.54205732450006	110.64036651031424	113.0893256830883	110.3734383924805	114.0235359123748
0.3106212424849699	108.29384047222042	104.05579229881164	103.85399418313328	105.09855407072756	109.88062075745697	112.88310000010932	111.93315805734512	121.63493559906416	116.20622963287508	112.72765118703198	107.81016572664451	125.71714199798234	116.49602239706725	112.4256794317526	111.96487125518198	105.17601756844789	115.24279627532731	108.49621499250395	110.0999353809648	106.80293130857817	111.3399826296613
0.3226452905811623	103.25444181235552	101.77776786052611	101.8350193465493	103.19567678713759	107.6038761556227	112.1425853199877	109.1933728690568	120.28188151545956	112.99248839675357	109.23019357492807	105.87048920574021	125.28063586362383	112.71734360676014	108.63744725848746	110.95004567702983	101.49942235915361	112.7307424613022	106.58280588960955	107.04512517410168	103.37452985082994	108.80979454925075
0.3346693386773547	98.43970015128845	99.78763391155547	100.00435384191596	101.33208334896625	105.65344424379374	111.5919273464833	106.82714505941709	118.97668865108596	110.48813743870669	105.75672860236139	103.75590414119769	124.85010616684146	109.0277309670758	104.80203278040234	109.95390560468773	97.93650564561447	110.00794761263786	104.79426057198317	103.89246269633173	100.17815315520944	106.4028425968778
0.3466933867735471	94.10455475278255	97.94567101065323	98.26080923385952	99.49493747544362	103.99405228679117	110.97574690866648	104.87818057446286	117.6109409045183	108.63682979186873	102.31785404481916	101.49659427690163	124.15589978474095	105.5457647137974	101.14543335858448	108.80005544490523	94.56006445051793	107.10550159420526	103.04978345240633	100.66652779925798	97.28426265714937	104.10147322581659
0.3587174348697395	90.5006455475379	96.14758826775395	96.51664526601691	97.69099508538507	102.59213395614076	110.0927464808394	103.3375918863644	116.11271291552467	107.30884069372627	98.96137895538814	99.17143872419778	122.95726483934467	102.35234338836435	97.89066885098289	107.35618663741528	91.46345112068323	104.07906316429145	101.29747154281915	97.42486647607888	94.71871310393493	101.89863734513949
0.3707414829659319	87.81761536576431	94.34290792876556	94.71737907011659	95.93328803176948	101.40461734723024	108.83889991672056	102.14255126826555	114.43827148628266	106.31927426126735	95.77203778984077	96.89119317184678	121.0781078696814	99.48027003188747	95.19716118427861	105.54562122753855	88.74551074491184	101.00315639207882	99.51633219717367	94.22244585387102	92.44788529713522	99.79272632182132
0.3827655310621243	86.132543341039	92.53645785552497	92.85156706657627	94.22712150895256	100.36943167480973	107.21922458285336	101.19458958644032	112.5593750382628	105.45230175714698	92.8613524953839	94.77106771610882	118.43501487086027	96.91473167235392	93.11752732355563	103.34970829017993	86.48821247814138	97.96092752116887	97.71640720126375	91.0799833796392	90.38140222502156	97.78094737926416
0.3947895791583167	85.38297204668885	90.7730834073945	90.94974710376972	92.56093089819342	99.40732008785555	105.32647929694852	100.38988130509708	110.45419505843688	104.48934525895402	90.34550765062589	92.89856008135263	115.05182557666471	94.59797122376543	91.58605757554928	100.8033813830384	84.73285804065983	95.02972442956002	95.93467046376296	87.97047575870486	88.39401191475362	95.85394992808882
0.4068136272545091	85.37326353417536	89.1116603927932	89.07505231432224	90.90517280976083	98.43699643958617	103.29614133055136	99.6494893284073	108.10596479751784	103.24060057626998	88.31401457426209	91.30664885116914	111.05702150236085	92.43343312540895	90.44252487487364	97.98696561619363	83.46338137889506	92.26660566632461	94.22371931682402	84.83091447740323	86.36071149828473	93.9940141202692
0.4188376753507015	85.81407788193323	87.5981418347678	87.30851227904697	89.21873408132043	97.39648489980016	101.25420222068487	98.93807909424629	105.50828684985888	101.57759302480405	86.79828198900508	89.96234798884005	106.66253368957612	90.2903917785875	89.48231635430724	95.01639912525243	82.60413445784624	89.69894742753706	92.63241338906296	81.59584244933467	84.1933279164917	92.17755243661519
0.43086172344689366	86.3838002165898	86.24731281385755	85.73092826676474	87.45931719741542	96.25836167282277	99.27565448371124	98.26472421268008	102.67253843624493	99.46037467764869	85.75293528982145	88.77561575558754	102.12563097636784	88.0150835138216	88.51460760346512	92.03212768711774	82.03447323407167	87.32308584656153	91.1819767868033	78.24027449468187	81.86547183070226	90.38071474983686
0.44288577154308606	86.7930920266929	85.03928550872223	84.40263263299123	85.593519294812	95.02873256351029	97.36682395557132	97.66666792749305	99.63258716102908	96.94984304907993	85.06028292886478	87.62582383232426	97.69972178512452	85.45443451310898	87.40849197446298	89.1851762304571	81.61563835441136	85.11015385939471	89.8454451149816	74.81496628647858	79.41690369728273	88.58551113483969
0.45490981963927846	86.83305161370771	83.93093750921997	83.34365746738281	83.60400332774006	93.72795729190187	95.47555387679397	97.18303515134741	96.4445322605059	94.19694128241889	84.55941075426547	86.39606220899871	93.5845711156269	82.49257246888169	86.11324178101506	86.61852661316168	81.22035187735423	83.0155567145075	88.53994445668677	71.45868885684727	76.93618250656546	86.78373895674648
0.46693386773547085	86.39456271674797	82.87657937798056	82.51911672558565	81.49373843012567	92.36082682081346	93.52286032218578	96.82819111041519	93.18232121810371	91.40713894080136	84.08992369628578	85.0027093777421	89.88947022411084	79.09145947369134	84.65001151629434	84.44374579476755	80.75489596123339	80.98841061881612	87.13839420144608	68.37961045119417	74.52853838419163	84.97712526812666
0.47895791583166325	85.45830873193881	81.84833976240976	81.8358572875442	79.28866483684214	90.89001016332766	91.44202785364115	96.57331469105922	89.93171634639586	88.78810256156846	83.53269902039048	83.41017922420323	86.62159225652212	75.32046460642445	83.08299304328455	82.71651825545152	80.16746467685454	78.97925088913988	85.50027275315274	65.8087598078767	72.28076897369338	83.17386528708603
0.49098196392785565	84.06601658060774	80.846746085725	81.15487816020394	77.03930040774102	89.226227591241	89.20941553108473	96.34110164532638	86.78442026948281	86.49622571168604	82.83110647732411	81.62734758043666	83.70482298968697	71.35980651942461	81.48372950343153	81.41858433282714	79.44301673418829	76.94650927764417	83.51282343091704	63.93910937628409	70.23490383130957	81.38330460182863
0.503006012024048	82.28851622478933	79.89612448545694	80.319596499972	74.8196810445897	87.2422741645796	86.85623073414048	96.01428946463552	83.8321629154962	84.59954772850072	81.98606962247355	79.68987195199199	81.0234931421679	67.47039442609838	79.90145323260026	80.45491713442986	78.59026083349198	74.8629596594714	81.12845968940594	62.870002977553426	68.37810366433507	79.61122047980902
0.5150300601202404	80.20330133464714	79.02626891825469	79.19449006813208	72.72076656711312	84.80881201956824	84.45970415217808	95.45539981782824	81.15905552688021	83.0691546005944	81.03173031863768	77.63806600094635	78.47520641122816	63.934761857644396	78.34685268429804	79.67176432506915	77.62813481811493	72.72225954841349	78.38435418785517	62.57563944210505	66.65010672876811	77.85779146641383
0.5270541082164328	77.8860065381237	78.24830464738264	77.70429160344918	70.83663830276396	81.84161798386744	82.12081116552729	94.53322147707577	78.8309322890283	81.80055217964596	80.00755898367599	75.50084813987432	76.01249631650604	60.985445870243495	76.7903436763764	78.8937040162913	76.57680728377711	70.54401625047605	75.39680940298109	62.90806745680618	64.96403109684823	76.11912523403602
0.5390781563126252	75.41180454297486	77.53558705616896	75.86229860141722	69.24514885096762	78.34557830195642	79.93967297439822	93.15076592520762	76.88274965470293	80.65535300559623	78.94219265012967	73.29228158216122	73.65711407183417	58.743429307071644	75.171807594757	77.96917741779956	75.45381122149536	68.37495183698834	72.33318681508626	63.63284071488059	63.23307229266224	74.39164122091282
0.5511022044088176	72.8587766388306	76.81829208079999	73.77785203508897	67.98814390883291	74.44121634241576	77.99764464287874	91.26916333700609	75.3080304152732	79.5068218298019	77.85467358091081	71.02036203624179	71.48196687107952	57.18737068314684	73.41763939622194	76.80859430350506	74.27244324897383	66.284364959208	69.3729267485152	64.48429875474852	61.39502805844004	72.67728049359599
0.56312625250501	70.30715975679215	75.99425699937757	71.63737232987665	67.05778612185148	70.36427960374235	76.34905385512128	88.92207674824981	74.05586160878399	78.27322084386246	76.7663239792994	68.70145612074444	69.56918619957978	56.16464427851177	71.46149294406003	75.40048216561607	73.03915305043579	64.35370640424455	66.67207233402827	65.22199028603109	59.428322049418675	70.9869948839814
0.5751503006012024	67.83371299461093	74.95190731790872	69.66016071628711	66.39406671194676	66.43620225802316	75.01979756656071	86.21614288953876	73.03962055833811	76.9299059092618	75.70914109758762	66.37138267268733	67.96262669225948	55.44109985255299	69.26551883847115	73.79935859690987	71.74916962134591	62.6617575007602	64.34148719044397	65.67175565593456	57.35659230116373	69.34057034712966
0.5871743486973948	65.50518511839128	73.5971147875641	68.0385861083825	65.89516757836205	63.011028460966514	74.00794106399808	83.31534385735331	72.1573336124754	75.5010608956011	74.71895815207955	64.08670937478172	66.63525516615806	54.7732147005127	66.83848403321599	72.09047882656795	70.38287769629032	61.26804450399699	62.440460308501635	65.7426008606316	55.24289167029005	67.76243683880604
0.5991983967935872	63.3758342692009	71.8759636046761	66.87990777161585	65.43854833036865	60.41065099282347	73.28361690225039	80.41117194569904	71.31796947794547	74.0399136622133	73.81221700541944	61.91565894956626	65.48579303965491	53.97905709343052	64.24670291606387	70.34599431165134	68.90689649613016	60.19771442587359	60.97981373555857	65.41973301788107	53.177668631268105	66.27504132896453
0.6112224448897796	61.49076623936468	69.78849678877003	66.17001162876844	64.90767609457242	58.86338522416211	72.78952291291897	77.68499240148446	70.46380779773416	72.60869152015668	72.95750043022647	59.92345667111588	64.3672732262425	52.985894102635136	61.61437266384669	68.59014296553222	67.28233676286614	59.431240083398	59.926279723488264	64.7411679007087	51.26558031163133	64.89262977248116
0.623246492985972	59.89196267477761	67.39209333289648	65.77445283937006	64.2176225692313	58.46002271246324	72.44582216619736	75.27227541494459	69.57897505775811	71.26605408975439	72.05942610169534	58.158884588144204	63.13740108332963	51.84137898151341	59.11202099721621	66.7869170442835	65.47935169874641	58.9018431893861	59.203593097076414	63.76823699926591	49.614380698728915	63.618135766838954
0.6352705410821644	58.620893083582246	64.79537060314775	65.47947046253678	63.33247791219346	59.13671711561046	72.1622582107235	73.23855952900483	68.67929303151116	70.0630890098039	70.9690206162556	56.646698843184076	61.71153154452565	50.68797660692699	56.9344815456001	64.85459308141805	63.49397382805251	58.50214660737281	58.69243329990292	62.55934224692715	48.325683764511886	62.4443005471396
0.6472945891783568	57.7129942316678	62.144361352564005	65.05984953519251	62.269027479574625	60.68681447659891	71.85633068657782	71.57352705063848	67.78703592759447	69.04335772326782	69.52286665508403	55.38661519432879	60.09720109100952	49.71159494695047	55.27185016096358	62.701561446191356	61.36187683985661	58.09942540740483	58.23631955111573	61.152967680299085	47.484557129760326	61.35800672833203
0.659318637274549	57.18461377792843	59.603301765491985	64.3491886143859	61.08469535230984	62.79657978109569	71.47188657918103	70.20359712626598	66.90204032603638	68.24099400929923	67.59929611800428	54.356820000113764	58.39555274645126	49.08165070118872	54.27766932298735	60.270584873542525	59.16423736315308	57.556659658716555	57.66037119668381	59.56205102270576	47.1448021074507	60.34532962214962
0.6713426853707414	57.01895969629335	57.333409614489135	63.28721171067695	59.85284138425728	65.09523086685802	70.9902574392039	69.01748543605247	65.98349558069994	67.6737724493463	65.17079685952945	53.51991030031019	56.767613398263826	48.9000096753221	54.038602994338085	57.57581900621144	57.02256961237419	56.75528221318141	56.804289042274405	57.778705022074654	47.31004300231964	59.39481526520384
0.6833667334669338	57.16002381026937	55.473886305747946	61.928795932817586	58.63340176375067	67.2089439251004	70.4277120066401	67.89581613163793	64.95249496548409	67.333047872566	62.33189865403708	52.83078193043689	55.37738809373076	49.17169013071934	54.549966770267716	54.71893695934582	55.08177681695631	55.61541808284518	55.562894331554844	55.78656804239682	47.91583455876993	58.49786385425374
0.6953907815631262	57.520185037878264	54.12865535697505	60.41518439262147	57.44938872577141	68.81065225255483	69.81820325871418	66.73635731103107	63.715678440347475	67.17624192761969	59.29070148531834	52.24690444701034	54.33321544789114	49.80317126718732	55.70195734538432	51.87682548031045	53.483731482350336	54.11019394859331	53.92128959179232	53.577521277402596	48.82182154544488	57.64689400110994
0.7074148296593186	57.9998066376222	53.35955851860736	58.92174781627661	56.27849211072749	69.66026637829793	69.18713390215505	65.47003080878605	62.19991936149229	67.12785921936589	56.32559106002052	51.7401667813294	53.64947003142796	50.62671122970855	57.28158812706006	49.26217758067588	52.33719030676258	52.27183402621754	51.9705051765183	51.169289065235326	49.82259891180753	56.83309685250473
0.719438877755511	58.510150345971375	53.183286928920225	57.60293882933573	55.06415793333159	69.6315232328327	68.5271270443024	64.0672042544204	60.38251331705401	67.09170073705592	53.72086018767471	51.306826474666124	53.24209735776449	51.44276305491023	58.99400876038883	47.06767578532057	51.69241266131006	50.188608020588056	49.894371423742186	48.6197793856464	50.680325590201875	56.045516566271885
0.7314629258517034	58.98885075982421	53.56780759827964	56.55261661878078	53.743714374244476	68.7219710764622	67.78774212425311	62.53644093308187	58.303699439334146	66.97177402230864	51.701467419164395	50.970486017854135	52.957589933176365	52.06844611576459	60.50337421946148	45.41133503389472	51.52853355035111	47.99343820910085	47.927725057250555	46.033113779517926	51.17322900004885	55.2721677641077
0.7434869739478958	59.40138667134446	54.4261424071294	55.78963504994706	52.284633694074735	67.04328486811971	66.88644047635418	60.917819401387185	56.05724603959832	66.69498862343524	50.3862653765008	50.77450222494672	52.62225926304532	52.37885832401894	61.48821980837373	44.301976556114504	51.75767695894257	45.84696926545693	46.2964481366582	43.552522778715364	51.146041554776296	54.50266587394698
0.7555110220440882	59.729722179000426	55.610214684404966	55.26889892510327	50.71596147952304	64.79195405746219	65.73914941008616	59.2712362319881	53.76534970058536	66.2272405702294	49.77177174076975	50.76465260444952	52.092516853911064	52.33016953390028	61.701031429631094	43.63821889973957	52.24350953832082	43.91926215190971	45.15718253030239	41.3382731125148	50.545442097901926	53.73108788658671
0.7675350701402806	59.95572920003815	56.911914596385174	54.910423512033105	49.1419010910894	62.20546065972289	64.29922748842478	57.65922755528883	51.55058904779216	65.57669376711186	49.748005215991704	50.967762514828785	51.2891640928928	51.95861348864649	61.018494612980234	43.24296079614924	52.82677423366056	42.373800059712295	44.55574600616849	39.53470824422307	49.42774968894304	52.95774729360416
0.779559118236473	60.048567411571305	58.07907197253102	54.63477852111676	47.72927867936033	59.514268166170496	62.588162726571646	56.12568077108649	49.51700645589092	64.78298400120362	50.137969261826704	51.37426414665387	50.207055724772275	51.356550932642506	59.46941215722752	42.92202260805247	53.349189678137705	41.354855089120356	44.41748310701706	38.23693712354236	47.93585902263216	52.189069877856376
0.7915831663326653	59.96179180193357	58.849306416334244	54.392749831606295	46.66945587167121	56.90225787516302	60.703157911298526	54.67591312448976	47.745611544441054	63.89643624934441	50.746419174868386	51.93086589682639	48.901328814469046	50.63381061734701	57.23189192379046	42.5257791804553	53.67022339105719	40.97579242212216	44.57205488557499	37.470604340652734	46.25336519529296	51.435440823436934
0.8036072144288577	59.640524825515854	58.996617601738926	54.179680997607	46.12550520116606	54.48577424680881	58.79572452634606	53.26700846007175	46.30109174026178	62.95476323908174	51.40320041745144	52.544857892056775	47.4586161031115	49.87724151110207	54.59896862338141	41.99080083304942	53.676159590114125	41.30411313986847	44.80368798486611	37.19439103077494	44.551344975811915	50.70750364700931
0.8156312625250501	59.03507700523389	58.37824667669908	54.03012958403591	46.18279652933667	52.31472138388749	57.02778205977155	51.816422086703064	45.241198083921724	61.96478902985571	51.990916463431375	53.09696804761294	45.96457441651541	49.121878576482665	51.92000920037859	41.34623017959195	53.28432978210094	42.341008004606984	44.910163278239445	37.32499461014358	42.944817322214256	50.01185261603817
0.8276553106212425	58.116547010077625	56.96687748175138	53.9950449319937	46.82148166415846	50.391029897791555	55.52194231297929	50.2302635918223	44.620642624787784	60.89400748001886	52.453317429434634	53.457611816720835	44.47815284540803	48.34272602606781	49.53146255703812	40.68423988708256	52.445723130018635	43.998750248680984	44.752575843157956	37.77309979516843	41.47187214266888	49.34736843584139
0.8396793587174349	56.89122973318788	54.85731350217515	54.109721105070456	47.92142237194247	48.69396911779025	54.32591533346864	48.44283582153405	44.486193994462774	59.67310574439234	52.786580587042	53.502348107203495	43.019650626329096	47.46839727260372	47.6928661427374	40.109376685315056	51.1472773667041	46.08556333543411	44.282949371925895	38.472747635363284	40.10099476051837	48.70352293076002
0.8517034068136273	55.411874799528256	52.24559532298598	54.36405270995766	49.29687051470054	47.2008481143059	53.4056838128128	46.45142557235594	44.86526484504385	58.20788553645628	53.01883048483624	53.12491812739924	41.57487794116924	46.41005420095706	46.54193573668591	39.6908208614701	49.413101802700204	48.31048811069388	43.54532985024927	39.38955590176569	38.763511435022444	48.061646284054824
0.8637274549098197	53.783480762214054	49.387879546703104	54.685692266101185	50.745936180655534	45.89585884683835	52.6704177685215	44.33017388185418	45.75313056283454	56.3980428472354	53.18401748344738	52.24841760314928	40.11252733391756	45.09476249381256	46.07681675019106	39.4397839959375	47.3032369723271	50.31716257371784	42.654194713270876	40.50420396880226	37.40008883821144	47.399291269487136
0.8757515030060119	52.159859808331895	46.55195888021859	54.94200940352806	52.094811300873346	44.76683992805559	52.01894150021073	42.21534821242806	47.10302526688534	54.16031624122635	53.296105834605285	50.83583549673968	38.60750561454354	43.49300794071066	46.16600112955593	39.32160373488429	44.90930681046487	51.7454339851771	41.75901298036274	41.78054950278417	36.00460751196658	46.69660405417765
0.8877755511022043	50.72671914567162	43.97404387034863	54.96056771419566	53.221405692836974	43.79590467720166	51.38846015287879	40.267490540305786	48.82059846047441	51.453310984304885	53.32966045286506	48.900507890443414	37.06123754399853	41.634167574940335	46.57946638708012	39.2942541651116	42.3475700863223	52.30716134340387	41.00484791378313	43.1357133566336	34.647785569593715	45.94254367611971
0.8997995991983967	49.669474200948784	41.82858632645495	54.56296741686052	54.05470885193017	42.952156613673935	50.78513293890012	38.62658403235694	50.7624770331868	48.30024476220392	53.21319488941942	46.51564421751363	35.5119649802173	39.60792862497723	47.030676396994764	39.3508430741411	39.750574957451825	51.853413988758355	40.497281160005016	44.42853346804569	33.46858695635492	45.138548744519774
0.9118236472945891	49.12964907650156	40.212927659184615	53.60485990624729	54.558244108163535	42.19239558184307	50.2836149324451	37.37865163581951	52.73942589938345	44.80454565805195	52.84048516200822	43.82044609373019	34.03299091640786	37.55173278669199	47.21955422249226	39.54084775975605	37.258688150919966	50.40975034592425	40.27763855086845	45.47400443579906	32.63328267251396	44.29818677773762
0.9238476953907815	49.16036123614254	39.14467326260926	52.01504783884246	54.71197536456276	41.47065316523853	49.99580403239441	36.545108569312426	54.52672299800359	41.15292033965104	52.10082831854683	41.018741205930965	32.721816875660025	35.62491190232319	46.87074290660244	39.955431941582404	35.01235689492627	48.165950577709154	40.31267663146944	46.07953276142431	32.27599157606348	43.44311241994978
0.9358717434869739	49.69549200724756	38.56904157261944	49.82685272505031	54.50437536413594	40.75266538094458	50.021950331935116	36.09425682130465	55.88517303119735	37.60202263720471	50.9220064402576	38.36518520724145	31.68517154959033	33.971955197911136	45.76667334385179	40.6811064141944	33.145067820671784	45.42311661918514	40.50121352950167	46.08966135704544	32.44414176615055	42.597356455862055
0.9478957915831663	50.54586610794766	38.37464903819946	47.19412408746241	53.937602235907725	40.0292991663504	50.40404635225535	35.96450744502462	56.59369116414399	34.44797624261304	49.312183713594166	36.13523503586997	31.023232709589777	32.68203691861064	43.77770322115839	41.743412389151594	31.775623187347847	42.51730603360739	40.69748373989317	45.42297557706837	33.072157534660334	41.782555595022814
0.9599198396793587	51.428725952621434	38.416876651752034	44.3834507778039	53.039578229030774	39.323813404539095	51.09890812173004	36.08621661839349	56.489028651215406	31.981829910401174	47.383430970575375	34.57933893859074	30.81318094406591	31.757760329565844	40.88993551937361	43.06895953367318	30.997238007619288	39.74722378670609	40.74671489860345	44.088674413790784	33.9959129455672	41.01583993028093
0.9719438877755511	52.02640365418681	38.546722866325574	41.73623014020727	51.87245983090031	38.69032375940249	51.97824149851622	36.39358193117653	55.50274114465304	30.437712987187098	45.343426800856	33.86859859627668	31.09117496354855	31.10822264970045	37.22636819122995	44.48649232085397	30.861452354110092	37.3297637635836	40.5237268886966	42.178539106112915	35.0036706836281	40.31029270655761
0.9839679358717435	52.06027980136592	38.64051892334598	39.60156113235645	50.529344457516515	38.20336752282236	52.851016258292645	36.8258060577968	53.68324236418577	29.943540861896906	43.45298877726658	34.04579412624347	31.834646802068058	30.57569847399839	33.05240853017109	45.769693718216665	31.357957396129372	35.392999213464805	39.96282017477459	39.83910462869187	35.904003887970234	39.67633965542872
0.9959919839679359	51.360365579748574	38.62406619054178	38.25248453146626	49.11795339459614	37.94034321258297	53.49618355732278	37.322640179022656	51.19357761538626	30.48600566313413	41.961059305566586	34.99824644524574	32.951517251335694	29.991770223504325	28.756332471843688	46.705268687533916	32.39632064450957	33.99850944136817	39.0691972572588	37.235171183202354	36.58429848904205	39.12206556621062
1.0080160320641283	49.91093182633631	38.48528799621261	37.80900628707355	47.737237527430565	37.960053718270004	53.69448305646584	37.82072074603005	48.28270894598039	31.90104829083659	41.03896993631298	36.464910837068395	34.28505270590745	29.243600490191213	24.80045024248584	47.158643646026675	33.79931514848603	33.172565704240036	37.90884449292089	34.51723309543611	37.03747175521398	38.65142682244628
1.0200400801603204	47.85844440690321	38.272332538168484	38.19509422737759	46.45666358857091	38.28187728007242	53.25484285495122	38.254495221393825	45.236849512644326	33.89659800561851	40.736999047900056	38.08006009876641	35.63917418737461	28.322872779445937	21.647763900887654	47.11105052294483	35.316746290336596	32.9248587066683	36.58250576024411	31.802002931308685	37.347331593838014	38.26092817277078
1.032064128256513	45.47816540344242	38.07767159205241	39.149287777718854	45.30689736137637	38.870850977714824	52.03793430034662	38.56172932179224	42.324229243890784	36.10587113323566	40.97761718163662	39.44402391219914	36.819795051440025	27.334565841106027	19.67794425539619	46.6543299291248	36.66222560604915	33.244219309625265	35.19573169541563	29.169051253485843	37.63910413808071	37.936562264256466
1.0440881763527052	43.107618100662265	38.01146268553212	40.291005803747886	44.28566109291026	39.633404478449734	49.981298921349406	38.69103156716241	39.748902898170016	38.159231186880184	41.5854854825276	40.2029952156841	37.67825148351827	26.459143006538774	19.11188226267818	45.947277726031004	37.5658479231663	34.07693624990028	33.83746920841014	26.670602553869635	38.01488151006999	37.653019467862926
1.0561122244488979	41.06528982347517	38.16885771877969	41.22387318965856	43.37610608554333	40.426319588723196	47.12563035261006	38.60824952369831	37.625893359671466	39.754945320034594	42.340921916180186	40.11833903506433	38.139378971885634	25.88213972700167	19.964012885554386	45.152160188520035	37.82818488738674	35.30556555263822	32.573884522024734	24.34796590637759	38.4993275279681	37.37635230413981
1.06813627254509	39.577818179088595	38.596884394685674	41.642545895698504	42.5697440216953	41.078348954072354	43.6337564062221	38.29931029595393	35.98227092070961	40.70837210927495	43.03684361686084	39.1109100252586	38.20251427197957	25.719297934212833	22.036112664402552	44.37641336234289	37.3596001102907	36.7474616526128	31.45529830821776	22.24755255401178	39.016970753882596	37.06990132157368
1.0801603206412826	38.736094283673935	39.267826783476636	41.4075090611966	41.88380173446722	41.42091987177171	39.788713832553185	37.768244262464265	34.77961203755204	40.96647895763107	43.521055135188476	37.27422265540861	37.91637022634807	25.966483563002036	24.95661553370385	43.64070650703203	36.19424398803873	38.181836265213434	30.527242861913475	20.43115270379878	39.4101996600046	36.70196649622194
1.0921843687374748	38.490776334048476	40.06719340862344	40.56437868596377	41.36462439016295	41.32217405692855	35.959795513401545	37.030543387972806	33.946289729069015	40.58726543763888	43.71393388905868	34.8577761629338	37.34155500744566	26.491845784868975	28.257723519648493	42.88285782023768	34.47706569121872	39.39802776177717	29.835514750324002	18.97785133309595	39.491077658291196	36.252913516135486
1.1042084168336674	38.68450928796058	40.80355390844595	39.305261040314704	41.0738950064392	40.717231740426016	32.53603250786918	36.103860466678604	33.406123884145714	39.69604278636156	43.601465349249395	32.226018534820795	36.52019613946969	27.069721023317754	31.471593103852832	41.992790220654705	32.43021454450002	40.24523131803342	29.420031119005046	17.97766867788211	39.10648036876465	35.719396051409596
1.1162324649298596	39.10715703897755	41.24305840676556	37.89070266805902	41.061142410974	39.62694870972919	29.841005605237616	35.00008333871023	33.09384826557326	38.43724056266932	43.21100673081424	29.79972277812891	35.467330480327306	27.440623510341606	34.22025393472593	40.8626041519515	30.309183326339458	40.66230111719106	29.300111782745866	17.519065786653268	38.190523227976016	35.11419569169455
1.1282565130260522	39.555673979806386	41.16356690058875	36.56297687135805	41.33176686833082	38.15825751539333	28.054314221097165	33.723833143980016	32.95569605787442	36.93909687752466	42.580318800854094	27.987142156274412	34.18613304974123	27.375533644047373	36.27485938045786	39.43186932021371	28.358716827296128	40.675984344904506	29.45982184537534	17.673341148462953	36.78356312654783	34.46162330400645
1.1402805611222444	39.88246203753032	40.414759176539754	35.48049372255779	41.822395696338205	36.48269960413324	27.16735270097989	32.2809489083447	32.94122226986233	35.30062919462368	41.730067929824884	27.114081426103265	32.69584156130702	26.72626466696722	37.569265560062824	37.7120767203594	26.775764077578547	40.37104774273261	29.84283587349327	18.478442158354813	35.0114553178385	33.79000531727661
1.152304609218437	40.022458614441454	38.965442566956995	34.69079298192943	42.393777297326885	34.79631306873842	26.991875760325584	30.696085220923127	32.9962321943664	33.599660936623735	40.64798082400008	27.364748890301964	31.054694228968437	25.452767471539524	38.16805088403292	35.78345256644739	25.683834911542423	39.847576294619884	30.36164628308432	19.923430573154157	33.036193629716024	33.123850759951964
1.1643286573146292	39.99603372577492	36.92074992467656	34.14266274385931	42.84621547986818	33.27168767646198	27.221908172393306	29.032755490333727	33.064463125395264	31.91188223170381	39.29015970368519	28.746526493565746	29.36348482779772	23.627077106267144	38.20419820571283	33.76805384183204	25.121171227446542	39.18346590303329	30.918571311825673	21.934275065576934	31.0016467051954	32.478349448120284
1.1763527054108218	39.88976984606489	34.500605216559826	33.72441809385258	42.95557026698005	32.01779961831699	27.52984124542129	27.405246017414306	33.09891717449691	30.327172447229053	37.601334395362784	31.08876423475876	27.745899131262455	21.418438636668146	37.810671368105005	31.791470604061054	25.043865915709624	38.41403423277547	31.42995356980227	24.363167902082907	28.999673247669914	31.85783065822971
1.188376753507014	39.82043378218833	31.98415594113532	33.31029886383514	42.52140111898029	31.06165786336433	27.664370405210086	25.972852972408923	33.07658168101851	28.9517781861476	35.55027758765466	34.07756160497044	26.313418596501165	19.064788882777236	37.069641468111584	29.949036288698352	25.343410578592795	37.530956246913625	31.84327576496751	26.986840131548107	27.071262147124596	31.258200005607428
1.2004008016032062	39.89020039259405	29.637931953722884	32.800193537095396	41.41490044967735	30.357506944713016	27.51714205013419	24.913477145081416	33.007099092586714	27.892247326734676	33.169889299367604	37.317821738322415	25.129395240901893	16.834703503651408	35.994093109954804	28.290171494934306	25.875443942782233	36.49541314494721	32.140288087468875	29.521735477881283	25.239294409929414	30.671947417124056
1.2124248496993988	40.143975123982266	27.652815591190738	32.14526219175438	39.614063119739455	29.818095989232415	27.137168937533097	24.382991189508644	32.92873532488407	27.226278087591282	30.58635452916666	40.405589431235086	24.186564457284923	14.983903482587674	34.543461452986584	26.826849133552145	26.49324269150126	35.258212446901	32.32568936947625	31.661899438313796	23.552870798450158	30.093701139343597
1.224448897795591	40.541257933312814	26.11263463976905	31.358495867974792	37.21715979090318	29.354116753333663	26.69208177990442	24.47409712726699	32.89203215511316	26.972948710278022	28.0219228887892	42.99210334460451	23.406376192276035	13.712368157797266	32.66336566658173	25.5614052059712	27.077470418583676	33.78125344992699	32.40711894500639	33.137533806135124	22.11643166358391	29.524608724855604
1.2364729458917836	40.9532158583334	25.00508695152493	30.512114168251294	34.43182625135295	28.906483998249698	26.39458804328485	25.189496741660815	32.93850606382714	27.076714300042777	25.763128659500143	44.82680201609436	22.660670668834438	13.130599214677806	30.333355322467764	24.519055262661396	27.55467575879237	32.056727258759764	32.37534447051983	33.78088349737301	21.083901074797865	28.974658779050326
1.2484969939879758	41.1892943604343	24.26808965759769	29.723572215954526	31.543604356828734	28.46165483679801	26.423239176911157	26.438323075219145	33.08451776456022	27.41470556682234	24.09885773050396	45.77616157765332	21.80947459517639	13.244057383481847	27.606786558087215	23.76629938352972	27.901302210191353	30.120854422074398	32.19256787232198	33.577386461644636	20.615634660012844	28.462819193290187
1.2605210420841684	41.04809872578517	23.84918376185727	29.131341539108334	28.871956081617995	28.04880707315482	26.865117231047734	28.0550197573382	33.317522402964954	27.826934272681672	23.245418813925564	45.82318819137802	20.744438520076635	13.961461987973895	24.631679878522412	23.401135118926042	28.135584965999012	28.058492050615715	31.792804839304363	32.67984934021997	20.81532834440194	28.015168144844985
1.2725450901803605	40.37803029200411	23.749904487558148	28.862662431216815	26.722170564237704	27.724533182041412	27.69623061274565	29.831315523922406	33.60522297831825	28.158461127904786	23.28276855327361	45.054841261759115	19.425859997696413	15.125828498457215	21.647678673627496	23.513849260648882	28.30346934925131	25.99564201988318	31.093602771259626	31.3740371889102	21.675462305183466	27.66107855399499
1.2845691382765532	39.12837350336093	24.034380638365008	28.99835624515595	25.339029093869698	27.552912408475006	28.79928586996592	31.548791734900476	33.911524794142096	28.29673378186734	24.123790348373618	43.641923712536695	17.90236144575239	16.559267635369345	18.95960509374484	24.13262926831115	28.46443839423149	24.079725206522525	30.01503872150068	30.002018628492383	23.05750654563647	27.427384653528698
1.2965931863727453	37.3735607306928	24.798575501191667	29.542945322936085	24.86538674634145	27.586877806288918	30.00513959339087	33.00280864567113	34.21007846253789	28.18957763321953	25.52781466534291	41.81179497859078	16.306321190559718	18.107055985720855	16.891793416767467	25.178394498743863	28.679544955231094	22.451280055106206	28.500870971140394	28.867094273698	24.718121690144756	27.33075185616583
1.308617234468938	35.30160976178285	26.11501665570869	30.40955075353051	25.308776061089638	27.853450235523354	31.138598071426294	34.01583066499546	34.487989494948046	27.839084001171308	27.15488739907942	39.8128050248752	14.824838406348812	19.665991877686572	15.730036801553931	26.452070777970285	29.000129596324726	21.21338268336588	26.537442258379496	28.152886243066106	26.372295349226007	27.369333605902625
1.3206412825651301	33.16914700779065	27.978485846295325	31.426815757501792	26.522167047958945	28.343410508791344	32.05239825761905	34.44511936719363	34.7379185889521	27.27902452707744	28.644462399203075	37.87215500782673	13.65380542897474	21.18733423354235	15.660654531118714	27.66471296838501	29.454869679891214	20.405522355834254	24.167268442324744	27.884627839733714	27.768489260961456	27.515919452848813
1.3326653306613228	31.23596922178185	30.276358941909358	32.36939772751511	28.20833560146526	29.006228824088463	32.64238406711116	34.1923902112929	34.94348224792756	26.55160961040705	29.695657700224952	36.15404537933885	12.9487604366886	22.654155146695565	16.719011654896413	28.502501696817625	30.035674124837872	19.987620238160417	21.49520220690823	27.94438771181608	28.74667037620552	27.715492156304446
1.344689378757515	29.69841336251661	32.79524541781788	33.005942081913176	29.956583099103227	29.752346738373976	32.84701332257874	33.219846563884005	35.067168601315075	25.698396153544138	30.127449261110293	34.72877277621413	12.78774528733928	24.04335588120908	18.761432593355472	28.703954974435547	30.687132923539895	19.838614923933008	18.68543399286744	28.13088252110874	29.258897840931837	27.889731415854577
1.3567134268537075	28.641169395979308	35.26022968628836	33.15163622332989	31.313250087832362	30.4650706778163	32.640460177013274	31.569817364380157	35.04933393516187	24.769946449267668	29.90474190245538	33.563002364960994	13.157195259948264	25.28979292411293	21.472554040781567	28.122848481925217	31.306080358233643	19.772674099331194	15.94793569031274	28.237899565485073	29.34908278806877	27.949236073634257
1.3687374749498997	28.021637106954948	37.391635448057635	32.70945557646039	31.875224124088675	31.02206401261123	32.02824133380271	29.378354081068665	34.821004508683636	23.84503609632561	29.127006173417026	32.536323150562396	13.963400826839964	26.270556977457176	24.41313667550091	26.75833839346839	31.75520322478471	19.57339655758715	13.51402413903058	28.120309779898804	29.105375612014015	27.811486189930736
1.3807615230460923	27.69109175347429	38.96057164157966	31.687021166844488	31.383988257840755	31.322288815903015	31.048627524824695	26.871151366403442	34.32502555494186	23.04114573119967	27.986662627051793	31.481236804727505	15.062945687219246	26.82031668969647	27.1019356976986	24.748287859075354	31.8885967026359	19.041404872606158	11.602841376009358	27.724932234744013	28.607983651391592	27.41990280079339
1.3927855711422845	27.445575433699876	39.827915465665114	30.184237553783753	29.79302742592528	31.310445326593033	29.776125787104817	24.335132856059236	33.53449150486786	22.499869096161873	26.711843272514404	30.235882763732825	16.299737421920877	26.775876729424965	29.113091265593038	22.334773093590126	31.581340195310382	18.044685930640295	10.383319264677498	27.08068898994349	27.89400106551765	26.758103022136318
1.4048096192384771	27.090052577397227	39.95864926969928	28.357518124665503	27.286934117845355	30.989916921959782	28.31957343532251	22.069045619426525	32.458459851804015	22.343798941024076	25.510826121235297	28.69393890475191	17.536064100417246	26.034719905997964	30.162960877022883	19.81642083258016	30.753188140306605	16.5572173640516	9.938708889915326	26.26021932049148	26.951136396868122	25.854467485639145
1.4168336673346693	26.49524818852995	39.411412677565934	26.374789054593613	24.244628689009417	30.41807450951642	26.809230707504597	20.326260234427494	31.132854213991664	22.61880373758987	24.532827900519298	26.836317810650563	18.66994591895737	24.604344447153178	30.161595270950155	17.50009361391212	29.379597790049644	14.673021846069716	10.24203560741703	25.335264723165732	25.73946774827887	24.77529073449263
1.4288577154308615	25.62956134391265	38.30982689267668	24.377660120418927	21.155971978945242	29.68367597262501	25.373504154698	19.26722612454081	29.604521778292145	23.24764026657159	23.85290094136976	24.735119982333543	19.6380144335846	22.620881015762343	29.214664003034926	15.658489783263944	27.489616128809786	12.590252651968802	11.15019029980991	24.34671549748441	24.230097271372415	23.60882653207377
1.440881763527054	24.55775417845204	36.80653123093462	22.462149303869733	18.514060819433993	28.872719726755044	24.11266162088512	18.935290817064658	27.92171817847191	24.020273435284775	23.47980903154742	22.530298948274215	20.40880164563132	20.326800842100035	27.577654338890795	14.495471702858524	25.15584924853233	10.570097632087146	12.42149477141252	23.299208623837757	22.4449743345098	22.445681021541695
1.4529058116232463	23.4102221505828	35.051980088018944	20.679766262764197	16.710447054340456	28.03393046527834	23.079932332520915	19.260021700345753	26.140423422149773	24.632514712778278	23.378206326528662	20.389853580070717	20.973463736984883	18.013917126213492	25.579090398739133	14.119920097934736	22.48369632285191	8.8833164207368	13.756682844409735	22.176222782679798	20.483323071545332	21.361846544873735
1.464929859719439	22.336564097805876	33.17711720467173	19.051509648227253	15.957128556505578	27.15627874270813	22.27778057042854	20.082080130964748	24.344391836038138	24.76414092091516	23.4930746859457	18.470252738003104	21.339440780573625	15.95209992171173	23.53753009369875	14.530608009062028	19.604642103484718	7.759544208940148	14.85717090112935	20.962297084389885	18.52519268146038	20.40894224583323
1.476953907815631	21.460861040152388	31.292477245909872	17.58299695211762	16.250259120000848	26.16794292002946	21.670238783881256	21.18817708026271	22.66474765297298	24.17046196874382	23.76629674758923	16.89188202730619	21.528801674487827	14.329706389309598	21.695805190841604	15.615995316066545	16.673725037143548	7.350884193207063	15.488841323087023	19.658659499867078	16.80943512030216	19.612909764163938
1.4889779559118237	20.852605484072072	29.498361289739183	16.271352345732637	17.379878907165214	24.959497250417346	21.204708602434	22.345540009273343	21.280423715651622	22.755394995691162	24.14117886715903	15.73516721317754	21.579044263738737	13.22610468169881	20.18711049867641	17.171628247359898	13.867444843480433	7.714527927411771	15.53632650554436	18.286087753083628	15.59026626761543	18.979132483456134
1.5010020040080159	20.51914724221391	27.895118664238275	15.101793063382601	18.98036884024784	23.425635618234164	20.832538010806072	23.330583117052118	20.387771091642623	20.60158446099441	24.557624226467443	15.051493842052064	21.54164787731209	12.622424235664248	19.035561137609108	18.933912990444224	11.37740877233173	8.812809718374975	15.033539853919667	16.878653241977013	15.082360746890862	18.500098837592773
1.5130260521042085	20.41716891055343	26.582376830398186	14.03963645719833	20.6090343498462	21.51223638131664	20.519025013550046	23.95198454376815	20.14331228644526	17.949645573391713	24.94518611524105	14.875629273960914	21.473816949656154	12.440346605025606	18.183453168384915	20.624280139965784	9.396862197564953	10.525583465584626	14.161208210679064	15.477656800996963	15.408088536188139	18.161826590485806
1.5250501002004007	20.475565329393255	25.641984655378828	13.027125709616119	21.83560234783831	19.252150370934334	20.239484714965513	24.070800270023938	20.599650307649778	15.136283573598833	25.221486353336516	15.227305327923675	21.42190614028662	12.587826875092812	17.531709348211365	21.994431533241325	8.100240745386564	12.669457092462688	13.210024489526937	14.133239691164954	16.560893306575892	17.946858409130407
1.5370741482965933	20.621113796545032	25.108954567811963	11.99193821798427	22.323852700488295	16.77574278762792	19.965536886904278	23.618842642137977	21.662162547696198	12.51267642851035	25.299756972569128	16.098173958674632	21.40014950486299	12.989992097698362	16.979469877151402	22.862793315067666	7.618322033108963	15.020175400377937	12.51632958018984	12.913577948063502	18.395302930099454	17.83374320967851
1.5490981963927855	20.800095095651987	24.943106670530543	10.867107599642669	21.88867965960195	14.290477559918408	19.651063696020096	22.61303762962047	23.088706469450855	10.366924269030283	25.103732522633877	17.431201090312495	21.373360248384273	13.593067576665916	16.452237610528364	23.13457427884634	8.012923318419116	17.336844969221232	12.383670424106112	11.913652527358165	20.64725116041334	17.794585718817828
1.561122244488978	20.991493636710047	25.016913251804805	9.614739144085064	20.517754500672794	12.034613299866209	19.227808424778715	21.160523576619312	24.53809357838211	8.868989068012223	24.58367429488157	19.10621001203651	21.254234470649944	14.344071080246055	15.913468903698234	22.80223731888054	9.25594525091263	19.38841540745897	13.006963672114404	11.252784707865615	22.98031546638185	17.792962453302884
1.5731462925851702	21.209427211255868	25.130308750713255	8.242800251446662	18.355648570431352	10.219080456317716	18.61615549951701	19.44891285013142	25.652971004765778	8.047500964939568	23.726167142016074	20.94392501421552	20.922492536840284	15.161727846609416	15.360317649135357	21.92864255683619	11.218391512162896	20.982795843213864	14.416207450606692	11.054497935814942	25.046908392932167	17.7842439719951
1.5851703406813629	21.49421812282539	25.052803005943588	6.807223682308055	15.657517685929559	8.975474002613844	17.74936855351973	17.719017246194642	26.148252861380186	7.79910276174316	22.553055990566932	22.732369822267373	20.26454831311936	15.918382347339824	14.8091050610459	20.620142335866223	13.675207051444792	21.996679963601753	16.45395123660828	11.41140880840821	26.55057172379655	17.719420028826168
1.597194388777555	21.89373152814082	24.58181131277091	5.398681259858609	12.726451992816337	8.32588579612836	16.602763760617087	16.22259753666206	25.8740972149729	7.924646558617705	21.110127493844033	24.268477792298288	19.22214473237425	16.446778667957535	14.278819941352667	18.999660747475588	16.329901848990595	22.400291941695812	18.79496940877363	12.346612876721503	27.29676754741926	17.552260997974397
1.6092184368737477	22.4394255907959	23.59883345671868	4.12044524536145	9.85120500125931	8.183414819049533	15.215915403248422	15.173436958209994	24.833617891398227	8.182534382619332	19.451204573282745	25.399874494189298	17.83169908019222	16.5728011129413	13.780474324631017	17.188696369513256	18.85801557751885	22.26812772668737	21.00766949623461	13.78667405475905	27.223536753910796	17.24838011562607
1.6212424849699398	23.124112379492058	22.105021786300117	3.06692304024862	7.258649393194354	8.383156796287992	13.697460546923908	14.703893135303524	23.154732640653833	8.347140156919707	17.62547057001966	26.050754674258993	16.23710136285741	16.162221393671604	13.316204994201973	15.302103552692524	20.961541271731324	21.76729341049959	22.645684505050166	15.558061229903013	26.407877633794445	16.79377022370024
1.6332665330661325	23.889269522558394	20.224514372846677	2.3104938441254705	5.0891748481240935	8.734743662085723	12.207874179589709	14.839064675064867	21.033666719577184	8.25956346029317	15.673779799045935	26.22201940368774	14.667755243373323	15.162525217320287	12.886123850300526	13.452484102205283	22.420523919506138	21.120792952402958	23.34783226154059	17.410487936033647	25.04717878846249	16.19999343790721
1.6452905811623246	24.627783564468835	18.174687738499735	1.8989090469550927	3.395778147227608	9.081048535351359	10.923586363576117	15.496183713918626	18.676318168685697	7.859736642834433	13.634478151539676	25.966575918803017	13.386828942224774	13.622905444843436	12.49621839664957	11.75565829160327	23.126687340453547	20.552510800252385	22.919570737311986	19.061155347116436	23.417679117776025	15.50371502050458
1.6573146292585168	25.203333460033548	16.213160968477943	1.8599984167493053	2.1614040635467764	9.345107216857384	9.993044183276227	16.50914661991652	16.259676685880663	7.193640163635861	11.553802192238496	25.35122176746511	12.625930195457615	11.68488603234758	12.160172300676951	10.328144844756464	23.08878915780259	20.229187565079442	21.37278763838029	20.247457953208595	21.815100473852084	14.759799594981974
1.6693386773547094	25.481726032785016	14.578442831817721	2.2075626486438757	1.325915302628857	9.549814121657018	9.49898184005967	17.67018420871519	13.922087482667486	6.396130278634253	9.493423221640997	24.422129589507065	12.526839975200392	9.547893665388228	11.89250920536853	9.27251333067997	22.40897311207791	20.217550857816416	18.91332330890243	20.774462159913778	20.487281378541525	14.029387227632313
1.6813627254509016	25.36476957658169	13.442424885911764	2.943166614991787	0.8142052463370548	9.802651492078136	9.439588640216948	18.775794198352408	11.776055669235214	5.656222928349637	7.5295775771847895	23.188937490268746	13.107215643938147	7.42300554642112	11.69721317183657	8.654364530632696	21.239630244092375	20.46991667902709	15.882684477898378	20.54694154145513	19.573822377301962	13.366409426605586
1.6933867735470942	24.81594016667757	12.888044052051367	4.05216837221105	0.5594113604520036	10.24895151003187	9.734683602403004	19.66407897927983	9.92800772043465	5.175041959863908	5.7432466802958855	21.633570163418444	14.25777668212619	5.49073193278855	11.560240208902787	8.481176938751236	19.73668065190008	20.841275614780038	12.674905684746586	19.581503115317645	19.07029933358941	12.806886736501108
1.7054108216432864	23.869992040416854	12.9157876430377	5.496596260044563	0.5183033887163119	11.008518242788776	10.253756083218041	20.235109957627756	8.489314626032783	5.126028360389801	4.2059808970231165	19.738263389773618	15.767942846823447	3.874974395850612	11.452717571581234	8.694561909624328	18.025042779247112	21.130230015375982	9.655324613009514	17.99953304508442	18.83105272012309	12.364451539289455
1.717434869739479	22.624568916756765	13.471584431242917	7.210149480541749	0.6782954795589056	12.117618104087695	10.85463108708239	20.452526994319122	7.570094709865867	5.623662685175453	2.968327071525804	17.518446849441272	17.369398318173083	2.637865654413739	11.344742300698353	9.182528117566894	16.185690287248548	21.12988372977823	7.1032234149544875	16.00465258856388	18.61389116620937	12.033089069360226
1.7294589178356712	21.21799541399884	14.48048893340042	9.10025003785862	1.0565772395014925	13.498056670567687	11.418306695475996	20.330447783464876	7.256934717062572	6.703408608773034	2.0563969364866	15.044393569157986	18.784711467237038	1.7926206897176182	11.22206740051563	9.809416838072098	14.264153097291622	20.67461012679365	5.187977564200294	13.849205195460957	18.155383309429993	11.795170114723351
1.7414829659318638	19.800966859414338	15.869340101503173	11.058843559378165	1.6919261638103746	14.9664514814094	11.868892558201486	19.913060060782694	7.583040468726425	8.31379111931242	1.4780260183615739	12.441441086261205	19.770486245454922	1.3265195064832644	11.095031207296135	10.452692748726369	12.29187526207082	19.67289265970019	3.9747826829234114	11.794296158693903	17.2531554364326	11.630875569247141
1.753507014028056	18.509692260931633	17.568423429813816	12.979189556028626	2.6297817184933434	16.282302969234326	12.175925270275302	19.254708712129066	8.502258416985361	10.3214923833315	1.2354466488151539	9.868793696964977	20.149250473424686	1.2246068715604663	10.993297840083953	11.032179632557758	10.30804942089737	18.12198510033979	3.447152743386866	10.06836100750584	15.828076078448447	11.525048711560416
1.7655310621242486	17.44529197520235	19.494226792063362	14.772594691404983	3.9020092545950584	17.218307853307255	12.345142004478392	18.406633697347576	9.877192030732733	12.530361437040675	1.3383622172453347	7.486175316938214	19.82866767670165	1.485981507120235	10.948902431345083	11.520653666590363	8.371640644899689	16.104597086229095	3.532083847107777	8.830429948397018	13.94675944773944	11.469300676324314
1.7775551102204408	16.66120035488744	21.526656275298194	16.37875429447293	5.50469323135463	17.626873460580892	12.408047001253333	17.41364298552488	11.487687621379973	14.713417219343961	1.8106399754149853	5.421700832653503	18.8089573470953	2.1274233616370677	10.977905057482772	11.933356873260207	6.5597045859904375	13.770630589217895	4.119008626454418	8.145300874744919	11.800137459708683	11.459786901387817
1.7895791583166334	16.158651749848847	23.498419734243022	17.76625191284323	7.379584186832139	17.47766070380808	12.417878661934008	16.32042955514285	13.060582541279055	16.652987703716487	2.6855098115176226	3.7521541814988653	17.179603559707225	3.172679204886883	11.07233567098394	12.303435447052806	4.9552836534651705	11.30884887058987	5.071547386888472	7.97729589255073	9.649644469461744	11.493039244912552
1.8016032064128256	15.890063541098998	25.20890794984201	18.92423621594575	9.406099216300891	16.85266255833358	12.451791936107853	15.183427210539257	14.315763687928476	18.179905425971278	3.9877507111738346	2.5004572423707634	15.105863899945184	4.629684080631072	11.207890252487564	12.655568152156269	3.6325794195653747	8.91479704059753	6.237055554193891	8.206088775022096	7.761737107992315	11.562616498910199
1.8136272545090182	15.770123221947278	26.462250054247363	19.849995647623246	11.409662435892741	15.903108925783293	12.611471713327003	14.081074285620758	15.018409559276165	19.201007253011554	5.706255038557605	1.6480487409595455	12.805780979043766	6.462123127999255	11.362852981555898	12.988684667938664	2.646983459364073	6.761954541149075	7.4600520819751335	8.662337132021117	6.351045190232927	11.658161051876323
1.8256513026052104	15.693629563126649	27.11586700466779	20.538367963029668	13.188148539330175	14.78828314393728	13.012275888832175	13.11471658617485	15.024355384166407	19.706881757757817	7.765478219550665	1.1551418160082534	10.519871643119975	8.56520794816848	11.536313269281875	13.272253477554997	2.033627423959676	4.98209302811762	8.601640242480423	9.174110914688544	5.544683296073231	11.766647355501327
1.837675350701403	15.557607963201262	27.118940503559053	20.977406319639726	14.55213267914621	13.622640008166545	13.75621979828353	12.395337790010947	14.306322603795332	19.758227428713965	10.007709497969728	0.9805401662353093	8.477630522926928	10.756730065468364	11.753616391791276	13.453566449822269	1.8128827763284152	3.657742658823474	9.560748632505197	9.610135709549954	5.370538552167274	11.874333825905236
1.8496993987975952	15.283635048533647	26.5234995885577	21.15151017887608	15.368687612304182	12.451602547816929	14.893832658554269	12.017388595594559	12.953704072270108	19.456448216760077	12.197557098653697	1.0942877840176928	6.866073893102474	12.791680733600067	12.054176930356334	13.469931323421704	1.997440955924762	2.8253555214047847	10.288644834725964	9.905515409728148	5.765520559186952	11.967824678169505
1.8617234468937873	14.835370096264883	25.4626077881358	21.049821003234847	15.595188587955562	11.261573057516898	16.388460954892658	12.02765860163633	11.146356230378048	18.908866005565606	14.054173790963866	1.4795790401091047	5.805018057840039	14.401611550620231	12.466804063271761	13.260821873639513	2.5948830909655216	2.484027543343072	10.789000299926192	10.061207766394558	6.597422980094748	12.033522619137461
1.87374749498998	14.226361390716306	24.10434668119845	20.67534861649152	15.290894567408198	10.013867198900368	18.098962937400497	12.40094768937186	9.11063467065692	18.199366863852045	15.306616197234524	2.123943378800637	5.332103609461926	15.350394729840179	12.984564156654844	12.77850536945095	3.6020544133875276	2.603360139253661	11.102017732228568	10.118647864194152	7.694548459624206	12.055874333306367
1.8857715430861721	13.51456119781982	22.599971014629354	20.049829436227142	14.600256300284762	8.683235827278907	19.791468648892568	13.032973866042829	7.070719471392937	17.37198803245897	15.757209871000466	3.0031262731160817	5.398946543351226	15.49008449108995	13.551306802520248	11.997927815196448	4.99184121138067	3.126008124737153	11.279389431200151	10.12136332269688	8.877870382653077	12.015503903198482
1.8977955911823647	12.783011375855443	21.045608562448972	19.21102106559649	13.71125506279445	7.282892323078287	21.180526078835975	13.75492860050927	5.2083551163969215	16.430011024332536	15.332079117352494	4.063856747078815	5.8790067103772365	14.798323313091634	14.066006762766229	10.925883169380059	6.697237507948617	3.964853138479601	11.36199147923799	10.081104074241459	9.989994333228426	11.888397278151544
1.909819639278557	12.110758464598396	19.469672729300726	18.202632299007746	12.80130338689435	5.867342886139807	21.98927414024644	14.366269224263355	3.6397984208968284	15.348601195555647	14.100734792084207	5.213070507251803	6.587407065841855	13.384065455448154	14.40304948795068	9.60692458013753	8.600099842227019	4.99939477527595	11.370600546700485	9.963713786566672	10.914659955409276	11.646968677089847
1.9218436873747495	11.5428600052107	17.84694232276466	17.06107099997666	11.988571982076257	4.51588862090084	22.011615021248936	14.676310529737826	2.4121674052660125	14.095880824272978	12.257393053666911	6.3201557239819754	7.311769443961683	11.459488741415097	14.440859355874586	8.121997212932863	10.531606762047636	6.078320219394177	11.31204789846062	9.700473246519557	11.582173008225112	11.263379618896753
1.9338677354709417	11.070771419527562	16.130282199108127	15.805641207678683	11.305380075756778	3.307483285065892	21.15881110515851	14.543158153683748	1.515317462327413	12.655606019943553	10.07083394825919	7.234881696464909	7.8503485063278955	9.287982519991802	14.089846926626427	6.57738132660326	12.28812007294107	7.03365836107561	11.193764740444053	9.218588868680152	11.960860868433196	10.714935938204892
1.9458917835671343	10.632101748699851	14.28592629045168	14.437982504780738	10.70237224502791	2.298851201606236	19.478066101535774	13.900467028951237	0.9019480457634914	11.044353462681272	7.820550932500788	7.817665226988552	8.05009651715566	7.1256861009347165	13.312663578526731	5.0856524364693785	13.66098969785649	7.706731140190223	11.03461852656296	8.475934582894968	12.04060091180004	9.990662914068935
1.9579158316633265	10.13155868430129	12.319099276179035	12.952256229050594	10.080508920476204	1.5134661149697122	17.13925109065797	12.766761865480255	0.5084675363834646	9.31765358323184	5.739920001449328	7.973059021113715	7.834979635985898	5.174219656767046	12.132970843300422	3.7443663877745093	14.473729592735552	7.979640035184813	10.862682447474542	7.48417545369187	11.818079452441642	9.097342291432486
1.9699398797595191	9.475783878457404	10.282128835085908	11.351847078946122	9.337353164712603	0.9426340268491372	14.395078168919259	11.236760512525295	0.2713814440638221	7.562974792888738	3.9816337354487583	7.674724348850557	7.216096564672638	3.555772434073126	10.631746956507891	2.6194670361378045	14.616832938924315	7.801671558933253	10.699552303628238	6.310935039390794	11.29192294637822	8.062814888269694
1.9819639278557113	8.60835387697522	8.264457179190568	9.664409320401703	8.409419106763231	0.5549655716387859	11.526946652108547	9.45814578550431	0.1370802803644986	5.882034055144467	2.6103134591538657	6.97246954395355	6.280370779081615	2.312316183271998	8.932353566804501	1.738275356038215	14.07047966394842	7.200385072040914	10.540392756459111	5.0617781090914935	10.469578169176316	6.9347262243555665
1.993987975951904	7.531066111756215	6.370318495109276	7.947405347037898	7.295448535649918	0.3086798946080301	8.791455649191613	7.6000767370880915	0.06550930425350257	4.3687467607492865	1.6172882883986401	5.978542093031749	5.16181059275615	1.4227676968950485	7.177643059281386	1.0927813552939363	12.908556830938416	6.2724696179838055	10.342958623485302	3.851156559747452	9.38042906888844	5.774255531107208
2.006012024048096	6.303925851518637	4.693232826676882	6.280832648509717	6.054599010742778	0.1621503760778188	6.380612592680684	5.821124937423686	0.02960959864581707	3.090393345667849	0.9469606532724169	4.838251104414532	4.005159483821101	0.8282104235577522	5.504301497529805	0.6501773813795501	11.282704868530686	5.15724089980638	10.034739560160528	2.7744393687948965	8.085648051144444	4.646215724017798
2.0180360721442887	5.025626440615624	3.2960828264271647	4.750033776700088	4.7840563292551455	0.08042590132612965	4.403087093350362	4.243904233164342	0.01265450263045772	2.0776753207471463	0.5239759094165959	3.6954373755457297	2.9334350575940142	0.4560491617132158	4.020575526392475	0.3658441919946149	9.390780182372994	4.002073518067871	9.537542087368182	1.89036484687409	6.6770360276093275	3.6083330154582782
2.030060120240481	3.803947595833267	2.2020803057461946	3.425881419851488	3.5876703194107824	0.03765979393891658	2.886750793158623	2.941323641602236	0.005112518711644048	1.325352787289031	0.27397428999655676	2.6639592779864505	2.027883654202971	0.23751447162856842	2.7926112401706376	0.19457637867994193	7.438340774863982	2.9311545804084247	8.799115636060858	1.217234334155359	5.263278341891486	2.7027711077793706
2.0420841683366735	2.727970526517974	1.3972136485183826	2.3500874050630585	2.5482769375839887	0.016646470119083857	1.796831020847287	1.9357252971043701	0.0019521281958922102	0.8011644178626318	0.13536637234180685	1.8124815624915833	1.3231402851762863	0.11698191121381812	1.841814214414949	0.09777765265785827	5.603158640625454	2.0261767571636926	7.817424319835234	0.7403739560402325	3.9487183390213074	1.9519640931397444
2.0541082164328657	1.8510272438059236	0.8408585453830525	1.5302077162871754	1.7121139456011716	0.006945466232748338	1.0611219553435367	1.2084557097087723	0.000704340892451602	0.45848358526388855	0.06319707340393589	1.1638684353023916	0.8148143657357275	0.05448044698911998	1.1520495171122642	0.04641056186850344	4.0109648299468645	1.3219056847272623	6.646822661127255	0.4252486514518991	2.813145355254269	1.3591413045719107
2.0661322645290583	1.1873226980251523	0.4794763144958201	0.9443054988435065	1.0872078736753614	0.0027352561782479344	0.5941872406342548	0.715028403280717	0.00024009684134472666	0.248207124602424	0.027877287062327154	0.705372393811584	0.47358549912602627	0.023988326129982102	0.6827384207560682	0.02080310998733615	2.726438644771008	0.8139692279530805	5.384195013173479	0.2306029789525496	1.8998486678918112	0.912406503809604
2.0781563126252505	0.7195460671583193	0.25884620995053853	0.551674679368076	0.6521698419132239	0.0010167178806107721	0.3153163396775762	0.400678004309992	7.73136334549322e-05	0.12704192641414122	0.011618583363198124	0.40347562484234867	0.2597907250133539	0.009984861038025775	0.38303931614786246	0.008804519927084658	1.7585432286403067	0.47304212535468576	4.141990055527432	0.11804929001718131	1.2147544653826452	0.590472994778003
2.0901803607214426	0.4118336906151427	0.13221065614967076	0.3048625085858665	0.36943241772685953	0.00035669849161367053	0.15849821490666066	0.21250642865738947	2.3514581147001038e-05	0.061451985910122874	0.004574951344516103	0.21782133851731322	0.13450355181139925	0.003928386732801154	0.20330808159070643	0.0035180285480905958	1.0755170626397648	0.2594633004379588	3.0195882978899315	0.05704326770684282	0.7346896153693329	0.3682565999106565
2.1022044088176353	0.2225642130509767	0.06385849474469785	0.15926253343936908	0.1975814147398687	0.00011811241745018356	0.07543443940234049	0.10661618960042056	6.75433726289817e-06	0.028082766623190668	0.0017018910962917006	0.11098590239516956	0.06572467043485966	0.001460717070512562	0.1020380180105357	0.001327006758131621	0.6233159441850205	0.1343186567987247	2.083139537939055	0.026017556188176475	0.42003089102713	0.22117928551295923
2.1142284569138274	0.1135514290115887	0.029155605835739215	0.0786177948960976	0.09975569897283397	3.691306715570376e-05	0.0339794477281194	0.05057765717102984	1.8321113722308844e-06	0.012121394711183444	0.0005980952672711387	0.05337273867298726	0.030311504144634488	0.0005132743954602544	0.048404572489675946	0.00047249881248558994	0.34211520271966295	0.06562676849436459	1.358674329448114	0.011200467057844717	0.2268918257622971	0.12779895253849588
2.12625250501002	0.054687869790543096	0.012578730995511161	0.036659502901360705	0.047541669335406135	1.0888120441262539e-05	0.014481638670707103	0.022678944947691446	4.692557690474665e-07	0.004940760519427108	0.00019855630632649123	0.024224534136392258	0.013193830361531	0.0001704195040019255	0.02169635853773492	0.00015880458305565423	0.1777396762796125	0.030262860490039917	0.8372882229540494	0.004550977877243275	0.11576422206586583	0.0709414468816355
2.1382765531062122	0.024861258502437703	0.005126868906637079	0.0161439354420197	0.02138621180446463	3.0311857474483785e-06	0.005837739520755765	0.009609229198819094	1.1348172732692306e-07	0.001901529519904503	6.226633537520038e-05	0.010377091714961446	0.005420241143753211	5.3460433454745634e-05	0.009186562686078871	5.037861911527889e-05	0.08736687120856369	0.013171135191305071	0.4873338173347107	0.001745287040237781	0.05577602816744765	0.03777065287187585
2.150300601202405	0.010667711798971205	0.0019736973867511545	0.0067129833561007215	0.009080335759621867	7.964493211293751e-07	0.002225275593549532	0.0038463860399994988	2.591045665342134e-08	0.0006909313134067666	1.8444253129462142e-05	0.0041954654773934865	0.0021016026641716306	1.584342833977304e-05	0.003673659334941672	1.5084861593155169e-05	0.0406151922682885	0.005410292118966003	0.26783050553096416	0.0006317120104595761	0.025372791844104618	0.01925393687002653
2.162324649298597	0.004320402029298087	0.0007175506507314858	0.002635428724937664	0.0036388959346762583	1.9751001575991243e-07	0.0008019278144498089	0.001454228684053644	5.5851516942309765e-09	0.0002370036042458384	5.160468949667407e-06	0.0016009173964235469	0.0007690718122962451	4.435393229561693e-06	0.0013872585246301808	4.263439160289413e-06	0.017851012538126532	0.002097502549414529	0.13896475614857023	0.0002158039437163406	0.0108965035624425	0.009380116315725993
2.1743486973947896	0.0016514844087435674	0.0002463277892383372	0.0009767363158754122	0.0013763579761838758	4.622799966712892e-08	0.00027315654576977674	0.0005192317386264484	1.1365454968804595e-09	7.674277767304561e-05	1.36370420041007e-06	0.0005765566311113222	0.0002656240880014936	1.1728617771152255e-06	0.0004946256623723366	1.1383334739549184e-06	0.00741557735027425	0.0007674826306196872	0.06806360624468555	6.958028926074678e-05	0.00441743227007281	0.004359712249125265
2.186372745490982	0.000595823369429941	7.983987116355627e-05	0.000341715894740665	0.0004913417166113019	1.0211883068722921e-08	8.792978318496804e-05	0.00017505915947483956	2.1833057151269059e-10	2.3456497842792036e-05	3.4035892664992794e-07	0.00019597437782541046	8.658692076065311e-05	2.929283150557957e-07	0.00016650081337635418	2.9190547693334e-07	0.0029109137841973826	0.0002650445564385421	0.03146746126601471	2.1173801255162736e-05	0.0016904114192033339	0.0019300084427225947
2.1983967935871744	0.00020288517286966225	2.443079808820499e-05	0.0001128480706640342	0.00016554805261152485	2.129076470504952e-09	2.6744903185068605e-05	5.572635384456214e-05	3.959172685677952e-11	6.767329624540728e-06	8.022756686292781e-08	6.286962829175801e-05	2.6639214237171484e-05	6.909494638531346e-08	5.291093216200051e-05	9.397395177968415e-08	0.001079511526252583	8.638801557627981e-05	0.013731759633947915	6.081302976839641e-06	0.0006105734763465055	0.0008125964937905938
2.2104208416833666	6.520349350701126e-05	7.057322040487207e-06	3.5176465548543804e-05	5.264429107740953e-05	4.189530851906608e-10	7.685418150537377e-06	1.674766730374607e-05	6.777114531190004e-12	1.8428459091546614e-06	1.785926980967228e-08	1.9035608594966316e-05	7.735257960831413e-06	1.5391275673929003e-08	1.587229584466058e-05	1.286093034803051e-07	0.0003781504128710706	2.6574945482309185e-05	0.005655830748111567	1.6484634134368402e-06	0.00020815878018183028	0.0003249763150788363
2.2224448897795592	1.9777798668263473e-05	1.9244446015595835e-06	1.035104941162528e-05	1.5800264045046608e-05	7.783768867237166e-11	2.086235927394694e-06	4.7515859014799805e-06	1.0950293198165927e-12	4.736635835300212e-07	3.754412974551781e-09	5.439724631554636e-06	2.1198858104558623e-06	3.2375882305085245e-09	4.494493941941044e-06	4.7066285981857804e-07	0.00012510635180978523	7.715703710128531e-06	0.0021986932405272403	4.2174178414313526e-07	6.698146534063015e-05	0.000123330769174426
2.2344689378757514	5.662011729290215e-06	4.953558887264129e-07	2.881779891510707e-06	4.475717716839942e-06	1.3853830577379574e-11	5.349129193538679e-07	1.2725991189101834e-06	1.670085664876521e-13	1.1490900041704942e-07	7.453219468586499e-10	1.4671392642619115e-06	5.483204074956111e-07	6.430795135830999e-10	1.2013076272342394e-06	1.8199058060658363e-06	3.908590846359926e-05	2.1142823150740948e-06	0.0008067258365279367	1.0183532621000902e-07	2.0342857810731152e-05	4.444230411179783e-05
2.246492985971944	1.529849776071922e-06	1.2035454061902268e-07	7.887040741324225e-07	1.1965915853769402e-06	3.658744602336415e-12	1.2953475805608724e-07	3.217333488764966e-07	2.4042334047308415e-14	2.631094877722182e-08	1.3971890286795936e-10	3.734651140945208e-07	1.3385685817267054e-07	1.20610091076342e-10	3.0307422764157775e-07	6.682873563645178e-06	1.1530404508280058e-05	5.468077832875163e-07	0.0002793683576520363	2.3207839387757105e-08	5.831264167761872e-06	1.544533273789992e-05
2.258517034068136	3.901321008585342e-07	2.7601362396746093e-08	3.3919141315602273e-07	3.0193529415213426e-07	8.958245508403372e-12	2.962359478366463e-08	7.677826739421128e-08	3.2668806003704367e-15	5.686091913366916e-09	2.4732174504360447e-11	8.97249066849515e-08	3.08411895156401e-08	2.1358977531354694e-11	7.216998275131472e-08	2.3168709983578435e-05	3.211573982155421e-06	1.3347215535788836e-07	9.130958289158537e-05	4.9917787780522505e-09	1.5776262905771731e-06	6.038484816915167e-06
2.270541082164329	9.389862827334314e-08	5.974690310680337e-09	6.662452036198211e-07	7.190620235308175e-08	4.989048399799731e-11	6.397440991835339e-09	1.729464678494418e-08	4.189897990894938e-16	1.159801080211288e-09	4.1338326205545055e-12	2.0345120483911408e-08	6.706653796575773e-09	3.5791189289658645e-12	1.6220732342121568e-08	7.581131284985671e-05	8.445585384098127e-07	3.074899564996439e-08	2.8167097607570572e-05	1.0133518971188542e-09	4.028417073855462e-07	5.308188988733039e-06
2.282565130260521	2.1330023493749015e-08	1.2209081226237267e-09	2.4043471009761082e-06	1.6162303665717353e-08	2.724125931552331e-10	1.3045616969685826e-09	3.678253294413185e-09	5.07204114825082e-17	2.2327671095036066e-10	6.524406632444769e-13	4.354033761357865e-09	1.3764642362231656e-09	6.22785109824611e-13	3.4410074326698555e-09	0.0002341284219727563	2.098774381401221e-07	6.685832189026272e-09	8.200750536706941e-06	1.9415543490422798e-10	9.708588836439615e-08	1.2255036372242607e-05
2.2945891783567136	4.573070065675071e-09	2.368405974101395e-10	8.69370844770391e-06	3.4286610308616975e-09	1.4052394218429984e-09	2.5118493420871005e-10	7.456127739705076e-10	5.795187096023369e-18	4.0568797595486895e-11	9.756227010414167e-14	8.794427921866794e-10	2.6662953233263683e-10	4.83706139936915e-13	6.88972013643635e-10	0.0006824386726614406	5.031126088441668e-08	1.3720321372434486e-09	2.2534624826696843e-06	3.5109376594188227e-11	2.20888761308243e-08	3.4673608383678855e-05
2.306613226452906	9.253558089644902e-10	5.1704333184186446e-11	2.9774134830445182e-05	6.864836247185825e-10	6.841773257735661e-09	4.568498051299329e-11	1.8464924275508212e-10	6.249630513638315e-19	6.95710435715503e-12	1.639855782603954e-14	1.6765158775858366e-10	4.874564769884077e-11	2.5618939811105104e-12	1.3024050643234273e-10	0.0018774361310537444	1.6650437431692473e-08	2.657402698949428e-10	5.844292653857525e-07	5.992126518094188e-12	4.775854540755622e-09	9.539127424991657e-05
2.318637274549098	1.7672337527652074e-10	5.862292397254074e-11	9.626004304591246e-05	1.297239398729884e-10	3.143920700457365e-08	7.995840765161692e-12	2.7118006386963186e-10	6.361229748419317e-20	1.1260345828801137e-12	2.1938438730568675e-14	3.0164214700887735e-11	8.411001592992664e-12	1.5356443534654045e-11	2.3511858427330918e-11	0.004874868355234542	2.9004346950475586e-08	4.857745326698928e-11	1.4305347769253317e-07	9.652128957419785e-13	1.1547719802033984e-09	0.00024856669112321923
2.3306613226452906	3.185396934560451e-11	2.8111944892238693e-10	0.00029372594024000965	2.3136325227629654e-11	1.3635113950936057e-07	2.312174788139202e-12	1.278693299500282e-09	6.1119450112518676e-21	1.7201294688718284e-13	1.406533799940157e-13	5.122248676307612e-12	1.3697580470018997e-12	8.72618643925581e-11	5.775575017287097e-12	0.01194711688905971	1.1712270484728656e-07	8.381018532180345e-12	3.3048710885946297e-08	1.4674034668081118e-13	1.197368508899546e-09	0.000612056613735428
2.3426853707414828	5.4189784117979356e-12	1.4428558593380048e-09	0.0008459079762962875	3.894510895952188e-12	5.581234059876925e-07	6.649596423608381e-12	6.227559818952621e-09	5.641191009556969e-22	2.480026600720238e-14	9.249742433298466e-13	8.209449472179924e-13	2.105349886112947e-13	4.680422448477526e-10	1.1970408722340454e-11	0.027636020715540936	4.806636035511494e-07	1.364787599560543e-12	7.208492126049238e-09	2.105525199272297e-14	5.026492108150252e-09	0.0014241493941794755
2.3547094188376754	8.700727699560504e-13	7.017435785919613e-09	0.002299260770310306	6.187222757654069e-13	2.1561847763989487e-06	3.776098366578608e-11	2.8714143082470662e-08	1.6890939344961076e-22	3.374759341751825e-15	5.750127577205e-12	1.2418806763163275e-13	3.0541402549510234e-14	2.369358795827845e-09	6.52308065101694e-11	0.060341331644691625	1.868274118808776e-06	2.103214218419934e-13	1.4988538025813627e-09	2.8514824130886763e-15	2.322046316517279e-08	0.0031322339902376877
2.3667334669338675	1.318493581816549e-13	3.221587854930201e-08	0.00589844610169406	9.277326974030439e-14	7.861872390933928e-06	2.0816776624202168e-10	1.249688895303255e-07	1.3970935937854838e-21	4.338795398810963e-16	3.3738703381434124e-11	1.7800709115674113e-14	4.1815563025819385e-15	1.1320377399766756e-08	3.528547308663473e-10	0.12436664192478847	6.854768571941075e-06	3.494405369011649e-14	3.7871107686725395e-10	3.654336310445819e-16	1.0186560830813568e-07	0.006514003800597691
2.37875751503006	1.8857527330454157e-14	1.395877571796469e-07	0.014281416223014829	1.3129078780048125e-14	2.705517084311922e-05	1.083864284418536e-09	5.133264767638582e-07	1.5084305302991652e-20	5.688943962779414e-17	1.8684102411335714e-10	2.9793318419460657e-15	5.403450727421902e-16	5.104759141450664e-08	1.8038978507668228e-09	0.24197873393332467	2.3737357418339703e-05	3.711938680576531e-14	5.386479999602619e-10	5.300310661027899e-17	4.2185830301564944e-07	0.012815603605902661
2.3907815631262523	2.5455155341890336e-15	5.708329187929515e-07	0.03263542053057993	1.753597523338237e-15	8.787368650198413e-05	5.326331498177912e-09	1.9900763642924238e-06	1.541675474340832e-19	4.4391953792807585e-17	9.765876356876927e-10	4.86249639538125e-15	6.590050124786033e-17	2.1725705130692453e-07	8.704174746494903e-09	0.44451629504688434	7.758117567271342e-05	2.2719916834953438e-13	2.4654367853492114e-09	8.316970267442509e-17	1.648896847225317e-06	0.02386608074877939
2.402805611222445	3.2430305215104926e-16	2.2032053860174076e-06	0.07038683307161478	2.210598496273391e-16	0.0002693715266220169	2.4703923973149396e-08	7.281654943412567e-06	1.4875468958634993e-18	3.199871158808931e-16	4.8177961327368755e-09	3.325017410661326e-14	7.585610089289242e-18	8.726835337481416e-07	3.9639479152759684e-08	0.7711096128016659	0.0002393120824476409	1.4714331579699447e-12	1.1721920252622274e-08	6.384762282874115e-16	6.082817419658129e-06	0.04210108253641294
2.414829659318637	3.899515022038158e-17	8.025743288066428e-06	0.1432774728778563	2.6301114338902936e-17	0.0007793432964282554	1.0814040005141447e-07	2.5146336566615984e-05	1.355066295098402e-17	2.5076818391623546e-15	2.243302264803829e-08	2.283941882281857e-13	8.240936898430423e-19	3.308445292469413e-06	1.7037762643210646e-07	1.2635297934936685	0.0006967182246717216	9.014674749810141e-12	5.278266285119443e-08	4.9140381134434954e-15	2.117875150160994e-05	0.0704170670456118
2.4268537074148298	4.425419407061928e-18	2.7593060360082392e-05	0.275263530469026	2.953444815121365e-18	0.0021280910053152334	4.4678056925035576e-07	8.196031677444924e-05	1.1653968100892943e-16	1.858469993634126e-14	9.859035708418417e-08	1.4822501235518624e-12	8.449809875531186e-20	1.1837920231260703e-05	6.911645651262906e-07	1.956512345443339	0.0019144057555906277	5.212697327863847e-11	2.2434668558797807e-07	3.572506453207345e-14	6.959534691285428e-05	0.11180054101266954
2.438877755511022	4.740045937852666e-19	8.953623804274588e-05	0.49911855356443113	3.135076636651898e-19	0.005484485132082944	1.7421472423627815e-06	0.0002521255205883789	9.462868836995902e-16	1.299972321387257e-13	4.089732347410695e-07	9.079250175134803e-12	8.177142410454812e-21	3.99770861543287e-05	2.6462729783932185e-06	2.864770948483111	0.004964723736914098	2.8448513706060586e-10	8.999825113273191e-07	2.4513001607407304e-13	0.00021584616114967423	0.16874709467961913
2.4509018036072145	4.791758712080608e-20	0.0002742093425218963	0.8541674699383625	3.683801891375546e-20	0.01334030645240605	6.411500993567097e-06	0.0007320053632293107	7.254724958721026e-15	8.582169304396851e-13	1.6013177599413521e-06	5.2488373326117077e-11	7.468622251478083e-22	0.0001274181040105107	9.562514309704199e-06	3.970376914482375	0.012151795668914188	1.4653485456337539e-09	3.407476256075528e-06	1.587465525630847e-12	0.0006318190703361401	0.2425911461375882
2.4629258517034067	4.5718461512222675e-21	0.0007925929415731755	1.3796426667904915	6.069388496411727e-20	0.030625276926431043	2.226992966474898e-05	0.002005838641555681	5.251493792210531e-14	5.347420385714177e-12	5.918247157809002e-06	2.863919922162762e-10	6.438279045996428e-23	0.00038329699655094825	3.261323160846104e-05	5.216018042351413	0.028071789907899894	7.123715571048559e-09	1.2176316227426738e-05	9.702784546776638e-12	0.0017455223260908039	0.3329679006015937
2.4749498997995993	4.1169211505659424e-22	0.00216223505884524	2.1031704993957145	5.694113954382287e-19	0.0663557432488131	7.30066216818967e-05	0.005187546461632054	3.58942176673444e-13	3.144675610282099e-11	2.0646926665042198e-05	1.4748348962307566e-09	5.251642906843944e-24	0.0010882382066597575	0.00010497837764113192	6.509326167958805	0.06120459478107491	3.268560161919483e-08	4.106608811760743e-05	5.597224783649172e-11	0.004551372323113947	0.437664306484849
2.4869739478957915	3.498950243270574e-23	0.005567249872655326	3.025983958186099	5.295728769841693e-18	0.13569420066407412	0.00022588632228715984	0.012662290727745159	2.316665101132062e-12	1.74538666165296e-10	6.799581027397255e-05	7.168213595717025e-09	5.9267299511424135e-25	0.002916062298168111	0.00031892618169858926	7.740071911554209	0.125945375149227	1.4154374308518452e-07	0.00013071792093368392	3.0474275151540106e-10	0.011200659691741752	0.5530392691786334
2.498997995991984	2.806643548675015e-24	0.013528954742769007	4.109065240343944	4.651198632568267e-17	0.26189567802438557	0.0006596322679311804	0.02917069909988063	1.411946074005663e-11	9.143063342477584e-10	0.00021139560875158876	3.288242112952708e-08	2.550938183878582e-24	0.0073748620641468695	0.0009144601850861265	8.80630900208308	0.2446046434457023	5.785077142911846e-07	0.0003927094826769079	1.5659514594047545e-09	0.02601531746357351	0.675007160434822
2.5110220440881763	2.124814532084074e-25	0.031029485042560277	5.266277347802811	3.856161852166064e-16	0.4770673020835087	0.0018180177766922636	0.06342575850051069	8.126615481844747e-11	4.52039181357897e-09	0.0006204771973036297	1.4236473066608155e-07	3.151659952013097e-23	0.01760334826971407	0.002474706920959165	9.640115692009399	0.448364733461944	2.2315772505812524e-06	0.0011135051775514738	7.594645078041085e-09	0.0570294212033503	0.8003471090792293
2.5230460921843685	1.5182352542206452e-26	0.06716972311915105	6.370135840585088	3.017887793824648e-15	0.8201914666080505	0.0047291014858211475	0.13015737377599096	4.4173372307988656e-10	2.1093308591631293e-08	0.0017195262137421716	5.817380466358753e-07	3.7170600484845317e-22	0.039657098504053245	0.006320728683932099	10.2217886574777	0.7756797772236956	8.124544121144013e-06	0.002979874185091737	3.476329588822383e-08	0.11799215716957148	0.9279265043806199
2.535070140280561	1.023861920500915e-27	0.1372348704214432	7.272402964075122	2.2295507104608637e-14	1.3308684116618865	0.011610299366796408	0.2520903144950077	2.2677497486949498e-09	9.289612710574403e-08	0.004499789431994474	2.243571470738867e-06	4.137816744513003e-21	0.08432005210451664	0.015236844791149852	10.575227875014807	1.2665366691666238	2.791710660085156e-05	0.007526427203780162	1.5018227629066768e-07	0.23040491668207574	1.0593994920219725
2.5470941883767533	6.516703893709457e-29	0.2646384926825586	7.8359463184419225	1.554920180891223e-13	2.038164642029054	0.026902489925734123	0.46081628499165783	1.0996134790190974e-08	3.8613110317300506e-07	0.011120806276997937	8.166596521534596e-06	4.3473774918553424e-20	0.1692096284439977	0.034666314681305294	10.745751076982973	1.9518091184286104	9.05370155113864e-05	0.017941790388868322	6.123513725492811e-07	0.424634176586577	1.1990850426475528
2.559118236472946	3.91471112645985e-30	0.48166944585241384	7.968732428962527	1.0237326588032998e-12	2.9459656910607044	0.05883365269655349	0.7950304308305762	5.036447050861319e-08	1.5148032863217414e-06	0.02596077694778802	2.805646867438325e-05	4.3108978152029116e-19	0.3204819340401108	0.07443984386188034	10.770537201720607	2.8388418076832855	0.00027711904675717147	0.0403673213108042	2.3564975039256945e-06	0.7386235324442595	1.352989658229661
2.571142284569138	2.2211691982362796e-31	0.8275039050778814	7.648412670497212	6.3630491258801585e-12	4.018836905565837	0.12143487311610852	1.294565298429831	2.1791101823198243e-07	5.608696848032716e-06	0.057257654960559984	9.097424641824777e-05	4.034524712281833e-18	0.5728834936894591	0.15086522901092808	10.656223864877685	3.896990236752958	0.0008005549156991124	0.08572026967040192	8.558892032554829e-06	1.2125989416697804	1.5272099628993514
2.5831663326653307	1.5275178227821548e-32	1.3419802237795007	6.9284750197780385	3.733861936770015e-11	5.174368506393383	0.23656217849458241	1.98952062560338	8.907151968684574e-07	1.959981492772114e-05	0.11934563599924407	0.0002784207217977365	3.563701392739779e-17	0.9665255544765128	0.2885760290989911	10.374992913021355	5.0489575397866036	0.0021827330998720005	0.1718028694982764	2.9339478302461536e-05	1.8788796766567695	1.726124887822704
2.595190380761523	6.567837510224771e-32	2.0546132966772146	5.92363477681004	2.068621824885659e-10	6.28779835505686	0.4349421303450867	2.885740043168349	3.4398551969766696e-06	6.46437064700699e-05	0.2351747917720808	0.0008042445795895238	2.970944295854026e-16	1.5390213630264733	0.5209805658422514	9.881149070373306	6.173882993120392	0.005616881329090215	0.3249954537059837	9.492301014760968e-05	2.747721139155752	1.950811905587057
2.6072144288577155	1.1761912714968446e-30	2.9703949896024278	4.779947961200042	1.0820596220423654e-09	7.211475634972295	0.7547479259131974	3.9504834001747016	1.2552289568881673e-05	0.0002012263288474981	0.43830729592202605	0.002192737669612065	2.3376096243162254e-15	2.3129179729926173	0.8877245339058792	9.139769328448509	7.125237517842639	0.013641922842284012	0.5802776265436912	0.00028985105934006247	3.792690693009681	2.1980156585899713
2.6192384769539077	2.006232015199843e-29	4.056574380616531	3.64034329002804	5.344263195376658e-09	7.806097691029739	1.236108745848483	5.104198458504177	4.328428523674178e-05	0.0005911907549167374	0.7730521428592684	0.005642990453424137	1.7359361199694436e-14	3.2806514299970306	1.427710951293886	8.15318297976207	7.761123118412601	0.03127106932116517	0.977971929819568	0.0008353386141289059	4.941326565818602	2.459836278138157
2.6312625250501003	3.229826084362694e-28	5.23656607162609	2.6166509835901355	2.4923698322855675e-08	7.974954508482067	1.9107143798822035	6.224280243804051	0.00014106147327811174	0.0016392860350958529	1.29114042779746	0.01370798248798479	1.2166895225247963e-13	4.391816867785789	2.1673373713054622	6.972773251010811	7.978735629333118	0.06765479056843086	1.5559098817205546	0.002272136918584237	6.077232520459691	2.7241763709602314
2.6432865731462925	4.907512582632794e-27	6.39681691025429	1.7751440654775148	1.0976121322274998e-07	7.689660164059095	2.787528523291942	7.163660569787275	0.00043451751977938657	0.004290087201547374	2.0437457292916466	0.03143435048796463	8.048409629937313e-13	5.5489732503401346	3.1057924281701856	5.6914311448070825	7.741548749451858	0.13814854665462128	2.3370699676512126	0.005832983052951624	7.057215667679447	2.975936388247028
2.655310621242485	7.03765513615088e-26	7.4089312503833575	1.1365959998679012	4.564816954376686e-07	6.997967478144211	3.8382002451390957	7.7815325212180735	0.001265261787185912	0.010596483737712221	3.068956421434295	0.06805159091992412	5.024867926951747e-12	6.617063700607401	4.2018941186758685	4.421296217558686	7.089341644418528	0.2662512902500958	3.31509199642051	0.014132897406771844	7.7418582141241545	3.1989513894290242
2.6673346693386772	9.525303373099603e-25	8.163262707515049	0.6868558262085701	1.7929365502273073e-06	6.010723227459278	4.987943517279959	7.97773395636702	0.00348325342666196	0.024702545474572235	4.376805027556216	0.13909988029819512	2.960898404629506e-11	7.447358753772698	5.368724856963561	3.2673298566035482	6.127287163382148	0.484333673159145	4.442653063123163	0.03231885554881661	8.032019700864467	3.3786318828984605
2.67935871743487	1.216785223220216e-23	8.603971450530592	0.3917649928665987	6.651284827163849e-06	4.872894905472085	6.117912469803311	7.71930564423953	0.009067399440399948	0.05435079667390147	5.935887932009309	0.2684999573255039	1.6466702378990054e-10	7.910856565302173	6.4816999361292735	2.3074364411773067	4.998213906716942	0.8316151707215823	5.629041845146995	0.06975334131916279	7.900110692816617	3.505119504957039
2.691382765531062	1.4670108058572753e-22	8.752483991016604	0.21094511173942293	2.3306680044314586e-05	3.7291499447503593	7.082374960827183	7.0495468365632	0.02232231073483795	0.11286372938295312	7.666395968944709	0.489549917000094	8.643189633366131e-10	7.931019555288952	7.401938719540368	1.5852546756135375	3.8480944037947467	1.3478916119266684	6.751899908331705	0.14208830513482656	7.405730849715754	3.576478705392515
2.7034068136272547	1.6693099195620454e-21	8.708656662496441	0.10735064505752752	7.714861120448061e-05	2.69528719762618	7.7386470169079615	6.076149332941103	0.05197861447425651	0.22120103483763578	9.443261237241941	0.8434059901910714	4.281793539876366e-09	7.504448932498706	8.010748031731104	1.11545321974502	2.796152621169394	2.0625031232963527	7.6835154305666435	0.27317183956417196	6.690350440713859	3.601117926197618
2.715430861723447	1.792771381363378e-20	8.626474825870863	0.05200030542110806	0.0002412630896188683	1.8430811125014823	7.981905672907107	4.942878701842297	0.11450252036163809	0.4091703800678938	11.110264845664394	1.3736584491794477	2.0019889637932866e-08	6.70182167695744	8.245167248071036	0.8964476075634866	1.9176100750345915	2.9801089897663746	8.325544765555195	0.4956758910732663	5.952654001281097	3.5984604176114106
2.7274549098196395	1.8171765462846308e-19	8.670803057245246	0.024984543244812283	0.0007128774686511341	1.2001676141935598	7.773666412205761	3.7950346253594964	0.23866673239213482	0.7143408661491081	12.502514798490552	2.1165450452176446	8.834498697767336e-08	5.648735045424709	8.121893089475037	0.9234924071352639	1.241206406277871	4.067477333157127	8.640510866205393	0.8488753844041447	5.411543599151896	3.5970585395771693
2.7394789579158316	1.7384155992955427e-18	8.969183019139425	0.014456939634641282	0.0019904463338980974	0.7614299947529563	7.15411036190019	2.7500197261046795	0.47080840903254106	1.1770396151769686	13.472244688415183	3.088226559644009	3.67947976388568e-07	4.493593852063973	7.739359012098618	1.1960124022740672	0.7582492514380581	5.247424718584992	8.667089602899724	1.372063968924232	5.265450285587473	3.6299376610976806
2.751503006012024	1.5696194559145467e-17	9.574527888858603	0.015146501052252901	0.0052523360998775834	0.5058188894621882	6.234446904420542	1.8807893608488053	0.879164602704286	1.8304629351291009	13.912354487145626	4.272809955065178	1.4463560030294623e-06	3.373810645179364	7.25476429668589	1.715835575274611	0.4371839940611069	6.405671521192881	8.510676159662339	2.0930955513803853	5.654929239773884	3.7278371145176457
2.7635270541082164	1.3375789072112883e-16	10.45007151538919	0.027413974833701234	0.013100286733597949	0.412786604749765	5.17338466574991	1.214028387992709	1.5544617406252512	2.6866746283223635	13.773300062345537	5.616212502913732	5.365970276012659e-06	2.390737353443363	6.841664087353898	2.4766230061242007	0.23790350603946964	7.412783024719458	8.30983162448197	3.0136167775710887	6.632944535498322	3.9118771825428906
2.7755511022044086	1.075793027838e-15	11.479393893500166	0.057323076385663425	0.030888771626439455	0.4743552825003895	4.147643131172331	0.7396089842008867	2.6031557636962375	3.7218038793546713	13.070792867717845	7.030165757899147	1.8789083669395813e-05	1.598922100546969	6.6407641876721755	3.4484075320318843	0.12218619203737208	8.157218577159313	8.189199030920507	4.0951637366188995	8.146193148841846	4.187660235148321
2.787575150300601	8.16624329170332e-15	12.495768110655892	0.11769449366612325	0.06886262505625187	0.7008491724783572	3.3273441890016526	0.42526760349581	4.130277578229183	4.866045548231693	11.883367754069852	8.407169999793318	6.209365405429596e-05	1.0092691980057953	6.719167222015246	4.563888371249679	0.059228570554614855	8.579295167739467	8.215798692773584	5.252170209059845	10.031660099080135	4.542659334940528
2.7995991983967934	5.850596930525228e-14	13.320048846559168	0.22960277156807024	0.14518060073180938	1.11971984978534	2.8627495717668845	0.23079340323646053	6.211505301941087	6.004586849278654	10.340100309101391	9.64219237885021	0.00019367480113671785	0.6012720390420268	7.050767657534591	5.713917053663506	0.027099080145093886	8.69290016497115	8.375171749826052	6.357561771647697	12.033293908412045	4.947932849143122
2.811623246492986	3.95605498234782e-13	13.79625951327998	0.4232207516713055	0.2895101656692638	1.7677702792444996	2.8815131798221394	0.11824420007713629	8.858810010666375	6.9931745299508234	8.600115539714913	10.653010506875516	0.0005701423627644379	0.3380798389791374	7.5238894906626985	6.757526185941907	0.011708825092300574	8.584391750450878	8.576544848807831	7.263177547690294	13.841387281678271	5.363945229431921
2.823647294589178	2.5246939205008407e-12	13.817714044584001	0.7364285868069421	0.5461968176555535	2.678006426678977	3.4891336349266533	0.05727428724631999	11.98936161818535	7.686876063312617	6.827320624633106	11.391064441332686	0.0015840825525270338	0.17941213437738393	7.973794515560798	7.546912389087777	0.004797999626941509	8.386073816447581	8.68502135096315	7.831537070205923	15.150803185674823	5.748965654493082
2.835671342685371	1.520685570459383e-11	13.341154142997578	1.2095177220322528	0.9751697772787138	3.8636851829832475	4.762938920702635	0.026479516141010236	15.410611884303037	7.974613913667878	5.165476995681176	11.839326369932552	0.004153905832888889	0.08986045808384281	8.229941427127157	7.961547896126861	0.0019305321509130143	8.231862432835332	8.5684810562398	7.969877217695806	15.725723670958672	6.0676176511393285
2.847695390781563	8.644788872446456e-11	12.389545185266629	1.8750766156655991	1.6481402162510266	5.303584841216026	6.733204491235355	0.012404407726334499	18.832742097561596	7.808250338942696	3.7191931423597224	12.000887362216274	0.010280633567356161	0.04247855344341788	8.163286650553118	7.940836370584707	0.0009603893329491119	8.210725433135016	8.14172981412844	7.654917755873455	15.452720879488602	6.2970482589317385
2.8597194388777556	4.6382444409884045e-10	11.045161862421939	2.743991958424197	2.637899053468515	6.933194063798092	9.352943150285148	0.007763831988270996	21.911868892562705	7.21575978099413	2.544922628214035	11.887488198523151	0.02401417245693537	0.018952001632214922	7.71917539581714	7.504047734649567	0.001076478127525062	8.33538380001218	7.392499108080951	6.939268671929249	14.364923495369801	6.429016713960979
2.8717434869739478	2.3487519285933474e-09	9.43449030413798	3.791107233089919	4.000202349876116	8.645513309346205	12.46726124466453	0.009968317887535896	24.315663916963086	6.2935354113075475	1.652950234014253	11.517417540985676	0.05294197164230448	0.007980401226507852	6.9266375893412055	6.750420861844491	0.002379354881841643	8.538473877715239	6.381941375296418	5.937056088565559	12.628802649545609	6.467737201734037
2.8837675350701404	1.1225480559593371e-08	7.706845904484972	4.946356462834037	5.750890110606928	10.302419840355574	15.799359788061357	0.020574387660010185	25.79248847572761	5.18073727573205	1.0179952024078924	10.926490816758298	0.11015844215904856	0.0031716017125804023	5.883341714046489	5.839495505052749	0.005936237224824828	8.697971968481417	5.222473604636121	4.794163895680031	10.49817100659639	6.4249521125721945
2.8957915831663326	5.063572235504351e-08	6.010032794785796	6.097585117247518	7.844600180558795	11.754141267350944	18.969130476177252	0.04595784989873898	26.22151749409195	4.025063474632908	0.5939412778411987	10.187307040494245	0.2163323805271078	0.0011896435001357835	4.72371958422468	4.958446817853641	0.014322550280051758	8.682538437297286	4.043659992038366	3.6537504429912553	8.251319783199051	6.314727832781332
2.907815631262525	2.155724974192497e-07	4.467976762193071	7.108622043927778	10.1638414222735	12.86200466331954	21.550439674610008	0.09927799671153119	25.627524793135052	2.9514686524373803	0.32804188540807366	9.425504151376735	0.40097110210001585	0.0004211524232318814	3.5825003750859916	4.2863716091486825	0.032711003787387595	8.40019904566123	2.9592892089057	2.6281441464325996	6.131635209175954	6.150347255684298
2.9198396793587174	8.66191607758418e-07	3.165560732322242	7.850685655696339	12.526216043963716	13.51944082553534	23.15754132844491	0.2035036977886483	24.15777305936342	2.042621512627799	0.17141052828118683	8.82084160832978	0.701448561993095	0.0001407168313305869	2.565442218586255	3.9642569884972247	0.07053494009980851	7.833292197414979	2.0457258868073978	1.784201424287339	4.30811244972659	5.94443756213945
2.93186372745491	3.2848751344249097e-06	2.1440991088600194	8.238873697322868	14.712312039046507	13.66796617911736	23.53643560055908	0.39475242529964105	22.03314237018231	1.3342031650277748	0.08469415836283035	8.585926124854252	1.158181191108637	4.4374867133520986e-05	1.7342945218255963	4.075394973519447	0.14355462020245335	7.048648668868392	1.3353675031338375	1.1432036427060752	2.8626975030002297	5.7116897576369805
2.943887775551102	1.1757311783982573e-05	1.4075907671496175	8.26134765328005	16.50859988590997	13.307018107280504	22.63104591296333	0.7244258137667282	19.49389304119122	0.8225091046428241	0.039555939342976756	8.923672803882042	1.804963149560046	1.3207248815587873e-05	1.1066768600498902	4.63704791762372	0.27575061152876995	6.181459207050414	0.8229260933935549	0.6913405251804509	1.801305243074502	5.4720576800715595
2.9559118236472948	3.971746119762992e-05	0.9365928880997021	7.989400391679744	17.752203668722842	12.497501745332045	20.60095756977384	1.2578369735869248	16.75863992940566	0.47857098546062654	0.017459844610074708	9.97269149525506	2.6552010573097085	3.709983081882265e-06	0.6665475841271624	5.602108064463152	0.49991978696720185	5.399954132614388	0.4787288585797396	0.3946126978938038	1.0789314340198353	5.251895126767289
2.967935871743487	0.00012663075614192964	0.7046183296986547	7.562330436445681	18.36191927212379	11.358359333635933	17.784834245451258	2.066734036138365	14.005342345945662	0.26281688289044064	0.007291137478665529	11.75519831687268	3.687356985477861	9.835937811691592e-07	0.3789139646300077	6.869262720974844	0.8553984814786809	4.862632433834101	0.26292870333713986	0.21266270569773174	0.6280756710887515	5.081340180877508
2.979959919839679	0.0003810493242530248	0.6918291729865582	7.149858938608868	18.34457044109554	10.054537291911773	14.623471915312662	3.2139983340117237	11.371628899170199	0.13625547984603859	0.002911777742888796	14.143649452867342	4.83529719630213	2.4611829694036904e-07	0.2033022523974358	8.300285770149891	1.3814046143585903	4.679625627142773	0.13648315537845687	0.10840006320838064	0.3825473122746848	4.988021949510424
2.9919839679358717	0.0010821998436082217	0.8920531570646807	6.90312133471252	17.776107397526154	8.77506154024487	11.569319131292936	4.73126694470278	8.96477918439906	0.06677984555275332	0.0012120034808277816	16.859663169787904	5.989926552197482	5.812413555754824e-08	0.10295138557764141	9.742221758312652	2.1055114408494418	4.886522164030118	0.06741867069476967	0.05281503137191595	0.2930628987960271	4.989043793428113
3.0040080160320644	0.0029008015130983487	1.3110932003285067	6.909720838030765	16.767663619405468	7.7023265790822215	9.009627466261271	6.593991488724182	6.871643592105463	0.031213692652534875	0.0008117655016746884	19.51177898500961	7.016230073487298	1.295566424382937e-08	0.049204936093602616	11.050582557545074	3.0288557074071476	5.435050763893323	0.032988669793230764	0.026077524407578535	0.33452974029663957	5.084314600724718
3.0160320641282565	0.007338593554981509	1.9565243604109335	7.1673338402197615	15.432315806690562	6.977407939252975	7.21945344398057	8.702150877765588	5.163633943438839	0.014678186459902107	0.0013582094691029806	21.667890025124237	7.784676556643538	2.7267297977894612e-09	0.022195788824058937	12.108757826610454	4.112290992865395	6.2018707054937385	0.019358602583646564	0.016644190020108387	0.5064620493555221	5.254117097074532
3.0280561122244487	0.017522333115352028	2.8215912286208016	7.584412555696325	13.865639146725826	6.669414360621312	6.345428050849785	10.876384350612899	3.8972737019881714	0.008897019526898331	0.0033241167831235736	22.94634143468235	8.209620121218496	5.491635742440988e-10	0.009449686164713679	12.84004941437559	5.269548041296553	7.01416216949195	0.020562599340780873	0.019930242974394788	0.8278597520669457	5.4623705163350715
3.040080160320641	0.03948710595516408	3.868229051657698	8.00775735980695	12.144179852719404	6.757837609650526	6.40983574322678	12.876849161957999	3.1132064765954843	0.010622680099000829	0.008266850975109211	23.101157067077928	8.282738220144715	1.4804802646279239e-10	0.003797071597824223	13.211830629356337	6.373047771896475	7.687817485189755	0.038099472049297624	0.03757161224781026	1.3271933473020356	5.664976228482719
3.052104208416834	0.08398523720424882	5.015881479451701	8.268032803561686	10.336122016938093	7.13467197690627	7.32215091231804	14.44534247049676	2.835475433197028	0.020850053908714708	0.019587309867571318	22.076126298910363	8.089158627386428	2.734574557825105e-10	0.0014400071028403548	13.234266883383873	7.274535326925618	8.07061450959749	0.0820204290110444	0.07770372317406224	2.0280793302830604	5.820802241494918
3.064128256513026	0.1685911901958891	6.142477606051687	8.228560606517428	8.513227056698968	7.628076752430677	8.891215218570261	15.36220723034195	3.0703116184818677	0.04506922118804393	0.043866535183102455	20.011284902651994	7.798380156152563	1.3240996831623241e-09	0.0005154242511949086	12.956550764486455	7.836959901677054	8.080079207462662	0.17381670621150666	0.15610378834596056	2.932444681899074	5.901986928506121
3.0761523046092183	0.3194118877654249	7.100784697057065	7.821999144680377	6.754795200359573	8.042902045535133	10.840450784831578	15.502129687103103	3.8022525721986162	0.09448133044113273	0.09278364980076274	17.200899688220364	7.629746448025973	6.4471031364668086e-09	0.00017412029436814755	12.461268199845302	7.968458248122448	7.725788169050145	0.35074280347523823	0.29745322471522523	4.005150138179928	5.900583602307444
3.0881763527054105	0.5711518000078014	7.7477902757943315	7.064219238432637	5.140883398602146	8.207595974484118	12.83425347150154	14.870954638123477	4.986520638720839	0.18774358585983492	0.1853699098313892	14.01804883218163	7.800167650035633	2.969054921992132e-08	5.5516024213713616e-05	11.854436978715656	7.6468995656450645	7.109640012534499	0.670264956647483	0.535390145198769	5.165902470157843	5.829864454409473
3.1002004008016035	0.963909586487521	7.978867605679892	6.043096702187424	3.7388205825785166	8.014168211050297	14.52181388717276	13.610666558893142	6.5395829047909055	0.352337553697221	0.3499218025853029	10.830523050084352	8.467378133430474	1.2906026215458292e-07	1.6706053338248314e-05	11.248140543259368	6.925980502545048	6.404062552446962	1.212138782297055	0.9096350009834718	6.2941732297490995	5.720261701251621
3.1122244488977957	1.5353426866695674	7.755189608950563	4.888686721697749	2.590356557813935	7.43958686752819	15.5957231813832	11.969903971768046	8.332694390800821	0.6241401115374564	0.624402495886745	7.932471509661928	9.683938650928768	5.294941197072411e-07	4.745220358031837e-06	10.736151644205378	5.920568957971289	5.814468350926259	2.0745991899687444	1.4586746539217228	7.24969785781876	5.611330134207679
3.124248496993988	2.308121280652194	7.114315297230095	3.7367664068953914	1.7055212290142394	6.543081627649105	15.851996220379586	10.248442005446247	10.19401422840365	1.043510049362742	1.0539049112840395	5.507219541290629	11.37526203733226	2.0503420939911435e-06	1.2744789668544544e-06	10.368877456990155	4.776808307397602	5.535817412282829	3.3610851688028336	2.2076778444064042	7.905445414304158	5.54189348819726
3.13627254509018	3.27488610898777	6.159907063077736	2.698065267196767	1.0651808833662897	5.442076824388065	15.23230618618154	8.731470714149719	11.92280962248347	1.6466331692555545	1.6841444412086282	3.6239289564721706	13.349463375930782	7.493633619504678e-06	3.344590421711485e-07	10.138236482660433	3.6377042670712862	5.712930724522764	5.155716971666402	3.153534050601898	8.18395031461701	5.540647662596546
3.148296593186373	4.385489266662394	5.0344764248011655	1.8412178367251248	0.6301715240866418	4.276422956942487	13.832544958526558	7.63088548308842	13.315122329148403	2.4523491828778607	2.5512831478147437	2.259948654238532	15.338425522208167	2.58502929510413e-05	1.3437941471585085e-07	9.981888458389319	2.615303463171256	6.411388217351892	7.489773943138583	4.251514590359094	8.084594618518942	5.619141328136098
3.1603206412825653	5.542735814751023	3.8851461358841335	1.1911526674359603	0.3527953970759543	3.173323018319044	11.873435828607011	7.046890987891723	14.195885238086579	3.4471003752566083	3.670472610048508	1.3354480339253876	17.059734262487673	8.416924508468144e-05	2.636860179051949e-07	9.808930463983476	1.77653112822473	7.602592507509279	10.306877047520002	5.409711520868965	7.6909396134052415	5.768489354210621
3.1723446893787575	6.611721948326556	2.83395767529614	0.7392888001160736	0.18676492842079362	2.22307116250148	9.643193404162556	6.956649805990851	14.449664333035896	4.573137995870671	5.027450347656475	0.74764192334031	18.281250330999885	0.000258682635843067	9.998154567747907e-07	9.5390489106963	1.143782241999036	9.16436342530666	13.43923249063014	6.496640211139223	7.153396589799561	5.9605258103869945
3.1843687374749496	7.443706808304715	1.9610340830045867	0.45940167349853606	0.09344248254567336	1.4700755623890183	7.432026877008934	7.230101681907564	14.041958349751715	5.726241548084664	6.577956426835706	0.3964784583962134	18.86799169708742	0.0007504501090420371	3.8048160174124525e-06	9.139594373579627	0.7063965529861205	10.897182950503122	16.60818664312684	7.363559508500439	6.650957734391032	6.153352383341349
3.196392785571142	7.909485092117584	1.303045574472162	0.3234040224988606	0.0441675421283467	0.9175778533837711	5.479101173240677	7.6677196186046945	13.025249806503044	6.767603322051972	8.25755371523502	0.19912236802589994	18.79704948182482	0.0020551198387901808	1.3722003220178642e-05	8.644429244878417	0.43696536867888747	12.554811683703473	19.45737619900292	7.877185293246153	6.342941449148001	6.3003428825293355
3.208416833667335	7.932159532334982	0.8638713804692739	0.3132925853498744	0.019717510264892137	0.5405644231350072	3.9448053030037653	8.050957815571884	11.52793687157281	7.549976661967244	9.99981278637769	0.09469045231101572	18.13886386651077	0.005313007644839711	4.675588785531227e-05	8.145385386142895	0.30700385186436546	13.88554322553123	21.61637816312696	7.953139447792194	6.32507327177336	6.360726614931645
3.220440881763527	7.507908029719497	0.6311982908478798	0.4275876735088318	0.008311987731059518	0.30056966502079696	2.9094062320358414	8.19352805690849	9.72872366283103	7.952192799250356	11.755694597869654	0.04262722311639895	17.016675589449815	0.01296786456391563	0.00015050368400552604	7.758561212589583	0.29858561747596096	14.67715456039777	22.780575556480436	7.578624833387401	6.602876582419231	6.309196026964399
3.2324649298597192	6.707037323915492	0.592459883819978	0.6818191392959017	0.003308262935231909	0.15773644825691635	2.389205615904567	7.981173666617779	7.822795964245165	7.9115556056110234	13.5043481915825	0.018162343231130976	15.563486281472828	0.029886215067367654	0.00045769539116034114	7.578250948056672	0.41056232804500375	14.796121521532054	22.784438589934908	6.8159515603218175	7.090139254055846	6.141944841964667
3.2444889779559114	5.6549240675223	0.745097597849506	1.1030294851912854	0.0012430647618872118	0.0781283294757245	2.3571582917702307	7.390343519391097	5.988081475601726	7.4431034283833855	15.247788014741337	0.007322848928979999	13.893607553877427	0.06504513697308371	0.0013150918058366092	7.636457821579862	0.6591218060483149	14.211600163325285	21.645151215033252	5.7855793909273245	7.632907693824292	5.877350299850607
3.2565130260521045	4.499943984899387	1.0984024955073026	1.718602772915454	0.0004409225123219607	0.03652534798649834	2.757244759513984	6.48219364132565	4.3594188308215704	6.639063357177567	16.98891342970377	0.0027940256702264836	12.095670967221505	0.1337181817923903	0.0035704159097949616	7.8837650949473455	1.0727681304615395	12.997829932093126	19.562427096702223	4.635018746142105	8.052033153093488	5.551017264319863
3.2685370741482966	3.37964989498775	1.666482323756682	2.5407741902853123	0.00014766939956305567	0.01612353781936702	3.5085227870202202	5.375946452201617	3.0156360947186167	5.649143350315397	18.70102294547226	0.001011256603982216	10.242094361640753	0.2597281142307315	0.009160077441679177	8.199022056048122	1.6820952634177582	11.314304419320273	16.874892195606765	3.5046157461769822	8.191759964072439	5.206606635026813
3.280561122244489	2.3956346937525774	2.454152025341103	3.550116407149508	4.685067098394414e-05	0.006742284203465878	4.502147591374204	4.21181134031178	1.98037749541628	4.649001421999616	20.30280543382775	0.0003564430996791087	8.403105406222299	0.4768286491799361	0.022209191408819877	8.424344434096652	2.5057672946486953	9.369332584692101	13.9872324290287	2.5009994501344783	7.960013044166742	4.885151223536267
3.292585170340681	1.6027055843584637	3.439867861787814	4.683374878912868	1.4711607891311617e-05	0.002740602804495943	5.599388638343545	3.1157769687347234	1.2335923425970805	3.807067741339277	21.652329346069934	0.0001533749165794414	6.6544224236305665	0.8278203695066519	0.050892827064445666	8.412630432102356	3.536087940055312	7.37713939095684	11.289702581008793	1.6845001733021756	7.348918505337329	4.615956334721856
3.304609218436874	1.0119782576296714	4.561816873679417	5.831760553496452	6.944570496022862e-06	0.0012925674699570666	6.638795175307482	2.1759532165608304	0.7283156593630795	3.2579547473405377	22.56656273314716	0.00016872759263030263	5.074466778787794	1.3599561938438949	0.11023234019005194	8.07066935369253	4.7296291138134565	5.519751968343668	9.090431751137771	1.0708109391015204	6.431049248032616	4.411580157155051
3.3166332665330662	0.6030771708532613	5.713866814773256	6.853857761098934	1.1912863834539485e-05	0.0012445893980075698	7.456197080238531	1.4344180204201291	0.40728521749614705	3.0858068827886136	22.86256562468717	0.00041435869032729016	3.7344568769071294	2.1159294970171443	0.22569933149027172	7.38340635595474	6.009006452224244	3.9223130840553195	7.573417466204031	0.6424492313651584	5.3354153946790746	4.268041956160266
3.3286573146292584	0.3392023647228582	6.756118505390468	7.602517727089158	3.7120332277690474e-05	0.0025568862937454073	7.9142641853271956	0.8925965735099457	0.21560202899960726	3.3163952489476585	22.407426196017628	0.0011480414862658677	2.6884579294647994	3.1213751710297744	0.4368808157105207	6.4127747342854144	7.279531922440688	2.645384462829476	6.785859241379551	0.3637886163248878	4.213828958280592	4.169787336493125
3.3406813627254506	0.1800649269166026	7.540063153363324	7.959114668785756	0.00011800681239226593	0.006283644135780327	7.932294969286559	0.5245114990878365	0.1079847173492887	3.915133443446446	21.160136816553326	0.0030609220565798803	1.9690935407983647	4.371898044164611	0.7995647062565207	5.274243317106431	8.458886690533856	1.6923661569359898	6.651710504043034	0.1944212276539493	3.210230126055663	4.097559054067116
3.3527054108216436	0.09021601971634938	7.942269481071424	7.86423595916853	0.0003562167688717738	0.015091002214597082	7.504952775280253	0.2916632186551727	0.05114935144622392	4.789789420894456	19.19126235476201	0.007717078011333378	1.590012921042145	5.82413244311619	1.383741157586221	4.101705603759811	9.51090589886866	1.0263693158297786	7.005430687321186	0.09806693920447566	2.442340135395649	4.036570399005667
3.364729458917836	0.04266015911855715	7.895883742408864	7.3338602653808485	0.0010153155809942559	0.03436165626592203	6.702072637659019	0.1551033175217627	0.022904936645692153	5.799497294089991	16.67400765604067	0.018366104229586278	1.5516089930668588	7.395060320094386	2.264798566909305	3.013714560280805	10.469468155168638	0.5897618719053979	7.639406924517697	0.04668599768496123	1.9984612152004424	3.9824349844885196
3.376753507014028	0.019039062303728475	7.408696267727977	6.454951946432621	0.0027314072588214573	0.07390293396963034	5.648910739324963	0.0829448707512306	0.009693885750179699	6.7728776869221505	13.849898276489618	0.0412546702018726	1.8445031489349204	8.971298172194466	3.5063690410180772	2.0910946020344716	11.438786057131715	0.32091650711616687	8.357823978789071	0.020976951539489173	1.945482252139855	3.9431076229015516
3.38877755511022	0.008019603829067115	6.560958607678393	5.362134145351019	0.006935171666888054	0.15008254027186443	4.493745766652679	0.053777343797161425	0.0038764817227106506	7.53593505699119	10.980139104926074	0.08746095358914925	2.4467806415599402	10.426173180061319	5.136258289298716	1.3698347038045988	12.563478725771873	0.16529095070033473	9.02758893471632	0.00889714518150135	2.3399071650396266	3.9363637256305224
3.4008016032064123	0.0031881925999705106	5.483743527347372	4.20403779604531	0.016619285022504638	0.2878255194511261	3.3739539184979686	0.05757193327430551	0.0014644024195870039	7.94560290601224	8.297175231072462	0.17500064260640455	3.3149491995703055	11.639174137290114	7.1211655276534245	0.8470789054989675	13.973693303758237	0.08055053286003416	9.614386747078186	0.0035667307290688775	3.233290652806161	3.9837019545796872
3.4128256513026054	0.0011962458932843606	4.325848075549246	3.110855401615089	0.03758821985197941	0.5213902885351939	2.390894893723067	0.09568972502781932	0.0005225335031200152	7.920162703445033	5.969254759820411	0.3304831800867951	4.373093909543369	12.511787276556927	9.349718404629405	0.494431960808981	15.72238008684328	0.03712715930577258	10.191841902640558	0.001367367500546766	4.666549786979285	4.102609194092958
3.4248496993987976	0.00042362408935479916	3.2206955330555083	2.1725876839101823	0.08023715124215075	0.8924498374201927	1.599168830392542	0.18089672832610423	0.0001762061559294807	7.456467270196755	4.085094577353395	0.5890380566543935	5.507463112598565	12.976301560497186	11.634197262974915	0.2723937985204391	17.7380698625779	0.016180076167782678	10.916472253264287	0.0005531861014675324	6.652854270703967	4.299586044110152
3.4368737474949898	0.00014158757976816732	2.263144872683072	1.432052956516179	0.1616529428640816	1.4441431308199637	1.0098228170675927	0.33725687049355946	5.6615637773589724e-05	6.627429699638084	2.6586667539518594	0.9908812802183212	6.5730903388285515	12.998259668518775	13.737222636565834	0.141639957642059	19.813640253584204	0.006665227069579068	11.970696233587374	0.00038929577301171774	9.1543495909564	4.566060136499802
3.448897795591182	4.4663707607926134e-05	1.500926122689132	0.8908921384771133	0.30738042932358833	2.2108120715205852	0.6027096874624277	0.598783217509085	1.9129261311546138e-05	5.560262171238929	1.6484308105230128	1.5732008352259976	7.414762868026888	12.576064839605747	15.420806263399337	0.06951362262710253	21.63994814623006	0.002594726645679054	13.487771311017108	0.0007166020465671048	12.061957438491554	4.878379854751442
3.460921843687375	1.3297914470370875e-05	0.939486518442545	0.5230889068799421	0.5516371868103351	3.2051172781972364	0.34183351563525605	1.0051540798753233	1.3136464943698658e-05	4.403035687418557	0.982792145005018	2.3573875645216633	7.8982224900216895	11.740929467281141	16.504660609659904	0.032201439733293966	22.87710004330222	0.0009543818851296516	15.481579169605007	0.0018482944317864305	15.188355000462712	5.201770510677408
3.472945891783567	3.739070328564577e-06	0.5550167166613577	0.2898749029110693	0.934364013036796	4.406474773451345	0.18882124055035107	1.593056483378749	2.9977268847801194e-05	3.290810196649549	0.5843008604605048	3.3339730399488774	7.941877223641376	10.557341528849149	16.91368589809493	0.01408762608875608	23.241919634439004	0.0003316129242335572	17.8062417654856	0.004769965957843501	18.281169642662626	5.496907542076565
3.4849699398797593	1.003213869508562e-06	0.30946094747010183	0.1516119202317385	1.493705720854429	5.755984304540338	0.11223758047530373	2.38310761800132	9.32729775848844e-05	2.3213556144068828	0.3878776657897572	4.450178737217429	7.537520035416239	9.121068530524902	16.69565912826907	0.005846620889437945	22.583655936381003	0.00010883174949309469	20.163500166981265	0.011695503860949814	21.05696762790876	5.727081838357994
3.4969939879759515	3.032292242022875e-07	0.16285080632500826	0.0748454590192581	2.2537347076878964	7.161908862941053	0.09283814759209022	3.364699086916981	0.00028420430175678615	1.5454908566078849	0.35141654036214837	5.606309899332234	6.751925499706788	7.551068234557957	16.000341641568863	0.0023856039666514677	20.923871718196438	3.373189821306836e-05	22.160939371374585	0.027084520189510873	23.248837105354564	5.864043315056454
3.5090180360721446	2.9278569231996236e-07	0.08088318621613151	0.03488749779926423	3.2094795266451133	8.515965927703489	0.12615771940220621	4.483676003835839	0.000819728727819878	0.9711273104855871	0.4591407105715064	6.665934196435595	5.708400652879326	5.974252857962643	15.02665981145741	0.0012062916818240713	18.449175792658117	9.872827743289374e-06	23.406307769370244	0.05920274498151421	24.654386389988794	5.891383714220792
3.5210420841683367	9.508922739939138e-07	0.03791498287584912	0.015397966992148439	4.3139177490551	9.71556512190863	0.2239002977527839	5.639059976240842	0.0022319993867277723	0.5759310046138828	0.7187020232119122	7.480475749622738	4.554982498799032	4.5061469600535595	13.958125361668369	0.001361270183879007	15.461787893471769	2.72847459004564e-06	23.60919895255238	0.12213792547792565	25.169695338728385	5.805326837598138
3.533066132264529	3.547299719937217e-06	0.016774429270674046	0.006568722450864737	5.473172012919426	10.68344768063532	0.4147598099169329	6.6936580804460135	0.00573601238084469	0.32236593908885924	1.15276069299692	7.922854727181768	3.4303913651528193	3.2333053866831265	12.911478586279124	0.0029951359218089476	12.306300492504203	7.119458137993937e-07	22.657369887502423	0.23781755839553692	24.799292252274377	5.61355265156233
3.545090180360721	1.2644526303388167e-05	0.007004367378920974	0.0030965316098639983	6.555251216594692	11.376600655613135	0.7440788985879246	7.499021849609917	0.013912685728068643	0.17029903458254342	1.785675886212473	7.919877154741509	2.4382882828462376	2.2031031008818545	11.917102417705284	0.0074418466618169175	9.29648708311466	1.7541626668081647e-07	20.64336581475235	0.4370404295689929	23.64098172690993	5.332932090152138
3.557114228456914	4.256887588005986e-05	0.0027604148567266003	0.002594948448145097	7.413733813979519	11.781398744526221	1.2707194912610607	7.929211291242469	0.0318490287625386	0.08491017246631401	2.6268097585527896	7.472045182616916	1.6357267991961937	1.4234595634695544	10.935261649112155	0.017918880776256182	6.662377627052743	4.097547684675259e-08	17.834904098264595	0.7580251210136971	21.85343772092514	4.98685934581872
3.5691382765531063	0.00013526438450701738	0.0010267484855481992	0.00469611150763147	7.9218841410444165	11.899231519633863	2.0592333684295303	7.912972168501853	0.06881223917934537	0.03995704670450439	3.653872092150933	6.653419102156792	1.035668679717621	0.8711337455058471	9.89689109860088	0.04093455297173543	4.5277879206256575	9.938072934765198e-09	14.60222532998672	1.2408802521744613	19.619618729875185	4.602519006078755
3.5811623246492985	0.0004056589106991734	0.0003604442162503901	0.010898150975312012	8.007423819971507	11.732101478472634	3.1663219359545702	7.453041873721866	0.14031996350125334	0.017747122376251725	4.801786873654375	5.591584179969473	0.6188930746285342	0.5045123800439675	8.748775455557642	0.0885243042448676	2.9169921145792594	6.706103911865825e-09	11.329049615138741	1.9171692850604465	17.11796880519895	4.208193827144136
3.5931863727454907	0.0011482187933677408	0.0001194252961089763	0.025161482658657676	7.676384489044743	11.277396295212254	4.6227324091191155	6.625394761551917	0.27005828872463833	0.007442129339177591	5.963152204035728	4.435172896580642	0.34905797476070827	0.2763208964379283	7.484048035522092	0.18127115436911145	1.780878337257176	2.2937325944017085e-08	8.335832991045104	2.7956025803514444	14.507135720471434	3.830715515675435
3.6052104208416837	0.0030674351645072614	3.73455506856593e-05	0.05523092824813672	7.017475955307136	10.535156051122822	6.4145832754888445	5.5587127961193765	0.4905461087579733	0.002954671840112471	7.004117644006181	3.3202965043385073	0.18581611214358262	0.14305037711880195	6.148223158313559	0.3516851994497014	1.030027753642368	9.922751637777802e-08	5.835213475653988	3.847467498957259	11.922395059599632	3.4933028725025346
3.617234468937876	0.007734193034865516	1.1022133939768074e-05	0.11453528697483478	6.1850289989301475	9.523218004127479	8.470396397807166	4.401705638111609	0.8409814842922068	0.0011383200654584244	7.794331255749464	2.3461500545389122	0.0933870384841948	0.06997308497697166	4.82293112226578	0.6469392718378165	0.5642249527528446	4.111115930820491e-07	3.9250907498315533	4.997577257832226	9.477286253504634	3.2141320399181845
3.629258517034068	0.01840544682696215	3.07027146325403e-06	0.22420099290218332	5.365682511511688	8.290538214879918	10.660324873454385	3.2896680796549638	1.3607467591448748	0.0005129823426375835	8.243247336339431	1.5651119759268912	0.04438938995701086	0.03233069942649838	3.5982029497527748	1.1293501636808125	0.29263359257844535	1.608573865344351e-06	2.6114108688464497	6.126752945185076	7.26411976661682	3.0058817113936573
3.6412825651302603	0.04134034752776236	8.071832539011575e-07	0.4142167311803045	4.738388970001759	6.919779919558602	12.811254267667184	2.3204259358275485	2.078033088565378	0.0005072385764761414	8.330536394331723	0.9866965579677512	0.02019573220780617	0.0141074441641197	2.546301112955672	1.8726803819252442	0.14366512079422178	5.940431858525326e-06	1.8452084194907639	7.089096764038878	5.350842938633633	2.8761642056514973
3.6533066132264524	0.08764070093002167	2.0028655009094024e-07	0.7222757490803202	4.437657236818638	5.516158062515081	14.73604895310114	1.5447887464981862	2.99510383957073	0.001115592669385844	8.118324225877595	0.5904947623189679	0.009483025068775736	0.005812483291467943	1.7062709556376952	2.9526924491654967	0.06674635933055223	2.0705226373009963e-05	1.5579807596049486	7.741947288195231	3.776140398170915	2.8283351246679036
3.6653306613226455	0.17536939176911223	4.6904628872718536e-08	1.1886742111517317	4.527268301427287	4.1867451961509685	16.269247673695578	0.9706504896548557	4.074324210435092	0.0028949761818223715	7.738297634995259	0.34205580225516774	0.006378040388774011	0.002261018214659816	1.0818356572593402	4.431640318233805	0.02933957789535975	6.811246179353493e-05	1.6842172207296446	7.9805467524965135	2.5467971087371613	2.8619305870519276
3.6773547094188377	0.33123628148386125	1.036725778356856e-08	1.8463198603776332	4.988263416176428	3.0188308394909735	17.297884090815316	0.5756857491001226	5.230986036609073	0.007299619273166791	7.355545431220048	0.2070822440486806	0.009097760912824805	0.0008303047000598269	0.6496126568580499	6.338386526655062	0.012199395058918846	0.00021147449623031526	2.1669031616698247	7.766110540213156	1.640454728243239	2.9721470063884965
3.68937875751503	0.5905959504908305	2.1627004288035275e-09	2.7066700653461706	5.722482918533324	2.0655493821515036	17.777094658588776	0.32243095789765586	6.338635991486209	0.01742867727757943	7.119767054005324	0.16185809490763364	0.019569478605353727	0.00028782865965998994	0.37202765919772596	8.648020935190758	0.004797290614958302	0.000619690167599327	2.948537018364947	7.13737227532822	1.0141605747196598	3.1483953251848296
3.701402805611222	0.9941773442086954	4.258073081603514e-10	3.74496681892072	6.571311899313964	1.3428897812179192	17.725957105571275	0.1709663952922204	7.249237681282384	0.03928904233529707	7.119574339614996	0.19997968812713668	0.044276641958608136	9.418315037694844e-05	0.20980330659204055	11.266427635583632	0.0017838116888414125	0.0017138664863632855	3.95510321667036	6.2016492979338596	0.6165258811632943	3.37278639687689
3.713426853707415	1.580312229181176	7.912507761343797e-11	4.890405867514005	7.347367566316747	0.8371783330521957	17.207170320665462	0.08700000398700077	7.824798120577257	0.08359526076437619	7.355038933777421	0.33632006555219246	0.09643617368957906	2.908999323986879e-05	0.13114603333289823	14.025519269051	0.0006270839214108755	0.004473692358158486	5.082675574869759	5.109350134307079	0.4002035349698915	3.619982364397999
3.7254509018036073	2.372819340383987	1.3877152859612289e-11	6.027345807261711	7.87382219549731	0.5187578258685158	16.300753155605566	0.045497382819751464	7.97146639039602	0.16787301970869584	7.73766999196421	0.6086337972708213	0.19940613607640306	8.482081888454552e-06	0.11710363838153515	16.693538145185638	0.00020838217969867956	0.011021573432761002	6.195336563634511	4.021806591718364	0.3318254150758375	3.8597446917278546
3.7374749498997994	3.3670546061027986	2.297295630605993e-12	7.0111876281230385	8.02267631036444	0.3568608035563816	15.083472426656954	0.03135021932024543	7.664566074354449	0.318177902135341	8.117829625174315	1.0758443507557898	0.39078787477432475	2.3412911467046507e-06	0.16393308818049268	19.00202597990358	6.544764682971492e-05	0.025627844672161455	7.138837518619616	3.0835744218506083	0.3976686787878758	4.062577157113634
3.7494989979959916	4.519120558872253	3.608601042685743e-13	7.697351967648876	7.741733427166869	0.3319298017513682	13.621394133182546	0.03887867019232846	6.955385427398982	0.5691852633177498	8.330413747036538	1.8107884042422238	0.7259644931504338	6.419328811958027e-07	0.28343245516502574	20.687176432851054	1.9425475444674466e-05	0.056243966071997324	7.767926927148164	2.406685837638958	0.6042520657812465	4.2073941823012655
3.7615230460921847	5.744347254800642	6.784500135662614e-14	7.975820600058409	7.062214386932208	0.4434516344552549	11.975230802003132	0.07156285946936594	5.957157810112103	0.9610389840226388	8.243651008438107	2.88509004842184	1.2789518492455103	3.0500411606218195e-07	0.5014170042909185	21.538931466505826	5.448085985065624e-06	0.11650441080817124	7.9788909194429625	2.068032444835165	0.9734923412170808	4.288789578907474
3.773547094188377	6.929455986352048	1.1248249138674845e-13	7.7999834930533325	6.084888151382176	0.7126076006247672	10.211381073274389	0.14267051509382606	4.815498860924715	1.5316151421789914	7.7952900476447775	4.345720611790032	2.1378352995743377	6.784066420885104e-07	0.8535473520522775	21.44738213575984	1.4436635648659387e-06	0.2277840245238873	7.735509528942988	2.1154214271115497	1.5323707731139895	4.320948207273412
3.785571142284569	7.957951714650185	6.993984919631891e-13	7.199399371029052	4.949930334885017	1.1794127534563932	8.40937599868244	0.2766224235860514	3.6739034532246486	2.304162251795382	7.00552964031034	6.186690476232127	3.392323135211059	2.5115891878399764e-06	1.3772993924518915	20.43425755826136	3.6140874415134457e-07	0.4203763086334116	7.0782795398322715	2.5753963379095257	2.29795279186897	4.335943317750937
3.797595190380761	8.741811716514006	4.379881677525975e-12	6.271668911049469	3.8010147079059666	1.8940329312523954	6.659641724927383	0.5101301381093037	2.6454433716862082	3.272615713885392	5.964804115264928	8.32397488299269	5.112598086358124	9.197789577970574e-06	2.0995771555751364	18.658994236726695	8.547721132149002e-08	0.7323516021404143	6.112986480371126	3.457228112752286	3.2604021095085014	4.375964264014559
3.8096192384769543	9.24762106204499	2.592159901213768e-11	5.156490908077854	2.754967979273766	2.902429111328735	5.0516830743333205	0.8914910100592521	1.797850085522846	4.389520102379445	4.803363723325281	10.584764936792649	7.3217617291678385	3.19026455789948e-05	3.021426662117923	16.39454997696822	1.9149639757052396e-08	1.204538949446944	4.982695102132803	4.751218697708667	4.368826503990872	4.481261576824627
3.8216432865731464	9.505208864511072	1.447961221159147e-10	4.001378780560949	1.8846589481175882	4.227871341629511	3.658171350676165	1.4762009903034299	1.1531684613688515	5.563017264195366	3.654893508191003	12.72082977367259	9.968016586270586	0.00010454765488144889	4.103901851591647	13.976449882558995	4.344297238257547e-09	1.8708108490495976	3.833184778642314	6.423281149618434	5.526060283655262	4.677360460837868
3.8336673346693386	9.592819403384565	7.633727069211785e-10	2.9305514370991776	1.2168587616563538	5.851950534698769	2.5221766021389342	2.3175867843965916	0.6980978697608053	6.66828037241076	2.6263805379286596	14.449027272617009	12.90579170923488	0.00032367927943389806	5.26102852191775	11.736628176003435	2.4259815583709623e-09	2.744680145993256	2.783168931102952	8.409629153194906	6.597353404054826	4.96561666500312
3.845691382765531	9.602882938823484	3.7983999224149415e-09	2.0256915092282664	0.7415407986317671	7.70053473450217	1.6526146677850733	3.4526513913876595	0.39886336286027124	7.574508547199134	1.781849670452335	15.511525139224135	15.895464486898714	0.0009467962332329236	6.365457416172136	9.938338326473644	8.013894769984594e-09	3.8057911892163543	1.9072327137086984	10.614659946153418	7.433838564026963	5.320219610539487
3.857715430861723	9.601821115283752	1.7838122867590926e-08	1.3215437415707916	0.4264967076871947	9.640445010776903	1.0287872656684356	4.885516170778038	0.21508804438094103	8.18222668587193	1.141163943018635	15.738569308625152	18.62793211597301	0.0026168072045656705	7.26897328977523	8.728052827383973	3.597122904363794e-08	4.992070102346321	1.233536750379758	12.912788753230817	7.90573178955304	5.692668024165892
3.869739478957916	9.601039608599573	7.906460121086775e-08	0.8137182424362501	0.23151614170206555	11.490697802889605	0.6112298517004768	6.572925717184297	0.10946941731367109	8.459782859034034	0.6898462112677223	15.092851519672491	20.773278237918362	0.006834306138242024	7.834311811512885	8.115338689263659	1.5508823316288128e-07	6.203499760939444	0.7529823166323635	15.153149664556121	7.935159167289417	6.022381578010177
3.881763527054108	9.55193415687934	3.3074980400187453e-07	0.4728798819811112	0.11861277369812402	13.04822301573643	0.35456236971876415	8.417169276845888	0.05258414629664668	8.46556750228575	0.3936081664110393	13.679536168148374	22.0442064442597	0.016867843262099672	7.969166831185858	7.98420338649265	6.315186001921845e-07	7.320542986372192	0.43381217665858285	17.166314739434732	7.517156220458544	6.250347452419712
3.8937875751503004	9.367145632173264	1.305875716771519e-06	0.2593653166816846	0.057354311341810876	14.123308690784388	0.21871506843477628	10.270671942840998	0.023840310892018057	8.34527399416313	0.21196922864110282	11.718242779339672	22.25807182614394	0.0393462043918186	7.650842511825796	8.131656108620556	2.427109504249913e-06	8.234469662390307	0.23588643927195943	18.774266361333154	6.72102982287209	6.332072997256385
3.9058116232464926	8.958602972983575	4.866190285619047e-06	0.1342632789091981	0.02617489936256041	14.576408252837632	0.17669705369915042	11.953489497919962	0.010203507189388514	8.300868906144656	0.10773892954054373	9.48724273291931	21.37944432246613	0.08674822224374296	6.932500058965923	8.322933345051549	8.803945068923939e-06	8.88048341620897	0.12105660412210714	19.80661009793712	5.6715585593714755	6.246651916400419
3.9178356713426856	8.275851246728255	1.7114401091616123e-05	0.06559745382871897	0.011274266036345806	14.346798806737791	0.21869415360143463	13.28104165841172	0.0041297890990376175	8.537245569350446	0.05168451868231363	7.259348908315925	19.529717739251417	0.18078789597654177	5.928635866705847	8.349129058826424	3.014043878466557e-05	9.260966604716014	0.05863518160419347	20.12488080168432	4.517036778038381	6.00007517762175
3.929859719438878	7.329011342257775	5.68094123102693e-05	0.030248373978674078	0.004583274069429024	13.465387373750197	0.35294927840428686	14.09614615034211	0.0016052243907956965	9.200533539665829	0.023401008845025943	5.249617407339682	16.96018005083335	0.35617684193634924	4.785242459712798	8.072723588327017	9.738814482267559e-05	9.448045611229748	0.026804785589746628	19.65211944128843	3.3953979085275834	5.622516392902298
3.94188376753507	6.188524710101937	0.00017797777619758524	0.013164710917429816	0.0017585214878823245	12.048168160030976	0.6035888155096398	14.29794902475803	0.0006773652089685622	10.326151259042538	0.009999862983397995	3.5877376710869906	13.996551487661185	0.6634156411462466	3.6453345648055877	7.450199367083047	0.00029699346327522825	9.562124215684394	0.011565134193846421	18.399063973081795	2.408903730669963	5.160767659334667
3.953907815631262	4.964260691440343	0.0005262590239024608	0.005408790551171024	0.0006368015438867532	10.272119032431892	1.0049192625384276	13.861013755961878	0.0005324405028842861	11.813631912845494	0.004033094362897881	2.3172137933393984	10.971688367557455	1.168328002380815	2.620928147203809	6.527969293178413	0.0008548146645975079	9.732982725061888	0.004709483650877496	16.475473464293504	1.613124370280564	4.668017725140704
3.965931863727455	3.7744527000378083	0.0014686686005227698	0.0021017583957279756	0.00021764526161394018	8.34005756159376	1.5915745010180453	12.8401855657332	0.001034810238593723	13.438963002450993	0.0015352083095406712	1.4143341159301188	8.165547004259999	1.9455261372092727	1.7785132772039047	5.416111188472652	0.002322102107746321	10.05763524252789	0.0018100068979860124	14.07826921519267	1.0199264273635174	4.193579306940277
3.9779559118236474	2.7170980347813396	0.00386849362924233	0.0007861913417397696	7.021722463845535e-05	6.443680859403814	2.384888773222768	11.360126538825389	0.002643399458102766	14.904751755414507	0.0005515446675221531	0.8157655601604067	5.767031650676093	3.0636212765776785	1.1390515618011785	4.250840022033614	0.005953535351175908	10.570399999214377	0.0006565564475528367	11.45665340872809	0.6097552623301173	3.7749097320644673
3.9899799599198396	1.853023949138431	0.009617427895534058	0.00032821010192125985	2.1428032103483343e-05	4.733832386440406	3.3780217609311	9.591904401296386	0.00668580164707043	15.916437600148214	0.00018701585925535774	0.44462316164066457	3.8634392769355315	4.562356850801691	0.6885158326483951	3.1587499169932687	0.014406312666697077	11.234867857734843	0.0002247797623464189	8.863899998463939	0.3470773439552642	3.433411065654652
4.002004008016032	1.2035338689571051	0.02256747166786347	0.0002836935689245294	6.372515767657218e-06	3.3041001785465514	4.524814721694314	7.7220429619368245	0.016048775582787098	16.262880956253326	5.984949774516274e-05	0.2289903638059042	2.4539078164452466	6.425804665081999	0.39279753566470355	2.233074975152581	0.03290144795291121	11.957762629673821	7.265341391867513e-05	6.510952652649841	0.19413546380047803	3.174336952693131
4.014028056112225	0.7598043556478136	0.04998342420902705	0.0006069896364687044	2.591333742300013e-06	2.1893102441179546	5.738549930042911	5.92125255283978	0.0363819792249191	15.876166742956546	1.8077021989819335e-05	0.11143587436356875	1.4771562979572124	8.560021720750264	0.21149877332311295	1.5262382860234607	0.07091881357307506	12.616217172028072	2.225824355833921e-05	4.5355635887328996	0.12077172325087515	2.9900960697638626
4.026052104208417	0.4981915038469316	0.10449777408494336	0.0016187984726086014	3.92737505353836e-06	1.376080071111057	6.90518617598695	4.319951897926411	0.07784764916211562	14.850830521168861	5.153206581746695e-06	0.05123883117267458	0.8424273347052348	10.785814218099478	0.10748088323857757	1.0566339806405363	0.14427536690808795	13.086867604701625	6.826868710701459e-06	2.993659502921129	0.110498800270418	2.8656558410933997
4.038076152304609	0.3955552680757394	0.20623146901014136	0.004222675119282075	1.2598727628519857e-05	0.8198890110603552	7.910816887640141	2.9954664188463918	0.15721442004846414	13.415788981639084	1.3864764676400641e-06	0.022259898025307638	0.45515204692632205	12.855224535502956	0.051551211477426	0.8233369240748832	0.2770174895353351	13.268109041044726	3.493010214534783e-06	1.8709402539007596	0.16432775610967604	2.784656088312565
4.050100200400801	0.4404194832696299	0.38425025053163575	0.010435860286089326	4.211616796318813e-05	0.46276753056654435	8.676478237807569	1.972110704843059	0.29965664482639526	11.868191555153048	3.5207219878697676e-07	0.00913655029030808	0.2333139378690713	14.493357044875484	0.023336235586957795	0.8212088405073584	0.502003179029248	13.092989690402224	6.922690047637653e-06	1.1065555630771131	0.30386659333883387	2.735006364659539
4.0621242484969935	0.6377659692069642	0.6760098157830301	0.024351591719193145	0.0001338294787939879	0.247297340833359	9.18807619755523	1.2316220173205892	0.5390632998907695	10.49085694156016	8.437916825772693e-08	0.0035431276279375198	0.11460558489600756	15.457191410283354	0.009970271862314854	1.050200457641687	0.8585982996824764	12.535241326507661	2.2600081787087987e-05	0.6191051469500066	0.5741389753920086	2.7128897144326247
4.074148296593187	1.006690668540961	1.123249352368949	0.053632612973703406	0.00040155912545331756	0.1250569544752189	9.508336452325755	0.7290283371248774	0.9152503396825487	9.479222220822372	1.9086356214303922e-08	0.0012990318795841726	0.056972849770431704	15.59443681100059	0.004020383444486049	1.5154564013761984	1.3859828762090574	11.612070994147356	7.372637735094854e-05	0.3275639203833295	1.0449200382197228	2.724183277466715
4.086172344689379	1.571141834940157	1.7633716854614403	0.11148507773041931	0.001137223275978505	0.05981919050504358	9.762777815701451	0.4087137164880926	1.4666426424510637	8.898876845514579	4.074695002236395e-09	0.00045362025689825214	0.0358578738089359	14.88288221107932	0.0015300732650018528	2.218199803703298	2.111591979880599	10.384975058065644	0.0002279347588004219	0.16385567328613398	1.8077801214823843	2.7825660192864974
4.098196392785571	2.3451528738024856	2.616978684822625	0.21872025350491114	0.003039675480539399	0.02705559130102344	10.101266745998204	0.21688689655579435	2.2181606288494584	8.683491860851685	8.210172543859743e-10	0.0001626922777375192	0.040936635490762006	13.436273030044841	0.0005495930764595761	3.140750225384591	3.036312607292998	8.956816574462303	0.0006652848133735855	0.07747777565066105	2.965268633873978	2.9042983132177724
4.110220440881763	3.3157938506673155	3.674642672674857	0.40499117189785394	0.007668193109646151	0.011567013214282862	10.646711184147208	0.10888285498087484	3.166255466325551	8.669827051042981	1.561442848005053e-10	9.823031544634613e-05	0.07410731264670022	11.474578483090461	0.00018631788888323777	4.23185741845997	4.120666010676762	7.462553846691696	0.001832726498402816	0.03462396579594828	4.6096223537508285	3.100823306201591
4.122244488977956	4.429100450333714	4.888149866944366	0.7077606121842392	0.018257577049012517	0.0046732445105240675	11.448350799296167	0.05169013661897955	4.265630058080287	8.655813348928556	2.8109852462369534e-11	0.0001795725056149764	0.14939411500112937	9.269327062119292	5.961453101996892e-05	5.399902648733389	5.278045331857927	6.0529934015674245	0.0047651062828954404	0.014622011865934327	6.791578985847966	3.3715146972143275
4.134268537074148	5.585259345151426	6.171810596288557	1.1673779852523531	0.041027732816674836	0.0017838275504085323	12.456178214739957	0.023196382832795324	5.42381289014386	8.462318519817265	5.326498337829399e-12	0.0004974447778823783	0.294430675235648	7.082662078245317	1.8002548297047005e-05	6.520335349879059	6.380643115602716	4.874061605042867	0.011693158651532231	0.005834777888674907	9.484928702034107	3.6993935202252373
4.1462925851703405	6.647933091354985	7.41681008179252	1.8172759683807713	0.08701540994514279	0.0006431974883743941	13.525710936819573	0.009837111083593312	6.5089432517700425	7.980162166269108	4.413518485036236e-12	0.0013846009591134262	0.5522377416952612	5.118717783989986	5.130977667687073e-06	7.459475043674613	7.280208799077806	4.045934267369828	0.027081665585755397	0.002199843181106696	12.557626996336248	4.051960154387796
4.158316633266533	7.468315196057459	8.516221062426677	2.670020178049143	0.17418032554928742	0.00021904156727132438	14.451807706238908	0.003941336408141994	7.372258363719351	7.190502419529459	2.1869458412269006e-11	0.003660118700491555	0.9811332820114179	3.498792895969512	1.3802279473966081e-06	8.110429309943132	7.840033350666628	3.6458366574976138	0.05919747398649981	0.0007835702241853129	15.762866319273229	4.387509999403411
4.170340681362726	7.918541353402534	9.392398257702748	3.7024779331295603	0.32906849177354836	7.044408609409262e-05	15.020706724342062	0.001491631915173949	7.880883071203406	6.156457603524068	1.2224271554686462e-10	0.009139161037026689	1.6500824228118383	2.2617293648261336	3.5042297265246314e-07	8.430768146411372	7.969022817987816	3.6963654837806925	0.12212800284929952	0.0002636668309236014	18.760874756149416	4.665123484215446
4.182364729458918	7.924148931840287	10.015389217209405	4.8456795405096855	0.5867563237210076	2.1392080386134992e-05	15.064281876073975	0.0005331531595333072	7.951214991243378	4.993242720686377	6.481239182257053e-10	0.021546506294553777	2.6271387529414314	1.382606829520181	8.400100822970153e-08	8.468655749214516	7.646384972596877	4.15972802857637	0.23779986865545907	8.381080276596327e-05	21.173666361552225	4.854943955566377
4.19438877755511	7.484184945043079	10.403348406619308	5.985510206403727	0.9874464037266912	6.133588978124141e-06	14.500934516317653	0.0001799524646802171	7.57140337540649	3.8298236009480413	3.243638397361534e-09	0.04796688289340084	3.9603722060485134	0.7992092704943023	1.918213901912129e-08	8.366167606045883	6.928060117708966	4.938490204077229	0.43701087156387697	2.5164555765722158e-05	22.662855331386645	4.94514976088595
4.206412825651302	6.671457333110195	10.603604327852723	6.978015619800618	1.5683881829541004	1.6603468350617989e-06	13.352724031351062	5.734999584088259e-05	6.804614838463746	2.775370589688833	1.532118962570362e-08	0.10084944623355284	5.6538754640061155	0.43680982844618677	5.0602349444641615e-09	8.33508206577722	5.9327894221621165	5.884602502436656	0.7579789541814049	7.136790156152086e-06	23.009962939775015	4.9433095856876905
4.218436873747495	5.61282112922741	10.662540896757575	7.677979959464016	2.351136619822424	4.243073030782597e-07	11.736083554894595	1.7256072578006822e-05	5.771849358700747	1.8993066592392425	6.830253986039323e-08	0.2002970939869361	7.645245719240156	0.2257144418906873	5.778424704811285e-09	8.609056038671985	4.813502803662263	6.818685774214173	1.2408129839355866	1.911710077098242e-06	22.17480277968975	4.871992773978424
4.2304609218436875	4.456828988951559	10.598630626660025	7.973450209239357	3.326491711289868	1.023634323455255e-07	9.831147420854476	4.901781294034672e-06	4.620731235420521	1.2271175739334754	2.8738592570379096e-07	0.37590883400701486	9.79359603208214	0.11026188654875797	2.322930285888928e-08	9.383604464352267	3.7247549659095642	7.559271364895723	1.9170780201117523	4.836473336036666e-07	20.313298388529944	4.7606088760596865
4.24248496993988	3.3400657386788133	10.39196399049975	7.815016051562787	4.44200763667197	2.3320066962326464e-08	7.840084454935573	1.3144553312103292e-06	3.491328669488747	0.7483980621790263	1.1412437517402483e-06	0.6669331864820118	11.886655556235619	0.05091598707866085	1.0129853629153984e-07	10.75935528293403	2.796967770664667	7.957271918644882	2.7954873125676607	1.1555971143524e-07	17.7495999410323	4.6366027127766944
4.254509018036072	2.3624810553024393	9.995539428656722	7.229324805586639	5.598303401450686	5.064958560351957e-09	5.94653861337933	3.327403499535939e-07	2.489746908457354	0.4308256345783863	4.277358048317115e-06	1.1192358999017067	13.670802776435634	0.022223322854382003	4.1950065913575177e-07	12.703813891508187	2.1236497114762387	7.926799017760869	3.8473309821193076	2.6075885497485986e-08	14.91265999825172	4.518964025422974
4.266533066132265	1.5771243244678292	9.362639297556049	6.311751270710933	6.659135277489654	1.3124843955539943e-09	4.286187966935033	7.954011027440036e-08	1.6757331356996263	0.23408584146641265	1.5130632179452784e-05	1.7779882543878494	14.899875489919145	0.009167554219740009	1.640046967587151e-06	15.042738202759507	1.7611960026605225	7.462484199761541	4.997420389345281	5.556630387275457e-09	12.257509058713921	4.4157526561590705
4.278557114228457	0.9936828649554347	8.476758669047298	5.200993250196766	7.4759006099539045	1.7237440570646422e-09	2.9336354206604582	1.812600196978507e-08	1.0644954921139722	0.12004498401798909	5.051528615367487e-05	2.6763019018348593	15.390372598376265	0.003573976583315654	6.051578794533259e-06	17.485216748736605	1.7356025599973242	6.637133652123299	6.126558743187523	1.1181739228365423e-09	10.192181558137698	4.325625480887778
4.290581162324649	0.5908999418038844	7.369871881244761	4.044892458861756	7.92124554272382	7.50056673620073e-09	1.9052668715123797	4.83504849785063e-09	0.6382559425915167	0.05810361524579902	0.00015917425890308527	3.8220613426810544	15.066157007724787	0.0013166442074596528	2.107490173700997e-05	19.67807946374479	2.048712187670891	5.580596065941159	7.088787014269473	2.124803970830471e-10	9.023551580242188	4.241898891108723
4.302605210420841	0.33163806224207437	6.121221241844633	2.9690119416513805	7.92150513374101	3.442828923550795e-08	1.1733534453053538	5.803578857644668e-09	0.36131292336579335	0.026543040676766074	0.0004733769759656925	5.187083579736448	13.977734586437734	0.00045832063770729226	6.927024238439244e-05	21.27731864210895	2.678841788263167	4.447789122470022	7.741276127602129	3.812651450598682e-11	8.924611087911545	4.157012086574153
4.314629258517034	0.17567059246796232	4.83834671332298	2.056843196929459	7.476635623241716	1.4990444764487898e-07	0.684789360333444	2.368670461930497e-08	0.19341977611724934	0.011444409080534474	0.001328696224062642	6.703235245939612	12.289420824612618	0.00015073756949014736	0.00021488798419788726	22.01914271166089	3.575456246159307	3.3874347879129236	7.978856384835291	6.459969791777037e-12	9.918402541908804	4.0655396454949075
4.326653306613227	0.08782497574295857	3.6295750847375077	1.3448526411653523	6.660226497926862	6.166052659175757e-07	0.378526701722513	1.0394417444567916e-07	0.09876875825655382	0.0046581314774952805	0.003519885578869229	8.268390937144952	10.238862510103687	4.6837420729169784e-05	0.0006291610549196815	21.773118951067175	4.65257517975862	2.5216057581153297	7.761807263111356	1.0345838727594614e-12	11.873531923101828	3.964926095901859
4.338677354709419	0.04144014691630532	2.5793049530060084	0.8299128541988802	5.59958778091641	2.395913792196922e-06	0.19807461475402327	4.332698530430067e-07	0.05033664611797033	0.0017930978975145102	0.008800668586410541	9.761440567070064	8.082581319634468	1.3748519135597961e-05	0.001738584515829065	20.56502777844903	5.788353653421457	1.9407042908702425	7.126885206748779	1.6472705738978432e-13	14.511648333159687	3.854382353698301
4.350701402805611	0.018454777341048466	1.7341656206027438	0.4833642847282439	4.443317949296184	8.795389580216575e-06	0.0980754440389732	1.706326199619504e-06	0.030899677212477425	0.0006645428872993892	0.02076763598179288	11.061675199572392	6.044598502977348	3.8126953459172815e-06	0.004534339753436419	18.565869703930062	6.8371574323036395	1.7117504035968285	6.177532001791529	8.41115343543539e-14	17.433201998078797	3.7333021914252007
4.362725450901803	0.007756764540667113	1.1021873317325979	0.2657057173896497	3.3276910627792478	3.0508200774497156e-05	0.04593262582585236	6.3484198645817195e-06	0.03249739145251404	0.0002765374629063754	0.046253301152391145	12.066097188891916	4.281885148389708	1.001084543684577e-06	0.011161346336875716	16.0527216764661	7.655489099357477	1.8927280410013223	5.057141288550779	4.2188416350524593e-13	20.168343900957435	3.600695313999652
4.374749498997996	0.003077065086624114	0.6618462213134576	0.13785150656573913	2.352138470045632	0.00010000479789137953	0.020340638231555453	2.2316339202778283e-05	0.055813899119907334	0.00024617828347944684	0.09722605876092925	12.699818154709742	2.8726059426678354	2.595530817377161e-07	0.025930051909220587	13.353572876805005	8.13624902107945	2.5439331700900683	3.9153940871726274	2.6788177367281104e-12	22.25252504242209	3.456434548247811
4.386773547094188	0.0011520651307871336	0.3753514350714107	0.06750040984452284	1.5691593361006637	0.0003098425254440659	0.008514584722355962	7.41308487671204e-05	0.11024131344853283	0.0005480890571137808	0.19288875212231596	12.918874927686401	1.8247693329904573	1.1412922511022895e-07	0.056855759223269936	10.790053260503731	8.240235796879546	3.729000121956574	2.879240590754144	1.6169381232104552e-11	23.31406236448796	3.3039416113749693
4.398797595190381	0.0004071005199970854	0.20099970240800447	0.031195042453080652	0.9879966695017873	0.0009075265140467507	0.003368291235997422	0.00023273787706688172	0.21455751200069215	0.0015064718163762955	0.3611731036318067	12.708809456776965	1.0973474893970034	2.5192773995397336e-07	0.11766026325241845	8.629354741707356	8.012477322144008	5.502668574060582	2.0368072257337	9.21602704071127e-11	23.15056861433615	3.1529019048693465
4.410821643286573	0.00013577210692202282	0.10161598089750307	0.013606582587427633	0.5871217801964866	0.0025134352573689843	0.0012589573149875623	0.0006907320069262314	0.39732716516204575	0.004046340913516517	0.6382754996748647	12.08350194644169	0.6245912375114215	9.596950043590841e-07	0.22981027563110246	7.051580035095482	7.575057066191817	7.88791824238181	1.4364037653717256	4.95967022898424e-10	21.769590661170803	3.0202523218052435
4.422845691382766	4.273697051889042e-05	0.048494754728807404	0.005601408248250346	0.32929503136417065	0.006583681866258298	0.0004445183780961627	0.0019382887572488303	0.695472018354949	0.010316365752256277	1.0645969626848881	11.086325624716615	0.3364138129199096	3.6145713918682183e-06	0.42363647620010797	6.13378692817168	7.0961058120673774	10.850054356899541	1.0968834330436592	2.5202166375503325e-09	19.378578271862143	2.9282287050039044
4.434869739478958	1.2696417189855526e-05	0.0218459457463637	0.00217637891051527	0.17431166031065454	0.01631462176569976	0.0001482450494958197	0.005143940252351735	1.1492432302767548	0.02489735435596122	1.675894002297962	9.791660248507908	0.17143109443150795	1.2880865143796125e-05	0.7370577645427066	5.849042801114175	6.743249675932259	14.277821372843366	1.0221474072210488	1.2092585382445692e-08	16.326663392365223	2.899453736264944
4.44689378757515	3.5599419069794163e-06	0.009290166801523407	0.0007982033040332814	0.08708672861421417	0.03825771780745123	4.6690377757735623e-05	0.012913817474811818	1.7924607864845254	0.05687666035417964	2.489958713527489	8.302332912667373	0.08263365851198962	4.3328570124501485e-05	1.2103026376169292	6.078286653905332	6.63556268529078	17.98030684153036	1.212327255977	5.479220714024316e-08	13.017594934828512	2.950354200418925
4.458917835671342	9.420824490139515e-07	0.003733506798289457	0.00027673105663951594	0.04106405092822844	0.08492495977999046	1.3886257108809124e-05	0.03067737178932844	2.6386116764052625	0.12302355399819144	3.491580189844238	6.739649433139332	0.037669758563818455	0.0001375598344263993	1.8757316620134858	6.63355344345079	6.808910238582199	21.703279422038097	1.6665600252933883	2.3445577437162273e-07	9.821730596738236	3.0850564621524637
4.470941883767535	2.352985172023171e-07	0.0014321654618547407	9.223033514168882e-05	0.018274936867778358	0.17851750314621195	3.899555960608318e-06	0.06897957073584803	3.6659477132624496	0.2520298753686785	4.621002153655365	5.226698148744576	0.016237452308848137	0.0004121872673048605	2.7436689872119757	7.29123602478722	7.2054476688515745	25.16156204383257	2.3761531233845616	9.47484019378317e-07	7.011970605398719	3.291983373647958
4.482965931863728	5.5466880710519074e-08	0.0005711981784679524	3.5150564665481664e-05	0.007675988939742136	0.35548890739872896	1.0339158062647176e-06	0.14686072653778606	4.807081155395671	0.4891770840044989	5.772109968063079	3.8698348099345536	0.006616940865504996	0.001165691799952525	3.787712392813284	7.832267193439457	7.690524259522838	28.078278971456076	3.3111407959789454	3.6164316616501505e-06	4.7365774498219695	3.5446561695264776
4.49498997995992	1.2340494743279462e-08	0.0003767346353370503	3.3421576754607754e-05	0.0030429729795674	0.67090154872163	2.588025560583425e-07	0.2961601025185542	5.949232477320705	0.8998538731645118	6.804830276184946	2.744928646885025	0.002548829523625806	0.0031114322682987494	4.935220391032362	8.082851289215368	8.09173517005755	30.220212655125785	4.4066111952027915	1.3038180880178802e-05	3.0274063327121996	3.806953532922447
4.507014028056112	2.5912879469385543e-09	0.000659850840405589	8.478148523173706e-05	0.0011385670976051426	1.2005644398227862	6.115657181910287e-08	0.5659043815187331	6.949038304912824	1.5693095882037447	7.571540936339368	1.8930998391472134	0.0009279044954035353	0.00783838066977693	6.069045401563219	7.9467783753545165	8.247953811837544	31.421773754049823	5.556537689496839	4.4403329209921004e-05	1.8315373575777762	4.041688891574493
4.519038076152304	5.135503789188047e-10	0.0016933997991590037	0.0002545962870303827	0.0004022127915342671	2.038137629878643	1.3642390390846816e-08	1.0249903296242295	7.660775708596431	2.5954269802588117	7.951252216697383	1.3265107828470208	0.0003192158761236759	0.018637381309799826	7.0439863553172675	7.420816423131072	8.053128920547385	31.596108951352385	6.62120167116028	0.00014286038155401998	1.0508429174412173	4.220231428372664
4.531062124248497	9.605825842108577e-11	0.00438810671071797	0.0007379276105965385	0.0001346765180384218	3.284386081951175	2.8727333027389994e-09	1.7604462466157165	7.970857857158284	4.07188322925557	7.880813864691248	1.0405735849695399	0.00010375978900079617	0.04182549219774212	7.71615486466352	6.589061108211534	7.481694167944595	30.736928837201493	7.449573503344053	0.00043425450039807873	0.5769302455908482	4.330346390594643
4.543086172344689	1.695784409785423e-11	0.010815055753216117	0.0020229368826202142	4.476273914715329e-05	5.027206126147973	5.710116685883745e-10	2.8682420903186645	7.827474422134842	6.061455062592158	7.372095097897141	1.0265904961773364	3.1862989951602884e-05	0.08859374980001024	7.977517482408852	5.598837084711804	6.589103167018123	28.915848661587376	7.91166362317943	0.001247251878275707	0.3149949556235449	4.379689194521422
4.5551102204408815	2.82547093064728e-12	0.025179690493194583	0.0052364266208440955	2.1983172560948515e-05	7.314135522303133	1.0713442609258212e-10	4.4346143406466565	7.254751236686094	8.563365620745813	6.508714835403763	1.2790317792546009	9.24295530992524e-06	0.17712678733625373	7.784295604726018	4.626531267866341	5.489797082128586	26.27729069821775	7.930620264492344	0.0033852044131189103	0.19597902697452518	4.393504330727344
4.567134268537074	4.4431944931133685e-13	0.05533877909746822	0.012798277569601313	3.59043146284856e-05	10.12311958010584	1.8973199871637627e-11	6.508610942188442	6.3461110667688265	11.483330486227258	5.4235619101076376	1.7939826926376228	2.5325639347941674e-06	0.334276617073394	7.1689703125825925	3.8437022580957856	4.3222778762816105	23.02896846313607	7.503035553883099	0.008683254061298062	0.1799418481163099	4.406837417741541
4.579158316633267	6.594533521214975e-14	0.11480203180612196	0.02953820877530062	0.00010558823214629343	13.340697387048706	3.1721822983892746e-12	9.070724680398254	5.239346094725273	14.61816656336227	4.265416825238769	2.558860261711074	6.553867140454887e-07	0.5955290775170674	6.231382780749095	3.3912635072256823	3.2139631173633267	19.424132647683066	6.69967786435707	0.02105209034248648	0.25432591342788025	4.453449264767677
4.591182364729459	9.237556584134125e-15	0.2248201122465663	0.06438859733486148	0.0003195180386666748	16.757427973302068	5.055151238788129e-13	12.006718784360688	4.082543132466064	17.666066862564378	3.1661853937081115	3.537286159614	1.6017276647050506e-07	1.0016846585151011	5.112316815809342	3.364368608851122	2.256345855387753	15.733876053849409	5.646236783673688	0.04824733036700812	0.42962865927690114	4.55492307297695
4.603206412825651	1.22127767576606e-15	0.41565222467216323	0.13259499109905667	0.0009199909256453288	20.086915823949376	1.117400142910014e-13	15.097924675864391	3.002401383152348	20.267617526756837	2.218469485926926	4.655870775453888	3.696606310864687e-08	1.5910365156309492	3.9592496382403293	3.805976784265508	1.4953244987195957	12.212722427398836	4.49119557276564	0.10453666287867815	0.7331316729728079	4.713577034381955
4.615230460921843	1.5238983569347912e-16	0.7256089172372674	0.2580310964352499	0.0025036836313899057	23.007639940758835	2.6557118685297465e-13	18.03739098346723	2.0839677630353126	22.072396279367815	1.467911615324081	5.80038766044189	8.055900492739737e-09	2.3872344478504552	2.8958287216335914	4.705312520265648	0.9353905472380982	9.065282548409291	3.3721095108138153	0.2141580943600423	1.1999566923088143	4.91155555153175
4.627254509018036	1.794658658084519e-17	1.196348900385152	0.47469961505483793	0.00643743081438134	25.218489281666564	1.6513966214533873e-12	20.474614412994953	1.3652038899266712	22.81518537620451	0.9188920364407913	6.826490255444954	1.6576739716278358e-09	3.3853832341283865	2.0036910910281525	5.9987979107578475	0.552284059255584	6.422970198622363	2.3907497634471606	0.41488231880303345	1.8606215238125654	5.1162870650223615
4.6392785571142285	1.994766157721107e-18	1.863621121036557	0.8260305030941257	0.015640475275622304	26.493175594815686	1.0072970335929843e-11	22.081756487389203	0.8440891405426932	22.37938869330082	0.5483299313121348	7.584918310264266	3.221153441163216e-10	4.541388651144756	1.3195012300889715	7.57378773752693	0.3077938829231963	4.336776265018873	1.6028004792578758	0.7601411300626273	2.7257197641974704	5.2902429698792
4.651302605210421	2.0926008628858698e-19	2.7444152639178307	1.360502534113952	0.0359164111729376	26.71847806154282	5.80361666737975e-11	22.624907721888626	0.492564813253525	20.826943153038247	0.32156345547893916	7.95481345943104	5.948063510159126e-11	5.7706357542866265	0.8445191649666935	9.277240036285672	0.1619729181733	2.786528951046412	1.021860601921512	1.3173352255276374	3.7708763755453725	5.401553695085434
4.663326653306613	2.071882317657622e-20	3.8239498827157514	2.122791530291549	0.07797632010243531	25.906943497860144	3.155959023598369e-10	22.019430447903567	0.2712830957326446	18.38418884653216	0.20589413615710148	7.874204212007559	1.2824275025084443e-11	6.960318076607154	0.5608148563158004	10.930985004047018	0.08066779292174661	1.7017896480358459	0.6331829068250402	2.159652644452005	4.927489855253055	5.432078137704449
4.675350701402806	1.9361011515871116e-21	5.0479524705052805	3.1412190009335914	0.16010367960396002	24.183593750276167	1.6197515913165243e-09	20.35151954953576	0.14101534350886002	15.388016132724882	0.17983920982674087	7.356511223434745	1.728527546369754e-11	7.9948255516250875	0.44790256646955134	12.352934586804938	0.0385496920269283	0.9868600519966461	0.41121869614420037	3.349715081577659	6.085296599738779	5.38085365941854
4.687374749498998	1.707557268158872e-22	6.325710542075494	4.414329216382731	0.3110093719902671	21.754165384926235	7.846026185822048e-09	17.858439629926437	0.06918220627790002	12.209855689121747	0.23802972676119444	6.486684598583646	8.893738457076958e-11	8.78714069756541	0.4951185252614025	13.381024449048315	0.01909253507101613	0.5429304030094582	0.33618899067438895	4.9160497707453015	7.1102473934550305	5.262759956940546
4.69939879759519	1.42136883259707e-23	7.546331996328588	5.900978507208678	0.5718323340292172	18.866058434169364	3.587032954887579e-08	14.873546206438292	0.03203376001635499	9.18111073142282	0.3923670373395786	5.398316968132029	4.754239534890179e-10	9.304388051577268	0.7071132411751301	13.895414210759856	0.013198229357945103	0.2831797195602078	0.40705228362086116	6.827372180660603	7.875733967813286	5.103801394797792
4.7114228456913825	1.1166641502884096e-24	8.605028243500126	7.518247258307024	0.9956400286387141	15.771819311528846	1.5477658334420841e-07	11.753534953802149	0.013999646649850619	6.5403880908703265	0.6696956412099379	4.2401225182598825	2.4052294551256944e-09	9.575764954294165	1.1015136614405234	13.834886219612393	0.0178153393825501	0.13994233393166147	0.6498538029422439	8.973457294302166	8.298820644277116	4.935026505006575
4.723446893787575	8.279853155686041e-26	9.430430884155138	9.149278657042476	1.6425391287103683	12.700654308445117	6.303175794842586e-07	8.809757887536989	0.0057758867495923405	4.412702599869306	1.1056218027308304	3.1432780083336653	1.1485469549154572e-08	9.677224109353997	1.6991406514810727	13.20477215178513	0.03534830992841516	0.06549154649453548	1.1207738196839392	11.162711284445951	8.36892676374435	4.786721422114696
4.735470941883768	5.7943799699785566e-27	10.00138280331216	10.659545264171301	2.5690631899624536	9.839207824050707	2.4226900706160482e-06	6.261575305795249	0.0022544089708838207	2.818853398191703	1.7340955434868623	2.1992353573010934	5.1763800521364266e-08	9.697339992420055	2.508662521602699	12.075179554697968	0.07412889479341771	0.029012437583695688	1.902518189573075	13.143530482222037	8.156996634012247	4.6836292138300735
4.74749498997996	3.827150868274663e-28	10.344714138160562	11.9168661278377	3.812121668541153	7.320642196085352	8.788617722098693e-06	4.220035436550367	0.0008491432415108655	1.7044610340858826	2.573547295471331	1.452266172255776	2.2018506338570225e-07	9.697986636184407	3.509519018903926	10.569501908165307	0.14973562566706392	0.012161505259132514	3.0920615180766173	14.649036923638917	7.799123398434739	4.641231937768127
4.759519038076152	2.3857694320445262e-29	10.513709254062043	12.809577349428423	5.370247707180674	5.220924329176202	3.009037255493216e-05	2.699378900948541	0.0003634288037938752	0.9752946089467122	3.6125763124450607	0.9051328864498712	8.839624771073306e-07	9.68682485026919	4.638857962706975	8.8445515296724	0.2864284866438041	0.004822350091054339	4.778425766997806	15.455255713722249	7.457773230781552	4.66300878213307
4.771543086172344	1.4036719856717126e-30	10.556505461789133	13.259103406859488	7.1873227047131705	3.5617850611262956	9.723415194298883e-05	1.646328040459487	0.00033452182764402423	0.5279759653942045	4.8003814867389	0.5324803367690737	3.349377367483581e-06	9.613907499920703	5.78882235651051	7.065453043996317	0.5174125359624288	0.0018083461387894363	7.0119316922458115	15.435553931799248	7.272413457062358	4.738981021642144
4.783567134268537	7.794478624279555e-32	10.489311970826705	13.226436342844941	9.145146361078858	2.319747516637552	0.0002965475716018804	0.9749030086521056	0.0007400897378214802	0.2703496585063111	6.04767885966453	0.29580555740246917	1.1977842769274446e-05	9.393956835714954	6.818535694185227	5.3802208907934865	0.8822491856433821	0.000641142831096694	9.770838307963478	14.59322130352706	7.31586003124422	4.846297564133428
4.7955911823647295	4.085006799444442e-33	10.287549770246695	12.714394509767688	11.070128557026276	1.439650489983869	0.000853599572013652	0.5969011836070723	0.0019935954580001117	0.13091305507196438	7.241425238138935	0.1555448207727129	4.042754878115996e-05	8.94435081467437	7.580362903415258	3.899639717355363	1.419892416100964	0.00021487737847317889	12.935718343204783	13.06075769639688	7.5711806486639315	4.952575633219202
4.807615230460922	2.0206112773781596e-34	9.899311482222364	11.767483801618438	12.755835897333355	0.849948450970886	0.002318986822256425	0.4427394365799447	0.005241530721664835	0.0599384932996664	8.271314733491115	0.07843715484988543	0.00012878357806249296	8.222303176270756	7.954016309957975	2.686837351950038	2.156956483228813	6.806326746939874e-05	16.28359630694446	11.066229391052474	7.937081223032575	5.02198935285961
4.819639278557114	9.43315643698513e-36	9.274469844001969	10.469206874287437	13.998125193348859	0.4766712066889178	0.005946023868795199	0.4715321058124007	0.013076596034119137	0.025943136163579877	9.05976105547316	0.04054801230380955	0.0003871933055637847	7.246146840296065	7.8776736691901545	1.7579995466025982	3.093008038696513	2.037296019968557e-05	19.510463223787962	8.878728658506098	8.259923479842369	5.0229815535585285
4.831663326653307	4.1563831576667e-37	8.395277204332144	8.934846544102365	14.634974628306152	0.25363176162635825	0.014389287539445884	0.6716272345810372	0.03087057070649298	0.010613736196067812	9.583304919677062	0.02752109505379693	0.001098700869099719	6.093799740294446	7.365107443922628	1.0922913225509274	4.187324678490033	5.761770187605649e-06	22.28199174986207	6.751342217844786	8.381410097966425	4.935571434784576
4.843687374749499	1.728456250002779e-38	7.294224077759358	7.298043603940577	14.58075567403672	0.12790977200036543	0.0328651946972816	1.053389245138334	0.06896152535937738	0.004103792619409909	9.875005692788065	0.03380258945421968	0.0029424925477706428	4.881857489773431	6.5025827480870095	0.6467478804495862	5.3533594516405545	1.5394528492782099e-06	24.300887174367386	4.878722042110519	8.185847195330965	4.75610045907769
4.855711422845691	6.783994415468241e-40	6.051813746875758	5.692097091417515	13.845643064660491	0.06108795850671124	0.07084633740851314	1.6358533436818739	0.1458216415373465	0.0014994160920367725	10.004770553003414	0.06211903736551894	0.00743764679830257	3.7361523619915844	5.427008831786662	0.37152281080758803	6.466575058400468	3.8854361369291714e-07	25.37051035129121	3.3787753451493825	7.631674606206631	4.49806047957623
4.867735470941883	2.5130252228423906e-41	4.77659278690446	4.2301149614225295	12.534937742239029	0.027609847665906215	0.14413945388127108	2.4291970572667476	0.2919866296783765	0.0005176456104022206	10.044735476909345	0.1237505152622235	0.017743529175259398	2.766017605660153	4.29385512579081	0.22219544635738264	7.387592528012515	9.26265713411835e-08	25.433298219383474	2.298177728914057	6.758320502057688	4.189039144740909
4.8797595190380765	8.786026094516541e-43	3.577092016378122	2.989657813728298	10.828897320880005	0.011802959572744886	0.2767786691695106	3.416322544865614	0.553891587099103	0.00016884007214752536	10.034579043325806	0.23933003261231175	0.039951099374181696	2.0502465002886403	3.2463436716425718	0.16784009083141568	7.996571991237352	2.0855370552919963e-08	24.57094880230131	1.633604818588844	5.668756268930694	3.8651392045877024
4.891783567134269	2.899161477878892e-44	2.537112609762344	2.0062265199763516	8.949182495716759	0.004770298703991684	0.5016105206698793	4.538670604360228	0.9959195056437758	5.2025310972433294e-05	9.96255955552449	0.43912123688669485	0.08489883678109442	1.6358004748723285	2.395265960676891	0.1951593404306227	8.228879447262432	4.434603743580812e-09	22.968179192523564	1.3572218717139548	4.4964982145436005	3.56485643578973
4.903807615230461	9.02893647494499e-46	1.7022545869310073	1.2765885630450542	7.121261977491673	0.0018221145308254941	0.8579953458611524	5.692252526081207	1.6982462942339724	1.5143196386232387e-05	9.771122537673527	0.7611361873458246	0.17027818818925286	1.5443401583263707	1.8129424454809984	0.3095666350547868	8.099411987058273	8.90467150076633e-10	20.85608686164094	1.4361586352971403	3.3698799801543005	3.3240680084241574
4.915831663326653	2.653903119330535e-47	1.0795411180155687	0.7694325344311329	5.541932643231656	0.0006575971778687109	1.38512032730627	6.738300323697147	2.7479964703141118	4.163468097350079e-06	9.38444986454789	1.2453679919836642	0.3223298874236973	1.779132010762706	1.5384137827379385	0.5337152658917552	7.7053201602685855	1.6884252692791245e-10	18.45765090543441	1.8399325853740431	2.385041655470856	3.1727169643853115
4.927855711422846	7.362372878960694e-49	0.6467813925752276	0.4389067360175643	4.357739057948722	0.00022418264439118366	2.1104465083649218	7.52848765479867	4.222364863506821	1.0811898911666251e-06	8.745200742367347	1.923227346792401	0.5758725901998906	2.3263853227344717	1.5868333511532773	0.9031794797916581	7.203774580048327	3.022902931313425e-11	15.953722570263047	2.535178526060898	1.5936856922125096	3.132600583935013
4.939879759519038	1.9276913156223944e-50	0.3659586270241303	0.23679407124883528	3.6551545808924013	7.218139452253086e-05	3.034907581203327	7.9387330714595965	6.164926129761475	2.6517632084232767e-07	7.844044501213931	2.8031780569252858	0.9710386463419022	3.1494466978381173	1.955687701396749	1.458578254733862	6.770139522816967	5.1101369305041056e-12	13.475897031810556	3.472039093393832	1.0052423262711712	3.2150919170454046
4.95190380761523	4.8179327305123525e-52	0.1955090240127956	0.12076752372850867	3.4592977354985828	2.1946689986895e-05	4.1190860762468535	7.900951641030481	8.559849129298714	6.142326850150469e-08	6.7298926383061435	3.8561745860710706	1.5453643772571526	4.179384827241731	2.6236125857423507	2.2340166603332725	6.54890525826187	8.163603335550166e-13	11.11982962709529	4.5699838617816475	0.5985016090376449	3.418057458452909
4.963927855711423	2.4658313050361405e-52	0.0986053153014964	0.05820699638016473	3.7366574681790468	6.300645604486688e-06	5.276434360645902	7.421505377878643	11.311859579273834	1.343624820980394e-08	5.498229446713756	5.006683500853621	2.321183926686377	5.309009007817709	3.542587443810282	3.243397574440574	6.612397760325408	1.2889711981621598e-13	8.965392571815476	5.7116520890992755	0.3363312559820122	3.722506999464278
4.975951903807615	9.633604516488766e-51	0.046945789375116724	0.02652005432993761	4.3992022103657735	1.7077923397972355e-06	6.379174578464945	6.579439792669192	14.240846673635208	2.775577529402359e-09	4.2644548098063275	6.135296712806601	3.2905802566528313	6.3975088676013	4.628966189455398	4.468252217614303	6.939935353024698	6.087842108448341e-14	7.090966683545406	6.750896455826209	0.17838816232173108	4.090868825903147
4.987975951903808	3.719622454788872e-49	0.02109923836334002	0.011470830195973203	5.3108595533463845	4.3700726421340523e-07	7.279016616868503	5.505162104960643	17.09768672393766	5.414319755344843e-10	3.1341938826710805	7.0961763776648965	4.402706107795012	7.289192638409856	5.761027531604262	5.851931096215215	7.4237982792525266	2.984012322501892e-13	5.575668892761441	7.535830881610061	0.08930093607045458	4.469256106463815
5.0	1.3555145953025292e-47	0.008957966661171187	0.004866965018562856	6.300030948797283	1.0556541995772105e-07	7.839082036684003	4.347459895834581	19.602105483674098	9.973233268464111e-11	2.181558581016164	7.747204543311642	5.559697726625406	7.843516852898992	6.789217805830304	7.303975210573863	7.900190817991183	1.906526496383468e-12	4.490542884869802	7.941092850235237	0.04219238162807065	4.795084652865871
