# Supplementary material for: Stimulus duration encoding occurs early in the moth olfactory pathway
Source: Commun Biol. 2024 Oct 3;7:1252. doi: 10.1038/s42003-024-06921-z (PMC11449909; doi:10.1038/s42003-024-06921-z)
Supplement: Supplementary file 3 — Supplementary Data 1 [file 42003_2024_6921_MOESM3_ESM.zip › Fig S2/neuron C0 firing rate.csv]

time (s)	trial 1	trial 2	trial 3	trial 4	trial 5	trial 6	trial 7	trial 8	trial 9	trial 10	trial 11	trial 12	trial 13	mean
-1.0	1.5044325719350603e-89	0.07846787802373381	2.837556108166413e-37	6.424267845556926e-10	0.47430995397621195	1.252327968372733e-15	7.028850019890196e-11	0.026450135985001295	1.790118067714772e-09	1.1445190787261905e-30	1.4200779157436205	1.1042647879797068e-11	0.3042899468804612	0.1771996794709928
-0.9879759519038076	1.9577892278603784e-87	0.16492672291157826	6.517981812798384e-36	3.216137898126008e-09	0.2602291807755995	9.587298547616938e-15	3.8468373226829853e-10	0.010916499658026692	8.640082427195427e-09	1.9533307548572754e-29	0.8824815177720365	1.8142914414958096e-12	0.15987561966019903	0.11372535023232062
-0.9759519038076152	2.4048982583644205e-85	0.3276621194026671	1.4133420144784084e-34	1.5196023594356455e-08	0.1347516294585088	6.930255326009077e-14	1.9880120062820176e-09	0.0042543506562347675	3.93584848023494e-08	3.1463918961041125e-28	0.5175869750397827	2.813359007928991e-13	0.07927954677709477	0.08181035983670454
-0.9639278557114228	2.7884734491544676e-83	0.6153584840358416	2.893017622437212e-33	6.776563809873335e-08	0.0658561490856507	4.730295327786797e-13	9.70155631272572e-09	0.0015655751423763631	1.6921666498355946e-07	4.783371559877731e-27	0.2865136614188744	4.1174424156283305e-14	0.03710431483343727	0.07741526393850416
-0.9519038076152304	3.0519461851047317e-81	1.0925133826715479	5.590221921057442e-32	2.852156687364916e-07	0.030376862383652805	3.0487745831605176e-12	4.470780924177976e-08	0.0005440033245166967	6.866448506067078e-07	6.863406073334051e-26	0.1496895923953732	5.6874054297682365e-15	0.016389760909585854	0.09919343217354303
-0.9398797595190381	3.1530390984763873e-79	1.8337946175481226	1.0197316437961857e-30	1.1329780711710206e-06	0.013224332826589177	1.8555525153032863e-11	1.94562072606155e-07	0.00017848935528645864	2.6296955949786812e-06	9.294575246698662e-25	0.07381118068758787	7.414555457956298e-16	0.006833010030863078	0.14829581443867262
-0.9278557114228457	3.0748617978254163e-77	2.9102295764303605	1.7560084190508542e-29	4.247700653534977e-06	0.005433615505277115	1.0664630094990495e-10	7.996134404062315e-07	5.5297085498616693e-05	9.505239534890315e-06	1.1879650836243309e-23	0.034350809374347605	9.123055625999242e-17	0.0026891080197850087	0.2271363814673495
-0.9158316633266533	2.830526984711694e-75	4.366987002842452	2.8546730945947026e-28	1.5030401361281457e-05	0.0021071153532295755	5.788388253844348e-10	3.1035921634300944e-06	1.617585512350797e-05	3.242686234215151e-05	1.43305243038383e-22	0.015088152740345424	1.0594483850943282e-17	0.0010005580685042079	0.33732688971495084
-0.9038076152304609	2.4595531410393097e-73	6.196378799362886	4.381075960459235e-27	5.0196279377116085e-05	0.0007712088327869441	2.9670478697988725e-09	1.1377031234963866e-05	4.467897420659212e-06	0.00010440734822385092	1.631566423513849e-21	0.006254886682790275	1.161190727393656e-18	0.0003576947468068341	0.4772256185498905
-0.8917835671342685	2.017409949017742e-71	8.31411976046453	6.347542496279798e-26	0.00015821831431005683	0.000266403516885698	1.4363600924813065e-08	3.9390541706602536e-05	1.1652144520383261e-06	0.00031727910995597077	1.7532010170726044e-20	0.002447299468858377	1.201189674666402e-19	0.00014243854986318409	0.6398070745803202
-0.8797595190380761	1.562007226538812e-69	10.549573927150105	8.682344509332787e-25	0.0004706805517758605	8.685447272292296e-05	6.567377720934022e-08	0.00012881751745754533	2.869267154036708e-07	0.0009099890511776618	1.7780458016100754e-19	0.0009037313513933998	1.1727458290485149e-20	0.0001228396843649069	0.811707476336884
-0.8677354709418837	1.1416285507688534e-67	12.659277307572275	1.1211957226852619e-23	0.0013215391397629526	2.672567600817351e-05	2.8361539936413267e-07	0.0003979257184032682	6.671050905492576e-08	0.0024632876578265617	1.7019172865225615e-18	0.0003149778225166704	1.0806386068649817e-21	0.00027659368842770883	0.9741599005847023
-0.8557114228456913	7.876287374578058e-66	14.366467597786581	1.366928097966919e-22	0.0035020156427193827	7.7615689096601e-06	1.1569040711807513e-06	0.0011611836973240196	1.4644391245669804e-08	0.006293299060254481	1.5375109956595926e-17	0.0001036248449212603	9.398127585093475e-23	0.0007729091765731008	1.106023812563519
-0.8436873747494991	5.1295038943545686e-64	15.419363453777287	1.5733918204103953e-21	0.00875871527378052	2.127430332899807e-06	4.4577590910136405e-06	0.0032011342690888393	3.0352734886604336e-09	0.01517490163963167	1.310938404972182e-16	3.2238628193852824e-05	7.714121402747104e-24	0.002104638335989113	1.1883570515498976
-0.8316633266533067	3.153468286934785e-62	15.65175089253541	1.7098681278479972e-20	0.020675071066097037	5.503796987088682e-07	1.6225981564653635e-05	0.008337746673549204	5.939766839352556e-10	0.03453485801602336	1.0549469438840102e-15	9.7290122430116e-06	5.976072776403558e-25	0.005425912527226713	1.2092885374450608
-0.8196392785571143	1.8300509084597478e-60	15.025897954466247	1.7544087377366095e-19	0.046061480070259536	1.3450685832145786e-07	5.579630749872182e-05	0.020520132118592188	1.0974421996884422e-10	0.0741777644083742	8.01241112803779e-15	3.810342780593669e-06	4.369478043174744e-26	0.013206370771609478	1.1676864187001519
-0.8076152304609219	1.0025403823718195e-58	13.642572368492099	1.699611703415906e-18	0.09685299210164582	3.1667738376218794e-08	0.00018127026583183374	0.047725645196103096	1.9143892198642725e-11	0.15037446013444794	5.74354605668047e-14	5.181883585554164e-06	3.0152791205418892e-27	0.030338287083325196	1.074465402834152
-0.7955911823647295	5.184502421475945e-57	11.714508378216946	1.554634014746613e-17	0.19220844740073786	1.0259789334414368e-08	0.0005564196647184056	0.10491270419115435	3.15290440763381e-12	0.28771247796284066	3.885807354239396e-13	1.6054893310809282e-05	1.9638565200042936e-28	0.06577852228024268	0.9512071549902524
-0.7835671342685371	2.5309373757889838e-55	9.512922048784258	1.3426886997690076e-16	0.3600113348780339	1.8086949719133906e-08	0.0016138492207724365	0.2180152399536712	4.902516087869486e-13	0.5195502871056714	2.4812281473361336e-12	5.295923440630724e-05	1.2071917667362405e-29	0.1346051141333064	0.8266746808769263
-0.7715430861723447	1.1663463879385276e-53	7.305544494194436	1.0949665859538535e-15	0.6364204906758958	7.5018406035378e-08	0.004423229688414005	0.4283734777667203	7.196985484275526e-14	0.8854840775070875	1.495327801649688e-11	0.00016637981225007194	7.003692180112838e-31	0.25997003641147354	0.7323370970069008
-0.7595190380761523	5.073975538620139e-52	5.3054662567136885	8.431694869550981e-15	1.0618334658659456	3.1594078456081924e-07	0.011456848808263495	0.7960675603672377	9.974734809123773e-15	1.4243548501571415	8.505314793335856e-11	0.0004936514497989429	3.8349712354106606e-32	0.47388101050571485	0.6979656892225883
-0.7474949899799599	2.0837558183720483e-50	3.643404956425628	6.13095291791346e-14	1.6720641641896787	1.2607691065906437e-06	0.028046246160256194	1.3996132674195951	1.3051698582553835e-15	2.1624193388547672	4.565923718882691e-10	0.0013824320440005986	1.9818986733057898e-33	0.8152664908011535	0.7478613967016032
-0.7354709418837675	8.078412314281952e-49	2.3658228573088804	4.209701103938276e-13	2.4850420663313106	4.752556320528527e-06	0.06489398194836843	2.328977378918914	1.6122943796966672e-16	3.0984601145457646	2.313402425468125e-09	0.0036538674667656473	9.66685175288649e-35	1.3237749361243083	0.8977407659626505
-0.7234468937875751	2.9565768850129584e-47	1.4525247399018344	2.7295831307754182e-12	3.485770786406513	1.692209819324087e-05	0.1419357884330464	3.6696459858691313	1.8806498771336028e-17	4.190213760428575	1.1062620057779352e-08	0.009114779327152335	4.4501325345845246e-36	2.0286774008684056	1.1521461672614
-0.7114228456913827	1.0215031227447361e-45	0.8431503872690318	1.6713803489130034e-11	4.614750040584683	5.6917898397211405e-05	0.2934784307310845	5.478058928482762	2.1073217655663135e-18	5.348237968631714	4.9928564834305116e-08	0.021459708022845345	1.9335041481772696e-37	2.9342431802677202	1.5025719701410398
-0.6993987975951903	3.3318168910402576e-44	0.46269919645243957	9.664976429185157e-11	5.7660952759400255	0.00018086265752624878	0.573716468751345	7.752803997666274	5.847178930461386e-19	6.442724228482468	2.126789188343425e-07	0.04768543345505431	7.92869807967703e-39	4.00556230945364	1.9270359988949495
-0.687374749498998	1.0259286833591575e-42	0.2400354243629	5.278202066025595e-10	6.799856088624373	0.000542993965568827	1.060464740169575	10.410072940905453	3.493220413721335e-18	7.3250844729500315	8.550353700847329e-07	0.10000735381893684	3.0705409053005056e-40	5.160777736126084	2.3920648158835474
-0.6753507014028056	2.982302765979664e-41	0.11770761230146004	2.722354142595083e-09	7.5683621334286375	0.001540389779294692	1.8535932715605719	13.273737820272036	3.079187372341562e-17	7.8603160330280595	3.244352187284851e-06	0.19795314810235234	1.694063360853937e-41	6.2755398852606135	2.857596426215967
-0.6633266533066132	8.18443843162563e-40	0.05455762401346324	1.326144458965196e-08	7.950388704475816	0.004129543818231221	3.064034797869973	16.088088721521693	2.576965674498022e-16	7.960707252823989	1.1618663662766694e-05	0.3698087349355708	1.6133601119124565e-40	7.202301677582868	3.284156052997439
-0.6513026052104208	2.120473854245834e-38	0.023899936974987317	6.101538847827555e-08	7.882411375467351	0.010463051486159199	4.790441822617588	18.554634084808363	2.0355999878756826e-15	7.609350249522473	3.927070001728041e-05	0.6520429335459895	4.266858130428301e-39	7.8014584181218325	3.6403647080200114
-0.6392785571142285	5.186666697632661e-37	0.009894574458508314	2.6515845745535696e-07	7.3758845201322165	0.02505826709372965	7.084367438881477	20.38568377185665	1.517612179044451e-14	6.864798138617357	0.0001252752797574596	1.0850743457844934	1.0679077735420008e-37	7.9756220080859395	3.9081929696422004
-0.6272545090180361	1.1977326094077656e-35	0.0038710196361868374	1.0884409023518829e-06	6.514084803993462	0.056732764810827285	9.910832926366641	21.36057251385837	1.0678578512321441e-13	5.845104004890107	0.0003771780365103198	1.7042255580408383	2.52333759900015e-36	7.695513485313802	4.0839473341067505
-0.6152304609218437	2.6112743319142626e-34	0.0014310366292114858	4.220400428217465e-06	5.429715082033454	0.12144032693181611	13.117200625658022	21.368696872005124	7.091700115184708e-13	4.697220964858181	0.0010717948982096116	2.526265132004393	5.62907553328159e-35	7.008013333041701	4.1746968760354815
-0.6032064128256514	5.3749132556380185e-33	0.0004998538974171044	1.5458540732501845e-05	4.271547383508892	0.24580761014017552	16.425944234666904	20.42788938987625	4.4449978493342845e-12	3.5626570110337723	0.002874492979167766	3.5343947801549773	1.1855626056087562e-33	6.023327963971501	4.191919859905711
-0.591182364729459	1.0445332674388346e-31	0.00016495784374804487	5.348923044038213e-05	3.171604555407636	0.4705323569056741	19.463067606518013	18.674894646960034	2.6295232995316568e-11	2.5503002388850624	0.007276040323755873	4.6669748635436585	2.3574554841063718e-32	4.886100295735177	4.145459157798422
-0.5791583166332666	1.916508610562443e-30	5.1429454447616716e-05	0.0001748495650890607	2.222611609618208	0.851930479517637	21.82299660597643	16.3330690832278	1.4681376186691488e-10	1.723030182860927	0.0173825394579149	5.8162108443829545	4.425886906132081e-31	3.7408691670233485	4.040640522402428
-0.5671342685370742	3.3200383744173917e-29	1.5147202697819066e-05	0.000539983811910316	1.4701565274496309	1.4591423587061096	23.156146043023284	13.667710541755362	7.736433305006852e-10	1.0986990125717928	0.03919364364405825	6.841149753271361	7.84515412497805e-30	2.7031300280199893	3.8796833107869113
-0.5551102204408818	5.430324205889939e-28	4.2141320883295555e-06	0.001575552061927063	0.9181176114359387	2.3644339351178822	23.253558056441843	10.940517030082177	3.847681190417815e-09	0.6612243808601939	0.08340697314039854	7.594554938759807	1.3129673370274974e-28	1.843510560815446	3.6662233274381064
-0.5430861723446894	8.386207652781426e-27	1.1074236989083308e-06	0.004343488030725834	0.5420552305040816	3.6253320485965865	22.100473505493497	8.372463883159831	1.8060994070809625e-08	0.3755806925823427	0.16752260726732512	7.957191946185234	2.0747460582607354e-27	1.186611623517421	3.4101212423709026
-0.531062124248497	1.222840842113171e-25	2.748687845261276e-07	0.011314007299374887	0.30448234620525916	5.260312304286856	19.87996217517565	6.120602058865248	8.001446306235803e-08	0.20134550276879062	0.3175622770311737	7.868675145954685	3.095581823572303e-26	0.7208681571509119	3.1296249484324
-0.5190380761523046	1.6836291532985323e-24	6.443475386114226e-08	0.027847379567374004	0.16760780435143605	7.223812068404088	16.92539582648284	4.270352936220957	3.345643142939614e-07	0.10187435787273345	0.568157817365565	7.343915533288022	4.361080698368971e-25	0.41332089488793855	2.8494065398030792
-0.5070140280561122	2.1887859561067526e-23	1.4265155348441444e-08	0.06476796781981198	0.10180281553953074	9.389783779015143	13.638714793257666	2.8415768536557087	1.3203072615401674e-06	0.04864879756040193	0.9593874772694667	6.469012728011994	5.801350710869278e-24	0.2236676400906003	2.5951818605225188
-0.4949899799599199	2.6868856682957075e-22	2.9824562432611627e-09	0.14235150608407796	0.09028266970065897	11.553569299303632	10.401976784855467	1.8043841284088544	4.917616794169502e-06	0.021926212149256732	1.5289909980271181	5.378146318604259	7.287129240470986e-23	0.11423606252600217	2.387374530789122
-0.4829659318637275	3.1145359512251683e-21	5.888352118819606e-10	0.29566996918657645	0.13158374554239638	13.457942057285468	7.50856780260443	1.099581199878827	1.728696011974064e-05	0.009326944418767448	2.299871089443288	4.219990728752457	8.64342627285282e-22	0.05506651230106454	2.2367397951509407
-0.4709418837675351	3.409146019562888e-20	1.0977858711714056e-10	0.5803804720917385	0.24128548768998292	14.841099470905188	5.129590908610073	0.6588977777282772	5.735441472236318e-05	0.0037445483359961735	3.2650800149625554	3.1251772598440644	9.681170426418992e-21	0.025052795396257894	2.143874314622203
-0.4589178356713427	3.523841953140335e-19	1.9325417858908485e-11	1.0767015087267453	0.453416847012242	15.49506851569388	3.3164482415395318	0.4214663334698768	0.00017959711250604507	0.0014188737976721644	4.375069147468132	2.1843493095075743	1.0239842985443327e-19	0.010757443845952242	2.1026827552456493
-0.4468937875751503	3.4396715585900167e-18	3.212275336720071e-12	1.8878638495756948	0.8205935263288929	15.316785864995492	2.0291037616693126	0.34477300308768005	0.0005307819223448615	0.0005074255974724964	5.533457000601537	1.4409662174387232	1.0228076476236577e-18	0.004359596139149982	2.1060723867199624
-0.4348697394789579	3.170729540968242e-17	5.042049542585688e-13	3.128627881007002	1.4107331515345998	14.334636677202269	1.1747544738878677	0.40970607394920944	0.0014805298620403063	0.00017127155873872008	6.606510684890166	0.8971597558894552	9.648113139153304e-18	0.0016675071557394306	2.151188308225968
-0.4228456913827655	2.7602972914473556e-16	7.525064426219384e-14	4.900712254708937	2.2978471738385444	12.701071780875584	0.6435305109785268	0.6199471354850934	0.0038976469255583893	5.456101038149175e-05	7.447443432118447	0.5271934968672204	8.595119459574587e-17	0.0006019680324729505	2.2417153816031417
-0.4108216432865731	2.269450072449729e-15	1.4869271805319692e-14	7.256040031228771	3.5455249983879584	10.653938536813547	0.33352955774054466	0.9959222626610329	0.009684386075163844	1.6404531566592305e-05	7.93069524933989	0.29238465771567407	7.231640514413891e-16	0.00020509894501769164	2.385995475649168
-0.3987975951903807	1.7622527219771487e-14	3.502089401780319e-14	10.155171864833127	5.184519388772828	8.459990522477389	0.16353238967645786	1.5635094323852228	0.022710462003783533	4.655105641368839e-06	7.986244482586865	0.15304649615786295	5.746618915652299e-15	6.595347763389168e-05	2.591445819036682
-0.38677354709418843	1.2924516093386638e-13	2.4209275085932676e-13	13.43484706930695	7.189662977612798	6.358959111558444	0.07584663933401198	2.338429482996541	0.050264818572210816	1.2467506363598536e-06	7.6224969499420645	0.07560951945765512	4.3131542598582696e-14	2.0016874272314862e-05	2.857395217877385
-0.37474949899799603	8.953150700158503e-13	1.6433289258597785e-12	16.801395231326246	9.464510686932035	4.523961191300988	0.03327278165228529	3.3090032254306956	0.1049993341038131	3.151489980735431e-07	6.92961373583206	0.03525444156991948	3.0577513859081046e-13	5.733758033639562e-06	3.1693858982352245
-0.36272545090180364	5.8582954693090786e-12	1.054438861605393e-11	19.862458695293466	11.842413330604742	3.045952329699694	0.013804414747277418	4.422133271879611	0.2070109153596375	7.51952329229883e-08	6.061910780271735	0.015514417606468586	2.0476362849456196e-12	1.5501458454574157e-06	3.4977845985247815
-0.35070140280561124	3.62093014831893e-11	6.391462722246297e-11	22.19739581037486	14.108705257393602	1.9406574058605695	0.005415994866529573	5.578571439437022	0.38519817607244283	1.6990015490684966e-08	5.2049434741968845	0.006443790191730147	1.2952906970616125e-11	3.956568178817344e-07	3.8021024431656576
-0.33867735470941884	2.1141891686451453e-10	3.6599783293842195e-10	23.450770537432447	16.040929680977314	1.169883834520608	0.002009208101671891	6.642281552768292	0.6764870290700556	3.946198624274772e-09	4.536892960183257	0.002525989844740073	7.74047070241556e-11	9.59359957996169e-08	4.040136991802723
-0.32665330661322645	1.1661796471269634e-09	1.9800696007311177e-09	23.420778700853937	17.455648740624593	0.6671886154792916	0.0007047160226830358	7.46450048696871	1.1212927170115974	2.6069864144212616e-09	4.193688759591686	0.0009345582456815894	4.369953940834835e-10	2.508984890775715e-08	4.178825948159867
-0.31462925851703405	6.077291229810992e-09	1.0121212033034811e-08	22.11240710261694	18.24583845214874	0.3599223122392309	0.00023367672989048843	7.917166517945646	1.7541341558255135	9.773251730145949e-09	4.244201453390445	0.00032633960253129426	2.330887573489825e-09	2.0983868938770598e-08	4.202633081521958
-0.30260521042084165	2.992298113190714e-08	4.888362923664834e-08	19.7360771227292	18.395397246246894	0.18363887860516737	7.328209128853777e-05	7.925440682664987	2.589947059868601	4.6565142542186126e-08	4.678335113105056	0.00010756802176726969	1.1747042758509484e-08	7.426740633286911e-08	4.116078243439935
-0.29058116232464926	1.3921292553579038e-07	2.2310252826167166e-07	16.652279924912	17.966567564769804	0.08860499437136181	2.189691854781984e-05	7.487924039531996	3.609136048246191	2.1240443896175753e-07	5.408743751592309	3.3540679992288925e-05	5.5940805387560857e-08	3.1115047802824253e-07	3.9394855925256445
-0.27855711422845697	6.120213024863748e-07	9.622541909663555e-07	13.282226608045466	17.067735200736042	0.040423839835370734	6.941720153985859e-06	6.677036820330365	4.746788979903434	9.160680418544623e-07	6.286096601138916	1.020989459072942e-05	2.517414327245655e-07	1.2465579330552367e-06	3.7000253223267103
-0.2665330661322646	2.5427356793188547e-06	3.922443901454512e-06	10.014909931239705	15.816984041065492	0.017438289517229196	5.153746717494854e-06	5.6194078272359445	5.892247404585961	3.734125442147198e-06	7.126800390176353	4.352971537870484e-06	1.0706373727627517e-06	4.72411286430964e-06	3.4221394911226306
-0.2545090180360722	9.984410423686764e-06	1.5112844998217736e-05	7.138313241218087	14.316692209489549	0.007121195492643092	1.4110861069551719e-05	4.463570343821878	6.9031392380536465	1.438740004960938e-05	7.7495601636842935	7.180342961821559e-06	4.303592116829306e-06	1.693183852220791e-05	3.1214214156192495
-0.24248496993987978	3.705721925098966e-05	5.504315129211965e-05	4.809614946945993	12.646726496465424	0.0027856212122369453	5.0185489645377834e-05	3.3462799557845333	7.633042639886133	5.240283546387037e-05	8.01353099319408	2.4413871260461314e-05	1.6351738531979966e-05	5.741213254137653e-05	2.8040210399943373
-0.23046092184368738	0.00013001678247359438	0.00018952982193561535	3.063329524958082	10.873202920319772	0.0011578925498670818	0.0001730422487070789	2.367799652545718	7.965935075736149	0.00018045059164262792	7.848229824735916	8.589831882230419e-05	5.873383487057078e-05	0.00018424314276870078	2.4708197542759014
-0.218436873747495	0.00043127479343649114	0.0006170550241188132	1.8446021530254997	9.0624424191506	0.00086859617690784	0.0005650562508251393	1.581622117359107	7.8464397516875035	0.0005875576957828396	7.266229630378063	0.0002875536167868961	0.00019946044577371071	0.000559842422584495	2.123496343694384
-0.2064128256513026	0.0013526774870232918	0.0018997793268168625	1.0509833633968533	7.28929410866828	0.0017400447623554353	0.0017449445594257195	0.9981384491055701	7.295160285308329	0.0018092369650141908	6.3546601631325075	0.0009106353280802297	0.0006405120100029608	0.001611588427330424	1.7692265991136602
-0.1943887775551102	0.004012210964534874	0.0055320112832410485	0.5692071177330187	5.634644651343493	0.004808882786107456	0.005096154889768948	0.5975165619639258	6.403576097841102	0.005269440340320491	5.24888897452219	0.0027274672284418443	0.0019452005441612432	0.004397579140130413	1.4221247961984949
-0.1823647294589178	0.011256246760931544	0.015238393701066014	0.3002933925383716	4.174564783755329	0.013252074695326155	0.01407808490199208	0.3459006098147956	5.310923007099379	0.0145190250266405	4.098074274520186	0.0077272881144004645	0.005587790687523993	0.011382383987951486	1.1017536427387609
-0.1703406813627255	0.029874672190625007	0.03971515595668367	0.17297568346506204	2.968717751513173	0.034749110932183275	0.036792980378943935	0.21063831001131725	4.172543186017206	0.037853310970920144	3.0346739755027374	0.020712346388060326	0.01518571403775582	0.027966197987706918	0.8309537227194136
-0.1583166332665331	0.07502419241552181	0.09795567740695685	0.1497883552675207	2.056257955813911	0.08627603081031515	0.09099087415835558	0.17317328975799062	3.1322348321577724	0.093403791941184	2.15775410650141	0.05253621021255616	0.03905174440167302	0.06527776944319931	0.6361326792529514
-0.14629258517034072	0.17831512455072024	0.22870037522619582	0.2316955229871422	1.464334942296717	0.20276674534377467	0.2129832950944171	0.24096177090671891	2.3092436972701487	0.2181891322980965	1.534719631374094	0.1261302550651917	0.09505137275981734	0.144879637787072	0.5529208848430851
-0.13426853707414832	0.40121451600904634	0.5055804014447305	0.4664870926017587	1.22990807410074	0.4511922487024732	0.47198260270659004	0.4611943970386598	1.8051515710314525	0.48265690496479396	1.2205724136939733	0.2866998636359243	0.21903099141136465	0.306027456439891	0.6390537333677998
-0.12224448897795592	0.8548594105080007	1.0586171496294359	0.9639558606231606	1.4318112994427494	0.9508731756401485	0.990545383659305	0.9386460544171378	1.729518748033924	1.011409588610389	1.2898982511416892	0.6171837053722122	0.4779856401268908	0.615801080598783	0.994700411369525
-0.11022044088176353	1.7253930418596575	2.1002571225954307	1.917318077655365	2.2271960231827284	1.8986306325339235	1.9694569314686898	1.8574129850228043	2.237596060672221	2.0084703221915645	1.874652294050883	1.2587158395497975	0.9881857302516615	1.1815981173755876	1.7880679368007932
-0.09819639278557113	3.3000705061046185	3.9497942923300835	3.625462653743931	3.8837092756277714	3.5933635534643846	3.711271101279348	3.501785058877755	3.5692085204175568	3.7813240049472006	3.1992451172199203	2.4329513210062337	1.93620921214248	2.1640483795959016	3.2806494612890145
-0.08617234468937873	5.9839989910807905	7.044618128912407	6.504989165405444	6.795394404876921	6.449411424786634	6.631513889003976	6.265979645428249	6.074719825888263	6.752743308847666	5.60230019665822	4.458810078834745	3.597155524463191	3.7864904859993453	5.842163466937374
-0.07414829659318634	10.292330006269836	11.92253519434152	11.07653098272301	11.467430221761385	10.983686179527663	11.242459606560628	10.638127651527528	10.212140039070022	11.445217314735931	9.53218776527479	7.7516777916363	6.340096908039713	6.335230817278129	9.941511575288187
-0.06212424849699405	16.801417565932873	19.160069420619156	17.909835258126392	18.455577262318833	17.76145614086253	18.094867807132268	17.1441041259385	16.500824376635464	18.423056950882128	15.503517044374206	12.790934311601491	10.608130341909195	10.143775504795178	16.099812777779096
-0.05010020040080165	26.048750903420174	29.260568431913413	27.519861425407033	28.25426265722404	27.293277309340375	27.671438242660415	26.244755421022003	25.424642322738272	28.185264434705346	24.00759411194231	20.04511263782605	16.862142881985235	15.555257028702982	24.79791752376058
-0.038076152304609256	38.38724204669329	42.50374617611999	40.22277281735738	41.144019033181955	39.89190808046098	40.24265924050513	38.19649459575875	37.29243943302238	41.01882799257554	35.383270929621965	29.85523138807183	25.485923008774268	22.861383695382827	36.34507064904048
-0.02605210420841686	53.82188362623816	58.790463137530814	55.98234453353989	57.030927463296415	55.51934368158743	55.716954865155344	52.90604595151416	52.083546602808795	56.84333847046106	49.67329851919062	42.29478890495738	36.665207508269205	32.223587191817565	50.73474849664361
-0.014028056112224463	71.87737342638155	77.53344710096286	74.29503012599254	75.32878376596263	73.67151166824598	73.53343591462675	69.82634582774445	69.32359215010774	75.09499107522917	66.50794914163055	57.043801286938745	50.27015405178696	43.59121913771123	67.53058728256316
-0.002004008016032066	91.55234573252949	97.64521054698818	94.16474589389692	94.93766269844744	93.35094012620328	92.64659914757439	87.94176633255174	88.04103580652692	94.7007709773847	85.06245803752486	73.32485955449846	65.78157217560144	56.639414799521276	85.82995244840377
0.01002004008016022	111.40050648197945	117.65249227266993	114.19944621645894	114.35307683585029	113.15922934416112	111.6321503101525	105.87100125208751	106.84059444912566	114.17562603770358	104.1207417703432	89.94281921680472	82.29800322587158	70.75131949519263	104.33823130064621
0.022044088176352616	129.74176646668053	135.92645428520996	132.82368686230495	131.90047609889584	131.50445899154553	128.9057267121789	122.07908741174076	124.09715636855233	131.83951016633776	122.24613066143523	105.4437187606458	98.64037649871426	85.06238800601645	121.55468748386602
0.03406813627254501	144.95986277665287	150.97471079222322	148.5584451890138	146.04402680891215	146.87730076765914	143.00565647680324	135.15027694287974	138.23367655711758	146.10991301217587	138.02170184841938	118.36948810203691	113.53890113155997	98.56835389140389	136.03171648437365
0.04609218436873741	155.8069351581306	161.7145005050086	160.29065981937296	155.68604305504593	158.12196510982966	152.86486278830608	144.04886356442645	148.0151771694637	155.7960327809739	150.2950360249276	127.54755046283802	125.85589671765489	110.27780520318939	146.64010218147445
0.05811623246492981	161.62761409610667	167.64941879633898	167.45479835466753	160.37003776417055	164.6276741176097	157.99784491914122	148.29760045625878	152.78195874209044	160.31624964837042	158.3586225809733	132.3348561618327	134.78266932910452	119.37320617612372	152.767119318676
0.0701402805611222	162.44059586634978	168.90473591424774	170.07870426732754	160.3296487839158	166.39385448682393	158.55612309090907	148.03177995381677	152.5622816753693	159.78329046750363	162.02047159612945	132.74423854748645	139.95623871542966	125.33866598694202	154.39543302709623
0.0821643286573146	158.8638917707282	166.12403627472844	168.69303420454048	156.37637195194299	163.96498014475637	155.2472467024654	143.9275395424584	148.040505076204	154.9418989757648	161.55941173855152	129.4156934928425	141.46966715367157	128.02226939209845	152.04973434005794
0.094188376753507	151.92009709162238	160.2721154383965	164.14724949342502	149.67034360499554	158.26995967144262	149.15106955690553	137.0374360574265	140.39660711369902	146.9858682275532	157.5979422015891	123.44350202138642	139.78544473492076	127.62195125624572	146.63842972843142
0.1062124248496994	142.7899138084585	152.4098148823124	157.39807527705287	141.45023311167517	150.4211861859807	141.48921377500756	128.58276576688104	131.06353766278968	137.31024273850286	150.94602942599863	116.1138077949498	135.58972763357303	124.60780930145575	139.24402748958752
0.11823647294589179	132.58590536063318	143.5016235776438	149.33255719085886	132.8002755586977	141.52589802967157	133.40557099520103	119.74980754328081	121.46262984739504	127.26287680797155	142.4653969114186	108.63052868035817	129.6361258567441	119.61053179729656	130.92074831978235
0.1302605210420842	122.1976401802325	134.29387213952702	140.6635822378007	124.50765290240123	132.54426825508233	125.80195336261667	111.52414639134263	112.77421577916077	117.94848784861027	132.98119186064878	101.90326414016859	122.62017043218813	113.30941293935676	122.54383526685663
0.14228456913827658	112.2268675340963	125.2730361880001	131.90418369385856	117.02529374389582	124.20643011169952	119.25191618430652	104.58280507104959	105.78514863731503	110.11518666903726	123.23987877780624	96.44300980350202	115.10629089299078	106.34488359062502	114.73114853062944
0.15430861723446898	103.00157177799215	116.69099418008899	123.40089234382721	110.52026380747148	116.98388904745825	113.99455931879169	99.25255880772102	100.83295176755189	104.12765997660256	113.89268938263079	92.37237284247499	107.50783549353123	99.26554233964102	107.83413700659872
0.16633266533066138	94.64008373091627	108.63200509127854	115.39320360591483	104.96827073454156	111.10268338523491	109.99298803380889	95.53346635756967	97.84317878471234	100.01071669029162	105.48058309039922	89.52187506598997	100.10525607768382	92.50584663383272	101.97924286785957
0.17835671342685377	87.13290342822646	101.09398471068297	108.06695135083258	100.25359421914746	106.58407609734448	107.03100036619105	93.17663277733257	96.43696279205665	97.53610683888296	98.40798734555065	87.56469226976031	93.08156950652565	86.38318629285642	97.13458830733771
0.19038076152304617	80.41671660217526	94.0609560758566	101.58058128839605	96.24597142291405	103.29963421327449	104.8175227929169	91.79461819602479	96.07360109750319	96.32450091343496	92.90988457710127	86.14284908565207	86.5568452126829	81.10312366073654	93.17898501066685
0.20240480961923857	74.42622822947098	87.55102549055496	96.05946651050003	92.84282057375754	101.02903954987039	103.07191006675701	90.97562806041194	96.19082207346719	95.94028205085858	89.0293336245276	84.95405294655038	80.61135983040826	76.7666002836697	89.95758225313882
0.21442885771543074	69.11984581188077	81.63282729095283	91.56857849146733	89.97920606436402	99.51105345338412	101.57369034425315	90.37346066586575	96.312980726756	95.96532709751813	86.62326837104702	83.79031103744853	75.29603298506906	73.37875016170798	87.31733326936266
0.22645290581162314	64.48246500307027	76.41189893056733	88.08293058712222	87.61587102404359	98.4817599270771	100.17461562092882	89.75562031794395	96.11169335235535	96.04614955412033	85.40362212027544	82.53740376822844	70.63529736858486	70.86220988494992	85.12319518917442
0.23847695390781554	60.51254737103086	71.99580526407472	85.4753162843955	85.71801735048666	97.69935230614722	98.7839263932143	89.00816111856587	95.41916475190234	95.91529934914035	85.00519125410939	81.15260809306406	66.62969098893666	69.07723796986673	83.26094757653344
0.25050100200400793	57.20229361069789	68.45173937361365	83.53240679104114	84.23627682653648	96.95930789989151	97.34450126530658	88.11032852597201	94.20646907543646	95.39260192759549	85.06007221206795	79.63693546894808	63.26314869627612	67.84766942457779	81.63413469984317
0.26252505010020033	54.519703997745964	65.77161570073014	81.99721986867151	83.09794097008314	96.10535907928859	95.81564144209104	87.09844000399615	92.54412864541099	94.37464084967263	85.2568724453791	78.01180123058745	60.51494940128514	66.98825236978581	80.16127430805597
0.2745490981963927	52.399657802740506	63.85685270312757	80.6242709035823	82.21164157967068	95.03938595650365	94.16949177370427	86.03501113811754	90.56039832752211	92.82142838280757	85.37114451070899	76.30345056566662	58.371341120958576	66.32759925301654	78.776282616779
0.2865731462925851	50.747622858559524	62.52871749637429	79.22852003474239	81.48306542275316	93.7289393508438	92.3977971375595	84.98968724279739	88.40633633975628	90.74706952486929	85.26640435821577	74.53458335029394	56.82972980944518	65.72268603876785	77.43162761269065
0.2985971943887775	49.454734985606095	61.56198746395867	77.71241748100924	80.83455809613424	92.20774444818124	90.51951852179187	84.02950515085432	86.22986334495747	88.21681499286503	84.87586243540062	72.72159253683796	55.89039890474825	65.06447411296236	76.10149788271596
0.3106212424849699	48.418377147214535	60.732212359685256	76.06481199096288	80.21964181431808	90.56468808639946	88.5805577800883	83.21219548162601	84.15673661780892	85.3477832885751	84.17903808444945	70.8761176513761	55.53638688555093	64.2775831659869	74.78201002723401
0.3226452905811623	47.56013016670765	59.86246818174668	74.33648764337468	79.6256607683497	88.92053971624696	86.64289658515804	82.57820331901058	82.27581382942887	82.30703910056732	83.18428136335865	69.0097312211483	55.708807180325465	63.31811068886444	73.4869361357144
0.3346693386773547	46.83434130944878	58.85572678431291	72.60478736578271	79.06315191215018	87.39680356859864	84.76733178127266	82.14171691838703	80.62803963247565	79.3004485808988	81.92094365819858	67.1401073702726	56.28911146070481	62.17231313581971	72.23960180602487
0.3466933867735471	46.225020990193556	57.70379520628169	70.9414247537971	78.54650308744417	86.08472358157812	82.99737201908395	81.8842877567043	79.20093036771557	76.54913785721635	80.43790620527594	65.29645804795544	57.09896572493802	60.856208527116536	71.06328724040775
0.3587174348697395	45.734045127081785	56.47149919330035	69.39341644459194	78.07401259451984	85.0226925904552	81.35030054321896	81.75461323599407	77.9310042412999	74.25599557407726	78.80179908549299	63.521975948368016	57.92223129918816	59.414104200352895	69.97289923676472
0.3707414829659319	45.36693828289792	55.26263942225077	67.97971791414128	77.61504075759098	84.18723528521234	79.81680165056005	81.6755058152642	76.71518152664027	72.5698140033857	77.08954862359286	61.87169731021927	58.544467615349554	57.913732112502736	68.96987079381599
0.3827655310621243	45.122252665635486	54.17953477412317	66.69916039380286	77.10835322994643	83.49807009565538	78.36637806416596	81.55620094824135	75.42975901158124	71.55681433298493	75.37442837198951	60.4054327029229	58.79757614237259	56.43686538707698	68.0408327784999
0.3947895791583167	44.98731586730073	53.28906517065251	65.54152097771868	76.47150418754704	82.83378184025088	76.95459570095963	81.30668582225066	73.95370793854826	71.18740420768162	73.70966002928391	59.17695589619174	58.59449969254518	55.065902520272836	67.1594307577849
0.4068136272545091	44.93921749748638	52.60497204622112	64.49409441009848	75.61849489502426	82.0529474647043	75.53004016321913	80.85093484234002	72.19256747649096	71.341107268342	72.11607558995168	58.22216858248775	57.942655743866524	53.86803833715437	66.2902549474913
0.4188376753507015	44.947818166841714	52.09008350174483	63.54006234830783	74.48235863800022	81.01631124391349	74.04164343155891	80.13703631794556	70.09973264154986	71.8271930048958	70.57923916911422	57.54990105906909	56.9331281732382	52.879246449378115	65.39413493427368
0.43086172344689366	44.97823492126314	51.67523977832569	62.65002542843469	73.0391917742687	79.60759341359773	72.44817753943893	79.14332530092237	67.69247336934131	72.41511102384342	69.05762169737152	57.138625800558685	55.7114347744729	52.09091035138802	64.43445885947901
0.44288577154308606	44.992529881499415	51.28630907115569	61.77188100252014	71.32871893829193	77.75200800349323	70.73007068685281	77.88041375909941	65.05992789321405	72.86843259730814	67.49915843758043	56.94033160280074	54.44088362910273	51.442791079514215	63.38411204480253
0.45490981963927846	44.95198041158769	50.868644234542245	60.82537655564002	69.46397464665435	75.43147523808682	68.9003623413632	76.38941049622451	62.35986640698827	72.97773117223453	65.86092573258912	56.88987401571046	53.26939427774519	50.82643816035676	62.23195797613254
0.46693386773547085	44.820906168038434	50.40038712389744	59.706168853359515	67.6217925101744	72.69413286352518	67.00916735332598	74.73668498900462	59.801242302300814	72.58964734444261	64.12653287273406	56.91598186858808	52.30646298825926	50.10190757418233	60.98700113937174
0.47895791583166325	44.57111894714489	49.89137498357816	58.301150703263446	66.00965174405266	69.65453261093568	65.13679814261909	73.00532472793721	57.61151591490169	71.62959815366416	62.317377873561796	56.95028419905886	51.61178377367875	49.12707115987128	59.67827561032828
0.49098196392785565	44.18467082029876	49.37075263416253	56.513422314031885	64.81348709545846	66.48142265111464	63.37508555564999	71.28328563938783	55.99181868332964	70.1141556052518	60.49574335427082	56.93320115138355	51.193652232831376	47.793750247683086	58.34957292191188
0.503006012024048	43.65337533677977	48.87084506488179	54.29230690281313	64.14151793579019	63.37280628126932	61.80238628668235	69.64869529216986	55.068375440790504	68.14781173524051	58.75892327571433	56.818402543019594	51.01452520930802	46.06071975723209	57.050053158591645
0.5150300601202404	42.97626751697936	48.41533279177954	51.66142431471491	63.98469212414812	60.522101273424454	60.46186812392951	68.15417006175119	54.85313622541939	65.90015650825454	57.22436327885246	56.57827069107741	51.00190364702458	43.972846921817684	55.82357949839793
0.5270541082164328	42.15852436658763	48.016277449792995	48.736275958837766	64.21038763357514	58.082831230244665	59.35224567239096	66.81390365478687	55.227636081486665	63.56476823612299	56.00698637762671	56.21040304686592	51.06331292335155	41.659314915937344	54.70022058058517
0.5390781563126252	41.21500199417193	47.67918938042757	45.72289414824962	64.59333365328787	56.140635600375305	58.434955799562616	65.59841449414633	55.95978337119852	61.3090914184676	55.191955221252925	55.74131911189272	51.103626971192725	39.310743814244034	53.692380382959215
0.5511022044088176	40.178015806546426	47.41113774844624	42.89211065428102	64.87254455978784	54.699826061117605	57.65426438239663	64.44085082191833	56.75376829612444	59.23139194730631	54.80863030231904	55.22159414703351	51.04172905868555	37.14202431035256	52.79599139202427
0.56312625250501	39.10450618876776	47.225978802704766	40.53048592219254	64.81339724267411	53.6878634668499	56.960796255104576	63.25525580200596	57.321462912337644	57.34191615812727	54.813164590699266	54.70921192406346	50.82276975092957	35.351776680623644	51.995275822852335
0.5751503006012024	38.075773811111986	47.14312185516123	38.8776163518865	64.25455015179247	52.9764089547245	56.327587224854994	61.96236354853912	57.45427708685929	55.57813133015859	55.086726620201404	54.244506954760205	50.423122019313425	34.0891410667224	51.26871745969894
0.5871743486973948	37.18571867847672	47.18003309936524	38.06699276996311	63.12887824016128	52.41349395662395	55.75175269101385	60.5146724976403	57.07198305270625	53.85019537840876	55.45318039778416	53.8269099180129	49.847613132362966	33.43484246425917	50.59432817513682
0.5991983967935872	36.51996416281801	47.34164025709683	38.08969020308563	61.459865368076564	51.85883372366133	55.242299761661755	58.91197506982781	56.231628886488984	52.09862213014359	55.71465853099055	53.4060900487076	49.12169204496796	33.398215007893874	49.953475015032346
0.6112224448897796	36.13446676673101	47.61071593589422	38.79454401227651	59.34319207514543	51.213740727022504	54.80171680532646	57.201971250908194	55.09363515637795	50.33893397018144	55.697305586744875	52.895458038139715	48.2832276979411	33.927155813779954	49.3335433720361
0.623246492985972	36.04385073207835	47.94244713514443	39.9264133620497	56.924224284460045	50.43844605287144	54.41202897627736	55.46666564285474	53.85825911172236	48.672601681507686	55.294597538273436	52.20589468762287	47.378262879414066	34.92502611982155	48.72990140031523
0.6352705410821644	36.22507005520772	48.26485813689908	41.19053784441838	54.37721652117379	49.55271160968456	54.03329983278626	53.80096815459569	52.69694370530844	47.25849462609375	54.49417238275882	51.28699726807729	46.46205680619157	36.26777497096277	48.14700783955062
0.6472945891783568	36.633528073309485	48.48547653077725	42.32196108456476	51.885909422609664	48.62003457840397	53.615501719648776	52.29231259805329	51.70421246397905	46.257267216276496	53.37750367078407	50.15776018929475	45.60249064085358	37.81608317214832	47.59769548928488
0.659318637274549	37.22167916896919	48.50378381595452	43.13857737237548	49.622318352153286	47.72069589063118	53.117231506087016	51.00792949427696	50.88568735998201	45.77327398846694	52.09000947161295	48.911601006935996	44.87985445715621	39.420784021389785	47.09949430046088
0.6713426853707414	37.94895721776156	48.228154562246935	43.564398880335126	47.72253528476347	46.922948448712916	52.521210628070925	49.99098641791155	50.18102345401959	45.818556791842525	50.79019208296273	47.69094730388279	44.37745425123749	40.92412219215562	46.667806731992556
0.6833667334669338	38.77746656760065	47.59477909270425	43.62199363968334	46.263428337286356	46.26295248621128	51.838887003778616	49.261401367868366	49.50536454588662	46.3117763841362	49.59600132215727	46.639531722957514	44.161909261043505	42.162621013664186	46.3075471342291
0.6953907815631262	39.65682661084338	46.584640683130935	43.40386857105366	45.248271698226986	45.741256602473776	51.10315950050229	48.81506932141226	48.787045253585745	47.108526430348945	48.549961243942704	45.85025349345335	44.25852137393341	42.97741973940214	46.00652465556228
0.7074148296593186	40.50854089664935	45.23371166708351	43.03730786399802	44.60911587820262	45.33686087677775	50.35506422653343	48.617861300809274	47.98531923880646	48.04701662548864	47.61857755498799	45.328802017905915	44.63206415364749	43.23417080849512	45.7341856237989
0.719438877755511	41.2214197460767	43.6320382375466	42.654630437050585	44.22832502085051	45.0315809473686	49.63303974809487	48.59644826097829	47.08570596261459	48.99000467450157	46.7271722188917	44.98749903385029	45.18345605509694	42.84840664055626	45.447671306421356
0.7314629258517034	41.664689320758924	41.90977014445287	42.3734780381678	43.973600588584276	44.83161895400885	48.97059328759385	48.63305446511797	46.08366336739853	49.84948837943199	45.814426959102356	44.672672496872465	45.767158739557324	41.80696022716676	45.10393653601646
0.7434869739478958	41.717440366322705	40.21207909838749	42.28426139346446	43.7342974963799	44.773652623116526	48.401736610089785	48.57213188016046	44.9722200355823	50.590053328361385	44.880044366126796	44.21681310187973	46.22511875712965	40.17494408792359	44.673445626532676
0.7555110220440882	41.30593735215599	38.66904703317573	42.438634383069804	43.445675996556844	44.91021541192076	47.967500096782466	48.24266575359521	43.743912737578846	51.21462016832524	44.00066305624621	43.49808754608314	46.4251694660798	38.08242323908728	44.149580941589015
0.7675350701402806	40.43667296540841	37.36928433265621	42.8355337954354	43.09296047287341	45.28032820103023	47.71489902909003	47.49265202195807	42.40613758214036	51.74030007600756	43.30391541263295	42.48718393875768	46.289316619136216	35.693604851826095	43.549445330688656
0.779559118236473	39.21347256458916	36.345794814708896	43.40798398821478	42.696329135955516	45.88009218531179	47.683255168808806	46.22632818495548	40.99924045537674	52.172958572266964	42.91141768642316	41.26551985983378	45.80187387385917	33.16982661091994	42.90569946932494
0.7915831663326653	37.83059418911972	35.57894799763539	44.01997251410552	42.28659568808994	46.64888633632325	47.88008693417139	44.43316612168401	39.60414432738879	52.4886420579322	42.87770429064285	40.00815961491104	44.996908467534354	30.641101572132737	42.253454623974704
0.8036072144288577	36.53955796828933	35.01530002570904	44.48362428545914	41.88484556503949	47.478978705856434	48.256131687806494	42.20067540661369	38.33200199419548	52.6287016502714	43.154960318744585	38.93641858304019	43.93406124576647	28.19705211007164	41.61863919591257
0.8156312625250501	35.594531025986285	34.59473557175576	44.6006421312687	41.495745616180585	48.24418277084918	48.69255687832356	39.70821420964584	37.298405305896644	52.5122991050043	43.60133558499939	38.25523277548244	42.67644071916849	25.898449386279744	41.01329008314162
0.8276553106212425	35.18839673860004	34.27485535344696	44.22058693552996	41.11561352080533	48.83378252641559	49.01088610579464	37.2032344580087	36.593101742631895	52.0643617791522	44.03005374296477	38.09530996595559	41.28141370807076	23.800468644477398	40.4393896324503
0.8396793587174349	35.397125308907576	34.042749988637475	43.297443779560176	40.74756996380949	49.17655498899552	49.00821447093516	34.96346415204408	36.25839036320076	51.250326022282266	44.2779647773915	38.477930782405416	39.806248790703044	21.973824489674943	39.89829291373441
0.8517034068136273	36.15096686549321	33.91016107266799	41.92130560095431	40.41236709074161	49.24648023533834	48.510062434781254	33.24950322836115	36.284537332495375	50.104370637633814	44.2643531882907	39.31192587845068	38.32068742349799	20.51264730377857	39.39995140711422
0.8637274549098197	37.245231097655264	33.89589094580495	40.307761504053026	40.146946217927336	49.05198733063676	47.4250385796739	32.25392120548204	36.621685566261434	48.73833779148216	44.01639432115553	40.42130172185941	36.9134428346209	19.525998600005344	38.96645674743216
0.8757515030060119	38.39148133069747	34.00517725820561	38.742750699580206	39.99106642490425	48.61822160118641	45.782931704855734	32.05555981420774	37.19988033517721	47.32484805347276	43.652785898330706	41.59256929981396	35.682697822566475	19.117916660717736	38.627529761824334
0.8877755511022043	39.29568676215472	34.21647675317282	37.499205534748135	39.9700436748593	47.973100824145476	43.74219415132072	32.58976534907933	37.94625431889116	46.057868565255646	43.33419401985657	42.626087405532125	34.710540319694886	19.364247223555452	38.40966653094357
0.8997995991983967	39.739131928184165	34.48143548747542	36.75509839309808	40.08387310347684	47.143292805337836	41.562419635474015	33.64449894027037	38.79223012427077	45.10300753418614	43.20099266756835	43.37630124131004	34.03230910368412	20.292575822895962	38.32362821440247
0.9118236472945891	39.63571944276303	34.73661356754878	36.543556956982734	40.30868533036383	46.15927719479782	39.54865577337234	34.88779801396198	39.671147430354765	44.5542467006137	43.321459617383624	43.770438513711284	33.61723488364594	21.867559355795294	38.35556867548424
0.9238476953907815	39.047153161136585	34.92000452486257	36.75322644498087	40.60882980465169	45.063444119557175	37.98304384666492	35.92500423694986	40.51313866894938	44.41188724944398	43.66751683067076	43.80232680918263	33.372784932147255	23.981928323146416	38.46540684248801
0.9358717434869739	38.15231475602202	34.984483090177704	37.17658774877597	40.95193208820051	43.91403369089318	37.06244389883837	36.37675205603624	41.24529374243485	44.588957534422605	44.123878924454424	43.506008313547426	33.17356950753074	26.45483874883707	38.59316108462854
0.9478957915831663	37.182958533705474	34.903940593001536	37.58516875340798	41.318425092732525	42.78041324965285	36.85783349590595	35.962863833867125	41.80055232534659	44.94310255226858	44.52482258614529	42.92098150464087	32.9030493482455	29.04184226326749	38.67122724093752
0.9599198396793587	36.34857667438524	34.673196417790464	37.80210618322577	41.7011217035883	41.7297774255988	37.304122361626014	34.574139467562304	42.13165825010696	45.32195520645928	44.704576679346374	42.06463933329685	32.48982915329602	31.46071904087227	38.63895522285805
0.9719438877755511	35.775332731454334	34.3062353928504	37.747258965510156	42.09637886556711	40.80957130449358	38.220593626947945	32.31428222658418	42.22196646757719	45.60570067784429	44.54451212600782	40.92521061252459	31.923559890068457	33.432886528230924	38.455653031973924
0.9839679358717435	35.47731929692128	33.83686091238585	37.444186735159164	42.49285635609281	40.03222660787553	39.35518458242494	29.498555390639396	42.086212900658936	45.73268607563285	44.002912468517465	39.47967317259476	31.246237656354488	34.73288358958983	38.109061211142105
0.9959919839679359	35.36620026258781	33.322050759330075	36.99397369875853	42.86488079654889	39.36860125657847	40.44160401751607	26.604363141430717	41.76070370763351	45.70146840504792	43.11976661583873	37.72878579555733	30.52673170790972	35.23283689312505	37.617843619835604
1.0080160320641283	35.29232545256099	32.84384226625476	36.5310273349148	43.175024787733044	38.75400877346575	41.256738066318405	24.180456032196105	41.28928803036572	45.55216489458645	41.99751170037552	35.73162524528553	29.833253253886394	34.92845892640318	37.02813267418051
1.0200400801603204	35.10119395628806	32.503580365503836	36.17780479292622	43.38597489847978	38.106602788065324	41.66620479784567	22.73283584228593	40.71399449213415	45.33709465172777	40.76627456694227	33.620520898162454	29.21709092186308	33.9384558838378	36.4052022196971
1.032064128256513	34.686341542671826	32.40457417316811	36.01079886616979	43.476845743844194	37.35332273721667	41.64797996101463	22.613004125040312	40.075447748034975	45.092624811524374	39.54636557910045	31.585644550329118	28.71278859163909	32.4775309798394	35.82178995458407
1.0440881763527052	34.02326192689699	32.62491711881118	36.04330551387185	43.45575614504342	36.45525657120316	41.28811169136092	23.935319061851686	39.42070858911416	44.82091049455521	38.420110304833514	29.832794114758464	28.34984546083146	30.8107017121931	35.34469220810194
1.0561122244488979	33.176431707010416	33.188534808865455	36.22507722594289	43.36058061939816	35.423775066752114	40.74894396904462	26.544321389533682	38.81024251170772	44.48454311818027	37.42007012929874	28.53077772392613	28.164425287271417	29.200900822337477	35.021432644559155
1.06813627254509	32.27962744561681	34.04586765907021	36.45612392599561	43.24420473042067	34.32182029977894	40.21801136978422	30.041372989834244	38.315530577345996	44.01244797806032	36.53379734759766	27.76980286274329	28.19989056116905	27.86233971717755	34.86929518958421
1.0801603206412826	31.496098185788853	35.07376360904556	36.61077677656074	43.148099669261384	33.25021829514664	39.85230506090477	33.86553105594593	38.00460936038951	43.313658036957264	35.71978312999521	27.547283634355335	28.492031904954565	26.929688353214516	34.869526697886165
1.0921843687374748	30.96910777603795	36.09763923443199	36.56732751832888	43.07504642267272	32.32424463319703	39.73484313025837	37.40970073699896	37.92066398929734	42.29625628039108	34.927417412580525	27.78534888013647	29.04487296413815	26.448702140576444	34.969320855311224
1.1042084168336674	30.775385456809474	36.93071718712757	36.23763036540612	42.97418919758318	31.648244126550473	39.85660725627909	40.14354295839546	38.06347573894655	40.889580584442925	34.1154682323932	28.370861123593237	29.810306624414853	26.388220326770178	35.0926330137471
1.1162324649298596	30.894407362876784	37.41889421768075	35.590598855833306	42.747192897973704	31.294934072659853	40.12784193956129	41.71266531738702	38.38217043196888	39.066904529139244	33.26659124098152	29.199723353330302	30.685044439974995	26.66746573214887	35.15803341473204
1.1282565130260522	31.204357898398193	37.478031896797205	34.66435919984288	42.27497273001387	31.292528046894738	40.412019490128344	41.99071610985314	38.78170067591603	36.86349701421883	32.39710918495958	30.206156250535624	31.53066685152369	27.188001435262898	35.09877821418038
1.1402805611222444	31.50977558868631	37.11338226341947	33.56406453674735	41.45526378541999	31.6196969064122	40.56808789864864	41.07538492018175	39.13921265455266	34.38341225310055	31.5607608256732	31.364681962332128	32.210727032470025	27.858541011156703	34.87869166452315
1.152304609218437	31.59628511013053	36.416705097262664	32.44534225298704	40.23721024481198	32.207469254213095	40.4853465923909	39.2360875807843	39.32391824943098	31.789866242220995	30.843637948495285	32.66478235511857	32.629354188409195	28.604171932650843	34.49847515760818
1.1643286573146292	31.297228597765216	35.542941600738395	31.486164216261038	38.64187390111869	32.94802775228923	40.10082473995332	36.83408976688671	39.21604066898146	29.27898325984603	30.347634058611717	34.07054159091471	32.75410911958865	29.358636033449972	33.9905457928004
1.1763527054108218	30.55036425338816	34.673111350039704	30.8522033359829	36.764517613959285	33.710822109583304	39.39840707086399	34.24040282363838	38.724017729356305	27.04293628685909	30.1629777063154	35.48481710445672	32.61318997678205	30.046390330394175	33.40493520704766
1.188376753507014	29.424383022658866	33.972473753688114	30.66253419406893	34.760989423658984	34.364719847550674	38.39726809602176	31.77216383901115	37.80065942131846	25.23287002885138	30.335890168319263	36.73649458998934	32.26963378546252	30.566692595910098	32.79205944357766
1.2004008016032062	28.105277528308243	33.5530061230787	30.963687385525734	32.823189581441305	34.80151119196915	37.14017669350481	29.65757316399495	36.45688738430193	23.932381894711952	30.8420322186183	37.600598456261494	31.78621768171101	30.79215628573801	32.18882273762812
1.2124248496993988	26.847258221854602	33.44758193346424	31.719643036300614	31.1477381958544	34.95357919343724	35.68869486993674	28.02809685042303	34.76812647256113	23.148892578548057	31.576989022418328	37.84814709955381	31.19859262039899	30.58846317293328	31.6124464052065
1.224448897795591	25.90513309308179	33.60075179164264	32.82209274319011	29.90072413882053	34.79960991787172	34.124827781794544	26.929183278056655	32.867286103776266	22.82475792624368	32.370400836761895	37.31081646495474	30.509091969778073	29.852187891256897	31.062835687479204
1.2364729458917836	25.46964401494953	33.87836281672769	34.119022601052755	29.18274088465286	34.35720291213099	32.55226953306921	26.339111793162573	30.921947714012845	22.86437723370876	33.022121239971185	35.93910282283617	29.702681523108488	28.553991727511058	30.530967447453392
1.2484969939879758	25.623481617625792	34.095494747016026	35.45242204775806	29.002151671068766	33.66752153051536	31.089361521208737	26.18862319564735	29.10051389157666	23.16898067509647	33.350510589708456	33.833916483401964	28.77548639206531	26.769299346759567	30.00905874688066
1.2605210420841684	26.32700409323912	34.05897490186138	36.691540103687935	29.267159510786307	32.780774347618404	29.851122495868225	26.37867039124641	27.538315572306836	23.667950330422673	33.23820893902259	31.239882754129283	27.76062962879056	24.680974470562415	29.498554426118627
1.2725450901803605	27.433610275009872	33.616796102468285	37.74988376870979	29.804622473579848	31.749887618594784	28.925907973973327	26.79702807944524	26.31574569704065	24.335514281196318	32.661422018257184	28.501181309000927	26.737999739817873	22.548265984272447	29.01368194779743
1.2845691382765532	28.72799236429964	32.70276055290495	38.58211114992741	30.404556260515637	30.63396910568342	28.357818092668346	27.335180947566382	25.455273380855544	25.18568356953579	31.694531596066945	25.993021001992894	25.82239563101691	20.649674271822654	28.580382148065887
1.2965931863727453	29.97642488455802	31.362571190663232	39.16706877405362	30.87763899940104	29.50654220047199	28.144582646683645	27.90528820748814	24.93550089071977	26.246344467788564	30.49034480701079	24.049131167898015	25.134112564805392	19.218546538430477	28.231853641536357
1.308617234468938	30.97634097615147	29.74993134085748	39.489567132148096	31.105480132842324	28.459979350805167	28.252295513920096	28.454675124739673	24.713080681142948	27.52283501546963	29.244171876952887	22.905045834540054	24.763147224738084	18.393901901852285	28.00234246970463
1.3206412825651301	31.593088314954834	28.08931070668885	39.53230469122417	31.065173932249778	27.599128623276492	28.637796283553158	28.97386845312434	24.74111371862248	28.96739797082663	28.15414881432303	22.66901712913381	24.740355530849698	18.203197104671872	27.920453944115312
1.3326653306613228	31.77595429983529	26.614176227109745	39.28170507792582	30.820639914144728	27.02294948769035	29.263560180305145	29.494559579416652	24.976322474441382	30.469526981886347	27.389327602623794	23.321186771771202	25.02599315968474	18.58081024294851	28.00282399998336
1.344689378757515	31.553002527447312	25.500689861626377	38.742498118875325	30.48768462403219	26.799981248634396	30.09329081000585	30.07599403998747	25.374453732201925	31.873131484226384	27.071736497915275	24.732662903588547	25.519685094159076	19.411597072879925	28.248954462736926
1.3567134268537075	31.011990687543502	24.821068790564446	37.951210860328914	30.18973672332685	26.948060825928614	31.068135217602105	30.781474382406664	25.880144206384497	33.01411903958796	27.271456287042945	26.693175363926972	26.088301672370296	20.579292734453503	28.638320522420557
1.3687374749498997	30.278201305878802	24.534482044600924	36.98046587144617	30.02191044908583	27.428443848465424	32.07719111286408	31.65005322648304	26.420521580620587	33.763176487601626	28.008152216382978	28.93902943340973	26.601888371486556	21.9989207780179	29.130956671257213
1.3807615230460923	29.49687709145517	24.518345830203934	35.93179638151447	30.033434931536846	28.159093641309585	32.94344493869668	32.67120107313867	26.909721816196196	34.057810458977336	29.25115778915397	31.178862867020058	26.964911310437657	23.620884903516405	29.672118694858227
1.3927855711422845	28.820194681365603	24.625995199145848	34.920142489571774	30.228228969103938	29.043441339720125	33.442173004307094	33.77129175214013	27.26534446623389	33.91445120458964	30.913883407553072	33.119174244064354	27.132023488912292	25.408229143166473	30.2003517992211
1.4048096192384771	28.3922917546156	24.746149737884046	34.05522848624563	30.576612984904017	30.003098690372653	33.354174272675934	34.819113054532856	27.430703293191055	33.420518918270695	32.84525139514742	34.492466491693975	27.10401635165226	27.301490933709335	30.657008951145805
1.4168336673346693	28.326367212809075	24.840279257813375	33.42380995775231	31.03033843941151	30.99978660656189	32.537976998183495	35.65262870011993	27.39230814342939	32.712219567958975	34.82725702917578	35.08849621722649	26.90816032989826	29.1917462576429	30.994721132152563
1.4288577154308615	28.675879068793215	24.944948838496096	33.074777913594026	31.536262538153924	32.035479082776874	30.992665801939413	36.121527053597774	27.182955154228257	31.944516332251148	36.589505605537155	34.78546589336963	26.573931910684703	30.91886544608369	31.182829279961993
1.440881763527054	29.411791050471134	25.14165607058276	33.00852855628251	32.047071651177276	33.129599658858496	28.882960016027084	36.13226402213062	26.867077211076413	31.257747603499094	37.846543835257165	33.5749520059303	26.11676673997292	32.30011310893778	31.209005502323354
1.4529058116232463	30.421602829848492	25.509509026372697	33.1729819026172	32.52802123518442	34.283721940389306	26.51143251986052	35.67831755564565	26.5136835877198	30.74484427196343	38.353558920901776	31.5730699125509	25.537857028529046	33.179504888250484	31.07754658614106
1.464929859719439	31.538960758491022	26.081608043105497	33.46941393755022	32.957602046194154	35.45157788625308	24.243752215167188	34.8415916185143	26.168857989485925	30.42562611943883	37.965589145599274	29.011439128960404	24.839116707877654	33.47778026810454	30.805608912672465
1.476953907815631	32.597671770485036	26.823216655453745	33.769997486591066	33.320244495738386	36.530779474293475	22.412321262793068	33.761597498057384	25.840797649818562	30.237613861508063	36.68067072613006	26.205268471843045	24.04359285217889	33.22153332401999	30.41886965607006
1.4889779559118237	33.48954603216821	27.640712559323863	33.94534781467287	33.592478382792734	37.38252730594003	21.232968130833182	32.583170296762404	25.504955135166497	30.051595555929843	34.651471411329275	23.501977509531624	23.20747208388574	32.53850540201961	29.947902124642763
1.5010020040080159	34.200652465527064	28.418264513636764	33.89603468132971	33.7290939272396	37.87178314996746	20.764216136225507	31.404223162690382	25.127389210885934	29.712563995387747	32.16108005074054	21.220471819203482	22.413092973956303	31.620099571501907	29.426074281407104
1.5130260521042085	34.80879339366291	29.067962485897517	33.57927424616882	33.65900105745349	37.91040163575673	20.921190406527998	30.246464265706955	24.695365946688106	29.095324504272526	29.570869238161933	19.595547143994786	21.742096253782726	30.66519891596539	28.889037653387682
1.5250501002004007	35.44219159206385	29.572532182189153	33.02236173393973	33.298175189740775	37.484987114463706	21.534024331987617	29.062667928011336	24.23996529003594	28.15550607921864	27.255598279952707	18.7413050798814	21.23946353424215	29.825687210290184	28.374958888155167
1.5370741482965933	36.21655959740999	30.000887679196477	32.317772741010174	32.57907143091837	36.659748393677035	22.423394967489852	27.778144618587213	23.838290077150813	26.956643589151085	25.540714120601525	18.64161352651007	20.886469001848116	29.171573928599358	27.92391412862693
1.5490981963927855	37.17645699300287	30.48649240090308	31.599929801252546	31.486003237142114	35.55690850570449	23.46105132921048	26.34896830517728	23.59193302542264	25.66328318825876	24.651566179608224	19.167164802599835	20.598838731382948	28.68437239210911	27.574843760905722
1.561122244488978	38.26373443464465	31.1739733267591	31.008760798270625	30.080072197497707	34.32598135815414	24.592662182400367	24.81205766118523	23.589564410292358	24.503824218586963	24.678939201721693	20.111596081444322	20.25553197242809	28.276169503517806	27.35945133437716
1.5731462925851702	39.32360423807819	32.15425908772491	30.649086679740776	28.499554362678793	33.114098521640486	25.819105446052696	23.305191097566777	23.869320296538813	23.71762608111002	25.563383937755837	21.236188275526914	19.748575544978692	27.8236900576038	27.294129509768975
1.5851703406813629	40.14393511977568	33.41533351022203	30.556752947023902	26.931905159201406	32.04383406426291	27.151257823880833	22.04662367593172	24.396931221682912	23.503624699694488	27.10171513949207	22.31366762358585	19.033143255662957	27.20451607711154	27.372556947502172
1.597194388777555	40.51226497883133	34.8302858207729	30.681730193728953	25.566659766397287	31.198171840022837	28.563584677323764	21.279240819924347	25.068017064923147	23.982465338784916	28.979058707267917	23.164216921466732	18.15584701082996	26.326131620762542	27.562128827772053
1.6092184368737477	40.27142662676934	36.18857511550226	30.89490516933907	24.547401341475773	30.60979038957211	29.96939106455751	21.197493909847953	25.731916631883028	25.1756849602921	30.8256494207949	23.67878713920807	17.248916233448366	25.144559067223554	27.806499774608767
1.6212424849699398	39.358454357750446	37.25783815815716	31.019314771996278	23.940787952275294	30.254854113134524	31.228094247854173	21.882224530373552	26.22610680140527	26.99941626260548	32.28944868972509	23.82609919754038	16.493442618907174	23.674145107568837	28.034632831484128
1.6332665330661325	37.81952796814974	37.851287801073205	30.87940035962995	23.731727749780376	30.056191142593903	32.179547111614006	23.266579566688673	26.409009660427824	29.269247097067762	33.10768030009196	23.641994956745556	16.067894287053402	21.991087432790696	28.17470580259285
1.6452905811623246	35.80198345479525	37.87532463631567	30.355554372515844	23.84152749208811	29.901582908573403	32.68975255308234	25.145954884239956	26.18425094050597	31.71587584198871	33.15777895136843	23.204243474018437	16.102127254457567	20.230876503774653	28.16975640520956
1.6573146292585168	33.52959100599891	37.34249586945501	29.428072718091112	24.157192856984416	29.677259558575212	32.69005384872479	27.229575691798047	25.51636757581459	34.014090950868	32.47360094741833	22.60138126122282	16.651076197615502	18.576664896598096	27.991340259935757
1.6693386773547094	31.26824715581585	36.350202095122626	28.19620268463945	24.55925416436723	29.30726535725777	32.19700839943392	29.216437909093074	24.441116600406986	35.82685186201354	31.224116567243968	21.907413402690306	17.69086835641061	17.2349167190644	27.64768471335075
1.6813627254509016	29.287239948787228	35.03824148192952	26.864416953627675	24.941487159364804	28.782467194489826	31.30854927342174	30.86974523245264	23.071002509361257	36.86111705769771	29.66386973938323	21.172253808184482	19.130441024873083	16.398135742458173	27.18376670200242
1.6933867735470942	27.81907240156037	33.54380418449836	25.697708663814886	25.223422806491104	28.164190504732318	30.179600868626718	32.06528742385579	21.5914163757854	36.92497887287618	28.071814184349677	20.430493653665977	20.828909923984938	16.20082219644557	26.67242477389902
1.7054108216432864	27.020870750857203	31.97035975242678	24.957513837016798	25.35995449786178	27.557580551586383	28.985004847067714	32.7998851211855	20.240330609482594	35.97077346827167	26.695243036137736	19.721765115884033	22.61293649215958	16.680644440380004	26.1979125015629
1.717434869739479	26.942997995003818	30.379349737261872	24.83630898412262	25.34968036018908	27.064050022199922	27.879532378282377	33.16148939563437	19.26840846742196	34.10968978170176	25.709909197607978	19.109544027804596	24.29467174669979	17.758470677891744	25.835700213217066
1.7294589178356712	27.513442158540116	28.804014640025922	25.409451660026768	25.237897958595493	26.733071792089973	26.964788336827553	33.27631047076346	18.885486179411387	31.590885399553194	25.200078365408572	18.685311964209788	25.693981892552884	19.246649175825375	25.633951537986963
1.7414829659318638	28.546456386564195	27.27623574934713	26.617084314472823	25.107098190583923	26.535224964815264	26.271291635422614	33.25514694516541	19.208357672431273	28.749603685887326	25.15694826325433	18.551767257916406	26.665971553382313	20.88600689938307	25.60209180912508
1.753507014028056	29.77869717405069	25.85262938712434	28.27912913211255	25.051336487972154	26.36976029987005	25.760583767519712	33.15888287887579	20.227776850036626	25.939143876434176	25.492020227311635	18.78900623519364	27.12834314606839	22.40209256605205	25.70995400220168
1.7655310621242486	30.926898535399655	24.626884382028837	30.136445522138608	25.13993176762725	26.10510887234755	25.34678435959387	32.99354983982645	21.807064579022704	23.465784146678835	26.062320286252564	19.416473191619662	27.0779948685761	23.56439046902699	25.89766390924147
1.7775551102204408	31.752178699887615	23.721138878545	31.904814141763033	25.384842285979126	25.63651868123893	24.930801431403808	32.7325358435254	23.713069305604805	21.542054213339668	26.70429780930863	20.367031590056435	26.587066401164908	24.23129243383001	26.092895516588257
1.7895791583166334	32.11226936051581	23.257562972116105	33.32735509232103	25.728261552212835	24.937441870009174	24.435914567100777	32.352377335568505	25.668280646119875	20.264729651320756	27.271202856135382	21.486312401225277	25.776242899512763	24.368710834334998	26.22974323373025
1.8016032064128256	31.986644759740287	23.3187932008128	34.214555991082776	26.059712694339872	24.0832001105749	23.833078213888438	31.863280695238583	27.406391159160734	19.615108408705055	27.665542194106724	22.56192291023973	24.77389046256701	24.039165657078275	26.26317588134886
1.8136272545090182	31.469009292525392	23.909922211038015	34.46679882778643	26.258303142182484	23.23566080326799	23.148576521819734	31.318303827549236	28.71511981893854	19.47523873170639	27.856602799106017	23.37637490756907	23.677517916069828	23.367579170489204	26.175000613080638
1.8256513026052104	30.73225978055006	24.93480686696268	34.079438278711066	26.242992613549863	22.592043990819185	22.453597523029135	30.79524782366095	29.457961455708563	19.655392378449164	27.875760248261578	23.768418422720806	22.534324910330735	22.496633087218505	25.970682875382487
1.837675350701403	29.978261495547194	26.196278563968367	33.13346721148324	26.008627980530264	22.31428975859106	21.841443681793987	30.358764538796727	29.576083950177235	19.931451304573734	27.78977836785531	23.682940538290147	21.349390550063326	21.546422565250626	25.669784654378553
1.8496993987975952	29.386523623067713	27.424184228174212	31.775452337583264	25.630862315707592	22.463044919950097	21.40073832427172	30.020834039231193	29.078043485514115	20.09105816112452	27.66167859206737	23.191527427185253	20.11706517248459	20.590082650304353	25.294699636666614
1.8617234468937873	29.073180821587034	28.327475806420967	30.189703391009143	25.236297351107137	22.95968132234575	21.191729821090256	29.720014621237148	28.025850175132064	19.98250231880269	27.51511792472799	22.474221556137497	18.85958984236006	19.65049757429093	24.86198942509605
1.87374749498998	29.06720978976746	28.65796902231198	28.564982796425035	24.949039652540414	23.590983097641438	21.229488540831454	29.331843748881646	26.522060410295257	19.553494724971856	27.31755964605209	21.765745019295416	17.65250911551436	18.71555073788419	24.37834125403174
1.8857715430861721	29.306629069457948	28.26691397411307	27.058675289619323	24.834749222410018	24.057107551057946	21.474975260690748	28.707948339051523	24.697346003216285	18.864253454461117	26.98941247457754	21.282223985278115	16.621394339913017	17.763181977409804	23.840370072404344
1.8977955911823647	29.654033777569854	27.135202140437894	25.763535490867643	24.8641937375854	24.048882178090075	21.834092060076458	27.727277010083803	22.695109137054736	18.06500928370202	26.434477863499282	21.152153466667627	15.906818263961341	16.784724748234673	23.235808396756212
1.909819639278557	29.927612041390766	25.366127160059882	24.684854371377085	24.910372601840077	23.330533017340915	22.165508089338672	26.336894483070964	20.651085414313258	17.34115978704458	25.577416265632575	21.37439371916978	15.609152816879682	15.796470731022753	22.54396773065238
1.9218436873747495	29.940491996884106	23.14389601991227	23.73685173847452	24.78020046796903	21.802165315227963	22.29857747822069	24.565199580115234	18.670516832543154	16.843640307807554	24.391366553403376	21.816388318942586	15.735263859975436	14.83473986269914	21.735330640936546
1.9338677354709417	29.53879809894302	20.67498383470732	22.764013345755465	24.26912231039647	19.52345185306482	22.061368662703547	22.504230113846443	16.810092338675165	16.629941245729217	22.90445236988286	22.251508134392733	16.17074601049275	13.937148076329972	20.772296645763056
1.9458917835671343	28.62883842293421	18.135593165099053	21.58548685231535	23.21976695375145	16.693388277270152	21.31534446816532	20.272359834551626	15.072877017682366	16.63809526678693	21.18458631150236	22.421502141929125	16.692754360519224	13.119378986328474	19.61384400452582
1.9579158316633265	27.187387361770515	15.643514313416109	20.05110032550782	21.566012538594233	13.595540370870138	19.988989698890382	17.976474168445055	13.420371976116936	16.703149243745642	19.312176462521744	22.103485799991574	17.022855615733576	12.359486255208534	18.225426471600944
1.9699398797595191	25.255108924824672	13.259513942224167	18.09089273798653	19.350502585455523	10.528407286124757	18.100234011526055	15.690132938133551	11.798399189330688	16.60915918870541	17.35498863338842	21.162316155649194	16.903070774551097	11.59880669312751	16.592425620079045
1.9819639278557113	22.919004158409624	11.009465099521858	15.74057145164659	16.71328827908577	7.742801108942989	15.759047962801436	13.453715443212177	10.166791415927134	16.15693349216204	15.356558066773967	19.576538000092427	16.168520580016807	10.760859724754749	14.73262267564212
1.993987975951904	20.29238583258322	8.911042155042496	13.133848934584375	13.85804499070457	5.402455587018577	13.147370270065698	11.290607743605838	8.520838361726504	15.223574495606373	13.341223254468721	17.435399758330966	14.791271947613776	9.780783342960394	12.70221897494704
2.006012024048096	17.499110149193854	6.990724944976583	10.465458049600588	11.007578969141937	3.5737122395155416	10.481378469117722	9.226639815981393	6.8963658093466185	13.795038713074948	11.329874830245249	14.91222165520125	12.881591391750991	8.632510334049384	10.591708105476622
2.0180360721442887	14.664108385744843	5.285341493532984	7.93955832703198	8.361270433661241	2.2398695653040277	7.967431745422018	7.3010184243497696	5.357994268088636	11.964273532025045	9.355676172687538	12.223921319102322	10.649432526831866	7.341900664009973	8.511676681368634
2.030060120240481	11.907797356937465	3.8316411923452236	5.722128702841476	6.064361825015086	1.3294903713357125	5.764782260296427	5.563957802383701	3.977325267922439	9.899888787772804	7.470441108388317	9.58771637119303	8.343063423374602	5.980769409219728	6.57256645223277
2.0420841683366735	9.340362672641385	2.6524938606553636	3.9117103953582504	4.19410082361609	0.7470090702763437	3.964698102129733	4.0642265380185485	2.810978891485649	7.799096837968579	5.738501906014102	7.184672012079458	6.187466746530115	4.64541562442109	4.864671806245747
2.0541082164328657	7.053680176176874	1.7477517088335057	2.533632318865449	2.762437340962827	0.39718326585308933	2.5889216532528474	2.834449243138914	1.8866307927089243	5.8412556583016855	4.22181608511339	5.1366570572926324	4.341231720277942	3.429338590062137	3.444229662372324
2.0661322645290583	5.111999057606395	1.0934809185593093	1.5536255796359457	1.7308078050704356	0.19977858356302033	1.603698071093444	1.8816016136802336	1.2002778491700647	4.154964763633103	2.9639625632859996	3.4991856363138054	2.8804230166230296	2.40070102543356	2.328808191051411
2.0781563126252505	3.544907529003509	0.6484595535211236	0.9014257079909374	1.030514403177136	0.0950357627403016	0.9416903741809041	1.186175105235092	0.722900555460721	2.804674296517143	1.9800882667999853	2.2684803146165637	1.8069066353629595	1.5912491977812024	1.5017313617221215
2.0901803607214426	2.3460069785570257	0.36403694004656545	0.494671680795167	0.5825019980062499	0.042747272195682195	0.5238653399046856	0.7089035118504496	0.41179537942420175	1.7954320022903874	1.256015331972115	1.397963951314173	1.0714719261784262	0.9975995157614213	0.9225393714074271
2.1022044088176353	1.4784433652076545	0.19328995589060596	0.25667161122918836	0.31232861169482395	0.0181773052788278	0.27595994378338495	0.40114299134597514	0.22172448078580467	1.089392857482069	0.7552689324982941	0.81810222770915	0.6005405263807023	0.5911333847687302	0.5393981687734777
2.1142284569138274	0.885598475116303	0.09700631083341028	0.12589707340185952	0.15873502288541821	0.007305978781308361	0.13759766358831543	0.2147298081299413	0.11279287485437828	0.6262024117593463	0.4300177574511916	0.4542300396028276	0.3181144257531392	0.33091749267332754	0.2999342565254436
2.12625250501002	0.5034781958947508	0.04599653239821975	0.058365608986313405	0.07641822009658394	0.002775191823702246	0.06491812901914286	0.10866365611229632	0.054193902530379694	0.3408529065267093	0.23161670139529572	0.2390863541060058	0.15924801269750355	0.1749526358547801	0.1585050805724372
2.1382765531062122	0.27134340061195966	0.020599177651100607	0.02557083444526829	0.03482883034612002	0.000996138120168559	0.02897236786936873	0.05196045769875399	0.02458813013200349	0.17561732002034428	0.11794393476153928	0.11921862772618001	0.07533353480659345	0.08733632446813575	0.07956223681981048
2.150300601202405	0.1384976934036406	0.008711243290949073	0.010586043394607557	0.015020625996494872	0.0003378402899179058	0.012228008028219469	0.023470029570720172	0.010532727173254658	0.08561674762919755	0.05675480611068158	0.056284113143369355	0.033674612097011974	0.041160505947923635	0.037913461236614494
2.162324649298597	0.06690016380380445	0.0034781633062038854	0.004140815258287221	0.006127237802473127	0.00010825004099666402	0.004879620832785459	0.010011584384625962	0.004259416838181209	0.039482074318940234	0.025799127347738537	0.025145481890417484	0.014223100840212595	0.018312013389876453	0.017143619234964866
2.1743486973947896	0.03056464290502435	0.001311031816584361	0.00153027598647399	0.002363288245186243	3.2766796407334656e-05	0.0018407368922206747	0.004032425772629272	0.0016260015899287126	0.017217291558264625	0.011075841356616217	0.010626253676572883	0.005675990022558832	0.007690119045844972	0.007352820435716344
2.186372745490982	0.013201403743218378	0.00046648491761289894	0.0005342663904825465	0.0008616191197796447	9.36910377192809e-06	0.0006562949728990913	0.001533385026736072	0.0005859094480690954	0.0070980847768183555	0.004489942088579122	0.004246091575275756	0.002140046832344032	0.003048265511560608	0.0029900895005498104
2.1983967935871744	0.0053885749169281134	0.00015667525731823912	0.00017620799541905976	0.0002968605271748459	2.5304210952866503e-06	0.0002211275781280742	0.0005504516561558276	0.00019927954103070503	0.0027658583067804833	0.001718466275578009	0.0016038194962256552	0.0007622865858816961	0.0011404668291278251	0.0011525081066802937
2.2104208416833666	0.002078064399345972	4.966903563723774e-05	5.4897270849259585e-05	9.66356336190924e-05	6.454964538610436e-07	7.039877353523169e-05	0.00018652749370592163	6.397441380193413e-05	0.0010184601277969027	0.0006209215481129158	0.000572490074391546	0.0002565109932131691	0.0004027301830209998	0.00042091734180646495
2.2224448897795592	0.0007569723789420537	1.4862173603396076e-05	1.6155213991616606e-05	2.9716238522526066e-05	1.5551757693418787e-07	2.1174526428890393e-05	5.966264300325956e-05	1.9384443910981334e-05	0.0003543295812566012	0.00021178642841740506	0.00019307865074440057	8.153913663292761e-05	0.00013422754869866818	0.00014561880628689698
2.2344689378757514	0.0002604128098543142	4.197418997079482e-06	4.490474765245678e-06	8.630947669683092e-06	3.5385890599939105e-08	6.016477030617345e-06	1.8012908452478502e-05	5.543680541660492e-06	0.0001164538517705184	6.818729498839092e-05	6.151444065641669e-05	2.4483797441688186e-05	4.222418430972959e-05	4.770797479757096e-05
2.246492985971944	8.45955201892746e-05	1.1188713050859167e-06	1.1788844788201402e-06	2.3674352809602864e-06	7.603755926302591e-09	1.614764113881299e-06	5.133063404847359e-06	1.4963627868257973e-06	3.615147127002988e-05	2.0722247079075907e-05	1.8511086658949083e-05	6.944237563738835e-06	1.2536330554144981e-05	1.4798298341658491e-05
2.258517034068136	2.5947116567780362e-05	2.8149574117390257e-07	2.923024592382368e-07	6.132087823273697e-07	1.5429702884127611e-09	4.093330327593978e-07	1.3806176120183064e-06	3.812120820819087e-07	1.0599226724768828e-05	5.944107447227764e-06	5.26071676647454e-06	1.8603068141129859e-06	3.5129132758252145e-06	4.34493079046748e-06
2.270541082164329	7.513657409157116e-06	6.684279727379676e-08	6.84478037934528e-08	1.499726952413927e-07	2.9566755284463516e-10	9.799678221109557e-08	3.504844826093815e-07	9.166118946514122e-08	2.9346462568027546e-06	1.6093271943963491e-06	1.4117934978187594e-06	4.7069594167344984e-07	9.290756671069428e-07	1.2072997988540366e-06
2.282565130260521	2.054025108294713e-06	1.4980507465218366e-08	1.5136892839748736e-08	3.463049387847072e-08	5.3499905793862656e-11	2.2155626575746618e-08	8.397671431627037e-08	2.0801372678775747e-08	7.672448847040968e-07	4.112478996388946e-07	3.577446939718625e-07	1.1247978041147552e-07	2.3191061379207207e-07	3.1741446834408754e-07
2.2945891783567136	5.3006573494445e-07	3.1687367232027385e-09	3.1611794984314433e-09	7.549566505276256e-09	9.140988948304193e-12	4.7300576182392806e-09	1.8990693488150913e-08	4.455384446100698e-09	1.8939889370925359e-07	9.918821866175484e-08	8.558934552455053e-08	2.5384551398282073e-08	5.4635575349791176e-08	7.894823683511016e-08
2.306613226452906	1.2912359831802242e-07	6.326048511803338e-10	6.234224967063338e-10	1.5537481526335383e-09	1.4747304046140493e-12	9.53530875920457e-10	4.053335682892732e-09	9.00667217243516e-10	4.414272408260709e-08	2.257928431311762e-08	1.9332346430783942e-08	5.4101476334343e-09	1.2148297496257752e-08	1.8573475560092664e-08
2.318637274549098	2.969063019940475e-08	1.1919688407552702e-10	1.1609753629188062e-10	3.018676001431286e-10	2.2464700130394365e-13	1.8149610028378444e-10	8.16530897470426e-10	1.7184187836856093e-10	9.713059724737496e-09	4.8512254533476676e-09	4.122360546893155e-09	1.0888738746005797e-09	2.549412324274442e-09	4.132524435914824e-09
2.3306613226452906	6.444066969470841e-09	2.1197410443571464e-11	2.0415391048886178e-11	5.536235938406124e-11	3.231075569310957e-14	3.2617042630799015e-11	1.5524580979538455e-10	3.09441672479249e-11	2.0176627632307116e-09	9.837440657977356e-10	8.298234152603536e-10	2.0694732635287177e-10	5.049511289571168e-10	8.694623200289193e-10
2.3426853707414828	1.3201362048140871e-09	3.557835630396632e-12	3.389800335235857e-12	9.58434195632972e-12	4.3877581831288295e-15	5.534127834017753e-12	2.785823321604538e-11	5.259124734296316e-12	3.956579919897318e-10	1.8827854429298865e-10	1.5768430298278614e-10	3.7139964558279594e-11	9.439372197903671e-11	1.7295989092933963e-10
2.3547094188376754	2.5526340592969835e-10	5.636037332973311e-13	5.314475270663711e-13	1.5662067824313886e-12	5.62572471728064e-16	8.864730310126263e-13	4.7181646499495844e-12	8.435927710861343e-13	7.324127351418752e-11	3.400999659451587e-11	2.8284047394319122e-11	6.29374168347816e-12	1.6654104997935082e-11	3.252743239857301e-11
2.3667334669338675	4.658691912871666e-11	8.426487308688682e-14	7.866929156506959e-14	2.4158289119741254e-13	6.809984842238624e-17	1.3405396663562648e-13	7.54185247365536e-13	1.2771350053118432e-13	1.2798063947029417e-11	5.79827310375484e-12	4.788883781190202e-12	1.0070456092328532e-12	2.773217049485437e-12	5.782533883818427e-12
2.37875751503006	8.024919129107259e-12	1.1890603024946971e-14	1.0995068738868808e-14	3.5172735012051835e-14	7.78283472677587e-18	1.9137233759975606e-14	1.1378056431359525e-13	1.824841967270831e-14	2.110934644911413e-12	9.329890166322733e-13	7.653458915005849e-13	1.5214226525129507e-13	4.358436946888391e-13	9.716466961114259e-13
2.3907815631262523	1.304713363227551e-12	1.5836007409835356e-15	1.450869509655553e-15	4.833512116873094e-15	8.3974226572261195e-19	2.5790091892704798e-15	1.6201044657269782e-14	2.4609236548983615e-15	3.2865379473138925e-13	1.4169019066452096e-13	1.154527945073579e-13	2.170198751220701e-14	6.464902718168794e-14	1.5430545826430235e-13
2.402805611222445	2.0020944980715759e-13	1.9905447862870717e-16	1.8075354548520675e-16	6.26947252971655e-16	8.553890822932769e-20	3.28088443745406e-16	2.1772218093542274e-15	3.132242701539993e-16	4.829791862054232e-14	2.0308981122247412e-14	1.6438724351394304e-14	2.922719009014874e-15	9.050603239723159e-15	2.315798242225593e-14
2.414829659318637	2.899658590599614e-14	2.3614709342252917e-17	2.126004844385868e-17	7.675494557080903e-17	8.225915436194809e-21	3.939893179927655e-17	2.761511996474742e-16	3.7626777380269516e-17	6.699428461776658e-15	2.7473966822586455e-15	2.2092430324333032e-15	3.716226733276475e-16	1.1958517825096483e-15	3.284226413569339e-15
2.4268537074148298	3.963701463024212e-15	2.6440984147457713e-18	2.3607609862878094e-18	8.869216489558461e-18	7.468084374279214e-22	4.466070197836908e-18	3.305793383729644e-17	4.2660208347922996e-18	8.77124611095765e-16	3.5078363688455433e-16	2.802374599629657e-16	4.461030514760197e-17	1.491287827306442e-16	4.400962389549768e-16
2.438877755511022	5.114469815685622e-16	2.7941966214631037e-19	2.4748108286927646e-19	9.673076098119368e-19	6.419900475002864e-23	4.778671766529542e-19	3.7349855656040925e-18	4.56492067112911e-19	1.0839131569325648e-16	4.2270938462802447e-17	3.35515432986797e-17	5.055648698636489e-18	1.7552131959620164e-17	5.572555208036614e-17
2.4509018036072145	6.2931580288533e-17	2.786895148340952e-20	2.4492129853607956e-20	9.957305737069204e-20	7.756473468548756e-24	4.8263982858413675e-20	3.9827821524682547e-19	4.6102852856573544e-20	1.2642514533407529e-17	4.8076071537603405e-18	3.791397648222712e-18	5.409021391602181e-19	1.9497662985560933e-18	6.716027308290993e-18
2.4629258517034067	1.3285629728255136e-17	2.623424695186281e-21	2.288223500521257e-21	9.674194377325644e-21	3.25966889453129e-23	4.601165401899388e-21	4.008376853021837e-20	4.394471590501506e-21	1.3917939346217032e-18	5.16060372490959e-19	4.043748083478936e-19	5.463268845331824e-20	2.0441818271373114e-19	1.2246621199744105e-18
2.4749498997995993	5.43244970860405e-17	2.330777800491063e-22	2.0181381132763967e-22	8.871186095028955e-22	3.796425963303038e-22	4.1403428570272663e-22	3.8074559060834815e-21	3.953391381921522e-22	1.4461593238732088e-19	5.2282513582478047e-20	4.070657722575569e-20	5.209199212663532e-21	2.022743270484107e-20	4.199527478713904e-18
2.4869739478957915	4.4161796974506677e-16	1.954417915490352e-23	1.6802639160799503e-23	7.67787360129151e-23	4.2237431720588024e-21	3.516609374455237e-23	3.4133871153135702e-22	3.356736465613725e-23	1.4182562692087355e-20	4.999157047072674e-21	3.8675771676059466e-21	4.688855210517649e-22	1.889062314370683e-21	3.3972932610054246e-17
2.498997995991984	3.436189708877798e-15	1.546743444028783e-24	1.3206030604633577e-24	6.271787445112678e-24	4.4354386089917646e-20	2.8192097813413935e-24	2.888155146742048e-23	2.689979462385995e-24	1.3127700244565598e-21	4.511505067793563e-22	3.4682129604955786e-22	3.9841303771217545e-23	1.6650837410716774e-22	2.643258787604052e-16
2.5110220440881763	2.5238761097603564e-14	1.1553229923932387e-25	9.797824517482514e-26	4.835392475671599e-25	4.396024608759493e-19	2.13325420644678e-25	2.3064274359587605e-24	2.0345340487406934e-25	1.1468754785135308e-22	3.842646625065456e-23	2.935375074266126e-23	3.1956923439371426e-24	1.385192566489544e-23	1.941476992538468e-15
2.5230460921843685	1.7496216924913318e-13	8.144657579574255e-27	6.861898676935774e-27	3.5185299099508284e-26	4.1121403965825025e-18	1.5235849736429516e-26	1.7383745970371476e-25	1.4523297690588062e-26	9.456624036943853e-24	3.089041632382318e-24	2.344830412478646e-24	2.419665492114733e-25	1.087598250821937e-24	1.345894472353874e-14
2.535070140280561	1.1447339513550593e-12	5.419091995610711e-28	4.536399478346558e-28	2.4164572591181133e-27	3.630446392548809e-17	1.027062443499616e-27	1.2366056550104892e-26	9.784751360939035e-28	7.359477868773742e-25	2.3436965447322537e-25	1.7678619710196553e-25	1.729415245648187e-26	8.059556133035878e-26	8.805925044771136e-14
2.5470941883767533	7.068857847165167e-12	3.403019954176711e-29	2.8309096174085574e-29	1.566335171063554e-28	3.025076752791872e-16	6.534775412148863e-29	8.302394684938625e-28	6.221836960103536e-29	5.405649430676202e-26	1.6782756560811507e-26	1.2579795534699991e-26	1.1667876383295368e-27	5.636870064690265e-27	5.437815657569644e-13
2.559118236472946	4.119819683113019e-11	2.0169110491738635e-30	1.6675701345064094e-30	9.582469629825769e-30	2.379014249611957e-15	3.924333959687711e-30	5.260897078228184e-29	3.7339778318635245e-30	3.747467461005095e-27	1.1342518642144548e-27	8.448633690971076e-28	7.43067526767348e-29	3.720910288253873e-28	3.1692750650292158e-12
2.571142284569138	2.2661645606856473e-10	1.1282186424252066e-31	9.272173672202113e-32	5.532952186622288e-31	1.765801835700295e-14	2.2243380637768674e-31	3.146302800197937e-30	2.114993906050466e-31	2.4519761611168696e-28	7.235024325582319e-29	5.355333333028247e-29	4.466880534572124e-30	2.318166630548678e-29	1.743339339130167e-11
2.5831663326653307	1.176491934954946e-09	5.9564030128291905e-33	4.866475789481329e-33	3.015245745431499e-32	1.2370041595818527e-13	1.1899629942745074e-32	1.7759286258248945e-31	1.1306567544639178e-32	1.5141969563846464e-29	4.3556680437953604e-30	3.203857631455301e-30	2.534638060027875e-31	1.3630895119131781e-30	9.05088950285311e-11
2.595190380761523	5.764620748598849e-09	2.967967587752039e-34	2.410902248474516e-34	1.5508668628458048e-33	8.178706650753489e-13	6.008449580204774e-34	9.460950676347449e-33	5.704751333282882e-34	8.825426843882616e-31	2.4748782194195083e-31	1.8090318069873884e-31	1.3575610697025626e-32	7.564641968848009e-32	4.4349527840491726e-10
2.6072144288577155	2.665856708928993e-08	1.3957849428714978e-35	1.1273880633418393e-35	7.528562405384831e-35	5.1036675658288406e-12	2.863428457409062e-35	4.756956082398039e-34	2.7166077245863055e-35	4.8548699919893526e-32	1.3272024468206978e-32	9.64062449795874e-33	6.863270600858332e-34	3.9622023845130067e-33	2.0510515966812124e-09
2.6192384769539077	1.1635555959573675e-07	6.195297127507306e-37	4.976667570391149e-37	3.449332801258548e-36	3.00582990228079e-11	1.2879648222181564e-36	2.2596599639909935e-35	1.2209599533750845e-36	2.5251474599745935e-33	6.717455416028954e-34	4.848973750566545e-34	3.2751255608766414e-35	1.9587057920272567e-34	8.952739838058427e-09
2.6312625250501003	4.79315807111378e-07	2.5953148204680756e-38	2.2132469655711552e-38	1.4915693628083287e-37	1.67082397414895e-10	5.467821756989572e-38	1.5547656255190543e-36	5.179170204114072e-38	2.2245354399468403e-34	3.2089037421200026e-35	2.3018656542381852e-35	1.4751862801898514e-36	9.138733978761804e-36	3.688329919298407e-08
2.6432865731462925	1.8635482400214931e-06	1.026129632014869e-39	3.6048625924377495e-38	6.087471761945953e-39	8.765592383214444e-10	2.1908691099322657e-39	1.2322180251255027e-35	2.0734961008111217e-39	2.0332857307011732e-33	1.446747911357553e-36	1.0313246453154742e-36	6.271696890560803e-38	4.024270257943354e-37	1.4341729225075497e-07
2.655310621242485	6.8382315542590844e-06	3.8291174447613766e-41	8.364532796901937e-37	2.344852219899153e-40	4.340263731324566e-09	8.285322375335786e-41	2.6173657473823944e-34	7.834847325336821e-41	3.9216489272614225e-32	6.156208429610033e-38	4.361098966387031e-38	2.5167492759183677e-39	1.6725246136166214e-38	5.263516783069545e-07
2.6673346693386772	2.3682701510817184e-05	1.3485884021665301e-42	1.8740541820122682e-35	8.524695822836262e-42	2.0283142584030358e-08	2.9572806396123756e-42	5.265368998097876e-33	2.794101177610337e-42	7.158789598367797e-31	2.472396101095478e-39	1.740529852512511e-39	9.53255095605778e-41	6.5605790379849214e-40	1.8233065118000935e-06
2.67935871743487	7.74110494846212e-05	4.4827490721902816e-44	3.962985977382807e-34	2.925008313851016e-43	8.946200822605304e-08	9.962427113071535e-44	9.997244265180483e-32	9.404549447166853e-44	1.233381723783674e-29	9.371593752647816e-41	6.556195348737817e-41	3.407927766261029e-42	2.42882431305376e-41	5.961577807142096e-06
2.691382765531062	0.00023881353916536504	1.4063509591233467e-45	7.909467179069218e-33	9.472400130676101e-45	3.724142733218031e-07	3.167573306777985e-45	1.791496960138289e-30	2.98757031462402e-45	2.0055786637772805e-28	3.396673839982966e-42	2.3308110783359496e-42	1.1499570547114705e-43	8.486611209985971e-43	1.8398919495283603e-05
2.7034068136272547	0.000695343196443048	4.1641587095804234e-47	1.4898968306835135e-31	2.8951936203288972e-46	1.4631817232984342e-06	9.505535128229224e-47	3.0299546133222286e-29	8.957412041138479e-47	3.0779826549579728e-27	1.4398151250741188e-42	7.820724027873552e-44	3.662527903456802e-45	2.798702831090381e-44	5.360049062818049e-05
2.715430861723447	0.0019108374747474001	1.1637109176333808e-48	2.6488016592667233e-30	8.351794128300906e-48	5.425683962650743e-06	2.692243792816356e-48	4.836603057192012e-28	2.5347273116259232e-48	4.4583782460329796e-26	3.768154897675869e-41	2.4766890288301303e-45	1.1009980909260765e-46	8.710910331177735e-46	0.0001474048583623116
2.7274549098196395	0.004956014468968225	3.0693556915315796e-50	4.4445414282225586e-29	2.2738744815644164e-49	1.8988689547433907e-05	7.196804470546194e-50	7.286669040849525e-27	6.769618766523087e-50	6.09497500850417e-25	1.0099804980880258e-39	7.402536793298876e-47	3.123898021143801e-48	2.558909432624005e-47	0.0003826925506550507
2.7394789579158316	0.012131811581892612	7.640708047711015e-52	7.038639995558527e-28	5.843024319019444e-51	6.272198155912652e-05	1.8157337430522592e-51	1.0361005831832016e-25	1.7064024064235594e-51	7.86413975523404e-24	2.5551887598517206e-38	2.0882101214776607e-48	8.365853673761088e-50	7.103167828256253e-49	0.0009380410433424414
2.751503006012024	0.02802870438793211	1.7951645650796924e-53	1.0520462257592297e-26	1.4170767203060885e-52	0.00019553694343985682	4.323659105324412e-53	1.3904618168755198e-24	4.059597470976273e-53	9.576675941154039e-23	6.1012287868874e-37	5.559712133052441e-50	2.114586243187242e-51	5.279465096530969e-50	0.002171095487028613
2.7635270541082164	0.06111737107785742	3.9806977562615345e-55	1.4841068437051403e-25	3.243646123339923e-54	0.000575336794461345	9.717184205604315e-55	1.7611668079471813e-23	9.115253835260098e-55	1.1006839565798685e-21	1.3749785036302855e-35	1.3970593888812424e-51	5.044765179658742e-53	1.2960131109074007e-48	0.00474559291325529
2.7755511022044086	0.12577970806385233	8.331024590418553e-57	1.975967459419556e-24	7.00741728842499e-56	0.0015977166161493261	2.0988621695153397e-56	2.1053591486875427e-22	1.9316964451293678e-56	1.1939736878550005e-20	2.924548188041293e-34	3.313308360796355e-53	1.1359408390897237e-54	4.627968347828812e-47	0.009798263436923204
2.787575150300601	0.24430973638892642	1.6455910024876545e-58	2.4830112324639463e-23	1.428784998125313e-57	0.004187565660689801	1.9274959693623795e-56	2.3753968008439646e-21	3.864782803973818e-58	1.2223938363613238e-19	5.870916860471693e-33	7.416401719458942e-55	2.4141739250130036e-56	1.5603035926123855e-45	0.01911517708073971
2.7995991983967934	0.44787337270465805	3.0678185369404106e-60	2.944841030508538e-22	2.74954070669789e-59	0.010358760287448497	8.903955118169486e-55	2.529475154890671e-20	1.3890691219908915e-59	1.181168406460602e-18	1.1123394863260347e-31	1.566783599500754e-56	4.842598271220936e-58	4.964919513005465e-44	0.03524862561477742
2.811623246492986	0.7749148557337927	5.397861111826883e-62	3.2963195199299918e-21	4.993888888850765e-61	0.024184561193253913	3.9668649020614606e-53	2.5421954917207155e-19	3.50119484837965e-58	1.0772010501755717e-17	1.9890836780601427e-30	3.123986528242692e-58	9.168207135195162e-60	1.491075354556181e-42	0.06146918591746513
2.823647294589178	1.265426735005123	8.96392098886122e-64	3.4824190057839656e-20	8.64350664136585e-63	0.05329088297221048	1.6680149290017354e-51	2.4114138214401406e-18	1.752389983767428e-56	9.271841302721502e-17	3.357013042199755e-29	5.878867043115407e-60	1.638270414256262e-61	4.2264063176926554e-41	0.10143981676748719
2.835671342685371	1.9503129299968183	1.4049426908341e-65	3.472298253782806e-19	5.304999995154811e-63	0.1108286123656924	6.619676000397556e-50	2.1588318802604712e-17	8.281149497852965e-55	7.532159126994704e-16	5.347333597513457e-28	1.0441489656941344e-61	2.763001594448714e-63	1.1306473708169472e-39	0.15854934941250087
2.847695390781563	2.836977358422879	2.078277204294863e-67	3.2676632579140346e-18	3.0355086920060795e-61	0.2175380096423832	2.479464011065309e-48	1.8241064342024783e-16	3.6934720527505274e-53	5.77507008082897e-15	8.039069890580645e-27	1.7503125848568456e-63	4.398152637937405e-65	2.8547454069544235e-38	0.2349627206204052
2.8597194388777556	3.894858773613834	2.9015670732476016e-69	2.9022969352458204e-17	1.6832346136460548e-59	0.40299780533070995	8.765226839877055e-47	1.4546744236697064e-15	1.5547597354040935e-51	4.1790667358551794e-14	1.1406662856516408e-25	2.7691921268905022e-65	6.607731240011138e-67	6.802865177768291e-37	0.33060435222650675
2.8717434869739478	5.046750508674041	3.823367374137569e-71	2.4329359009464827e-16	8.809375564374774e-58	0.7046192224637735	2.9245078150587e-45	1.0948779419155654e-14	6.176977622472233e-50	2.854208069045461e-13	1.527550869931383e-24	4.1349939065549086e-67	9.369721947197434e-69	1.5300323752814676e-35	0.4424130562413931
2.8837675350701404	6.171862349014423	4.7549255447210105e-73	1.9248804701125363e-15	4.351408679296328e-56	1.1627612980145403	9.209301427619412e-44	7.777676670588053e-14	2.3161839429295957e-48	1.8398237809172126e-12	1.9307099454744926e-23	5.827482346383315e-69	1.253986015927267e-70	3.2478327177769816e-34	0.5642018190023755
2.8957915831663326	7.123688207130308	5.58117560557921e-75	1.437345391133936e-14	2.028611566307292e-54	1.8109686184092066	2.737063449432144e-42	5.21456804528598e-13	8.196988776363809e-47	1.1193118510643462e-11	2.303152319048662e-22	7.751243160479862e-71	1.5839803300612602e-72	6.506852465828166e-33	0.6872812942731726
2.907815631262525	7.760288187276425	6.182895824913731e-77	1.0129844780661436e-13	8.925903687807861e-53	2.6620460054288984	7.677632456106752e-41	3.2996742559979887e-12	2.7379146762679854e-45	6.427028878678317e-11	2.5930599867392302e-21	9.73074414163678e-73	1.8884150817736396e-74	1.2303609607406e-31	0.801718014828692
2.9198396793587174	7.978753937691139	6.464611737524591e-79	6.737964463021561e-13	3.7067199110594705e-51	3.693213922700794	2.0326099429255215e-39	1.9706435367506697e-11	8.631171667529078e-44	3.4830016168954154e-10	2.7554132454280586e-20	1.1529355748287377e-74	2.1248840914241266e-76	2.1957272954491936e-30	0.8978436815969704
2.93186372745491	7.7424171964681205	6.379361881972648e-81	4.229985872680295e-12	1.4528193675553325e-49	4.8359037333927875	5.078846054351832e-38	1.1107833301480057e-10	2.5680523618349776e-42	1.781481743975581e-09	2.7634091754001457e-19	1.2892831820618639e-76	2.256642161511493e-78	3.698354472913837e-29	0.9675631485967462
2.943887775551102	7.090916027338641	5.941502813690985e-83	2.5063019564647005e-11	5.374248527143314e-48	5.976337360747004	1.1977338616290368e-36	5.909284633423288e-10	7.211444577704993e-41	8.599899019261215e-09	2.61569995054021e-18	1.3607422951768922e-78	2.2619313057581025e-80	5.879263745770074e-28	1.0051733382539643
2.9559118236472948	6.129321342867289	5.222755342924259e-85	1.4015614533417425e-10	1.876325353020724e-46	6.9707071671086895	2.6658756143444534e-35	2.967049147977942e-09	1.9112827542255605e-39	3.9182270878694245e-08	2.3367644046403472e-17	1.3554632174330539e-80	2.13985826541147e-82	8.82107729464394e-27	1.0076945040204197
2.967935871743487	5.000422660236343	4.3382173148138855e-87	7.397333039477151e-10	6.182766184127499e-45	7.673665213180885	5.600202248733187e-34	1.4060437905164822e-08	4.780924522813415e-38	1.6848844768049113e-07	1.9702721033099748e-16	1.2743357723878693e-82	1.9106412120038037e-84	1.2491212234156588e-25	0.9749298505158345
2.979959919839679	3.8502179448091476	7.171421757374243e-88	3.68487257398614e-09	1.922833918737508e-43	7.972841535196103	1.1103293415809511e-32	6.288647165974254e-08	1.1287119140582266e-36	6.838091863160765e-07	1.567912287176027e-15	1.130744009319617e-84	1.6101320204053662e-86	1.6694438729505757e-24	0.9094661715681371
2.9919839679358717	2.798003081376815	8.421335975973146e-86	1.7324234433401797e-08	5.643973960632407e-42	7.818216492112629	2.077706493300755e-31	2.654604864935031e-07	2.51500357316944e-35	2.6192925518856206e-06	1.1776102964798422e-14	9.469542522811067e-87	1.2806538157815957e-88	2.105830119933511e-23	0.8166324981205176
3.0040080160320644	1.9190899825417254	9.797008212854483e-84	7.687230531217248e-08	1.5635526276113934e-40	7.235799552851378	3.669448973400946e-30	1.0576130930757728e-06	5.289058602310897e-34	9.469288766270068e-06	8.347678233886522e-14	7.484761782612593e-89	9.613679704088146e-91	2.5070276231190462e-22	0.7042230876282578
3.0160320641282565	1.2423007971898214	1.0757184178441474e-81	3.2193636336946484e-07	4.088126082642146e-39	6.320473839913606	6.11648315616816e-29	3.976839161135889e-06	1.0497899890972321e-32	3.2309853479861687e-05	5.584883041403145e-13	5.583560763689808e-91	6.811377259026895e-93	2.816950273125802e-21	0.58175471121023
3.0280561122244487	0.7590012039019686	1.114796506617655e-79	1.2724901754682505e-06	1.0088354497845108e-37	5.210711450359736	9.622479415590739e-28	1.4113460441181622e-05	1.9665760707258674e-31	0.00010404875594603074	3.526523160082318e-12	3.931233049748631e-93	4.5547796460730556e-95	2.9873321813479756e-20	0.45921785299783036
3.040080160320641	0.4376656283121608	1.090397863716983e-77	4.747042472346897e-06	2.3496364089371173e-36	4.05441953502788	1.4287507545531606e-26	4.7273011452231375e-05	3.476989259720504e-30	0.00031624456523527626	2.1016658834989384e-11	2.61234548646875e-95	2.874661680383313e-97	2.990006480468993e-19	0.3455733406138629
3.052104208416834	0.23819173764650822	1.0066241755222669e-75	1.6713833530515416e-05	5.164939838177423e-35	2.977450997348511	2.0022127850111114e-25	0.00014944359403730104	5.802033384484958e-29	0.0009071801209749196	1.1821290365542168e-10	1.638387828282548e-97	1.7123511886206165e-99	2.824522360692047e-18	0.24743969789705964
3.064128256513026	0.12234753385306325	8.770882760845717e-74	5.554094983320602e-05	1.0715542090781815e-33	2.0636917829755586	2.6481846450110686e-24	0.0004458878242084749	9.13779420567943e-28	0.002456112495415803	6.275529467864035e-10	9.698109672232469e-100	9.626878365136874e-102	2.518269353366217e-17	0.16838437374812557
3.0761523046092183	0.059312744799192664	7.212959552490713e-72	0.00017419464829663889	2.0982020225516326e-32	1.3499861802140225	3.3057542984649904e-23	0.0012556199241091747	1.358272156231132e-26	0.0062760624964200516	3.1442722330988913e-09	5.4180342568704406e-102	5.108160128967977e-104	2.1190617810542846e-16	0.10900036963279333
3.0881763527054105	0.02713845378686327	5.598589578275022e-70	0.0005156328638724209	3.877615399943143e-31	0.8334855707962562	3.8947281988700284e-22	0.0033371448593877643	1.9055331059699858e-25	0.01513597981964791	1.486874075436002e-08	2.85680553927492e-104	2.558171987558121e-106	1.6829427115361912e-15	0.06766252284575153
3.1002004008016035	0.011719429030071334	4.101469256647248e-68	0.0014405576590724928	6.763421241225423e-30	0.48568101145421116	4.330798862718049e-21	0.008370977892229601	2.5230768235067572e-24	0.03445229013124448	6.636093921511176e-08	1.421686661144661e-106	1.2096231196086475e-108	1.261476957031865e-14	0.041666487117521606
3.1122244488977957	0.004776525296256021	2.835938363862424e-66	0.0037984374376446727	1.1134030793786296e-28	0.2671089488472707	4.545096919518185e-20	0.019818081328911996	3.1530345199767884e-23	0.0740133270552923	2.795343300016234e-07	6.677461223543692e-109	1.1367404210930724e-109	8.92428819143139e-14	0.02842427688459961
3.124248496993988	0.001837392698364215	1.850765826191305e-64	0.009452867817129718	1.7299066753284218e-27	0.13864685665095106	4.501969603829132e-19	0.04428241453330996	3.7188721844140737e-22	0.15006728788389037	1.1113275608424895e-06	2.9600778771930074e-111	2.3507307295007786e-107	5.958708311901177e-13	0.026483686993215537
3.13627254509018	0.0006670773052616791	1.1399988979174518e-62	0.022202734606482956	2.5367472973069615e-26	0.0679228492339357	4.20868327141323e-18	0.09338674864934098	4.139787550944406e-21	0.2871748585372132	4.169973971957691e-06	1.23845199130858e-113	4.816606355647444e-105	3.7550432372255024e-12	0.03625834140845858
3.148296593186373	0.0002285781011557384	6.627605488104817e-61	0.04921909521373008	3.51088022473485e-25	0.03140552562946808	3.713421131096037e-17	0.18587607483808713	4.349397812085015e-20	0.518669933414798	1.4767567504359096e-05	4.890344910964262e-116	9.314598061198352e-103	2.2333769670037686e-11	0.06041645959900594
3.1603206412825653	7.392261999906503e-05	3.6367142136307533e-59	0.10297814382005696	4.58605328223772e-24	0.013705056180632823	3.0923343205797833e-16	0.34917730271407643	4.3128512989121857e-19	0.884137896809444	4.935930159779013e-05	1.8225694288612302e-118	1.7000878334605473e-100	1.2536993456853982e-10	0.10385551396701363
3.1723446893787575	2.256339034256064e-05	1.883489176388128e-57	0.20334840409096197	5.653878276413134e-23	0.005644730442275984	2.4304290753840933e-15	0.6190885819672315	4.036306272424218e-18	1.4224375695802494	0.00015570894745445924	6.410810623685281e-121	2.928618995700361e-98	6.642155533915645e-10	0.17313058146790258
3.1843687374749496	6.500034141979111e-06	9.207033279210484e-56	0.37898389304849817	6.57866978585334e-22	0.0021944545267145676	1.802867205766186e-14	1.0359620779615741	3.5652338108227703e-17	2.159885346736445	0.0004635993562231841	2.128266898674412e-123	4.761443836600956e-96	3.3213065196955266e-09	0.2751919903834555
3.196392785571142	1.767303731346133e-06	4.247957936847239e-54	0.666630243060769	7.224603156539643e-21	0.0008059264761228165	1.262201817773631e-13	1.6361352343218127	2.9721874468095655e-16	3.095369202046162	0.0013027379377502446	6.6684286489591e-126	7.306320723779675e-94	1.5674480305662506e-08	0.4154034712939196
3.208416833667335	4.535143435332233e-07	1.8498903305213902e-52	1.1067092697580576	7.488143884804441e-20	0.00028216687088537963	8.340232143361289e-13	2.4388147445128876	2.3385607165881704e-15	4.186764100854119	0.003455069340009861	1.9719922444334795e-128	1.0581398593249582e-91	6.981706992430094e-08	0.5950789134360162
3.220440881763527	1.0983864425150044e-07	7.603586642759772e-51	1.7340689351194547	7.32518572583357e-19	0.00010329490764900952	5.201298185385758e-12	3.4310156756598107	1.736622325889543e-14	5.344767298796502	0.008648539510369554	5.503908079757683e-131	1.4463443102656217e-89	2.935042280084358e-07	0.809123395949375
3.2324649298597192	2.5107557180093988e-08	2.9498458369839775e-49	2.564386276933662	6.763124394843138e-18	6.92263993731738e-05	3.061467410593436e-11	4.555655430632129	1.217156395162019e-13	6.439666653723108	0.02043226355433164	1.449844473232186e-133	1.8658837571714286e-87	1.164531875430532e-06	1.0446316185317517
3.2444889779559114	5.417087194378654e-09	1.0801650266961479e-47	3.5791904297421584	5.893324920584098e-17	0.00013908248304642272	1.7007160281515446e-10	5.709042978709352	8.051404870768595e-13	7.322885567659437	0.045559638261064954	3.604590536447191e-136	2.2718609784586892e-85	4.360865324061174e-06	1.2812940048698729
3.2565130260521045	1.1053086728743381e-09	3.733297975765179e-46	4.714877811970693	4.84682871149852e-16	0.0003954822479340399	8.916989269826995e-10	6.75242920691482	5.026679807197451e-12	7.85932745355947	0.09588223549863589	8.458138260240675e-139	2.610737429630919e-83	1.541268292960755e-05	1.4940713542212707
3.2685370741482966	2.2624123217003333e-10	1.217892198642713e-44	5.8619263079350885	3.762177079103842e-15	0.0011154946922459382	4.412543083459772e-09	7.537738568661309	2.961931794630758e-11	7.961094795921611	0.19045700106843377	1.9171113034628127e-141	2.8315805105554145e-81	5.141242501851168e-05	1.6578756604132396
3.280561122244489	1.1981933486052633e-10	3.750081612991752e-43	6.878512678158431	2.7561640891813838e-14	0.0029835566036234295	2.0608384518953553e-08	7.941572025016217	1.6472258937227102e-10	7.6110483737042305	0.3570821680795585	2.0555528478119727e-140	2.8985374017619403e-79	0.00016186099638169384	1.7531815910347228
3.292585170340681	4.4422886239330743e-10	1.0899094766047497e-41	7.617860317529317	1.905702843494322e-13	0.007534816378800359	9.084127362996401e-08	7.896897988728072	8.646006206227734e-10	6.867528091184828	0.6319334112921625	9.072548407329825e-138	2.8003555688459995e-77	0.0004809507488266033	1.7709412052317157
3.304609218436874	2.2227188310049545e-09	2.9899249087399855e-40	7.962615473690198	1.2436253597275119e-12	0.01796025422685467	3.779259866484848e-07	7.411261913654532	4.283139315389398e-09	5.848448666092105	1.055697271106144	3.780044789700225e-135	2.5534756659849585e-75	0.0013487867049096372	1.7151794423006024
3.3166332665330662	1.064529917222987e-08	7.741992273239617e-39	7.855299668267077	7.659637777214344e-12	0.040405280824119094	1.4839339536182372e-06	6.564728437239632	2.0025950292701364e-08	4.70072879345413	1.6650534736367466	1.4864450986555626e-132	2.19752864055683e-73	0.0035700164971917314	1.6022913218870585
3.3286573146292584	4.8145680051692856e-08	1.8922146612974057e-37	7.313984690069756	4.452574253718773e-11	0.08579227770036561	5.499290523646743e-06	5.488358582259329	8.837070962118189e-08	3.5659396108968062	2.479886926097452	5.5167725162907116e-130	1.7849318532261386e-71	0.008918287014332116	1.4571450776838062
3.3406813627254506	2.05544258665532e-07	4.3653199303118255e-36	6.427315415819616	2.4428589096285336e-10	0.17192639430922246	1.9234594320346723e-05	4.3312456670657955	3.680508511264009e-07	2.553095433046852	3.4890667773683783	1.9324379357222904e-127	1.368336813084914e-69	0.02102698197396282	1.3072074213859648
3.3527054108216436	8.283417807516422e-07	9.50588875096336e-35	5.33076406401349	1.2649398472089377e-09	0.3251780248341377	6.349560616767422e-05	3.227629751826339	1.446743653048198e-06	1.7252196362615335	4.640099346404937	6.38866783129004e-125	9.900306908226361e-68	0.04679039539995056	1.1765959223613023
3.364729458917836	3.1512769679913794e-06	1.953905295202752e-33	4.172858132192049	6.1819521355200305e-09	0.5804757722164374	0.00019782837863583933	2.274117071590971	5.367346346638079e-06	1.1002871430377923	5.838914203636285	1.9934224151033313e-122	6.760651976609903e-66	0.09826995640766559	1.0819329717127002
3.376753507014028	1.1317670462448932e-05	3.790982560812872e-32	3.082919870975638	2.8514494580574552e-08	0.9779829480069206	0.0005817250760361017	1.521883239865641	1.8793684452520083e-05	0.6622960143350658	6.964073155161122	5.8704668764052637e-120	4.357252999262499e-64	0.19479108964895936	1.031119860226061
3.38877755511022	3.837482535087686e-05	6.9429035330125375e-31	2.1496912589117754	1.2413378376736577e-07	1.5551158312091942	0.0016144747378804948	0.9827970159642065	6.21081390059598e-05	0.37625629926689047	7.894580434371181	1.6316620847574693e-117	2.6504599760924563e-62	0.36441956555142485	1.0249673451623609
3.4008016032064123	0.00012285304858296748	1.2002600216583654e-29	1.4147485682196335	5.100333613067098e-07	2.3338797613088347	0.004228915409865228	0.6442678093032559	0.0001937177326940068	0.2017476090467822	8.543878373036096	4.280278988265374e-115	1.5216472966649952e-60	0.6434555637979303	1.0605018216105413
3.4128256513026054	0.00037137612730317536	1.9586572720725907e-28	0.8788063358016434	1.9778413415375507e-06	3.3058145648836073	0.01045468658250217	0.48636469112918723	0.0005702621061927422	0.10211215245365675	8.887706045085455	1.0597372690881833e-112	8.245006882782536e-59	1.0723084054914582	1.1341931151924882
3.4248496993987976	0.0010601749550253874	3.0171349661861924e-27	0.5153831809468529	7.2388335742094535e-06	4.419394542010871	0.024393679464372934	0.4958113709387983	0.0015843966868640251	0.04882543179039699	8.9734198791679	2.476330542266508e-110	4.216502106899158e-57	1.686572969040071	1.243573297218056
3.4368737474949898	0.002858472735453274	4.3872132888343747e-26	0.28574545050696704	2.5005181372817446e-05	5.576110052744904	0.05371899552181521	0.6734825948696291	0.004154680319929111	0.022179683861721762	8.9042892508111	5.461391319461955e-108	2.0351568978079858e-55	2.503657033138377	1.3866324015147131
3.448897795591182	0.007280371795568683	6.022063015292629e-25	0.15083523970894266	8.152216436806527e-05	6.640246072696184	0.11165102879515754	1.0339371527119585	0.010282425591667666	0.009936415979772186	8.802264556251798	1.1367952563399497e-105	9.271024872033836e-54	3.5077514453526306	1.55955894084985
3.460921843687375	0.017519477899028333	7.803141447725431e-24	0.07852984167756948	0.0002508451273366936	7.463134802120462	0.21901902962240674	1.5970718648274242	0.0240180538098533	0.005377887296729155	8.762366342080384	2.233291870667818e-103	3.986042010204404e-52	4.638387885355919	1.7542827715243932
3.472945891783567	0.03984188383969341	9.54479704572895e-23	0.0467579435480875	0.000728483823855991	7.916672403245551	0.4054947606801414	2.3735586166289466	0.052949800351292105	0.005675029315557104	8.8164205487643	4.1408833156453317e-101	1.6174850390163115e-50	5.788813934405238	1.957454877277128
3.4849699398797593	0.08565125606534699	1.1021549652267554e-21	0.044096027432562294	0.001996725808936257	7.925895411871842	0.7085539431265319	3.3476781437110743	0.11017298487847398	0.011026292034870674	8.920802883824841	7.2464412585131865e-99	6.194738077797948e-49	6.818618506325278	2.151884013467674
3.4969939879759515	0.17412105483952406	1.2014436376711899e-20	0.06952291923220016	0.00516536750589614	7.489249099249326	1.1685434535628776	4.463142235995447	0.21635661597581735	0.0247323221382549	8.973224854190414	1.196853060459899e-96	2.23918460776214e-47	7.580318795070329	2.3203366705969297
3.5090180360721446	0.3348644149964364	1.2363894428692613e-19	0.13237827628941798	0.012611545094134867	6.679016093509211	1.8188676118792575	5.6183519378435225	0.4010047525252645	0.0542091677694427	8.85167746975329	1.8656972383104292e-94	7.639081212354244e-46	7.953583111714538	2.450504952413424
3.5210420841683367	0.6095293988430267	1.2011715469844909e-18	0.25262537789190315	0.029061608334317927	5.621742891326004	2.672031588153001	6.67595774674682	0.7014765135278407	0.11277820963729068	8.459855624924014	2.7448952653178633e-92	2.4596687842219645e-44	7.876303673052409	2.53933558711051
3.533066132264529	1.0506794073800605	1.101690796209604e-17	0.46054835466836364	0.06320555860254061	4.465948846296772	3.704813595281753	7.487158720959253	1.158139903123357	0.22178080267139094	7.761587109264884	3.811488931417157e-90	7.474745447129354e-43	7.361500671470684	2.5950279207476195
3.545090180360721	1.7162225521989773	9.539525817469671e-17	0.7942968944459678	0.12974038692509934	3.348426609678679	4.848142883857803	7.925174486156774	1.8046508531233347	0.4121200960557802	6.792444010239584	4.9951418211525743e-88	2.1438799394317861e-41	6.4937346057148035	2.6357656444920616
3.557114228456914	2.6583903540971163	7.798553557532201e-16	1.2935877046374447	0.25135029819524013	2.369474833001947	5.987819984007809	7.9174628161123515	2.6540532518510385	0.7238730167531602	5.646763792156198	6.1785314090172266e-86	5.803483969601548e-40	5.40638525622804	2.6853201005415652
3.5691382765531063	3.907987319369371	6.019074881714277e-15	1.9887657102858063	0.4595872335965437	1.5825144758966796	6.97985395101398	7.465309595054998	3.6839213458864295	1.2024736581822861	4.447887004445273	7.212851149785724e-84	1.482727673267785e-38	4.248187925214982	2.7666529399189503
3.5811623246492985	5.456974198451787	4.386139648127625e-14	2.886455315701125	0.7931236933873709	0.9975336572046436	7.6790626540680424	6.643454696008435	4.82608916229234	1.890553888060296	3.3144105836318474	7.947178290572985e-82	3.5753476145668964e-37	3.1505380255921427	2.895245836492159
3.5931863727454907	7.244487939358899	3.0177356263817155e-13	3.9557264954153744	1.2918095648456727	0.5934603382820772	7.973598493249638	5.579874549591581	5.9671177617572955	2.8160456544138435	2.3342451506481976	8.264245655399049e-80	8.136908408744235e-36	2.2052102713992006	3.0739674014586216
3.6052104208416837	9.152002603785599	1.960357869760852e-12	5.120858218238653	1.9858256318032799	0.3332269492724178	7.814204910437702	4.423226599214565	6.963348828976271	3.9792757106535985	1.5528472911380984	8.111062640616387e-78	1.7477723229245298e-34	1.4567987596154814	3.290893500241356
3.617234468937876	11.011762151365764	1.2024160905435301e-11	6.266839579259687	2.8811760857087783	0.17659272567244091	7.227690114902095	3.309316430917381	7.669304302406338	5.343533073149985	0.9754548821099411	7.513400995897925e-76	3.543190994002213e-33	0.9083085343067674	3.5207675292162466
3.629258517034068	12.629065817047765	6.963854084690958e-11	7.260669338706397	3.9453630216151305	0.08832624708652594	6.309553400727612	2.33680292178055	7.972197767513991	6.833677636594119	0.5784891531730585	6.5687034570601045e-74	6.77935762544088e-32	0.5345046674189571	3.7298961516718263
3.6412825651302603	13.814638324264811	3.8082953786636597e-10	7.985715078422503	5.099155334368626	0.04169567621294831	5.198552089315923	1.557371942793031	7.821398845301721	8.345027874064101	0.32384828882847194	5.420096510190578e-72	1.2242406644078954e-30	0.29686150474287276	3.883404996822757
3.6533066132264524	14.419800528742318	1.9665666729122176e-09	8.380008917462442	6.220377877068494	0.018577041038208158	4.042520744225102	0.9796222709520791	7.2422760983021295	9.760615262129217	0.17112601618192758	4.221032135632467e-70	2.0865525783035064e-29	0.15561108916178504	3.9531181420946364
3.6653306613226455	14.36577577702991	9.589483081184684e-09	8.465409747708655	7.162642678325646	0.00781171400350405	2.9669781827711987	0.5816642852709693	6.329217167822875	10.970972246540358	0.08534942655809202	3.1025198788570403e-68	3.356418762184454e-28	0.07698595045080527	3.9240620912362685
3.6773547094188377	13.659671653701666	4.415724248542156e-08	8.355371285262281	7.786452064569193	0.0031002763304025164	2.05539789619766	0.3262190379850113	5.220465052371191	11.889384684001804	0.04017766790885831	2.152260139782949e-66	5.0957395531998316e-27	0.035947333814240395	3.797860538176889
3.68937875751503	12.393026754370293	1.92017590851968e-07	8.234878781590925	7.994354260120653	0.001161284821848769	1.3443648949647045	0.17339761569576048	4.0639903080845725	12.458138149822966	0.017850983108825772	1.4091564981164495e-64	7.301676386224904e-26	0.015841859922084197	3.5920773141938636
3.701402805611222	10.723296947985455	7.885420057757282e-07	8.31495616826015	7.758808070889069	0.00041054557013124306	0.8312057570166526	0.08892158391740966	2.985935414472956	12.64642444824135	0.007485643790889625	8.707790426817744e-63	9.874661439104038e-25	0.006589158104673513	3.335694963599287
3.713426853707415	8.843038595620168	3.0582015931828494e-06	8.772806520092157	7.133107756205643	0.00013698350248750438	0.4884220870996728	0.04790214476412758	2.0705819859079417	12.445045321625573	0.002962672166768708	5.0785646352431725e-61	1.2603934086565897e-23	0.002586651758164795	3.0620456751495606
3.7254509018036073	6.94460849192168	1.120154229555503e-05	9.694239216208867	6.241709953247329	4.313794354510425e-05	0.2790568551325712	0.035653637170106445	1.3551542402051804	11.863858515908287	0.001106685377733586	2.795492139682516e-59	1.518358439175864e-22	0.0009583635196894007	2.801261561398252
3.7374749498997994	5.188997518515299	3.875013044110606e-05	11.035893126433072	5.253745398766816	1.2821383322774923e-05	0.16908396869820416	0.047304466222110174	0.8370845007522185	10.934494125054146	0.000390166627001911	1.4523117203753957e-57	1.7263417249474594e-21	0.0003351250252170806	2.5744138436621418
3.7494989979959916	3.6856347955251363	0.00012660927488817336	12.620524811833588	4.34871886267729	3.5966204288766147e-06	0.13546228862030268	0.08751157675725577	0.48801609842294796	9.715649246813005	0.00012982579483883036	7.121077041603235e-56	1.8525225471768804e-20	0.00011060320729124046	2.3909144858113054
3.7615230460921847	2.4862430521502046	0.00039072246552580554	14.169997837504772	3.684121798246455	9.522228621969108e-07	0.17033019253432352	0.17076239312424674	0.2685241012865733	8.294970061861104	4.077148402384617e-05	3.295458158541031e-54	1.876223248501222e-19	3.445187458086011e-05	2.2496474103657436
3.773547094188377	1.5914984803001881	0.001138925524006969	15.369414640697544	3.371340688415757	2.379396823070371e-07	0.28238753419851687	0.32182945141036157	0.13944940653708504	6.782491759486728	1.2084718826896691e-05	1.4393625368806517e-52	1.793452170572798e-18	1.0128433233473624e-05	2.1430441028970715
3.785571142284569	0.9659591334004307	0.003135883612400179	15.945240172082427	3.4615251216181493	5.611505925052238e-08	0.4960165795584628	0.5751299348907831	0.06834934300962772	5.295163024905301	3.3806560677262766e-06	5.933471534950648e-51	1.61800314097822e-17	2.8103211836407638e-06	2.0623481107823
3.797595190380761	0.5555184348839488	0.008155972299033577	15.734295571809135	3.940013833746896	1.249039720876828e-08	0.8477943474255784	0.9713009501186387	0.03161813823114436	3.9370916372089058	8.925854103909234e-07	2.3085102490059418e-49	1.377695364416536e-16	7.359595071192025e-07	2.001983886673738
3.8096192384769543	0.3025433732787969	0.020038082043277533	14.72236370240784	4.727873446415326	2.6239608373606025e-09	1.3795413589949863	1.5496047524693382	0.013804558409270414	2.7826458691660996	2.2242464178996508e-07	8.476938379455465e-48	1.107162351231308e-15	1.819014488088021e-07	1.961416580779614
3.8216432865731464	0.15602765933031615	0.04650657594878073	13.041131149751605	5.691022870445642	5.202627403326878e-10	2.127551389804151	2.336139639634002	0.005688437868504005	1.8682235045809286	5.231187886338356e-08	2.9378561075648505e-46	8.39757124085213e-15	4.243289589272751e-08	1.9440224094329979
3.8336673346693386	0.07639003957338035	0.10196786221436041	10.92669328679561	6.658736752149512	9.735817022395807e-11	3.109275136567261	3.330153661281214	0.0022123192311053973	1.1945697205835362	1.1611866366831985e-08	9.60962169028155e-45	6.011465511526339e-14	9.342292506504392e-09	1.9538460614959663
3.845691382765531	0.03613649948004227	0.2112105279973212	8.655748852218032	7.451941362480564	1.7195220955101977e-11	4.3108799113743625	4.49321853853808	0.0008120576195346567	0.7374329293920031	2.4326970287213606e-09	2.9666501648109326e-43	4.0615452699883437e-13	1.9412815426882038e-09	1.9921062064224246
3.857715430861723	0.018215526701525486	0.41331696489793646	6.481426714185368	7.917635561883081	2.8667977596122804e-12	5.680509331099198	5.747151961240029	0.00028132619576613164	0.46205704035638634	4.810146474303347e-10	8.643918371744346e-42	2.5899209700793e-12	3.807219053626711e-10	2.055430340571268
3.869739478957916	0.01373970239695086	0.764148764665046	4.587537680928755	7.961285989857471	4.5469003357454915e-13	7.131370401278756	6.984941786802764	9.198516692886241e-05	0.3369959286945303	8.976620379207842e-11	2.3770551243708465e-40	1.558712439088657e-11	7.047116977608128e-11	2.136931710766729
3.881763527054108	0.02022407483772351	1.3347827721153795	3.0704394565789843	7.567310706191508	9.455809389829247e-14	8.555503319666686	8.094199450584222	2.8386389792926112e-05	0.3441533171677314	1.5810726659251404e-11	6.169530631738487e-39	8.853801191731107e-11	1.231117121671097e-11	2.229741652588367
3.8937875751503004	0.04092291118301502	2.202883573928565	1.9467627713848836	6.800623819367441	2.015944570491187e-13	9.844381191804453	8.986424170799006	8.267905782196225e-06	0.48353586255688075	2.628344290365017e-12	1.5112950917081216e-37	4.746547221754069e-10	2.029885481679258e-12	2.3311955822622723
3.9058116232464926	0.08535449746599956	3.4350279320524155	1.1776928908081365	5.788801622554399	1.2652264178650646e-12	10.9088805659511	9.620774562815651	2.2736884692856025e-06	0.7721814734227576	4.1273910344209185e-13	3.494062702430014e-36	2.401652238118683e-09	3.1588425465085636e-13	2.445285832397121
3.9178356713426856	0.170645647510293	5.060989332077055	0.6984055057774426	4.691537902746696	7.84877195879e-12	11.691179074044724	10.01131189701455	5.944163876139473e-07	1.2371642975793018	6.398441168054372e-14	7.624237074483085e-35	1.1469030617750803e-08	4.6394734720889814e-14	2.5816334048187266
3.929859719438878	0.3228200077926171	7.045546819580864	0.44369789852848923	3.6680424250417305	4.602009720595553e-11	12.165399885636553	10.212859553293374	1.6660255793646005e-07	1.9031595751031585	3.009571420833202e-14	1.5701688793291725e-33	5.169250499315786e-08	6.431224767133062e-15	2.750886644870609
3.94188376753507	0.5766231343265731	9.26776129325575	0.36521829925738003	2.852019430441618	2.5481379547131135e-10	12.3301438507435	10.290398218104368	1.3102431211052596e-07	2.7764211514661494	1.512913325537005e-13	3.051972486026885e-32	2.198936661302561e-07	8.414008683730395e-16	2.9583527483667913
3.953907815631262	0.9721599849861444	11.51917783541245	0.4394521118119489	2.3387470995378483	1.3324158475127996e-09	12.200462347641437	10.28537609730337	4.123878741272772e-07	3.829153377216051	9.871946747001662e-13	5.598853941883585e-31	8.828402743925238e-07	1.0389544296039051e-16	3.198810011574677
3.965931863727455	1.5469367856482903	13.528797221760458	0.6675298830495883	2.182571065884636	6.579906034701036e-09	11.806181918311834	10.194625555960044	1.5875961580921151e-06	4.990173379126958	6.123462981120666e-12	9.693975942762717e-30	3.3453058464318646e-06	1.2108053119643407e-17	3.4551400576330655
3.9779559118236474	2.323231380855581	15.013825113766167	1.0682117896391714	2.39912269004591	3.0689261113810925e-08	11.197849027126166	9.971982808895207	5.861291011174942e-06	6.147898560965036	3.5853784692115645e-11	1.5841234119014534e-28	1.1963928183317419e-05	1.331792029974625e-18	3.701703017479811
3.9899799599198396	3.293038205644832	15.744185501324601	1.6652086776385118	2.966599329458066	1.3519668692070402e-07	10.454461519195965	9.551845951605243	2.044084617357755e-05	7.168853008162724	1.9813368414636304e-10	2.443207555678419e-27	4.038276397605806e-05	1.3825561579867006e-19	3.9110963963103775
4.002004008016032	4.405400231735607	15.600795338213352	2.4704731358770426	3.8240485664824293	5.625835981456203e-07	9.683420097316334	8.883462142248945	6.72834254299962e-05	7.929267630482541	1.0333939640108155e-09	3.556444113142481e-26	0.00012864785793874586	1.3546073436685433e-20	4.061312587481278
4.014028056112225	5.56234920069101	14.607327997496718	3.466649758964239	4.869449958610537	2.21146852591044e-06	9.005669390308032	7.960154249813522	0.00020902710732986405	8.350980672598563	5.086953899776979e-09	4.88602730417921e-25	0.0003868061348018944	1.2526459709881436e-21	4.14024455986771
4.026052104208417	6.628502217344016	12.923820478510189	4.593840685232107	5.96351865896094	8.212615033328081e-06	8.52681160514687	6.831062137149752	0.0006128884774054895	8.428857781672928	2.3633821910965126e-08	6.33548790406905e-24	0.001097661477633643	1.0932702781762181e-22	4.146010180786207
4.038076152304609	7.455157744724066	10.804496740979854	5.746725077798058	6.944470175813629	2.881554739463246e-05	8.303762032671807	5.591987003752043	0.0016960731564535088	8.237925827390884	1.036321219614182e-07	7.75333444601893e-23	0.0029398675721571507	9.005565979866053e-24	4.083783804849113
4.050100200400801	7.913753960909443	8.53508564601039	6.7864112955511535	7.654407749395042	9.553409815388054e-05	8.321264288394913	4.361540517773927	0.004429880189196974	7.914767407352022	4.2888326299764757e-07	8.955322809221288e-22	0.007431412833959069	7.001301154996235e-25	3.961476009337805
4.0621242484969935	7.928527302324596	6.370830120730805	7.566876131565176	7.971682348629462	0.00029931024743799203	8.49043695219637	3.2542691089181357	0.010920025577281776	7.617196627314648	1.6752054659738303e-06	9.762437085196633e-21	0.01772961413836865	5.1372509445426514e-26	3.7868284012959808
4.074148296593187	7.496987448370376	4.49327459311425	7.969912412400684	7.838942429464164	0.0008862707585679238	8.673228198921812	2.361782275440634	0.02540619377485361	7.474899619503044	6.175631016964049e-06	1.0044296544206805e-19	0.03992192321327852	3.557681601853467e-27	3.5673267338917447
4.086172344689379	6.690603872387119	2.994343669103248	7.937958713984379	7.2764590349567255	0.0024805491338038923	8.726013622673182	1.7474885538857012	0.05578787666978708	7.547868658811261	2.148715286764775e-05	9.753603115882134e-19	0.0848414146804467	2.325346361937363e-28	3.3126051887260406
4.098196392785571	5.635443897062609	1.8854023967115952	7.4936478797709185	6.375204569302801	0.006563357733239239	8.547439268379629	1.4535798008896408	0.11561770209794424	7.807295738039943	7.056034292023698e-05	8.939122908998553e-18	0.17017220390119872	1.4344733972573986e-29	3.037725951864033
4.110220440881763	4.479971374342243	1.1216600781293473	6.739125564544973	5.271847482375749	0.016419772543504976	8.113545750969566	1.513553159989704	0.2261481869465177	8.145910305436669	0.00021868891374575948	7.732305652271881e-17	0.3221466509682561	8.351829542462692e-31	2.7654266934738674
4.122244488977956	3.361295764613362	0.6304686640789892	5.8353168245545115	4.114525984786585	0.038845715930256666	7.487892012603746	1.9615534271913946	0.41749008178569	8.41445654205933	0.0006397011440484357	6.312587235273186e-16	0.5755762873648373	4.5893905897356767e-32	2.5260046927779034
4.134268537074148	2.380252604174428	0.33481142423164606	4.967908397642483	3.0308370192297933	0.08692258357627547	6.803515184983235	2.83134585115729	0.7274170731225844	8.471952226775455	0.001766085654372248	4.8639605960078094e-15	0.9705914062491645	2.3801958577802395e-33	2.3544092197535944
4.1462925851703405	1.5908402747570343	0.16798107780143257	4.309897707010934	2.107124598364344	0.18400130469228992	6.223151166364961	4.142028200302507	1.1962035670281688	8.232898879838174	0.004601831087991913	3.537178515962157e-14	1.544735990676152	1.1650770425554682e-34	2.284881892148002
4.158316633266533	1.0035288067610175	0.07962180489853848	3.9894203864231454	1.382618457626177	0.36855310066176994	5.890611259813727	5.873443906223026	1.8565684741184107	7.696286597756133	0.01131706629343079	2.4277736000244335e-13	2.320365310990477	5.382460728171293e-36	2.344025782428161
4.170340681362726	0.5975839338236579	0.03565356468134125	4.067938203816386	0.8562465700224592	0.6986650721233618	5.887885224107645	7.94002546550076	2.7195755332134897	6.948155504805824	0.0262676560854637	1.5726919576392175e-12	3.2895973157508216	2.3468826279548148e-37	2.543661080302522
4.182364729458918	0.33618769831656325	0.015082053961931512	4.530449877121135	0.50047184167686	1.2538143489258167	6.209867975277128	10.175336047541656	3.75989359530371	6.1386188903623555	0.057543074008657526	9.615312925855041e-12	4.401628533744113	9.657976539995503e-39	2.8752995335576568
4.19438877755511	0.17943369225722297	0.006026866770867357	5.2878382756380935	0.2760862248388224	2.130610842696183	6.763213609748992	12.338701403422299	4.906075860648331	5.4419129799755295	0.11897318033110182	5.548396063311407e-11	5.5586369959575155	3.7511566201985335e-40	3.3082699947954186
4.206412825651302	0.09283769683556543	0.0022750082814105184	6.191368707191219	0.14374545083383072	3.4292435705144433	7.389371741837231	14.14901140884272	6.0419515627064	5.011659483610424	0.23216104981777053	3.021730739036296e-10	6.625329989686652	1.375081768758447e-41	3.792996590035372
4.218436873747495	0.051398250269051926	0.0008111874241677874	7.058866052779676	0.07063626993882632	5.229213488894087	7.905626037639121	15.340449338242538	7.022706118618703	4.942825109368612	0.42757659280193466	1.5532034464681537e-09	7.452997751032542	4.7574707431570675e-43	4.269469707581727
4.2304609218436875	0.040648900847345744	0.0002732075631422001	7.709757143082423	0.03276013495546439	7.556854789141738	8.15311724210153	15.724645954692095	7.703995591524066	5.248472228309486	0.7432291948995903	7.535033786103123e-09	7.9129558315112964	1.5534883629672264e-44	4.678977709704863
4.24248496993988	0.056455453342496145	8.691283559025902e-05	8.00237036111016	0.014339958202069089	10.352267732250244	8.038775519904913	15.238649551525576	7.976490124947631	5.8553738804242865	1.219314883422848	3.4500575361637275e-08	7.929225489798438	4.787679110117851e-46	4.975642300174217
4.254509018036072	0.10483591439995445	2.611447249308316e-05	7.863905462792544	0.005924263993115534	13.447465120196611	7.559933664078514	13.961451534815426	7.794565547327152	6.618965673755417	1.8879620683229617	1.4909110962864704e-07	7.49906418264886	1.396467683418604e-47	5.134161515068782
4.266533066132265	0.20220387845288146	7.410905346786707e-06	7.303892977132635	0.002309966581607506	16.568057114735108	6.80599002289664	12.092841405900888	7.188797837719922	7.354731610308937	2.759020512850864	6.080809971460079e-07	6.693721641690043	1.845501617758878e-48	5.1516596144042985
4.278557114228457	0.3754572792666109	1.9862807041962468e-06	6.406635213666462	0.0008500955499159838	19.36584662504015	5.938818387752739	9.902236068243383	6.257558279862102	7.879534787642335	3.8054048706275982	2.340751938635268e-06	5.639135125342106	5.217612302889616e-47	5.043960081540465
4.290581162324649	0.6605060593330448	5.027779225963639e-07	5.305342129933944	0.0002953233781883652	21.479849872038205	5.159500689969735	7.665432289566305	5.140884077379871	8.053134832210551	4.95371578175934	8.504203170696484e-06	4.483752478526714	1.755335604497868e-45	4.838647887775154
4.302605210420841	1.097471824836547	1.2018910401476466e-07	4.147023353394194	9.707214746875807e-05	22.61191433310523	4.67085288631419	5.609545339367708	3.986162455186882	7.80884407571444	6.086190986790647	2.9160578675925227e-05	3.3647672912524027	5.574618245155667e-44	4.567915299913652
4.314629258517034	1.7212905844111375	2.713280510324832e-08	3.0596284415300956	3.108258267957774e-05	22.595329817687475	4.642913795636536	3.880551317441078	2.917134496368411	7.1645975765985765	7.057393661786249	9.437194900283833e-05	2.383157322061679	1.6709153049452988e-42	4.263240191937363
4.326653306613227	2.548065892691143	5.784324812726934e-09	2.1305724849200858	1.3047360457723715e-05	21.43478706598719	5.184405344949313	2.5375766647294653	2.01484752938237	6.211685017954803	7.723735359624224	0.000288253099628259	1.5930692967196884	4.726917446475131e-41	3.9522343048617454
4.338677354709419	3.560029101178181	1.1644666089745337e-09	1.400274593800946	1.779071668203526e-05	19.304597758607848	6.320473058907028	1.5685138781262913	1.3134459225919206	5.085862111401715	7.9780123150331335	0.0008309776116715013	1.0050806168042965	1.2620770620568271e-39	3.656702932764937
4.350701402805611	4.6944111743151185	2.2136357559281563e-10	0.8685935880414142	5.255937512050442e-05	16.506022047862114	7.97773589504024	0.916395502674715	0.8081025581398683	3.931201085185879	7.777612381677826	0.0022609394703216865	0.5984824272374741	3.1803726133056343e-38	3.390836166095496
4.362725450901803	5.842423799076946	3.973550815670083e-11	0.5085168034967942	0.0001658074868843362	13.398000852130565	9.980887997625008	0.5060384505031336	0.4692508218399327	2.8683240989789875	7.156194951759758	0.005805943744480316	0.3363459355479471	7.564050363633926e-37	3.1593811894023203
4.374749498997996	6.8626093501127565	6.734944002491563e-12	0.280982144771558	0.0004992711225367602	10.323023340578041	12.067444522109618	0.26410068598657793	0.2571744843102915	1.9753461302056434	6.214444400754029	0.014071519174728124	0.17840426816140476	1.69791167295017e-35	2.956776932099532
4.386773547094188	7.60798726123303	1.07785744944519e-12	0.14653339615595873	0.001421675871379871	7.548761570544	13.925210841715904	0.13026253234597607	0.13302552720916322	1.2839725363683323	5.09338758995401	0.03218795796724019	0.08931174441248631	3.5971624536309776e-34	2.76862020259835
4.398797595190381	7.960393781917909	1.628736017907174e-13	0.07212384529043124	0.003825847015497026	5.237938672489108	15.249743539018716	0.06071713742823486	0.0649421070701682	0.7876964416463095	3.9399927273905853	0.06949125253887418	0.04219841890547775	7.192655913050716e-33	2.5760818285162674
4.410821643286573	7.861105094288244	2.32376617215069e-14	0.03350467788632226	0.009730705702544664	3.447936961598853	15.809343812119007	0.026743739154025482	0.02992278673685671	0.45608873142470124	2.8765265705716434	0.14159604701648837	0.018817765906400056	1.357384210938226e-31	2.36240899172347
4.422845691382766	7.3268437225322725	3.130237033312551e-15	0.014689814594769451	0.023393927237274004	2.1525746425020755	15.498394213093087	0.01113086704168816	0.013012536918958742	0.24924446760864047	1.982100336077863	0.27230548799293497	0.00791998245517231	2.417689793234837e-30	2.11935461523498
4.434869739478958	6.445172272521622	3.9810383168895406e-16	0.006078710569381541	0.05316927629626841	1.2741886052666092	14.36081341062647	0.0043773254547496195	0.0053407984317005745	0.1285543217317399	1.289042260756974	0.4942491538280795	0.0031460429898218178	4.064270793116857e-29	1.8510870906518013
4.44689378757515	5.351017959508958	4.7802887433748243e-17	0.0023740556529704194	0.1142553231342544	0.7149184416476942	12.574858832607749	0.0016264491908911938	0.0020688770196948805	0.06257955096172955	0.7912121573331421	0.8466808755031267	0.001179476687924408	6.448355480727125e-28	1.5740593845575488
4.458917835671342	4.192977873657529	5.434631833029032e-18	0.0008750937914706599	0.23217284495795862	0.38009704907922115	10.40446129108189	0.0005709885901575539	0.0007563928924284412	0.028751641048161653	0.4583561081098768	1.3689192837227895	0.00041734800873552023	9.656051670136431e-27	1.3129504549954016
4.470941883767535	3.1009377951820367	7.428638494808721e-19	0.00030444061182527556	0.4461986776165153	0.19143277541820794	8.134094818254896	0.00018953460450399685	0.00026100238673789413	0.012467437057670434	0.2506094076692338	2.088912303840545	0.00013937715818382337	1.3646914370395332e-25	1.0942728899846428
4.482965931863728	2.1644525897581435	1.642034689227872e-18	9.996197952263575e-05	0.8111297118408098	0.0913059393391254	6.008426666738742	6.00858824508511e-05	8.500134602057673e-05	0.005102418100614821	0.1293230660106866	3.0084780686486927	4.393080285146293e-05	1.8203446737472045e-24	0.939885187726743
4.49498997995992	1.4258993843096577	1.453517352832137e-17	3.097786175042915e-05	1.3949567364442377	0.04123585731719748	4.193395440690657	2.047785726124209e-05	2.6127122751849276e-05	0.001970875512175272	0.06298525493659828	4.089382811938312	1.306865672834449e-05	2.291696300656207e-23	0.8623013086651792
4.507014028056112	0.8865894357464003	1.2588538889468794e-16	9.060524954240892e-06	2.2698743201086327	0.01764784689505945	2.765137393691057	1.5423812471412222e-05	7.579582054051484e-06	0.0007184997612182405	0.028952500757686572	5.246298052268431	3.6692477480494696e-06	2.7229820307511994e-22	0.8627118294150549
4.519038076152304	0.5203427838161656	1.0298448810893279e-15	2.5012725832296648e-06	3.495214323271513	0.007216912454395875	1.7226839192894527	3.700585177478748e-05	2.0756520176098864e-06	0.00024721700582885334	0.012560812205057413	6.352320885891349	9.723159220236478e-07	3.0536324529796432e-21	0.9315868776173895
4.531062124248497	0.2884168836676795	7.955306302617118e-15	6.523608117761409e-07	5.093707418328924	0.0030064436028266763	1.0139676476171426	0.00011476703747710656	5.382120279474165e-07	8.028128836394153e-05	0.0051432260886837885	7.259323857409339	2.4317674115420327e-07	3.232012449770175e-20	1.0510586122146173
4.543086172344689	0.1514363363765855	5.802810105180575e-14	1.638379072289612e-07	7.026442519078825	0.0017966543861765362	0.563849518785603	0.000346236670980208	1.4008335373156391e-07	2.4605636344143376e-05	0.0019877422148123144	7.829683210896102	5.740119662744886e-08	3.228594948568465e-19	1.1981205527206111
4.5551102204408815	0.07660837872406018	3.9969246111690766e-13	5.413562972334986e-08	9.175425828697934	0.0025456778636427997	0.2962192810082747	0.0009882211494381852	7.22981225997515e-08	7.11769123805805e-06	0.0007254704780567776	7.970333343056454	1.2788044342341055e-08	3.0439560406072842e-18	1.3479118044531764
4.567134268537074	0.04071934501161566	2.599739674024645e-12	8.341139046583893e-08	11.343519412136866	0.005787841056876275	0.14701586944735962	0.0026625677415750815	1.8744187173242735e-07	1.9432468110682844e-06	0.0002515243690879246	7.657606667621369	2.6888810863495387e-09	2.7086161587500772e-17	1.476735803398177
4.579158316633267	0.030581735428050316	1.5968370280931784e-11	3.171560513307883e-07	13.278060592909664	0.013815832659439248	0.06892950475546017	0.006770765729593011	7.334155396320448e-07	5.007270558045736e-07	8.825406260316514e-05	6.943747186366032	5.336092317588747e-10	2.274787479113987e-16	1.5647688787506977
4.591182364729459	0.042790720453545594	9.262517273710461e-11	1.2483104936878126e-06	14.71678697989849	0.03158060266136186	0.030529870004729565	0.01625023617009543	2.7963699047999143e-06	1.2177508134080063e-07	4.964039880053153e-05	5.942634513889118	9.994460321259806e-11	1.8030944171436832e-15	1.5985097484710917
4.603206412825651	0.08420743741312936	5.073952476296872e-10	4.659566765661399e-06	15.445445329985905	0.06825736676945371	0.012773562234478866	0.0368100053636965	1.0079518228259433e-05	2.7951175290702786e-08	8.800696655917906e-05	4.80007935255881	1.7667684577832535e-11	1.3489019535800274e-14	1.5728981406810214
4.615230460921843	0.17382343791962163	2.6249694391898935e-09	1.6419353588654815e-05	15.34989051120375	0.13927209761498754	0.005048408439626056	0.07869667125180213	3.4293004575469064e-05	6.055165178218458e-09	0.00025073139092509874	3.6593343166261754	2.9477062455009174e-12	9.524157617011794e-14	1.4927974534990947
4.627254509018036	0.34569756352731973	1.282550549036547e-08	5.4607958987071435e-05	14.44529685244045	0.2682104908567038	0.0018846911211698896	0.15879291470621965	0.00011011777222147542	1.238044317198312e-09	0.0007232694273580239	2.6329343791200555	4.641656965514064e-13	6.346832541380453e-13	1.3733619154611643
4.6392785571142285	0.6515202894527861	5.9184681568721265e-08	0.00017141166056453957	12.872222468577418	0.4874985282988567	0.0006645946111056097	0.3024058258014044	0.0003337287828876159	2.3890798355186004e-10	0.0019820387213804113	1.7879783572632824	6.898364794401444e-14	3.991827639981244e-12	1.238829023276718
4.651302605210421	1.1602163973370632	2.579533772170364e-07	0.0005078191452502057	10.860927128049726	0.8362870478736255	0.00022135633264405548	0.5435424430111306	0.0009545840920088981	4.351203647584508e-11	0.005129336460347953	1.1459581435849928	9.6761712809788e-15	2.369576845957409e-11	1.1195188087621064
4.663326653306613	1.9513495816055302	1.0618983861077723e-06	0.0014199140601972114	8.676376199178668	1.35400983608437	6.963588753002943e-05	0.9220639568568094	0.0025770271637108226	7.479497690413664e-12	0.012529015655295241	0.6932015550296196	1.2809884483633986e-15	1.3275597893591987e-10	1.0471998295046423
4.675350701402806	3.0997536658060985	4.1290253025436735e-06	0.0037471349656517873	6.561934901750481	2.069058465056334	2.0690350173382197e-05	1.476294171921634	0.006566108811966054	1.2134439769602032e-12	0.02888410947722171	0.3957624416687937	1.6005570359577268e-16	7.019750184283807e-10	1.0493866015028341
4.687374749498998	4.651492189731014	1.5165201233236114e-05	0.009332992372576213	4.697910254362322	2.9840667077233385	5.806089936100566e-06	2.230843169312108	0.015789974549600832	1.8580239326108279e-13	0.06284713219394533	0.21325238679662406	1.8874757115580466e-17	3.5032691100885125e-09	1.1435042909104731
4.69939879759519	6.5958339958194365	5.2613626859274754e-05	0.021939504196791252	3.183532459340494	4.061906731316326	1.5387550938728793e-06	3.181628367050489	0.03583761173041856	2.685141349351916e-14	0.1290613604440854	0.10845198365434289	2.1007572161201626e-18	1.6500975441942533e-08	1.3321727832642574
4.7114228456913825	8.842902651127893	0.00017242937025984447	0.04867624628580441	2.04173852956941	5.2184212562652	3.8515465263588015e-07	4.282665310173901	0.07676813063116025	3.662412667103171e-15	0.2501446906956054	0.05205535045424844	2.2067576038266734e-19	7.33550490050127e-08	1.6010419271602456
4.723446893787575	11.219196359805535	0.0005338272937538133	0.1019276064879282	1.2392621635741883	6.327635519825456	9.115824549406052e-08	5.440804193900683	0.1552055138705901	4.714674903677281e-16	0.457583774356977	0.02358183111364669	2.1878506627219157e-20	3.0777595005802535e-07	1.9204408607048424
4.735470941883768	13.490416682997983	0.0015612788014183563	0.20144257162416412	0.7121311774789775	7.241867239292523	2.0986199429480814e-08	6.523735325432837	0.2961539995941426	5.72832329242261e-17	0.7900129674767081	0.010082632785674964	2.0472222515178435e-21	1.2187752463896765e-06	2.251338855018914
4.74749498997996	15.41206630993724	0.0043138387544900455	0.3757472424578833	0.3883704722689736	7.82350288598621	7.615865365693492e-09	7.38267660452513	0.5333500421914125	6.57890242236823e-18	1.2873069187137738	0.004068690465269311	1.8079923444371024e-22	4.555088768877742e-06	2.554723659077309
4.759519038076152	16.795635972016093	0.011260680243213564	0.6614946566680932	0.20356045650547133	7.979624370442131	1.657920254858142e-08	7.885252993118928	0.9065491201990407	8.1668861419123e-19	1.9797678819750801	0.001549600070659918	1.506997238632584e-23	1.606772314838448e-05	2.8019009088877738
4.771543086172344	17.567627811355486	0.027771285890914463	1.0991188937734455	0.10874670853625884	7.688149470125881	7.02009577408352e-08	7.94880228624964	1.4543020728823504	1.0985168979356952e-18	2.873629378004293	0.0005570175506503257	1.185530144451572e-24	5.3492896046220724e-05	2.9822121913435327
4.783567134268537	17.796455541301256	0.06470996289552515	1.7236714593167675	0.07266412238249634	7.006520514511488	2.944357048769841e-07	7.562615732318441	2.201923269016717	9.397090262138979e-18	3.9366935396370626	0.00018897415253162815	8.802317334796995e-26	0.00016808236756979522	3.1050470378719655
4.7955911823647295	17.67156856590411	0.14246329309479996	2.551310694119231	0.08100123839944089	6.060545446707817	1.1679721317390842e-06	6.790889324427955	3.146545485262554	8.111883961271739e-17	5.089990927413283	6.050903250555751e-05	6.168303254125964e-27	0.0004984624850305883	3.194990393447605
4.807615230460922	17.437422430057197	0.2963493518523496	3.5644024047572276	0.13488130210381322	5.0186624566203415	4.373178874342115e-06	5.755268206814651	4.243753235402255	6.613802356454457e-16	6.211370775225308	1.8286150377471676e-05	4.079610377592924e-28	0.001395169826501041	3.281809845537607
4.819639278557114	17.304435412553183	0.5824869914387925	4.700632713566665	0.2495045970204471	4.061827955447679	1.5454248927421642e-05	4.603507540790368	5.401949336539052	5.089420206638108e-15	7.153924456418078	5.215652404396907e-06	2.5465718509670233e-29	0.003685580890259845	3.3893827118896818
4.831663326653307	17.370545999945758	1.0818356415634665	5.852440173422892	0.45254007018653564	3.3590478726006046	5.154456860896192e-05	3.4753369644835703	6.489857577698723	3.696321322560605e-14	7.776633972548954	1.4040393157592787e-06	1.500297743124683e-30	0.009189017849161086	3.5282677106852023
4.843687374749499	17.584378098404127	1.8986290211275405	6.881154894500143	0.7808168663357818	3.053691530428841	0.00016225653356072194	2.4762339073182553	7.358750883751759	2.533701223538707e-13	7.978854941371433	3.5672551466661887e-07	8.342251008751485e-32	0.021623028374569874	3.6949458296055218
4.855711422845691	17.764826396950895	3.148712607043652	7.645395618599376	1.2735556480575316	3.258979466666787	0.00048206516909918295	1.6652615382435967	7.875122374996031	1.639175144823827e-12	7.727209185562222	8.554080890620421e-08	4.377975488470805e-33	0.04802288165408715	3.8775052206527487
4.867735470941883	17.66909406977449	4.9345729415723465	8.037162112879614	1.9611561318031605	4.056027710490857	0.0013517413172556998	1.0570971862692076	7.95416868431067	1.0008744308170428e-11	7.065242618290979	1.9359619075924867e-08	2.1684413171893655e-34	0.10066168378113216	4.0643488384507185
4.8797595190380765	17.082020245431732	7.3079996240582705	8.01452189299294	2.850519777559113	5.487074089526156	0.0035773851470257767	0.6337407840311443	7.582572262961037	5.7679050743722046e-11	6.10246067027306	4.135276355023407e-09	1.0136926488355358e-35	0.1991427224179218	4.251048419891643
4.891783567134269	15.892346473028025	10.227929486906916	7.6193784733667735	3.9105511069983585	7.540336943542205	0.008935566396313824	0.35971230749792094	6.822170896252638	3.1371904880183636e-10	4.98726149320794	8.336745504063881e-10	4.472488122062979e-37	0.3718338853614701	4.4415735872081505
4.903807615230461	14.129031928802865	13.52770519100045	6.973166773364416	5.063653428762751	10.129531475859963	0.021065062369872257	0.19563285908308972	5.793125089307139	1.6104526122361308e-09	3.874039062161947	1.5862543468102058e-10	1.8624146107524037e-38	0.6552661970877743	4.64324746688995
4.915831663326653	11.948599149850345	16.908834097838962	6.250644058943665	6.189180413322184	13.077274857279347	0.04686921613380154	0.10759685190794212	4.642880368166679	7.802598972451838e-09	2.895686230481873	2.8486125414543586e-11	7.319607941318624e-40	1.089860318471485	4.858263505402105
4.927855711422846	9.584049892968725	19.97382353286861	5.6389933140194755	7.141927944779196	16.114306408911236	0.09842307106262999	0.07219095967004636	3.511934085294419	3.567918271347727e-08	2.148820265450924	4.828121884769879e-12	2.7150857143011857e-41	1.7108352555002777	5.076561905093043
4.939879759519038	7.278495161765054	22.298238808546643	5.2934626835156235	7.783318898108686	18.903731836060764	0.19506997240154747	0.07846972406095057	2.507202973630108	1.539837119149041e-07	1.6925890798203536	7.723390758635859e-13	9.505250027195147e-43	2.534718984485258	5.274253713567651
4.95190380761523	5.227953477675469	23.52579986036379	5.300851775582514	8.017114735869143	21.091633231371794	0.3648952749603893	0.12845305494408946	1.6893393867308741	6.272186259503328e-07	1.5561200886788766	1.1661707867142014e-13	3.1407098813427704e-44	3.5443428019837513	5.418961870413802
4.963927855711423	3.5492963286013715	23.45763607720901	5.659310292333478	7.818240983593975	22.375014780310675	0.6442143676605502	0.23705546772845454	1.0743074726274389	2.411278558685263e-06	1.747010209335317	1.6711411605506868e-14	9.794366975547946e-46	4.677630326827357	5.479978362885092
4.975951903807615	2.2767103361416114	22.104997534269796	6.278766777814766	7.244678807037443	22.569413683182983	1.0734381461804914	0.4312706345124222	0.6447993052965382	8.74903386246722e-06	2.254486204243876	3.011546268283724e-15	2.88276472243174e-47	5.826400699706549	5.43884391364772
4.987975951903808	1.379524386307698	19.686217738725656	7.001898701781812	6.42805545556981	21.655683561169415	1.6881395108052908	0.747427879536488	0.36526225889371783	2.9961053900887307e-05	3.0450654722827886	6.2354644616213834e-15	8.008041236500227e-49	6.849503265817872	5.295908322457265
5.0	0.7894917691376031	16.569054834604376	7.641150462829348	5.545901041396952	19.790361554020578	2.505675968005785	1.2249175339103973	0.1952851931985685	9.683633624943045e-05	4.053718157976559	4.3066328503726574e-14	2.0995570418948765e-50	7.599798549905774	5.070419377024787
