# Supplementary material for: Stimulus duration encoding occurs early in the moth olfactory pathway
Source: Commun Biol. 2024 Oct 3;7:1252. doi: 10.1038/s42003-024-06921-z (PMC11449909; doi:10.1038/s42003-024-06921-z)
Supplement: Supplementary file 3 — Supplementary Data 1 [file 42003_2024_6921_MOESM3_ESM.zip › Fig S2/neuron C2 LFP.csv]

time (s)	trial 1	trial 2	trial 3	trial 4	trial 5	trial 6	trial 7	trial 8	trial 9	trial 10	trial 11	trial 12	trial 13	trial 14	trial 15	trial 16	trial 17	trial 18	trial 19	trial 20	mean
-1.0	-0.07441358200321602	-0.4173361809992044	-0.21774090512271582	-0.17765295258313918	0.19894301896626754	0.08802983226082761	-0.09731444872670181	0.0032305914954555426	0.18953409680427225	0.05327924709255516	-0.3050932489050533	0.2929330405377051	-0.10820725761653183	0.01834982503277871	-0.127139748578049	-0.18516728111832936	-0.09377117938982682	-0.04700071581047949	0.10761943245226124	0.06509678874232883	-0.041691081373439756
-0.9879759519038076	-0.0782274164793541	-0.5687578499168955	0.78388717886533	0.3078321336809189	0.29711361408818804	-0.07885381509470205	-0.07329029038707854	-0.016574728811608305	-0.09015637985545746	0.061618219419333736	-0.10116581574504113	0.2966865768573447	0.04402457820502276	-0.0071086074271821545	-0.07609587992028338	-0.07287429488034192	-0.09116626214507847	-0.1526815249215525	0.2365568772509823	-0.08552863511688484	0.026761883883283006
-0.9759519038076152	-0.1656682745756236	-0.6661470818515317	-0.14012803337130955	-0.5591659607086369	0.16063320877149334	0.13599895138097257	-0.026356691193502743	-0.07832495554119495	-0.02093081955603841	0.0997058185081528	-0.15555631557010755	0.22094228185740009	0.006718899739011821	-0.011867606022215031	-0.09089125556666683	-0.056369240170041884	-0.17866707644295143	-0.12344981851643282	-0.009851382867680326	0.04708892848574468	-0.08061432116055793
-0.9639278557114228	-0.24297589795426902	-0.4218501621837531	-0.24398270607948436	-0.1298284675174498	0.30932830814799683	0.020597335900635977	-0.12025383991188052	-0.14055449896676364	0.05244267143287101	0.029645201342895014	-0.11710664599994414	0.17124422302224884	0.021323334641808085	0.033433777410783544	0.0790090242274247	-0.06350088421799431	-0.14726609084710185	-0.19713671786500284	-0.04871545514439096	0.0802363730793258	-0.053795555874102216
-0.9519038076152304	-0.08974472797070414	-0.4131237344359941	-0.14215303317238615	-0.5637628617253723	0.021351259189768015	0.1081694751221643	-0.04548970487230579	-0.014244082209125071	0.04925163594824658	0.002251350303803708	-0.13688146365272003	0.20111265961547517	0.05614893607562693	0.2049320451707858	0.04394129704359552	-0.13759025400313815	-0.07998872037614271	-0.1635485395097046	0.13551443947512218	-0.018363409375483548	-0.049110871667924424
-0.9398797595190381	-0.04187972428968965	-0.635305378543031	0.4443894589417934	0.14450458120492932	0.0576858440014068	0.10433935697744379	-0.20679349598042207	-0.013789640418365534	-0.07087208806444152	0.08396302285242586	0.007828226269532505	0.12256511271422026	0.13848732021965185	-0.10289604136794905	-0.05921411986134304	-0.26429627462183114	-0.07762968630951797	-0.08824835329807527	0.10103284504132606	0.13892277242902387	-0.010860313105145635
-0.9278557114228457	-0.023318405435124256	-0.6477463179255678	0.16092945760136032	0.06960010739382684	0.0019935621352917413	0.12060962759392427	-0.0915851640365882	-0.0180488433349729	-0.14995216913214965	-0.15801512525542882	-0.032879338223594186	0.29095317615751004	0.04721592299321673	-0.0773804426946644	0.03996956092118049	-0.2261331358596508	-0.022610276090584448	0.019948826778420508	0.03242797747918792	0.1535832541948513	-0.025521887236977774
-0.9158316633266533	0.04250863185972729	-0.48454053367413036	-0.8740516439231449	0.31576850342968876	-0.07339848170767051	0.016839954729691273	-0.07738893682612502	0.10068314409364493	-0.08840146442281863	-0.08471843817927868	-0.008379899457826285	0.18551632057695985	-0.0778834747878848	0.04119441945108899	-0.0458910957809073	-0.08500506479847299	-0.04849867924534309	-0.1423779221348998	0.09406316888713759	0.23207560854766815	-0.05309429416814476
-0.9038076152304609	-0.051777347459340047	-0.5330532003418474	-0.12408891487822851	0.1125099592347131	0.011640809377365556	0.07402216840784731	-0.2500917995070614	0.0066158625724872565	-0.1379954172615677	-0.08325079383792841	0.07928333619806197	0.1477021682677184	-0.08101133519600116	-0.010087870928732558	0.005427784593828561	-0.20861593124122174	-0.09007630215044549	-0.12419525545617369	0.1078886942205615	-0.04147541536332985	-0.05953144003746471
-0.8917835671342685	-0.02580106560388415	-0.26303884111011483	0.13951053956619797	0.3531343050687227	-0.22892028506623135	-0.12083105868095337	-0.2146140936711937	-0.11505012436889872	-0.21888992888208333	-0.18141222253243425	-0.03411092650477991	0.18853729479395842	0.026585211175233023	-0.14475349610763738	0.03629344562270821	-0.15546315627810478	-0.18363153742198263	0.018815043177879597	0.006240789915994552	0.07641662376144769	-0.05204917415730781
-0.8797595190380761	-0.012574942992592774	-0.16367927531210386	0.25187969600678745	0.4681595437001839	-0.2374900704375471	-0.3023943390373487	-0.3924598887238317	-0.13877036887704922	-0.16540432793702728	-0.0185757559297008	-0.15582554273382287	0.036059671729388273	0.08038779338719955	0.07799925839935173	0.05468267507293987	-0.2118342723868017	-0.230594965224386	-0.12364278781232749	0.06659850096324965	0.059469743748477605	-0.052900482719848055
-0.8677354709418837	-0.01094157076805909	-0.3149707046406791	0.5060750200339408	0.41102382848373475	0.00030825880473691014	-0.30635922777367464	-0.15926641606302808	-0.14350655836514412	-0.27674494288043205	-0.04325623995214786	-0.17062578816745033	-0.07336228709685627	-0.04387321315572328	0.10537673457399122	0.28071835023730546	-0.19822343499901024	-0.14997518429883444	-0.1458339686346033	0.18129072905199917	0.18959465805066864	-0.018127597877963288
-0.8557114228456913	-0.09429384044255444	-0.3773229179281028	-0.006087832653361457	0.13519418097143412	-0.006312021074406489	-0.36292959244750284	-0.18610083219756995	-0.10862638804027272	-0.17687277911617813	0.04542675525871667	-0.17096857276979774	-0.0002843596012531165	-0.17095282334432318	0.04781793550999131	0.17968899702383098	-0.09946815391924671	-0.24349686783276997	-0.12148456447368165	0.0065764657204684645	0.016331618916522867	-0.08470827962200286
-0.8436873747494991	-0.015396055055515256	-1.0914476481833675	-0.10056709872812793	0.35739855334738907	0.32476803872238674	-0.26151629830706047	-0.04468816689603182	-0.09670695729162315	-0.13241218697254536	0.05775006996376394	-0.07547921032969268	0.08929811935840976	-0.09363012851947576	-0.04281970170741853	0.07938910956412867	-0.0344629491605971	-0.25376649843304716	-0.009623585178102129	-0.07328303395269076	-0.07804109795100472	-0.07476183628551111
-0.8316633266533067	0.031522150674462165	-0.5275720901013607	0.23176295459655463	0.3616460387859445	0.28297821748075824	-0.18618996565880588	0.008075615110802507	-0.08006465317825592	-0.06540674360838945	0.10891974854373157	-0.07676376609824345	-0.052388345991313756	0.06318548771906916	-0.08852932145429829	0.053218508619685606	-0.15050001235931354	-0.31270875649621777	-0.07129563242311626	0.05805941554037017	0.000746212560389849	-0.020565246886877338
-0.8196392785571143	0.03537652064874191	-0.4124032685642524	0.01636251558764524	0.07943910185405662	-0.14449584361571183	-0.2944875930084472	-0.0918296291514428	-0.18399939181588332	-0.1021378817523812	0.006247995571212641	-0.0918328863438414	-0.0265590229671119	-0.06523365083719429	-0.04876809737325336	0.08525743892511056	-0.2523908258475023	-0.15444033401808807	-0.3484084051797698	0.03838673352665225	0.050533911001375866	-0.09526913066800421
-0.8076152304609219	-0.015710286600133738	-0.03574634411778737	-0.12968369450681808	0.035127742378852	-0.07864056959264823	-0.19012971416819557	0.17708291731241546	-0.14274182007940683	-0.042139197109492765	0.09933977606337858	-0.07741283729202991	-0.0497886089342382	0.05198661314128894	-0.056456919736774136	0.09704596773321471	-0.049864302380413054	-0.29249827834253	-0.07567407806879652	0.1871653826109436	0.003010281419789561	-0.029286398513469085
-0.7955911823647295	0.05654956133260512	0.11725018742299467	-0.23322075093642844	0.18205230023795688	0.14165257342290155	-0.33254573767848666	0.14090220608439977	-0.1377626917440257	0.026391173093916028	0.0454732479814152	-0.09226540313787358	-0.06960623926864863	0.13079197306820775	-0.14301638702290675	0.07359251793203332	-0.17296578333278106	-0.3361592333957061	0.003391149999882815	0.06110254003520979	-0.0627297407299697	-0.03005612683176519
-0.7835671342685371	0.0411196170792334	-0.19696268869261108	0.3712631877198222	0.23887295711678214	0.15303498752723615	-0.1456240187609989	0.12579195617715933	-0.04842778971715455	-0.08605088098876137	0.09997435488217808	0.0318026485306384	0.03552954195311907	0.000622285709139848	0.11641054384383445	-0.012685308096210726	-0.24594732497726624	-0.1110847048470624	-0.09882406072679967	0.18563881252538666	-0.04449986617265198	0.02049771250425064
-0.7715430861723447	0.010376028212291876	-0.21367844139332415	0.18507268897445722	0.1525527035714968	0.07289132417950935	0.06968323291515316	0.0011890364515288593	0.027800777123522025	-0.04229769127906596	0.12345100710977418	0.1297575590382034	0.07534748569683931	0.0824218672851795	-0.008698090328084787	-0.004666427700600491	-0.636931741120645	-0.21745048387939742	-0.15661538039630013	0.15514713985322065	-0.0954362998949928	-0.014504185279061712
-0.7595190380761523	0.012261120459111333	0.12396321224613574	0.03286592368369301	-0.17845284534668385	-0.12208411980221728	0.06577939752091597	-0.02123611837462719	-0.03313880219736321	-0.05974135519645649	0.11637565121619442	0.113825491836501	0.1027778477984514	0.06414232520006961	-0.09621906729949782	0.017257343665387774	-0.19306094730710652	-0.04082681984901901	-0.24803648743727685	0.27345002016860825	-0.04393766989347593	-0.0057017949454327786
-0.7474949899799599	0.06031561806139535	-0.44709892301860493	0.17900038653476422	-0.17924001026140937	0.20266430984408443	-0.04943797917278117	0.02549016510558965	-0.10580651883221757	0.04416494663934792	0.15517088718955158	-0.11992966120088554	0.1677010828429118	0.1252028822141808	0.016060140819186483	-0.125156889407756	-0.2652999494939445	-0.2825428372563247	-0.533184020107424	0.20532428579769427	-0.14852358755598963	-0.05375628356293155
-0.7354709418837675	0.04284315990219151	-0.47188146052794033	-0.7132018216668631	-0.2902091460913159	0.25956975727225323	0.055788899790103645	0.050739438893710076	-0.17428498828286096	0.030381618897954432	-0.00787528344609985	-0.051667137056048265	0.21029038394131438	0.12360289148735211	0.024187690081340314	-0.0267673105651939	-0.17878068476201273	-0.3742270161771627	-0.12626634963915429	0.16760886698704983	-0.09571919233444731	-0.07729338416479146
-0.7234468937875751	-0.005810080477891413	-0.8306121342186475	-0.4251575536132115	-0.48937403123676165	0.060529062607057066	0.146360919896047	0.04954637533856969	-0.10477271529443122	-0.0666133637259368	0.0718573703310674	-0.08823704231179044	0.17703015067682726	0.037827644660453644	0.06123976218245046	-0.03996667934322888	-0.18945322227020683	-0.2517503814886972	0.04507096327058975	0.13191090218446733	-0.0765191792003751	-0.08934466160168245
-0.7114228456913827	0.05857316897742157	0.06370197553280178	0.12981236115045955	-0.056308742799595905	0.15208950179467257	-0.07342718544207573	0.042755442586975556	-0.060857282160221175	-0.12825212017124699	-0.023231168985927697	0.0409793494255178	0.049979503733287876	0.002536091756085877	-0.09720501966017821	-0.026193387466094762	-0.27494750547293967	-0.3601947323177611	-0.08074959300549966	0.08446208761791199	0.027929525503533857	-0.026427386470143623
-0.6993987975951903	0.029833701689928046	-0.19864110254985176	-0.16183151907789284	0.17810804371034467	0.2477312824664708	-0.08672871284139762	0.0005407478106067968	-0.007079740609481353	-0.03629553660471569	-0.04225422754199287	-0.09648890742295312	-0.000643941154847886	-0.17800263046521822	-0.010484071009091976	-0.09270170829709125	-0.35436946996833135	-0.2462508536268982	-0.053801426566204985	-0.011857544097811359	0.018346067441478018	-0.055143577435747604
-0.687374749498998	0.028469351547565646	-0.16460770344287295	-0.05399366519846914	0.04712371798412747	-0.01782466200369487	-0.13289785192940312	-0.0904951399419842	-0.028677771806999538	-0.05650195369844214	0.05801549603096014	-0.07311248001051343	-0.129664046541923	-0.26293391798671933	-0.04570117759772164	-0.043398993606619723	-0.29413801715333554	-0.04468353094832478	-0.04569804021516882	0.023887159558602745	-0.0007218119594404104	-0.06637775194601883
-0.6753507014028056	0.11512785544466704	-0.4919158497164615	-0.1586788468267077	0.2191659906776542	-0.06178045292015777	0.15816152683427354	0.056881783601398686	-0.09652752002315126	0.009875509590826097	0.21392505420836183	-0.05376924812686021	-0.02315549448578324	0.04395442422735649	-0.036579086868819125	0.14286950951781824	-0.1449256512856354	0.049832836525350144	0.08911268689257729	0.00858793606375952	-0.06590242055184348	-0.001286972861068835
-0.6633266533066132	0.04234071258364962	0.4160506669751657	-0.12923597735497794	0.10072845017484153	0.1253417200359926	-0.2595451111376119	0.13693782745532251	0.06384624951321699	0.0690490708709292	0.06512013926480921	-0.042927570593851355	-0.19757057789640686	-0.0276058494102442	0.1653007588699077	0.05129318043947033	-0.05431054571637237	0.030627040137605473	0.16195317623456254	0.09126550088555241	-0.011512033733338261	0.039857341379911135
-0.6513026052104208	0.03266816433028857	0.06788015764160488	-0.22915028416064984	0.021390109261754973	0.08332279819999293	-0.05642148780756487	0.062117764319534766	0.04531817030016229	-0.10370197966022708	0.10760667308456777	-0.11289315246374342	-0.17005719731560834	-0.009281949373093361	0.17074986562030434	0.019709829353610687	-0.6186186468998852	0.1449283321717985	0.030260993959651532	0.015048795297419228	-0.03153714734415039	-0.0265330095742116
-0.6392785571142285	0.0710531330353248	-0.811777229577032	-0.23700518672339566	-0.1565136211086439	0.1829099956617468	-0.017354920594211846	0.008605847733519226	0.13847145530389496	-0.07481422504117825	-0.016177712859552225	-0.11421082046617256	-0.20338090312368307	-0.09307310070283262	0.32385243937427327	0.043252780386155695	-0.13030901562693561	0.12771059588958422	-0.07187399870433146	0.08130236896143458	0.1469243313631746	-0.040120389340943065
-0.6272545090180361	-0.04489781996954968	0.19571382408751373	-0.2900300465702803	-0.26151851728895353	-0.3436037947730371	0.06361173205958365	-0.0009771522501938192	0.1909548453282773	0.00033504101081624694	0.05019968240649804	-0.1950373057657357	-0.2412702463622207	-0.187365836481716	0.10161633154915936	0.012191877427541006	-0.2189809316864323	0.11561043529483975	-0.2589853209213989	0.20103349436310727	-0.05586753561977797	-0.05836336220809798
-0.6152304609218437	0.012469222454944641	-0.3592432640816099	-0.04344956153111689	-0.6565147960761645	-0.3666088417775625	0.15455828855120643	0.17988517240239427	0.06044413084406133	0.06030177056126243	0.09419933202832037	-0.19424862889624944	-0.2027110427756783	-0.1249500948544753	0.20673553827267735	0.06911217695401652	-0.029552757512829063	0.05266321211915631	-0.2899701393870151	0.1023574485216932	-0.007927262152731556	-0.064122504816785
-0.6032064128256514	0.008265060814710297	-0.3054898181796965	-0.4666557188821296	0.13173977496454514	0.15328550744473982	-0.4118002738669276	0.1885142749800094	0.1468088912743888	0.13937719458468556	0.09478254803403742	-0.19040929606458476	-0.05481002462002431	-0.14267036194878094	0.26587358655188975	0.10619246107234576	0.02867736214882423	0.044234719438169194	-0.17718429651125384	0.10223553720408621	-0.22415671979047708	-0.028159479567572154
-0.591182364729459	0.00011577846235199933	0.05932978608034766	-0.45073233190459616	-0.12442265671262408	-0.09303150396757927	-0.10940212623285805	0.10523787858340956	-0.07193355512764613	0.08870198915520025	-0.04870326233937373	-0.2122099421747748	-0.07534698586802382	0.034719146917807135	0.17059031763024787	0.22285556837800718	0.05753021894871313	0.018005174110816355	-0.1885881240897636	-0.02749396716501885	-0.06284564485617733	-0.03538121210857672
-0.5791583166332666	-0.04694200116206579	-0.16416782502570787	-0.1602636268315617	0.18476543024353476	0.17039258363921328	-0.01947956485882482	0.1024376532902495	0.009579523679343144	0.0346733441201527	-0.1305384787786799	-0.27324894519828224	0.0993921525779575	-0.1235224660448501	0.13520185271028456	0.06531041297253462	0.03873610782486178	-0.04821673478969993	-0.158440144120656	-0.06498714864280747	0.13877177543664435	-0.010527304947917978
-0.5671342685370742	0.013769391851422123	-0.013705708241447005	0.08227436383332142	0.44419802318844726	0.05575196399406626	-0.10362650493578193	0.10116132920848694	-0.0449825907905018	0.05697150834308756	-0.002855789140588651	-0.03884433741545817	0.07495470735987494	-0.2434853060659095	0.12981088948782318	0.05199406067045598	0.10072273542182475	-0.0486904129534076	-0.19261492978953132	0.05607375933055697	0.3026348810672128	0.039075601721197714
-0.5551102204408818	0.16241492165635166	-0.3177676144809799	-0.3736146228140524	-0.19063924396950438	-0.2865283234670299	0.1253435131873855	-0.12677026703148547	-0.007779321754940545	-0.04827108117818797	-0.09544119569375015	-0.023516024537580452	0.04432157461197834	-0.12529932459678947	-0.034469303809213495	0.09612932371808687	0.16811338909049972	0.02367153248175144	-0.10535734777337841	0.08470346271973613	0.13197278220930853	-0.04493915857158971
-0.5430861723446894	0.11989395775648201	0.37780533461839744	-0.15754528607048596	0.11672928018918147	-0.35085003279781096	-0.10502792684250292	0.16617168414086692	0.12343282788063077	0.21569020434040959	0.05176179141793576	-0.13544179208577492	0.13876448125338314	-0.20379891306820036	0.14531735161793352	0.11422076194659883	0.25537206165009874	0.07410477022217467	-0.10801802732755549	-0.06103015033770075	0.29381964857038106	0.05356860135372212
-0.531062124248497	0.1472846304644034	0.08417014129061268	-0.42340422145580153	-0.10722996796425929	0.26685095360027244	-0.20097468213012193	0.05400680512639788	0.03671951509331492	0.1770864149929887	0.015945222108012247	-0.03636819256909722	0.05182598939611134	-0.04537774536030965	0.23965290626867405	0.12084239503046032	0.0962193655901709	0.007040419016622883	-0.07862402928925592	0.07823345649866452	0.029019488866967966	0.025645943228741436
-0.5190380761523046	0.05292706674589373	-0.17856286313929165	-0.23589328591121217	-0.04537639099135894	-0.2439850832821049	-0.20852987002697498	-0.006973450045133618	0.10195795877725297	0.2870325907678944	-0.09067582961358267	-0.15128560511783656	0.21618833702498313	-0.1643540977418344	0.13782501802467315	0.09256708217782189	0.21960429290551975	0.12891602140962746	-0.1642027559925619	0.1142587809127785	0.04456749771495415	-0.00469972927002464
-0.5070140280561122	0.11483636007744819	-0.2749280080726474	0.10482550655406127	-0.2287292562990402	0.0009737193863391625	0.1652203383929147	0.029105144566396252	0.19057252840686156	0.11239515864468108	0.06699971759148403	-0.1031415752178118	0.23430081629856625	0.03389302636579747	0.17114786648292296	0.09427899132614927	0.27107304998218934	0.1080063349675951	-0.07209491767269383	0.015557048574577653	0.06928039211958929	0.05517861212376901
-0.4949899799599199	0.014467734338615316	0.1740630367447179	0.09389701043491194	0.2451851318751381	-0.049770487706971046	-0.001287091490891863	0.11016578411999702	0.10110233938469752	0.1249908240182244	0.06160667617307184	-0.045466002263384535	0.0797726392689318	0.12149263326335422	0.1529530667801445	-0.04844900776739937	0.2141123837944022	0.041954878269280765	-0.1070811551118511	0.0005224442042216682	0.01472225888114475	0.06494775486051778
-0.4829659318637275	-0.114705070991235	0.12488483650571565	-0.2481659973469912	0.3284214960997711	-0.1300870980304481	-0.15185809939665204	0.007523918259695879	0.21233912184814868	0.12071017127921106	0.038666527295215615	-0.12272891154698809	0.05580589474328484	0.08105890468034609	0.04651106357260143	-0.030349669212443087	0.2882256335980183	0.0649011094886002	0.10467638086586963	-0.111253719646156	0.018235179549171535	0.029140583580736824
-0.4709418837675351	0.11895361903581435	0.5054625303575648	-0.3212526833049323	-0.03978187436153376	-0.01962587219167083	0.09332837274847156	-0.011829299821384049	0.14775576774144916	0.05893551798310566	-0.09075245377751281	-0.10421368979478658	-0.013254010616468581	0.019568156163189056	0.06871929299769351	-0.04606220218696237	0.45183891106089025	0.12889290753466087	0.1859719399016729	-0.2977835219051824	-0.0319401433029348	0.040146563213057186
-0.4589178356713427	0.109369780465496	0.08125916141360459	-0.22090131195605092	0.3437667920539956	-0.22049057671789382	0.1622304193725466	0.001340295206956928	0.14777450701255646	0.026546693914359275	-0.03511160181316889	-0.07081224634971223	0.05568808959264886	0.046538731248181114	0.04868130683181743	0.037060137576504955	0.3663258763691392	0.1793183374145581	0.1604495868847908	-0.26903390053629683	-0.07991853662746791	0.043504077067828266
-0.4468937875751503	0.022278056370429115	0.058329997215590394	-0.10284984798223962	0.37787117666288217	-0.0593726641831872	-0.07597475535216794	-0.014255995885345943	0.11406871834010053	0.0605274788485864	0.002368170214547997	-0.13266618247192463	0.04619220000805658	-0.0012803281681576138	-0.002165306388626899	-0.06142292032232732	0.19055377671226428	0.3062016270509675	0.16472135292096635	-0.22500769702828227	-0.10551084657010124	0.028130300499601534
-0.4348697394789579	0.11321925322592513	0.11392817123936128	0.0877943242876124	0.28960341545558366	0.008867759582872297	0.10796460536185751	0.07887816015155102	0.17320601540448985	0.20613450391847848	0.11889217020699748	0.1676264707195032	-0.055477657736213035	-0.12703655926511628	0.12332095562852985	0.07569591645008555	-0.008417339801196737	0.18982901471503738	0.1226032730023486	-0.22393977741686588	-0.14439057220996165	0.070915105146044
-0.4228456913827655	0.06921447399086897	0.15263523933333945	0.11859750118397416	-0.09680772033145729	0.11274414576260976	0.2911143056497802	0.15184869544784135	0.19600340168616776	0.18674903062924833	0.1379034011959492	0.08473526636724145	-0.045599312196882805	0.10579074842628314	0.049336102261705206	-0.017693616566089032	0.08904529726667569	0.2247566993182092	0.2735997867822917	-0.045142240117612184	-0.16070421209048696	0.09390634969998286
-0.4108216432865731	0.005477956027056155	0.3984741723677288	0.16809601390443618	-0.5690102681485467	-0.29107744979703126	0.2593936092501351	0.13329165428672674	0.004362569045594242	0.17349898873733666	0.0851318941819858	0.10345354148196989	-0.08148911548356903	-0.038556965841597804	-0.030307418901230114	0.0809452692059663	0.07297491740156128	0.3613902577956868	0.36293235764162624	-0.07622261133815285	-0.033025902113760955	0.05448667348519608
-0.3987975951903807	-0.003479396314491344	0.4994362896444735	0.0921581552349067	0.07070706289013069	-0.12083620791472592	0.1623591807921998	0.02416563684004846	-0.033690529587726316	0.08297626233415675	-0.07035212715839778	0.07664760686559939	-0.13537224067790687	0.016147302283995014	0.009260356785540026	0.16422219711666527	0.017676162266248727	0.3573211971199009	0.31151236246456776	-0.10585236336262789	-0.035656367419403	0.0689675270101577
-0.38677354709418843	-0.07024586018868173	0.5951588840882754	0.12020162956804228	-0.23463297425259733	0.13070305461146964	0.4311303656598544	0.0725984716128522	-0.04054816915728379	-0.02152136310251766	0.022798063540343277	0.09080604726882584	-0.035832605571098484	-0.06557694786943069	0.09066947393664644	0.042392950638889676	-0.05285718505618422	0.3008673559237824	0.09551139093219496	-0.2588700015763777	-0.011331973459655429	0.060071030377367475
-0.37474949899799603	0.003479507218441305	0.08861998645065639	0.2723832271999984	-0.5991500012473592	0.10753564173728025	0.05166609248681288	0.17452604341209949	-0.02311604993773171	-0.13531262286210072	0.02711125649744308	0.09324280248254892	-0.1895991337715093	-0.1614366461824647	0.23543061570531384	0.0460589710052494	0.07465595334251485	0.3018354426259171	0.20336123228459058	-0.1281697431484879	-0.022127211343471734	0.021049768197787064
-0.36272545090180364	-0.1392489414602047	-0.620261126896916	0.12579111431343493	0.16687932068692707	0.0806816161172233	0.12069858544677747	0.17263476555735968	0.15717213549953624	0.009634142320054748	-0.006296349224344328	0.18114167377475393	-0.0912910365492112	-0.07811738747459088	0.0006637654495816948	0.2017043473877885	0.05379543568632273	0.33953006778385914	0.21097198030089775	-0.030390378905687607	-0.08998304015158981	0.03828553448309864
-0.35070140280561124	0.030599664912200394	0.17770601504987402	0.32355260133071556	-0.07535530596978522	-0.1745882889874955	0.12076502765729932	0.18497463758037475	-0.017231519860216413	-0.012191030101093242	0.04108462715672977	0.16836726773822494	-0.5493846905554909	0.05852602420348332	0.11310089605416057	0.06576227820643332	0.008286854824453876	0.32111639586302515	0.1777021706561092	-0.10189539955308899	-0.050652750031829855	0.0405122738087042
-0.33867735470941884	-0.07569600296600792	0.22193262734670743	-0.07465243809193656	-0.1613417194948797	0.0337767723046507	0.1538205234522033	0.046625594932484665	0.011966418084198545	0.0061106974417200095	0.020711482297784918	0.20181681963534276	-0.19163675910967942	0.14306288607511713	-0.03053191692529939	0.07589864692292271	0.05863426344397233	0.2496182094859456	0.10572925143627404	0.00143388589696821	-0.007117544467317299	0.0395080848850586
-0.32665330661322645	0.04048039633558381	0.7263075424182157	0.38757602148254067	-0.030598061320197587	-0.11473619398661478	0.272577730887569	-0.31017685870191686	0.01781906567979654	0.008292473695906384	0.018763211777872588	0.2340520342963685	-0.18696652104021677	0.16911075612248969	-0.027821939390726663	0.06457153667219552	-0.018076097217507726	0.1927813117097592	0.3148183949995952	-0.018317571769697727	-0.07136391363229787	0.08345466595093584
-0.31462925851703405	0.035812506636128276	0.61368668553494	-0.8737710477042724	-0.011386449237872277	-0.22063159761134649	0.3417693027813077	0.021531180706400713	0.03816760173000516	0.10041417575749444	0.05258262741172483	0.24230191485086877	-0.17326391868476984	0.12026561315143781	-0.15571100151655087	0.1448127623385646	0.1561222581089367	0.20970777913115837	0.37130568751804993	-0.13246271678361488	-0.0856496052905006	0.0397801879414045
-0.30260521042084165	-0.1831633653506404	0.016903243410752146	-0.5134184941255191	0.62130408352962	-0.2123470662273722	0.10571556693901527	0.08165748946758417	0.01713464536760544	-0.008106016781568231	0.11904774193229267	0.2713274053696403	-0.15875839867575542	0.24539733761533333	-0.032413073881007476	0.05421168193159742	0.1805599596415749	0.0762258357733966	0.2705583514895793	-0.10663725214789724	-0.2174528207968155	0.031387342724070795
-0.29058116232464926	0.006090759368977379	0.47674610557523794	0.10060941631880081	0.35699091144659817	-0.0209705824241323	-0.041508756161189805	0.03950258299434348	-0.10399386061337684	0.003588864808056642	-0.0127543222495747	0.12582871498284434	-0.19914873616089832	0.32279234006251456	-0.12068018968323344	0.047148859583619855	0.2474683901336237	0.19345672768621344	0.10231279971330903	-0.23784689146588658	-0.07374670726369469	0.06059432133260763
-0.27855711422845697	-0.18781328175594425	-0.24801098264020288	0.07045267935765306	0.13513329609269623	-0.3092211134684624	0.3386264227328381	-0.08981935338903232	0.10072580932393313	0.01282406449382135	0.00679558479036279	0.18215162630888732	-0.1991516760873933	0.1886593114825174	-0.24028721903190117	0.053659980554213865	0.2030588589754631	0.021225251989184787	0.00508195671388818	-0.07136484645074016	-0.13317138684693988	-0.008022250842757851
-0.2665330661322646	-0.0062505557815606995	0.7368266645098386	-0.007125729470355075	0.058305137946774194	-0.056513446133772294	-0.31390600425162263	-0.05735764384090973	-0.04338798012792481	-0.11996853238109455	-0.030394654929591557	0.11542176765683329	-0.07024048813300547	0.3387402232261791	-0.023259249554474462	-0.03756249480702362	0.25980330604361707	-0.04780086840870907	0.2721032332693605	-0.2746843114327185	-0.04446532684560118	0.03241415232771194
-0.2545090180360722	0.01918785827155518	0.13968264195160535	0.2095790736848363	-0.10701488068212496	-0.03557282961903381	0.17567046394270364	0.09256702292334129	-0.01179681075393387	-0.038051247064387894	0.04475266360980991	0.16439692807204542	-0.2883184744252596	0.2409711992516688	0.004955957377874176	0.20795227064781413	0.20861474619413353	0.16607425971099546	0.23951184028422648	-0.23974146542857927	-0.15441470072863386	0.051950325861032806
-0.24248496993987978	0.0032821687820224535	0.5435953836213275	0.00848337331167933	-0.16893187034276946	-0.18303031489409882	0.1234648534215373	0.046876149973554854	-0.03846536124591248	0.03173796345341123	0.08953372354578232	0.24863641251058177	-0.15273866535663272	0.03885244913565508	0.00925408315226731	-0.11452753652500751	0.09451755264869005	0.20174284679735527	0.2750980526813799	-0.20737040662834932	-0.09640856279738493	0.037680114762254455
-0.23046092184368738	0.004110816276267408	0.426990973420483	0.17866431166924118	-0.41593941119965444	-0.07738543910750656	0.10946956575054788	0.10060314354918282	-0.1060775747332604	-0.015598651985600169	0.07636052957826159	0.20751751230092358	-0.15160887628009814	0.3438011065666331	-0.084584063063254	-0.03627748604991754	0.004769694282867469	0.1214795503035952	0.15328762669375587	-0.0427820490292926	0.04521927357795243	0.042101027626056386
-0.218436873747495	0.008939584912343462	0.13402722282953325	0.4107870219127232	-0.13885037427196034	0.04525477468232908	-0.2929369515991902	-0.24023228133096014	-0.13574456251111333	-0.033821691547834286	0.0933097793782095	0.12884842029424207	-0.11096942759947134	0.23213667901890345	-0.08575950564252488	-0.033559099274942675	0.13650198145092718	0.11614277199885698	0.1575517670137928	-0.01972363463021718	-0.048272475252352676	0.01618149999156469
-0.2064128256513026	0.01834558781083699	0.41295717923903696	-0.1923672249147916	0.1876823850587931	-0.22869208537043592	-0.20595853844530884	0.05069459546466097	-0.10462679839757014	-0.046496145630582915	0.23496252338325913	0.09203177799527792	-0.061169932384159055	0.03000801486970738	-0.01168872148130339	-0.03238878239680904	0.1296931021820328	-0.014756912501738278	0.03777348752108429	-0.03561766904381181	-0.1545976769485499	0.005289408300481436
-0.1943887775551102	-0.1986062233396266	0.17611388280011864	-0.36457339654547616	-0.0639549603443163	-0.06020989605558198	-0.0893127636351842	0.11321238385432356	-0.16695921994047117	0.013550489658486571	0.10267689368281528	0.0894572034820737	-0.030186345130950108	0.016470208578013713	-0.18687629051912302	-0.07194919440304723	0.18431865308016643	0.03118360795071712	-0.04278084051154811	-0.2142089172292536	-0.29282049008339667	-0.052772760732563005
-0.1823647294589178	0.058474287386233004	0.7413078413903802	-0.08818790588018643	-0.36697361086517977	0.2314872747841165	-0.08101621891544201	0.030046202109825282	-0.09883684079471451	0.05760030515411743	0.10999373196145762	0.10335134507219461	-0.01928490970257297	0.05981808867384755	-0.056870467776674274	-0.3828756793176885	0.22932417999403104	0.04763677603295483	0.07541723560461677	-0.14139887096310716	-0.06939987370950498	0.02198064451193521
-0.1703406813627255	-0.07720239511564173	0.9192491065173432	0.2714704262003601	-0.050004116393346024	-0.020754015482150813	0.09144378949411808	-0.18384979242431024	-0.051701705690654604	0.03308366465961037	-0.03825263162157716	0.10430583841654024	-0.06305286714632938	0.015381324970727406	-0.23378743653677186	0.06493684804689268	0.07121228009629339	0.041388556003773974	-0.031806334826782946	0.03365213137182575	0.03970909714464056	0.046771088384228054
-0.1583166332665331	0.031648868593938215	0.9762995547704129	0.08782890465762688	0.04570050283013222	-0.13999557913244096	-0.0823301696642203	-0.05648848197303632	-0.07536582083188123	0.05205722975957709	-0.17972084946543476	0.13530097449836112	0.021301121899152394	0.1260897576070667	-0.03949759899623331	-0.1327359534601944	-0.05582920235950678	0.21683084514120898	0.052870973032341076	-0.09899213522137246	0.034252782784650396	0.04596128622350737
-0.14629258517034072	-0.04015287201515125	-0.1011988437309855	-0.07417261061933215	0.11522014640759437	-0.18257251450459808	-0.18433628071414548	0.005803663393728389	-0.09337553696038704	0.13108604228032655	-0.11778721154564499	0.16308795300666076	-0.034876510650247335	-0.08805502912226591	-0.11683590670192544	-0.12192004553019334	-0.010202893576454552	-0.025718830234735406	-0.04381259410636989	-0.11116502260975011	-0.08052033069714971	-0.05057526141155131
-0.13426853707414832	0.010360498187682927	-0.29192104341249525	0.08064894987548252	-0.16585048358898355	0.1392465607412615	0.09969062077830544	0.07974967443358866	0.0079654065232862	0.12891457030181472	-0.3035766544252939	0.10490779270744907	0.014679205602556275	-0.09820823609103749	-0.07858747887998627	-0.12487968834646736	0.10600902003638868	0.0036290123729987266	0.03616699996968868	-0.031912748221181064	-0.10967889761584065	-0.019632345952539106
-0.12224448897795592	-0.040920179693099364	0.14034367551546517	0.13613627085012062	0.14475380441753533	0.18253033108188796	0.02876774010315438	-0.056940155665462774	-0.04087054923689985	0.16194346641331206	-0.09957695976379276	-0.026169525267561965	0.0824577106113421	-0.011044704252602434	-0.06317369638150663	-0.19072413427931612	0.1358278302687716	0.11558651332156925	0.09912765799287265	0.16705946445223974	-0.06883538116572771	0.03981395896611507
-0.11022044088176353	0.01676075461627088	0.48753027071104466	-0.17589896069220343	0.04368839589692362	0.14972073242557768	-0.19746742751807567	0.13533956526251786	-0.06774524934640645	-0.03366257028698434	-0.13434202788188596	0.11546481222022392	-0.05395408175905037	-0.09447853904702667	-0.25993150398910914	-0.12828648150185826	-0.12033406948347054	0.08881974764491149	0.05088568390677966	0.11125995860951397	0.09589449306916738	0.0014631751428430136
-0.09819639278557113	-0.009793158511185968	0.527796898762337	-0.7180748819288099	0.0072903813178834855	0.09963389404997308	-0.14735727360821738	-0.07559510905421976	0.010423035580883967	0.017757328609523747	-0.08504056090933831	0.008041407717892546	0.0036478655763526667	-0.0739295871308967	-0.284293159835958	-0.1419178533166901	-0.014285383841569554	0.1158133461341084	-0.23444090392504474	0.1255291809926362	0.04937661005624788	-0.040970896163204575
-0.08617234468937873	0.017365091209758744	0.6434950346723818	0.7850839564758474	-0.2736687011093925	0.33752326298835034	-0.006351065801468719	0.027423390981384337	0.0723432026815396	-0.021460777957486358	0.03982151792302477	0.04115584852419477	-0.13321216404530253	-0.11748643965578737	-0.31479821982396794	-0.1814048731224455	-0.04673744940871853	-0.06313781061520901	-0.1830433017827337	0.13420486317814068	0.06266724203377774	0.04098913036729439
-0.07414829659318634	-0.043511193504048556	0.5367387236737082	0.13792371334548637	-0.040575751852560224	0.1098672599428927	0.13227885237827774	-0.13216897387854593	0.09057156394757296	-0.04199708113385263	0.12418219895519772	-0.0019348035245986218	-0.0954466135950088	-0.08379387506165865	-0.1916824766533334	-0.21207670592529299	0.02514638308786748	-0.1032991661654187	-0.07161381569833036	0.062329860649966935	0.18293281983758478	0.0191935459412953
-0.06212424849699405	-0.10159482430182364	0.9223683214183132	0.0017255838168643495	-0.07064609792759749	0.016842682828141473	0.018823947488402614	0.03598118445543617	0.18611993307846325	0.02971174294166469	-0.05655901479764783	0.047540614510224066	-0.10380296897069054	-0.06506397556368548	-0.1287654520432972	-0.2661918144737638	0.0417883525659891	-0.033665385175621836	-0.1516252075321661	0.0915868211725346	-0.03864947411371834	0.01879624846880107
-0.05010020040080165	-0.038102488828418664	0.3944029561076579	0.1340188595847845	-0.12218261519737965	-0.366748951765664	0.08483052873642982	0.06010548770602099	-0.0023891301064779993	0.04864439584192325	-0.06288429933575662	0.02408273638597656	-0.10547529677954334	-0.14031760680563737	-0.1698084437252687	-0.06526922050536474	0.08943923579881456	0.05609257471324522	-0.1756587349908257	-0.10572579780813263	0.03279111496421257	-0.021507734800470208
-0.038076152304609256	-0.03591931483488276	1.0471251624107525	-0.2228924862310837	-0.1697326727315401	-0.028326154649600237	0.053015692532112246	-0.013504163901571102	-0.05324483645875885	0.04179579493826378	-0.22571950840025212	-0.09055230036401854	0.02424434366438977	-0.16282822443892372	-0.1597517012132693	0.007293927191754417	0.1606458784992597	-0.13644199787231537	-0.0713013297637324	-0.06876754097719624	0.050273468281733014	-0.0027293982159439525
-0.02605210420841686	0.032902932203720786	-0.006028739989326048	0.3377030022849785	-0.31296942596192534	-0.020389601233496566	0.2459942836111606	-0.03186082983589565	0.005670566169424496	0.015246736580606378	-0.09345654974117495	0.018886289112143708	0.02119759027859389	-0.16432111931040191	-0.20785950133189815	-0.15696965053673465	0.1177873542724896	-0.1591284511758172	-0.13880656743246744	-0.08852748998879786	-0.03630260260447528	-0.03106158873146465
-0.014028056112224463	0.009886079438753735	-0.3878653162139956	0.3951704713003257	-0.6293849719987943	0.226886797242809	0.07490927340296245	0.002428071940606004	0.15038132318830838	0.13273800471822292	-0.16385456341766844	0.0076934035214009985	0.1891958128561631	-0.14202124973103042	-0.17331048405622304	-0.17327071802580818	-0.0006572376127419484	0.09077849500148572	-0.0044635879382388215	0.06468667156711694	-0.02527765816955265	-0.017767569149294924
-0.002004008016032066	0.11747142546593053	-0.09758296234991258	0.27388505936010843	-0.189306229486818	0.30064219498760203	0.035422244607117466	0.056450030255234124	0.13438396877359918	-0.0068402869869637235	-0.24999086736158832	0.12328746278468963	0.13451759692932488	-0.23100072564350654	-0.08948138957920314	-0.1611667550737531	-0.002528237669206434	0.1445040403638016	-0.010315156046354473	0.0692895574311805	0.02782659855571654	0.018973378465849927
0.01002004008016022	-0.05288001500222927	-0.6352199748254221	-0.42216859089513337	0.05661898426586859	0.22728387319885243	-0.13189483437312316	-0.07121108823411448	-0.026597692683057287	-0.024030773457224895	-0.19348436195210986	-0.010383999197773866	0.11876204346287984	-0.15842303380179115	-0.1910661627663699	-0.05536271629404067	-0.01697301874088161	0.03927871570886878	-0.07769862718458857	-0.060712616887003336	-0.026253217453548777	-0.08562085535559713
0.022044088176352616	-2.5751362334374632	-1.959149327029225	-1.8350328353004053	-1.9435726786271532	-1.9138780726115225	-2.075345528606008	-1.9741668573344644	-2.0150289731378845	-1.800342656735876	-2.312362458828548	-2.5440419233604468	-1.6680108912664688	-2.218981593080702	-2.5927246809200426	-2.415540445868154	-2.3736376280721876	-2.4803766188064698	-2.3624981389298063	-2.138959575872457	-2.2111790476069153	-2.17049830827161
0.03406813627254501	-3.841683160978553	-3.3832782761087996	-2.811600019617126	-3.7251898726221153	-3.4265726132355714	-3.644903530030911	-3.840132244356038	-3.9514365462344827	-4.012030513314271	-4.0814728000048515	-4.397914013119134	-4.303792489187711	-4.200928245169853	-4.471617042015889	-4.618810420122836	-4.493719961828061	-4.447614778882361	-4.553924556204711	-4.352245389808454	-4.69269853697034	-4.0625782504906045
0.04609218436873741	-4.498595643114277	-3.9535031686848585	-3.0348623157622234	-4.398846100828841	-3.5985924568784164	-4.300401245968937	-4.5944777087601505	-4.490128715559787	-5.321868900692322	-5.042407065312349	-4.8696347493194505	-5.259389556723684	-4.739011472667674	-4.983076195726299	-5.007652749175063	-5.1910676259068484	-5.437837714545844	-5.586488826577097	-5.057664592733002	-5.0905888037800455	-4.72280478043586
0.05811623246492981	-4.900411970758363	-4.187013405773257	-3.548087979683363	-4.470645947256465	-4.288342048547397	-4.683231629502157	-4.760235990256439	-4.924983935441221	-5.4182679589297855	-5.740386135364894	-5.3060690117538725	-5.2933120324784815	-5.085130242452594	-5.928713950739989	-5.97564019738057	-5.444519648683992	-5.301188141009245	-5.725128462891592	-5.836253903332158	-5.446687222289143	-5.11321249072625
0.0701402805611222	-4.646519515388046	-5.015172953470659	-3.954815464348229	-5.0074038862393575	-4.511460063876077	-4.903374507226925	-5.244003391759499	-5.029814501241266	-5.77884889093359	-6.016629893805087	-5.614224195978624	-5.544962750839437	-5.81091047091209	-6.28208315907278	-6.391568011104681	-5.774018903882229	-6.017680595152276	-6.241096811330349	-6.346340294133059	-5.668278897677439	-5.489960357918585
0.0821643286573146	-5.2631968943689005	-4.420022814623299	-4.367462273534372	-5.127194422231204	-4.571594789101672	-5.27207969884417	-5.698988897960591	-5.407007383405041	-6.077480373745103	-5.80937774659561	-6.073877104955469	-5.759141869359716	-6.081037510770075	-6.232387113108025	-6.463117476015896	-6.346913259350684	-6.3870117618997835	-6.475897761603957	-6.649569752299048	-5.504383281867928	-5.699387109282027
0.094188376753507	-4.931816875451315	-4.557987450179702	-4.996266418548034	-5.1319285829487375	-5.3132607154500615	-5.517937066948509	-5.415258247980297	-5.873135237354975	-6.22752277142701	-6.127726934597945	-6.474596650207692	-6.120216595808333	-6.092606675512693	-6.497401045539118	-6.396265612896139	-6.647265621731077	-6.722711016259444	-6.794125712288419	-6.716163879249476	-5.9086534838107	-5.923142329709484
0.1062124248496994	-5.201982500891875	-5.096320008031841	-4.266341287913254	-5.529718174579741	-5.014689744697914	-5.643750229109228	-6.099928898521153	-5.698301668471095	-6.097090238680303	-6.385982426295156	-6.1896462661471965	-5.690180867029618	-6.623648157185685	-6.956371136060024	-6.692692346751394	-6.453809060529382	-6.736834739805827	-7.183333530038523	-6.440413538690412	-6.315929632309183	-6.015848222586941
0.11823647294589179	-5.231377407544902	-5.253364823127049	-4.6844309769930925	-5.8240493157529905	-5.005861464260328	-5.505237255659078	-6.124147026423692	-6.06897160889479	-6.399508393203244	-6.416768530602187	-6.572940645379674	-6.159695847655964	-6.758405615411162	-6.818638853479403	-6.431032446036004	-6.880639215973032	-6.881517011986453	-6.878415165572768	-6.752604687013059	-6.587296567854684	-6.161745142941177
0.1302605210420842	-5.380627030411591	-5.968510045546653	-4.637061701752871	-5.647747268373779	-5.367360710644209	-5.646011768488797	-5.78534218678495	-6.066952344509696	-6.615102930551295	-6.478153853580096	-6.526787609524513	-6.044807273653168	-6.655453111796607	-7.037293593992315	-6.968726327880743	-6.671522498126523	-6.618106962843015	-7.469957195529682	-6.6962543765302565	-6.680356866934289	-6.248106782872752
0.14228456913827658	-5.323727636314757	-5.361450045775402	-4.842482012572359	-5.827176403508363	-5.505497607135727	-5.7137240370048	-6.304508360243854	-6.021775387048731	-6.52622391907496	-6.518314250770713	-6.467879386446391	-6.46971603237112	-6.563625800419212	-6.877720986052097	-6.731053533527442	-7.014766827291517	-6.8591883369021724	-7.332061476841189	-7.117257835890181	-6.63976104161372	-6.300895545840237
0.15430861723446898	-5.360316701143998	-5.1269151693388775	-5.562265018083067	-5.304075375990294	-5.276980316618161	-6.058603950928871	-6.19640466461577	-6.1089208567899655	-6.497100250634103	-6.341580477678298	-6.664165845066117	-6.377576181150718	-6.900561498207508	-7.152499423043918	-6.900090086194263	-6.695424695621221	-7.224872103121306	-7.291399655732889	-6.7562880008173085	-6.67134732694355	-6.32336937988601
0.16633266533066138	-5.2717413154238555	-4.911469330371094	-5.230353454705052	-5.4220046265251485	-5.184215666418749	-5.970517592325385	-6.020217553266997	-6.279506808009167	-6.652144608593483	-6.516019146298946	-6.723785252180809	-6.452198796707055	-6.634829913168925	-7.108235683152935	-7.121841956985486	-6.96669750516989	-7.31386410724115	-6.962247580669208	-6.8094393441020316	-6.647327676822998	-6.309932895906918
0.17835671342685377	-5.234006139828145	-5.770669919209081	-4.971775162940224	-5.930285654558922	-5.3727762988065315	-6.49408816290828	-6.113142166012297	-6.285597169686367	-6.906297416340452	-6.665524516185979	-6.723244348488564	-6.246025516541836	-7.029696239055001	-7.185055924007921	-7.250250134138049	-7.033542407143724	-6.929485918086348	-7.201931417879338	-6.891847488597364	-7.073981504834668	-6.465461175262455
0.19038076152304617	-5.223456864143283	-5.5200000383945005	-5.039904529642619	-5.506797519096937	-5.608303774517536	-6.4071273825235195	-6.1364252031184146	-6.299796284757542	-6.8554176539975185	-6.837336719476594	-6.842375838729129	-6.366714936363538	-6.795536561883903	-7.122193370243496	-6.888535521866762	-7.160676736771348	-6.888318699240403	-7.384199414229027	-7.031055605266153	-6.672755941660541	-6.429346429796138
0.20240480961923857	-5.27909422786196	-5.379029870145178	-4.76891603206491	-6.017196232821007	-5.669290296892362	-6.490674243267357	-6.216532429485953	-6.398576408551863	-6.903040644684649	-6.929064256422514	-6.713317213178119	-6.588066455117209	-7.079945417163274	-6.715152501763354	-6.86859828983363	-6.983784660506857	-7.119358611504442	-7.442397732868566	-7.113333235439577	-6.802431926930778	-6.473890034325178
0.21442885771543074	-4.937759862853996	-5.077186999383405	-4.178114988771419	-5.920162078912125	-5.5635607324711875	-6.342457563817215	-6.263294596776922	-6.285075571513212	-6.552330205831449	-6.988066765873534	-6.915711776265653	-6.530644532661006	-7.055811605587449	-7.03522397425661	-6.791945878198128	-7.047048290698161	-7.1299677446041585	-7.353029102188262	-6.9425860899940535	-6.4985974409290375	-6.370428790079349
0.22645290581162314	-5.1305890296965995	-5.235462947662389	-4.809378285679727	-5.815728275423131	-5.536301906955516	-6.235908902093676	-6.140297308207273	-6.179421948110968	-6.599253917164276	-7.036755340753473	-6.785832634701384	-6.707850262269798	-6.779502698954278	-6.670426260565069	-6.876847631035488	-7.1283237221221185	-7.330073292892148	-7.262211286821263	-7.2607978818829775	-6.80419779398075	-6.4162580663486155
0.23847695390781554	-5.113839169426351	-5.202567209749175	-5.210347234273459	-5.7450279697964195	-5.751056177541745	-6.41891284253384	-6.07703891085872	-6.29640036569378	-6.780029701710876	-6.816453646982758	-6.631362944896305	-6.104115609434322	-7.232008505158003	-6.9489420117788026	-6.984239918886414	-7.258027433552092	-7.08362378070004	-7.506284218274661	-7.041948044014196	-6.9274143468469696	-6.456482002105444
0.25050100200400793	-5.1624832851781415	-4.863796864257207	-4.963513738261679	-6.204263305985609	-5.151386154212628	-6.214039427973673	-6.181093475624212	-6.215769322178118	-6.789960508732036	-6.808135943018003	-6.514086481993063	-6.459116845095404	-6.925822957855414	-6.647813455997867	-6.705073098404762	-7.013126883599576	-6.736321310632871	-7.404363386731797	-6.7041541496604244	-6.621678739203496	-6.3142999667298
0.26252505010020033	-5.110059410530744	-5.564610917308089	-4.724309026902846	-5.462791343344921	-5.452675905574521	-6.349997164157729	-6.031505215983499	-6.107046102396478	-6.545727053830323	-6.839314900978255	-6.561216824924684	-6.355316235274505	-7.127838907918651	-6.847298370540776	-6.8241095150686615	-7.27636561687699	-6.864063913526069	-7.486792867762318	-6.607234611752631	-6.7699228985818465	-6.345409840161726
0.2745490981963927	-4.862455094020316	-5.339173261504094	-4.791716178224949	-6.134902262653825	-5.553732366007406	-6.286608871423541	-6.1340862867679595	-6.103129628215048	-6.595538819184254	-6.948284095661677	-6.374085098916261	-6.433595148950037	-7.071713519912567	-6.491161655554627	-6.7848789150592665	-7.063713063724716	-6.951135718077461	-7.402616198315625	-7.128897091025126	-6.675092251834562	-6.3563257762516665
0.2865731462925851	-5.064966328697256	-4.856629430600385	-4.713846336581127	-5.614343354034124	-5.799010694521766	-6.401710979074283	-6.177089039835974	-6.261944823508302	-6.7205554342994995	-6.678788757186208	-6.664404044537338	-6.269908931403759	-7.015232537159926	-6.639625711908918	-6.678204507303522	-6.834295406540569	-6.815856206997221	-7.145813757481068	-6.838728700586063	-6.706733709657871	-6.294884434595759
0.2985971943887775	-4.943238806528824	-4.871765670119213	-5.460533038192745	-5.772727951168557	-5.551730087262377	-6.588720215113333	-6.137465538003813	-6.060264309273134	-6.613529658695711	-6.765851915421672	-6.570704491875618	-6.497414342494061	-7.131667457252127	-6.6426883391020635	-6.860407783058176	-7.159538126217605	-6.925165642185706	-7.363747505786266	-6.551072829187938	-6.631634526678925	-6.354993411680894
0.3106212424849699	-4.885697677901783	-4.817817603382266	-5.48182387087807	-5.527798711768511	-6.023260068671236	-6.6477570780989845	-6.215710292035972	-6.211984037985855	-6.855120069469551	-6.750329709870394	-6.4933866918607706	-6.326770897695617	-6.818661921799814	-6.747240133423492	-6.733151689147766	-6.8693810129657304	-6.68244754887454	-7.288075031893597	-6.887458338980499	-6.328444601067865	-6.329615849388615
0.3226452905811623	-4.891939860411327	-4.848294622305791	-5.189612295467729	-5.678438178657618	-5.527458739792393	-6.451937656700352	-6.184723537809347	-6.219993385057878	-6.676155249801299	-6.654461368093402	-6.5806595823048095	-6.155866375822977	-7.046751740597567	-6.719359727509351	-6.653498661024191	-7.123809341287696	-6.679683379878643	-7.216543143581262	-6.985253874136214	-6.558240506327465	-6.302134061328366
0.3346693386773547	-5.031525181117824	-5.009361453342417	-4.688747034459124	-5.995606548911344	-5.309974310722668	-6.4057971593877765	-6.095897876727651	-6.299553984813235	-6.764608463447471	-6.89656777252411	-6.539664526739016	-6.313289928351964	-7.177349025933076	-6.658884117485401	-6.509119952391733	-7.183077256628861	-6.701897412577138	-7.338150348590469	-6.741954558436554	-6.661277512532035	-6.316115221255993
0.3466933867735471	-4.9369603988388375	-4.867501194143854	-5.024636928678478	-5.760048530641714	-5.603332390651114	-6.346170871993652	-6.1351969964524065	-6.047711014461007	-6.689327182308959	-6.675445710542924	-6.54735757232751	-6.076560909782863	-6.861765695765669	-6.813699344904844	-6.749716903342413	-7.375487116438609	-6.793037865376995	-7.135196013271907	-6.710903000159717	-6.7272181870539285	-6.29386369135687
0.3587174348697395	-5.0255820778343265	-5.418833535683301	-5.205962947041315	-5.435933724211098	-5.472896401150901	-6.212749325726103	-6.088198832446208	-6.20913652082598	-6.6960764592579025	-6.692739750213897	-6.56934310235782	-6.208591375803392	-6.7264665879057075	-6.558070349788697	-6.7754919339019875	-7.1200183890061925	-6.835075408047675	-7.198115240307861	-6.473599132678493	-6.528149029029175	-6.272551506160901
0.3707414829659319	-4.6491637485068384	-4.85604213110667	-5.198326574801299	-5.396296484723975	-5.663641103831056	-6.4246581390297255	-6.110853901267296	-6.157472060181906	-6.580434095984074	-6.72905463654439	-6.606503198570926	-6.423681135322949	-6.7652162422344535	-6.733018870356602	-6.367978285447734	-7.09948505422221	-6.660905854623756	-7.18680400878735	-6.434777383385923	-6.521602460692933	-6.228295768481104
0.3827655310621243	-4.583270125060874	-4.749369035155546	-4.504030250109569	-5.674324904864344	-5.792110953683617	-6.305043029066855	-6.080013712821376	-6.157380609734661	-6.46724018616678	-6.463029173451078	-6.472594414754475	-6.4190139020827575	-6.613972707881657	-6.651806847945291	-6.810094450771297	-7.082525915555017	-6.758767020216315	-7.246008226281026	-6.339361453415241	-6.467624670246428	-6.18187907946321
0.3947895791583167	-4.579997765308655	-4.899467835604392	-4.668655455591095	-5.527697415297827	-5.627260313380166	-6.4664456306797415	-6.152354957950974	-6.272006411075906	-6.432236472573379	-6.764000718553261	-6.4496511575278115	-6.61200860094555	-6.883201873572826	-6.596857897511834	-6.797484211448683	-6.972800058773113	-6.590126224649274	-6.7152071282367665	-6.232834430175661	-6.621027974356221	-6.193066126660657
0.4068136272545091	-4.578198858325353	-4.736067475023001	-4.312096351542521	-5.397653908836328	-5.746856651034285	-6.14233008076757	-5.962750526202529	-6.095594389796029	-6.205940845279704	-6.835756419447645	-6.271342045003873	-6.230242235971569	-6.7279707221443115	-6.508162921564386	-6.7623417761477365	-6.994359865936037	-6.37507265202524	-7.061845389484703	-6.402946133340297	-6.610611301149515	-6.097907027451131
0.4188376753507015	-4.732349840254258	-4.685404561330126	-4.894162785752922	-5.4279369735501195	-5.481546757147001	-6.180544414237776	-6.018358282738369	-6.0950200078551235	-6.578918202582085	-6.541920946414974	-6.237334393005044	-6.392020125736471	-6.843281357171702	-6.500747581983046	-6.446158178293806	-6.6511565490562585	-6.449401499536883	-6.816916090311787	-6.357541706162788	-6.567905340899154	-6.094931279700985
0.43086172344689366	-4.662306464065727	-5.0435950459349375	-5.340350100896613	-5.180651004374668	-5.345519537342582	-6.333079195328384	-5.894591892602822	-6.200951544845261	-6.451264669329728	-6.457209218204973	-6.515070976261894	-6.188565053184876	-6.836529776429236	-6.4291182432932725	-6.5656232646180275	-6.819326071464121	-6.3861897817079125	-6.864030969809353	-6.31691441105076	-6.2996690115427265	-6.106527811614393
0.44288577154308606	-4.301080870117624	-4.967171041261558	-4.500101101935387	-5.569546725826957	-5.503487852510753	-6.070030994448578	-6.314253281052211	-6.088597828835619	-6.49596960902808	-6.527092515959251	-6.379482150193692	-6.077211975553406	-6.8075763945315355	-6.574335645759981	-6.326580666061391	-6.942948450694604	-6.3807866088910705	-6.893951462056548	-6.684165069560413	-6.554135219444671	-6.097925273186167
0.45490981963927846	-4.629411914450424	-5.215408252189033	-4.359981178074641	-5.872113596446589	-4.997999117184505	-6.164013220056919	-5.984136119491606	-6.009410126303371	-6.434865639379022	-6.594444363707314	-6.410809944891474	-6.008802827288801	-6.5596448955665485	-6.524003930867492	-6.447103292436992	-6.8189992940820146	-6.608057841166265	-6.857330858449995	-6.089206301697327	-6.3007690685059226	-6.044325589111814
0.46693386773547085	-4.588497079636564	-4.7937109042359305	-5.150484979140413	-5.541823336429019	-5.508460647312182	-6.115104481585889	-5.943871590268845	-6.103660290435597	-6.411486995242855	-6.837888781375283	-6.214616048763078	-6.016815624363648	-6.486927413425237	-6.461094443250294	-6.439123789619825	-6.469530449189272	-6.228414292208851	-6.749214005976207	-6.004822608143433	-6.322954261516363	-6.01942510110594
0.47895791583166325	-4.522941042384582	-4.806290127189955	-4.424737768843775	-5.5359957988114274	-5.077161331980878	-6.310929549657791	-6.0196189263328455	-6.038347498108637	-6.461698760479358	-6.8538421779707654	-6.135508648873838	-5.9087198583949725	-6.331759767376964	-6.59886215076876	-6.316490237686933	-6.912157137732601	-6.312853570832742	-6.595310939982388	-6.339051023755392	-6.38656864688498	-5.994442248202479
0.49098196392785565	-4.221558630653126	-4.32154934458422	-4.462258116278806	-5.6091191421791065	-5.401824526918718	-6.784430037296149	-6.118353333240291	-5.784797818320518	-6.378501750744367	-6.703696292885426	-6.369741573469434	-6.127986831138816	-6.668140373537492	-6.167949084381007	-6.299702762787946	-6.749923298237238	-6.206862985923809	-6.695258492078248	-6.058317160960383	-6.42147447862381	-5.977572301711946
0.503006012024048	-4.694939016252197	-4.687833603150355	-4.745708741465847	-5.6615961586220696	-5.1197622536285134	-6.518691919016905	-5.8194274746548835	-6.157714435861475	-6.420637656674216	-6.731754513046929	-6.310555647889645	-5.954833061500565	-6.543797359248692	-6.220921444889347	-6.143595617257058	-6.343255115037697	-6.284689278106986	-6.648736755516793	-6.147501371875466	-6.427867739550236	-5.9791909581622935
0.5150300601202404	-4.621092742250221	-4.656572825451272	-4.995218517574418	-5.363532607075855	-4.948880904240919	-6.048773649716664	-5.95706833659888	-5.755336017769291	-6.293697489434779	-6.434743994319431	-6.451251600539241	-5.829755898636946	-6.617880859268756	-6.339691031427338	-6.164948578644249	-6.444217340025177	-6.327032923805662	-6.3667232812848455	-5.977987066922212	-6.469401175594353	-5.903190342029025
0.5270541082164328	-4.526396371122251	-4.625824877374451	-4.751502167087098	-5.718552484096831	-5.4293360138383715	-5.945383736320691	-6.169596010916112	-5.8382414645867415	-6.0915835016763005	-6.528348559500889	-6.2791735121973495	-5.858744852972874	-6.713821736129411	-6.236495226505732	-6.1287132790723575	-6.472926137757312	-6.228347351567211	-6.640723683325616	-5.927234295409747	-6.098704497591404	-5.910482487952438
0.5390781563126252	-4.498983984820467	-4.102803496038776	-4.352082179636639	-5.696279990419708	-5.366191874174779	-6.15619335173187	-5.959297779293129	-5.871649706834313	-6.1840782904897456	-6.467543968138931	-6.340062305549591	-5.884341151317774	-6.666762797030287	-6.354272382962771	-6.172834754973459	-6.3617263316361345	-6.214766023515491	-6.5373090958447655	-6.035072687384779	-6.1832614376157125	-5.870275679470457
0.5511022044088176	-4.410156389720219	-4.396299489201234	-4.374685661211893	-5.517585633470497	-5.385981803049361	-5.798396015056189	-5.9566718721840095	-5.934019515325338	-6.398367096555399	-6.523128024992313	-6.471952207575494	-5.803387785895859	-6.501719160178361	-6.198737889319809	-6.291528483549662	-6.404726277238406	-5.948295676823487	-6.643684742695303	-5.924286048404683	-6.202850757753242	-5.854323026510038
0.56312625250501	-4.296136676656987	-4.404944233264635	-5.022989303968471	-6.153150958892772	-5.254898236624826	-5.678296629032498	-5.85146125391765	-6.117823776531783	-6.242959318747354	-6.4308720038205385	-6.465407604050166	-5.995275574243957	-6.705681114006973	-6.237186778772465	-6.381240956408563	-6.310747335869156	-6.147927521558747	-6.407703215019226	-6.114220974133629	-6.437927053193523	-5.932842525935696
0.5751503006012024	-4.271344944554723	-4.521915261001871	-4.329386715491066	-5.433586443721721	-5.0608153135190515	-6.038192579512379	-5.873986992179444	-6.032102696557077	-6.289859259582894	-6.544313389883313	-6.335768742410111	-5.60427122148214	-6.629183231044952	-6.129687325037079	-6.073560265157588	-6.258647390065198	-6.213197597900143	-6.34269654798665	-5.936793421260914	-6.140601139233937	-5.802995523879112
0.5871743486973948	-4.321005779882685	-4.217439816951282	-4.489014701589057	-5.751246987598483	-5.236478539264523	-5.878577899868247	-5.90508824668632	-5.85157257833883	-6.271424376468861	-6.4206916235816145	-6.277127862888364	-5.645740437980871	-6.240404987410994	-6.378586060334639	-6.119752090227116	-6.530136718052305	-6.268743700260556	-6.319027082221999	-5.986459923044173	-6.1401029802884555	-5.81243111964697
0.5991983967935872	-4.36675052106181	-4.017725012832702	-5.064408632945743	-5.762084955405691	-5.2282983352496615	-5.8715183226052385	-5.695231785792248	-6.04902614359347	-6.214331040850734	-6.386027182314049	-6.113181196437677	-5.5242669055434614	-6.3412154422803315	-6.3867483538956105	-6.245840063569932	-6.090792964690107	-6.218299767196844	-6.455894983378621	-6.013150001421596	-6.12122732521485	-5.808300946814018
0.6112224448897796	-4.283480940208712	-5.048242691212212	-5.187030517342736	-5.631614168223427	-5.197002038360485	-6.093915716968796	-5.983830429032039	-5.897665339991203	-6.10631843423477	-6.46357286210825	-5.95313463857365	-5.454607930609709	-6.2415568344831245	-6.414395913334513	-5.9665161002956015	-6.3726108675718525	-5.860282794174299	-6.2932778533076235	-5.835279667349484	-5.785665753425066	-5.803500074540378
0.623246492985972	-4.233993194180247	-5.138421839018157	-4.489960000199725	-5.603161657218146	-4.924649009385918	-6.018053602326672	-5.774276433071108	-6.0000229703763805	-6.206732873547882	-6.13309370780553	-6.351746123984561	-5.494189725303549	-6.320753955109515	-6.314029121418217	-6.181432689738922	-6.119824687911681	-5.963037932098407	-6.355351450721658	-5.91478204816186	-5.820085526453996	-5.767879927401606
0.6352705410821644	-4.302887760976432	-4.972897856171577	-4.7529956928718295	-5.348069215155077	-4.801445888889001	-5.9965466710295505	-6.005830640709325	-5.72113948067301	-6.189283398460293	-6.18213441933706	-6.251400987644959	-5.421873293142159	-6.241194301796208	-6.346218663409527	-6.248360367312619	-6.425440249506073	-6.131673029937244	-6.275378910424585	-6.062102427536684	-5.545162332704737	-5.761101779384398
0.6472945891783568	-4.3150415241351725	-4.446702017631773	-4.483024469161726	-5.586223126799698	-5.132037960358699	-6.057106532937382	-5.737588862977932	-5.743238858597528	-5.922090938202733	-6.247152363839212	-6.1527865081723885	-5.329556323610948	-6.34560568662174	-6.370147718580987	-5.9626558373653	-6.267848563232567	-5.870612499132308	-6.307647819272823	-5.870078045717998	-5.6954583106795	-5.692130198351421
0.659318637274549	-4.247452721875513	-4.262020523175253	-4.4708764396364575	-5.199964394499089	-5.25279644586596	-6.041798213818403	-5.922991240083571	-5.797360821608725	-6.056599642876924	-6.435513086588291	-6.3422020626229125	-5.468874460178945	-6.1143655421203045	-6.293787360662485	-6.05175041008539	-6.1216770350593865	-5.855777021615459	-6.300733246591498	-5.826979483749199	-5.51900193935986	-5.6791261046036805
0.6713426853707414	-4.250214962493573	-5.306604272624975	-4.966235117855604	-5.475393640733082	-5.44342250808034	-5.996529557419903	-5.5935400513613605	-5.778005940063441	-5.9945575072675545	-5.891271604093743	-5.969213078918926	-5.510988875762738	-6.196189753774759	-6.303195142482119	-6.0418766385456815	-6.112935830727189	-5.844187943994845	-6.328253809244126	-5.795378268548891	-5.550514244900906	-5.717425437444688
0.6833667334669338	-4.236523794592333	-4.27710808689062	-4.09369378322012	-5.181224324552002	-5.098661202761241	-6.130484592130795	-5.586774236197257	-5.791628212336683	-5.994992693936609	-5.846103555840367	-6.070205215160399	-5.518974771817138	-6.079260848561571	-6.243992805004834	-6.193186901985602	-6.41670465860069	-5.793721764204482	-6.075082006840846	-5.706177554487789	-5.810786960845131	-5.607264398498326
0.6953907815631262	-4.4356576756671995	-4.093431303211206	-4.308678245351252	-5.899112168992445	-4.710563223965678	-5.6971900535842295	-5.2522585360795615	-5.709355802701004	-5.932904865495164	-6.049976320335053	-5.879386687573056	-5.394718906131969	-6.083877534982501	-6.32149292256276	-6.125046171616371	-6.186422055276861	-5.759199324174453	-6.038428974165208	-5.599183568287325	-5.828054272441324	-5.565246930629732
0.7074148296593186	-4.307462024712872	-4.451333177006247	-4.988424697487652	-5.49937105412173	-4.960690666453602	-6.243412921360273	-5.54972121266129	-5.700395898296126	-5.860317609636905	-6.120585905649193	-5.960185419735757	-5.403867592433796	-6.045805184944308	-6.135997562975833	-6.0055408219610475	-6.13219357301988	-5.909739020318826	-6.155554013867532	-5.683580471355242	-5.599575507300188	-5.635687716764915
0.719438877755511	-4.27393616992644	-4.264791831398538	-4.169557658577125	-5.598858164853299	-5.021065931828151	-6.358018215971741	-5.637470677771841	-5.694224107968905	-5.834891395386029	-5.984345095679002	-6.06214305553674	-5.3750001979148365	-6.014689917637122	-6.325685957010727	-5.9810311448788225	-6.155576340284821	-5.834725298345779	-6.212584051051697	-5.760128003022514	-5.785541661080698	-5.617213243806242
0.7314629258517034	-4.241522134328468	-4.815338811274672	-4.812212681551353	-5.896375922163972	-5.145348807260717	-5.973605691502168	-5.378648264690963	-5.8433379267564725	-5.8016533936589685	-6.067070146482916	-5.978186872558671	-5.458395950616897	-6.026354813956084	-6.096028606853256	-5.775609128007289	-5.94591936980501	-5.841314735606012	-6.14827181749104	-5.5051012080791555	-5.908223674331886	-5.632925997848799
0.7434869739478958	-4.240370596011627	-4.709863748046158	-4.3229609186580635	-6.048647315046399	-5.36701144490124	-6.205907644660618	-5.436433753207289	-5.341552845725182	-5.931972271065831	-5.903257520227589	-5.857898050445952	-5.431361233702822	-6.088906238408796	-6.269629877666785	-5.815665703761145	-6.238181576179992	-5.85985124663023	-6.00166520034109	-5.505219882621003	-5.554343716139137	-5.606535039172348
0.7555110220440882	-3.9045809550303203	-5.07762256299455	-4.3908292183348365	-5.719775296429328	-5.2610012726100654	-5.987495914783044	-5.601135653734912	-5.754644772617029	-5.894935829324002	-5.814071694009426	-5.903467006522078	-5.405125890554522	-5.841861794546029	-6.163389723535637	-5.510304591911657	-6.022934078708188	-5.854556963283763	-5.981503050193576	-5.228526365982686	-6.026319765777314	-5.567204120044148
0.7675350701402806	-4.154642330420075	-3.8473312120363907	-4.563361538160575	-5.219790464114887	-5.007729308289111	-5.900673188408927	-5.589590762184891	-5.543755358515397	-6.001385933917772	-5.77423919313266	-5.83846736654781	-5.378788284144753	-5.820744485557361	-5.912688343241454	-5.7519631533188145	-5.818821347311856	-5.664265718985974	-5.976977606149457	-5.505994571851349	-5.976954865274493	-5.4624082515782
0.779559118236473	-4.0564835679101785	-3.924808518499221	-4.693034613549912	-5.132198905110254	-5.114636024831759	-6.189310212874927	-5.622539028361748	-5.521957609660754	-6.150041751184154	-6.0035641600746015	-5.802582662053036	-5.31237796662324	-5.89215962206646	-6.036712352254114	-5.568617249812862	-6.023990151860138	-5.773685888217248	-5.88052521302968	-5.378719146062476	-5.999380996103191	-5.503866282006998
0.7915831663326653	-4.117349189958606	-4.0565327870559225	-5.103002149667625	-5.72988517562002	-5.242527409262657	-6.055366825130148	-5.74532043985905	-5.729851025693687	-6.097092082439606	-6.003608385693715	-5.858403722267954	-5.336658377483776	-5.825850565175984	-6.398267953999002	-5.770231871377236	-5.870131589678017	-5.714289603543105	-5.570996813510534	-5.273970084939451	-5.846936701042851	-5.567313637669946
0.8036072144288577	-4.234266040542532	-4.15858563370948	-4.800108808259552	-5.676613671955362	-5.217137273327365	-5.816332129287923	-5.726916751859371	-5.43678161585568	-5.97163674423096	-5.871639403704161	-5.972981365054902	-5.220031310376661	-5.848829260421431	-6.122230020225575	-5.741299305717487	-5.858510737386722	-5.738257844974321	-5.790944498325605	-5.23268240986923	-5.967972468978341	-5.520187864703132
0.8156312625250501	-3.8681005899752146	-3.823091312694044	-4.619205944933651	-5.3967807549151505	-5.225763660705393	-5.803489260294917	-5.609151788877888	-5.466485705739496	-6.146965760423769	-6.057249046507707	-5.903339124090042	-5.284782310563358	-5.786383793673974	-6.099655051394903	-5.993116254047866	-6.061451537494788	-5.602125896593989	-5.7948940965528495	-5.2998554884811915	-6.050299791002473	-5.494609358448133
0.8276553106212425	-4.072430997714326	-4.164677980088852	-5.406441113219188	-5.858681528769227	-5.196085869522957	-5.899124691179656	-5.65970540461015	-5.541274282128963	-6.060735250616773	-5.7852623683345525	-5.894132444191076	-5.250971817549024	-5.600738677424357	-6.097405998272626	-5.911583559669317	-6.015257420584438	-5.878071138249628	-5.715737699400556	-5.406007361034474	-5.996828828460318	-5.570557721551022
0.8396793587174349	-4.055419620899068	-4.413440314608889	-5.0206159652628495	-5.508214665314062	-5.306280221165768	-5.9027808042255145	-5.644974135212435	-5.556637140429935	-6.048300306739993	-5.890566896785483	-6.023882560307	-5.084492150947697	-5.788559478835369	-5.766200537989945	-5.747618451048075	-5.747184878258164	-5.610822426076762	-5.505269987590212	-5.208092767229384	-5.730771531836904	-5.478006242038176
0.8517034068136273	-3.9490671449548054	-4.3828036080538055	-4.504366826071457	-5.820303519599672	-5.058330855468602	-5.76932362546962	-5.527189669350092	-5.511831067692566	-5.994061521280806	-5.946491820062128	-5.75799644638723	-4.915689149387872	-5.704319918076244	-6.029619887875356	-5.844538934397398	-5.736063510018652	-5.6585483902915295	-5.806522997978981	-5.213436321637124	-5.784896586209506	-5.4457700900131725
0.8637274549098197	-4.044356556027415	-4.294240730222699	-4.669296674778428	-5.261908560264875	-5.051417845854929	-5.861518081645601	-5.595629364813112	-5.484128398844852	-6.103241932417879	-5.890909446024764	-5.705308208343474	-5.105594835701658	-5.79200121976891	-5.9338666325930065	-5.827554836294092	-5.919592668227373	-5.75358445864012	-5.725548654976609	-5.377276208429516	-5.868703665401901	-5.463283948963561
0.8757515030060119	-4.133408511572786	-4.369860598139857	-4.431729072743425	-4.94052646480103	-5.216797354479136	-5.771113742870313	-5.545094726520542	-5.434205249252991	-5.972977176237882	-5.916999926155755	-5.937761807605803	-5.068110303518133	-5.911729791621254	-5.874215765271266	-5.787989146352305	-5.7256496024314965	-5.723238411745102	-6.014580663331715	-5.3219190721202985	-5.601546525720638	-5.434972695624586
0.8877755511022043	-4.152288699655124	-4.781069872610843	-4.74396114535779	-5.45184887945927	-4.892608589103279	-5.849993518200751	-5.611031565200216	-5.279834636410772	-5.878396045351313	-5.872078005149983	-5.900203313374947	-5.154373284223637	-5.912017676668681	-5.994334615423297	-5.939596232709549	-5.710272558409407	-5.507601807914364	-5.6960113560233765	-5.505886217422731	-5.793282171961039	-5.481334509531519
0.8997995991983967	-4.103056062273327	-4.3591316085015945	-4.795172742401368	-5.597201233237282	-5.021891286517682	-5.923736628400743	-5.584111569043886	-5.321729734359525	-6.044718423455793	-5.9089853109802055	-5.89972732091206	-5.110828956797268	-5.724256663919235	-5.961710934825822	-5.897707031632609	-5.6378364643433505	-5.795786890791431	-5.8019556296096715	-5.060147492845562	-5.780574003819255	-5.466513299433383
0.9118236472945891	-4.160196590788219	-4.341684879952711	-4.733217149378522	-5.397971369400822	-5.272654775563244	-5.8627694450750365	-5.602741687496528	-5.39890531347763	-6.045716666668263	-6.0349019974875375	-5.955719820087852	-4.9825485333916735	-5.59200883198924	-6.06932969462918	-5.8900170641232465	-5.88950316807866	-5.647298749477159	-5.81840670559688	-5.321209359741898	-5.801776216146842	-5.490928900927557
0.9238476953907815	-4.049691241067766	-4.385765022442897	-4.080587892832842	-5.479189517802233	-4.727382851674054	-5.632936695550169	-5.5163555020017	-5.306262208617686	-5.978413818928935	-5.861174216568131	-5.73010160690165	-5.117400041878833	-5.548621817076334	-5.812712461056985	-5.826152358605594	-5.786056157746049	-5.675229982986252	-5.685986256747716	-5.343740357974907	-5.701265235144183	-5.362251262180246
0.9358717434869739	-4.2682610268985695	-4.344382552174468	-4.586980858790817	-5.39083292536942	-4.872163752606021	-5.950582253869731	-5.657075726648889	-5.337152615248197	-5.843333657715468	-5.707695520897576	-5.762578082692867	-5.067967884187881	-5.625405608085407	-5.697478415868685	-5.794832506672999	-5.620559092677193	-5.801020047436687	-5.804249509732089	-5.335805322388614	-5.582498953550784	-5.402542815675618
0.9478957915831663	-4.068634302948134	-4.240737400668559	-4.560223966580714	-5.574663535035745	-5.0032238699433105	-5.833980083344781	-5.580052239188132	-5.297179016413901	-5.781701875950148	-5.797277238376804	-5.796398318319552	-5.10538153278878	-5.5162702110881865	-5.923005626931834	-5.824312144724549	-5.693239816714957	-5.641125622812756	-5.685087983918763	-5.33291996584274	-5.621816183748391	-5.393861546767036
0.9599198396793587	-3.989846415271909	-4.430800793590826	-4.281592413483631	-5.592122324518154	-5.031514276578949	-6.003575610912557	-5.343526317560578	-5.339243810244719	-5.888362796900688	-5.789576751010954	-5.836770117132279	-4.887928403307034	-5.555600871181372	-6.072995650832922	-5.737310057697502	-5.559041980873226	-5.596228674005081	-5.821287744446101	-5.490229005556262	-5.603575721278548	-5.392556486819164
0.9719438877755511	-3.9892523567840272	-3.7270613960964805	-4.599556371407171	-5.779518044731088	-5.0925005498707545	-5.816545886447759	-5.352455814239319	-5.389030516452134	-6.059367917563749	-5.899443248244353	-5.89411141700442	-5.059493180848454	-5.482325176401872	-5.822970356256805	-5.562147177228782	-5.611053898599987	-5.624516577943636	-5.675112089750526	-5.333487643569958	-5.616421361883313	-5.36931854906623
0.9839679358717435	-4.071509220327372	-4.314387891214642	-4.41963243147101	-5.415905229483385	-4.917185490078548	-5.880965973820807	-5.535237497863704	-5.066320567004393	-5.862381675525765	-5.69144726654354	-5.937695805189947	-5.045470625266077	-5.488587264720881	-5.751335447283616	-5.779044502023473	-5.673815197430658	-5.632711075569514	-5.537309421968684	-5.528021801504984	-5.749976593838781	-5.3649470489064885
0.9959919839679359	-3.959519073603102	-4.163670755434434	-4.128003654625165	-5.5053956772367325	-5.050727296987511	-6.106525190102099	-5.285417542679277	-5.204232462532511	-5.859990264503714	-5.688648819639229	-5.867651876779443	-4.9240761153545805	-5.56725895577237	-5.98631425041815	-5.536397966660264	-5.6116208525499	-5.271546776490416	-5.634419365415539	-5.284790277405698	-5.722598591085232	-5.317940288263767
1.0080160320641283	-4.215074882047132	-4.020483550611159	-4.1659529481699495	-5.463384369348377	-4.920086733319181	-6.078502190684731	-5.29573050702771	-5.1893662756579895	-5.84503731080263	-5.709802715497379	-5.801740110435592	-5.057953317205872	-5.255944581881143	-6.002733433180738	-5.540762402578089	-5.594041612875626	-5.566039399582171	-5.548868152757342	-5.270069590580002	-5.739236052227976	-5.31404050682354
1.0200400801603204	-3.9687074318235815	-3.9866618651751606	-4.472509032267114	-5.490705863059976	-5.307438164535844	-5.777306374084136	-5.574623025745912	-5.1199991322075675	-5.834596190998123	-5.660073047379949	-5.8353196287827185	-5.054221345729074	-5.538398274813859	-5.81015530004975	-5.690033710355311	-5.508374337341873	-5.614651803483257	-5.795310882417971	-5.375598282437508	-5.848802581009569	-5.363174313684913
1.032064128256513	-3.945174466445947	-4.480529036711176	-4.47987296030588	-5.289938390149172	-4.823328429495963	-5.818920370633499	-5.633636996377143	-5.055873342303546	-6.0140527576474625	-5.589757724358007	-5.87179291356442	-4.922598003851619	-5.486224306063211	-5.793120382601497	-5.812735594764066	-5.903236382144693	-5.454337849933677	-5.557091738767848	-5.280593314584167	-5.626856552996184	-5.341983575684959
1.0440881763527052	-4.032241212280328	-4.146033787852161	-4.325063128490361	-5.453414768579666	-5.193576007168069	-5.702856709047277	-5.295403930243784	-5.069966099249556	-5.741315198932138	-5.46865482141584	-5.656323383108599	-4.962445698207831	-5.349504874834363	-5.799145770350598	-5.623734544494889	-5.79647595523388	-5.394992485105919	-5.649776634025647	-5.3702612267805545	-5.642607200010933	-5.2836896717706185
1.0561122244488979	-3.9250817857817624	-4.494326537810606	-4.282038623874914	-5.101080157259181	-4.971087017946381	-5.829024686314467	-5.302008890009556	-5.111415645635352	-5.689163487517158	-5.622910801900939	-5.602191557141171	-5.120575338095369	-5.305394450028286	-5.751046511797804	-5.826711827799829	-5.540140382739172	-5.430390487326498	-5.535443602254154	-5.342484731448604	-5.427233679763426	-5.260487510122231
1.06813627254509	-3.930753877977589	-4.065045917474735	-4.3008414514804	-5.445663825868026	-4.772722561406203	-5.797032818557084	-5.194523565707245	-5.135529678783176	-5.909422041468287	-5.705394634111364	-5.88065857912949	-5.046233190362816	-5.383856392761197	-5.719629044242197	-5.735106008438086	-5.489743517655158	-5.23163756082221	-5.575352556793287	-5.305213664900446	-5.827311608018354	-5.272583624797868
1.0801603206412826	-3.920114102683078	-3.8293490204222236	-4.190061131734243	-5.480197766496856	-4.880712047902907	-5.873545956518936	-5.415868781911341	-5.121394010189935	-5.839910759632725	-5.478641025332515	-5.78699357076126	-5.166051433054662	-5.404630677389989	-5.785793671848303	-5.571409093678788	-5.514768441028837	-5.412684677107636	-5.562876500947322	-5.3511329310806754	-5.682209061161502	-5.263417233044185
1.0921843687374748	-4.075575111491004	-3.779462179491972	-4.560517172318362	-5.590512596315161	-5.08623489995147	-5.993273876183312	-5.4941515422811165	-5.210941295356412	-5.753364012202066	-5.579147501038067	-5.8202449543118835	-5.036746511690381	-5.203553670811212	-5.629541848942449	-5.483512459632705	-5.603678075519303	-5.541077636426303	-5.493680892186203	-5.358622518594212	-5.740182479205785	-5.30170106169747
1.1042084168336674	-3.7745627384727833	-3.89685575454305	-4.323112892474568	-5.738697389305383	-5.0589688934432715	-5.7036722060438985	-5.401327900143046	-5.27721552436958	-5.835393161571231	-5.443525465571327	-5.743964651087845	-5.174453843526802	-5.32266046761704	-5.7990018870194895	-5.29209856323029	-5.594667023224117	-5.5381697215828956	-5.430071860966844	-5.428976346268635	-5.680524370709092	-5.27289603305856
1.1162324649298596	-4.0229384736138565	-4.231119725952217	-4.378126112422269	-5.415083573247292	-4.970916754388462	-5.762825524454557	-5.352702152994932	-5.276256502327513	-5.799689403290959	-5.645513040735424	-5.438869884357207	-4.8703001137371045	-5.342693069195597	-5.711728027505819	-5.432516436334602	-5.520210331250581	-5.436169487519032	-5.6310714690261054	-5.228776883445526	-5.8665316592210495	-5.2667019312510055
1.1282565130260522	-4.057391791285431	-4.199803442525815	-4.471464457069315	-5.292779250997019	-4.957479908752411	-5.815109741587435	-5.370537667096306	-5.193977282708287	-5.764945647080631	-5.540050328843168	-5.7182614953905375	-4.9889828527619375	-5.3073045732303115	-5.597708329772566	-5.553916586615108	-5.44753993921294	-5.433125765464956	-5.534584556464657	-5.098328827496005	-5.539172471759318	-5.2441232458057065
1.1402805611222444	-3.948949369704316	-3.790430337039281	-4.579351513337955	-5.678870171357056	-5.0276823480970405	-5.644666845952351	-5.362692260830223	-5.1564625000530855	-5.858158985816411	-5.588078223981781	-5.718337554681729	-4.942768671639461	-5.390288681095728	-5.594650354757956	-5.4954793207179655	-5.521369084714822	-5.476058341088584	-5.454620064183745	-5.319156951824523	-5.5553631251906115	-5.2551717353032315
1.152304609218437	-4.032143836564686	-3.9130013411394486	-4.553372141459265	-5.274001441893683	-5.071423425455362	-5.609538119818219	-5.455967222638325	-4.884495815946089	-5.744260259462178	-5.447715799915871	-5.805773693189476	-4.875200088186709	-5.484639383073221	-5.605732049869134	-5.638183608948045	-5.4816014332763885	-5.526530557188062	-5.428157775186216	-5.083326429267085	-5.5593667775955655	-5.223721560003652
1.1643286573146292	-3.892027143946634	-4.052603564514479	-4.260479680051039	-5.731798900331597	-5.049928339126682	-5.651321203226463	-5.487473940535029	-5.21573933063876	-5.811641704026406	-5.461089383429784	-5.767383424875026	-5.019638753847621	-5.407483473513994	-5.634113555576254	-5.651386067941918	-5.5600797012536125	-5.312784439157047	-5.651502072229082	-5.241685121121439	-5.57112219680522	-5.271564099807404
1.1763527054108218	-3.9500594107888123	-4.055288442629844	-4.925515078119038	-5.156436782396149	-4.997043279495818	-5.613167150931669	-5.230496805286588	-5.004395559180249	-5.646208530256847	-5.5529127407454935	-5.801229243961558	-5.147805909747872	-5.3910193986725785	-5.526107937452013	-5.483195445487787	-5.473473651684428	-5.6853779049172495	-5.545071797857114	-5.1895343662028495	-5.590568681796942	-5.248245405880545
1.188376753507014	-4.09869557890463	-4.272006012243656	-4.541976368664018	-5.4640435714734465	-5.139530643972267	-5.599767019822351	-5.392793480446526	-5.33020416709136	-5.5264526130434355	-5.5715773412759475	-5.763183614822632	-5.09526751434859	-5.396024994252599	-5.785071806097143	-5.548829285815172	-5.395751440544969	-5.506702374274691	-5.589779968125773	-5.163985992894741	-5.4704344816878185	-5.282603913490089
1.2004008016032062	-4.023222798467294	-4.0309508556847	-4.150109759194073	-5.39872727155835	-5.501619408245061	-5.668850288568164	-5.297102256811427	-5.376655235743679	-5.528588338184759	-5.764374247824792	-5.808972897045507	-4.991596699421212	-5.263465367237047	-5.6015187709407686	-5.567544447482739	-5.435476512857012	-5.416903746730892	-5.440134158020619	-5.253457623900147	-5.745930318746956	-5.26326005013326
1.2124248496993988	-4.077790231432896	-4.409705056279802	-4.368095448036221	-5.104034249896528	-4.748124898196879	-5.9981290375161045	-5.300292505263727	-5.3369948753247805	-5.495358172263197	-5.613175207075083	-5.7020198258512576	-4.942449048313888	-5.335494590379101	-5.609492376132988	-5.509668161655926	-5.71408176631492	-5.460555552302171	-5.555757008165278	-5.2134474892853815	-5.496232592073235	-5.249544904587968
1.224448897795591	-3.954236481236337	-4.301998255465962	-4.380396947203233	-5.43419321396177	-5.133827267544502	-5.588122186460531	-5.253309106634818	-5.160931719447344	-5.574773974895269	-5.518655710651128	-5.8958455515913	-4.904076150233118	-5.301626766170191	-5.4788694809749	-5.639980295029866	-5.45626094290515	-5.325917043669463	-5.582241483544143	-5.142578126627083	-5.611378488830114	-5.2319609596538115
1.2364729458917836	-3.910749275441084	-3.952255077657732	-4.395488145517987	-5.588307298543053	-4.864384447174033	-5.5962932613756	-5.215503559926682	-5.083741137031748	-5.430784337028116	-5.436963267581264	-5.713774878996544	-4.837203446545473	-5.2194594431494	-5.62246743938471	-5.479914982511643	-5.522106800460498	-5.3906739198658205	-5.588210562983859	-5.2904749143239105	-5.645511303757841	-5.18921337496285
1.2484969939879758	-3.999472643841875	-3.8410464481654816	-4.429557242065184	-5.286997418821109	-5.169100575969509	-5.849618779211491	-5.457814708334948	-5.33186838554244	-5.514062208284464	-5.535075954467648	-5.692182624508325	-4.774655614234338	-5.252533697179173	-5.490724044857086	-5.724106489754393	-5.581079058820561	-5.406675202756726	-5.53318067832823	-5.344448213237159	-5.709453068310133	-5.246182652834515
1.2605210420841684	-4.050071097210182	-3.990191066482631	-4.616556008000768	-6.068343087171147	-5.134977106924197	-5.777186326377789	-5.375292117754062	-5.274492815658237	-5.542540394709454	-5.4838995598465	-5.778438991113607	-4.978643262091024	-5.20039431813335	-5.508423143356721	-5.520337723754295	-5.457580390210221	-5.4039820262081495	-5.438179983137701	-5.156720720287312	-5.503910752364911	-5.263008044539614
1.2725450901803605	-3.959327160167868	-4.046974365579761	-4.287502597640128	-5.325485397206533	-5.535792311129063	-5.712239997318861	-5.38974445030496	-5.221766141475427	-5.6808006753860365	-5.466538079677535	-5.68595726159297	-4.970881302050752	-5.28960506711071	-5.691364245953517	-5.5356236588970535	-5.4959304284000545	-5.374169693845768	-5.3712033870876965	-5.269583472494132	-5.657370770905816	-5.248393023211232
1.2845691382765532	-4.100482662236522	-4.194256044623059	-4.198343800547907	-5.1263586014075075	-5.344883291323805	-5.75448630917527	-5.562214688477502	-5.1722303798696085	-5.648031820935587	-5.442119942621899	-5.816929279087166	-4.996894770615567	-5.072792606588441	-5.6097235925814015	-5.505920214423507	-5.5917653586221245	-5.486545896927547	-5.401580007001166	-5.286194627412282	-5.776641341939047	-5.254419761820847
1.2965931863727453	-4.171418692997053	-3.8272615463433697	-4.232060744920643	-5.691206326722506	-5.270991693341766	-5.703184590788629	-5.305293713214422	-5.165932080091888	-5.550178811263202	-5.332925603807724	-5.755538934014399	-4.795101447493824	-5.3628306031354	-5.4881439372698075	-5.451113608083669	-5.41833133605083	-5.470629429032648	-5.2014179295203835	-5.223334938990533	-5.653375966103389	-5.203513596659305
1.308617234468938	-4.1171051380269885	-4.366346507358994	-4.037652430897488	-5.497495687265034	-4.948957073049467	-5.811488986746939	-5.581404332168747	-5.2100341283391165	-5.606262767303219	-5.493502337138464	-5.7072617936182235	-4.951656078595363	-5.224821332489185	-5.387391829252886	-5.494784866885214	-5.625568376910213	-5.3778732797561855	-5.2797669310373685	-5.158678950478081	-6.0125205375284345	-5.24452866824228
1.3206412825651301	-3.894718584312189	-3.8010845978859336	-4.309176355546403	-4.8881861695771445	-4.862904045460064	-5.493433405771043	-5.508558660943665	-5.0789209958378425	-5.5743310224555795	-5.542427830843624	-5.7518576095122675	-4.948886309292238	-5.302360430334413	-5.478170064448452	-5.490567263510751	-5.467820573549412	-5.349370364505409	-5.327019099798996	-5.253103168978011	-5.8314730281766485	-5.157718479037004
1.3326653306613228	-4.115989048201047	-4.3046716285931685	-4.097095415804965	-5.119781353162292	-5.158174498009928	-5.687098786913976	-5.31563573336178	-5.290271614505323	-5.451031288781953	-5.607143489535082	-5.7533807243119695	-4.872278302627271	-5.443896402977352	-5.475364974907642	-5.538352970515164	-5.506936954263022	-5.3168431363694175	-5.221043500385866	-5.184880021002558	-5.687713007361171	-5.207379142579548
1.344689378757515	-4.0608471118257	-4.37278539423759	-4.544458923546977	-5.022743674843059	-4.955568101370544	-5.639857462961585	-5.49566763873209	-5.2388718903353535	-5.407359493013011	-5.401169939647949	-5.744248626672849	-4.870261999693357	-5.213257896441794	-5.348264852177462	-5.4693325343271075	-5.399054028603667	-5.4127030776637595	-5.392628202420329	-5.357509186596747	-5.779568808242049	-5.2063079421676495
1.3567134268537075	-4.06650712500476	-3.6566116662031103	-4.300415057902507	-5.160374510419686	-4.745906528440541	-5.667748958959907	-5.439987458560727	-5.140563922324905	-5.463640238863678	-5.548016163932368	-5.725086495256747	-4.904830545059162	-5.283478318544999	-5.456884186257066	-5.378455634025488	-5.59552326965598	-5.407654706331881	-5.248001987742292	-5.553994232152507	-5.8687150668072405	-5.180619803622278
1.3687374749498997	-4.05825695353021	-4.534594567044614	-4.7160448982001935	-5.304439298411289	-4.806420319486733	-5.684181732502352	-5.419647539051864	-5.298449513255727	-5.503773089373571	-5.427204945269722	-5.639398064140427	-4.91761116350213	-5.284135093176598	-5.289133338033202	-5.499492217847079	-5.466973414686205	-5.224605813005948	-5.360673911936919	-5.420219249318398	-5.785975159164895	-5.232061514046903
1.3807615230460923	-4.059480496969135	-4.685000420350054	-4.570630833244811	-5.3032579352516045	-5.767799236983375	-5.991238705104376	-5.445860209961933	-5.259913325484391	-5.556968756451107	-5.57392596101926	-5.941045679536691	-4.857901466054928	-5.194769290312853	-5.435086611614138	-5.4198601544282035	-5.338536784559878	-5.386494578386552	-5.404630863032903	-5.310995534176541	-5.724397804094277	-5.311389732350851
1.3927855711422845	-4.07266671748962	-4.386794706403825	-4.596645636982299	-5.157153575577717	-5.168339215878087	-5.493628007419638	-5.559831979751853	-5.387438202455556	-5.496587896911889	-5.495092520657143	-5.899202646135966	-5.019017850857715	-5.221137671958373	-5.433028544868826	-5.471797910897417	-5.56390701240009	-5.3993425650658295	-5.2936127380070115	-5.267376587170879	-5.590500735038856	-5.24865513609643
1.4048096192384771	-4.147159485507521	-4.062765703975495	-5.049516444139209	-5.2958878953262305	-5.000923487816624	-5.543197089154227	-5.363749660272928	-5.38583688206339	-5.5339975879410845	-5.429054593775083	-5.524566838722046	-4.866116766300025	-5.244292090653683	-5.523855542864151	-5.572480843211716	-5.516327765974051	-5.413888191980159	-5.351846868800807	-5.34629690177986	-5.804363244504545	-5.248806194238143
1.4168336673346693	-4.176884688473267	-4.045717433402993	-4.008825704848512	-5.296113519366716	-4.650450076136575	-5.649797083184453	-5.233592991725736	-5.177147901767325	-5.423264253320097	-5.552811482181094	-5.754800968469636	-4.9497433439597796	-5.179291020262872	-5.598706858860271	-5.434681003854003	-5.435115412917297	-5.285165201430813	-5.314269683837697	-5.22719770376647	-5.749729683367861	-5.157165300756674
1.4288577154308615	-4.161881786011367	-4.530745017955563	-4.415950220825669	-5.309709190655944	-5.286310957773365	-5.586803925365923	-5.139845241325196	-5.144059323122667	-5.416548862261171	-5.447120421337981	-5.650519721786367	-4.799620858652508	-5.0799540149170035	-5.326000527142065	-5.360805072307331	-5.514835616676949	-5.483496923505289	-5.330490568802438	-5.262075024693022	-5.723057614099474	-5.198491544460865
1.440881763527054	-4.070833081177452	-4.035505366986482	-4.41978636031417	-5.053971862700588	-4.83342395828568	-5.944043721038508	-5.257490998593633	-5.218720910535705	-5.455031498028377	-5.5548150269017444	-5.638902891714535	-4.918281063768887	-5.1814008762520505	-5.369813579827087	-5.474190926732623	-5.543122621526893	-5.348444955016414	-5.3578903634628565	-5.30588060656196	-5.669158616733086	-5.182535464307936
1.4529058116232463	-4.080724384375917	-4.298679864317941	-4.720792479782928	-5.217603286681699	-4.886153869213482	-5.735033981964496	-5.367753394606378	-5.192353535564785	-5.41781490009544	-5.488269657024579	-5.611032592279787	-5.169699380093802	-5.100249272396675	-5.499164115075052	-5.28315368564016	-5.389652186033824	-5.638763318921456	-5.193806696838331	-5.34821537942695	-5.750969239865381	-5.219494261009953
1.464929859719439	-3.9215004961529214	-4.338750207132637	-4.2369788702021545	-5.018631173581113	-4.848833672539049	-5.553079895108299	-5.244030763301205	-5.189210616119578	-5.5019386218925685	-5.6004331235523095	-5.643207254793278	-5.097203022991169	-5.242926368953108	-5.463184874113113	-5.307995751185159	-5.44136774522749	-5.382016851004534	-5.224041582007276	-5.157148904962072	-5.715110919794407	-5.1563795357306725
1.476953907815631	-3.985403183414703	-4.482875654156601	-4.723052140310212	-5.6446873043192385	-4.885509003647723	-5.613662248240729	-5.364492897401452	-5.260008198550414	-5.553153278740787	-5.586616701375851	-5.813617165440687	-4.999289392155209	-5.089498849095816	-5.473840600130738	-5.29618075041428	-5.372673166453345	-5.557552241473909	-5.221399904271415	-5.3754750382807295	-5.633532020403344	-5.24662598691386
1.4889779559118237	-4.143793244257883	-4.760982035900391	-4.309517262394248	-5.206939661122611	-4.838332358885685	-5.628473758433355	-5.253836369569684	-5.135902699786464	-5.439815796188579	-5.564226789574035	-5.532678359594467	-5.107310355008851	-5.1884351116736305	-5.386802947842867	-5.267085544825166	-5.339619350169542	-5.329599978420483	-5.3692223579500915	-5.175038815427156	-5.560809609472201	-5.17692112032487
1.5010020040080159	-3.946687888598182	-4.921834837719482	-4.199042378238437	-4.89170715184354	-4.883573336579552	-5.643094047375926	-5.253782699554522	-5.2466269979453335	-5.443507595645422	-5.5555647852795165	-5.783871565368338	-5.180239037534414	-5.1392021691387555	-5.441117179286768	-5.243500546783048	-5.491614462182498	-5.214491728293525	-5.470739954483077	-5.400656189143404	-5.6305144085287635	-5.199068447976126
1.5130260521042085	-4.025024918465501	-4.086962175163183	-4.336221710333417	-5.309928760334499	-4.904970850761412	-5.486741143462452	-5.198198371802911	-5.163944946861865	-5.467023250802701	-5.572598400438885	-5.567773527648656	-5.041997712461248	-5.2277830365533084	-5.614885374826795	-5.308031843252039	-5.440696313180304	-5.469794032294939	-5.216687456526373	-5.307591423817175	-5.613457502946952	-5.168015637596731
1.5250501002004007	-3.9143662444501963	-4.08902804348557	-4.83883700666605	-5.047607004842076	-4.908630886464198	-5.709851112325111	-5.276515191640739	-5.146574933437799	-5.440006466607959	-5.630600138651833	-5.624542794001071	-5.40918232181735	-5.416864380117618	-5.252718203821168	-5.267537557283667	-5.4519265101604795	-5.30037357572898	-5.2925832705704465	-5.373293745134753	-5.460812742398119	-5.19259260648026
1.5370741482965933	-3.7702599861721007	-4.219016999513689	-4.465153991247469	-4.90854660154506	-4.865618777298505	-5.604840054334667	-5.371651096466106	-5.323994202638707	-5.415951759559415	-5.53236685242357	-5.462112254150944	-5.140238415830178	-5.383843392581674	-5.383442800951662	-5.21025822423562	-5.3507274649729935	-5.499610153157986	-5.306773256540475	-5.393057228658579	-5.549562174708147	-5.157851284349377
1.5490981963927855	-4.1025088985244595	-4.565114926112296	-4.0003247005941365	-5.3927490324538905	-4.693258776003437	-5.703507563018651	-5.247340933306305	-5.17468187470744	-5.421494448041972	-5.507560396694955	-5.496051074710486	-5.0495201473188995	-5.082154221617121	-5.366845889017073	-5.311051459452514	-5.42891537695579	-5.432254199957032	-5.2842074099559095	-5.341497679545941	-5.559154287900479	-5.158009664794439
1.561122244488978	-3.9023123804137363	-3.8328924335696857	-4.327336328822211	-5.158621045517861	-4.895051689127545	-5.623443339314748	-5.2075298111237585	-5.226893998688242	-5.461876059373272	-5.488191995419567	-5.569049690468339	-4.96028114278406	-5.19485438211105	-5.178169493111397	-5.1446233366075695	-5.297381718317353	-5.4441663526663255	-5.207638786822919	-5.353459319217439	-5.347926424636844	-5.091084986405695
1.5731462925851702	-4.024912346927957	-4.290382857553002	-4.287541367206245	-5.021793561526865	-4.8662201573059765	-5.556109964954402	-5.434924154835738	-5.2033654523530934	-5.366757794845688	-5.536556114015658	-5.392836336644876	-4.954841091971243	-5.136601382115377	-5.425713534313346	-5.289461454053882	-5.409169112860985	-5.351633883593917	-5.264683250182877	-5.090980679439314	-5.508998970109067	-5.1206741733404755
1.5851703406813629	-4.007199970369967	-4.366490838965126	-4.5056342826869065	-5.039293032548674	-4.92341872436551	-5.769955385324352	-5.227017115401704	-5.031775419380902	-5.319616362761633	-5.389277335635765	-5.470454873541228	-5.265760745941658	-5.106819815540284	-5.309479408424409	-5.262894724983334	-5.273589524006709	-5.343398883160115	-5.41460049012613	-5.133444961326292	-5.5095573431736415	-5.133483961883217
1.597194388777555	-3.938830685797436	-4.04524117425255	-4.561597361966916	-5.169471297834673	-4.925808107148906	-5.7840532510004445	-5.193479883671583	-5.165183829833928	-5.348396962675002	-5.505822111294318	-5.381626351077819	-5.173918279370076	-5.141157150873178	-5.398841533151153	-5.362172192203842	-5.400935568365056	-5.570226954944786	-5.217906347331051	-5.040477282622964	-5.5604432273874895	-5.1442794776401595
1.6092184368737477	-3.862720908706472	-4.884960958684992	-4.167100650317532	-5.313708447732771	-4.713057031253357	-5.745109868129262	-5.31264209041056	-5.149169935995279	-5.3467460404587435	-5.493714287983346	-5.5019947086897885	-5.129547134432674	-5.031152009084309	-5.510016266464678	-5.245820813712134	-5.438177525946219	-5.447435037762449	-5.3139524227285175	-5.215012106844814	-5.590611226918875	-5.170632473612839
1.6212424849699398	-3.951269353740058	-4.586711894863026	-3.885925160426363	-5.254826538108737	-5.009738155948868	-5.595991827942342	-5.135478465704493	-5.227790435183179	-5.292523519979875	-5.404080410711531	-5.538767399060935	-5.03620806451217	-5.035456847269196	-5.479313762492857	-5.132590917680703	-5.410387319836378	-5.397390349861942	-5.4259530116373	-5.188594389340881	-5.618849825608124	-5.130392382495447
1.6332665330661325	-3.994528949988829	-4.679214267665465	-4.330074150476531	-4.850897571233403	-5.023965516699334	-5.6449065287868905	-5.1929119718880585	-5.082422378537553	-5.3677952086523995	-5.335031937223064	-5.448823969169928	-5.029030779768893	-4.91378051545544	-5.466124375697739	-5.213522318969028	-5.413241871337018	-5.449198559031476	-5.250505912212358	-5.1224869801750605	-5.743558353389753	-5.127601105817911
1.6452905811623246	-3.877484661971405	-4.099197423835749	-3.9414114909804376	-4.90833894344612	-5.121504136846357	-5.656915246136392	-5.1943183212547455	-5.13910458472663	-5.39072933462824	-5.579986491239594	-5.624708113742514	-5.038791778607271	-5.062990187956407	-5.4557413034915605	-5.2611735666358985	-5.439576284169418	-5.53167250490143	-5.145690667374829	-5.3511725959416605	-5.969539859860474	-5.139502374887358
1.6573146292585168	-3.8914769826656217	-4.182143364603957	-4.249100853929788	-5.184178770140757	-4.997558722422617	-5.484659463533829	-5.374959670288652	-5.120745361600394	-5.315972492803992	-5.433631095085045	-5.476879094058674	-5.052306218431368	-5.155322045893195	-5.410353148443688	-5.196911732694221	-5.42235094200888	-5.474688223190694	-5.285619522063836	-5.226293400861607	-5.58757748242172	-5.1261364293571265
1.6693386773547094	-3.9683912196271667	-3.987670847344591	-3.893581839389375	-5.216943432510513	-5.051506693061858	-5.434266590900634	-5.448880520781715	-5.211783945803369	-5.334088919286694	-5.445165788500269	-5.41106281213151	-5.0857356963523355	-5.074147159466287	-5.363623419571633	-5.206304567050664	-5.355775209999043	-5.47933180854829	-5.197901853904521	-5.209052524030645	-5.548887542551139	-5.096205119540613
1.6813627254509016	-4.026341222784032	-4.4383051645875025	-4.316183930918376	-5.2518654594301	-4.897612222063224	-5.531431440455011	-5.166605425136432	-5.238472864789471	-5.350255918590804	-5.538888080030556	-5.661217540314387	-5.106888390905076	-5.079576729273578	-5.291594059439904	-5.2655402839645005	-5.538904474064191	-5.3208108089901005	-5.202361425552761	-5.123544470682811	-5.458764080886694	-5.140258199642977
1.6933867735470942	-3.85011187416058	-4.053960827659451	-4.499176688237238	-5.442307138932402	-4.901475651603029	-5.484602245653959	-5.270060968294033	-5.257315282163426	-5.301895807354442	-5.510681818872355	-5.505715031987998	-4.902257774823599	-4.902736341263634	-5.3481565179172454	-5.213264615565393	-5.3554431081809675	-5.5583740281050416	-5.200621016728465	-5.1765343625175175	-5.729856152761457	-5.123227362639112
1.7054108216432864	-4.101141567008907	-4.639400404900269	-4.198405698689146	-5.295023683479374	-4.936977811686843	-5.625155774924727	-5.203530109918504	-5.151013395636374	-5.213243581503654	-5.343816558067001	-5.564964188789839	-4.956087015529458	-4.964752400226017	-5.353890463969821	-5.299692378312852	-5.369061765061308	-5.376157245762007	-5.055925445224854	-5.193292560154402	-5.67416360143053	-5.1257847825137945
1.717434869739479	-3.962255062677797	-4.632520586187026	-4.531344937673676	-5.195713864341463	-4.57564145718977	-5.464244106755006	-5.259809560977677	-5.237363169777078	-5.173671482257033	-5.477194493461505	-5.591672942350959	-4.8255770441955885	-5.052984504573465	-5.376618107256078	-5.208765707378015	-5.220927978508552	-5.326399980505266	-5.113750752756371	-5.0861407269878525	-5.624098290407643	-5.096834737810892
1.7294589178356712	-3.8780660198448356	-3.947644653313541	-4.114144790183138	-5.299718438158956	-4.898541472449814	-5.54958227456637	-5.218700275351765	-5.170230388057079	-5.2155065364115245	-5.493249474552853	-5.496566723034428	-4.9736623873741515	-5.010025787607759	-5.4305845528536185	-5.25536397845142	-5.312826931538541	-5.456396374458211	-5.308753537511574	-5.203580970957644	-5.500558100898926	-5.086685183378807
1.7414829659318638	-3.8715061745856514	-3.8578712961205426	-4.087532762754976	-5.064749401482784	-4.627072011727046	-5.373181410345576	-5.214782979275426	-5.229021166103131	-5.266595910508189	-5.449037258968999	-5.597651803422803	-5.084695093722441	-5.068734530302268	-5.4498578437453995	-5.232765048030506	-5.485260583991089	-5.338608564152257	-5.228697413052919	-5.04284391741381	-5.644691537722838	-5.060757835371431
1.753507014028056	-4.01345202097941	-4.225326885454992	-4.285136243357496	-4.830482743418277	-4.753231615433217	-5.388182859209724	-5.383381889935184	-5.30953167538521	-5.201024478186079	-5.581068867709939	-5.397689408340126	-4.884133563832913	-5.034984357609016	-5.602084120207565	-5.060860868238947	-5.519438931325054	-5.408797200680151	-5.304866515864261	-5.13945156654476	-5.707210519399674	-5.1015168165556
1.7655310621242486	-3.788992702554249	-4.114782589826551	-4.677695622972306	-4.845434692614855	-4.822790272443395	-5.363412110282186	-5.279013714603402	-5.252337965300469	-5.093009225673455	-5.5809823574554756	-5.565923753050228	-4.894843717649221	-4.9403479548195985	-5.51803008955359	-5.207835667159462	-5.404333570662779	-5.56007319108857	-5.191032969295536	-5.163126877235486	-5.718011504389805	-5.099100527431531
1.7775551102204408	-3.9038302534547036	-4.6119723052250645	-4.454773494745821	-5.066233964023175	-4.710086754917644	-5.665914699182969	-5.184818597070181	-5.158902269623302	-5.226765457472237	-5.469144933467277	-5.548176191352955	-4.988066830160295	-5.031816512410761	-5.51198380602395	-5.1605341002632965	-5.30623844987897	-5.484240560566581	-5.177614900692609	-5.0263147959307535	-5.834697056520945	-5.126106296649174
1.7895791583166334	-3.80333263741608	-4.115532029412564	-4.619399865398911	-5.221719693482772	-4.800792544937371	-5.513819884512908	-5.309228942936347	-5.253036718134162	-5.017023102803254	-5.448921216123194	-5.4868155216256325	-4.881945392935707	-4.9589243492820465	-5.396666787336969	-5.173211113457633	-5.352539778009602	-5.4998040918619635	-5.145710780658412	-5.125999621591823	-5.764713443168996	-5.094456875754317
1.8016032064128256	-4.133336603234861	-4.635761102770571	-4.254132262635153	-4.7808745079830945	-4.643080599577106	-5.647378470684714	-5.291809236684716	-5.055691930642432	-5.40935947126244	-5.5069232560682515	-5.561396589360025	-5.004925965859274	-4.952469933378671	-5.428882955992313	-5.274040539125592	-5.3906601059552655	-5.320351697905024	-5.039762825453824	-5.155962331078673	-5.605932782349457	-5.1046366584000715
1.8136272545090182	-4.027645969834924	-4.855984990862783	-4.309491484312753	-4.961010864202191	-4.5867842778019785	-5.466487786115425	-5.341709971743668	-5.196695447578671	-5.188438787503554	-5.417077231195683	-5.6441625289048964	-4.870909226541791	-5.001363217208249	-5.363638284342493	-5.261447889077186	-5.285257125777424	-5.587030306510593	-5.017396799741734	-5.190516019460181	-5.7296544409983525	-5.115135132485726
1.8256513026052104	-4.047181113878441	-4.008477406433628	-4.407301333275997	-4.846675357215558	-4.7670094808125345	-5.561274050527745	-5.246448507114779	-5.255487352541227	-5.320418090166363	-5.579366121127482	-5.554324921620442	-4.894788883960229	-4.981830579742575	-5.485735477155563	-5.206714939581344	-5.431047053528508	-5.331023769733564	-5.179626784875201	-5.132620910239429	-5.696665507154191	-5.09670088203424
1.837675350701403	-3.9773191923949947	-3.960585110845026	-4.325846676693606	-5.090212792916267	-5.205627625855881	-5.82275891424807	-5.314989192124315	-4.970998498847486	-5.214773948306736	-5.545625333814349	-5.505607482843997	-4.884027765361897	-5.066368356581267	-5.585063203719493	-4.970268276436223	-5.328788998768678	-5.611793260964632	-5.282839246842618	-4.654927963224537	-5.722962280690728	-5.10206920607404
1.8496993987975952	-3.9230037065646535	-4.319616298584195	-4.209538050139428	-5.182887144437407	-4.59694120825889	-5.516712379360503	-5.372063287738688	-5.117072636371115	-5.182116639933324	-5.534099866113397	-5.590864701861793	-4.927481974905933	-4.867516537287166	-5.531276359416337	-4.967052063192359	-5.381342711662093	-5.4095465685466655	-5.28378086677581	-4.9074619312445025	-5.828931668300642	-5.0824653300347435
1.8617234468937873	-4.0354350639860455	-4.625312987047631	-4.465628405912591	-5.4341628948168195	-4.745318370921963	-5.28312234860879	-5.39413145136687	-5.183941338410558	-5.265071283229211	-5.476390036228042	-5.578743709867288	-4.826282564146751	-4.916591718277268	-5.655011930141382	-4.955834432415008	-5.377991695791701	-5.297056343742776	-5.184495549769121	-5.0270688218359485	-5.555987131735105	-5.114178903912544
1.87374749498998	-3.956700255471111	-4.660531619361949	-4.002933256276264	-5.129051006290476	-4.791238793390172	-5.380186599366577	-5.374479521554399	-5.099777236941698	-5.175727326893314	-5.523193370248561	-5.542952148036816	-5.008680565872192	-5.094465008696888	-5.431008030636697	-4.962867397086935	-5.349553256143443	-5.312574827514343	-5.13187508474544	-5.0585188450963585	-5.72056872892787	-5.085344143927577
1.8857715430861721	-4.004786191241897	-4.573150566398155	-4.504928349289868	-4.943551064128793	-4.6455777153502815	-5.691004555642434	-5.408456506035465	-5.133224102640939	-5.160771870067453	-5.4630759116225045	-5.451040127002294	-4.9297688178799675	-5.002584815334428	-5.361920090092343	-5.076896942949386	-5.360498357419246	-5.384239866564618	-5.127166597022872	-5.104011939466558	-5.7068443029833915	-5.1016749344566446
1.8977955911823647	-4.0432421484326	-4.956596832973867	-3.9432046609656712	-5.195863370058443	-4.755007304319141	-5.497827931603637	-5.255137410467381	-5.14476891997995	-5.179627256969594	-5.494087208808855	-5.4901205833867746	-4.873252325391941	-5.125817067521883	-5.195273413702982	-5.058852751272002	-5.185407544946565	-5.2569607088234935	-5.159599533393952	-5.028535847562098	-5.643681845522059	-5.074143233305145
1.909819639278557	-3.904460131857602	-4.193451712305221	-4.087504438568885	-5.027075220684078	-5.09120209731717	-5.562050065889414	-5.563814687992392	-5.164340573238869	-5.163024402748641	-5.27536600522957	-5.389200823135025	-4.913959751523727	-5.145691861321436	-5.379193480649402	-5.079155914970294	-5.128250295142511	-5.206040518704481	-5.080576744225976	-4.9233642700047175	-5.848255068405471	-5.056298903195744
1.9218436873747495	-3.961416671394379	-3.9708154344196247	-4.446749049544299	-5.020789709903925	-5.101226318593218	-5.43267230642156	-5.597492322653872	-5.1638863550703915	-5.246138912211634	-5.402944081409231	-5.438983422662616	-4.955402664470524	-5.0878469743018755	-5.288330363023571	-4.99494455163175	-5.129690923498964	-5.231210822722566	-5.0952139171177055	-4.989806205698868	-5.734649779030334	-5.064510539289046
1.9338677354709417	-3.990723236839531	-4.279700627532694	-3.9683698593807852	-4.701307247890556	-4.785492628862658	-5.592112765789395	-5.551647952229338	-5.2943810550458865	-5.042297753930199	-5.534002510499954	-5.581275554002655	-4.9761142671913845	-5.13928061131211	-5.323709866906772	-5.099651124829322	-5.1084040286767625	-5.192674773751171	-5.304929521742057	-5.00825329909892	-5.65263500722976	-5.056348184637095
1.9458917835671343	-4.35186570241344	-4.102624702502934	-4.3461858674439275	-4.902461432865551	-4.756225503110587	-5.433458662802465	-5.574741360524898	-5.1126800556636525	-5.125177532831027	-5.451405144042648	-5.601511577879511	-4.812260853536867	-5.137097337729293	-5.282937741070566	-5.18067558144658	-4.990120085992551	-5.277812713396839	-5.138722993129085	-5.007173345548621	-5.561696492631953	-5.0573417343281495
1.9579158316633265	-4.010760640042281	-4.48021486235086	-4.411445137445013	-4.849646474916001	-4.893352720400019	-5.31251302170036	-5.63334439308203	-5.032234404822713	-5.074604943068373	-5.391424684322376	-5.850122098612717	-4.989769587360652	-5.059100458013863	-5.445285435273073	-4.989897758979763	-5.258539351115287	-5.383150325371796	-5.112415363249064	-4.9272515312610095	-5.771825278204427	-5.093844923479585
1.9699398797595191	-4.126405004791649	-4.03709046965567	-3.787203892526226	-5.285407085691407	-4.725692424165572	-5.326521518451759	-5.380286178966023	-5.1326753386988955	-5.077834975650928	-5.469391793952457	-5.566167698250744	-4.765339628461537	-5.002227444265948	-5.453385738307055	-5.19791687406084	-5.135392202476813	-5.252837569985312	-5.04159087531735	-4.916451664697931	-5.643396827499323	-5.016160760293673
1.9819639278557113	-4.107289957391355	-3.973874482193496	-4.654434319338032	-5.1374675505957175	-4.5858922565234135	-5.41731671015896	-5.482829132632498	-5.166613817834089	-5.174969326097927	-5.458268886386199	-5.445457649477165	-4.8267126055093685	-4.851862209133008	-5.370970511558697	-5.230856428230788	-5.148166142944326	-5.324099717818207	-4.939318376908684	-4.924635208819772	-5.7201662334341075	-5.0470600761492905
1.993987975951904	-4.05190104350186	-4.534809379288858	-4.325334210470888	-5.196457950587599	-4.730220416939025	-5.441675065904475	-5.563711594458911	-5.130575756116883	-5.028056127043209	-5.576440309729362	-5.5199001833129415	-4.90869448110535	-5.0980512130217175	-5.290724198471462	-5.188145996885557	-5.233177383806248	-5.156213582021475	-5.088453565373835	-4.9162561857726255	-5.659295539123635	-5.081904709146796
2.006012024048096	-4.014952070095729	-4.521471837625139	-4.262958856778522	-5.0232846616160804	-4.831107444351874	-5.387886054734235	-5.4438796753388115	-5.246738509536948	-5.071960011128161	-5.38047924189841	-5.621603275929954	-4.822162965835078	-5.097512449555147	-5.4239451443695845	-5.240083741020324	-5.273515500615571	-5.172703752296367	-5.161376646919815	-5.005837599333776	-5.738699417684141	-5.087107942833184
2.0180360721442887	-4.039370835167581	-4.631421072543898	-4.410243968492868	-5.123669781359583	-4.582868246314604	-5.523142939493263	-5.340842177909915	-5.097023068489408	-5.278051405423138	-5.37676995283703	-5.495710930142077	-4.651182634645488	-4.938804107271587	-5.3441959470267	-5.113924332935964	-5.167984402344043	-5.051179641208648	-5.01606857797778	-4.894721134523311	-5.681618750029078	-5.037939695306798
2.030060120240481	-3.816062765292208	-3.771672167637774	-4.194446843043297	-5.230467628826812	-4.880279374388298	-5.126732431594833	-5.235248672413139	-5.0022268126047225	-4.9672701186294015	-5.154324540936273	-5.2744646509451645	-4.5030388368167475	-4.725367432148001	-5.396750237788497	-4.951238424109785	-4.977709104478977	-4.840654242271249	-4.917920433232061	-4.685017747369866	-5.434008446439099	-4.85424504554831
2.0420841683366735	-3.6334963884246267	-4.284740135971729	-4.0887214383426	-4.472705803050813	-4.694331656045985	-5.044424826940701	-5.137536598296178	-4.8479391019735685	-4.8233741992665955	-4.955366165558452	-5.25581599437497	-4.322971029496895	-4.577893513881556	-5.06765236905324	-4.989211450186368	-4.886863141964215	-4.688405956508328	-4.694590837891477	-4.513998185350328	-5.26264188140148	-4.712134033699006
2.0541082164328657	-3.444688359425393	-3.7519501863281066	-3.5544930762797327	-4.454495436314711	-4.427812831055078	-4.94608322231319	-5.139364071845832	-4.706638396104251	-4.623016802285741	-4.735753140285446	-5.039826363869196	-4.243088002161172	-4.3643565125668	-5.014709611947861	-4.753563522761808	-4.6140770465198315	-4.488751315341615	-4.4745153833729105	-4.437402350385971	-5.113190675059901	-4.516388815311228
2.0661322645290583	-3.221565902670051	-3.8996767849114518	-3.687465429367336	-4.311757287555364	-4.411131475228349	-4.891984834029045	-4.913541013655138	-4.5003740111129	-4.451405769211242	-4.640598454112312	-4.821067066334439	-4.062359262642611	-4.2452977155365605	-4.715550328039794	-4.516720318988879	-4.479397249362769	-4.435702247396889	-4.357395095894375	-4.2793221714650045	-4.834050549601955	-4.383818148355823
2.0781563126252505	-3.213877565387551	-3.540204294871676	-3.96025173070412	-4.146871740535175	-4.394240324186782	-4.636663325853135	-4.906652762114893	-4.375857775275749	-4.325825122571878	-4.502264690022106	-4.5886482180628505	-3.826845412460777	-4.211235583267211	-4.472384853419466	-4.409563566697868	-4.198830232074459	-4.419695863625408	-4.106521221232358	-4.046472991060875	-4.682877948627436	-4.248289261102589
2.0901803607214426	-3.007001451141403	-3.350869869936179	-3.4154341486463076	-3.9037409367337568	-4.209800279741931	-4.734377739907922	-4.537821749815109	-4.2590867372225665	-4.141421063117913	-4.357492021911985	-4.54805650734813	-3.6767316811213684	-4.051633139842138	-4.402247879499175	-4.234906972672602	-3.976554157721046	-4.133789272739622	-4.121230996728176	-3.846591574377321	-4.510198933173333	-4.070949355669898
2.1022044088176353	-2.9105564169663785	-2.8709579484376984	-3.283660233173379	-3.6581974725977817	-3.8752657214243906	-4.255837930773851	-4.424764078443682	-4.15733087658596	-3.9616465053653664	-4.240218402760729	-4.409619524238138	-3.5050359923321617	-3.7839500564774307	-4.213131679656029	-3.9454617967998344	-3.9366403171741275	-4.045114636512133	-3.945374771518771	-3.8010086367934144	-4.387274459185659	-3.8805523728608464
2.1142284569138274	-2.9298697350570673	-3.538948737777983	-3.093088645385898	-3.8485337910791015	-3.538694682611972	-4.233613815400998	-4.199931212088305	-4.046953417408968	-3.907031574711045	-4.109688358119302	-4.24395763437294	-3.472410000861229	-3.751262686081838	-3.890932029496913	-4.020552620166309	-3.733093268928961	-3.87743091066187	-3.742025274513124	-3.689499351608873	-4.201333530388904	-3.80344256383608
2.12625250501002	-2.88836358771938	-3.26831600528757	-2.744511336211569	-3.414610910103156	-3.692504311184994	-4.203484597853772	-3.99984346025745	-3.8313198913920674	-3.844176331505927	-3.82770271942704	-4.13376690197668	-3.4302715670706725	-3.696177751575994	-3.8964201560586074	-3.7644129528296104	-3.6466023159402656	-3.7816330389524744	-3.5505708606126847	-3.572813510309056	-4.171452605471997	-3.6679477405870484
2.1382765531062122	-2.643105902731671	-3.200596643414453	-3.123041267261943	-3.2897006126007597	-3.4275502474013004	-3.8735206905137094	-3.8379661075422478	-3.774422076619577	-3.759468156692411	-3.8082082285319823	-3.960477278170679	-3.316186055364279	-3.4391105329293126	-3.7726892393742975	-3.6287908877265345	-3.5435542320064406	-3.595830045846249	-3.4349520329821686	-3.4177777124595274	-4.0376919725288225	-3.5442319961349176
2.150300601202405	-2.738779985961957	-2.8240787885245724	-2.4616721895927647	-3.5819393416632543	-3.4288133923995767	-3.8995776132217888	-3.9288965328458207	-3.7771130553152936	-3.6575989115019722	-3.6927394434159373	-3.8935734240263833	-3.1433166904021657	-3.4515202730678	-3.7038738053993474	-3.5126972047454106	-3.4220397657093455	-3.3808047054999015	-3.3616404096821655	-3.152542923865053	-3.8040748033606553	-3.440864663010058
2.162324649298597	-2.5857863312681357	-2.4379901293193775	-2.219857375194204	-2.9747626157906475	-3.3566293479363702	-4.0115462883361275	-3.7125822890649394	-3.604851812505231	-3.475901066856353	-3.5646710771985197	-3.72699941955044	-3.140083449382953	-3.097927965352335	-3.579946875961146	-3.4256515323265475	-3.1748110285187567	-3.476722456548222	-3.227071641938326	-3.1268683226667053	-3.7583215737391447	-3.2839491299727235
2.1743486973947896	-2.689262394040838	-2.616650555152269	-2.252679846689272	-3.1797065487298024	-3.150307742339178	-3.7506879238338406	-3.5446411011455288	-3.4175818557660533	-3.397545128510155	-3.3294960558720974	-3.4232912467479926	-3.0793894758520945	-3.1328358278031487	-3.5133558603887933	-3.4558621640787406	-3.12601812427783	-3.3935383742880956	-3.138213681605784	-3.0511429583509013	-3.508128778621864	-3.2075167822047144
2.186372745490982	-2.3250406053081294	-2.8043634417063386	-2.575966413722491	-2.9074452627599316	-3.2808496591125005	-3.5814731651045806	-3.4352965915107285	-3.2777749502603757	-3.2009699278434063	-3.4067250463812506	-3.4299467490410587	-2.8187939125298502	-2.9866268156045153	-3.3523893748931974	-3.345592205815222	-2.9642019427006128	-3.363144802758996	-3.145108005475797	-2.8979393455938296	-3.408167602936401	-3.1253907910529604
2.1983967935871744	-2.4009778263954904	-2.862933185163164	-2.2839281714068913	-2.9560587780127516	-2.9278454910540983	-3.346040775970627	-3.4614461406459376	-3.2375207263556915	-3.205430271939834	-3.2366152714163055	-3.22471470597555	-2.812582355352407	-2.876309264859177	-3.180726983901225	-3.1010428251661546	-2.805703091308331	-3.416156185943227	-2.933800763736249	-2.7326226931602013	-3.445024636328678	-3.0223740072045993
2.2104208416833666	-2.356850886650725	-2.185746120698105	-2.1704172743265464	-2.959803152670851	-2.9765001924323466	-3.4289754957766387	-3.4302441407373556	-3.069672450896878	-3.1237748029660963	-3.169230240730053	-3.2596334942659437	-2.6348618329024704	-2.689010675693927	-3.226921285066819	-3.136338829355947	-2.8189601531818163	-3.2855851202710737	-2.745827344433847	-2.7404185815291258	-3.2174800357381033	-2.9313126055162337
2.2224448897795592	-2.3885338535389273	-2.094511102553712	-2.2544718247670854	-2.8311017159284253	-3.071063816019874	-3.5098567870281814	-3.10330311928516	-3.019253609976448	-3.0619999933930657	-3.0950269332231084	-3.1308317099821483	-2.5790261306594653	-2.7016604400905333	-3.030358407317797	-3.09173296675558	-2.7608213417571372	-3.1180791903769913	-2.798959210603903	-2.6937337083451207	-3.1253086066252815	-2.8729817234113972
2.2344689378757514	-2.277706766445008	-2.391391858215074	-2.371968016281115	-2.9156813889366004	-2.880225407898048	-3.108760084562836	-3.0122658977971963	-2.8442736407300027	-2.929494308802054	-3.044353565081383	-3.0159425637664734	-2.556829778992502	-2.527913828183057	-3.0374573529981927	-3.0546214155493505	-2.694905200452164	-2.9684754330711702	-2.802010882824569	-2.587757918588736	-3.1592911081897714	-2.8090663208682654
2.246492985971944	-2.182018150266399	-2.50013529427591	-2.073130964036975	-2.496573069451372	-2.887487979092563	-3.2038293061575827	-3.09795958830916	-2.8040636462091237	-2.825086561322192	-2.92642598183165	-2.88976232081749	-2.4901248466410086	-2.6613788603673503	-2.9187444589749725	-2.8289355442101516	-2.555842474602616	-3.057392147351402	-2.595142539807649	-2.3747951935190823	-3.143900274221879	-2.725636460073326
2.258517034068136	-2.072101205298037	-2.042503623875143	-2.185349214362194	-2.3621044170807277	-2.6674597980564085	-3.2571732319023194	-2.8624837027963155	-2.784274087111702	-2.909112203204523	-3.0065952520123305	-2.941159290131738	-2.546555347169738	-2.5258441118897905	-2.9900849425938922	-2.855765914008122	-2.469763346753089	-3.0528751507260945	-2.638692920704813	-2.4065742038013154	-3.0396043374426434	-2.6808038150460467
2.270541082164329	-2.0715873776369214	-2.3424528303024608	-2.175081777474145	-2.3356781363619246	-2.9075182161799713	-3.1758627307642486	-2.7416336595928628	-2.642200718233701	-2.8337962734552233	-2.858559769845299	-2.8979643010380656	-2.5679896160317974	-2.522615144124229	-2.7051266485816003	-2.7379465656826305	-2.4247677288495404	-2.9290291032607536	-2.579212286370332	-2.4526336070362573	-3.063983581916692	-2.6482820036369334
2.282565130260521	-2.160620140256919	-1.8707745483293718	-2.314597858737442	-2.4003781423993096	-2.890770631323541	-3.0410762306796104	-2.7721421693114445	-2.7188085639214847	-2.715743361874404	-2.8185138510474728	-2.845263888526638	-2.5106807850911084	-2.4491477763325546	-2.784125876112876	-2.5854167853161236	-2.276445813262227	-2.819887952136124	-2.618795504948662	-2.4562776906242383	-2.8553608764268676	-2.595241422332921
2.2945891783567136	-2.0779511644675046	-2.3773930492382673	-2.0484570599537504	-2.622175731035634	-2.5077011690931172	-3.1701409240084817	-2.671263374148622	-2.5474658929478298	-2.6836575049511997	-2.7450293392500322	-2.7489017269990828	-2.383410186260346	-2.518687107827468	-2.7475047336583707	-2.6991758679892723	-2.3279601342225953	-2.925036644421417	-2.4685455383925863	-2.447795719550868	-2.788325883691458	-2.575328937605396
2.306613226452906	-2.1898984322098975	-2.4754191874945963	-2.1294781830539704	-2.5051989689709115	-2.8118930205854253	-2.973375139717128	-2.8877597537653736	-2.5814654412571048	-2.612914017628129	-2.8185579317121	-2.7443584842986537	-2.4033365370795705	-2.4010688078629236	-2.7233018183768203	-2.6101972786457184	-2.381165173143083	-2.513496509301977	-2.4896863085834005	-2.2468345051123264	-2.7756402680737224	-2.563752288343642
2.318637274549098	-1.9399342546615492	-2.215654231837985	-2.091584995290203	-2.3413828778821713	-2.474188411236717	-3.127914320694928	-2.724777311682079	-2.6050519173539675	-2.565418924189614	-2.7339621694203204	-2.6514502579115637	-2.241688645410018	-2.3288174939949493	-2.726949619035156	-2.4039657943259387	-2.3338065608488394	-2.5763488042421048	-2.366486930755275	-2.150974294307124	-2.7205219336362694	-2.4660439874358384
2.3306613226452906	-2.017932829491812	-2.1364461626262123	-1.5655371990668199	-2.4312917654225865	-2.5484388275837255	-3.1147131109850514	-2.696418724514525	-2.5419268136173487	-2.695069288850907	-2.619487939431834	-2.6584664720760474	-2.206082224058957	-2.1965693641101973	-2.7881255109001737	-2.3099344411650287	-2.285099021615067	-2.4620608546222287	-2.487791098724519	-2.2629925826695594	-2.828734467574149	-2.4426559349553374
2.3426853707414828	-2.022651030466459	-2.1301641512647587	-1.612100320809465	-2.289177157789984	-2.598955383175877	-3.026250328731188	-2.5821392890100068	-2.5446757144511136	-2.5944520653339316	-2.6076946017042055	-2.517878833842813	-2.3193066214814535	-2.0972853397357234	-2.7419778166893836	-2.3849268758507964	-2.1510149386610893	-2.6446682286950973	-2.3689602592777828	-2.4036861395513704	-2.569032788016466	-2.410349894226948
2.3547094188376754	-2.020300940367308	-1.8641304131486838	-2.0858007856029213	-2.3742432204810426	-2.322832889710953	-2.9847712396371735	-2.573839512530111	-2.4181984848936517	-2.5737793212031903	-2.446167805405842	-2.5030185070033246	-2.2029469718661665	-2.0655928425474155	-2.5146519647589898	-2.319819913153053	-1.9464381239237378	-2.725292553512536	-2.2303028177109736	-2.4523215807068137	-2.5772664932859435	-2.3600858190724923
2.3667334669338675	-1.8580589215440315	-2.0738676548966466	-1.6733665374484836	-2.279590179457808	-2.619063420959526	-2.997911407844259	-2.7148739385519054	-2.449085864535087	-2.5819905839466863	-2.5312318091437107	-2.482537297734569	-2.3500867543181525	-2.1103757247934034	-2.5609443307688062	-2.318620143493886	-2.0972162983880285	-2.638570586144105	-2.2544796878878364	-2.1694297928915827	-2.5235844544858357	-2.3642442694617176
2.37875751503006	-1.9162670245404638	-2.18137580778796	-1.689654285306815	-2.1932163529537787	-2.4126499451465566	-2.7606458917999923	-2.6458038011853744	-2.3539159195102637	-2.542030634473986	-2.644335766141508	-2.5607482054398947	-2.1661772879546253	-2.0965468886238217	-2.5082501890431033	-2.3824068704569203	-1.994255232337974	-2.7475440127610327	-2.110118153040258	-2.199334037616926	-2.312379208196133	-2.32088277571587
2.3907815631262523	-1.9418747825761038	-2.3851620543197303	-2.284720436352285	-2.2902201830209354	-2.344121035316135	-2.7980639940302114	-2.703543209816147	-2.3992852437442567	-2.4247642657613437	-2.594018265058812	-2.541789740299348	-2.1516867467695597	-2.0659579053640864	-2.3025451459536277	-2.3285388572943537	-1.8478382630577173	-2.5251844163986625	-2.194960078739344	-2.1096218793294765	-2.3751220401057296	-2.330450927165393
2.402805611222445	-2.1810355852665704	-2.2449005123318067	-1.868990664741996	-3.1212249753210313	-2.4906408241251006	-2.8012947750986568	-2.654495792684801	-2.289048548476211	-2.3884868690048333	-2.6455989863759344	-2.439046122632026	-2.1885309267369517	-2.2562311012179137	-2.4415564011421007	-2.457991326349732	-2.041511535419434	-2.6132774719503327	-2.1890782283991204	-2.242920210929317	-2.3230046738834003	-2.3939432766043636
2.414829659318637	-2.002426481962459	-2.4116567757196297	-1.5387068098648227	-2.4141760118202096	-2.4367007943542247	-2.567111827682211	-2.4738293102469466	-2.3148450234723192	-2.331658037035982	-2.6462786671317784	-2.3185915986302397	-2.0610229529448594	-2.2453654941329684	-2.3273454676106784	-2.379759803255983	-1.863304971089494	-2.5389081354833603	-2.17758088149946	-2.269348457786332	-2.3610857597080317	-2.2839851630715993
2.4268537074148298	-1.9341034937479251	-2.0337689549291	-1.8321147020367055	-1.890273279423159	-2.2707757936817075	-2.8630116041985243	-2.60827952620214	-2.3440206375616226	-2.3776993403752926	-2.542836067129099	-2.4024392468279823	-2.0617167688836977	-2.1019608865543633	-2.4489281212271563	-2.4684948492993417	-1.8893093443520546	-2.5568989137413385	-2.270143324872839	-2.249350478408578	-2.441121525078735	-2.2793623429265684
2.438877755511022	-1.9559900469068245	-1.8655331796170427	-2.2312381979680502	-1.967350695031816	-2.5268468223782645	-2.7482262540118425	-2.5134661340203888	-2.2361614196714408	-2.266577705842324	-2.5270053449760392	-2.344990298310296	-2.104535088383335	-2.122283381127633	-2.3584471994225793	-2.360092351004153	-1.9020351684646866	-2.581224498397709	-2.0909724771914466	-2.217779482887406	-2.341995843262897	-2.2631375794438093
2.4509018036072145	-1.8773076848128314	-2.092155606997508	-1.8182130604036226	-1.974319117393373	-2.5638615360764865	-2.6224626841808756	-2.6065788911294248	-2.25416305342104	-2.304964971402391	-2.4467916853059193	-2.3008306399861485	-2.003979178975623	-2.1073586055664495	-2.201118115052611	-2.3691701979089976	-1.9366354948035673	-2.405748191098401	-2.0322700772809847	-2.1706725701225063	-2.2941189709802354	-2.21913601664495
2.4629258517034067	-1.9393430968194552	-2.010712229711758	-1.5928027226172512	-2.2095146112211306	-2.459793795874977	-2.6493588366080334	-2.4519441500739716	-2.281241152464595	-2.293122912315579	-2.4659218141164425	-2.296796710271342	-1.8696845855745208	-2.10156375309595	-2.228671359206876	-2.3859399686608693	-1.9337130324644587	-2.4715452137454785	-1.937641894278655	-2.340100303688655	-2.2728223282017206	-2.2096117235505863
2.4749498997995993	-1.9819951889175527	-1.707753482097684	-2.244445923232057	-2.426972247111903	-2.346778675438652	-2.6577950001158324	-2.482592153015157	-2.2621718222678524	-2.2563635556741968	-2.4913119458712534	-2.3361790067114243	-2.0308435206826556	-2.2697862803157562	-2.3063005794146285	-2.281570983172892	-1.812273984768956	-2.4607594346206074	-1.8494031596676688	-2.2777474097585393	-2.231253710662309	-2.2357149031758787
2.4869739478957915	-1.7835130540658068	-1.8043142196331146	-1.4455966715183277	-2.071309736870779	-2.387991608106834	-2.5767590437554877	-2.521083702763886	-2.3136683528425435	-2.2670168696830304	-2.4225505794399895	-2.5400239568489584	-1.8834717391080185	-1.9945491195432283	-2.2449628237697623	-2.3374028553425013	-1.720780575959281	-2.4535778800325057	-1.8793128963224166	-2.0987051933385095	-2.3849871393804234	-2.15657890091627
2.498997995991984	-1.7724487790371177	-2.2636185794298136	-1.6266813770439232	-2.2432933802512394	-2.29259942585918	-2.857122084545996	-2.6200409915122895	-2.211520186563562	-2.288331031767921	-2.559576756109612	-2.3329961478553587	-1.9339635096423606	-2.0223879218546497	-2.2221373693699746	-2.285517435844882	-1.7716028215630244	-2.3625410982701944	-1.9571048199651846	-2.079263481344013	-2.3260332407676123	-2.201439021929895
2.5110220440881763	-1.8099488209125871	-1.7435198632268418	-1.6025166370577728	-2.0265437721476527	-2.188058652876352	-2.8265181120555956	-2.661456323324751	-2.264916882953748	-2.2052486777443483	-2.5702134380306028	-2.194052073792337	-1.862498484423757	-1.8727762185507755	-2.2494877979794934	-2.0473435291433684	-1.875124040889235	-2.383046474280332	-1.903412486444065	-2.1543261746584172	-2.24458412696709	-2.1342796293729562
2.5230460921843685	-1.8494939618356714	-1.6444732539224476	-1.7243898137589464	-2.250779216786821	-2.093358246865769	-2.6131847389790783	-2.559994241994491	-2.2302461792084136	-2.2722292976673844	-2.5329627611042564	-2.2685254789728164	-1.847606994475464	-1.9246702879574178	-2.264166245733141	-2.361459279852064	-1.8606652562587116	-2.298522640977592	-1.9960408904964817	-2.0819951779293686	-2.2693108307691015	-2.147203739777272
2.535070140280561	-1.933271497497727	-1.4151758423934364	-1.9341040809421843	-2.507892782332151	-2.310065712362605	-2.6386365147738204	-2.5491161095693675	-2.1512830639127456	-2.245509346815534	-2.4470767365374826	-2.168398687222994	-1.7261217811233114	-1.9367716881200927	-2.2074604361470582	-2.505271848214934	-1.82608053273907	-2.385462203683881	-1.987313208416496	-2.1416679034516948	-2.101168379279746	-2.1558924177768164
2.5470941883767533	-1.852938144822928	-1.561125996353756	-1.5074625461682947	-1.9373109723160786	-2.2193448657941945	-2.5944578758667474	-2.517235711673406	-2.1635265663330587	-2.2769279082756313	-2.560204495795015	-2.4008888579999295	-1.698805729526895	-1.7386247448048966	-2.2621844531035302	-2.5646612993049986	-1.8291902039722228	-2.388009375979335	-1.7996365439728985	-1.9286412446331684	-2.153384449241145	-2.0977280992969067
2.559118236472946	-1.7065242743870652	-2.115420695806785	-1.9762526248210608	-2.3760141541452997	-2.044784615207611	-2.6593922330039117	-2.4575814458448706	-2.0735471549364464	-2.241432776555117	-2.496714768869058	-2.3749971611086287	-1.552957737019903	-1.8060114826281024	-2.203521462925547	-2.3201613157958576	-1.8423918858664998	-2.220950711922187	-2.0423529667210416	-2.0807078487891335	-2.0872730231124095	-2.1339495169733262
2.571142284569138	-1.8804305456624317	-1.702996975032357	-1.6510918937788484	-2.720447739143169	-2.346339810187658	-2.6064574787338035	-2.462201281786132	-2.0730857096688453	-2.2248974352930224	-2.4373249188330233	-2.2464088880598876	-1.6590078778876078	-1.6696386467458935	-2.2155820175415264	-2.4144291949383048	-1.856603495289487	-2.2532236088955777	-1.9534189378918416	-1.9868087981173779	-2.234463355829728	-2.1297429304658264
2.5831663326653307	-1.7104902215808404	-1.707459799476019	-1.6973243415078263	-2.4139546104392204	-2.0504901094484334	-2.618723318145043	-2.4065966354839494	-2.066305660207461	-2.1144688533033316	-2.5092019412385262	-2.258077601147642	-1.8127312892141445	-1.751144972580156	-2.2480298526990685	-2.3207790117485594	-1.815498496071493	-2.0842140114975707	-2.079154408547846	-2.1630302252658598	-2.1270786897123317	-2.0977377024657664
2.595190380761523	-1.8334400625017655	-1.9696598836858554	-1.60984555610868	-1.7905704786068906	-2.17302438317931	-2.568659073229571	-2.365959021536978	-2.0373431500910812	-2.2648643873055745	-2.411122905458196	-2.1086324559589764	-1.7988602644555345	-1.7890282654813638	-2.2073494771710935	-2.3193574680928446	-1.7649660349231084	-2.275680451371998	-1.9485807591208701	-1.8788360406683555	-2.109300320204722	-2.0612540219576383
2.6072144288577155	-1.700836258938742	-1.7415662576212338	-2.008653413411734	-1.8405388668119174	-2.153302960303677	-2.5969415854727007	-2.3515341747057015	-1.9573145353228467	-2.1835300810241685	-2.3817692571616247	-2.1835797545116344	-1.6364936003142205	-1.8937660013400306	-2.2604997103116964	-2.3590476086848295	-1.8504297220253147	-2.237389088015066	-1.9600905699156392	-1.8952908793908254	-2.1339856468373393	-2.066327998606047
2.6192384769539077	-1.7087077839075415	-1.8103265756751346	-1.7447079150413907	-1.802137562189761	-2.250198366753432	-2.5400979054823445	-2.378169328462816	-2.101827990889236	-2.233308178804915	-2.387603542513575	-2.197608286840492	-1.6417373050839699	-1.6999566542281492	-2.2306105276012618	-2.3792603436184345	-1.9242595301683607	-2.1765426186367502	-1.9036482798034973	-1.9116932492082954	-1.8948853372321586	-2.045864364107076
2.6312625250501003	-1.8605413392779213	-1.556119884857158	-1.6448015553240853	-2.0715322182283007	-2.2715324788956246	-2.4617069958638105	-2.277304459504905	-2.1277822910347046	-2.2904978532398586	-2.4662541697487215	-2.069108667193536	-1.5794407590438349	-1.6724483312045941	-2.3351611501812144	-2.3524473198045084	-1.6962683440610433	-2.084032772475216	-1.790885707805813	-1.7883782938812791	-1.9773516261074469	-2.0186798108866792
2.6432865731462925	-1.8638765747536152	-1.6803465676254903	-1.7559236955776667	-1.9973978306950515	-2.1173089542859733	-2.5661056878409023	-2.288728702291245	-2.1828531133220612	-2.270544406598613	-2.4080042566177116	-2.140193360898181	-1.5574440672600727	-1.7435420199138818	-2.2316806345845626	-2.194777087648026	-1.821280181438824	-2.150493768570332	-1.9487343466170963	-1.7833880428428237	-1.9844399398137929	-2.0343531619597957
2.655310621242485	-1.769148702074625	-1.4526814536069588	-1.8384223561573867	-2.0953408746924067	-1.9915102994337288	-2.5036564303507394	-2.3820246447643902	-2.1416820697167416	-2.158760877759817	-2.398904515227531	-2.282685151808316	-1.5623232158124387	-1.7316129479844071	-2.026953046609921	-2.223400617714683	-1.9126423029175363	-2.107481411213235	-1.8477322551753874	-1.663567082237	-2.0246222787550416	-2.0057576267006145
2.6673346693386772	-1.8146115743689404	-1.6709886337413005	-1.9034557497053521	-2.252785748168012	-2.0934197344339536	-2.4392528679306253	-2.106898683396669	-2.097099298860241	-2.2515196996790783	-2.320702228067632	-2.2188466291722366	-1.6141888822349078	-1.7477193197344536	-2.189928896027794	-2.262002546660114	-1.828595547054678	-2.109509426709185	-1.8466116508558046	-1.714248522773248	-1.8534071673984334	-2.016789640348633
2.67935871743487	-2.018404129861514	-1.5910708130675744	-2.142280185069067	-1.585373394216909	-1.9924703429522475	-2.365205081620039	-2.248546279267166	-2.112816572380234	-2.263661096523241	-2.3489119511154786	-2.317229547910105	-1.4684973122067069	-1.687242422243267	-2.3488155465030442	-2.260341851270045	-1.9107998304322371	-2.114386497559362	-1.97372742096286	-1.705789810838895	-1.740162043101137	-2.009786606455056
2.691382765531062	-1.7764945575124687	-2.1322189034345027	-1.6549366231233154	-1.8467174068671852	-1.8927395246614775	-2.442633678937284	-2.233413021792746	-2.0205896391138394	-2.368635270647412	-2.3125649372789456	-2.2548405269588416	-1.6021948045736147	-1.788173075747625	-2.371752230029173	-2.210323243942205	-1.8704532970656425	-2.2250161692693258	-1.9356754990517069	-1.756453349912997	-1.9403403146835712	-2.0318083037301937
2.7034068136272547	-1.857369767929964	-1.4487606717517616	-1.9335225827873144	-1.9336226987850067	-2.207275115278906	-2.3517128404197134	-2.344088560017542	-2.0914584247602015	-2.1999142967577927	-2.377783804528216	-2.3746749001437375	-1.707167693104221	-1.7255998065330354	-2.417139162422238	-2.1888835134342	-1.9536024370238179	-2.0834101350979246	-1.8614933911934546	-1.828838873889657	-1.9323884503781565	-2.040935356311843
2.715430861723447	-1.7603376150955274	-1.7225924445557523	-1.594709125192748	-1.769064695807364	-2.0512058334465992	-2.332961743790518	-2.3740850230857866	-1.9835734783902441	-2.2396028216451667	-2.4851115667066184	-2.316566344912181	-1.5004987457472125	-1.5691687241267842	-2.5460358926025424	-2.2563852618681777	-1.9520027120043753	-2.1737680371223282	-2.03579172563871	-1.8078800972920885	-1.7898879119809705	-2.0130614900505845
2.7274549098196395	-1.816272361555385	-1.5158605624380397	-1.5097199284701066	-1.9054994462537893	-2.0926573669956743	-2.2659157333821023	-2.184592597581347	-2.2113576594633977	-2.1711452769294852	-2.4163897041711477	-2.3640167878747302	-1.5078862534506414	-1.590665754681399	-2.5766035058083236	-2.1423839094502766	-1.889186052030813	-2.1933187359201605	-2.0387182467771217	-1.7163801426476648	-1.9759603509409538	-2.004226518841128
2.7394789579158316	-1.7399692104844378	-1.570723308247445	-2.0202908495677607	-2.0359069323143553	-2.238769348738819	-2.45484441481491	-2.1926293233136915	-2.079945900521264	-2.2005781192768645	-2.390217642988637	-2.396206857709761	-1.607383719950783	-1.7108339473795233	-2.5852291483429912	-2.1565381827956243	-1.9445285708894966	-2.205789375970906	-1.8718836481002015	-1.7617989446030786	-1.8180276197039227	-2.049104753285724
2.751503006012024	-1.748584914577552	-1.387046609257534	-1.6585871679214712	-2.006982123214961	-1.9716033207257344	-2.6786296578126527	-2.1989331929133114	-2.0586577234161103	-2.1929908076863827	-2.3607458489172113	-2.336907001288046	-1.5165958225517233	-1.8479903283941925	-2.4350085194685014	-2.173785826643448	-1.9292004778608578	-2.10263172612344	-1.8947560513724746	-1.8207825075086586	-1.7957209168217723	-2.0058070272238018
2.7635270541082164	-1.8509615148273713	-1.401742537535394	-1.5238183386306494	-1.7200785820671511	-2.105159003471557	-2.4420890566970157	-2.2277085389364286	-2.1177061657653917	-2.180801441842741	-2.3471595353690304	-2.327300878707132	-1.563280335548212	-1.865101169916711	-2.5124467264568424	-2.2266351675297056	-1.8935099479647701	-2.1442845381122866	-1.9219199600637515	-1.762084624825796	-1.9020673652014293	-2.001792771473469
2.7755511022044086	-1.7255279130836754	-1.0878171411742161	-1.1502724794434924	-2.200483783580172	-2.0188584987791227	-2.392974644411317	-2.1596567307289494	-2.1008107477438673	-2.1655809753788358	-2.40353990139518	-2.385682110761302	-1.6148454393217242	-1.7053392961941414	-2.272330061596792	-2.2508522023316697	-1.6484501408746004	-2.318424606963897	-1.9157332852194955	-1.8468607186938906	-1.8682843205460928	-1.9616162499111216
2.787575150300601	-1.7176855428892281	-1.090342168280062	-1.2189184735149787	-1.6974780085059857	-2.283718857150863	-2.4413730990850664	-2.157348182057767	-2.1125226166094695	-2.2119911633376548	-2.4547622947180714	-2.2404434523518937	-1.5891196891244284	-1.8696470765221096	-2.483276041666475	-2.0467775075429793	-1.6992475131835958	-2.6258051907827054	-1.8663967676597113	-1.736710546023931	-1.8982524448401918	-1.972090831792358
2.7995991983967934	-1.8174725204316715	-1.2488231611567209	-1.2373942818758974	-1.7794112796954666	-2.2845020586403044	-2.744792436648624	-2.2588889588053007	-2.0887074460998942	-2.131490655974688	-2.4096546667158294	-2.2080247187793827	-1.5192316467761562	-1.6596457721827627	-2.505280348669506	-2.2403915463849984	-1.812744670501826	-2.3485942723339166	-1.827496788198733	-1.8326687896520013	-1.8219922200072622	-1.9888604119765474
2.811623246492986	-1.8021818685881603	-1.7165507513394365	-1.6681906254432293	-1.5675300918039667	-1.883157475274385	-2.470690985838223	-2.3647494628447583	-1.9973725570937113	-2.221183684898757	-2.3875139655705295	-2.517715900617136	-1.564686693174175	-1.7642981095410661	-2.4094372527037393	-2.1336589932365713	-1.849389643632395	-2.2333711696209018	-1.9587086698377643	-1.9005017061091878	-1.8428885090176212	-2.0126889058092856
2.823647294589178	-1.7605345534671346	-1.1771692968192338	-1.5244891961607714	-2.1834379858892836	-1.8070390755515642	-2.4717976596731317	-2.281466120950173	-1.8990915003383098	-2.0989792454709155	-2.3196328004769096	-2.1894684025901805	-1.6565763614403628	-1.9206610158980457	-2.398359821358392	-1.987842376655157	-2.0401037813855707	-2.428001619189609	-1.969357677934827	-2.0460957628183403	-1.931081231322381	-2.004559274269514
2.835671342685371	-1.6588146150443808	-1.0644937125055354	-1.2481368399016448	-1.6661066760565297	-1.9243953192256515	-2.5961743140106877	-2.268166328968073	-2.031235777883465	-2.280173927113384	-2.203577402090918	-2.1456697974187557	-1.4849440718966678	-1.8832581690398582	-2.4243757028239723	-2.166511256941436	-1.845455668388535	-2.4877026256440793	-1.994361965991025	-2.3121185690375774	-1.9066943837564985	-1.979618356186934
2.847695390781563	-1.8045346932060216	-1.752505416763605	-1.2964779893829	-1.687798547691227	-2.0308861513632626	-2.3238077606793675	-2.3485397873828435	-2.005428751181371	-2.1514273875139294	-2.351019289941308	-2.2027814799314256	-1.5303509908736446	-1.7492581137465795	-2.3911357314097947	-2.130147651646467	-1.7503647171320313	-2.448902441257879	-1.8825584273979015	-1.8556106107084018	-1.425684706952642	-1.9559610323081305
2.8597194388777556	-1.705268996901214	-1.3054784109698327	-1.6979940175801154	-1.6432680169273004	-1.8666778990818873	-2.3983685265716947	-2.2503568940750007	-2.0332974774573964	-2.1798052045859695	-2.403656840023074	-2.1731944255067193	-1.565034669855691	-1.9008369481481115	-2.321393127466025	-2.0913940973590464	-1.9615362800611311	-2.4706498445636944	-2.024589889514803	-1.8385219423982002	-1.6922983781106558	-1.976181094357878
2.8717434869739478	-1.8968279835878825	-1.7544805962048153	-1.2278889884448507	-1.7152044166247824	-1.900999996521278	-2.329938065455366	-2.100352204930444	-2.215004602239971	-2.0935661100064586	-2.3421826273191066	-2.200758147984681	-1.5659826131553505	-1.9107745073906521	-2.4074049529772834	-2.1678099357546388	-1.8083498635317699	-2.434865144578036	-2.024727512583864	-1.9341424480954053	-1.8216154893687628	-1.9926438103377702
2.8837675350701404	-1.8257277069584954	-1.154303737948079	-1.0130726167585746	-2.1686839754540888	-2.012464188523302	-2.2885657479018127	-2.2295254954623065	-1.987607295062786	-2.2059680753428648	-2.315308826458085	-2.207775831164853	-1.3922131833357236	-1.9354057099688617	-2.3453820234063203	-2.1258860772713515	-1.8604633718167927	-2.5334519667760773	-2.013308687946832	-1.9802976801907235	-1.6990853101242838	-1.9647248753936104
2.8957915831663326	-1.7316700356873804	-0.6900571900862078	-1.631310268254989	-2.1861565602872646	-1.789753840837605	-2.241112919792631	-2.3502255450245872	-2.1275290113398326	-2.0365775232404224	-2.11771798511543	-2.208320201365213	-1.5273175583028222	-1.8938937685086408	-2.0480511707695666	-2.1193313703094105	-2.0420251713747524	-2.5153766846984253	-2.0473767984663582	-2.1006879438267165	-1.547462921352008	-1.947597723432013
2.907815631262525	-1.6521264185641351	-1.3833779213290223	-1.6253420466107256	-1.6651297878863671	-2.0471581911854315	-2.488868819591411	-2.3051349930167935	-2.073337148589886	-2.101109124738732	-2.0988355267811816	-2.2623685329547274	-1.5805423907515617	-2.0546526224545554	-2.1223270064000728	-2.0669928252305043	-2.052630146922158	-2.4384900030917054	-2.1801425173646862	-1.847258835588732	-1.644634880056995	-1.9845229869554692
2.9198396793587174	-1.7220943658749404	-0.9293286953540922	-0.953432958449754	-1.6164527391887298	-1.9601701283727506	-2.8296643134675534	-2.249367068568046	-2.1289305109085426	-2.2928440819236107	-2.227441270485265	-2.3194235787286153	-1.5738147951845174	-2.0237125772181432	-2.2165252461982843	-2.0128645564253844	-1.9585502452934076	-2.4718398399244284	-2.159284468791075	-1.8082070533029355	-1.691061750867158	-1.9572505122263617
2.93186372745491	-1.6935973040452572	-1.536559112343995	-1.4209596557697153	-1.694763443575053	-2.0041204441165634	-2.717289201064205	-2.1737788957630104	-2.1042254180923665	-2.2081680081605755	-2.1690326530387156	-2.2147376219428065	-1.517593153928614	-2.125144776097825	-2.222533979933391	-1.9864750100796553	-1.919737795426677	-2.4572568068605687	-2.0435425544127135	-1.8639483568739363	-1.5815401217401917	-1.9827502156632917
2.943887775551102	-1.6863222453751683	-1.1239945619422869	-1.5678945248146137	-1.6083923323673086	-2.016318274104569	-2.7631555823504907	-2.23518859316447	-2.0422450122019766	-2.2309521107833157	-2.0361752373808724	-2.2814503511719364	-1.452715610925145	-2.028833392046225	-2.147323711310344	-1.9272324119693458	-1.8890057799565294	-2.684135610028367	-1.9388732649342568	-1.8452551831413417	-1.5224323520285081	-1.9513948070998537
2.9559118236472948	-1.8457192215452678	-1.2415337131955488	-1.7276922714090597	-1.609206807448047	-1.8982972103695843	-2.695517207996611	-2.18571620113642	-1.9387413581605515	-2.2445391643971973	-2.132135987941007	-2.2086914901673667	-1.2791653578309887	-2.021097516271416	-2.2465371700402055	-1.8973480048270723	-1.733595343320776	-2.5479974441313695	-1.9214863520430399	-1.8116787151705886	-1.6050242805707349	-1.939586040898643
2.967935871743487	-1.76224558013493	-1.440906191511716	-0.9109304854273529	-1.9342770741663535	-2.134029886898636	-2.5156542237812385	-2.2525701399091185	-2.018205754181641	-2.271944705581334	-2.2560954624970746	-2.3076496644808766	-1.3773580029495458	-1.9882534730631294	-2.225626661524853	-1.9629713354920943	-1.8557293482923831	-2.464167825070614	-1.8234433356857802	-1.8157935778276548	-1.4935001502245808	-1.9405676439350454
2.979959919839679	-1.7404697822678368	-0.966112994094951	-1.3132396195891978	-1.9309657758772558	-2.0157278478328227	-2.5072471243822134	-2.2072459330471714	-1.9819601902286432	-2.1972468240979177	-2.099100160054368	-2.1669641025035666	-1.3253830311227985	-2.128580725311678	-2.1909531759764045	-1.8685020165994595	-1.8359895603985112	-2.509971918862814	-1.879631786613837	-1.814172578141998	-1.4908996146399218	-1.9085182380821686
2.9919839679358717	-1.7320720405971626	-0.9820676285208124	-1.037430424406737	-1.851359676272299	-2.779180498547988	-2.434306846070685	-2.2226110586586163	-1.961825111943343	-2.2446955494642937	-2.1446277164542575	-2.204777689410056	-1.3005807300648207	-2.0243658850890576	-2.130034993097303	-1.868745989795488	-1.7568171595932243	-2.468263196843534	-1.8304225997528532	-1.840911265901778	-1.5216458972463862	-1.916837097886535
3.0040080160320644	-1.7295402957008656	-0.9848311073933647	-1.2004880049092115	-1.6688474213058657	-2.160838199767065	-2.3937853528497577	-2.1898034097461037	-1.7778934601962404	-2.191964394367188	-2.0648731551056416	-2.1038468323495696	-1.3746986083664736	-2.0826097283454423	-2.204147271718563	-1.973688566055627	-1.5523338689118102	-2.6217322783741976	-1.946962705736808	-1.8663361248100436	-1.6428777887043138	-1.8866049287357072
3.0160320641282565	-1.7089625709220702	-1.3476281391689313	-1.5493038138196513	-1.6927588874966197	-2.210371467608101	-2.4352464615701055	-2.287506745630355	-1.8417985114630853	-2.1271761718763464	-2.1600276954498807	-2.273752264812541	-1.3852952327161019	-1.993170664135313	-2.1727941409522336	-1.957859899906176	-1.5569677208285424	-2.5525744039248077	-1.8829527293027992	-1.8177350302629514	-1.5590798001524726	-1.9256481175999542
3.0280561122244487	-1.7423308546725942	-1.2137591877534923	-2.0343580864138824	-1.6343567147324847	-2.1262532338363647	-2.59058854875798	-2.235652652315297	-1.8283642574032264	-2.098225696309703	-2.005799890960268	-2.492661502416572	-1.360513882985595	-1.9427154648383067	-2.163210330830901	-1.8968381660586882	-1.6018954603730533	-2.373075771610679	-1.7586672499914482	-1.7722898359453714	-1.396370072405541	-1.9133963430305723
3.040080160320641	-1.7187197474385913	-1.6086436030893934	-1.4505870366762175	-1.3802167782944557	-2.124533318649701	-2.4753183434299744	-2.199576922900518	-1.8709418639432855	-2.0786774371546106	-2.016871254945827	-2.3965444662481765	-1.4910313245934237	-2.048694900040283	-2.2379043141438433	-1.8814329010921655	-1.5700701621209547	-2.4084677092360134	-1.8772151802353783	-1.7845756649475488	-1.4097065040860774	-1.9014864716633215
3.052104208416834	-1.7386351048012643	-1.699685671233537	-1.3475598644664577	-1.6754297063236152	-2.0912671254072666	-2.57304137766781	-2.2051483893274053	-1.9321373643532358	-2.024144175943902	-2.041008730942709	-2.3415326736129214	-1.2264023072711725	-2.211704252686771	-2.1786753022496197	-1.9304408984487988	-1.577323290697262	-2.400185783069241	-1.8091516796185227	-1.8140269119344083	-1.4882671033394952	-1.9152883856697709
3.064128256513026	-1.667122440516378	-1.6647485000343578	-0.9376624041586071	-1.7437498063931138	-2.175298185610585	-2.470963052820646	-2.2758085775462593	-1.8890730677300993	-2.1047312131998734	-2.0883695198929546	-2.4530417620923517	-1.3555593167377806	-2.0841229167575666	-2.0607078468905846	-1.9846356325008832	-1.6362154197392411	-2.405629697414399	-1.8955919619846517	-1.7148819909015478	-1.5220818707184263	-1.9064997591820148
3.0761523046092183	-1.7803664055913844	-1.201991208177256	-1.7198430095096375	-1.5917726813372788	-2.062940593564637	-2.410960544981465	-2.1952312212421417	-1.8437748265178548	-2.071934887898326	-2.063514309934753	-2.443555358730043	-1.3869867304108405	-2.0718837625127584	-2.1953676134666527	-2.442330961683468	-1.8382453495407716	-2.500035849404046	-1.8348394528973906	-1.871486841750655	-1.5582730988427658	-1.954266735399706
3.0881763527054105	-1.7918593593382692	-0.9811533160165311	-1.1147760288874153	-1.8690228435081635	-1.969762119454924	-2.3528022092012826	-2.346795608423264	-1.7959837832141075	-2.137500753939466	-2.2144661557803076	-2.3007752387798783	-1.3509162158357129	-2.116554440632505	-2.189161587925094	-2.025435323718801	-1.58840781285154	-2.4848479611395	-1.9171981239000286	-1.7963803805460228	-1.5563250524872831	-1.8950062157790046
3.1002004008016035	-1.8720943561014487	-1.0347542679842907	-1.2946051745580502	-1.5154586218850425	-2.056885244942608	-2.392621939037416	-2.2706847956892484	-1.8708289904963413	-1.863982919221649	-2.1305861053390225	-2.209431386665342	-1.402374804230073	-1.961476554354318	-2.0968480949463983	-2.0349060647485504	-1.651748968294536	-2.3351145022737727	-1.8916386395973586	-1.9723524442487674	-1.4658588773426235	-1.8662126375978434
3.1122244488977957	-1.8093582312457093	-1.4168088404610855	-1.2939240158573275	-1.5678938540228229	-2.1653506284661628	-2.5711909356893123	-2.2014424857900727	-1.9210614869078744	-2.0185975649736307	-2.206069513654889	-2.303983061422377	-1.4685114633198149	-2.120589993313258	-2.1706700890246604	-1.9749094193338947	-1.67510583972026	-2.3141629122795666	-1.9806750346643902	-1.8861758253091179	-1.773250144402794	-1.941986566992951
3.124248496993988	-1.7131646513623648	-1.5024414692930028	-1.6166920774253999	-2.022442684364226	-2.0493361604950184	-2.5266096889595557	-2.1518671462496597	-1.9648484442933885	-2.0001531534985477	-2.0607695097188605	-2.296457476551505	-1.4031099650587104	-2.2684315639419443	-2.129431409802913	-2.0940537646853636	-1.6006297772492961	-2.3404826532699348	-1.989822757660424	-1.8420399358361914	-1.7927193715866823	-1.9682751830651497
3.13627254509018	-2.018852249160524	-1.1476586359590917	-1.773056780634032	-1.9209334629412087	-1.7387064362577211	-2.8936048746713965	-2.1885492746308275	-1.8756746153479118	-1.9210298364071623	-2.094059266763247	-2.434203315156532	-1.384800361195917	-2.104534045514379	-1.9988529148373617	-2.0549827219354317	-1.5326473665032923	-2.233048915815569	-1.9011554758779732	-1.8616286238080066	-1.8879234686670672	-1.9482951321042326
3.148296593186373	-1.7193779381483134	-1.3280762269059423	-0.9556485890426516	-1.7223464161618625	-1.5980894124458545	-2.653631431864668	-2.2007181847085615	-1.9313290000970036	-1.788880312863309	-2.147027062700908	-2.367521173914384	-1.3127028862540444	-1.9266674891337214	-2.136913981937328	-2.0844677290883604	-1.5255007349389305	-2.211373031605768	-1.9167216065733943	-1.7940568491725664	-1.7211253486004947	-1.8521087703079033
3.1603206412825653	-1.8428852723078402	-1.3762064319481901	-1.3431514589629383	-1.8849749830333438	-1.7135026835343825	-2.6720920121332394	-2.2281055592802	-1.9201320826887878	-1.8615702278085737	-2.232428897239223	-2.2116861418777596	-1.386970919140363	-2.053490538680463	-2.1352559177025245	-2.0738890485328283	-1.6262635636637919	-2.294490282607478	-1.9778017020660053	-1.7035778147079905	-1.6280768555337102	-1.9083276196724817
3.1723446893787575	-1.7481036083323405	-1.5612498924607359	-1.6961345115603552	-1.6652257288545638	-1.7780663633125187	-2.6955298850289577	-2.229244260018606	-1.970102192171563	-1.8731487568938174	-2.307600678095367	-2.168649434377145	-1.5702625920972655	-2.1370340588793644	-2.066459091251426	-1.7622426267816371	-1.507491348492426	-2.237480626450762	-1.9167070876571835	-1.7459121519707659	-1.6897197081520188	-1.916318230141941
3.1843687374749496	-1.7593743891191054	-1.3415748555980453	-1.1792824645735016	-2.075284724302298	-1.9118509956948895	-2.5579187524024847	-2.1830725978149546	-1.9501799044577601	-2.0077194956589124	-2.2137854052817705	-2.1431928713611885	-1.6528739467373046	-2.061940309117007	-1.990224366121799	-2.044740707208559	-1.4240817997485533	-2.257747116716078	-2.025325840031709	-1.7820431118199291	-1.6866553662545438	-1.9124434510010193
3.196392785571142	-1.8535400173469494	-1.6117350437102236	-1.0291516108259267	-1.965566698530255	-1.7536891721716064	-2.487056628789962	-2.2589566645172923	-2.1578760156970387	-1.928133146359723	-2.251557562589157	-2.1583588618638916	-1.4651499253831086	-2.0071378781047673	-1.9354860502826792	-1.9920040968557613	-1.5832953814191708	-2.14302769107404	-2.02646287573869	-1.7798988521809105	-1.8058084762075421	-1.9096946324824349
3.208416833667335	-1.8213162426508795	-1.218750803481044	-1.1731980625158325	-1.5935505762803595	-1.7571988259123783	-2.636306291538274	-2.193906633663093	-1.9622598867410477	-1.8177148962655783	-2.247417656484622	-2.0859063843238212	-1.4606436778960203	-1.9018708922820207	-2.0877238492522445	-2.0087116842134867	-1.634663546957585	-2.2270716511139135	-2.1400725609003888	-1.9713691333495555	-1.6985129139620074	-1.8819083084892074
3.220440881763527	-1.766843229511255	-1.8362176814347575	-1.070926683482018	-1.6123821702573786	-1.826116713692996	-2.63738281839965	-2.15760159079822	-1.8963224525734135	-1.798532307366251	-2.3007565699991055	-2.083586274708625	-1.530273371283662	-1.9957222162620116	-1.9021930034443844	-1.9412168395958211	-1.405957080956426	-2.2876083539649787	-2.1134573964294567	-1.707986388155717	-1.60760723699231	-1.8739345189654215
3.2324649298597192	-1.7703458174612607	-1.316168374464325	-0.8376371390658772	-1.4625766655762216	-2.1187161267931685	-2.6460259022705155	-2.2128214875145082	-1.8746891125839222	-1.8494618448357842	-2.2432231406627707	-2.2808016605875903	-1.5548637425824543	-1.9823474177008185	-2.0140836565536766	-1.8980452005946682	-1.3513165106153031	-2.2665661135565522	-2.095426463645921	-1.6928930853414952	-1.3606903595777142	-1.8414349910992276
3.2444889779559114	-1.774074364779794	-1.4893486057589282	-1.2003308799232824	-1.4511295142881944	-2.2776045644731178	-2.404643418959793	-2.227080382307207	-1.8100054034742932	-1.8691424788312878	-2.1951815010569606	-2.153829729835635	-1.5265436761920066	-1.88964266394345	-2.0174492677254774	-2.049014500044528	-1.318153430094744	-2.4503771913200287	-1.9370696306508808	-1.8179454482192214	-1.387883832604274	-1.8623225242241552
3.2565130260521045	-1.889603317784846	-1.183100915312569	-1.2643217119912566	-1.5606315879818766	-1.5207068524103602	-2.665741885724078	-2.2147090362134207	-1.7689142305317969	-1.8694015323334487	-2.1711086924460954	-2.1330455316736057	-1.7161144098701215	-1.8902711702965855	-1.9908727342625563	-2.1133125069235223	-1.058818667058877	-2.3311476706357492	-2.0056231929944914	-1.6900052784094401	-1.4558170340557517	-1.8246633979455218
3.2685370741482966	-1.8171725213421936	-1.138818774719987	-1.177194598422984	-1.5560821718562687	-1.8852137455212021	-2.4971725571120786	-2.197778331324777	-1.8251081664864146	-1.9833605638594651	-2.3597841903854277	-2.2395781947297295	-1.518220186304024	-1.8268783045613886	-2.0006649515168613	-2.1211178385377627	-1.3156214775530939	-2.454455651909751	-2.1135886460176025	-1.7089795135977954	-1.4967808418216824	-1.8616785613790245
3.280561122244489	-1.8468329190652106	-1.5178839936282138	-0.9106686183460375	-1.6182960756573366	-1.670220674282223	-2.4461051365046	-2.249590183518983	-1.8834182398632842	-1.9725541881971957	-2.194536026949714	-2.404385536836155	-1.6188727543642945	-1.6876476325430545	-1.9494784239273995	-2.0738980643894194	-1.240110261614861	-2.3910472110245924	-1.9171055182744976	-1.8091181014167894	-1.5388354227365186	-1.8470302491570183
3.292585170340681	-1.7863427352285342	-1.7005418236860277	-1.239089374058075	-1.331599573177583	-2.0194464263468292	-2.397799924543148	-2.126076622829287	-1.8805730541849766	-2.0019390557648507	-2.091687455391723	-2.375826307959899	-1.5879453111123163	-1.6656462607952842	-2.015668686337555	-2.02752004529651	-1.1178305438786187	-2.3932409655632365	-1.941976950196742	-1.8290736623274315	-1.4775538529736942	-1.8503689315826157
3.304609218436874	-1.7327928980273477	-1.6857095567275011	-1.490917893765743	-1.241579939873018	-1.678360442322508	-2.532342962221186	-2.1233925513302965	-1.7754213151502227	-1.8648546105249553	-2.1350373832871377	-2.290160003337391	-1.4139337145536	-1.931464392800233	-2.1412466240384473	-2.0414831737559886	-1.2155342759886065	-2.2734892046144104	-1.8685462182562704	-1.6484789513975067	-1.4219487729459508	-1.8253347442459162
3.3166332665330662	-1.7172765139460593	-1.5075774977415377	-1.1012612493420593	-1.3624729843458439	-1.9645341107984455	-2.352045184185293	-2.0551599995386587	-1.7911807202725134	-1.8357355210179893	-2.120552455492244	-2.3109273820189173	-1.339825409909749	-1.7719072814337418	-1.9879994297606094	-1.9547753154827237	-1.2749851904699248	-2.3009910160413876	-2.0287400642088556	-1.6270952206333655	-1.4183489403751706	-1.7911695743507543
3.3286573146292584	-1.8129206392478332	-1.845695669744778	-1.3351763993324655	-1.8955710369010277	-1.5657153774524408	-2.461847275763194	-2.186383264441302	-1.738051330375194	-1.8176827684235377	-2.4543127920610797	-2.325187388157361	-1.525466123541344	-1.720662734790095	-2.0999476539894357	-2.1796264931421754	-1.356418975556834	-2.2193792933940273	-1.8672397320435443	-1.6725651800202392	-1.3552435135522907	-1.87175468209651
3.3406813627254506	-1.6857350070664563	-1.435789406346612	-1.5005821332389493	-1.9360102072032093	-1.5508897998711748	-2.5614962852988032	-2.1888552055578105	-1.8310379521042859	-1.841620956257993	-2.1402016307136513	-2.3952084210655498	-1.5549069023584883	-1.7774417624741679	-2.047171330852974	-1.9194177369367194	-1.3610805439123965	-2.2268141101560053	-1.8577122969326298	-1.7276373190560494	-1.5019710035057454	-1.852079000545484
3.3527054108216436	-1.722093575290437	-1.0656851073608955	-1.19608955962243	-2.187610754505793	-1.8580659481319435	-2.346852931363856	-2.218487481880549	-1.8211389044247501	-1.9962985391935084	-2.3351317255073183	-2.289951843447095	-1.4093910400314715	-1.789235840391638	-2.044104059846428	-1.9622273521044962	-1.3256661484397068	-2.3030007222960474	-1.8640843436838448	-1.6739329288842668	-1.4362454867926098	-1.842264714659954
3.364729458917836	-1.751812345564539	-1.55376199087418	-1.017355533118207	-1.3803846930410177	-1.7439039303818626	-2.2907113669188046	-2.231472775905249	-1.8576723599709632	-1.9638926097257092	-2.1525467590532594	-2.3754727015916037	-1.3175648385212553	-1.816543689563964	-2.081274333102336	-1.9738770475448506	-1.2948929426216993	-2.223693226514141	-1.8768682397402294	-1.7624670346917948	-1.3394223948866202	-1.800279540666614
3.376753507014028	-1.715047471518256	-1.4065592779581642	-1.6226864144438968	-1.6809907231890562	-1.7673022710801876	-2.464532820289917	-2.122877321215287	-1.8115220034301873	-1.8345243692192823	-2.1273881107573307	-2.4211384595087093	-1.1523217999716164	-1.821774290245153	-2.0398944030160693	-2.066439718279788	-1.1801649587095577	-2.3307407616734492	-1.9024810539519592	-1.6487092841700153	-1.441384488700999	-1.827924000066444
3.38877755511022	-1.756034283186819	-1.3613098665125818	-1.3617777440455332	-1.7525209482498862	-1.5957947010661102	-2.2380317401792693	-2.177596857661766	-1.6738467498188796	-1.863586960203868	-2.0101278491285206	-2.3082222385481357	-1.1300236828593453	-1.706864757671325	-1.9743155381280302	-2.089704426435759	-1.2554348529275843	-2.3491776711343646	-1.9573098905488275	-1.7308493161447631	-1.4822094326576445	-1.788736975355451
3.4008016032064123	-1.9568373099453293	-1.5778006569764713	-0.9610943087689546	-1.2863632708890638	-1.4695712634140716	-2.2236101777239576	-2.0802351730137554	-1.798431563737655	-1.807301526120556	-2.123019058861937	-2.372598984776994	-1.148350539136276	-1.7616686805487753	-1.9846673221481173	-2.0164561357323736	-1.0779209211410057	-2.385514593156205	-1.911199773513253	-1.6958844923428018	-1.4297143171537778	-1.7534120034550664
3.4128256513026054	-1.7663706210555383	-1.0302030488141873	-0.8245573910869397	-1.4930152716430063	-1.4348260583727528	-2.2468892255976645	-2.416728996222967	-1.793266212604545	-1.9153982604976059	-2.2562888022933087	-2.4375825729408342	-1.190366723144133	-1.7880817765316543	-2.0115721609183463	-1.990043424060877	-1.1911671800336816	-2.2831655250250744	-1.964317022280547	-1.8033063725029654	-1.4197806241743431	-1.7628463634900489
3.4248496993987976	-1.7906889571704359	-1.4866481595144017	-0.9113626909942505	-1.5230743397542787	-1.841480373542281	-2.521151323868784	-2.1538634211536776	-1.7946367840494197	-1.8905479061240742	-2.1877832763575946	-2.35802207183306	-1.1722273165874921	-1.7047037729144718	-2.0328728279105523	-2.0185856545338576	-1.2323869332525836	-2.237341503867947	-2.096626806973891	-1.826615833162883	-1.6456353499176277	-1.8213127651741783
3.4368737474949898	-1.8983256887920223	-1.2504149806409237	-1.2399224777684295	-0.9348125043934603	-1.8383094749219295	-2.3236817397065317	-2.066558394484966	-1.6850459732486986	-1.9538141655810206	-2.147313033213095	-2.3510512003797626	-1.0933371960613578	-1.7229015168957826	-1.977146748516329	-2.059835276755705	-1.099813707357458	-2.256975982528757	-2.0495647885542483	-1.7108948796620416	-1.453550646593316	-1.7556635188027918
3.448897795591182	-1.6432598036022974	-1.458174427184512	-0.7143759403216012	-1.0894778087350183	-1.5403756809583538	-2.226464271235529	-2.12665435661017	-1.672433213425072	-1.8309019224712773	-2.204910046789338	-2.3152536458773363	-1.2716196178736963	-1.6920578209431045	-1.9535865144421327	-2.020002977144269	-1.2138699741042434	-2.2800973716087642	-2.1027336095182934	-1.719411762463728	-1.3652566481585766	-1.722045870673366
3.460921843687375	-1.6090924816204346	-1.5154822847906575	-0.8655356076307397	-1.7859550408249734	-1.5911575267635234	-2.429644122107014	-2.179083297766795	-1.722458599690477	-1.70889666234291	-2.0754945752226615	-2.372677095388843	-1.3160304791620292	-1.7617640419173524	-2.1839369174267675	-2.10790939706886	-1.4020129045515812	-2.1312632436696033	-2.203787751611446	-1.8120362571821764	-1.4435379055564492	-1.8108878096147645
3.472945891783567	-1.5415898096925158	-1.4691965284983595	-1.214071468169803	-1.5941098994138578	-1.4006063411740628	-2.628645076145684	-2.0407173016622413	-1.697798674985724	-1.8059398371181916	-2.202314022064712	-2.3432649408545383	-1.3788252833185053	-1.6853328321222139	-2.105827694494903	-2.0200530458064274	-1.4272915843475495	-2.2416762307610574	-2.2027886944287403	-1.7026994949937344	-1.413689011064535	-1.8058218885558681
3.4849699398797593	-1.6142613950143099	-1.6096903368442965	-1.3045943368331612	-1.7661873849146943	-1.6690330670681135	-2.5053563641925685	-1.8328827931434613	-1.6788064556156597	-1.7891296907755248	-2.186139201519581	-2.28395095256129	-1.177917860333303	-1.679894163289598	-2.0695989678600126	-2.0582352092296134	-1.4688291021237518	-2.2941817451877626	-2.1176378486925884	-1.812424105979409	-1.7572702294321423	-1.8338010605305428
3.4969939879759515	-1.6264725545063952	-1.9006212875732187	-1.0215640501623464	-1.5156764779534047	-1.6826998831620503	-2.2336926043816567	-1.9925434939660396	-1.6479459809540544	-1.7515175493987265	-2.169242724541728	-2.342631466030716	-1.2037777136099108	-1.8216992516346127	-2.07267740892652	-2.1184833587586587	-1.7237359811675712	-2.1485801350267963	-2.000126409875299	-1.5768795481080744	-1.3352212658733447	-1.7942894572805563
3.5090180360721446	-1.6571229038219084	-1.8384480981833087	-1.3604960778567494	-1.1133350565972084	-1.5028431810594285	-2.092001649582666	-1.9570263010287496	-1.6631450935547434	-1.8287156545010639	-2.2594134271130457	-2.3258001905256727	-1.3046013323473515	-1.7488149228304692	-2.1535256915629972	-2.2128107126693703	-1.2946188605833167	-2.3067703523968266	-2.464615367582941	-1.685835514325106	-1.411367624625663	-1.8090654006374294
3.5210420841683367	-1.6120762394286752	-1.7061610154117743	-1.9995139521688587	-1.9566263219236215	-1.5897668083260696	-2.1533877739819247	-1.8060269713824801	-1.6155453994648765	-1.710859552529572	-2.2614767642054834	-2.4112226369491028	-1.2913780563390156	-1.7257020353826422	-2.0947762497068387	-2.1554142380097923	-1.3124114819561217	-2.155368239486221	-2.661403038617535	-1.7975257326998362	-1.436740389814275	-1.872669144889236
3.533066132264529	-1.5621960810790987	-1.3200980682996182	-1.2666942754198667	-1.4101661272215458	-1.755752882740929	-2.3040398254164094	-1.8518962302426987	-1.6920717054602543	-1.8090457817205359	-2.160235494520963	-2.267645386928902	-1.2511629753326705	-1.6510688829942035	-2.2538046379741044	-1.9383067735874913	-1.2061979977969026	-2.234385367329795	-2.1034429166590813	-1.7677692213390055	-1.673584179308539	-1.7739782405686313
3.545090180360721	-1.5637055838225786	-1.4335437007613405	-1.0121025985175598	-1.5076258351735583	-1.4019129822923193	-2.2105357958497738	-1.7428447135604102	-1.713542354626294	-1.8109323302722715	-2.046014303072136	-2.313709226359841	-1.2758929316465621	-1.7093943071669235	-2.104747711552003	-1.8863843600025567	-1.3735189637292171	-2.1346392218231554	-2.0040567441359185	-1.7237532119801307	-1.4866620289802575	-1.7227759452662401
3.557114228456914	-1.6483593171061788	-0.7690617364214998	-1.2989223675287402	-1.663451680276024	-1.419937620194356	-2.213455151722281	-1.9076456433965678	-1.7428820456483431	-1.7693392193353945	-2.1027716654112023	-2.3466039679908235	-1.2129067034328298	-1.8083208342107415	-2.1817241792878725	-2.050600904179747	-1.297968858284254	-2.3078923479950775	-2.0192028259025605	-1.7658926743349117	-1.4392459338437682	-1.7483092838251586
3.5691382765531063	-1.6045256860761798	-1.5151115574703613	-1.1717342695358037	-1.5490982335655317	-1.3937960837207384	-2.3205165584831793	-1.9662497822741072	-1.6545603297356388	-1.6660076316213046	-2.1993776599131802	-2.20974944092147	-1.1663580134522709	-1.6130113482254809	-2.407176237222976	-2.0208711786599762	-1.2188047195557954	-2.0763754794769316	-2.092790206692137	-1.6387379443672074	-1.54820232283708	-1.7516527341903676
3.5811623246492985	-1.6151771300239164	-1.4849652249011371	-1.2435865974746727	-1.759831837957691	-1.477121233769914	-2.0748779590017206	-1.846551893684286	-1.6091299836741566	-1.7934455064269945	-2.008148408852357	-2.2156251355230134	-1.15760840739072	-1.6956536941310436	-2.2788267377934184	-2.116729645507739	-1.2228370106113013	-2.2865938573057463	-1.9766456132476666	-1.752261601486064	-1.5708343194921506	-1.7593225899127856
3.5931863727454907	-1.5246842286341455	-1.3526631328257817	-1.18449028582798	-1.4145618504212232	-1.538280550879515	-2.156836627360876	-1.8152510725754791	-1.6141037063650607	-1.8581034438642516	-2.058913924445942	-2.2422308746905504	-1.170215398743113	-1.6718793501887772	-2.2042135153592466	-1.9231260357971596	-1.2862027976479278	-2.0787595518376007	-1.9879603578600693	-1.8382266791825257	-1.5984885106647975	-1.7259595947586015
3.6052104208416837	-1.6140718510750698	-1.7623094766150698	-1.1911914714995249	-1.5142439868954385	-1.4227845097160756	-2.1697228322931017	-1.7574356367591242	-1.5849392023496875	-1.7310308548687618	-2.119141691954034	-2.131516592163594	-1.2072229217189392	-1.6653177570028537	-2.253709706859088	-2.001245994642454	-1.4249668412922596	-2.152439861855817	-2.0122464084583616	-1.796453936349657	-1.4634955161382646	-1.7487743525253587
3.617234468937876	-1.661256102589951	-1.6876343655350037	-1.297492155983609	-1.6424616216077315	-1.4458445325785485	-2.1967585714990134	-1.9955963726787775	-1.5529740288266045	-1.6853611708506717	-2.0319543723296114	-2.2163862017908826	-1.1682409226402823	-1.659553252920166	-2.2599891165970725	-2.138806822139369	-1.4321834125022064	-2.270515387009757	-1.97133364081065	-1.717737280776035	-1.5270918153413695	-1.7779585573503656
3.629258517034068	-1.6406157147512963	-2.0724434721817175	-1.2810703859958397	-1.3986757892200254	-1.434543698554648	-2.2100202533203213	-1.9845346393098366	-1.62022967173459	-1.679457426815467	-2.329271855131646	-2.3514220694076684	-1.0941149915650248	-1.6384956240519903	-2.0961077746477836	-2.152465022228159	-1.0816065989160903	-2.11456148545426	-1.8044877452238146	-1.688281930186168	-1.3578203848628094	-1.7515113266779578
3.6412825651302603	-1.5181132680081766	-1.6126951362933135	-1.3226204374352668	-1.1945291292231421	-1.3632748918539672	-2.1663483748621792	-2.0255735707585774	-1.7257121533314714	-1.7774474613255689	-2.1977283329151853	-2.3059560409541313	-1.050983139542857	-1.5933275871712145	-2.210363104256626	-2.160589528862453	-1.0904897027468787	-2.2303843054369574	-1.9029837070041875	-1.666625603011479	-1.2588719544822917	-1.7187308714737966
3.6533066132264524	-1.4652145583865681	-1.206682173900986	-0.904518266861935	-1.2275257727261015	-1.4181945678534937	-2.160035688185843	-1.9343916272992578	-1.5994098151463523	-1.8009591419611248	-2.026916184427351	-2.326544226035573	-1.11789041071442	-1.6299477213644653	-2.151406004340931	-2.1380591961924518	-1.0017503744148226	-2.191519840073255	-1.9137557259560198	-1.767980790843582	-1.3210053546272231	-1.6651853720655878
3.6653306613226455	-1.4590749755152732	-1.6907035214060766	-1.245443741857194	-1.4631927503954747	-1.4927888356426757	-2.2944219539451605	-2.0056240164077224	-1.5487641949493032	-1.7926513223386116	-2.0504031418006727	-2.176962718266211	-1.0721262854893328	-1.643626765549172	-2.105723794066406	-1.9533610608292338	-0.8708263156027904	-2.061628441276458	-1.737274717537039	-1.6479133382184332	-1.3439001497161303	-1.6828206020404686
3.6773547094188377	-1.605038858818101	-1.4348036659374706	-1.2328882700663626	-1.3999596358216466	-1.4340699112531545	-2.130489836417394	-2.0074950354329966	-1.5985029238130006	-1.7801187397264733	-2.048836021906622	-2.209621387554716	-1.048983209133464	-1.4618485101563947	-1.9155847038906413	-2.064151341499878	-0.8237138222226752	-2.090784719416656	-1.7898861725330162	-1.6870880778572197	-1.2523217273872316	-1.6508093285422558
3.68937875751503	-1.5229781074232684	-1.5600294263795913	-1.9182068363234326	-1.3927005660554554	-1.4086191927099154	-2.1864942367605167	-1.965373615860293	-1.5946174979103993	-1.7454273261549278	-2.0591330398143786	-2.0419062362419456	-1.0699175419364624	-1.5653628165399607	-1.9624095561196517	-2.1281789692631485	-0.9990648516007955	-2.006265602430727	-1.7804121639786117	-1.68712273979031	-1.2913309006028317	-1.694277561194831
3.701402805611222	-1.5133117117050388	-1.1804751951912438	-1.3177061102815495	-1.4028730834242849	-1.5445702437732132	-2.267068263740583	-2.0609975776511247	-1.583993158323718	-1.7627771916418808	-2.1771981780753835	-1.9234931254089678	-1.0773195812206315	-1.544070670152209	-2.0278546384802874	-2.084747062084574	-1.012361158837073	-1.8880807931561994	-1.7069608383597124	-1.6299108380024443	-1.2240120574591986	-1.6464890738484659
3.713426853707415	-1.4818167878075572	-1.2582685822589579	-1.572306535081606	-1.4506843019931424	-1.4449196060502405	-2.125756994965852	-1.9309411647053984	-1.75807738120824	-1.6966707480496273	-2.1823636399951543	-1.935098434698685	-1.0294783911516747	-1.5315864569509392	-1.9686734880831185	-2.0549813848727148	-1.0633713474853077	-1.9897397613912426	-1.836214417168942	-1.767835697972917	-1.3337962460942685	-1.6706290683992795
3.7254509018036073	-1.359185595909052	-1.23728135320697	-1.3576169038163335	-1.6469764127255375	-1.615850139780476	-2.3028966132515793	-1.9098586490984557	-1.973467297200088	-1.7927788982599995	-2.033452498519854	-1.993993339916599	-1.003883715426724	-1.6487493981850645	-1.995350312942577	-1.9401735706162797	-1.083420766403815	-1.966264402662242	-1.8652910887797032	-1.739268484094087	-1.3955920094210597	-1.6930675725108248
3.7374749498997994	-1.4620076746525612	-1.5076564050549157	-1.4797301172279176	-1.2122229920546896	-1.3372716969365317	-2.067569871990594	-1.9813370425368748	-1.6520307383093722	-1.8239305730967352	-2.1004798352516296	-2.1038359723646516	-0.8810965727222001	-1.5881438741432825	-1.9578264409395179	-2.0767090891596727	-1.0558249700955502	-2.0999101306744303	-1.6521767164231753	-1.857867687599793	-1.2471627863644497	-1.6572395593799274
3.7494989979959916	-1.4587192866450258	-1.632626737184579	-0.7924928881790588	-1.4908849697110658	-1.330098810728008	-2.223960627114896	-1.9659683273224906	-1.6502953300616212	-1.7623756762514908	-2.1289645890563547	-2.0462868191957875	-0.9310552743825702	-1.6155593936706911	-1.883565629415984	-2.0081737576616643	-0.9642129490022149	-2.002035261692752	-1.6113475762901504	-1.8676225643356124	-1.2659413815733267	-1.631609392473767
3.7615230460921847	-1.4794994413030338	-1.762982337227466	-0.6016763848367652	-1.4127034871049042	-1.5089441039951292	-2.0946573112066678	-1.9609896578586905	-1.5882507986311005	-1.68280372953215	-2.504914160725357	-1.9332974014758415	-0.9334449833019357	-1.477317137070581	-2.0179495992521823	-2.107549071631945	-1.1497020190991403	-2.0141689521812935	-1.5322144939797075	-1.8419245137911153	-1.2912547679000954	-1.6448122176052553
3.773547094188377	-1.60489993689726	-1.7800555051763276	-0.9929419433820152	-1.582326224254463	-1.4963728526890576	-2.0162081902047904	-2.0039762545795936	-1.740026007973413	-1.701503131975728	-1.9976680197832422	-1.9880782842668867	-0.9526491346493288	-1.5974832756852828	-2.0548423013170076	-1.868979079045769	-1.1013230944393577	-1.9880252607997644	-1.8942967393969696	-1.5973284807952033	-1.2563689600805619	-1.6607676338696007
3.785571142284569	-1.472524085883883	-1.1581236480469854	-1.3686410295386418	-1.4333596119682281	-1.5969563626545915	-2.186594754976949	-2.1553884040496007	-1.657962218868788	-1.7475236827914826	-2.109172887075486	-1.7880674770030769	-0.9471156137986243	-1.5902224637064768	-1.9097593621902518	-2.111682420541433	-1.1471905172577026	-2.075288443174053	-1.889246153312068	-1.6617802464819986	-1.4024486968173866	-1.670452404006885
3.797595190380761	-1.5791216017770473	-1.7651646090624933	-1.1286092351000614	-1.299908376510359	-1.5069497343841953	-2.2422790228552736	-2.069443996013477	-1.6781206881097903	-1.6395720445249722	-2.0593904278726853	-1.80611135391307	-0.8941952920799395	-1.5008723915735231	-1.8985425603722454	-2.012647532721471	-1.1436725889460093	-2.0215102738817805	-1.8796967166836118	-1.6254145215417526	-1.3703636437339093	-1.6560793305828834
3.8096192384769543	-1.5600909378229821	-1.651529357044197	-1.6917723904589017	-1.383670771438723	-1.5818124850750341	-2.1548335248472403	-1.9809421579800957	-1.622653435563656	-1.7882667418441294	-2.1244597034121906	-1.8917341069812053	-0.9059241297796513	-1.5401043128220924	-2.00479250329062	-1.9946204592050945	-1.1369080097328228	-1.9815697598459978	-1.8095759846429775	-1.694611222237196	-1.2707378326199665	-1.6885304913322385
3.8216432865731464	-1.5092146831819455	-1.053503045233176	-1.073642979106985	-1.2515886529755333	-1.416852697223978	-2.2154466740752548	-1.9724293264795678	-1.6813126380581218	-1.9244725245415304	-2.072394213870823	-1.966527361524569	-0.8570737090465275	-1.5166712554384223	-2.0453887595995983	-2.1108042667560234	-1.0989631925618184	-1.9575511785448858	-1.848819193846707	-1.7168856813755666	-1.2491070308114596	-1.6269324532126244
3.8336673346693386	-1.4543977676183018	-1.4882451942781851	-1.3120350525967155	-1.1929968803463677	-1.258777240790952	-1.9292070897255627	-1.9066754298309125	-1.6322506443168503	-1.863144602219377	-2.0099651138125534	-1.7449444562826546	-0.8863283984203764	-1.5273855463061181	-2.0311070214117155	-1.9815836800395292	-1.0413916273295865	-2.0163558853897148	-1.791398245525007	-1.5860757573227031	-1.3732107346788767	-1.6013738184121027
3.845691382765531	-1.4846433976546496	-1.3679099290311094	-1.4198297757175458	-1.3337392568011042	-1.4816822030803078	-2.2289191027494692	-1.791871510877021	-1.634276307656687	-1.7578775365567343	-2.093256774115619	-1.8891582600868277	-0.8491771678596661	-1.4505788104229609	-1.9780672338893635	-1.7332162178724408	-1.066274193763507	-2.016923097733396	-1.679080695798866	-1.553784207985959	-1.3941885306491535	-1.6102227105151194
3.857715430861723	-1.630896385051027	-1.562926007094605	-1.2236611244214546	-1.7845433986120762	-1.301740926159805	-2.1154092254869963	-2.023871041165413	-1.6222740910771514	-1.794073318758649	-2.006392218406388	-1.8827958973250394	-0.791480086799286	-1.3638877649155898	-1.9546591443488677	-1.9426430204357523	-0.9994573409218384	-1.9519724418595432	-1.789522698912272	-1.3367524528043424	-1.2733407745030876	-1.6176149679529594
3.869739478957916	-1.471018788203769	-1.0287318375054606	-1.212392906585854	-1.075071709405299	-1.3856980937171228	-2.1860369397920283	-2.104460254842875	-1.5466788093029664	-1.9024672532983922	-2.0028069183790573	-1.9799228109958347	-1.0683745163703726	-1.3060389116019648	-1.9630679261000972	-1.8469108420895024	-1.0123528120342327	-1.968432105895896	-1.8095279936934405	-1.303263314556935	-1.3775694543914927	-1.5775412099381299
3.881763527054108	-1.5044256303694148	-0.9853405585169491	-1.201482342620853	-1.651405939453229	-1.3891532125724324	-2.1488376386560475	-1.859425512371629	-1.5721643673234122	-1.7911353884900614	-1.9350073002375843	-1.9842833622164524	-0.8779623874542044	-1.323338593109369	-2.328608685739204	-1.8185135216962403	-0.9907932714137598	-1.9696799137258345	-1.7952860700894222	-1.4657621452144696	-1.293303978418831	-1.59429549098447
3.8937875751503004	-1.4829573180314566	-1.4363942142012043	-1.1942619565461623	-1.198915509876952	-1.4445710191184176	-1.950284842540322	-1.8833157110094412	-1.5827128259552672	-1.8030329479923626	-2.0733423485125257	-1.884348696345954	-0.7793179158024639	-1.3676362018803965	-1.8149896957783804	-1.7900986673294708	-1.0710887683862214	-1.9405174739700644	-1.6962867719468122	-1.414058204947612	-1.1604688353456463	-1.5484299962758565
3.9058116232464926	-1.5722029545541776	-1.6324956890113365	-0.9798744055819583	-1.5039771864896336	-1.682065753107952	-2.0626680128253767	-1.9664074850393038	-1.4787509748137833	-1.7557111486239174	-2.037829961176134	-1.8167514784282661	-0.9028832861280254	-1.3990523085966373	-1.9283398928234938	-1.7240220899877774	-1.071837740675123	-1.9923233429343463	-1.6536223633220217	-1.2990839730404253	-1.284356003553921	-1.5872128025356802
3.9178356713426856	-1.4867779638751044	-1.5209332265670705	-1.4753551405575376	-1.5509289290374202	-1.507284828614519	-1.953582981188113	-2.1032947051985795	-1.413408150630837	-1.7573567895610016	-2.0738874279005697	-1.8680826423633086	-0.895871861492866	-1.4613010623532876	-1.8942907550994543	-1.9952464386856965	-1.166885720818554	-1.9524036489776	-1.6929432917827532	-1.1851605814167239	-1.1137845030071605	-1.6034390324564078
3.929859719438878	-1.575812753245713	-2.3355978159578306	-0.9257833590376159	-0.9873990338301606	-1.375817685255372	-1.86834588811689	-2.1032711454765662	-1.5095087018555897	-1.7780157897174083	-2.0209813950026794	-1.9416526658556021	-0.8054846287095339	-1.2394150365215553	-2.0364319382698675	-1.9022553741921473	-1.2665466209299052	-2.0680920249773957	-1.611496686045515	-1.6086409015941134	-1.2179728330739694	-1.6089261138832718
3.94188376753507	-1.5128141005727016	-0.9652743939042272	-1.0450795519074785	-1.6585810019761404	-1.5783192566122506	-1.872631921417829	-2.069938846488256	-1.596453531892929	-1.7846999895473372	-2.0109958777793002	-1.9873161209925598	-0.9878454520023597	-1.3441463124958917	-1.956417495687941	-1.9772017917149707	-1.193698744092031	-2.0165590366559125	-1.5934633967154197	-1.1421711807774053	-1.3930279070449938	-1.5843317955138971
3.953907815631262	-1.4065421416327084	-0.876358912564925	-0.9844337401186833	-1.4727377854508539	-1.5259034768708029	-1.975811755430715	-2.0012160553180864	-1.507219705797799	-1.6532388596845977	-2.0780061094833244	-1.8781563987086363	-0.9022546374440383	-1.282830579737391	-1.9342288911900318	-1.8838031535350142	-1.2528906386695038	-2.0561520832770457	-1.705205273999897	-1.4884704095093795	-1.3624317652834206	-1.5613946186853425
3.965931863727455	-1.4665920461795248	-1.4083839076948792	-1.2561778893823559	-1.1794736460905415	-1.5273894980068197	-2.060672108692799	-2.072447927431776	-1.616525112147381	-1.7674095806886947	-2.006951009632763	-1.9863147593830024	-0.8903544913124417	-1.297144645961007	-1.9274907607040834	-1.79440246434645	-1.1706679695591526	-2.051374244775465	-1.7266661224892688	-1.4444128668140364	-1.2460494767483241	-1.5948450264020386
3.9779559118236474	-1.5621481377947866	-0.9966935688681506	-1.2042763032529016	-1.2518054630402045	-1.8867230122619225	-1.982056400566648	-1.9610199801525454	-1.4560820963717611	-1.6435077256770205	-2.101423112942453	-1.92158398595534	-0.736158210954633	-1.221432685807644	-1.8808595810166358	-1.8318919919927907	-1.204983812138126	-2.023098053155876	-1.5516404569390023	-1.3408084682252635	-1.2579140088332155	-1.5508053527973462
3.9899799599198396	-1.5237282445643523	-1.178018650332847	-1.3418179075946353	-1.6234285297300433	-2.3745543674351985	-2.207041611371844	-1.9614883647304335	-1.5787691100718964	-1.7167323039989668	-2.0989632739155706	-1.8805177778563664	-0.8280108799939699	-1.2515147813775367	-1.9114898635383057	-2.0085291230339735	-1.338343753226051	-1.9907410608643075	-1.573172616941488	-1.2098692572273027	-1.1188992993615894	-1.635781538858334
4.002004008016032	-1.674797276122842	-1.1556667742554971	-0.9433083758438305	-1.3089045503508552	-1.531776683491865	-2.144666627341383	-1.917884974580036	-1.5995746564576772	-1.708581434534614	-2.1821671952312567	-1.7183952457756573	-0.8195648700477063	-1.2709190377976909	-1.8409528525384495	-2.0271746319613606	-1.2610538666413222	-2.062870502151797	-1.6993194173918247	-1.0261703052254432	-1.2569933724463767	-1.557537132509374
4.014028056112225	-1.55211627456186	-1.107554351545028	-1.1541532345137429	-1.4409311402352292	-1.3463224410675858	-2.0457736018173347	-1.839379283050672	-1.4794909407457613	-1.92129748657071	-2.1257559083561177	-1.681041874003797	-0.7399516385965241	-1.3771087178275727	-1.7327591777649571	-1.9232428139118989	-1.3844804242266968	-2.2833515856204833	-1.8222548487852903	-1.202550488535349	-1.1419933896592396	-1.5650754810697927
4.026052104208417	-1.505512030721099	-1.176320658544414	-1.4180979885917426	-1.0879280496168748	-1.7278186645712577	-2.0422516049310273	-1.7960549912941612	-1.5696792556242825	-1.7462066846332949	-2.034885466393791	-1.6198626569731471	-0.7652831711598882	-1.3812984435114912	-1.8365753657428876	-1.9474386865237607	-1.2378966794503963	-2.0643272810594757	-1.695627166764206	-1.1466580461338152	-1.2721826028383523	-1.5535952747539683
4.038076152304609	-1.417477303549468	-1.3375640823290462	-1.2382266388156626	-0.9988908583226804	-1.8056294893695026	-2.088541437514916	-1.9858492337891294	-1.5516297677868176	-1.6245490461791012	-2.003720221972859	-1.6101117417427375	-0.7512376945387341	-1.347843316769985	-1.9633822245313974	-1.850840464866138	-1.2334898922867605	-2.148179947627554	-1.5624432882695252	-0.9321726668018253	-1.049923140639542	-1.5250851228851692
4.050100200400801	-1.3597598447080852	-1.138276209776982	-0.7993786064785887	-1.1370913158311733	-1.6580728983967121	-2.229084169996752	-1.9851995164361529	-1.6350262809219331	-1.6127457272855872	-2.0359793792849152	-1.6027915405058342	-0.7779565449585594	-1.2619417906861754	-1.9018824538750907	-1.833482600308409	-1.2088078426508935	-2.0202742987240274	-1.629451594070143	-1.0743239612454552	-1.0306531211743597	-1.4966089848657913
4.0621242484969935	-1.4710606021598642	-1.4857917779037582	-1.2204928603770364	-1.6476768868288783	-1.793742760808584	-2.4093042569870993	-1.8244785140977609	-1.458379706082196	-1.5403962900386956	-1.9615890090901247	-1.479402884978998	-0.8041130727641514	-1.6514210327163563	-1.7407519209716482	-1.8314313923337886	-1.016070549451268	-1.9580174017089658	-1.6300469304854475	-0.9861838846634212	-1.0605623872236831	-1.5485457060835865
4.074148296593187	-1.4461940451981041	-1.4230893915494187	-1.722472293896112	-1.3173544781323454	-1.5492980911145287	-2.1630777342769134	-1.7165721582481102	-1.4557872900045266	-1.6836527694684245	-1.8291311498550362	-1.5447212850648349	-0.6600196385737469	-1.333349739264086	-1.8923691018810223	-1.776212835205175	-1.1569060781603264	-1.858885475865565	-1.6216935249363718	-1.1241082741596766	-1.050790230812722	-1.5162842792833526
4.086172344689379	-1.399508016642452	-1.3440763179626367	-0.6692570312840505	-0.9451876251024325	-1.885139008535163	-2.1765161454784456	-1.8933993390397972	-1.455060488178424	-1.4704817591224775	-1.9241695790191624	-1.424861413375631	-0.7574944740553825	-1.3765172743415865	-1.8727749531436821	-1.8430442377829634	-1.1544860370828471	-2.002771920039947	-1.7437029163387405	-1.149668532114274	-1.0557510596927702	-1.4771934064166434
4.098196392785571	-1.4137180454922642	-1.077163923020686	-0.9770132165047865	-1.2654562111310774	-1.770120649511288	-2.40578662855788	-1.8500419254026315	-1.514538262239378	-1.5865759093981433	-1.9787292687882987	-1.609520656514935	-0.5448196332596701	-1.0981142956543737	-1.9264862718037274	-1.7772067128369777	-0.9620773750316057	-1.7763858312749234	-1.7651454124753814	-0.9249702940078319	-0.961269306237913	-1.4592569914571887
4.110220440881763	-1.3806456614719804	-1.1343648952262955	-1.2689109773862723	-1.1403344369669268	-1.6538619507972048	-2.6043185753231146	-1.708144341887329	-1.41989710235732	-1.5613936432147832	-1.8894271075883444	-1.5415830901316843	-0.7028959518953491	-1.1517682387561885	-1.9889548709272358	-1.8504432118814098	-0.9967522577032389	-1.8770768787525207	-1.7974976963546196	-0.9090566128308296	-1.044063027853741	-1.4810695264653195
4.122244488977956	-1.481946676887749	-1.500662528837716	-0.579809980400986	-1.0909437609101968	-1.5971704070646222	-2.2846916529346313	-1.7750835880713982	-1.3793501598982607	-1.6496527323864991	-1.868816327654784	-1.646266224858068	-0.6066164027219232	-1.1234539420596956	-1.8359325108155438	-1.7043822636019095	-1.0627364584820513	-1.8135349242901757	-1.732714003950838	-0.9512703956254707	-1.1078365801887373	-1.4396435760820627
4.134268537074148	-1.5894810435094555	-1.0010513892671882	-1.0932950837542268	-0.8245660693513468	-1.557516933564998	-2.1586224317695537	-1.751353990321975	-1.4285520737963653	-1.4238956142757524	-1.809137327751484	-1.5083806997347424	-0.5362966130373708	-1.1005467319947337	-1.673694686833932	-1.8928000236790934	-1.0563626901908123	-1.78191665389684	-1.8048425254029712	-0.923268341982463	-1.0298439710417153	-1.3972712447578512
4.1462925851703405	-1.3972058661263924	-1.5453421548583113	-0.9030253451413903	-1.1436174661367295	-1.5838177491263523	-2.0187144581109555	-1.7232548148294855	-1.2957727189752972	-1.6383547029149232	-1.8927114588656737	-1.5336596124419801	-0.5615520674351834	-1.1369288309053127	-1.7680031407338843	-1.7184751334662798	-0.9641292256992482	-1.7205780188648692	-1.7610025528115354	-1.0127918219530647	-1.1147207019874916	-1.4216828920692182
4.158316633266533	-1.5450164652630254	-0.892277048148389	-1.1667145939628112	-0.9322841463353214	-1.529763536522985	-2.13999919023758	-1.8133030080503807	-1.3987189813484662	-1.5292986394000816	-1.7542941553030698	-1.4527968437868557	-0.5936627722972072	-1.274564036655444	-1.8368762256721782	-1.7491267848893617	-1.1883777790088699	-1.7787015590981197	-1.7510530238978834	-0.8859347925954614	-1.0630304255303764	-1.4137897004001936
4.170340681362726	-1.5245733299065918	-1.108377443910496	-0.8331041780045276	-1.377080533403574	-1.7972643474609273	-2.0005094480209342	-1.6565775455950982	-1.5255987377698648	-1.6069436428982118	-1.7294991339938663	-1.4235393957732547	-0.6630637803848933	-0.9943090969488373	-1.7428643528551069	-1.8686351953428593	-1.4317588731867634	-1.8055227254679251	-1.8926032295006037	-0.8776885307640702	-1.0090077551501064	-1.4434260638169256
4.182364729458918	-1.7426977283174703	-1.4338865233711502	-1.0168534108771046	-1.1919111912017986	-1.5449690052924998	-1.7831577988981229	-1.747583225531597	-1.7225309001032094	-1.5043179137431026	-1.5666069386511134	-1.2810267909359792	-0.5750794957066102	-1.1043446725856523	-1.5669130392826869	-1.6190793167073259	-1.1891205401383675	-1.7579275826259417	-1.765188931139043	-0.9484585171324558	-1.1870113919153227	-1.412433245707828
4.19438877755511	-1.437568607500907	-1.3672759655900002	-0.8560898602071927	-0.95048871576952	-1.159279722933432	-1.8496781132517952	-1.755972061337674	-1.4717408928562596	-1.4447456608873808	-1.6834612393810908	-1.6171309995636443	-0.6632996108575141	-1.1502191785319826	-1.679524776756994	-1.6885891272185032	-1.2337737825596293	-1.7275179848746969	-1.7176803663994047	-1.0207143076497192	-1.161328672452683	-1.3818039823290014
4.206412825651302	-1.5662387861697233	-1.1284653934960296	-0.9829555554374007	-1.2534995267657658	-1.266413588221728	-2.0298843108988573	-1.7214302050891128	-1.4504104101896427	-1.522008815209378	-1.6483053788332804	-1.6560971204856374	-0.619179621676505	-0.9956503360486939	-1.7251582507620649	-1.7238830732181176	-1.1481260587361808	-1.6868759911937374	-1.7116248710511313	-1.117839313440192	-0.982998858621956	-1.396852273277257
4.218436873747495	-1.375766058345643	-0.9061452452302667	-1.1490852144572075	-1.6852817951232546	-1.5427354598302496	-1.8365982639924314	-1.8570136373868926	-1.4186765228780032	-1.522944761917522	-1.679602241648598	-1.6404759682275025	-0.5255837587569852	-1.0208484961655067	-1.8116607244239264	-1.6317523654337271	-1.1244621587935861	-1.784748788350782	-1.5780846167370641	-1.0469808139814984	-1.2757337680104957	-1.4207090329845573
4.2304609218436875	-1.4237335650727456	-1.3019842939493549	-1.1566763684608987	-1.1801696637957118	-1.4393707373691873	-1.8900117750314598	-1.7863291639158718	-1.3793933409245547	-1.6004108548558191	-1.6916066240541905	-1.4980515817942082	-0.6732633959193985	-1.076311428829279	-1.8438673987326957	-1.7660006933272863	-1.183583766156226	-1.8702499773449417	-1.7197548450706832	-1.1239621505282729	-1.211252650118226	-1.4407992137625503
4.24248496993988	-1.3368202777410316	-1.465982540846899	-1.4920273161728779	-1.110562342267172	-1.1702558611358973	-2.00528560478977	-1.8402179722820664	-1.290702740259278	-1.6580412210636055	-1.5768078120873594	-1.5634122476250736	-0.5827004526328653	-1.0379624491099193	-1.6927389730619693	-1.658841497116583	-1.1513730866688352	-1.9231252925375208	-1.7699815279892763	-1.043366754865818	-1.0063594254391013	-1.4188282697846457
4.254509018036072	-1.3777369884736972	-1.3508208625431952	-0.9944012981273154	-0.6174147548943206	-1.171653706162555	-2.0391704929768255	-1.6935507978435196	-1.2629761601039062	-1.5722304141000092	-1.5899865375453162	-1.5166687474335543	-0.505622271739658	-1.0053633819385108	-1.4598283076302452	-1.6368119761148743	-1.1209212851099168	-2.059173955206458	-1.664362612899309	-1.0532942113523323	-1.0768859977471341	-1.3384437379971328
4.266533066132265	-1.4336550209638412	-1.0106716462342815	-0.8373822998324695	-0.9224572525988242	-1.5082474065874212	-1.96831507164682	-1.635819141993734	-1.260267906139597	-1.5955339378536277	-1.6051841526442474	-1.5791831137639256	-0.45614044970986267	-0.9378826915168499	-1.7181356296146366	-1.7250285710078037	-0.9698494517310847	-1.9651833477584975	-1.6406693984552518	-0.9302046496433231	-1.019022141551743	-1.3359416640623922
4.278557114228457	-1.4818357159988478	-1.2507049839149946	-1.4661667012223376	-1.1996169898271174	-1.3113927580405496	-1.910654005738683	-1.6757405304482438	-1.3064502549096844	-1.5609485394371556	-1.587148557996211	-1.4831253544227074	-0.7114400016800959	-1.0316150804380126	-1.726379130217519	-1.5999972277389314	-0.8179439276345832	-1.8451775791415899	-1.654619475835502	-0.8728918543660695	-0.9375819680604731	-1.3715715318534658
4.290581162324649	-1.6465495406168018	-0.7453970763348882	-1.0144784230418762	-1.5279452708338277	-1.4597425570427973	-2.041039687666236	-1.6308982264664529	-1.3138599013286016	-1.6518480792320849	-1.5771135076153366	-1.4350885659190795	-0.7131497555372656	-1.0321055961008796	-1.7101222610119167	-1.5721250424890796	-0.9871411909383399	-1.987733383245297	-1.6420371688521702	-0.9287953414861665	-0.9823221728471234	-1.379974637430311
4.302605210420841	-1.447903824147595	-0.7345620908151707	-0.7250268479035966	-0.9476652239393404	-1.1727337446162216	-2.226719552958753	-1.576971568220125	-1.2328172539169744	-1.4802337002651047	-1.5968398486993614	-1.4001611588584544	-0.6338885340432018	-0.8677718390884315	-1.6832296818077062	-1.763296049757046	-0.9840854862376293	-1.9628600908784612	-1.7401262664171444	-1.007699511204248	-1.032378782861004	-1.3108485528317781
4.314629258517034	-1.4613241162909314	-0.9590143513928946	-0.9989120554558242	-1.227786484492187	-1.3772887523029684	-2.1850460025855303	-1.5914332244248537	-1.446498292742631	-1.4216591760946853	-1.676830691723712	-1.4286121126427498	-0.6927361503432059	-0.9547343679066969	-1.4826356390116788	-1.8995849512575047	-1.0598622054482612	-1.996050679526054	-1.750114278634615	-1.0994652850828674	-0.9475035291445797	-1.3828546173252216
4.326653306613227	-1.3203378120952283	-1.3430610078778478	-1.2431943141262876	-0.9904601790945191	-1.2974329330618803	-1.9614734079096314	-1.5447476873038932	-1.2070353975458472	-1.653697563621614	-1.7193113226268932	-1.483094889959234	-0.6656961756559274	-0.8655836503645369	-1.5459518431209953	-1.7233416041998708	-1.0452980091244406	-2.0330469272231455	-1.8106350113475305	-1.042846676555254	-1.0015180486753923	-1.3748882230744988
4.338677354709419	-1.3830976692405252	-0.9929862080148453	-0.9427420109431088	-1.7519024596743018	-1.5352173757731473	-2.083037657589835	-1.3556045719215184	-1.3309533993959177	-1.4614217117420487	-1.614320567622721	-1.6378560303692198	-0.7338988687219992	-0.887409377051688	-1.6262397581002037	-1.8447558691826196	-0.8545871325353102	-2.072550814962523	-1.8563669550597264	-0.9016929120141978	-1.0274284107717548	-1.3947034880343607
4.350701402805611	-1.3843537542717985	-1.800845466735929	-0.9072931395235857	-1.0502744019965362	-1.1654866420615735	-1.9429879520220095	-1.4048927894742749	-1.328015094835142	-1.4779248248296943	-1.5787889897154377	-1.7731052291561318	-0.5660530974608147	-0.9382306901850529	-1.6236127795876087	-2.030679460441772	-0.9492129165074084	-1.9075558533240586	-1.8427516809258124	-0.9653257935147621	-0.9519901359031996	-1.37946903462363
4.362725450901803	-1.3771682472234195	-1.2580275591861367	-0.7661091912922735	-1.382259615933516	-1.5154265288109456	-2.131875192986117	-1.4100865560200777	-1.4065555222942332	-1.3681587956516745	-1.6502459042621016	-1.7323853412143335	-0.5738228593206753	-0.7980517048365703	-1.6348053369507936	-1.8555481735666608	-1.1199841475273238	-1.8041909746848817	-1.8355313623791627	-0.9392840834700263	-1.1119319004389867	-1.3835724499024957
4.374749498997996	-1.3505780060782797	-0.9510776402404634	-0.25217519377351866	-0.9958187061836197	-1.5035817022805147	-1.9974212511546687	-1.3178352967817086	-1.4738989161894187	-1.3062720916284336	-1.5898423441394764	-1.6060514508754582	-0.6969994604722073	-1.0712992707474005	-1.6247181847803274	-1.8000174994999663	-1.0725529150918134	-1.8978100533572309	-1.6935844351876244	-0.9291220862986833	-1.2392004192929722	-1.3184928462026893
4.386773547094188	-1.3887410820857788	-1.154484495118475	-0.8165324651242953	-0.8899921307952914	-1.3476423355726144	-2.2111121308757973	-1.6620653052702192	-1.2746604773536863	-1.3059401337615613	-1.609377971238376	-1.540663919211294	-0.7360075225345739	-0.9243669522713298	-1.6889602270420903	-1.8266025594498365	-1.104756131436055	-1.9585196689604762	-1.8166250056490287	-1.017044555334786	-1.378775830705804	-1.3826435449895687
4.398797595190381	-1.4120534678375536	-2.0614920031860975	-0.9630479137592431	-1.1519766836463043	-1.169857071205667	-2.0197687352608806	-1.4335430281230734	-1.4210267432136237	-1.3403417689511792	-1.6336125518264575	-1.555928721243315	-0.765611710209368	-0.9144139989130098	-1.589781321958144	-1.8453441868102018	-1.1403292118435822	-1.9954651806545822	-1.6857113899117224	-0.9532154992505779	-1.3824827337091181	-1.421750196075685
4.410821643286573	-1.5313387685849051	-1.6699922439495007	-0.6897623037108914	-1.0037305947845205	-1.4568087863574117	-2.3871118832976266	-1.5465322871167275	-1.3426357035371512	-1.295401424752151	-1.498458052925404	-1.5513491982795076	-0.7602530137393863	-1.012104209380585	-1.712974805046885	-1.5725986142288337	-1.071497759688957	-1.8559892010572638	-1.6672256648603887	-1.1115856344408344	-1.4088445780141683	-1.407309736387655
4.422845691382766	-1.4211168478189227	-1.2279866106999673	-0.6731227663982744	-1.327292644026101	-1.1348418301826961	-1.9984913355483158	-1.3497974036548828	-1.36165507191672	-1.3386437525032764	-1.5314416060984326	-1.9275545108110648	-0.8240876178553508	-1.027654770405436	-1.71872460614157	-1.710272099860418	-0.9378965151606222	-1.984648014515493	-1.7305281602900244	-0.9480014139769968	-1.2694787251073558	-1.3721618151485964
4.434869739478958	-1.3835548027759879	-1.2912564598494565	-1.2298339410679646	-0.9637136515072291	-1.3207863615340794	-1.8641089843826055	-1.3355726396015293	-1.4418709616074703	-1.369801997107356	-1.5114670369092562	-1.5107049946896018	-0.8217743791223541	-0.8771109069708296	-1.629030159952992	-1.7471778438150263	-0.9201108274218632	-1.9054212800872916	-1.839136613370119	-1.0697200778369829	-1.1943295389390718	-1.3613241729274537
4.44689378757515	-1.4122587076662516	-1.1745750912555633	-0.7314645558237873	-0.8492098088529102	-1.25267506229313	-2.1327495083750625	-1.2695961126418818	-1.4170392299856296	-1.2197425223195935	-1.5364767943316522	-1.5543438536014027	-0.8542672958114187	-0.9370441466050353	-1.5830112221733983	-1.848422595414472	-0.95574531598794	-1.8067171446695078	-1.7064612988533618	-1.0732024745401765	-1.2671467733042299	-1.3291074757253203
4.458917835671342	-1.4737770825086514	-1.298340125909091	-0.8322463387186962	-1.1129981541683664	-1.5875839876297744	-1.8870814525099129	-1.3220059908381532	-1.4141866821953502	-1.4953102813854109	-1.640902586376422	-1.6130807292210727	-0.6147855509690558	-0.9474788845240647	-1.5086301738180368	-1.8343236322492622	-0.8509603669192524	-1.9290514770374854	-1.7555525337039144	-1.1312393024456877	-1.1122223274662988	-1.3680878830296979
4.470941883767535	-1.415501830080017	-1.1989260259321004	-1.229996088136101	-0.9858196562805996	-1.3121541967452144	-2.1312059281313402	-1.446443463546192	-1.3522202069935294	-1.3264213241608318	-1.570098503598658	-1.4622726699678426	-0.7094125182725362	-1.0212427607860204	-1.5853876561083757	-1.7207616128824754	-0.8316103318515452	-2.2180103937764617	-1.6564701579020067	-1.0838937903411947	-1.2159908490561884	-1.3736919982274616
4.482965931863728	-1.634234099981179	-0.9180975228529578	-0.8172035982220083	-1.1020814271142392	-1.4470216089570083	-1.937512507888983	-1.3760973413927562	-1.3868492513742297	-1.2687177046909115	-1.675665828777295	-1.536687011928402	-0.6215268819165851	-0.9771403687056213	-1.5460558094193968	-1.6440772631330516	-0.7830819676480549	-1.8925712334985052	-1.6178650164834303	-1.1566729765338313	-1.1013946166751647	-1.3220277018596807
4.49498997995992	-1.4491988689362019	-1.0589709279117772	-1.186255893997986	-1.1905956634345578	-1.078791014850251	-2.179000805688922	-1.265383015067934	-1.4379015489338434	-1.3058731442389573	-1.606760771809875	-1.6634741006001854	-0.7544135362931155	-0.8720357565393488	-1.5292488603180796	-1.9083969629553175	-0.8323316852368082	-1.795361628033182	-1.7764819606186173	-1.101434847634649	-0.9641181443641968	-1.3478014568731904
4.507014028056112	-1.5510346804788868	-0.8271270051146526	-1.2490683427810325	-0.8754075807415284	-1.0519892728957725	-2.089678581013818	-1.3943963369490178	-1.3521957308410562	-1.3803943050898813	-1.6127612753269949	-1.7687690639105058	-0.7077564180724747	-0.8936179990268638	-1.5619857042331682	-1.9364385509380562	-0.8598281682675136	-1.6545415347305363	-1.6174827925937802	-1.2142832983397576	-0.9222312131154599	-1.326049392723038
4.519038076152304	-1.515058664041094	-1.3369205646554567	-0.9638931204327663	-1.088519091477777	-1.1855259576447181	-2.13537349038363	-1.3031379356085986	-1.271076282784709	-1.1532038820765151	-1.534668463467145	-1.8626361467841315	-0.7028107890675748	-0.8234481745223443	-1.4592738641826257	-1.9983641235953225	-0.9133682823669742	-2.0002693577905215	-1.6359449341649688	-0.9263011678831496	-1.0004730703013287	-1.3405133681615675
4.531062124248497	-1.3962912131340794	-0.6821070138583887	-0.9410300118944888	-0.9092132923658688	-1.326640184265996	-2.1637772223844984	-1.2997153305812381	-1.4586570228819544	-1.1960663387605983	-1.693103291547371	-1.6775545274499355	-0.7640297694900935	-0.8933600040109655	-1.5062123052268275	-1.9209527336640322	-0.844688792904781	-1.769495505018698	-1.7057061542246363	-0.9815771007390033	-1.0888986755374659	-1.3109538244970458
4.543086172344689	-1.3938031398185642	-1.1186257339622372	-0.9312889197871879	-1.179284991243423	-1.2073370967909525	-2.1828246634795585	-1.2061738609533503	-1.3352091334098015	-1.1701168796820962	-1.712322653267197	-1.681984565934955	-0.8635936219441208	-0.9646840187264105	-1.499048759907063	-1.7992256366927732	-0.754468938244442	-1.618982187910186	-1.7682820626667344	-1.1388989173077415	-0.9895580245900755	-1.3257856903159435
4.5551102204408815	-1.3715842718518525	-1.1060288311210325	-1.076819668533837	-1.1847543221314745	-1.3843295290532596	-1.949519355042032	-1.2197148837409777	-1.2487775075437417	-1.1850267148562776	-1.7187113429781613	-1.5977245716613642	-1.0185902151480861	-1.0203911513814674	-1.6187389745115701	-1.6330443199553268	-0.7860273268449522	-1.81356658579927	-1.991997990743826	-1.1178275862452702	-0.8750878397465048	-1.345913149444514
4.567134268537074	-1.4258885894181152	-1.2509893553919302	-1.1969643181625051	-0.732599027150225	-1.2725771173562692	-1.9531404060086928	-1.0610485817799786	-1.18721404945579	-1.1999761643300073	-1.631358246746931	-1.5959930839982253	-0.9416925268361014	-1.0631252675029819	-1.4973431740870917	-1.6838719296641078	-0.836513512466815	-2.214431185436702	-1.6209627172856444	-1.0808857200491584	-0.938364581815188	-1.3192469777471227
4.579158316633267	-1.3121602881470582	-0.7855088959725338	-0.6161300439501269	-1.146963755439981	-1.1842866583924878	-2.036519201306153	-1.1291903806153656	-1.2551421681165742	-1.0604781026279921	-1.7387817876714173	-1.6014971338788235	-0.848135479608616	-0.9370324703272577	-1.495372265457454	-1.7552918224023404	-0.9706506428126342	-1.784167066638534	-1.758723555330365	-1.1633138681995234	-0.8358655959621643	-1.2707605591428703
4.591182364729459	-1.3677876068734771	-0.8058972072217939	-0.6629238440749613	-0.6978170342102826	-1.205540744861937	-2.040534736955193	-1.2326482571518333	-1.108018794305181	-1.1637052295606263	-1.8189018882735057	-1.5248879334636374	-1.0331075321994636	-0.9386700315605848	-1.442389282841653	-1.6190546543848248	-0.9122658441802715	-1.6810253656694139	-1.9263730131215322	-1.1000659353965083	-0.8655191760064095	-1.2573567056156545
4.603206412825651	-1.4578026463857556	-1.2647197069729488	-1.5398749890609977	-1.121251964234537	-1.3708766126871457	-1.961030031107101	-1.3023724693284096	-1.2091364427902607	-1.1590492668851566	-1.7098926037179212	-1.7773998386644874	-0.99300589127723	-0.9732243783271406	-1.4614438425751466	-1.655036787387339	-0.9616401454599982	-1.7212919111218086	-2.0896992944475374	-1.2189947364747886	-0.8772641754223314	-1.3912503867164023
4.615230460921843	-1.35160794828336	-1.3808609756424366	-0.6143989369422665	-0.8059991373816607	-1.2187218445017414	-2.0943029471760983	-1.0920115193296787	-1.012262494115121	-1.1966411253478768	-1.6221381158844226	-1.6704808041800456	-0.8875759713995192	-1.0357921787610311	-1.4173040749881376	-1.746245570394985	-0.9211696458977061	-1.7368254867292348	-2.0089086227823874	-1.0440721041185936	-1.0571940335059076	-1.2957256768681107
4.627254509018036	-1.4534774096960739	-1.3656429438885318	-1.1108493805127388	-0.677670091919832	-1.3749244188398655	-2.3771784932923716	-1.206400724198494	-1.0341818636880835	-1.1254357697903123	-1.5978891363947607	-1.686565150676112	-0.802507102121708	-1.0292244857286195	-1.4645707968122355	-1.7612402553020243	-0.9342778087017285	-1.6371176575209856	-1.6942754085102303	-1.1569188453670014	-1.0184971315500015	-1.3254422437255857
4.6392785571142285	-1.4083581231984073	-1.235310109376438	-1.0535150394122892	-1.035581387412417	-1.3672877623216524	-2.1978874558013497	-1.2678462199609029	-1.1247464076323392	-1.3168477826199296	-1.7495194065426083	-1.8678969108796244	-0.8404138190946061	-0.8806087944006763	-1.3769465500526588	-1.6767036667634416	-0.9853080180722775	-1.6845000508772237	-1.7647903517069925	-1.0259185039581917	-1.0319339134891627	-1.3445960136786592
4.651302605210421	-1.4086788450729797	-1.0101252505447897	-0.7853838791324331	-0.7138266033830996	-1.1526690562725224	-2.051710323367069	-1.2899211108275404	-1.1308565163934687	-1.2751750640417283	-1.7497884897163622	-1.7302553105268925	-0.8891054072993748	-1.0800740763635084	-1.5783078916210962	-1.5589535534735834	-1.1517211987245146	-1.6785996145563968	-1.5860202563061205	-1.1835234632341052	-1.064720415137576	-1.3034708162997581
4.663326653306613	-1.2017473036833228	-1.029909675998137	-1.1511731548515671	-0.8384446855901573	-1.1958057675925584	-2.0821190177264253	-1.4140237321270042	-1.108294209544061	-1.2587799850432573	-1.785029094069685	-1.7665845515069722	-0.9091546954588771	-1.0090179342413887	-1.5441318472169	-1.618900474868452	-1.0910369935996693	-1.758809726001321	-1.6413356314583512	-1.1279994107207765	-0.8628551045114581	-1.3197576497905168
4.675350701402806	-1.295408254815089	-1.041902001704846	-0.9951515921045861	-0.6061422008943983	-1.1575148324463158	-1.895191514044062	-1.4565038386054336	-0.8929932878295794	-1.220623584571413	-1.811134170863167	-1.628925453338343	-0.9406851577424009	-0.9424891866078605	-1.5154940934541863	-1.6773759067117728	-1.0372591071903137	-1.7015218676950141	-1.6455246940796238	-0.9908346559508432	-1.0184592772427752	-1.273556733894601
4.687374749498998	-1.4011687537061313	-1.1278552839955436	-0.7975397770783128	-0.7678004775493864	-1.1592597198573564	-2.106056077704527	-1.261139563568898	-1.0567399617146358	-1.190199970539417	-1.8473309984684714	-1.6536721432107881	-0.9141785721902816	-0.9485055919066562	-1.584138060307957	-1.6692282373391403	-0.9474883538671878	-1.5529272093703212	-1.5869313740711721	-1.1241980646823964	-0.9532150123406169	-1.28247866017346
4.69939879759519	-1.2838917491324175	-0.7550899457891018	-0.6800709491856856	-1.1790348922818792	-0.9966419786178463	-2.031401705925666	-1.3049101288375486	-0.9147076901720291	-1.2893283657581545	-1.751049700329018	-1.6539279140887984	-0.8371458667164956	-0.9654232107019378	-1.592113742661642	-1.7279086015768441	-1.008310750398598	-1.5347108434402839	-1.6189783234837627	-0.9673919272302838	-0.9693860422141716	-1.253071216427108
4.7114228456913825	-1.236457055468771	-1.4690715588013588	-0.5885781862839963	-1.5342010230222614	-1.1914576672057346	-2.517749261652977	-1.3719521437937676	-0.9988573819973012	-1.2053355830054993	-1.7398731102440705	-1.8697417554283455	-0.7597238225738225	-1.0414030645742747	-1.7218894684812878	-1.7749703120990206	-0.9211518138457082	-1.5353812483632923	-1.6778792789893648	-1.1223967817212097	-1.0414082912075937	-1.3659739404379831
4.723446893787575	-1.2471790022486198	-1.3108408702830885	-0.5384426754917991	-1.3410070040044682	-1.1700096546894783	-2.0688847793218264	-1.2843877458600446	-0.9718401785052342	-1.1639409764139514	-1.8612222687865616	-1.7117005954222777	-0.875120264471039	-0.9565855811936315	-1.6124507709592273	-1.8902528465748027	-0.9928356915157707	-1.5567930808378667	-1.5544809943285292	-1.101963573307196	-0.8411878387065717	-1.3025563196460992
4.735470941883768	-1.330222721967679	-1.1954744014568197	-0.6177585862184478	-0.9818193855107534	-1.1149567234248619	-2.0651077400812685	-1.3302976517984815	-1.0173582625973288	-1.192306243289834	-1.8339540653197925	-1.6116327068677803	-0.9948835735825803	-0.9201771575131156	-1.4175395326497213	-1.9021953552626156	-0.8974474004741649	-1.687889820059151	-1.7223912028730435	-1.1044112154552264	-0.928785183622236	-1.293330446501245
4.74749498997996	-1.276019207334362	-1.0949186907231754	-1.2241829783077822	-0.9921832159243116	-1.2517385561224275	-2.121073893368399	-1.235858521036927	-0.920686740919349	-1.2652679370183106	-1.8734757516991876	-1.5279248808607344	-0.8776177946076568	-0.8883487417062349	-1.424171273802042	-1.859463295575965	-0.8485524033151267	-1.4680690700785708	-1.4575675629737128	-1.3240574356215995	-0.9427723701174874	-1.2936975160556679
4.759519038076152	-1.3017495729475663	-0.9285070163652642	-0.8030239888923241	-1.0858264478790494	-0.973474292582952	-2.0816113036288595	-1.4115252218919387	-0.9651922379233481	-1.3546501869306868	-1.7383548452847313	-1.643466215479089	-0.9437252385696674	-0.7841960324739512	-1.4963602931430495	-1.8708604788284693	-0.9203252985564905	-1.3980899959357886	-1.5717491023120496	-1.395094297911843	-0.7724296569606283	-1.2720105862248874
4.771543086172344	-1.235001947886532	-0.9186453878189766	-0.9341039309575865	-1.1326894933117309	-1.0095133716620774	-1.9613824865782123	-1.2801198708168147	-0.9575728069450806	-1.3812172594653833	-1.8235029724826657	-1.575035611439354	-0.9011572983633918	-0.9297750354530685	-1.480511518395529	-1.7144895769183095	-0.7935147406809324	-1.4775202841338597	-1.6402541514690347	-1.1653317838568884	-0.7170330274403639	-1.2514186278037898
4.783567134268537	-1.3108373304413035	-0.7537263864347191	-0.976785763867914	-0.782946260470483	-1.103281224715398	-2.165398022853061	-1.1358262951776394	-0.9774075642718398	-1.2388315158601646	-1.8260708023522856	-1.6349840783995666	-1.0001136770758612	-1.145765775473694	-1.6122853697569295	-1.815447856047538	-0.8840591123735924	-1.6287759284526355	-1.4906385934240383	-1.1881127059631515	-0.9170175147957267	-1.279415588910377
4.7955911823647295	-1.197454195865178	-0.871791965300498	-1.157417660508051	-1.3013755544603283	-0.9411761485097575	-2.065639244467224	-1.2294695771100008	-0.9143789298818512	-1.1110536206233015	-1.7445044734998483	-1.6725792943856628	-0.9401922812420438	-1.359214808116862	-1.5414591379130982	-1.7501562657227596	-1.02818398249947	-1.5531144880143546	-1.4852431280205596	-0.9237891491280551	-0.8864610487262791	-1.283732747699759
4.807615230460922	-1.1952629198152986	-0.802808833024627	-0.5184308633159448	-0.7595575501643032	-0.8670498363429933	-1.9938273969207052	-1.1794830939522853	-0.8406268633326484	-1.1252762580321323	-1.8404988678854233	-1.7851233426454343	-0.9078892390790785	-0.8943580037977127	-1.6376413234168412	-1.8101792191176371	-1.0009466257810236	-1.6506592625136178	-1.4452527418550782	-0.8689935671948195	-0.9164262861510579	-1.202014604716933
4.819639278557114	-1.2211520589173426	-0.9394234797864651	-0.35719741230775215	-1.3191973469946539	-1.000153951843197	-2.2677989889075736	-1.1553306289599545	-0.9318044010238684	-1.2017158960803276	-1.8241606444317338	-1.666322869740379	-1.0138839082918576	-0.969173514204715	-1.5173051297301554	-1.8765337453271806	-1.017294140873305	-1.5148756609856637	-1.4479617108097687	-0.8755691574884193	-0.8802856163243069	-1.249857013151431
4.831663326653307	-1.2752972637777669	-0.8689856103091631	-0.40646558826037027	-0.869470810841215	-0.9801451842524147	-2.1513592315453307	-1.2600963877584348	-0.9920931345534887	-1.3070450997474077	-1.843093233614168	-1.6600489873323552	-0.8889009447067615	-0.8805802632740344	-1.544006687198282	-1.9700852024354556	-0.9492387183510931	-1.4526444248990864	-1.444426654386799	-0.93819893202681	-0.9429211059518439	-1.2312551732611143
4.843687374749499	-1.3548273035302465	-1.0938769132293196	-1.0686608578466992	-0.9603226591209371	-0.9504745037696736	-2.0325375086493116	-1.2716194569354458	-0.8584620320882427	-1.1557196859812964	-1.8539338735573738	-1.581345762758338	-0.9056184451713636	-0.9956697176595368	-1.3000231882577549	-1.9443969263470655	-0.8572297480755587	-1.539593138743887	-1.495451393970078	-1.079159165171852	-1.10018683640281	-1.2699554558633392
4.855711422845691	-1.269378380725963	-1.329269266190444	-0.7824733763635847	-0.9325207334548552	-0.9570494563444726	-2.001136538409873	-1.2578747885227952	-0.9567394750186474	-1.2079139508275083	-1.7144231101936098	-1.652896757524426	-0.8012398633179582	-0.8595219289410237	-1.3247857779887702	-1.8318714987889515	-1.0218833928590783	-1.6546663120537006	-1.4996768463413035	-1.0944928568744268	-0.7754502155649571	-1.2462632263153173
4.867735470941883	-1.2722212899454757	-1.1735851142429872	-1.2379390292885524	-1.151170584174336	-0.8862775043956509	-1.8645708613654741	-1.274615856679706	-0.9464675505854566	-1.2148874720509046	-1.7229214262261048	-1.6821983177736681	-0.8314289031619351	-0.8479279162928506	-1.414185417808429	-1.7316619759517726	-0.9180246536478871	-1.5039128993477968	-1.3900187542541587	-1.055311549054927	-0.9144019560042411	-1.2516864516126156
4.8797595190380765	-1.3208836952893739	-1.4681691715054344	-0.7898688705014124	-0.9952163014578637	-1.10899580802478	-2.0164170506798134	-1.2324322274597586	-0.8916684707822917	-1.1153281464429694	-1.8542970088597046	-1.6163632292421632	-0.8080089720080303	-0.7302916079291568	-1.4452928215785916	-1.6986754675944553	-0.9085154828933397	-1.472837696105309	-1.52631784481963	-1.0569777678026049	-0.827086124134172	-1.2441821882555426
4.891783567134269	-1.2439782038423548	-1.2524559540754503	-0.5715336153524742	-1.3012919027445664	-0.9177491360996015	-1.8890511565035157	-1.1798326060769642	-0.9802695401746884	-1.1912169835784354	-1.8174491825557073	-1.5623459920932081	-0.8454186659990703	-0.8300284097172319	-1.4511220140193086	-1.815950719448132	-1.3303309876736773	-1.467224729085805	-1.6378723188982764	-0.9548319991341256	-0.8039400269273123	-1.252194707199995
4.903807615230461	-1.2584075408448068	-0.9700372657827326	-0.9931601892430006	-1.2427262345275878	-0.7628334849232661	-2.0207282254389773	-1.3173203636157482	-0.8876371668504569	-1.2409178827608958	-1.818571700534742	-1.4744937708141317	-0.7848406140457314	-0.932434250264989	-1.6438158786866812	-1.9079258432128001	-1.1001922073351655	-1.4681742310968329	-1.6163896729920408	-0.9988958683712676	-0.7893760115066156	-1.2614439201424235
4.915831663326653	-1.1227242707223661	-0.982168725379426	-0.712702787718214	-1.1702999071612685	-0.7454894608782195	-2.2153428532631088	-1.1967037078561031	-0.9766860425873402	-0.9975786405548912	-1.76399742942469	-1.4124943208968512	-0.7787480844832344	-0.7646228066305358	-1.583816880890201	-1.8178065949167102	-1.1805427164939433	-1.493958028324704	-1.473172884699941	-0.8860427799302127	-0.939906686638377	-1.2107402804725171
4.927855711422846	-1.1730696487105772	-0.6657560766106494	-1.4350044163428615	-0.8581083593064169	-0.7880253211093253	-1.8928500115894744	-1.213763491040469	-0.9824486961111342	-1.0832405988311922	-1.797733304897812	-1.5717020575665939	-0.697192418413249	-0.6639114297937503	-1.6274463683954625	-1.777568153131667	-1.1440556744760308	-1.587483489640347	-1.5277255709663287	-0.7843717134159368	-0.8367235846028378	-1.2054090192476057
4.939879759519038	-1.3138472819001938	-0.6977176985317949	-1.0326931217736035	-0.9959999991251943	-0.7452302320769496	-2.0347097239471905	-1.2104881324770818	-0.8153803992540624	-1.0223503353530385	-1.778850615421936	-1.484417420367754	-0.6834903471762032	-0.8262757251244116	-1.5180775667271333	-1.7793794763252806	-1.167800404731045	-1.5843621464399185	-1.464819769671067	-0.7648022414980553	-0.8830601555721636	-1.190187639674704
4.95190380761523	-1.307842606914335	-0.8048976440117903	-1.5086991712066928	-1.0043961557899659	-0.742968979538255	-1.8008628840408212	-1.277968155872626	-0.9165337306208812	-1.1530970210848899	-1.7759836009233525	-1.3935647345634419	-0.8028274751696707	-0.9456229769772164	-1.6131128535679653	-1.6655956850928855	-1.1080072474127862	-1.6300538128773554	-1.527494398483685	-0.8355481772161991	-1.0441383592503242	-1.2429607835307572
4.963927855711423	-1.0981644619244821	-0.7042776516005536	-0.9138366556702067	-1.237593204002815	-1.1446555763306994	-2.0462195929538773	-1.0876917226681764	-0.8258863515406946	-1.0921328086039113	-1.825573411491734	-1.490467479830895	-0.8427009236053111	-0.882593703271831	-1.567224283287318	-1.7039706406542934	-1.012733702001898	-1.6966476181079786	-1.3273516149046474	-0.8973378275834477	-1.0341563984602655	-1.2215607814247518
4.975951903807615	-1.0905151511068556	-0.5374693297264963	-0.7970555309882801	-0.9987404551748172	-0.7751851722459452	-1.9008844734447585	-1.1115304226709373	-0.8701202936315154	-1.1723209788163969	-1.7480762139250086	-1.4234375503883534	-0.8156714933017764	-0.8499893977602162	-1.6457971612412732	-1.7121048011335152	-0.9646553890634806	-1.4527730688812435	-1.4041600477948133	-0.8468402355249373	-1.1054334933641048	-1.1611380330092362
4.987975951903808	-1.094336792142197	-0.9007427957929228	-1.3198458192390818	-0.9876867116698244	-1.178483269386228	-1.7756836880947202	-1.1646394265680242	-0.9732398870884302	-1.0069040612782312	-1.6755906982157147	-1.428721735105691	-0.7393563314040594	-0.8103626007914808	-1.5816976341250555	-1.7746230197222101	-0.9611319705448876	-1.553800062741328	-1.336783773908799	-0.7848226359119255	-0.9459246804213105	-1.199718879707606
5.0	-1.170053537211733	-0.9953446857926708	-0.6160377423327358	-0.9119926653986423	-1.1511046276907568	-1.9929571394261394	-1.011838949172967	-0.9513254853208045	-1.0535717562686473	-1.6422647508382182	-1.4834074397207488	-0.7858997907732055	-0.8646694752654813	-1.5010812563781535	-1.6566619370052158	-0.940159437600669	-1.4965122160612865	-1.3185117544979055	-0.7633064160773723	-1.0241370176659803	-1.1665419040249667
