# Supplementary material for: Stimulus duration encoding occurs early in the moth olfactory pathway
Source: Commun Biol. 2024 Oct 3;7:1252. doi: 10.1038/s42003-024-06921-z (PMC11449909; doi:10.1038/s42003-024-06921-z)
Supplement: Supplementary file 3 — Supplementary Data 1 [file 42003_2024_6921_MOESM3_ESM.zip › Fig S2/scatter firing rate.csv]

color	PC1	PC2
black	541.5304901769274	24.749515740454452
black	-335.7483755254647	266.89248127406734
black	-182.34530353210818	-189.19434996022167
black	-409.1283647889573	95.02971819162097
black	-815.683488973102	317.7109544074125
black	-347.73038807048715	565.2456002178324
black	610.4824372682759	645.2405657585103
black	-291.01648619286414	542.3007523569787
black	-940.6378961857012	85.76920794411261
black	932.2953282478261	-326.46793057999116
black	1498.998128113929	-100.17991077455343
black	1682.2986091181094	-221.08281205758593
black	549.3834160620958	-174.8197110584525
black	-1043.8493050973707	-18.084596750435715
black	-1499.9062294823432	-65.1034707689044
black	738.8997706525303	154.3236445680245
black	-1313.9991824252854	-162.0063690234007
black	-837.4859718241914	-140.19581445409855
black	840.8879403366025	218.40588621544268
black	355.17655699066825	45.566252200973466
black	360.53701947342876	63.53267442164631
black	598.8196798512569	-124.00795154445788
black	-1036.1836797352785	-374.7053273745282
black	-125.31899763903343	-268.23679775098014
black	1339.911130930085	-36.29694934861509
black	312.14297378877586	-210.66439254994242
black	-868.7064354776428	-282.6584861245809
black	-534.3958979171231	-151.10339346638665
black	220.7725218564444	-179.95898970993923
C0	348.0815130867642	-500.30219756372196
C0	162.37956464965245	-286.4817629504315
C0	-5.101144769042801	-211.7121116362081
C0	-25.23173633649962	-99.940807004779
C0	-132.26064629554114	-40.935579434803536
C0	-81.49502893290072	-53.94963764557984
C0	68.03106250551114	-46.4838404367125
C0	107.53874581935574	-77.16333891108775
C0	-17.639793368636628	-77.16806365687876
C0	12.382585429000326	-53.23885289140139
C0	413.6832008804	-77.86289802473891
C0	486.9647817686721	-60.068572906531415
C0	711.7096459106797	101.28124254828197
C1	-967.695441888264	-133.52550926336784
C1	-1241.5575153203404	251.4867735259113
C1	-1161.90386558794	239.95100892459118
C1	-874.2212863054378	342.5072836499305
C1	-875.6191899946632	454.8284862990714
C1	-803.8516028633672	318.7860497272179
C1	-806.7043090399634	388.49932807804987
C1	-740.2658548084722	424.690929815926
C1	-861.3744025159974	431.3147813514905
C1	-778.5777437349572	524.2824719746096
C1	-640.223109215885	390.5587956502983
C1	-665.1516838345817	498.30857198989224
C1	-699.5868604947459	592.5384764485866
C1	-729.1563265480727	523.4807467724613
C1	-528.8077661077862	472.60890091218715
C1	-773.3417501680086	605.5955710031958
C1	-1144.6574348855133	485.3508831782756
C1	-1023.8574701782887	470.62129163085115
C1	-1077.7754542825155	419.0475343806263
C2	-956.7197581791921	85.99509370943943
C2	-809.641561324003	156.51103618939578
C2	-594.9532289667676	286.4184624159664
C2	-526.1082828217633	318.0703525204899
C2	-586.4467150895119	398.74504569277235
C2	-676.4008452973902	484.58647895258144
C2	-694.4569654090337	510.4965118629956
C2	-742.7822065120721	522.1248632812182
C2	-807.3678166526695	565.7813154878293
C2	-657.2437248670254	398.4026151517162
C2	-512.3693082799227	316.07338965984786
C2	-741.0354988982385	574.5369585245703
C2	-473.55156626075404	472.64860526143946
C2	-580.7930569051839	405.7504335686979
C2	-628.1034462355278	473.33520203276754
C2	-516.8448514043382	357.7540922878022
C2	-537.0111143898514	398.36411387659456
C2	-622.7106936915769	352.40183232927023
C2	-527.3504341891595	375.9768776368217
C2	-563.9051479341607	293.52608465144044
