# Supplementary material for: Stimulus duration encoding occurs early in the moth olfactory pathway
Source: Commun Biol. 2024 Oct 3;7:1252. doi: 10.1038/s42003-024-06921-z (PMC11449909; doi:10.1038/s42003-024-06921-z)
Supplement: Supplementary file 3 — Supplementary Data 1 [file 42003_2024_6921_MOESM3_ESM.zip › Fig S2/neuron C0 LFP.csv]

time (s)	trial 1	trial 2	trial 3	trial 4	trial 5	trial 6	trial 7	trial 8	trial 9	trial 10	trial 11	trial 12	trial 13	mean
-1.0	-0.2945405622882298	-0.02225788454856925	-0.39350793644717363	0.09828660577522896	0.770963107221263	0.05790138819078372	-0.4473504536686761	0.16773845372119212	0.16708900142480587	0.830625226253904	0.15327354912100333	-0.3484698610167456	-1.0071196932129567	-0.020566850728782306
-0.9879759519038076	0.12591209352945817	0.23706356462782635	-0.8397553626313459	-0.04762036022481221	0.6131407137951139	-0.45932974140799054	-0.35439186777827036	0.16012993884818152	0.36361539874549326	0.17386395453256046	-0.33306823297553334	0.26150012357871877	-1.0154661536136447	-0.08572353315186496
-0.9759519038076152	0.06609285435803089	-0.15779313732224984	-0.9752173579530583	-0.2037448788228103	0.7445961301046136	-0.33209552331106573	-0.35034349517751373	-0.02872740561126763	-0.06301001429414729	0.4566042187570961	0.3230746226789022	-0.3728704026172759	-0.6494503822685065	-0.11868344395994249
-0.9639278557114228	-0.012573826212222423	0.6613292237695009	-0.0007759867260219635	-0.2531917810925135	0.38430915597615084	-0.47711764474991514	0.09966154785916068	-0.08927387227478462	0.12116037375952507	0.4116511292829874	0.4184620508394955	-0.309858127442055	-0.8087155986013208	0.011158972645229769
-0.9519038076152304	0.14328584060466273	0.4499012988649229	-0.4784304347445012	-0.01428414897264382	0.7996380051476757	-0.5991753380874573	-0.48330521641911495	0.061231993381823696	0.3007495186199833	0.07991759656884123	-0.37017491283762344	0.10992626753942196	-0.5331444403860599	-0.04106645928615916
-0.9398797595190381	-0.14659707867547778	0.471274239202413	-0.25870670207647517	0.16388878995048045	0.4946777441624295	-0.16372049226744922	-0.29535845433476565	-0.10554098552532303	-0.04063954691715991	0.7686472352546938	0.1730870191616392	-0.2703507352487325	-1.248153090750046	-0.035191696774136395
-0.9278557114228457	0.10902910392494661	0.3295865633519522	-0.19155866670519778	0.5487372440446922	0.0040035498753488285	-0.620166912019371	-0.18334523704409905	0.07001529040184777	0.21717768710816454	0.39490989340994953	-0.5795787291323723	-0.05122533202347168	-1.020461732509796	-0.07483671363980048
-0.9158316633266533	-0.0731784420204578	0.17235635284337356	-0.6650591765768538	-0.4030517803745852	0.2810110198517036	-0.6454922041860892	-0.22917075258368175	0.09886040284640343	0.14167126847468542	-0.11061686110050084	-0.4810942490614086	-0.5199729097256187	-0.8314938489473613	-0.2511716292738762
-0.9038076152304609	-0.13075078378319738	0.41284899493758354	-0.40294172728438515	-0.33249587004104453	-0.10560732138015558	-0.38543999818846847	0.042845803955454946	0.15610124497772743	-0.28791822519919485	0.48941743514546987	-0.028407226857082447	-0.7973971125190109	-0.5034326030745508	-0.14409056840852724
-0.8917835671342685	0.03836336949125943	0.12460225071396987	-0.1622453108601008	-0.04929653739825163	0.36041752164863605	-0.49932915137127526	-0.3708573285143147	0.6304568673500335	0.15700294141846244	0.28149022939388824	-0.16755219307378655	-0.18736169293884514	-0.6968775189771543	-0.041629734855190684
-0.8797595190380761	-0.12635135378819823	0.2775065055772188	-0.45982310266892906	0.02473870872642649	0.2912386622745296	-0.11796090550090818	-0.04188826278819857	0.05761747369973001	-0.4091358037739671	0.6543355495437092	-0.02386048680127142	-0.38162918487682257	-1.1558753976456146	-0.1085451998478689
-0.8677354709418837	0.12878556340234654	-0.2445745661590042	0.2504252116042956	0.013503996724845434	0.3000258245542218	-0.6005493734342792	-0.018327820955754894	0.2794314213318805	-0.11717813204240092	0.24643919602895759	-0.0849403799733692	-0.760324726059957	-1.131201569098586	-0.1337296426212926
-0.8557114228456913	0.08001399361778239	-0.10077202419200335	-0.19367230817082076	-0.0744172633902552	0.38378682510982726	-0.13212172835669567	-0.16947930807864514	0.30467951230587464	0.0810313723779294	0.387079311039934	-0.012142566000257735	0.25620562652935674	-0.3234893564829739	0.03743862202377328
-0.8436873747494991	0.06987471905091552	0.76387501761558	-0.04564634693973072	-0.00010555783396287894	-0.06206030114735338	-0.4554815429086311	-0.0792817500945128	-0.005163952903622981	-0.12066703274051949	0.6472859885153638	-0.6274622987537359	0.22161569465814243	-1.195974517234078	-0.06839937543970352
-0.8316633266533067	0.24480167263197006	0.03936090961965458	-0.3023333820114148	-0.03761055283336152	0.40228003117553807	-0.5170448011722952	-0.5982019268156679	0.33200288326197647	0.09774006490218926	0.30615090895251107	-0.4444156667008732	0.2522959874758484	-0.5649585472127184	-0.06076403220974179
-0.8196392785571143	-0.10077914589046902	-0.29736461507471784	-0.006775611567278408	-0.28706550792099594	-0.003974074312198278	-0.19969515027711274	-0.312426724178931	-0.10881239847030683	-0.25121888973489526	0.5702320415906552	0.0017957752640330618	0.1946159290828136	-0.7447807502045216	-0.11894224013030191
-0.8076152304609219	0.12112653403516922	0.40125525290138025	0.051576248632359815	-0.33383049696260797	-0.1369597522687583	-0.36367187299290216	-0.2105560233015903	0.20137861369175253	-0.0036100936910390953	-0.07951963274084231	-0.8265333856605315	0.3930015465835131	-0.9085685230874797	-0.13037781422012126
-0.7955911823647295	0.007335206553011302	0.33237938307891207	-0.4083096275993823	-0.2645483498267429	0.10494098299143836	0.004411960042879143	-0.5753550415163964	0.21676455879324255	-0.05017045505093529	0.3048852004961336	0.07022395571538095	0.6750148399563239	-0.9862736744413848	-0.04374623544673229
-0.7835671342685371	-0.1100421267892305	-0.14647071255583805	0.12764841185332948	0.02964772745264501	-0.0288524756522807	-0.24884487844999692	0.014196267173865924	0.03377908671664459	-0.28013424900257944	0.21459242343220025	0.1433757754477986	-0.23520291206849656	-1.6097702443018709	-0.1612367620572161
-0.7715430861723447	0.050475366694730454	0.05685837631404379	0.0962504321818638	0.17321166522469378	-0.2881719364711759	-0.26826681634379573	-0.3863024348816946	0.05476221199664435	0.06483003542906826	-0.21709578946502361	-0.08076274716344278	0.1511656735840844	-1.1462665299120087	-0.1337932686778471
-0.7595190380761523	-0.14343807280547935	-0.0015099744692059546	-0.11884621303075757	-0.24086294889936832	-0.2030558667551024	0.012701796660653143	-0.22230024792199624	-0.234770252189939	-0.2751675297153493	0.306487385851192	0.11240710052860697	0.2263938922473439	-1.1954476053582646	-0.15210834891212818
-0.7474949899799599	-0.04255708845947089	0.4280187136608976	-0.5219578261334458	-0.05832768664017189	-0.20489137904901752	-0.20385365559515417	-0.03398125691207527	0.12756597700511138	-0.0007748544530907066	0.32946132806981215	-0.3501169366680672	-0.2007435980415537	-1.0082769953332815	-0.13387963527303903
-0.7354709418837675	-0.07138759165120584	0.15420072881868774	-0.06197542129122658	-0.4000080180670917	0.010163101026221838	0.23798389157895297	-0.2674527444928426	0.13874702736333655	0.08007051651371586	0.4963697706974577	-0.18786572572939175	-0.2862127455399725	-0.8439019763289147	-0.07702070670017484
-0.7234468937875751	-0.05321510239063896	0.3576779020605655	-0.20841500533385326	-0.3241371493069559	-0.2270518145010575	-0.06208978331323134	0.04862689759418549	0.050397344386473863	-0.06634134138909774	0.49290628050516283	-0.36858151387173965	-0.10031887338327859	-1.3107406249998568	-0.136252521841794
-0.7114228456913827	0.2667865838482511	-0.07771552477191072	0.021572771248428345	-0.13380390468526224	0.22014814591212253	0.12201022127922885	-0.20635234916240275	0.5128043332360124	0.17401079775905276	0.0908765393320517	-0.5989550944818385	-0.42189815414178466	-0.9647761065782197	-0.07656090316971315
-0.6993987975951903	-0.0617821352433675	0.2511422270339598	-0.4184455976649055	-0.15501122786669425	0.28887683275671877	0.2416466059208057	0.004599945332083469	0.037582493359547386	-0.14873457366603515	0.44143000907487334	-0.19672070071106146	-0.07333646436935393	-1.072705738937937	-0.06626602499856665
-0.687374749498998	0.15420927515874994	0.10259185184554453	-0.14888204480794004	-0.12967076281986392	-0.019114881210581334	-0.34610322750765954	0.1756567097154545	0.13542399737387062	-0.03795281569881337	0.30216697280254534	-0.2683233092308482	-0.2944013604474275	-1.0936274047711176	-0.11292515381523743
-0.6753507014028056	0.17231560537732565	-0.3671114524855904	-0.2989680259264511	-0.3778244744914072	0.5571103827617169	0.18240788078151698	-0.31012428390545377	0.16819202263250105	0.023284514714191545	0.2840561819285554	-0.46119573260614954	-0.8813118275982381	-1.216917834310662	-0.1943143879329342
-0.6633266533066132	0.11677685738402518	0.4043396086341646	0.3917111535309724	-0.2567237269652468	0.008997996276170676	0.1796990403169728	0.21105275051869737	0.013814403035940946	-0.4454434132051027	0.45063281836215074	0.09101240198638745	-0.3382495743274126	-1.4749036371416056	-0.0497910247379912
-0.6513026052104208	0.3319721972342761	0.2124882744181095	0.15084669090352162	0.12550050060676501	0.23597873966458108	0.15612043999095676	-0.16599953860089903	0.2619992027878308	0.12439728401712163	-0.06915105063742809	-0.3179841602537469	-0.60832630894113	-0.5877366297146537	-0.011530335271130386
-0.6392785571142285	0.053705066765705675	-0.1292341012107762	-0.05001373003682159	-0.2101191692779655	0.1289681237953113	0.2690277849743234	0.08188257751556904	-0.41053161555458556	-0.17140743532400848	0.43255965372037514	-0.24347786776947397	-1.021876195042592	0.20934081365782645	-0.08162893029131633
-0.6272545090180361	0.2092391467866438	0.1368196444257656	0.35922438527286243	0.24223893477675534	-0.26442449280341124	0.16196114686181073	0.01956192959046322	-0.23324503999582824	-0.14519860006937035	-0.14904100524124755	-0.5640845096280117	-0.3832868368642245	0.2047670458384911	-0.03118986546533087
-0.6152304609218437	0.033324472747790684	-0.06893636104810559	-0.5254234822947094	-0.4290491359402912	0.414105874191086	0.2673492586511249	-0.2118065746775262	0.08410755443147734	-0.1624342394469161	0.20699677996053442	0.6363990839453902	0.11451463498029535	1.457381510541874	0.1397330289263096
-0.6032064128256514	0.08160431611934198	-0.07603115203179096	0.09778543416321955	0.15391653090566537	0.08468132014088044	0.3005740527435345	0.27217410714454493	-0.4660737581757815	-0.25788043928006943	0.6603723828477215	-0.07734164866495122	-0.48248617061251786	1.3392168669539373	0.12542398786567188
-0.591182364729459	0.30874260136592413	-0.21979733979774194	0.3244915897009163	-0.0503939201316541	0.24843655937942494	0.32569169002059484	0.09005489128597718	0.11441919627391987	0.11713427365821132	0.22982608127216778	0.07890124372845801	0.3360611393890047	1.0008673156722905	0.2234181016782687
-0.5791583166332666	-0.04235429512262702	-0.4986359897871193	-0.5330118261293962	-0.17748434855507345	-0.049148928367893474	0.39965880767795103	0.056398813816582224	-0.22543400121598117	-0.11201394595244095	0.31068838804411264	0.7192667752962023	-0.18083984435765	1.0281091432758023	0.05347682681711301
-0.5671342685370742	0.07477409546047793	0.11778740405630636	0.08651234877961828	-0.007610357436996994	-0.21303263568041936	-0.12188396163688006	-0.06978091462568631	-0.13647677755336252	-0.12316206311662639	0.17616962645488507	-0.14133702073731721	-0.46780207748755465	0.12661547200859796	-0.05378668165499677
-0.5551102204408818	0.1392009986984924	0.01741860462127949	-0.2523013685547242	-0.33983541143057133	0.02327170467320716	0.14432807178011403	-0.06720770182254952	0.07192844381744232	0.053432742884157954	0.4520018859014362	0.2643482945821553	-0.4515526352844199	1.097032907564614	0.08862050287927953
-0.5430861723446894	0.10700957283132166	0.11790355113630717	-0.1871516793574872	-0.1622194307087547	-0.5346876641181441	-0.3173848926317567	0.13196082100673356	-0.12552942030838316	-0.21300398999151562	0.2948037958954508	0.3382407852807297	-0.697615605144537	0.34952706060927974	-0.06908823811544276
-0.531062124248497	0.10824402455901638	0.32665609093980713	-0.02447205208672724	-0.3319727524984838	-0.006384650608250059	-0.09385016279456083	-0.1341534190118247	0.12163447022777107	0.3628531750496149	0.0781468040361386	-0.02957416804171071	-0.011290505535716686	0.8784296124069961	0.0957128051263131
-0.5190380761523046	-0.36107753195866577	-0.1216354915967662	0.3662322640946115	-0.44459503403256373	-0.07676724541631394	0.21989533891275836	0.043098919078983805	-0.20568887795769336	0.021574428621643903	0.17744948063900995	0.18367807129734204	-0.47099798821218575	0.06698622139533073	-0.04629595731803912
-0.5070140280561122	0.009315681238629579	0.6269262750691704	0.5280593854510717	-0.0035135107825695453	-0.6960525092053753	-0.05230633479372855	0.17367410511698	0.12095843694996057	0.21480301527114665	0.15813461618502844	-0.49617157376125104	-0.1872787997570841	0.023764123321831126	0.03233176233106229
-0.4949899799599199	-0.04410103063806791	-1.099236400744135	-0.033006940926365275	-0.5497187002496415	-0.06615709392986326	0.19680133796420007	-0.05760992430392675	0.20401261526901066	-0.037508707563661293	0.17499535110671122	0.13804871474181885	-0.5830532519300411	0.6591310186107454	-0.08441561635332431
-0.4829659318637275	-0.14636861266286855	0.0665167896529229	0.3874921845610264	-0.42155948533950954	-0.26759447588123425	0.35402370458075216	0.3507006920806248	-0.11289240562648264	-0.24150361016699362	0.3340355542532478	0.005519711646840515	-0.4412685788483476	0.6909422525440624	0.04292644006108007
-0.4709418837675351	0.06085561754743192	0.14942959456862356	0.4347448659514685	-0.3253087910093265	0.09813151633599373	0.14048403410249402	0.04019061896223894	0.2752273863694498	0.2470541888892406	-0.18918340408635356	0.563210733013374	0.5585360704046608	0.7095226954518896	0.21253039434624504
-0.4589178356713427	-0.25083853944639894	0.03347334758241738	0.036478755036259865	-0.18849441297746788	-0.2392086215810988	0.3360432136806943	0.061858527826013227	0.16091496408032613	-0.13776016339867364	-0.1861583514365934	0.28510742751775386	0.19830747914924113	0.6465018567966258	0.05817119098685376
-0.4468937875751503	-0.09999543134228255	0.42620261745946647	0.34252931033236217	0.061997857225088014	-0.19872093779479694	-0.10953275709625235	0.37916780983332543	0.11039958540007262	0.14159239542844962	0.039589402246164154	0.23618067514276012	0.6936633082751424	0.6767532514392028	0.20767900665759248
-0.4348697394789579	-0.11478256621373198	-0.145473406624124	-0.0636646708834715	-0.11973759617855168	-0.23026034930414835	0.17754323233776337	0.014935676426456868	0.5094991717066384	0.2896659094818208	-0.05873827684961097	0.013291302980108124	0.27075330296673744	0.5015961665001276	0.08035599202661646
-0.4228456913827655	-0.2919859205393084	-0.48813844489727687	-0.21175705397011751	0.22003145006085378	-0.46428099015652624	0.19779507909777316	0.2896233816575046	-0.3617040065164989	-0.0067333053004700275	0.2814402090964002	0.006490198819830062	0.6391174199308247	0.6449688117288814	0.034989756077836165
-0.4108216432865731	-0.020880674342654358	-0.4995097502734448	0.19116768697028957	0.4023078741391377	-0.2047482075721941	0.018849268362275073	0.09861296916251268	0.14740913263431443	0.2171711448963207	-0.21354130283511794	0.36802430122195523	0.6571014848641159	0.5895928053950819	0.1347351332786609
-0.3987975951903807	-0.4229348969149913	0.07794157216529086	-0.06265183408420581	0.34792014996291115	-0.3953798404180189	0.402862952136484	0.0732551204091469	-0.07360029586437344	-0.13688679014727498	0.2146727343400338	0.03835211487088557	-0.2807360498392414	0.5323672426458372	0.024244783020191056
-0.38677354709418843	-0.18483326559922275	0.33557086232880573	0.6133590278985244	0.4585495242825225	-0.8216200148297801	-0.050022853806693725	0.4183910383715164	-0.19325124497588922	-0.03575269295651137	0.003810728259878867	0.09429727425470441	-0.029830881349079248	0.4320750725238392	0.08005712110789345
-0.37474949899799603	-0.10440810085639504	-0.17694261666897154	0.3207383510290073	0.19419639739828914	-0.2581440293698366	-0.020965489407778856	0.2729757818827525	0.1738660300253033	-0.18653182010551908	0.08243070000469291	0.49193693072504535	0.021717056688291256	0.9305524328296209	0.1339555095518847
-0.36272545090180364	-0.28739049169155945	-0.10813089288841267	0.3791653531732932	0.01918602796769411	-0.39590273871852205	0.08650445353173959	0.5711292233888507	-0.43658415025451836	-0.21585681671930573	0.16794889064706733	0.48254243547896036	-0.4349056094165462	0.036182927159302686	-0.010470106795535115
-0.35070140280561124	-0.0659407674066357	-0.2481943081027142	0.5246242120384694	0.22074938810511566	-0.17709782002021113	0.2528902733889112	0.23894434754874438	-0.24173403699106405	-0.015765227989666543	-0.7909309614301826	-0.27777471339807386	-0.031066215747948458	1.0458979927573566	0.03343093559631544
-0.33867735470941884	-0.3569519424942192	-0.053709573528970864	-0.09616990061305586	0.14075401484465552	-0.7341096758070529	0.5367037356532494	0.49531604050785777	-0.5624816426282149	-0.2555916981666188	-0.5076644232973616	0.43491682822847344	0.5975479410039447	1.1646468018717548	0.06178511581341857
-0.32665330661322645	-0.3263817407295392	0.37901617208667515	-0.1222190517442251	0.4758670979039026	-0.16636485464858458	0.18049099210404887	0.5544047997789581	-0.19928169701020676	-0.10259942087570978	-0.15364846845997848	0.23060460404076277	0.3109357480130594	0.6496866335938211	0.1315777549271526
-0.31462925851703405	-0.20001786578075909	-0.6739833782307662	0.05656587957733433	0.3442204416599705	-0.10625480080618897	0.5682076468460979	0.12608817747066386	0.1504848214805307	0.14864368002205222	-0.12581456932683713	0.27549330170408776	0.3445065916131922	0.23803623138380378	0.08816739673947553
-0.30260521042084165	-0.6765093004947877	0.24475584591487284	-0.017854283020908114	0.1044564518451341	-0.1394504320350511	0.23541305272622975	0.37814237218644675	-0.15289526518931118	-0.1696884475611994	0.126678928233766	-0.3712429931085436	-0.043014255527774645	-0.18124779251573236	-0.05095816296514298
-0.29058116232464926	-0.10193069442914092	-0.020697235667322463	0.21118649109140963	0.17219661294410765	0.06964418132767315	0.1271696545700976	0.016021753683514536	0.08713221686788436	-0.11241058190769686	-0.514416836446173	0.24059985114336835	0.8763681982446603	0.655306632282748	0.13124386490039466
-0.27855711422845697	-0.25181384312622274	0.07215239688707334	0.12287853074105293	-0.16776017091438916	0.0236420415041337	0.5038926357799987	0.10957739848136619	-0.05697320443713497	-0.1435409121075461	-0.030926792908709685	-0.03770172820200754	0.47675896066963624	0.4698145124343951	0.08384614036935736
-0.2665330661322646	-0.0439658822007784	-0.16404352518567977	0.2598458615621367	0.18018059278487258	-0.1041488358140851	0.2393531222812804	0.1193037360584931	-0.07873220031297909	-0.013884877267711343	-0.09016830807674023	0.19605288830421763	0.9093671041318498	0.8262378781692872	0.17195365803339718
-0.2545090180360722	-0.018054330247114527	-0.4179866095145127	-0.17442680348854955	-0.6094683333926847	0.05033511558590842	0.16298269572346447	-0.28843811426203925	0.06927421821083375	0.11324402491752503	-0.3021700376145615	0.49507023596114286	0.5365940930034269	0.22780572383829978	-0.011941393944527765
-0.24248496993987978	-0.08065994807332946	0.020172133394691937	0.37312432039147586	0.010049960930218576	-0.2581692243232607	0.2803620685243868	0.06456393127884574	-0.15702337403894984	-0.10830271816804848	-0.14798979792480077	0.3368132758082683	0.2758039116928454	0.3594159263479656	0.07447388198771608
-0.23046092184368738	0.2577259413734389	-0.6581040740998698	0.23274251502815885	0.16137060633793132	0.03945259635706572	0.3112140432611637	-0.1648549904064927	0.14925703841113802	0.0027997532826398545	-0.8286117983584156	0.02816683442800686	0.4010704520677237	0.5147619260495269	0.0343839110563089
-0.218436873747495	-0.17894575638048926	-0.26992724918878896	0.11468777922555469	-0.02685397710373135	-0.0762863193408386	0.5291713611562735	0.08922997577915423	-0.21346249255535266	-0.35446342838216827	-0.26310700336780213	-0.10615040793364197	0.058460397037925035	0.41951461729431794	-0.02139480798150675
-0.2064128256513026	0.024332055611338114	0.2538392746194059	0.3616434906753787	-0.052701191141790976	-0.24622642010043905	-0.24619948887534132	0.1859883863110316	-0.3703212632778503	0.06963638959771776	-0.36338880188412714	-0.34399813163066684	0.21003898319166128	-0.4871560212234743	-0.0772702106251659
-0.1943887775551102	0.1635769605204641	-0.46791892555001163	0.2684145963531032	0.18553208972906213	0.22547541859699607	0.016969846092886168	-0.2584066182188625	-0.017014328457200405	-0.14291161554330414	-0.6389388094880017	0.040085371482199886	0.6626052241810838	0.8762700656412469	0.07028763656458938
-0.1823647294589178	0.038358061429248635	0.12087806084236727	0.10945913241363239	0.12339943901548488	0.01804844042647971	-0.1600760149062218	0.1546518651418074	-0.20618364170383527	-0.07583713854012313	-0.3241664860054487	0.10576191813828181	0.3881114781588303	0.1278297733759315	0.03232576059895654
-0.1703406813627255	0.1963271607074673	-0.0011382640613504	0.11972625240735146	0.39982514565251015	0.009251120106684264	-0.16032243084931821	-0.0484422483462914	0.18037460098527025	0.3276989862990055	-0.557570743309204	-0.18969988593125858	0.6232834076085562	0.09706497020413299	0.07664446703642736
-0.1583166332665331	-0.1432737088560778	-0.39480844486635147	-0.024585149755234716	0.12412476489488872	-0.14062605922778787	0.4150765073610648	-0.0415760285567717	0.1093009822099851	0.0750851421287582	-0.35316751220549547	0.7658731721502368	-0.5026235503977684	0.6828125458208227	0.04397020466925145
-0.14629258517034072	0.013892772300145562	-0.07040108403484652	0.13466296607305162	0.3145175829752812	-0.3800955665713889	0.036449793711866074	0.1665882033518156	0.10546763088264796	0.18416571167285367	-0.37451487469089395	0.2045721662366331	0.345512615861833	0.41631357770257676	0.0843947304208904
-0.13426853707414832	0.04174842653317732	-0.2803898334369519	0.27977064766078147	0.07012291339091228	0.09201656964060659	-0.09380269444579156	-0.3370536597560774	0.00269523347404719	0.045705581588384406	-0.6032279876308037	0.40926512199329834	0.36512639243667744	0.936470003624758	0.07141897808253989
-0.12224448897795592	-0.13399174485660384	0.03918846851701269	0.0036919496026513055	0.25289110298654754	-0.3340523316567988	-0.04550047754984983	0.017549263867610573	-0.22806509993246454	-0.01722006942413756	-0.28663696204887756	-0.4203846388086213	-0.28749078538941597	0.4942848792070223	-0.07274895734507116
-0.11022044088176353	0.2421579478700283	0.11487119434517172	0.05518745049630854	0.3616627202230975	0.20593091358569082	-0.030379205092682354	-0.13926132982733636	0.03559614776941203	0.26585668552260217	-0.8081639672551573	-0.14356669867858085	0.24799945764148126	0.5514451008026339	0.07379510903097455
-0.09819639278557113	-0.023632584460107395	-0.31929121295781193	0.1432058157316442	0.23440900315525365	0.0371435873486729	-0.05010913505394511	-0.2799051745195477	-0.17163105306677434	0.04501633588853877	-0.4875672433314946	-0.20626179654881874	-0.3411122718556362	0.3780623084908974	-0.08012872470608684
-0.08617234468937873	0.11025277424117581	-0.09588807440260666	0.43154180274526655	0.624914404981197	-0.2104857288378873	-0.021376849508360173	0.1344069951853945	-0.23442523827260536	0.20904044787869716	-0.9098591642238816	0.08304533402607661	0.00880155936897535	0.26866956626754324	0.03066444841915271
-0.07414829659318634	0.1828450319453934	-0.30854574600858253	0.09235255108607338	0.21662152387917094	-0.2317450113899718	0.2111393949096013	0.1929814496617625	-0.049924686451440485	-0.10304859252412142	-0.5690730059051489	0.06783776463467528	-0.06355890378241835	0.6846169927003074	0.024807597135023136
-0.06212424849699405	0.011215256151283921	0.3645103405966822	0.5429725231825941	0.09620677580368515	-0.04050315799253955	0.012730027804134004	0.31595027361498307	-0.2773874227107249	0.058051974595081934	-0.27470032285079155	0.1394295910892694	0.40712541758934473	0.6773286108807696	0.15637922213490554
-0.05010020040080165	0.29615620644706203	0.08488297371794906	0.0996408919216218	0.4256829772678569	0.07166757033910576	-0.14549429327087066	-0.09857654919031811	-0.049142126505907505	0.2657710723325136	-0.8267973613642103	-0.5792523259480742	0.5100151592358779	0.2107374478284928	0.02040704944700763
-0.038076152304609256	-0.021165579034853277	-0.137553700654355	-0.22731676591101363	0.2593402669493652	0.2516279253397406	0.37211432552969714	-0.0631078247381887	-0.11706833894119402	-0.2580559285247359	-0.41879487123537157	-0.029058727008230183	0.3633728811121883	0.5806503609423489	0.04269107875579983
-0.02605210420841686	0.13299910949921645	-0.049549942302196004	0.1260973218373021	0.6625380600524893	-0.0056739853356531245	-0.17522078683748127	-0.11643321532626764	-0.25320054950051185	0.07012882733076659	-0.34131099929659636	0.176162613014903	0.2750596236497594	0.6121780794234535	0.08567493509301416
-0.014028056112224463	0.14510352928872602	-0.07310911656605551	-0.06348040934425236	0.42178231177699765	0.4182731658870458	-0.013241897067002	0.085999031938705	0.23530214537928135	-0.007211640876929253	-0.5079859716479457	-0.27965580654561994	-0.07472886722734405	0.7614029369569872	0.08064995476558419
-0.002004008016032066	-0.17434637829503719	0.308627520947825	0.3889176191592187	0.4526450676015141	0.1813612991970446	0.06616284016963862	0.41506497655518104	-0.08056732433199314	-0.54392510311983	-0.48903228100027046	0.3911890311175763	0.11115888717461177	0.8009213455432607	0.14062903851682615
0.01002004008016022	0.21399427813000754	0.18326178441926644	0.24213216707662155	0.44474075460488655	0.1101143005941202	0.11521960183708674	0.09044590241660394	0.07849206291760172	0.06084504867183341	-0.5745112857680077	-0.1338409614404795	0.03159504517636866	0.7492078178672748	0.12397665511562958
0.022044088176352616	-2.3579366442773813	-2.504306260440935	-1.838872244368892	-2.111289955799408	-2.195048381615649	-2.28333603862953	-2.280357984235257	-2.884207192455831	-3.121121989396257	-2.680408178011332	-2.013640075980667	-1.8943195575467433	-1.683098832130435	-2.2959956411452556
0.03406813627254501	-3.0407793290328478	-2.9939345936838198	-3.3049452482388837	-3.409751388809111	-3.8180695529624487	-3.8975446344028155	-4.0837334808834305	-3.6766786042627766	-3.982701758490193	-3.619686973806895	-3.7360162501265224	-4.186387217071552	-2.9812011425107654	-3.594725398021697
0.04609218436873741	-4.055633662546976	-4.358855653622867	-3.84357086487219	-3.9773609466785076	-4.481877414863075	-3.9591817907850637	-4.29515919945336	-3.8667113293802777	-4.1084443935964075	-4.719899059383498	-4.9515870346614745	-3.745885904619252	-3.2728941689913533	-4.125927801804177
0.05811623246492981	-4.516433100668189	-3.970433049656666	-3.8151919612303957	-4.15755616121054	-4.809614097053543	-4.200292367144546	-3.9004295609979533	-4.657533637724876	-4.810075213920648	-4.444277982736115	-5.016510957805357	-4.552643623805286	-3.634192103962989	-4.345014139839778
0.0701402805611222	-4.084543276852732	-4.695853500566375	-4.297327302941674	-4.388998038436001	-4.535603444761243	-4.590821907245692	-4.618804436075059	-4.689477018919927	-4.417321355951838	-5.223626657470363	-5.55626477401092	-3.958519696210397	-3.8881613499809675	-4.534255596878706
0.0821643286573146	-4.7982583425942344	-4.872689799381677	-4.811154757784437	-4.6605470080751505	-4.756111375019001	-4.121315542866785	-4.391600026450001	-4.735399888513073	-4.88988214685314	-4.749154842672316	-5.014248634397125	-4.411448376018772	-4.136851083673677	-4.642204755715339
0.094188376753507	-4.371682179661403	-4.34429721063979	-4.4354923033147955	-4.3183131759909585	-5.007880196007182	-4.797887506495292	-4.371441052704626	-5.041990018880688	-4.723569875847407	-4.773128531221615	-5.66791176350988	-5.129449023012087	-3.743227473916292	-4.671251562400155
0.1062124248496994	-4.437621029785467	-4.844913911585715	-4.805090997081779	-4.431812431835849	-4.549968489216968	-4.317602773158568	-4.753736315937472	-4.90945162340774	-4.618175898253012	-5.171001412040587	-5.5753515076512015	-4.920568199718437	-3.0571077355444247	-4.6455694096320945
0.11823647294589179	-4.718523944242004	-4.938046805746055	-4.430954131737499	-4.736447246134663	-4.361936742995668	-4.512688013757973	-4.907458192955827	-4.964431965849574	-5.046682903042641	-5.257600190846173	-4.974084897081573	-5.439526170350489	-3.8087423815635484	-4.776701814331053
0.1302605210420842	-4.457820726957609	-4.7624845782234715	-4.688579659319474	-4.625331868355336	-4.557550563306108	-5.134503416657794	-5.057064053418137	-4.801870423604616	-4.397104875563209	-5.219450141056454	-5.336515341438947	-4.29090958682648	-3.5594775984703277	-4.683743294861382
0.14228456913827658	-4.46742138466094	-4.930805927365783	-4.789649592946953	-4.946560503930348	-4.244742112727925	-4.4832047114869376	-4.845937901160864	-5.049228961636574	-4.85082636523288	-4.5033250105233185	-5.50770436856637	-4.619810323893166	-3.4734220603661052	-4.670203017269089
0.15430861723446898	-4.407994545931578	-4.570795900473182	-4.019852836636019	-4.664388713947385	-4.1989922240781254	-4.969293854299986	-4.4482657407470505	-4.657981667538242	-4.81597067832233	-5.007982409245325	-5.681093358122519	-5.069485642073299	-4.133530643595564	-4.665048324231584
0.16633266533066138	-4.5022564561173635	-4.647636869670915	-4.785905862957751	-4.844423661240514	-4.252480988642025	-4.757665386628416	-4.754211351961912	-4.695379498492629	-4.774967218043715	-5.489801398999555	-5.180639063796434	-4.963422962381806	-3.651575794057368	-4.715412808691569
0.17835671342685377	-4.652994743376396	-4.846012993653943	-4.4617213918376635	-4.758073863320894	-4.809133101104573	-4.445752952662062	-4.501032110539109	-5.076743812250444	-4.9910653839758155	-5.240466573117013	-4.83514500245294	-4.9637776989457585	-3.398862496911308	-4.690829394165224
0.19038076152304617	-4.2307481280811645	-4.6308697107872625	-4.255426750640094	-4.315150054276551	-3.95425208371654	-4.955827252872995	-4.552231909025535	-4.480396166958822	-4.932040254291949	-5.698204687720578	-5.0570658460965205	-4.660060353121701	-3.892010063813561	-4.585714097031021
0.20240480961923857	-4.362286341759356	-4.6949192965879885	-4.594744205590925	-4.888432813434313	-4.144331950046167	-4.632027138220294	-4.331655188880802	-4.82858353909754	-5.036793307388252	-5.185701357441162	-5.438741258534418	-4.672466183072023	-4.170573021649681	-4.690865815515609
0.21442885771543074	-4.472096559420628	-4.384658695331762	-4.161069850979249	-4.610015455350418	-4.249541762163721	-4.811311160544127	-4.6922609817731775	-4.67617122684092	-4.7210958034403445	-5.01820363577993	-5.75172889736316	-5.255527933398316	-3.5581918566098945	-4.6432210629996655
0.22645290581162314	-4.162217809962844	-4.594240337409078	-4.5365275640865	-5.004798628798449	-3.968977002684607	-4.438004688306428	-4.887402441872407	-4.338139815215156	-4.637812167337435	-5.209882057009748	-5.226827296136371	-4.564406117823726	-2.8951294630487467	-4.497258876130115
0.23847695390781554	-4.339789903811998	-4.298643828662182	-4.146197072992191	-4.811490710081802	-4.101767756282898	-4.586168950805805	-3.82930331584142	-4.984054298118788	-4.963125083419967	-4.9004357014751125	-4.72968198689723	-5.3323076347555105	-3.864421961806236	-4.52979909268855
0.25050100200400793	-3.794439023075406	-4.76574215442543	-4.468569296903259	-4.303340631204304	-3.9151243507591205	-4.659342938936024	-4.204320973181594	-4.981804812801869	-4.296577996136163	-5.127990423428997	-5.662026203999134	-4.915403376956831	-3.173384904589064	-4.482159006645938
0.26252505010020033	-4.264821916179232	-4.698744061264323	-4.618673710786842	-5.061871275600055	-3.902138599633661	-4.3619704536364585	-4.302961618342814	-4.6274816250408355	-4.527610575145359	-4.602878138355597	-4.9088260238975305	-4.702710894838056	-3.4307588629747907	-4.462419058130427
0.2745490981963927	-3.6706945513095777	-4.300659644877139	-4.20147698133237	-4.73858172580942	-4.240953094491635	-4.530741017790248	-3.9862982604027546	-4.8388019456445015	-4.6082965207729485	-4.876315884197808	-4.811829210474232	-5.017077115130494	-3.832274519174674	-4.434923113185215
0.2865731462925851	-3.94120975312915	-4.224576999522485	-4.192600288660803	-4.658688591411109	-3.9761776720854227	-4.4045307796705515	-4.290149248816998	-4.347274596371473	-4.35533980286285	-5.068805258182993	-4.649559009808857	-4.497769880574418	-3.1149879152295363	-4.286282292025126
0.2985971943887775	-3.93060339533387	-4.153160808313761	-4.536776948896331	-4.991544180141773	-3.932489927769327	-4.785511467600247	-4.058423282405899	-5.002991985895584	-4.641647179390979	-5.048365918448973	-4.304150224327959	-4.792842406110139	-3.610131094648315	-4.445279909175627
0.3106212424849699	-3.6908026256912243	-4.282972229669164	-4.241755884563569	-4.440350155304559	-3.8270925061494574	-4.610152123599907	-4.031483701050116	-4.3042231843452035	-4.197915380076171	-5.579591864485032	-4.682507046691167	-4.122130678802247	-2.8138561154407	-4.217294884297577
0.3226452905811623	-4.041934855714494	-4.701485195414514	-4.084037982077068	-4.662408518718159	-4.115061577962137	-4.676327375511114	-3.9508776622832658	-4.250582147019527	-4.51011195266052	-4.889780098828069	-4.634930617765088	-4.754944805537301	-2.7149179302244266	-4.306723132285821
0.3346693386773547	-3.5021911353528994	-4.536066241711855	-3.9667626885829854	-4.294785963825532	-4.182805615068293	-4.696055180459288	-3.96236982112035	-4.736145013059025	-4.289520404505939	-5.066595231132773	-4.995975587235419	-5.065027798642773	-3.1356931204114393	-4.340768753931429
0.3466933867735471	-3.882303355998594	-4.389308218189969	-3.9540351347552942	-4.610818373732182	-3.667003702887127	-4.463471871697695	-4.16938987312724	-4.265059921598101	-4.26015939259169	-5.478089578606434	-4.974759682309018	-5.163089880259035	-2.9559118206135713	-4.325646215874304
0.3587174348697395	-3.5228361950378297	-4.377521388438461	-3.956044391876755	-4.55143214934406	-3.739023327512605	-3.701600210945564	-3.7976014801762736	-4.878219190991925	-4.534056624239233	-4.669862588523681	-4.455402127282831	-4.95724927119004	-3.6063026116682178	-4.21131935055596
0.3707414829659319	-3.5058466235781474	-3.888624249025674	-3.5610192741840017	-3.830561866846869	-3.464784688034041	-4.327832087297943	-3.8413708873483836	-4.531636838028372	-4.197994158579375	-5.001972545676736	-4.837589246449671	-4.8936272396668645	-2.9611260521444573	-4.064921981296964
0.3827655310621243	-3.845161781733762	-3.8709453768534883	-4.3189377822372395	-4.694711878790824	-3.90346438405133	-4.3163346502517825	-3.9575174798155954	-4.385864089627861	-4.314684993438722	-4.6625925368598695	-4.445008555127218	-5.062779579492923	-3.1527523281306435	-4.225442724339328
0.3947895791583167	-3.5005369163615523	-3.70324914202184	-3.6087159856758104	-4.151253325292055	-3.777450920011001	-4.4633137411792845	-3.798503361697502	-4.72759254383088	-4.309622887257029	-5.132219159761184	-4.731019024718689	-4.993355291166196	-3.880929486201109	-4.213673983474934
0.4068136272545091	-3.4104312786760023	-3.772039999603218	-3.7843301277787766	-4.8023894492880155	-3.5308594951688543	-4.272228496221776	-3.9548762727931708	-4.1594017616158965	-4.092179773960909	-5.245606362522518	-5.008829508521758	-4.994302887842719	-3.085445937164032	-4.162532411627511
0.4188376753507015	-3.703428786717999	-3.4343800816706	-3.267791808661615	-4.203987837411578	-3.5492910790182526	-4.249329751909383	-3.605722740364163	-4.36370192600728	-4.2640403110542335	-4.78629065000933	-4.598497378601038	-5.223222695516775	-3.1920061441956156	-4.033976245472143
0.43086172344689366	-3.3449201792643457	-4.293008043379221	-3.9805184152625017	-3.9153524306962026	-3.2834683352529073	-4.218329388865923	-3.9521596785189472	-4.520901482407996	-3.8719503279723226	-4.949587899119255	-5.058334409539209	-4.57111366045979	-3.1129594969865995	-4.082507980594247
0.44288577154308606	-3.616576178923798	-4.150663611379439	-4.49385035215125	-4.281531593768051	-3.408404803519431	-4.264648505405724	-3.5320472568693484	-4.559116016548055	-3.9490026190480156	-4.542012527236169	-4.109585169008344	-4.971929375907177	-3.009752838646889	-4.068393911416284
0.45490981963927846	-3.166572560602052	-3.740164548365288	-4.392614435630809	-4.165298196603011	-3.4105361227616866	-4.459536337519488	-3.4381097785765364	-4.525437105775226	-3.9513546538445143	-4.919010461169562	-4.066994076368078	-4.83696247476622	-3.216607519958729	-4.022246020918553
0.46693386773547085	-2.9985782016962155	-3.9428333682215166	-3.872044749077646	-4.215447319010016	-3.4536524262161183	-4.3397692506287635	-3.669437017370057	-4.258867670004385	-3.805735105963315	-4.613194725999827	-3.952675498424318	-4.480217116571145	-2.8180955422097527	-3.8785036916456215
0.47895791583166325	-3.4954800870932763	-3.2235471360170576	-3.8502516011546764	-4.372361747721455	-3.7748729593887695	-4.491373685138038	-3.6119686354779637	-4.488126992787858	-3.989541881743499	-4.501668935836065	-3.605643642203937	-4.651885781381251	-3.4036179822572556	-3.9584877744770077
0.49098196392785565	-3.2137104761852076	-3.1498740853596336	-4.142617939846149	-3.8969330890109672	-2.8948695913203095	-4.750636215035494	-3.728147321679876	-4.197261937230076	-3.7479282067786257	-5.018611742718358	-4.389233735012933	-4.385177002799402	-3.1496977142153098	-3.8972845428609495
0.503006012024048	-3.4948680456422685	-3.7219284541972546	-3.7322431697128726	-4.124871819839554	-3.326435287761979	-4.254605129172522	-3.534157024157476	-4.238594616260319	-3.9609203738838974	-5.0056958334869	-3.9275558849201495	-4.465650575858086	-2.5685818286029107	-3.8735467725766304
0.5150300601202404	-3.511044130159883	-3.7679226709522737	-3.170506564388501	-3.895024948016265	-3.5088516757762034	-4.511340992564834	-3.37454166415641	-4.498100570236108	-3.82550454275293	-5.1385813261119715	-5.150599568949689	-4.367552061115795	-3.9167271082830695	-4.048945986420302
0.5270541082164328	-3.221507542899728	-4.652829625312407	-3.759288189001933	-3.921116250997815	-2.7261581533899184	-4.459053292421385	-3.7169371121539116	-4.242075475581737	-3.6650862935813557	-5.165203631645957	-4.0853839552343345	-3.9946206302077725	-3.3474667488652905	-3.919748223176426
0.5390781563126252	-3.8789529945479817	-4.115821293242068	-3.5396272315031485	-4.053356482331402	-3.2944914072327687	-4.078570594873044	-3.5481862946834637	-4.604594824163836	-3.808859658794666	-4.729543386241261	-4.102374642662113	-4.465893749313267	-2.9801375790234403	-3.938493087585574
0.5511022044088176	-3.180115050652308	-4.114973755843956	-3.870479619340385	-3.3066960888546304	-3.3312393331227432	-4.532490319170068	-3.6176445960775125	-4.455214611039278	-3.5155524010776613	-5.01024971649063	-3.883844958582008	-3.9456904851120056	-2.9154314929539695	-3.8215094175628583
0.56312625250501	-3.347456358531799	-3.914905999426362	-3.910842275128373	-3.7895886115844064	-3.1838567745572925	-4.09999572017586	-3.7726041842475166	-4.504269206035165	-3.837715782071605	-4.551749860129415	-3.9409434659616247	-4.460570009731791	-2.86980215505421	-3.8603308002027243
0.5751503006012024	-3.22931578116516	-3.282450508528674	-3.5736867261820655	-3.858632404088551	-4.021948064883763	-4.409569139351341	-3.5041907327550654	-4.579968695432248	-3.7914702211070064	-4.495687790708072	-4.079239780103953	-4.5157069030258015	-2.5384583379244092	-3.8369480834812393
0.5871743486973948	-3.0933957144040636	-3.721303343084325	-3.435113501132726	-3.865679385778367	-3.586616390629423	-4.124365050365872	-3.6925444690801794	-4.138514986600668	-3.5551972570121833	-4.754952197347815	-4.704614808547478	-3.8495028076695217	-3.102380015223709	-3.817244609759718
0.5991983967935872	-3.268616457202723	-3.9381654419293137	-3.705075730256205	-4.4596972706274665	-3.429670175122414	-4.058840826487781	-3.635763130094601	-4.419332822589007	-3.4349089522618823	-3.9638896711230505	-4.204938450661756	-4.6758652394653595	-3.1248294710813087	-3.870737972223298
0.6112224448897796	-3.029728871965102	-3.6172319344615538	-3.574254686439581	-3.4982025311470197	-3.3060529765726803	-4.257862366758746	-3.595694732761248	-4.206518321663798	-3.2652568056933493	-4.967649179977135	-4.550078938376931	-4.364069258450019	-2.6751355504489056	-3.7621335503627744
0.623246492985972	-3.3367115350292194	-4.1014516083576815	-3.5944858621682654	-3.843742604198165	-3.0587692267388604	-3.8239802915871524	-3.567513332219667	-4.4811660275228	-3.4451127769767718	-4.0332242040800805	-4.290079314262881	-4.371386217013615	-3.1875749198854013	-3.779630609233889
0.6352705410821644	-3.1106819505392265	-3.321058017660318	-3.1970929909963317	-3.58181597593268	-3.4656375361071463	-4.297395881385598	-3.2225153378997677	-4.392497926965206	-3.763714961507739	-4.280043885206038	-4.529704287118054	-4.416152178424516	-2.7287079242950396	-3.715924527233666
0.6472945891783568	-2.79687824580983	-4.285553452281647	-3.3558257507376394	-4.0347246678501145	-3.4529290509984114	-4.01599723004341	-3.758460658427542	-4.128837211331884	-3.411080893545882	-4.778164825527208	-5.677782201922304	-3.0633683155308935	-2.3823614461103277	-3.7801510730859302
0.659318637274549	-3.207257036798512	-3.728412431744783	-3.8651586879640893	-4.19146135125905	-3.2619877316509367	-3.8585640502641345	-3.0889415718127893	-4.558524748138618	-3.8053473181546966	-4.117462956275648	-3.6159536760111215	-4.323268420753114	-3.0597299792132633	-3.744774612310828
0.6713426853707414	-3.1682886064384674	-3.237188471688131	-3.193880099411018	-3.6806135785730456	-3.171772006395791	-4.244396117501482	-3.4246938876064705	-4.208038548334021	-3.2935607223988566	-4.535167456987491	-4.425925378076432	-3.992643228975645	-2.8032427776124553	-3.6445700676922543
0.6833667334669338	-3.2519974888913232	-3.7639343808253267	-3.367712051141771	-4.084959826164491	-3.2792593052403367	-3.963647920497489	-3.380671313863489	-4.204330596226794	-3.4608720222957103	-4.484661117755531	-3.7556060529512654	-4.756040383551041	-2.5185271759151533	-3.7132476642553627
0.6953907815631262	-3.2357127971690995	-3.3517199506112005	-3.2799492581208685	-3.590424485582064	-4.02655446972547	-4.105816639062472	-2.926747797192781	-4.260314879147966	-3.4459627378263327	-3.790076423953229	-4.382594691570477	-4.1767591998545335	-3.287898907331641	-3.681579402857549
0.7074148296593186	-2.8365124690941044	-3.68818274122797	-3.563767652849844	-3.8641762990066013	-3.308326639246282	-4.275686745152173	-3.373388863930917	-4.209489906490495	-3.244116137494517	-4.359725790822636	-4.538890901598178	-3.833652018045095	-2.743941460557916	-3.679989048116671
0.719438877755511	-3.2405454131374976	-3.700556403908627	-3.43468586517514	-3.734585864363029	-3.1327063599554648	-4.656420306029184	-3.0792201975985525	-4.725711612427959	-3.5793528383299495	-4.142631612456412	-3.879369881932055	-4.244204832582351	-2.551441231570819	-3.7001101861128496
0.7314629258517034	-2.9995548894210167	-3.170813518106052	-3.1809033371387185	-4.310325839128368	-2.833493573216489	-3.9564915423107205	-3.3261874349358402	-4.1105650602577954	-2.987480626806696	-4.338242022516566	-4.18304454841871	-4.133236199146687	-2.9155294350344	-3.5727590789567736
0.7434869739478958	-3.245928623635779	-3.741681906962029	-3.7681380577838444	-4.36901691118898	-2.8130089964173246	-3.9201280703390338	-3.2083803407381866	-4.150107648376773	-3.25894131767428	-4.584183752707237	-3.923431503852239	-3.641566387958143	-2.9183537952126297	-3.657143639449729
0.7555110220440882	-3.2128235191442283	-3.145904358989332	-2.942332539998349	-3.367245322267956	-3.367128516020914	-4.183660869572886	-2.98866205729492	-4.585346471851416	-3.4763105076391523	-4.326277448044014	-3.9132682200501505	-4.02343474507374	-3.0344837250025942	-3.582067561611512
0.7675350701402806	-3.292486286068074	-3.1069938133682884	-3.3198970107454246	-3.7361956430174432	-3.1361291226747463	-3.778661900348709	-3.4158382143594737	-4.156410346626199	-2.945474279829278	-4.512138484658837	-3.4717226859594934	-4.306559511582403	-2.4972029810417413	-3.5135161754061617
0.779559118236473	-3.463454453782793	-3.7588742846467778	-3.0301738944571253	-3.341639967738029	-3.0634794260299856	-4.206683590351226	-2.930887621115476	-4.247910367043449	-3.596957977457071	-4.4373080798304745	-3.0027462297318728	-4.234541592583852	-2.670707053906355	-3.5373357337441913
0.7915831663326653	-3.174899809326532	-3.6291401726484644	-3.498763790997342	-3.3910207436747783	-3.0114608471562994	-4.095492845009004	-3.1300428184867757	-4.05293114407555	-3.3214273850732785	-4.512363468246777	-3.761067836974103	-4.246556152522113	-3.235659054100862	-3.62006354371476
0.8036072144288577	-3.3040312044418307	-3.54283583502784	-3.382022710243532	-3.877796515610346	-3.0494956720537694	-3.745301409253548	-3.1380779157967713	-4.10051322327305	-3.2178676782097697	-4.324126744981707	-3.3419661805283383	-3.8861942553736806	-2.534030109853249	-3.4957122657421107
0.8156312625250501	-3.0525043436515302	-3.7348758562909747	-3.166286497321222	-3.512781690972883	-3.4459177163723536	-3.8043237440939515	-2.8805005660699914	-4.168948214970426	-3.363056115154398	-4.135689134820633	-4.156804624848812	-4.075694027590844	-3.460993474350838	-3.61218276973145
0.8276553106212425	-3.2032413590634388	-4.482575127440077	-3.3631518100185906	-3.655457379885537	-2.8937968061580346	-4.05499371176033	-3.1885300537380585	-3.7428077484180795	-2.8832073389480755	-4.317259458623989	-4.076475250300073	-3.0745399481629945	-3.127903985078569	-3.5433799982766034
0.8396793587174349	-3.2521150155434078	-4.2074184246909425	-3.1733229160957657	-3.8308678656573125	-3.516996543325104	-4.030203279388962	-2.5572468403455684	-3.964798187186543	-3.8627693758511503	-4.211904730415682	-3.826755690344337	-3.916908603703875	-3.40023982211985	-3.6731959457437307
0.8517034068136273	-2.9352648643286647	-3.560532123331958	-3.249241279957647	-3.750068963330012	-3.0949344434660184	-4.078563754535735	-3.134767045408066	-3.9695237914948334	-3.1920814418566823	-4.276734759126022	-4.0024089523993664	-3.6908819347425608	-3.3791979476219924	-3.5626308693538116
0.8637274549098197	-3.141966040245241	-3.7611410491027124	-3.7236106789421664	-3.7662441699357876	-3.335559807486255	-3.5912435247071457	-3.138081204413143	-4.145187860584104	-3.3561720802603685	-4.406864984790564	-3.4971977707676487	-3.602344697411657	-2.5351208987330307	-3.538518059029218
0.8757515030060119	-3.2725681045050576	-3.02405998866115	-2.7059421106419026	-3.672849366604015	-3.2851834501031156	-3.83838253974161	-2.777204657152157	-4.05764959599772	-3.3784220014339086	-4.2576747567064	-3.9492723334378494	-4.0094698837932725	-3.0262310200089866	-3.4811469083682414
0.8877755511022043	-3.154158193958467	-3.330630328820968	-2.9025519898097483	-3.471370222474855	-2.9988576150912407	-3.8760119454677264	-3.2393800520708527	-3.803205719439875	-3.4474465046110834	-4.798882702651155	-3.653964928567555	-3.7080329544128188	-2.3263450643633172	-3.439295247826128
0.8997995991983967	-3.260373764616531	-3.2030354418259015	-3.2799817324609917	-3.712056834894529	-3.162081546552648	-3.506741490186437	-2.99430841445436	-4.218895927636765	-3.2872999112991366	-4.3862953554927655	-3.8491512616763455	-3.9532181590145705	-2.5676257935785176	-3.4908512025914997
0.9118236472945891	-3.008824289145227	-2.9242671688070967	-2.956209973129021	-3.3923628219153708	-3.025347818691678	-3.8174120199273656	-2.9463906047641295	-4.024484698375289	-3.4137769364060397	-4.84564656170477	-4.332419322259131	-3.988020911508591	-2.7561107295541083	-3.4947133735529095
0.9238476953907815	-3.331404540277374	-3.593436433807577	-3.310050537237479	-4.05885011490227	-3.1033394099482194	-3.745609664333397	-3.028287265262059	-4.041536784397523	-3.426103914389416	-4.516689759381109	-4.317866784638045	-3.671559915888342	-1.8426410215089648	-3.5374904727670593
0.9358717434869739	-3.330009583952986	-2.9895560921912647	-2.8543275918252387	-3.3607727384513795	-3.0918413475608637	-3.7024097285861073	-2.682495589303248	-4.229761853072028	-3.5803306852398205	-4.361840754639838	-4.16805015399031	-4.684136161470212	-2.744290004436662	-3.5215247911323044
0.9478957915831663	-3.076362012403399	-3.8703869114584	-3.178887358511277	-3.8927102463630674	-3.0484072538882803	-3.7396919274889147	-3.0187634125486293	-3.8498251618205255	-3.14569402573995	-4.689961714089699	-3.7606606748727565	-3.2396385801537284	-2.0196645763618397	-3.425434911976959
0.9599198396793587	-3.378008460098689	-3.3891117747898294	-3.035659121884822	-3.603507415795417	-3.3314601930440695	-3.636696689814617	-2.795911621587886	-4.3195670416241105	-3.493124774043021	-4.162543497994066	-3.6752738704759977	-4.060110910951889	-2.512872518843435	-3.491834453149835
0.9719438877755511	-3.0265033578607383	-2.8976185836850705	-3.150560880938259	-3.080406194887085	-2.7084218888423615	-3.8087202337474038	-3.1729721434652323	-4.274698497930155	-3.2097379042245713	-4.38654907304309	-4.5537346020211835	-3.8122049214194966	-2.2318863715400177	-3.408770357969589
0.9839679358717435	-3.2665174197714673	-3.3285346627632055	-3.0345510976753505	-3.693391598506782	-2.734470533594319	-3.1694941325593784	-3.0921881175815313	-4.148527858009586	-3.378905800463018	-4.4170443859591835	-3.416747090988319	-3.7996391941441514	-2.4384456600251543	-3.378342888618572
0.9959919839679359	-3.373697576642194	-3.1491248149868962	-2.760056073850274	-3.2822434191143643	-3.0838690526289674	-3.727887561185319	-2.8288984248556392	-4.295305406418465	-3.523979754436701	-4.421490628108804	-3.744605608837792	-4.288894817748015	-2.3750192220138358	-3.450390181602098
1.0080160320641283	-3.055107221879364	-3.583933422477404	-3.1350968501306293	-3.4640376813107046	-2.7312731754391013	-3.2485053146631477	-2.9433185559607526	-3.778416502457784	-3.2444980486489774	-5.088768833129646	-3.9926336079485694	-4.0029534261476325	-2.7125000902933043	-3.460080210037463
1.0200400801603204	-3.416017432838286	-3.387481887825319	-3.126175750883948	-3.698987971228745	-2.8195332591977293	-3.1119574770543963	-2.8725809936236093	-4.113360659637099	-3.6989532078253182	-4.402271009136245	-3.4194716801426694	-4.065606029138511	-2.723789157188329	-3.450475885824631
1.032064128256513	-3.108248964454445	-3.267460379597275	-2.7823835475136	-3.1031436766422633	-3.3194388398018697	-3.5457900986213478	-2.889434010197251	-4.133216772640237	-3.3147957655735905	-4.447882037999154	-4.404483814407145	-3.493854511510555	-2.8015887649755955	-3.431670860302641
1.0440881763527052	-3.338516590433875	-3.300783933203051	-2.806868816981039	-3.7612646617692422	-2.8088514498388295	-3.2486880028270777	-2.9510287469704655	-3.7821201366901063	-3.3379646781571735	-4.1896651913518985	-3.548469658254327	-3.6797506328519662	-2.405965895575258	-3.319995261146485
1.0561122244488979	-3.3701107656276257	-3.183360178921779	-2.8344017080441986	-3.378984405905051	-2.9881029513859065	-3.4013794828517705	-2.607288664920061	-3.9298852406115756	-3.289912865348342	-4.55338187731739	-4.096290269780671	-4.207815514107537	-3.2152542750946895	-3.465859092301277
1.06813627254509	-3.3740893911792553	-2.9415189358545737	-3.1812940820673883	-3.348267671921673	-2.685105778833066	-3.8865874535688656	-2.807830875392625	-3.570379883033387	-3.199622407558901	-4.552705850030106	-3.7634345771842366	-3.5586838400914895	-2.922153462635789	-3.368590323796258
1.0801603206412826	-3.4775094026416546	-3.0895569418947453	-2.897148746659423	-3.497812985599939	-2.81498790715888	-3.411618645471191	-2.597428557902291	-3.8669490765661543	-3.482046790889692	-4.17853196771401	-3.181316184832346	-3.768447544245058	-2.7264265597586617	-3.3069062547180033
1.0921843687374748	-3.1933480219020622	-2.978831322687224	-2.902286903611034	-3.0961660998664446	-2.9688676281558415	-3.5710912071078447	-3.006829536329765	-3.738040653869965	-3.1755069793736848	-4.571735353178422	-4.595791010900345	-3.434842964901855	-2.237011684479347	-3.343873028181833
1.1042084168336674	-3.6232874176840033	-3.3033579447942243	-3.079511994156107	-3.6682389772494517	-2.4821925140502237	-3.332641837053851	-3.161368159437936	-3.7071809734543333	-3.1783348293252955	-4.818165350094202	-4.166671362203699	-4.369436999646028	-1.8560194431796884	-3.4420313694099267
1.1162324649298596	-3.294818029850723	-2.7198414490004237	-2.857789538567229	-3.885757139954837	-3.4775928931909084	-3.638638845900041	-2.960343710526927	-4.123246160579667	-3.29748076731154	-4.533618823329625	-4.129355409911531	-4.1242910016047025	-2.728601273797406	-3.5208750033481206
1.1282565130260522	-3.165814088687543	-3.733826675076831	-3.2389254931452838	-3.877213143376259	-3.043629231269112	-3.4242171642771977	-3.2983062142557404	-3.4006758312969243	-3.1317990676492453	-4.72159037504057	-4.152613151770007	-3.583618984234877	-2.369747188126075	-3.4724597390927436
1.1402805611222444	-3.4841171650828473	-2.855627845860564	-3.474979872126968	-3.9390664825385873	-2.9085940526325764	-3.3799428027727236	-2.822417859030376	-4.12623783303886	-3.64114401788698	-4.502599038355516	-3.9195372877800443	-4.309228482332092	-2.263903384868748	-3.5097997018697598
1.152304609218437	-2.6138633692874014	-2.9343381065352196	-3.3862156596645785	-3.309112892523602	-2.79358395823335	-3.884234156200313	-3.2478648693482746	-3.4905551438925917	-2.9901003940911486	-4.851823096401585	-4.490820929444067	-3.5948803098830893	-2.243074140898823	-3.3715743866464645
1.1643286573146292	-3.1014009055086382	-3.2991449380693596	-3.721960781071922	-3.856394757845004	-2.539961254292431	-3.264166531354615	-3.0643880876271004	-3.58379143056543	-3.1061180930619434	-4.364901757717917	-3.8281155891420475	-3.188178318506105	-2.4508091463637856	-3.3361024300866386
1.1763527054108218	-3.2145279272084797	-2.956188045501509	-3.2769889691432796	-3.5337145788786186	-2.815766984670037	-3.5300842134519987	-2.780396502713493	-3.941568084232358	-3.192157140734933	-4.136523083382949	-3.512127810236377	-3.657036524176118	-2.832547459362258	-3.336894409514801
1.188376753507014	-2.9993384626472435	-3.176006697866828	-3.4431231188123994	-3.8308397847954967	-2.5275537401451005	-3.5142504734207995	-3.1762128971268297	-3.667741562876726	-2.945106217314009	-4.923148395503307	-3.32751733454615	-3.3046839957762364	-2.1305470575028442	-3.305082287564152
1.2004008016032062	-3.1988979012725998	-2.772185881942275	-3.159891660130426	-3.759062517541485	-3.1844387507755374	-3.592737102889545	-3.024932120357571	-3.8100836815812165	-3.5340983464968043	-4.684742972844594	-3.483924675468045	-3.5682905964808755	-1.9904185135518149	-3.3664388247179073
1.2124248496993988	-2.999283220709653	-2.913776768920089	-3.270740861307913	-3.525462956972586	-2.9466830253534386	-3.81044700286241	-2.98687752722355	-3.858727848752907	-2.996747136329482	-4.41492466448322	-3.855255059429892	-3.5329048797744718	-1.8502951278167687	-3.3047789292258756
1.224448897795591	-3.2009925646921733	-3.4631622508414543	-3.3286944401540604	-3.5170176656521033	-2.7610248177802004	-3.5920659848527308	-3.089564673615473	-3.800143657820753	-3.040774769623223	-4.199475993705157	-3.5429544759981213	-4.087277167156109	-2.3689850230000276	-3.3840102680685837
1.2364729458917836	-3.133413135970871	-3.0305744040024365	-2.7104129220514475	-3.4897685635985543	-3.0688680184412482	-3.6011087449307273	-2.6164920292463005	-3.8833370472963447	-3.1011951074018445	-3.9359518559662408	-4.00357418340819	-3.8248154328864654	-3.159919981710288	-3.3507254943777656
1.2484969939879758	-3.1304756902227235	-2.8166641053574777	-3.3263310598166957	-3.4571129272543013	-2.614714756256474	-3.58198708864022	-3.2542794585786785	-3.5968783731545484	-3.0007332957581436	-4.556052127438391	-3.8739064386519804	-3.239906949504817	-2.3808300539267138	-3.294605563427782
1.2605210420841684	-3.2681014134144335	-2.740338374003344	-3.3371856340075254	-3.446834380209178	-2.5240205880741216	-3.6213057934238573	-3.33849429332178	-3.851286664042693	-3.4913372427497813	-4.1119057781148465	-3.880218757563194	-3.97322055269	-2.886243384412899	-3.4208071427713582
1.2725450901803605	-2.983364144227881	-2.899699820702251	-3.133337427231507	-3.1647175411321697	-3.0196583784761395	-4.119953550087404	-3.240567499822444	-3.485732012831036	-3.1101244226403217	-4.485430965897316	-4.39145885241339	-4.173968929617322	-3.611260593093383	-3.524559549090198
1.2845691382765532	-3.215614733497482	-3.1659567507223425	-3.576413495901468	-3.068816051350948	-2.634582285372252	-3.5376523664507857	-3.296963037379575	-3.798435928589032	-3.0986506920432775	-4.146508353368393	-3.711278591271527	-4.0291174922759225	-2.375704169167856	-3.358130303645451
1.2965931863727453	-3.2845143472129625	-3.596398740647338	-2.8975936500207	-3.455874615382281	-3.0610703368951397	-3.649326030485066	-3.075989217150857	-3.9327004419238247	-3.222089196686952	-4.083302586638995	-4.230077927418757	-3.5889386099017275	-2.8076000653548907	-3.452728905055345
1.308617234468938	-3.1772318366554155	-3.349842223010246	-3.160851746030268	-3.880843949528116	-3.1413452839068645	-3.582736239742094	-3.6067321422989087	-3.5302025535662196	-2.9940108640433505	-4.204223761917144	-4.185461838262984	-3.127349991939249	-3.1254586106466564	-3.4666377724267314
1.3206412825651301	-3.4552201008942474	-3.482082302918756	-3.0207364678655275	-3.7809153728985874	-3.1831717617551343	-3.2925626900995857	-2.984190588907471	-3.7464830429164815	-3.1505813436198085	-3.6411476224046915	-3.627965831814441	-3.8806225860958596	-2.810331585345896	-3.388923945964345
1.3326653306613228	-3.268617628505015	-3.1223584767634636	-3.1631329510468325	-3.4841488886124	-3.0445050248141508	-3.987701723072778	-3.1481081292652053	-3.7765446233248565	-2.8839879026046056	-4.459732918549638	-4.334203762406508	-3.8264685086271846	-3.232592683155863	-3.5178540939037313
1.344689378757515	-3.2580186403119527	-3.557019572473576	-3.4135634964777446	-3.874522375519629	-2.9729694250826606	-3.184142689292232	-3.1904318254441564	-3.858746466910115	-3.1162208386197183	-4.504308354846323	-3.3584482385305083	-3.764095016821164	-2.526832271136324	-3.4291784008820083
1.3567134268537075	-3.163286247518935	-3.349512413474936	-3.026283064709289	-3.6194597251918816	-3.070353000625956	-3.8012337862477845	-2.9529437769151254	-3.9350623846147395	-3.2572412731245968	-4.180384278663697	-4.145087426656867	-3.641688261878021	-3.131927964063071	-3.4826510464373
1.3687374749498997	-3.2970347656452708	-3.120621519045387	-3.276141554328669	-3.4587494845165088	-2.5149862191413708	-3.3917676038847238	-3.2269915026847973	-3.441465408642815	-2.9682212466239983	-4.323888471144127	-3.8369557968673833	-3.5169197073427165	-2.298921455405236	-3.282512671944077
1.3807615230460923	-3.4993852002298684	-2.6934416405918014	-3.042012518505559	-3.917193850753124	-3.116358214918735	-3.376685215650018	-2.7881355476048886	-3.6806824124944635	-3.332213813175377	-4.225015213382651	-3.9430457133845294	-3.719819949679479	-2.2912702541645613	-3.355789195733465
1.3927855711422845	-3.321932082330125	-2.7337607197135396	-3.070608016724052	-3.4377240654524814	-2.924413228331592	-3.804463983046396	-2.8309349328037823	-3.580055912648133	-3.1325102856292935	-4.588109276418317	-3.85146095095089	-3.233953635135295	-2.7652198142909947	-3.328857454113453
1.4048096192384771	-3.526633273830852	-3.2648554123614444	-3.0302496012649636	-3.666658350127492	-2.626616999794386	-3.295291775756023	-2.953701009417705	-3.5909201989734174	-3.0665721034794933	-4.449147836726585	-3.2367913032097992	-3.928416202098531	-2.6584396380268327	-3.3303302850051946
1.4168336673346693	-3.328898929283455	-2.979074754404938	-2.9914113091515633	-3.839251738712008	-2.9269491244827885	-3.4045836204484328	-2.864151282335451	-4.027769365218528	-3.1034967315130406	-4.2940919781771445	-3.5754991346570955	-3.39734674091591	-2.8762739793580407	-3.3545229760506454
1.4288577154308615	-3.161305997629029	-3.109471250486796	-3.1898997295308185	-3.48294288454683	-2.8087857586007825	-3.6758732320224246	-3.197318306144921	-3.4438741437721276	-2.9572583206992307	-4.580703856297439	-3.8140278783080026	-3.5482489004455293	-2.3739526015868004	-3.3341279123131335
1.440881763527054	-3.438601354508321	-2.9993864131863326	-2.6875021726572066	-3.9763201782978324	-2.5635762211388933	-3.6015153703989253	-2.8099834888473123	-4.063522071255573	-3.426521786118624	-4.027070882577826	-3.6690167231674544	-3.4989058975299914	-2.537170814937083	-3.3306994903554905
1.4529058116232463	-3.135103921546985	-2.604296541062169	-2.861732519134324	-3.4375866803280726	-3.04738437929958	-3.6734996681649736	-2.9195290330975214	-3.6720916234018737	-3.0220306625543625	-4.296403752583755	-3.4188722901454027	-3.022309176913911	-2.870624636021322	-3.2293434526349425
1.464929859719439	-3.578352350411737	-2.7947442598782533	-2.8890991838799494	-4.083904854883624	-2.9160786530794223	-3.5474504013048134	-2.748957314984725	-3.190459021052558	-3.2859791028672847	-4.1094686100781495	-3.5664964620411164	-2.7965266724678925	-3.064448583190604	-3.2747665746246253
1.476953907815631	-3.3863309235221957	-2.8263939421124875	-2.8256123537906825	-3.5743713502097965	-3.13231935648976	-3.7406152122763574	-2.7540192650031585	-3.746821044772274	-3.413772388950237	-3.983886787255674	-3.3940959087829983	-3.3997914731032095	-3.144677473593701	-3.332515959989425
1.4889779559118237	-3.341870158164064	-2.6187204869005245	-3.17668873884345	-3.3433724988669025	-2.955863238402851	-3.4689113878998543	-3.0757433136458645	-3.2783258724177595	-3.260267247139606	-3.9756457066566018	-4.103717034975666	-3.5211988416502735	-2.994663770430004	-3.316537561230263
1.5010020040080159	-3.6430380652442866	-2.8377904233483675	-3.6573720568844497	-3.760100956559924	-2.834341449623925	-3.5191153929917505	-2.6232514377903327	-3.4455697200681525	-3.3691878026702526	-4.195010395012827	-3.626954987854394	-3.310047343628302	-3.360005040309262	-3.398598851691249
1.5130260521042085	-3.2256062524453446	-2.3677517319625574	-3.4017889304829536	-3.990788961063981	-3.009134426984618	-3.5647576363046136	-2.854622180130421	-3.3796402928113194	-3.103495534046609	-4.10458848042241	-3.7908796049588935	-3.102729246315784	-3.5118543790269285	-3.33904905053511
1.5250501002004007	-3.4717279793887768	-3.0765134322682695	-3.3919246632912863	-3.8088884883507985	-2.46276910509825	-3.2856979180586987	-2.7723508192224884	-3.3353805515918022	-3.310946297725562	-4.493621418822875	-3.7791901322942394	-3.359758187602724	-2.962810986168692	-3.3470446138372663
1.5370741482965933	-3.3687191743577958	-3.1940696332578695	-2.89130459813355	-3.375176742862786	-3.2058854851542686	-3.497392602769087	-2.450741858398875	-3.571435992334612	-3.4193025255624843	-4.3098808899455685	-3.347608494652366	-4.285963382602203	-2.8687964842505065	-3.368175220329382
1.5490981963927855	-3.3931818859036063	-3.05046701222248	-3.5859932214490096	-3.535257601511139	-3.2203188143673294	-3.648401028726967	-3.030090668931319	-3.3368550337646936	-3.0777388155612435	-4.2305273113201025	-3.7775036590482634	-3.5063191320562956	-2.1881789563091427	-3.352371780090123
1.561122244488978	-3.769346368783899	-2.767968181695725	-3.275197925854325	-3.9750324945080813	-2.850341410948486	-3.5424914651181267	-2.6755992327420963	-3.7348697260597103	-3.664508908833699	-4.301858756150817	-3.7595323023838714	-3.054052938309593	-2.8282083840914103	-3.399923699652296
1.5731462925851702	-2.9882897006416984	-2.735541778527199	-3.020687182330926	-3.6926786954559256	-3.038165570055578	-3.7369062327830203	-2.67947554455323	-3.480937908430808	-3.1245162859621542	-4.8963892513483795	-4.2723165494998785	-3.94213568151025	-2.804035539332494	-3.4163135323408884
1.5851703406813629	-3.605096931926666	-3.4626711698914425	-3.3837835271129624	-3.7509087725232515	-2.6079230863032334	-3.304084888790891	-2.9511834301444515	-3.1620079377493244	-2.9843422045031	-5.104250156523511	-3.541528519652891	-3.5139840575224364	-2.3272063200474618	-3.3614593078993553
1.597194388777555	-3.693451965406162	-2.980380404973207	-2.8761302563235223	-3.419756155605153	-2.907896158300642	-3.678842586469506	-2.7369362453895483	-3.4268956245396702	-3.300618017748896	-4.627467370482654	-4.147824564959197	-3.759890406542265	-2.925898221165295	-3.4216913829158244
1.6092184368737477	-3.6462007503866087	-3.0913855119393627	-3.5205915874928873	-3.4587526467493523	-3.0367344443115645	-3.566696575960326	-3.0868341032225723	-3.2092022136231453	-2.9681614761920185	-4.707234174483529	-3.6763188358989116	-3.6624315254650712	-2.671088482015034	-3.407817871364645
1.6212424849699398	-3.726723344735457	-3.138185922374663	-3.470710696273465	-3.4265621031271642	-3.1382320047099115	-3.7426438933651927	-2.9835711373319724	-3.719529737474514	-3.123210655287896	-4.437514668682737	-3.5428595285251983	-3.514996181286503	-3.0519173029582523	-3.462819782779456
1.6332665330661325	-3.6928960017012296	-2.932094319360456	-2.7360233658998068	-3.806242809324613	-3.1555026458654254	-3.985071218644287	-3.11097101718266	-3.413313215694628	-2.960435995343735	-4.493419933338315	-3.972932233429278	-3.405960894863756	-2.3295472807847695	-3.384185456264073
1.6452905811623246	-3.721866261767302	-3.1782404226251724	-3.2725015721332857	-3.722500315569196	-2.806811658985596	-3.878021339804704	-3.0876544399340187	-3.3909309637354217	-2.9408456375262277	-4.618902960665199	-3.7570213227533458	-3.267195538339511	-2.416908700984069	-3.389184702678696
1.6573146292585168	-3.8780136037696753	-3.044027142001669	-2.9389100792431266	-3.5115831809022238	-2.9200327813242093	-3.3483402198158583	-2.8334223824387403	-3.463438208101148	-3.208594061234934	-4.694324304661006	-3.7603422515688925	-3.2057245767026106	-2.602507729372458	-3.3391738862412725
1.6693386773547094	-3.688598577310512	-2.9313282008359476	-3.1987476497814136	-3.398380383103272	-2.9931195479802666	-3.756188147709314	-3.3825753526777005	-3.3203226175621765	-3.0237870898367123	-4.991381640318432	-4.180550476622136	-3.0604582354227476	-2.585332341699793	-3.4239054046815713
1.6813627254509016	-3.859658630506352	-2.9322029531334373	-3.028307765072503	-3.6012447762414297	-2.715780208872965	-3.4289621326770967	-3.032525822777248	-3.3251271475392326	-3.381369383898323	-4.507721331954808	-3.709836578714473	-3.9141951099334125	-2.899593199473766	-3.410501926215003
1.6933867735470942	-3.275112251240007	-2.73173859330306	-3.0220680037766576	-3.3470510027071736	-3.2388299520574018	-3.838814381296328	-3.138681422009612	-3.3053399197830506	-2.801596683602755	-4.990398173426986	-3.9159268353090475	-3.2967813174557774	-3.1158353175353293	-3.3860133733463984
1.7054108216432864	-3.8562517558374814	-3.276773074388021	-3.5623991778766726	-4.109854936580374	-2.835645395856781	-3.447684322662139	-3.1887843111258554	-3.353768110924412	-3.0119423750535406	-4.398843432076899	-4.092381145707758	-3.5545421622046334	-3.4624781517606413	-3.5501037193888623
1.717434869739479	-3.8982737119822195	-3.135668773110097	-3.258574657528155	-3.6839047873197384	-3.298711033225997	-3.745172918687168	-2.834572005685878	-3.743165558147295	-3.557187744438594	-4.50487283157553	-3.59337725533484	-3.664290372818411	-3.6555463738495213	-3.5825629249002655
1.7294589178356712	-3.6829540612225173	-3.3590514614479545	-3.1889228941633823	-3.3277317530814754	-2.9235128988991312	-3.9463499274961804	-3.730772836604188	-3.237838515672767	-3.1585639842665407	-4.846032463799274	-3.9781698077514154	-3.8497030623510113	-2.8759411652130806	-3.5465803716899162
1.7414829659318638	-3.9937687811248597	-3.4304246033696324	-3.2156737276093934	-3.8127167481453306	-2.9060680616875594	-3.404675873274502	-3.1974423883013867	-3.458103485896971	-3.6345842030463538	-4.263145076327295	-3.8045040721333914	-3.6747091215004266	-2.744194021796956	-3.503077704939543
1.753507014028056	-3.606824727397152	-3.1518593022399433	-3.6440342735376414	-3.3872164050645086	-3.1994058376129955	-3.8607629610040557	-3.4826148707102997	-3.351441399295065	-3.4117714954573666	-4.274960243253194	-4.317956262465376	-3.565049023527915	-3.2615484027799413	-3.5781111695650347
1.7655310621242486	-3.774598074607823	-3.366212744826808	-3.408424686941453	-3.6447355895154425	-2.961020091338815	-3.4924823417737185	-3.5209023580676124	-3.2821473368990484	-3.12823555061628	-4.4270048252271526	-4.392075681010855	-3.2729030223519735	-3.330862465747981	-3.5385849822249975
1.7775551102204408	-4.099768603688414	-2.5501396380063053	-3.1784900469073967	-3.3082804038683573	-3.1496648942498333	-3.879433074056399	-3.0985901429889835	-3.5928699169589677	-3.6099932673287336	-4.076509740250156	-4.479424689616797	-3.904088913824814	-3.811345579973928	-3.5952768393630072
1.7895791583166334	-3.7262313763024926	-3.2361083166297764	-3.4853009857561053	-3.171512668353342	-2.834724523260717	-3.995969916193794	-3.566926641720052	-3.3068135027977856	-2.868057103096685	-4.414388375614661	-3.9900067497816165	-3.7827227752667536	-3.304795707987465	-3.514119895597019
1.8016032064128256	-4.110715256672776	-2.823069685064469	-3.2066703849067113	-3.970843231768241	-3.056177234778532	-3.6443620748037655	-3.130268209007133	-3.345130922670796	-3.428837012475298	-3.908983346835913	-3.4841872748472005	-3.417066238949087	-3.4728118524140825	-3.4614709788610774
1.8136272545090182	-3.6173302817531447	-2.9862703621029434	-2.965581469554404	-3.4800266401523476	-3.1892891947311357	-3.7489300198855937	-3.011095089480751	-3.4812737442495125	-3.266091245927555	-4.369269403409909	-3.803656149618985	-3.486782363752387	-3.3306430585733375	-3.441249155630155
1.8256513026052104	-3.7058365926362606	-2.998482148665767	-3.821738725521835	-3.6303229686979783	-2.649255589062877	-3.4977018665190425	-3.1452920310226973	-3.145652141549009	-3.1568339480266507	-4.2648582917247175	-3.6636143503026943	-3.5459238328507015	-2.838612576606411	-3.3895480817835875
1.837675350701403	-3.6827483859990977	-2.5267510680511234	-3.462073449945535	-3.38571505133424	-3.2888148520234193	-3.7016830711643713	-2.9284082634830555	-3.543760533577159	-3.1638286952135473	-4.055799592178562	-3.407343810347213	-3.635879402128734	-3.0745844744260036	-3.3736454346055433
1.8496993987975952	-3.528071547758343	-2.924229482855442	-3.663354236377213	-3.483627756972643	-2.962222832801198	-3.8183296856254554	-3.2968911486007406	-3.244685789662901	-2.959597247566885	-4.4933963648075	-3.2929514532844566	-2.785990050844762	-3.1894100879843075	-3.3571352065493727
1.8617234468937873	-3.815704344669273	-3.199662232755512	-3.467710957676672	-3.4995733070194905	-2.7815873661331496	-3.5219946203276153	-3.16985729358799	-3.4600239490733173	-3.524390052775371	-4.0606348598812305	-3.4311146883073667	-3.561675978528919	-3.1300978056811486	-3.432617496647466
1.87374749498998	-3.615697252970544	-2.9727806117485542	-3.2953147232684206	-3.335087756849566	-2.964063463140568	-4.285620118107747	-3.3619072017705425	-3.4714833575713335	-3.0226437383637625	-4.618881156294483	-4.967467891152213	-3.7120106927592404	-3.914539546266112	-3.656730577712545
1.8857715430861721	-3.70668138914077	-2.922986683622557	-3.3676679505028484	-3.44559717995799	-2.823164307698911	-3.608413594774901	-3.3227399535665514	-3.084538040725624	-3.2449936115442313	-4.424624359292115	-4.074266064591886	-3.227562599618211	-2.776344730779705	-3.3868908050627926
1.8977955911823647	-3.6785265045584827	-2.4867576674656715	-3.1031683656381994	-3.363189023823971	-3.318928841359774	-3.475357842147759	-3.0406823517302937	-3.2426012791569154	-3.590530259781004	-4.7308832611203835	-3.9251698721230426	-3.164594565842495	-3.831898545978017	-3.4578683369789234
1.909819639278557	-3.6071004136733933	-3.064631191582311	-3.471445340643646	-3.4322875868048226	-2.634669071663393	-3.8230780197934484	-3.290809273630472	-3.048018288754071	-3.1719412910594063	-4.395745159325228	-4.172981174755233	-3.041984346540762	-3.7239042868939807	-3.452199649624629
1.9218436873747495	-3.9045127661708783	-2.999706744100196	-3.5993531352465222	-3.5328705698047296	-2.941257382739315	-3.655785307627929	-3.1945239964511196	-3.316599577610812	-3.4402292229832176	-4.221008124192849	-4.090422973816551	-3.442753550847349	-3.549015113382965	-3.529849112690341
1.9338677354709417	-3.798059611148312	-2.8528844389409613	-3.4564151567854093	-3.2307504690218067	-3.0099162173734246	-3.748369990167766	-3.343651449297754	-3.2759863996206313	-3.2105070091738654	-4.456040808524732	-4.339647836330966	-3.768295369618346	-3.8724442993092065	-3.566382235024091
1.9458917835671343	-3.745495692201984	-3.182157688986816	-3.3362701462716107	-3.547833932207014	-2.6626342610533857	-3.99556107435553	-3.567791610683948	-3.316300032984036	-3.3426418474406785	-4.461672076135363	-3.5968961615710766	-3.2474828904687456	-3.4003897428950336	-3.4925482428657864
1.9579158316633265	-3.719408745321369	-2.528969823502548	-3.3038157661527836	-3.247291032206975	-3.0445043644135645	-3.8288020115058368	-2.9865729720194727	-3.8905626851440394	-3.3089831744812357	-4.136096669711416	-4.020373746603946	-3.421075885393872	-3.7397331208137556	-3.475091538251601
1.9699398797595191	-3.651665820865511	-3.1986313263130057	-3.7079085087269146	-3.162455408773683	-3.140390004257216	-3.9201881795349185	-3.4097963027993194	-3.3538375861723466	-2.8727878327054928	-4.5238626975869245	-4.34030631534608	-3.7612870845413178	-3.6365300617155523	-3.5907420868721753
1.9819639278557113	-4.072692346697778	-2.8735905534063093	-3.373811145176685	-3.7989783337856604	-2.6727106648515795	-3.898280376103951	-3.4740499299847563	-3.5231038766618	-3.1513578732129766	-4.258996579660584	-3.5626789612263106	-3.476711131615123	-3.5020211047711216	-3.5106909905503567
1.993987975951904	-3.6923948037288787	-2.7548184834056815	-3.2631578684047002	-3.4100498467809466	-3.4623753480458443	-4.339328230038291	-3.284061459919391	-3.554499309406224	-3.02310520829856	-4.349882448859516	-4.073030780110179	-3.7289498036052295	-3.961363606671534	-3.607462861328845
2.006012024048096	-3.64837707862065	-3.073003566422739	-3.4225017182174255	-3.6428032738891036	-2.635995331711032	-3.981047478667938	-3.460135192546689	-3.4707603239741087	-3.246980115980856	-4.622623122461995	-3.6582389711147387	-3.8518523234718995	-3.131346406635241	-3.5265896079780323
2.0180360721442887	-3.815327013540629	-2.735729779177606	-3.210090676435395	-3.3457235950256248	-2.875227194469475	-3.888207692552175	-3.096698581248269	-3.463714641087556	-3.4332906199698767	-4.366860336136526	-3.9933908865731818	-3.7877534574389835	-3.2395346891188117	-3.48088839713647
2.030060120240481	-3.3307887756071723	-2.513289196271931	-3.2671127393073	-2.943161283683099	-2.737679033157687	-3.5994604381758717	-3.336084894223059	-3.0671757229664625	-2.8433661762933022	-4.417510390776696	-3.9012674378991714	-3.349771929574757	-2.981094311135478	-3.252904794543999
2.0420841683366735	-3.401156186364234	-2.7710568914112947	-3.3177390492669456	-3.299188505621369	-2.6046273747939126	-3.363443432485875	-2.7767337420426914	-3.0079478754834152	-2.9229252508062054	-3.7763550970937256	-3.68327033118472	-3.0541244582754463	-3.30182923316858	-3.1754151867691087
2.0541082164328657	-2.987604648771444	-2.583654132165659	-2.932305517013315	-2.4888927038330486	-2.3200282996905712	-3.352965301520258	-2.6248503248869817	-2.934674213683546	-2.6514065541109346	-3.675114412450785	-3.283030996607099	-3.4559954632195558	-3.5058322411159915	-2.9843349853130148
2.0661322645290583	-2.9175606619182552	-2.347123992455753	-2.934424828087987	-2.7210194988955596	-1.7142810750313322	-2.7614447040536865	-2.7192694901976937	-2.3666042358421246	-2.3567797012152996	-3.699439521696367	-3.322982462349353	-2.5779959561877406	-2.5742609591336425	-2.6933220836203686
2.0781563126252505	-2.6755962529439836	-2.060577131179847	-2.205553928911199	-2.712930155681229	-1.952778162491921	-2.6344409798076898	-2.063137925008787	-2.4576842196743884	-2.2996791195193897	-2.9417403138948615	-2.8451981986822408	-2.452183511608838	-3.1296124397445504	-2.494700949165302
2.0901803607214426	-2.380647316712196	-1.7435570324725762	-2.3291676610886323	-2.1905733018393834	-1.8461638842837564	-2.8411381351342384	-2.1404994131736275	-1.9875649343116057	-1.7658602060094875	-3.375525353520688	-3.332449635437991	-1.7891385465848109	-2.2656528424757787	-2.306764481772675
2.1022044088176353	-2.5671995452621506	-1.584331172117389	-2.527899240459595	-2.1146460229545148	-1.4633247481429086	-2.157632130970802	-1.6364071736384251	-2.09751825810708	-1.828591973573733	-2.5663476961390193	-2.8286827548045332	-3.0994993812825444	-2.457565672696179	-2.225357366934529
2.1142284569138274	-2.137282790274752	-0.9761962936508963	-1.8364434796482059	-1.95534103684732	-1.4503897000302877	-2.3287349035198424	-1.4678300609513064	-1.7071857310265428	-1.618985277697787	-2.7911815367645247	-3.1404276010944687	-1.9756847850350219	-2.3103747525598566	-1.976619842238524
2.12625250501002	-2.0526955344139095	-1.3144560699063395	-2.0285345085302	-1.97593585524273	-0.7544146285551808	-2.19360741529215	-1.9297242878142695	-1.3459631725828896	-1.4006011789893669	-2.7114078857079775	-1.7128947319868837	-1.3467554552662437	-1.4638034467189058	-1.7100610900774649
2.1382765531062122	-2.038377400234023	-1.1666773704440538	-1.2888776909870792	-1.72047524150823	-0.7590404107968507	-2.2219011032801053	-1.1949482194305505	-1.8615674823445723	-1.476381470637465	-2.326733018689442	-1.5771697554283888	-1.7369629131360784	-2.0236008816503936	-1.645593304505172
2.150300601202405	-1.6829356389083323	-0.9536903409787392	-1.993918094106731	-1.256796680765293	-0.6095229665887216	-2.126047397479983	-1.6105311129557598	-1.2732409064985695	-1.0536196865216407	-2.5720457448688445	-2.1241409387922046	-1.3788153884976484	-1.9884530185533176	-1.5864429165781375
2.162324649298597	-1.892196996240898	-0.9132709744038717	-1.7936211898947214	-1.6676294333589101	-0.9713329826270872	-1.8172446173910026	-1.3490277309736665	-1.4403401425674311	-1.238368811947037	-2.169112027658887	-2.247263649236798	-2.237925503801821	-1.4390120696634872	-1.628949702289663
2.1743486973947896	-1.4599200438770454	-0.8914757243586539	-1.4140984585267977	-1.3734848322279876	-1.380221135068429	-2.3817213156855015	-1.258400109539246	-1.3261876093497453	-1.0105615594290782	-2.354547615959219	-1.7830986160503755	-2.04165217336454	-1.6377039342819173	-1.5625440867475793
2.186372745490982	-1.687971880825192	-0.9185293494413836	-1.6436886826734534	-1.7178379591490083	-0.4647345068452706	-1.6086786047669035	-1.4405489688488191	-1.066945508739347	-0.7942086513211419	-2.401746719560072	-1.5362280794202452	-1.2656245342351196	-0.9741693810808838	-1.34776252514668
2.1983967935871744	-1.4384903918448262	-0.6869836994486666	-0.9807817984289244	-1.7108006069135295	-0.5972091922723984	-1.5129260427489806	-0.7822840376117829	-1.3511387594537814	-0.9253810334901846	-1.810159601733653	-1.9513295749139201	-1.3975377221723326	-1.6920955398710562	-1.2951629231464645
2.2104208416833666	-1.1076084361117027	-1.2854117966403196	-0.9498584816053207	-1.0796242772986118	-0.5121915434662936	-1.6841340032485532	-1.3440561174399495	-0.9652938064568463	-0.7903073610784064	-2.169108997857837	-1.5920762689267203	-0.8092995438077384	-0.8879699970292504	-1.1674569716128884
2.2224448897795592	-1.3125296531777548	-0.9299897994996917	-1.086608660400084	-1.602126869383537	-0.5636780967693045	-1.3145682136221042	-0.8360317060824074	-1.0295327896692843	-0.9206391663367968	-1.606693279187026	-1.010620590594098	-1.0337081877317813	-1.0448900577958602	-1.099355159249979
2.2344689378757514	-0.9926607217932212	-1.0038454342386784	-1.0886457145576998	-1.2385839132030072	-0.6821366482176572	-1.4928605610222763	-0.7869762477107283	-0.8382151146958695	-0.6877426749079717	-1.948769765580364	-1.3770994896711843	-1.5048165113612715	-0.9666251987794934	-1.1237675381338017
2.246492985971944	-1.2490670330202425	-1.1206099229075603	-0.9693303746730678	-1.5297544192212724	-0.6330592178934564	-1.3303543965138755	-0.9919003026682977	-0.6772037717680456	-0.5685718644891599	-1.9750810093302684	-1.6662346310424847	-1.1930453329363373	-0.8837703344562953	-1.1375371239169512
2.258517034068136	-1.278890147526898	-0.42082508106611194	-0.6632583683672654	-1.2482671386216793	-0.8652938598089368	-1.6699544988701251	-0.3733083622634623	-1.0007034312124055	-1.0029127286523714	-1.792947584833832	-1.1830218629792695	-1.5350483804683208	-1.3652463682767912	-1.1076675240728824
2.270541082164329	-1.0133057277320734	-0.7842670650431615	-0.9708339624867448	-1.1095050462428793	-0.3624654737827382	-2.0418811194080053	-0.559840487855666	-0.6586976986714312	-0.3612864333023369	-1.717168362149157	-1.0121349839197173	-0.9384539771317778	-1.4779500214900103	-1.0005992584012076
2.282565130260521	-1.2181035841145835	-0.5410108440369181	-1.5773461445125827	-1.490089918044785	-0.12298040784534858	-1.2996702556706583	-0.4616534690927817	-0.7509562423367084	-0.6005203496787287	-1.7864063470670444	-0.5739918901961958	-1.1448905061334347	-1.2449387178976767	-0.9855814366636496
2.2945891783567136	-0.9255025606080927	-0.20302003297039742	-1.3814118443163548	-0.8687388554318463	-0.25888636819754524	-1.7022022962718646	-0.38900842523339874	-0.6159488624506115	-0.658645919952196	-1.7138284720057517	-1.1628285409390102	-1.3563164502787444	-1.1112508066220534	-0.9498145719444513
2.306613226452906	-0.9026042846439507	-0.4838630916262249	-1.4266821271177348	-0.9977201341964859	-0.3057478730010348	-1.8174645342824065	-0.5294766406200777	-0.4649792679037336	-0.39729182820220715	-1.5276605026901868	-1.0206792721825408	-0.942146922138154	-1.4604660027664238	-0.944367883182397
2.318637274549098	-1.14625338074352	-0.09320333136214765	-1.0853406847311582	-0.9706868542940598	-0.36963770399988394	-1.6233310849803966	-0.2900168770317566	-0.6601031554696447	-0.5044384819050172	-1.3730062695066148	-0.7284603004768941	-0.979712886252347	-1.2514793319429283	-0.8519746417458743
2.3306613226452906	-1.1018412371313269	-0.7336823578396026	-1.2183877966824133	-0.8502833222355046	-0.11444343826973552	-1.7617587526472478	-0.5694159596665518	-0.3493192592035468	-0.06799709003547079	-1.6109132072175587	-1.5645976080955162	-1.1621286601002905	-1.1633536361143284	-0.9437017173260842
2.3426853707414828	-1.3627055548244051	-0.6449585808731186	-1.4495100619144232	-1.2200835275407338	-0.06508254076705045	-1.2136292435596645	-0.12626436477512684	-0.3424302487488021	-0.3902793879772535	-1.3976841382440315	-1.0306892912322656	-1.4710008873720288	-1.1751341464826783	-0.9145732287931986
2.3547094188376754	-0.9257302184461422	-0.005748542328562373	-0.8825867113613922	-1.2104527766103694	-0.3539769845822223	-1.6215935921115445	-0.2588403811224508	-0.5848311957970191	-0.3558321407057359	-1.1855332467565525	-1.1706469459775728	-0.8418782695216203	-1.3272512939420618	-0.8249924845587113
2.3667334669338675	-1.0943212187625901	-0.4921148608693759	-1.4150106140848742	-1.24111186740545	-0.17891566353057575	-1.495982143259829	-0.32848250323492617	-0.3208282858901732	-0.18757135880522868	-1.4821460566985822	-0.41041714202459634	-1.02852866410712	-0.9549479118171524	-0.8177214069608058
2.37875751503006	-1.2719847833038527	-0.2587455172325695	-1.1287653471334576	-1.3242757530057898	-0.5705044585643495	-1.238045850296606	0.03146978309484788	-0.5202349220496397	-0.7117271603153081	-1.1274237737537063	-0.621407703233806	-1.6021256756223552	-1.0012734820787792	-0.8726957418073364
2.3907815631262523	-0.8691636498261535	-0.45581874452081206	-1.2154656734889804	-1.0099842008918793	-0.29292703831873307	-1.36175683061784	-0.5071069883899487	-0.37117483242986343	-0.2161400461937212	-1.2437750102000318	-1.1869428654528873	-0.642846924584593	-0.8407497930177801	-0.7856809690717864
2.402805611222445	-1.2696330512717915	-0.6011189415904813	-0.7613675284764282	-1.1894509186153817	-0.23323762861385272	-1.0716890734756312	-0.17483741698837835	-0.44156228540209924	-0.3254210479723935	-1.051650216182064	-0.3526459144287271	-0.6802534559554342	-0.8092773778509161	-0.6893957582171985
2.414829659318637	-0.9048164884144392	-0.6264033163977353	-0.685017245793876	-0.8453693009951153	-0.38906844247800854	-1.6315061507335369	-0.1527359856477447	-0.4191404217172336	-0.23303917458754334	-1.4876332130456789	-1.5183510247721494	-0.9283214893603171	-0.8315072136636186	-0.8194545744313072
2.4268537074148298	-1.0018483173633361	-0.9142532621198736	-0.7726369139062377	-1.1134800927287771	-0.25726148065237153	-1.33139048218816	-0.4934703594293024	-0.18051045096954355	-0.397620213238362	-1.1157186846270328	-0.5108893381092918	-0.34681018878671555	-1.1603666085431812	-0.738173568666322
2.438877755511022	-0.953128071482727	-0.5667582661495874	-0.4816854109881751	-1.0386465892391814	-0.2832371349612592	-1.190582823360829	-0.060696160788212036	-0.7011539874616548	-0.2926574795032821	-1.0457764599670953	-0.8844140440156507	-1.3441365236456795	-1.2926233683343826	-0.779653563069055
2.4509018036072145	-0.926808615815515	-1.1814260384599216	-0.5694240820805256	-0.7149587902112408	-0.2180558072129367	-1.2678200750799618	-0.360551057683816	-0.19990529951737723	-0.05790822762617923	-1.2934730950200153	-0.9365231931323392	-0.9587948546986939	-0.7962862417335306	-0.7293796444824656
2.4629258517034067	-1.3233377157290303	-0.6895912493339174	-0.7454423455761532	-1.1802710189700902	-0.12428003180772082	-0.7807006024536329	-0.07151557075366088	-0.2971053708191021	-0.21904010382750003	-1.0120130027719914	-0.8403955991473848	-1.1331932011002854	-0.6053743998346244	-0.6940200163173149
2.4749498997995993	-1.012399866997534	-0.5607963514264456	-0.6593246140930823	-0.8378072689273117	-0.07956569746792946	-1.3968284371070334	-0.11429845281413875	-0.5899845720410619	-0.22869151287558567	-1.1237850091772312	-1.0698102819566344	-1.0088709576514774	-1.3863312486998793	-0.7744995593257957
2.4869739478957915	-0.9731720762032985	-1.0404916006963025	-0.6363547050450042	-1.1151886280244427	0.16922285283812752	-1.1438823630626895	-0.5199737783284617	-0.13576029390959599	0.04989504023403961	-1.313766082527998	-1.0378939464703392	-0.7585995713618163	-0.7252198778391523	-0.7062450023382255
2.498997995991984	-1.0134947103094014	-0.27412806293437453	-0.6078175034720313	-1.0443959401096796	-0.15205421728240456	-0.9496941708554123	0.02483441701689993	-0.49735829899613726	-0.22682375581397612	-1.0216826955387264	-1.0391305629005565	-1.2163541421916828	-0.4683152622279757	-0.6528011465858045
2.5110220440881763	-0.8462723211884194	-0.387483784770474	-0.5553059787988398	-0.8717304331682608	-0.054626437103138095	-0.9294291585409853	-0.555475898590992	-0.17017980731973997	0.016492817236583728	-1.4926549782164729	-0.8760586689962213	-0.6494828274207699	-0.21566814400874293	-0.5836827400681902
2.5230460921843685	-1.2314553314428478	-0.08640053484621443	-0.6951721303404368	-0.8939709192015873	0.2603512506760932	-0.9008320573422137	-0.6812531875619567	-0.2230798817437537	-0.020716808791596115	-1.1070516018298915	-0.47932356246991714	-1.4936530572558349	-0.44086738441108253	-0.6148788620431722
2.535070140280561	-1.1395846377895733	-0.1376304602865179	-0.6723227678091924	-0.7684586938107744	0.08794906869575275	-1.036245733597526	-0.4998133707775755	-0.2591228726202039	0.006938471311805286	-1.6987277566847696	-1.732112292589802	-0.958689661721204	-0.9781136940434396	-0.7527641847479247
2.5470941883767533	-1.1284001671369295	-0.4615596204899565	-0.6170204418740542	-1.0616739437192846	0.016854550370285507	-0.8032312676949588	-0.782485892464913	-0.09316881272317916	-0.11000367077554823	-1.4907081257907757	-1.05967232873452	-1.0402852490168812	-0.24201208042220307	-0.6825666961902244
2.559118236472946	-1.2933226432140863	-0.4496427272718407	-0.46143616986716096	-0.9284300402748292	-0.24908622674007277	-0.9198348549962239	-0.2126120986627491	-0.332232641845665	-0.23101430804512957	-1.0611221117180571	-0.892250987022474	-1.1917896315896939	-0.5451256131538631	-0.6744538503386035
2.571142284569138	-1.0663220586636388	-0.2792179570474392	-0.7023003841081394	-1.0496322951731503	-0.5261955342908659	-0.9725509965286177	-0.6578087791023429	0.02690650766076711	0.14694030392539656	-1.3124920427349953	-0.8885113318070406	-0.9636518632098459	-0.6895070837852314	-0.687257193451165
2.5831663326653307	-1.2839720519244264	-0.34958509826413	-0.9540263171296908	-1.3951477127561496	0.013538977386982325	-0.6501552843826798	-0.5185398741566722	-0.061189175878487295	-0.022906736242310655	-0.7408149009618126	-0.6521261079241097	-0.888020007457638	-0.6881244079811679	-0.6300822075132533
2.595190380761523	-0.9044804358134055	-0.4470335692972083	-0.7981835203448835	-0.9219054373411432	-0.2109685048154805	-1.2565988703879727	-0.48011982801798214	-0.24126879817075278	-0.14667330054372596	-1.281379556570701	-0.7213326634137296	-1.166956430694401	-0.7945130798879341	-0.7208779996384093
2.6072144288577155	-1.1163687040812487	-0.4906437961714877	-0.5266705034219888	-1.0225773933110665	-0.06821535106693083	-1.104702331253073	-0.7444640823488112	0.18794395801907368	0.0056133339893125606	-0.9488786473470956	-0.6234669806012001	-0.7224156110846798	-0.11289462684607345	-0.5605954411942514
2.6192384769539077	-1.0679964112631017	-0.17370218259271683	-0.5553573258255488	-0.90301803391015	0.013227406138922529	-0.7523269698121761	-0.5832938197587678	-0.5266935805385273	-0.27522647861470767	-1.0728840032984988	-0.6589277075646502	-0.984573981194643	-0.37224166092896366	-0.6086934422433484
2.6312625250501003	-0.96322711774855	-0.31077897884633454	-0.6018702293227545	-0.5044045267328733	-0.07063103598493303	-1.0118196350239042	-0.6399944765513086	-0.026863167603111037	0.05896068587834866	-1.3284190819062178	-1.0044872665710705	-0.972755963374144	-0.4024557701734849	-0.5983651203046414
2.6432865731462925	-1.2096389223234585	-0.7814547876144651	-0.9669905805297949	-1.309069676504874	-0.09007884414130193	-0.6076526780503256	-0.5093259595399283	0.059010704857320226	-0.25400254453115995	-1.0507929783045642	-0.4938277557799903	-0.8899363724375279	-0.7564512130694481	-0.6815547390745784
2.655310621242485	-0.9729716418636574	-0.2005884090213662	-0.8282834737898155	-0.7420612298924301	-0.23442005930423432	-0.9105019675237239	-0.40756727651574204	-0.30949167429789026	-0.3272367739129848	-1.076090094830689	-0.4088100321755925	-1.2901497781651161	-1.1259123366668504	-0.6795449806123147
2.6673346693386772	-1.0322668463531384	-0.67740565447332	-0.6622297332340045	-0.8458986507346351	0.14901394816735938	-0.7615491103060104	-0.45499377843590105	0.09371362548826731	-0.12774865485461137	-1.0913183052392514	-0.41662513955405456	-1.3714654064911276	-1.2543956367774207	-0.6502437955998346
2.67935871743487	-1.1594019014197934	-0.4726673476876314	-0.5088713749634157	-0.9261223157025907	-0.047345801607341254	-0.7447612097940144	-0.06504029160026367	-0.1834108668713749	-0.352992875880462	-0.6191179256161807	-0.24002134902859573	-1.2987242053640307	-1.283763965074663	-0.6078647254315661
2.691382765531062	-1.0526242082022574	-0.5618591027126146	-1.0686191899710675	-0.5607348831594638	-0.04133115110003477	-0.9931634077973356	-0.5174537166067357	0.20853871841821023	0.024766138210723904	-1.0984250169717238	-0.7752668528525137	-1.1279745428402308	-1.6999853982776054	-0.7126255856817423
2.7034068136272547	-1.184293740150596	-0.14958324232122872	-0.9807271939157953	-0.7264372060953962	0.07122363818936328	-0.5648404294624142	-0.3187163456925289	0.18863787798048487	-0.2104268530332306	-1.120542605017857	-0.19471349095060433	-1.0519265347670916	-1.0209895146895562	-0.5587181261481886
2.715430861723447	-0.9871640027303414	0.04265749830319197	-0.7626685065549125	-0.6344120444864945	-0.4498054796167562	-1.1788278504116836	-0.42723229255548756	0.0755144934254509	-0.005190304737411344	-0.7945445057371134	-0.7934657043849017	-1.2014621562810834	-1.5171214320790907	-0.6641324836805104
2.7274549098196395	-0.881905398206428	-0.5493895154858094	-0.7372233588249534	-0.7384629678707524	0.03247907731492873	-0.9255540307148344	-0.6232217528358132	0.17428506743982097	0.22514225769687018	-1.0163379242803674	-0.78772870182341	-0.5573992720428163	-1.498719994331872	-0.6064643472281106
2.7394789579158316	-0.9110558561864985	-0.22733950750023907	-0.4053547078683879	-1.0558103804766168	-0.13921162904522602	-0.9823853933112223	-0.12010211758349876	-0.25435432949982395	-0.035357794613691804	-0.8110122618588937	-0.33728713589346593	-0.6479305209274215	-0.7655643495838896	-0.5148281526422213
2.751503006012024	-0.8816256272011437	-0.2310697273146798	-0.7356414696733855	-0.499349437389184	-0.1450361074258677	-1.2118472985627373	-0.31242645365105665	0.1329634993546632	0.3870342057238688	-1.5933804753765621	-1.2892964899538073	-0.3059611748065887	-0.10671648647120487	-0.5224886955959759
2.7635270541082164	-1.0762849631027676	-0.5222221102103994	-0.5897573541891168	-0.8770237359586882	-0.24622907869604754	-0.7722547737314384	-0.21150356256786365	0.09979457917548347	0.20556709166124454	-0.6815891735666554	-0.3309810260828977	-0.2778539399754893	-0.548499309331167	-0.44837210435198477
2.7755511022044086	-0.8715492456517027	0.03204513676353702	-0.3381950863187044	-0.6635180730301957	-0.15094244558147862	-1.3753178206744425	-0.24933265476530664	0.1660428044856136	0.2636070321300584	-0.8807421753847133	-0.3774148194123996	-0.9328533141360522	-0.41690691109798306	-0.4457751978979823
2.787575150300601	-0.9204518417777227	-0.9920141734428783	-0.8570475400264068	-0.661389131286322	0.3629736828477125	-1.2686100623230612	-0.38323244400110257	0.47964588102720973	0.23248305219790275	-0.8636779222736901	-0.7010304272589437	-0.7279616168676705	0.02651316389113045	-0.48259995225337254
2.7995991983967934	-0.9870521054600521	-0.5902660309510691	-0.28264358929186495	-0.6160476802420528	0.09728691912993172	-0.739812938070741	-0.007029649801538924	0.10760466027630593	-0.08065640640076029	-0.40496779868622007	-0.5252049317363215	-1.3724225796067397	-0.19169975403885758	-0.4302239911446139
2.811623246492986	-0.9980306434497654	-0.14558539267105736	-0.4256278442802643	-0.5417866657553205	-0.00789287899173869	-1.174763132779499	-0.5825514286264577	0.18061058816579795	0.15168191048129104	-0.7733833519837197	-1.1030650496622045	-0.5235973444079334	-0.4245735319872303	-0.48988959738062327
2.823647294589178	-1.070582595853931	-0.7042371961057263	-0.6081959958892297	-1.0264694427170573	0.22938502492716115	-0.8502161634590344	-0.224908519479047	0.11451217682086572	-0.044679192870676836	-0.40991179807626865	-0.5686115483896397	-0.8858991674049878	0.21503267595636533	-0.44882936481086205
2.835671342685371	-0.8712449292783493	0.2211938534379841	-0.42454918351288207	-0.9470047915684034	-0.2049060359636259	-0.9609804339137216	-0.144425915578538	0.04568327404022455	0.19115611109821368	-0.4439508902978891	-0.6970568287650158	-0.26911429651956886	0.019022138768919856	-0.34509060985020407
2.847695390781563	-0.9554390196926418	-0.5066284808228536	-0.784880798318245	-1.2363540777194477	0.2732508013787115	-0.919034021056526	-0.661409078616695	0.1739621512987135	0.38629363553508905	-0.48753442502779504	-0.6622990853248119	-0.5911491419548259	0.3304439228145106	-0.4339059705774476
2.8597194388777556	-1.0282027972399108	-0.08983426952640473	-0.4124656661834739	-0.7096336954343838	0.05755460653512731	-0.9655856298894917	0.017180975573525745	0.07832092455000807	0.21466344719410582	-0.6677243812858044	-0.07256289568162944	-0.600950189853928	-0.11499472807730654	-0.3303257153322743
2.8717434869739478	-0.8553605421398425	-0.33926173035243695	-0.6548524017764534	-0.5867059828480312	-0.1346554017814634	-1.2055501997384666	-0.3509876782653557	0.08139087004179377	0.4932208851108526	-1.0681434006555315	-0.807230501463844	-0.7986369754072307	-0.5486973947217086	-0.5211900349229014
2.8837675350701404	-1.0221712811359258	-0.5096722272972685	-1.0438523271770717	-0.8571029333075999	-0.005589880532858705	-0.5506607622466207	-0.05859818966104751	0.20101927859587634	0.2995964577870895	-0.650970571598401	-1.0037055639450931	-0.5924629776519876	-0.1968409214518566	-0.4608470692017512
2.8957915831663326	-0.8406260504668687	-0.9361655798358375	-1.3325168349325442	-0.4727638200539437	-0.632005312443133	-0.41289063620540234	-0.11040583084724534	-0.06467198169368907	0.30953138864419394	-0.6635948202315022	-1.3807538488855426	-0.570892546334365	0.05789104275915734	-0.5422972946559017
2.907815631262525	-1.0056371509338617	-0.614309903724991	-1.4493829934292037	-0.7525104455352631	-0.27873987183692417	-0.8227409530547968	-0.5263707005444087	0.30877897298538504	0.41226505463603363	-0.5609246471865532	-0.7215468896585489	-0.5342010204829157	-0.2724047753430949	-0.5244404095468571
2.9198396793587174	-0.567425114859016	-0.5008566026203753	-0.5073984819998574	-0.7751376754656991	-0.465298702376775	-0.5573866782940022	-0.019086893480731032	0.07605719357658972	0.15521810417630238	-0.5302105449768807	-0.6007559582988233	-0.484834808437795	-0.2890000214898436	-0.3897012449651467
2.93186372745491	-0.8247006193731354	-0.8309291364918205	-0.5796017637489124	-0.6184640604265716	-0.1649648983563045	-1.0610811954792432	-0.2442815119684611	0.19336221431077474	0.2156853827975454	-0.7123143033107917	-0.46997817576795475	-0.17036598723384822	-0.7897934617046007	-0.4659559628271787
2.943887775551102	-1.1228720106183165	-0.5114483341334419	-0.4615083539231706	-1.1261349065587667	-0.16964494210013736	-0.7433952495625944	-0.18698598258894933	0.4997312823566562	-0.026354951768570604	-0.31037920809484904	-0.3811894776461233	-1.1948610364989136	-0.014341270081667353	-0.44226034163221883
2.9559118236472948	-1.023927659722438	-0.38425731688030085	-0.20301393797743983	-0.8080323689446719	-0.34571089402033967	-1.0660644223333333	-0.0684860991227646	0.2483162182072582	0.1396776968864143	-0.6323172615597418	-0.6141837458074704	-1.1308138154771465	-0.31954177535128725	-0.47756579862332776
2.967935871743487	-1.0325059307834792	-0.6626337598061715	-1.1776512954210447	-0.9564528438616006	-0.23968266560217533	-0.8954358515830028	-0.19934391841531587	0.6961054206612433	0.309239130289456	-1.1504726348993726	-0.18176248103361403	-0.3005613209974299	0.5928809758766246	-0.3998674750442986
2.979959919839679	-1.1967347972771891	-0.21976935840680023	-0.713002946668996	-0.7363895300837446	-0.16543504149032476	-0.7147734030241912	0.17514959976685412	0.13500526909579358	0.017267181985270393	-0.48329973420496763	0.12485225241526042	-1.1245348064842748	0.5154715886560153	-0.3373995173631765
2.9919839679358717	-0.9208558350031253	-0.608895330680218	-1.4814751753609245	-0.41017034920401463	-0.3093141182098801	-1.003210290042408	-0.26052940704997024	0.3010624572898402	0.2592888802432854	-0.9575612758731874	-0.21428325331693246	-0.9118996956417871	-0.0027382489352364876	-0.5015832032141968
3.0040080160320644	-1.232558084701951	-0.6235291142635117	-1.188708290667811	-0.8250436027516787	-0.1577578682295348	-0.6689498548724178	-0.03528303492324177	0.09559516190169255	0.15198950614352882	-0.6407098088076191	-0.2897583324102553	-0.8221813745838604	0.38617500175335917	-0.4500553612625617
3.0160320641282565	-1.0991784481582698	-0.6262206635750701	-1.257375189180527	-0.33321251751981174	-0.47053809973002264	-1.0576190040241795	0.03767699640140811	0.07183964157509116	0.17067628218381153	-0.7908296354514042	-0.18136519231943818	-0.6162699199997914	0.2056319349591491	-0.4574449088337734
3.0280561122244487	-1.1903692413017777	-1.1153974823675037	-0.8527628865891231	-0.7533112532979573	-0.08363576176823138	-0.7807900403145918	-0.19498693597409794	0.4158202964563703	0.3165761157539795	-0.6954171924163914	-0.4862503927134332	-0.07078981042031329	0.1526258695660061	-0.4106683627220819
3.040080160320641	-1.2938446760068711	-0.6802789104893939	-0.4277093637589163	-0.5883519606282331	-0.362603176201691	-0.9335986713952684	0.3088930092401321	0.21548092929261303	-0.07697549206288992	-0.39019838704284027	-0.44783609782078065	-0.7730630400847849	0.2730801211649413	-0.3982312089072295
3.052104208416834	-1.128590619024681	-0.658070199007609	-0.5743442897080252	-0.6540907834542684	-0.331255057224516	-0.8578417017899732	-0.08299587104547489	0.31307086573036186	0.2062578366814466	-0.882436616888571	-1.1995071617315296	-0.34263238272647617	0.3281175997231263	-0.45110141388201463
3.064128256513026	-1.3484607757230056	-0.5266512591382059	-0.6388124960998338	-0.6681442258457007	-0.1389532372577324	-0.8426389468516975	0.15535724590574723	0.2892910758201715	0.18189965626628998	-0.9685138916715917	-0.29884718661374376	-0.16740709056723196	0.18829099306173724	-0.36796847220883055
3.0761523046092183	-1.0104804160829128	-0.5567310216088162	-0.3874575196086656	-0.5184895720963661	-0.3135933623294593	-0.9346794658150911	0.2995988890496729	0.3379437130853668	0.22613302093593918	-0.9899097537455728	-0.7857209272663521	0.25981721013795245	-0.1427332773483538	-0.3474078832840507
3.0881763527054105	-1.088538853051346	-0.7738529376895359	-0.6303734039662878	-0.4334282463292356	0.09148732620337302	-0.722993427422232	0.07854972085200437	0.3452227999266254	0.2885383989017548	-0.8343871973911409	-0.6628969808709124	0.2687150197839591	0.5877968403691913	-0.26816622620644487
3.1002004008016035	-1.2322247553408068	-0.8995489210407025	-0.3008277702386332	-0.4884016460184079	-0.1857179838022474	-0.6293410402047528	0.30478894460467576	0.15260233460243855	-0.1831913292723165	-0.5532128478564309	-0.17365344319917167	-0.26483061964132476	0.7211321207384905	-0.28710976589762993
3.1122244488977957	-0.9109562634303535	-0.4927449062190191	-0.5386049151275983	-0.32901239441776375	-0.2898931270276098	-0.6918552926778415	-0.036118522825646454	0.4213815009186081	0.25619542797629613	-1.163918042203536	-0.8193908022057735	0.035800876502937756	0.3164659382938691	-0.32635773249564853
3.124248496993988	-1.0914409687100548	-0.5795894840258156	-0.5719346771363596	-0.8042787397968614	-0.01643942959406089	-0.46128420760482336	0.11973200759676354	0.019961128711352964	0.2877106602315599	-0.9397681922396373	-0.517000327864988	-0.21534323821927248	0.7473721607894512	-0.30940794675867267
3.13627254509018	-0.9187394113356346	-0.1731294518540359	-0.34526275807749746	-0.6703310611161967	-0.45614663941627037	-0.7436553659007709	0.42197148677054197	0.18018139931183194	0.17675197362125095	-0.8113495962826036	-0.1600928095341036	-0.4831670189109525	0.7098893915880472	-0.2517753739335687
3.148296593186373	-0.8594235329399806	-0.4016349800335939	-1.0604486007036291	-0.5545040146470048	-0.5554182086047026	-0.5554920054020867	-0.2836900258524224	0.6250758110855033	0.3585742513331437	-1.0287627538056237	-0.7268684510207322	-0.010286472147394473	0.8210734360969105	-0.3255235035878164
3.1603206412825653	-1.1131231030612547	-0.3255408853245807	-0.4291426016759132	-0.7357281767866743	-0.1622263119715491	-0.7828756559728653	0.11644445266038304	0.32931688744442233	0.18476169397111628	-0.6035152963295617	-0.44459317801253184	-0.12157820764280214	0.39637922895279654	-0.2839554733653088
3.1723446893787575	-0.8314723291407446	-0.35175951494334445	-0.46063618497099323	-0.3094098485918609	-0.3144281514487359	-0.9731870746773557	-0.08612297335354052	0.63372000441864	0.48415961051324674	-1.2267045149239926	-0.540961974591009	0.04218996399868755	0.2941333345872392	-0.28003689639413565
3.1843687374749496	-1.124210357738446	-0.7452295519070518	-0.1787108995532673	-0.7145041374098433	0.022529729938989884	-0.4022728133134352	0.020840629680137956	0.3308645701839691	0.3208768192711934	-0.7361863388999121	-0.1242680241548566	0.2069479276656262	0.7556838320335834	-0.18212604724640868
3.196392785571142	-0.8963812546436047	-0.36705763544084624	-0.5579380152062586	-0.38893021854859805	-0.2814324132428641	-0.7611589398064597	0.2768650912267876	0.4164521629808256	0.17321457346823904	-0.680186904665959	-0.26270635352326316	-0.41797188326604373	0.3675108017961666	-0.25997853760552914
3.208416833667335	-0.8914900602398755	-0.6026301096523333	-0.9651744825146187	-0.5571450107735787	-0.10380582991290505	-0.8428715278084966	0.03435338878541072	0.5283102290124078	0.5065809044411379	-0.9198414443710694	0.05982464977478056	0.23951333100571187	0.8001786515260326	-0.20878440851749194
3.220440881763527	-1.0141607560132735	-0.35228370422318633	-0.44190097907788317	-0.8462334007945466	-0.05676810109788471	-0.7244553138496004	0.19704056239312087	0.31501910608176864	0.039797370798950536	-0.7639347066110467	-0.016437695415128177	-0.49197496693753007	0.19791252851042085	-0.30449077355660137
3.2324649298597192	-0.780284085830383	-0.4643011679409803	-0.3213901504998443	-0.5166922127059441	0.13642965731146514	-1.0217385831822245	-0.011170988472004005	0.3343282755722371	0.43721732155536175	-1.0747469076185636	-0.4186711321105673	0.38019442640587564	-0.1043146481781603	-0.2634723227456717
3.2444889779559114	-1.0585454858776775	-0.45080051481267625	-0.40334302577181397	-0.9899333746188017	0.27727260800420495	-0.8321408893224036	0.04723116204304731	0.33765488993434234	0.2434321356020293	-0.8046077849025565	-0.05747729526462633	0.11373535880031944	0.7561439675816061	-0.21702909604653892
3.2565130260521045	-0.963853648678216	-0.1120902721595255	-0.32958841286949325	-0.5350127156964622	-0.46178381066720786	-1.042805536577115	-0.049660505058163704	0.20541202761403413	0.3086554658646928	-0.8534172011147241	-0.3360899785193632	-0.02784276362945407	-0.013331404947244416	-0.32395451972601863
3.2685370741482966	-0.7780829811844547	-0.6546454164412171	-0.7975511816868258	-0.4218529962076517	0.1028931144477756	-0.718505309591452	-0.11162800181489518	0.4443850795298328	0.20519388880135697	-0.996850262031169	-0.8221873136235751	-0.06326384753249226	0.21586944397353142	-0.33817121410471046
3.280561122244489	-0.931731169262556	-0.22692442143656177	-0.49826489633464505	-0.6903192346639764	-0.04596020668563762	-0.2652531145748248	0.1290296498396749	-0.01994332123906698	0.024013258725611882	-0.5076799643558499	-0.9314947856632874	-0.1995975317195513	-0.7122892423494673	-0.3751088445938567
3.292585170340681	-0.8756123232757733	-0.22032874072490227	-0.4701571820898708	-0.3423908128730059	-0.013965834860954674	-0.8130610291562251	-0.053368980183736106	0.2759819230976827	0.4335373635137733	-0.9751120910223939	-1.3254977631481646	-0.7381624623018876	0.46473048826549557	-0.35795441882768936
3.304609218436874	-1.0934248183681294	-0.25714305986902014	-0.744541251445892	-0.6662015919480209	0.28023474949019683	-0.43903851604578614	-0.041174099024047374	0.2591547196701082	0.4646861220344806	-0.7347029984825989	-0.08929596086682723	0.11942066897020939	0.7146625185917989	-0.17133565517642527
3.3166332665330662	-0.8858507703372569	-0.3177957434711648	-0.657604893776518	-0.5307941243647507	-0.16060706071778652	-1.0777727177951295	0.11889700696614354	-0.09694843610314885	0.20885020540021532	-0.8591372490481279	-0.15679037920792935	-0.06167221226217627	0.5395467897798613	-0.30289842961059754
3.3286573146292584	-1.0059536984972621	-0.8461521573686763	-1.027610345526179	-0.8155035094421021	-0.12223562238606606	-0.8304557657953895	-0.5467564127565242	0.09800522103794104	0.3468047048621752	-0.8073584219961012	-0.318326519698909	0.1944490778457868	0.6547534636838739	-0.3866415373874948
3.3406813627254506	-1.0227341787153197	-0.2641804462340239	-0.6153347272485313	-0.8131634187246046	-0.08632534449724245	-0.7259106394205611	-0.23316191037435785	-0.2656444506934276	0.0028428673714390607	-0.6998252638701625	-0.5838376269937395	-0.5012408605991632	0.20237032067396638	-0.4312419753327484
3.3527054108216436	-0.69478299209682	-0.14647150595520486	-0.5998012550007038	-0.7103851255246068	0.035725644928324946	-1.089120379359501	-0.2511533490111544	-0.10234088085773703	0.20457633396788688	-1.1674559440682786	-0.43667402089842744	-0.550036237942685	0.7622432893640745	-0.36505203249652557
3.364729458917836	-1.011640760801408	-0.3206653774721413	-0.45445814898463566	-0.9459436534494379	0.023522958845916573	-0.6345509484261331	-0.11713992624323437	-0.35580836310361186	0.21500297042160518	-1.2619863044975395	-0.34548402124193645	0.12396487297687832	0.32396346035987617	-0.36624794166275393
3.376753507014028	-0.8733693909047326	-0.7730068230098851	-0.1334307491105452	-0.5823725148354009	-0.3097655682734701	-0.8428832813650293	0.07453835199471637	-0.292164050993523	0.12631017743343348	-0.8991812917823871	-0.9738991789266749	-0.5490732474341736	-0.08566049881119037	-0.4703044666168355
3.38877755511022	-0.8433559853640756	-0.36946071137755154	-0.3340717292754839	-0.559751001006355	0.21217007155765163	-0.8543248273839318	-0.19362488893699747	0.10242819751448318	0.3852912741092762	-0.8780118631941505	-0.4895123281519592	0.07540230465311462	0.3987782458494467	-0.2575417877697333
3.4008016032064123	-0.9969685539212326	-0.2820141798225949	-0.148928026838266	-0.5173236842382833	-0.0793938984123988	-0.7770618648013954	0.18454159527909716	-0.16395484544343478	-0.09109878495903537	-0.5967969648296054	-0.452828035863507	-0.389778963605433	0.6109181851083583	-0.28466830941136395
3.4128256513026054	-0.9984780767683734	-0.05103643631621506	-0.450806039936811	-0.40584492718927345	-0.24400114243638676	-0.9466552763435137	0.18363908476867163	-0.05712033592368871	0.3790360493471162	-1.1745415952128644	-0.5173845947926393	-0.12558336315812108	0.4135892447383103	-0.3073221084018299
3.4248496993987976	-1.2694363296133817	-0.3924211352438076	-0.5701063963245765	-1.3602553127148924	0.09331515321337186	-0.6741024350130076	0.09557780218992717	-0.33910239169069073	0.31007609558487426	-0.9471237591687418	-0.37311598219945635	-0.050941171725208984	0.8989839351403885	-0.35220399442809247
3.4368737474949898	-0.9693406068712296	-0.13466683884058195	-0.2494046934380174	-0.6527148117941429	-0.20881804005203064	-0.7454906230251181	0.2853765986722695	-0.15228964784165128	0.15377187837640138	-1.010411738276398	-0.6397615238333683	-0.34489340972379773	-0.08490779627695927	-0.3656577886865096
3.448897795591182	-1.0272587650562104	-0.33740248538510154	-0.15417352619405303	-0.48994430738858985	0.1635369018657826	-1.3074631070842595	0.06476088826768481	0.07180571336923652	0.2816597897133011	-1.0034699369879858	-0.6163843457404674	-0.025902587866537107	0.16574191692822943	-0.32419183473530544
3.460921843687375	-1.188991497065242	-0.14237283197683367	-0.5179693967863676	-0.622719690261075	0.024002763164277276	-0.9047757721744959	0.16877419906903562	-0.29563854289779384	-0.032196269387047304	-0.8154856198334421	-0.31151727631474446	0.25883454980072834	0.5324069431392618	-0.2959729570402876
3.472945891783567	-0.9504166547312307	-0.22937531294903463	-0.4485775980481177	-0.6095906702774538	-0.16948280529440002	-1.1652672183728194	-0.14576103983036504	-0.1351185787732479	0.13054982314749838	-1.2204148052292778	-0.531699677534835	-0.22039697227904026	-0.21599726628645105	-0.4547345212660596
3.4849699398797593	-1.1956238024990098	-0.8825481499423065	-0.5617075359819188	-0.798215596454855	-0.139028164211132	-0.7972954427831969	-0.36223085181011544	0.0003038704161223379	0.23338023340277353	-1.2771379122395774	0.35382474112981727	-0.08784029789430738	0.5275239743679712	-0.3835842257307488
3.4969939879759515	-1.0384797450625411	-0.24186056259963068	-0.10581540123131171	-0.8545302223965842	-0.07737164046541764	-1.220493531670216	-0.09548558349023749	-0.04324192761481778	0.1087074022338092	-1.1550650881559363	-0.21069525410919399	0.2326842032498655	0.6598304068783134	-0.3109089957256844
3.5090180360721446	-1.1153877626010829	-1.0282193053205997	-0.6412796949806736	-0.9608814373482513	-0.07663928050129998	-1.1027560775460756	-0.23466151093472995	0.1510593329649852	0.4046193135230826	-1.3548507170697446	-0.7030703662995607	0.5072383527026624	0.713061190147947	-0.41859753563564167
3.5210420841683367	-1.0987177243637325	-0.2722364259025617	-0.4391775929594133	-0.9437083941264846	-0.24414174062894195	-1.0448024282171664	-0.1541713356859818	-0.2655059580609622	-0.11514192831448843	-0.786813967179465	-0.0019112513756642507	-0.35643234019131587	0.09668081527847186	-0.4327754055175159
3.533066132264529	-0.8458834142896519	-0.5483758088282381	-0.7081013220509804	-1.1950976610251673	-0.09945779057874116	-1.5292497517760033	-0.15482307501223297	-0.2408958211957858	0.1971431542320286	-1.354596575516047	-1.0981576413047258	0.276579007967369	0.20509331089471697	-0.5458325683448816
3.545090180360721	-1.1782167918109312	-0.677957844567513	-0.5448217681876815	-1.2635527647431515	0.04956477341527881	-1.1753761940953615	-0.02468056745135814	-0.12933025494087566	0.09337357506418573	-0.9487975043843364	-0.3342461075001862	-0.1490426592642317	-0.25598741026636984	-0.503005501440964
3.557114228456914	-0.9733376329249304	-0.45889914959301215	-0.44074762405205464	-1.0660784024936802	-0.16508148209391993	-1.1103381940306145	0.12895699015141288	-0.23668301736062206	0.1876577908208271	-0.790891217202731	-0.5165590546411105	-0.4934484150629186	-0.23609874092416316	-0.47473447303134747
3.5691382765531063	-0.8836047743372222	-0.5657032586077967	-0.9937052751448843	-0.7127226192358027	-0.015689196122447964	-0.9492452865063477	-0.17298138560011797	0.10293496220173408	0.3569667486828745	-1.1342253164662597	-1.0035498182224085	-0.04834962782503696	0.43015666646434597	-0.4299783215937978
3.5811623246492985	-0.9900534522293285	-0.2480599793479131	-0.8033513238572236	-0.8554918214526234	0.09170042173744397	-0.8171318500519827	0.18221467382178383	-0.42170202238568666	0.024988297683879033	-0.787104091720233	-0.5653625509551696	-1.0150650128612129	0.15805825631224485	-0.4651046504081556
3.5931863727454907	-0.7581727729252805	-0.6922455217116364	-0.8098692148997318	-0.7187544203207354	-0.02536347251107293	-1.1929940866524855	-0.01463440146315964	0.012240527940797923	0.22237606918606845	-1.5249335568988958	-1.3667705240521602	-0.3428508459638927	-0.29178151797509744	-0.5772118260190218
3.6052104208416837	-1.0801699850517956	-0.41354457288014784	-0.5614720512765367	-0.8011770073635842	0.07147043000261182	-1.147782468602267	0.0871723870865704	-0.28762096704219475	0.06305624317621478	-1.376345311533545	-0.5970541340117004	-0.044144217183616545	0.36892419276826466	-0.4398990355316712
3.617234468937876	-1.097282216872345	-0.12420870390105096	-0.13524540783454983	-0.6633373993537247	-0.04426436718792365	-0.8548329260248548	0.3500829256499049	-0.21884006714770543	0.1698974911971768	-1.2435138373134158	-0.8863706312349982	-0.7064563440345567	0.27667246059700806	-0.3982845402662335
3.629258517034068	-1.1254218455334393	-0.46323126952629445	-0.7510804294588797	-0.7725080826051294	0.3797586152587503	-0.8164478516586999	-0.30768899852942605	0.23355898173362682	0.28247040744353313	-1.4148980579209094	-0.2395164937671538	-0.3840372614022039	0.3717463162231044	-0.3851766130571631
3.6412825651302603	-1.3290753393997383	-0.12690750320892133	-0.8360638953763182	-0.7343519817176065	-0.11599914221548249	-0.617232846723775	0.20333261643360126	-0.290813283275503	0.1285833810188654	-0.7874622024271735	-0.46444241167870415	-0.1993660158495887	0.5594292712137975	-0.3546437964005037
3.6533066132264524	-0.9982208631563111	-0.2550580008761777	0.04578607517650893	-0.2747559736974951	-0.043318665134639216	-0.9803441084596497	-0.21318153790141306	-0.22721658366560255	0.14300379393791024	-1.4932351699458462	-0.7656099111392684	0.03747008738465425	0.6322371748670634	-0.3378802832777127
3.6653306613226455	-1.309070925827465	-0.40281952346696315	-0.3479524692431097	-0.62327145106189	0.29059579290060333	-0.6463295696403198	-0.24999922007323847	-0.05647826176798211	0.3508258299822387	-1.4294737465993246	-0.13841197754406057	-0.07110144968689483	1.0395172661491587	-0.2764592081445575
3.6773547094188377	-1.1270327334408368	-0.12958625288634262	-0.7832727292279646	-0.782478226356204	0.027527558534183677	-1.0702962228112551	0.17483110137756255	-0.1587446688081231	-0.09008731808503154	-0.6056090682485503	-0.34037113729474067	-0.15423329662690688	0.41197730800140353	-0.3559519758363697
3.68937875751503	-1.0574501702932453	-0.5378049710423446	-0.6694727605407286	-0.38089960593553535	-0.05882282901134986	-0.8709397224588113	-0.30381786833006524	-0.025858943170237916	0.21503117451760184	-1.2799239269284701	-0.5307206658515855	0.1542185863180874	0.39623409567528434	-0.38078673900395377
3.701402805611222	-0.9641366144687843	-0.16252940187976206	-0.6699069984111741	-1.1247028562851846	0.12658054273839037	-0.70227847059902	0.11869218700007363	-0.6461216608420125	-0.01983702077249113	-0.8748235849994742	-0.5142971040733314	-0.10697247743568288	0.7923332915436527	-0.3652307821911385
3.713426853707415	-0.6843554318135888	-0.60248882277098	-0.48929380924014776	-0.6868896540439202	-0.07602807890508426	-1.124174143687837	-0.062125305423038915	-0.11371585879090969	0.24012219505467478	-1.0500741775531788	-0.935238735430103	0.28221042405451174	0.20908079703071836	-0.39176696934760635
3.7254509018036073	-1.1928723330980995	-0.734831310987724	-0.5633712086439818	-1.0505285539729394	0.24046093446234612	-1.0229081299954017	-0.21725519017579814	-0.055039668482228285	0.09458838790401247	-1.117317487716102	-0.41001388434918096	0.28916671149603707	0.7431983385745138	-0.38436333807573436
3.7374749498997994	-0.9749506627003073	-0.3902102600366621	-0.4067364035359747	-1.2455386553772647	0.026107120143778112	-0.9009907424423587	-0.09534468479405474	-0.2011077909930249	-0.1662551419098909	-1.5793788419031705	-0.28554413146528457	0.10564256983681797	0.37391559026028165	-0.44156861807054726
3.7494989979959916	-0.784904896374233	-0.29485690052964403	-0.8599313928276602	-0.7046364933670136	0.0651343384958772	-0.8217760008749475	-0.24219817230860613	-0.0371807123066488	0.3025119479304572	-1.2392746680449238	-0.8694224017156336	0.45383253499935117	0.6041705922557119	-0.34065632497445486
3.7615230460921847	-1.0618130077525765	-0.3679666080377618	-0.4612317186560603	-0.9335032231144988	0.28901352840966577	-0.3467485997458697	-0.010940895680707994	-0.36288133534669437	0.12776086449028817	-0.8673122375698058	0.16259673815081682	-0.32927455090534513	0.46025740162936507	-0.2847725880099372
3.773547094188377	-0.5742738106840568	-0.27269326162185925	-0.39782805340014066	-0.6207242588928212	0.09131915408574955	-1.0155240212695913	-0.13959799260607436	-0.20926177394920803	0.47192689264132615	-1.2769291025312128	-0.7151981677036912	-0.16028143433014092	-0.20732208587959194	-0.3866452243185625
3.785571142284569	-0.9085794755944449	-0.6998798746250413	-0.9282985166364788	-0.8817350342784043	0.6336467109831849	-0.6918677972312763	-0.18696626683836393	0.025134966364143953	0.3910284615547102	-1.541232525690749	-0.9320597321383846	0.04715466591556278	0.32979642493388406	-0.41106599948320444
3.797595190380761	-0.8154672555617157	-0.4377796738307855	-0.040904027330123126	-0.57089018023028	-0.04559940726617743	-0.9055895649754233	0.11203696203827818	-0.39766689501270563	0.010651256231499196	-1.5557516334047337	-1.331713253442485	-0.007317659109136512	-0.03393886235319185	-0.46307155340361383
3.8096192384769543	-0.757446770076487	-0.43650269330331515	-0.752066957530817	-0.8131568140166414	-0.001741229483626516	-0.8072436939431364	-0.162459664689854	-0.03360927626131083	0.5477015090081173	-1.292799883364367	-0.8007438547706357	0.3143113340286173	-0.12242459514959603	-0.3937063530425424
3.8216432865731464	-1.1494541223401573	-0.5108222307139345	-0.5484833232504027	-1.141310457551001	0.3287467791838886	-0.6383153302514302	0.13512148365225507	-0.2800110092611267	0.24049234141225279	-1.08373587672935	0.187838241594309	-0.15575875860443936	0.13008716385838182	-0.34504654607698115
3.8336673346693386	-0.8676848980368513	-0.5161607530020691	-0.6955486180806871	-0.6071798489199932	0.28907524201271406	-0.9863235547832526	0.04538162650903256	-0.35960626107685056	0.46807616096270654	-1.3920676519897905	-0.6347631059106054	-0.29886182573746234	-0.07518264426089423	-0.43314201017800025
3.845691382765531	-1.1391391459833105	-0.6446180968909354	-0.4871709300468171	-1.0683166740069443	0.5017963973189418	-0.5428454745078188	-0.21661472057869713	-0.08199791949500966	0.4839759508171892	-0.9772863368259518	-0.3486873195303712	0.34313427174858957	-0.0973049248838622	-0.3288519171434613
3.857715430861723	-0.898570610190103	-0.4831477440437011	-0.3683094747935017	-0.7878357349560267	0.1784822890938314	-0.7977864127093157	-0.21272216763153615	-0.3462797077351611	0.17468995308709895	-1.0128263466422929	-0.09417339131898764	0.05990583796135182	-0.33210742269495647	-0.3785139178902538
3.869739478957916	-0.8507128804077762	-0.47219688379628777	-0.546597779578635	-0.6487430918427426	0.24188249731437556	-1.0234224133316638	-0.2537011965856235	-0.03868314149748241	0.4367384623107031	-1.0640149435618624	-0.7377010463529066	0.36727864697271095	0.24474426810627797	-0.33424073094237794
3.881763527054108	-1.1026608356063838	-0.11898161496584243	-0.819878242148584	-0.8720282570385154	0.637238270556961	-0.6512289201187205	-0.0921531721405317	-0.47502767253591854	0.38860703742776964	-0.8131251881695398	-0.18463968233740707	-0.22863448403178807	0.3383202996950719	-0.30724557395487917
3.8937875751503004	-0.7898934221018451	-0.018622237990620173	-0.5562961497106229	-0.6346958427657092	0.3834927828504223	-0.8761764574851711	-0.45936347747292233	-0.5647948779009673	0.5102864279092645	-1.0337924363509667	-0.7437819000059872	-0.5791603666046664	0.11151036453984339	-0.4039451994684576
3.9058116232464926	-0.9556612440807558	-0.09936859247682167	-0.7331647634669489	-0.7620245390817009	0.703082110242659	-0.7313472641110436	-0.37511938112342114	-0.6138447289854869	0.5563163218873646	-1.2567243696515717	-0.5077302777195125	-0.23339030655040596	0.3693092938181697	-0.35689751856149815
3.9178356713426856	-1.0055792423995926	0.3490623588550881	-0.24542813429007426	-0.6774417992795287	0.2840058165836418	-0.6477368266270233	0.0439723137808241	-0.8049441130845849	0.3871328959467019	-1.2057857517871164	-0.8389314038860692	-0.052093182349401135	0.017074160758805933	-0.3382071467521791
3.929859719438878	-0.8798741618440218	-0.058107859620951476	-0.5225796784906598	-0.6423089661311647	0.7443546583670014	-0.6332077487320567	-0.4581667953671946	-0.2646848072582528	0.6399045772753822	-1.136455052899952	-0.8962977986795923	0.004021839176995796	0.3586827825360205	-0.2880553085898804
3.94188376753507	-0.8924729694960271	-0.022826974031672803	-0.35804883760984957	-0.887320076317779	0.4925989749497797	-0.2935759922495521	-0.0003766128867905682	-0.9652197818137374	0.2494415607278308	-0.7577039812229134	-0.5810827995764034	-0.7003449944570843	0.3926927813475332	-0.33263382327974345
3.953907815631262	-0.6210000540464732	-0.0006591857554186184	-0.028540429834295705	-0.7120573065876594	0.4146556810624156	-0.5519517138989851	-0.04066559656676299	-0.631686513903708	0.4892702691992329	-0.9507763549335363	-0.7050775204641144	0.2297173223645614	0.12126662628831857	-0.22980805977510965
3.965931863727455	-0.8545639197776884	-0.6162936076316889	-0.6261419431837978	-0.8012846168465488	0.6489936509181339	-0.7819977422065183	-0.14042173289438634	-0.6032219379478336	0.1384528806440663	-1.0768488265153335	-0.03485855677741712	-0.30438800946298744	0.5813410033438123	-0.34394102756447603
3.9779559118236474	-0.7443893400868455	-0.050434718959370774	0.18177537836818508	-0.7469682449251627	0.4661146553892137	-0.6621319414300312	0.034439429746207395	-1.0439944796850271	0.038583661820244225	-0.9118635708901346	-0.21312417128592642	-0.5241439665654546	-0.008609112965450418	-0.3219035708822732
3.9899799599198396	-0.8145122712043302	-0.6990517359638218	-0.2705153144127077	-0.7254611047223072	0.5175964157517268	-0.8897755371000307	-0.46562218046027515	-0.5104150521972047	0.5071914499290985	-1.1135326836930646	-0.9931468388682583	0.08196262773100668	0.9281511306201903	-0.34208700727615216
4.002004008016032	-0.9200058177650894	0.2758074667310346	-0.3235030622984122	-0.7277079855984783	0.4388178630642061	-0.609744971278279	-0.3057936888223243	-0.8021038321473962	-0.20771820805522123	-0.5040171488957946	-1.2809309254154173	0.08100344107364542	-0.11634372968500868	-0.3847877383917335
4.014028056112225	-0.7108649917739012	-0.37236353630334074	-0.4137816554023841	-0.5019159656098586	0.27725712754088716	-1.0685316452151494	-0.41579791851477016	-0.7296056949231392	0.3572960078088987	-0.9630284328902636	-1.2410358779879647	0.0544262114026639	0.4669730045699476	-0.4046902590229519
4.026052104208417	-0.982374959041713	-0.3565217961016941	-0.7050882686194899	-0.9735383046070636	0.48197494692498694	-0.6713040436279314	-0.3395568943783587	-0.7057687128159708	0.2894872953561228	-0.9391359662385367	-1.124638168545267	0.10713820549299896	-0.15765209268117575	-0.4674599045294686
4.038076152304609	-0.8507893730233682	-0.28667950443047935	-0.36118129364988694	-0.5404508053359383	0.2280633221171819	-0.7325316151505148	-0.24050502066816548	-0.9979068185151528	0.2465602375771252	-0.9547605022742403	-0.7041958388819625	-0.5084245585546981	-0.09735911523129873	-0.446166222001646
4.050100200400801	-0.7649634733076172	-0.8900546609442004	-0.6354509744952995	-1.131685920391527	-0.014395119685154651	-0.7396418890400643	-0.27704480962183275	-0.6352487989105248	0.4402761198915335	-0.8414213370702485	-0.9422228651755072	0.08698124605186913	0.09654949563456904	-0.48064022977415416
4.0621242484969935	-1.07268892144139	-0.6660350921234826	-0.21062533919251	-0.8706067368636455	0.35451251769206116	-0.4327752710819117	-0.3537443438616185	-0.850845344186613	0.22507743981186523	-0.3594951624395696	-0.015618957321511074	-0.24037144596835452	-0.22492988696079236	-0.36293434953365167
4.074148296593187	-0.8535461386260995	-0.2005231475855935	-0.05767033973684401	-0.6146567228580828	0.16248529520600247	-0.908836600969672	-0.11331872078115504	-0.7368295767147409	0.40978357881646293	-1.0575494822252414	-0.7451604134972447	-0.018003216049461777	-0.5120957877857827	-0.4035324056005734
4.086172344689379	-0.9863006518185833	-0.3320399427485661	-0.6344520739253827	-0.97233125249593	0.5903859314688824	-0.5566563922152568	-0.06522376185573509	-0.61468629863656	0.4474950734384761	-0.7705180801630652	-0.9840467862984101	0.22417686386849556	0.4140227913896724	-0.3261672753839972
4.098196392785571	-0.9949022257567095	-0.5708086285737343	-0.34512441585367803	-1.1448258373698768	0.5930492841846899	-0.5975304681217845	0.2141255357707899	-0.8412715380698621	0.18023480483562038	-0.8745247702804172	-0.9814709822977804	0.33040675164733957	-0.4605781826732895	-0.4225554363506686
4.110220440881763	-0.7909036680026725	-0.7372337430818059	-0.8124727266107616	-0.9735587719677652	0.6835956528128306	-0.7622702351637494	-0.32788154645560486	-0.614720486204438	0.4422752941408631	-1.3675273613599295	-1.2396933886435568	0.1260028697988838	-1.0197554806991411	-0.5687802762643728
4.122244488977956	-0.9603144808899324	-0.5557003909769271	-0.4188752105259378	-1.2536031601912145	0.705181836792655	-0.5428687964905434	0.005020632878246788	-0.7114973535661	0.032906394196420885	-0.6686177120236225	-0.5522631341510974	-0.5640610304696728	-0.6929355355102707	-0.47520214930215343
4.134268537074148	-0.6424865154977829	-0.6454216582545615	-0.33885445041355755	-0.5480973359742407	0.1298740046654724	-0.9642663539500462	-0.3382560701546054	-0.671872315951456	0.1895290259686446	-0.6506967967213829	-0.4337520991484775	-0.5134399435369332	-0.9290832589982543	-0.48898644368978317
4.1462925851703405	-1.0029299084583787	-0.8120577570268556	-0.9792480713562862	-0.9291136789069595	0.11125151421415042	-0.701789058656335	-0.2535653928994819	-0.22312531447568204	0.23664907188377907	-0.8394186048531065	-0.9941668457778109	0.013015294166015639	-0.15979913220033862	-0.5026382987959455
4.158316633266533	-0.8479005791119492	-0.6929862159021928	-0.9476918025962335	-1.0817944464296085	0.32375097012079235	-0.4527459624928067	0.0889214546289437	-0.5147517438048811	0.18335796969709572	-0.5445724249658108	-0.22927836407343252	-0.042871637380301794	0.3522805876559976	-0.3389447842041836
4.170340681362726	-0.8227409720334462	-0.80993645226485	-0.5601770585184345	-0.6006605453968819	0.4533648483570168	-0.7241749461358564	-0.18724468742231382	-0.3464157148003634	0.3806122964109797	-0.701123277924694	-0.7690414308997381	0.7201491242193778	0.18602765038353408	-0.2908739358481284
4.182364729458918	-0.9354815953824787	-0.3490068562851888	-0.30532281884505785	-1.0133810965710586	0.417281719300277	-0.478751096552489	0.08557597329645723	-0.5484323655285366	0.10765242525182436	-0.4787477804003423	-0.6822082529013828	-0.24162716055072891	0.2452585209173709	-0.32132233725010256
4.19438877755511	-0.7189875594587746	-0.3693572908794935	-0.20661820720921	-0.6568957404674017	0.23653419609332824	-0.8635838852318046	-0.06776791803519767	-0.8075595834709255	0.41140988141094914	-0.5007073609543181	-0.9510112090924587	-0.052416720256291315	-0.04445353784011338	-0.3531857642609009
4.206412825651302	-0.8865119048579567	-0.66170077014541	-0.39146640020285184	-0.8175568560198415	0.22540378298469932	-0.5398977594261952	-0.09347029286052641	-0.33927625992505606	0.39890762157872456	-0.916596998427148	-0.35908478747750194	-0.044255511721155855	0.48586609168694	-0.3030492342164061
4.218436873747495	-0.876298566320196	-0.38907422085158483	-0.5108525497926918	-0.6572177037919043	0.20016477977612218	-0.5818419592477806	0.22452675564725272	-0.5648987093642168	0.27042514250753424	-0.7575074031284643	-0.34599012990537614	-0.2139942579450494	-0.11720569921479376	-0.3322895785870114
4.2304609218436875	-0.605478808826807	-0.5380632660280862	-0.7780167843801995	-0.7667259410201646	0.398446818196624	-0.7933781410829348	-0.32545411327980306	-0.21531836732165968	0.5236275320816275	-1.005071547840596	-0.9655281020015565	-0.2025123574445148	-0.32469202260243724	-0.43062808473465436
4.24248496993988	-0.8760284413230454	-0.4384429687897506	-0.6518677221246313	-0.9076422597755304	0.34011110612699824	-0.6224934897757903	-0.24053478602729467	-0.32130195866616207	0.19179147172500885	-0.5174253554447295	-0.2963439809390324	-1.1846325052590054	0.1382807495009651	-0.4143484723670769
4.254509018036072	-0.5467048423510805	-0.25573154453616326	-0.5668807932845066	-0.4677354989898216	-0.014001977037247761	-0.8546156592086301	-0.08861843543091646	-0.44887011913645214	0.34916270897020013	-0.9662971505244909	-0.5806341776381133	-0.21347802214609005	0.06841243374011692	-0.3527686982748612
4.266533066132265	-0.7958210908187795	-0.3389765863519025	-0.8326120820642441	-0.6883063279632219	0.4384754758431007	-0.369253751440199	-0.19104082249308446	-0.11817196564345972	0.41849942928503425	-0.35748838919065007	-0.3359075711144381	-0.3836424544065016	0.41479816816717197	-0.24149599755316717
4.278557114228457	-0.9540522756976824	-0.1397306972534457	-0.4015971513252483	-0.7005999832636967	0.2354707549455251	-0.3538105165173029	0.1092290623857235	-0.4705331605739442	0.15912863902198032	-0.3350880906553447	-0.7670422662197205	-0.1985778101252173	0.17327525219757153	-0.28030217254467715
4.290581162324649	-0.791017128985667	-0.22420525126287869	-0.44915701522258367	-0.7387438041845924	0.9677821066822825	-0.6584318393927526	-0.3455275756637657	-0.192224650074988	0.5810311428781216	-0.6300439888000933	-0.7222163923957745	-0.13398439454846572	0.7253214906727887	-0.20087825386910532
4.302605210420841	-0.8676320328510169	-0.7949504973699669	-0.45307388163721596	-0.7963751526525262	0.537675506063504	-0.4083084077097486	-0.06793861124145681	-0.6668455714047873	0.2777143189313493	-0.5117843915448955	-0.6643070954563036	-0.22971342299334596	0.8417168082220158	-0.2926017255111073
4.314629258517034	-0.6520730826529046	-0.31888781419469947	-0.3577465297884917	-0.5378068521292625	0.14515828775515058	-0.5221001954842811	-0.25911103426900645	-0.6096086906208861	0.22892536484658935	-0.6117822847114405	-1.4220489758390682	-0.03582672393275895	-0.07575369426371616	-0.386820171175752
4.326653306613227	-0.9419531753503686	-0.22232513136197646	-0.6910763175508279	-0.7199143683310165	0.8249909054563458	-0.49699940936064163	-0.15876152950896721	-0.31087045415526415	0.3436794127148753	-0.8052475217297863	-0.8616393820776171	0.2392991718019964	0.37137084441756274	-0.2638036119258219
4.338677354709419	-0.7180456745759661	0.05557216952698342	0.052428616161071154	-0.463824250673622	0.11607879081376042	-0.28215112089387273	0.2785334093071881	-0.6887715848272317	0.1910036443746785	-0.13538270543876973	-0.6361551734288428	0.049967896662829844	0.6301782965516134	-0.1192744374184754
4.350701402805611	-0.6414691490807609	-0.28802564300134215	-0.48604002296215354	-0.5163799201231727	0.36289041041058123	-0.5922771269490709	-0.19514308421064608	-0.28681393907480307	0.3012045722447978	-0.7134386353170267	-1.2751191553873578	-0.10358246961818221	0.4738754284435793	-0.3046399026635044
4.362725450901803	-1.0528806095912082	-0.47298870317183306	-0.943279454657791	-1.2053732909817103	0.5305615061152861	-0.2694709683671966	0.2869320773126971	-0.6128892893801656	0.1591349155730969	-0.6402159607912878	-0.566529859624668	-0.6990746380394414	0.43266562625530025	-0.3887237422576094
4.374749498997996	-0.7758017185732918	-0.02916660600293781	-0.6442875398144892	-0.5897118136310178	0.03343603588678575	-0.556595181198499	-0.027413044388457628	-0.4532805841455106	0.06993076114667762	-0.6582148756603333	-1.350917741383253	-0.484010350067542	0.4909863748845402	-0.38269586791902527
4.386773547094188	-1.0234217102377516	-0.17665545039902356	-0.6293693947872023	-0.4446087533673924	0.42551463566034853	-0.4229295368829552	-0.029994557254803846	-0.22926669635882524	0.3273911290973327	-0.509232279549343	-0.4662388131743033	-0.09464131811910875	0.2074620199809236	-0.23584544041477726
4.398797595190381	-0.6846124688137512	0.09047174353855626	-0.48642987473766097	-0.44997770578287904	0.3803329017751203	-0.21583819660273862	0.18555600215111748	-0.776556044941831	-0.0025570559561456235	-0.39722792117326183	-0.27345997521788845	-0.4222836979893079	0.26427668541880994	-0.21448504679475852
4.410821643286573	-0.6344314296871578	-0.038902056748645414	-0.6706813760571922	-0.3348830135226997	0.3518632971774592	-0.6035026594167971	-0.2543407767909388	-0.24375868272372062	0.34001371827949023	-0.8006733751954686	-0.6827541997355397	0.2217176886200241	-0.9655197493274564	-0.33198866270220334
4.422845691382766	-0.7925206733506784	-0.4673667020990454	-0.6092624534262485	-0.9050312285627551	-0.03991778081500082	-1.0011271518159028	-0.06698053285243044	-0.4278304316489335	0.20564096055502729	-0.6120199503065473	-0.2259521577239314	0.14326017310677908	0.053135226826397985	-0.3650748232394822
4.434869739478958	-0.4523143910491757	-0.495663579381435	-0.6270203114250303	-0.34945484392347625	0.24943729331769415	-0.5790601644019029	-0.045576250762709686	-0.3939220559598363	0.4555390826007022	-1.1103306391050185	-0.658108876691361	-0.44072842514169275	-0.25295731896466833	-0.36155080622214697
4.44689378757515	-0.8255326726715944	-0.1748617258443745	-0.8535502305139299	-0.7467484636268998	0.5309783358871026	-1.0328434484687388	-0.22883661829493906	-0.08000960311121662	0.4575756213993455	-0.832105677858023	-0.375676391138975	0.05082487349666712	0.3642699887704143	-0.2881935393827047
4.458917835671342	-0.6765780482984307	-0.2660140727541153	-0.3907776834597943	-0.8453737110569517	0.17382260611178485	-0.5680676073927128	0.2094900271993398	-0.7018246854050655	0.15720129133596544	-0.4353999479250551	-0.4831644271100733	-0.6172415461980898	0.202107142065095	-0.32629389714523876
4.470941883767535	-0.6138322084204727	-0.2975414658258476	-0.4668344517547463	-0.9723765754278753	0.14956929858974	-0.6337680200309166	-0.12375980315655571	-0.09427423231599144	0.46823546509447245	-0.776120212660338	-0.406768998417611	-0.292864757372346	-0.6352532486013306	-0.36119917002306295
4.482965931863728	-0.8364046694278078	-0.4713532065502406	-0.378883032226748	-1.029337587946726	0.35731570413768116	-0.6122663758907045	0.21685371476880683	-0.2689718009415859	0.1572258378751053	-0.5754999736549726	0.262174808199806	0.3809534302928739	-0.4755853249490001	-0.25182911356257787
4.49498997995992	-0.5838294678429742	-0.24531254036487732	-0.5351332962835663	-0.31600391498800395	0.26147103856117626	-0.9933061309328748	0.14009537751742504	-0.11754146794798233	0.4078241994683746	-0.648503929269338	-0.0761933600170488	-0.16954243876144548	-0.31490521041595054	-0.24545239548285275
4.507014028056112	-0.7966647287688855	-0.29197514945213315	-0.36614105667793523	-0.8415325303267125	0.4100976933512215	-0.8915690251133955	-0.17628544223719217	-0.01822967440538559	0.4623723628391604	-0.3599013205325748	-0.1479364846678409	0.10506168576866298	-0.3198351447906175	-0.2486568319241253
4.519038076152304	-0.6823710395774458	-0.559989681150183	-0.39738947464878094	-0.6184077937953942	0.39494058037912927	-0.3713474910916581	-0.017797638543597817	-0.453033106591607	0.142098847362342	0.010430823860298616	0.01567725592936577	0.09774497635728521	-0.2272111144618977	-0.20512729661324183
4.531062124248497	-0.6394702256237891	-0.678727945491723	-0.9774782015199424	-0.6120392668353603	0.23705681966222614	-0.44209620195845195	-0.28704531902890745	-0.06351642559072815	0.2888831178878584	-0.35685282885813674	-0.5863033990548441	-0.3439063113097721	-0.5376619023138365	-0.384550622310416
4.543086172344689	-0.961655929754688	-0.3559669864251744	-0.3176683882695837	-0.5642026307776858	0.3721703992324371	-0.5648925247281672	-0.0908305875211009	-0.030749381912323806	0.15273775976077625	0.051029322592930394	0.34915136123778073	-0.567753853178234	-0.10478194172637759	-0.20257026011303167
4.5551102204408815	-0.7255964777345822	0.03161969922815762	-0.02215695973987238	-0.5064611481996224	0.3802683849375269	-0.7246506895114562	-0.1610115260811961	-0.2622513658105468	0.27573338977599066	-0.2607320137041747	-0.2701051235637368	-0.5926380081444126	-0.011202529829483832	-0.21916802833672375
4.567134268537074	-0.996085424345844	-1.0374834153673378	-0.31283271329745826	-1.0889104825613694	0.6862206053775385	-0.4679689967253345	-0.213270796111319	-0.0877078403761955	0.3312457210696784	-0.7033868229776927	-0.03847675466351307	0.435424508431688	0.674430985408476	-0.21683087893374486
4.579158316633267	-0.9435214516729684	0.0066740760683549095	0.22889962838650108	-0.8744430394637768	0.49698383080843056	-0.40379667454307366	0.09420707701938467	-0.42775836316689975	0.09916105791620976	-0.05278341248175539	0.09949776104165062	-0.8082121666148621	0.5598192148263191	-0.14809788168280658
4.591182364729459	-0.8706254052570503	-0.6451668198197786	-0.0256530358489976	-0.9577124100045883	0.24803791144767956	-0.5069529839828568	-0.4218612684073577	-0.14362070070226807	0.40752707482670125	-0.4701774172300793	-0.48248816902378	-0.022739017561191118	0.32894519878138445	-0.2740374648293987
4.603206412825651	-1.1125446562332062	-0.3762484379544951	0.22680820306797977	-1.1022566799781945	0.7722692546198789	-0.3407938427354985	0.0072395183743998075	-0.30905927822572576	0.17957447638336554	0.06083011372612958	0.22444397396624846	0.12764035283283617	0.27624421774076413	-0.10506559880119368
4.615230460921843	-0.8894207609626572	-0.004997636374093979	-0.212671523897647	-0.8408858690271981	0.3544134408149227	-0.7346775217304959	-0.12372625297478679	-0.4604364827262958	0.3846566732365632	-0.4178258624425642	-0.1756052106565217	-0.01343532105582537	0.4058734704456378	-0.2099029890269971
4.627254509018036	-1.2002221594543396	-0.3045158593872759	-0.24342672341906096	-0.9111208347577204	0.7985043108865069	-0.7796626244086646	-0.25860591771109526	-0.1708118860698871	0.4269329074640459	-0.7186623312753879	0.610376819421692	-0.854394737191621	0.3558472905087714	-0.2499816727226182
4.6392785571142285	-1.065619522260349	-0.32093193415041216	0.08221357813808385	-1.1614777780145402	0.3155237913077351	-0.44050455698075136	0.07967688723662637	-0.4615721537262796	0.2193608491892535	0.08636140243074797	0.25013658809670214	-0.6423355943983954	0.13754402464717558	-0.22474033988341566
4.651302605210421	-0.8333786802820512	-0.3880558937810197	-0.14798943813228346	-0.7853513716541454	0.5013579623454266	-0.7521566684880844	-0.5762179502135184	-0.05351323380089471	0.3253262199813331	-0.4221553204367244	-0.02817888490063635	-0.13279169881768788	-0.4879399839275818	-0.29084961093137446
4.663326653306613	-0.915667865718681	-0.19796163244636952	0.019388039762617736	-0.8278794189158681	0.7407946927016001	-0.4598344501908747	-0.09838979482084534	-0.44429168156216203	0.07428973802673892	0.06745091611959206	0.5650885119103191	0.3629037244287651	0.011474602696828424	-0.08481804753910295
4.675350701402806	-0.714232870113499	-0.4604870165176074	0.3404872158952932	-0.43740310846831376	0.1862020541930913	-0.7456638307792347	-0.1156097125256782	-0.24298909678139766	0.28656948966061624	-0.4513721491229903	-0.37257276126125544	-0.0907190080778381	-0.08077589098021254	-0.2229666680676174
4.687374749498998	-1.0143758062161425	-0.5031704659875715	-0.3835989541931554	-0.7443738488487748	0.6517854640465428	-0.5053733932494647	-0.33420767570721144	-0.1639045105518256	0.6681369194505898	-0.1503255036602334	-0.19030471996061976	-0.5084834391271853	0.10106062461656963	-0.23670271610680635
4.69939879759519	-0.8609965654505225	-0.4780460643762117	0.2534518149778941	-0.7218350340056412	0.5332134799813699	-0.7649234509095505	-0.05665429214799316	-0.6265092287319541	0.3685732688171545	-0.055697213619151774	0.16025258810300969	-0.37658329520146594	0.0793105700903634	-0.19588026326713073
4.7114228456913825	-0.8562931885438152	-0.39472313040387924	0.09779501241409014	-0.579182626151836	0.14807654363853034	-0.5623996194431544	-0.5783618756472341	-0.23299548034852763	0.7252015662458751	-0.19695130857713067	-0.2580125382077151	-0.11967831129705317	-0.5522044526191325	-0.25844072376469096
4.723446893787575	-1.3159577434900998	-0.6523550696396092	-0.02205701952932763	-0.7807164396342472	0.32917081524343694	-0.10606990005529185	-0.29061134623610485	-0.2828905165721868	0.42584617059572827	0.006886572966795332	-0.02326728296301197	-0.0010225758680913113	-0.29141387221881415	-0.23111216980006336
4.735470941883768	-0.8062001007285036	-0.34757294292510404	0.36844816547264114	-0.3104990245969842	0.40088613695027353	-0.5774942527746272	-0.5199545068938258	-0.3575667353955577	0.6947912071052086	-0.0764283354633351	0.05139848360793066	-0.11287965002922862	0.1057091126284033	-0.11441249561866992
4.74749498997996	-1.077621821729729	-0.3900517019929837	-0.12719650042506017	-1.005812472231441	0.621627613279455	-0.4278920735581712	-0.3894658747062889	-0.039616475278730294	0.660865714846909	-0.5219814805591662	-0.4530521110153973	0.389702479057462	0.32809600825569846	-0.18710759200441876
4.759519038076152	-1.0130754651497509	-0.6614211632926529	0.21050905948722806	-0.5225658626032552	0.26092797528528383	-0.3297193232054133	0.10289074018252242	-0.5184953769745682	0.6794888229956568	-0.6789228996749814	-0.24865043648415636	-0.16486387973903804	-0.15434554073365597	-0.23371102691590626
4.771543086172344	-0.6851335280094903	-0.9901192398712335	0.05622980563288775	-0.7261655511838958	0.07909904714645763	-0.5087440441092416	-0.7800866519180902	-0.09895014100753305	0.8122020857877211	-0.37992554169545434	-0.946413514862541	-0.19658511046440047	0.14363611280692665	-0.3246889439806067
4.783567134268537	-1.1479738439532323	-0.43128500739251274	0.2632973366331633	-0.910625787361727	0.4196080521112412	-0.27820211736381883	-0.33134039958499906	-0.03568003483034306	0.5148499593237088	-0.03314628322711727	-0.2529010982668989	-0.4575410424640904	0.39716539180866806	-0.17567499035138143
4.7955911823647295	-0.9195931252433514	-0.6918308823874798	0.2908478467381745	-1.0399448633785686	0.28068337369201224	-0.40583806250560794	-0.13458357668043178	-0.24973589272298627	0.2607475660820294	-0.4013219260786503	-0.21320658415253155	-0.48375962674217066	-0.2217238429551885	-0.30225073817959625
4.807615230460922	-1.174238342682486	-0.6787552557928599	-0.07600576870109198	-1.249786348056828	0.6301340505233154	-0.14532473437832327	-0.2767208035560739	0.11226204760613068	0.6483576112469251	-0.1350995620247304	-0.1756616250598533	-0.08934877269040259	0.128537592376505	-0.19089614701459795
4.819639278557114	-1.1492743863827972	-0.19887010126946675	0.5319050299960661	-1.3543256925989802	0.5513103302517641	-0.30826372630327636	0.07547240342316887	-0.46517167501551016	0.0666665271230832	-0.29848598336203513	0.5040721809392874	-0.5680924276726359	0.2740398578168425	-0.17992443561957613
4.831663326653307	-0.9554385510739374	-0.852543621209049	-0.03626702105786252	-1.120706239790085	0.1020159434259962	-0.6804601210848491	-0.5402104205503933	-0.2679220067318556	0.6152115988970037	-0.6077685164468951	0.007364987660035264	-0.5363937237704547	0.02969497636871945	-0.3725709781048944
4.843687374749499	-1.2197874364405374	-0.45941956447839505	-0.03808431223428574	-1.0189249846614796	0.5321324934139575	-0.16971285744127682	-0.2583210812605599	-0.4670936492813786	0.31432595378274725	0.17924034026032223	-0.0420379991195014	-0.662629928817326	-0.378212036372132	-0.28373269712691124
4.855711422845691	-0.9695073452680439	-0.7311740823995615	-0.16330068264742295	-0.9381973349983164	0.3919015040874898	-0.40359756744324427	-0.04835201364960827	-0.5653535025583268	0.09183064042882891	-0.511167391956719	-0.35566364979908277	-0.015299262418596703	-0.4652305618447832	-0.3602393269590298
4.867735470941883	-1.3350293774325581	-0.7631372902822597	-0.2544032040294532	-1.029429269756237	0.6308681701192141	-0.2888337679448534	-0.09102520231313047	-0.3635207210901589	0.5668815235581237	-0.1749287987799768	-0.6066169702625881	0.22834315917937822	-0.629392569214013	-0.3161711014037317
4.8797595190380765	-1.148587782308268	-0.5573396412861433	0.30526763871896756	-0.7478977948666719	0.5104021975320336	-0.22877515528589804	0.0035884338427973894	-0.905263164145717	0.19164024503143573	0.2454255700883311	-0.1180367421769706	-0.289676904742419	-1.4160616221863784	-0.31963959398345393
4.891783567134269	-1.110355412372257	-0.4874428438950313	-0.35380045092026385	-0.7927954443901463	0.7511132917582987	-0.6056063814532777	-0.28265201720049093	-0.7596733850225714	0.6410191846851735	-0.4793893055568973	-0.03709152662593021	-0.1416493313130263	-0.32700974565571006	-0.3065641052278562
4.903807615230461	-1.4732108503815537	-0.10265986624480707	0.051502623903011906	-0.9716027799347241	0.966619691303809	-0.5192514361928338	-0.004120359376073344	-0.5787583285899421	0.47814014180808223	-0.2735705385521522	0.16056062131386684	-0.7361930534682325	-0.25313652534014197	-0.2504369738270531
4.915831663326653	-1.226541562717248	-0.11917103852649231	0.13595260067318304	-0.7197707751494311	0.5319360535425475	-0.4447288389955283	0.08924944412637056	-0.7094222977392232	0.4854242969842715	0.13828756870118875	-0.3261746598425738	-0.9415532375343343	-0.15199715653229173	-0.25065458484688935
4.927855711422846	-1.5334910036020482	-0.5164648863185225	-0.6400709148767119	-0.6778619903348515	0.6867172565479607	-0.24397212448526004	0.021971857611743317	-0.45710999549106746	0.8494029359608426	-0.02599803859549266	0.1627359779110047	-0.5386100846772002	-0.005541058953881056	-0.22448400533103727
4.939879759519038	-1.4592850181840658	-0.5090460056243045	-0.192480225137006	-1.0818903528405666	0.5838001162368798	-0.3434331663443361	0.03213765752156736	-0.7134674133140108	0.624573089715517	0.35741378368686644	0.6865696840458072	-0.8570014350523283	-0.7822023810995409	-0.28110089741457855
4.95190380761523	-1.353328375896434	-0.6517242006119343	-0.4924574136421493	-0.4279491360884053	0.5987047197579823	-0.6883655142405962	0.00013709141051005351	-0.6272659301122553	0.8480382005946377	-0.01358822433897905	0.0799336817497531	0.4024670958545554	-0.7204562470876338	-0.23429648097314987
4.963927855711423	-1.6460688252383266	-0.4005138221097805	0.002314246437096583	-0.8663120596702063	0.8976013183258784	-0.34068369443292024	-0.06851972936954315	-0.7834689307696577	0.6027390122931924	0.11369480039383002	0.6984581740852	0.15598946891059368	-0.3673113007755806	-0.15400625707078647
4.975951903807615	-1.2846130719705446	-0.06481469254167735	-0.06680773344020124	-0.6978826116683492	0.7711451381258212	-0.3200585768650567	0.08521016155627073	-0.8965568502634664	0.5577419649495913	-0.18376206828256983	0.10278743854053074	-0.03783654229253207	-0.043783883576375096	-0.15994087136373528
4.987975951903808	-1.3429213822021715	-0.4157402571545432	-0.15126236494673106	-1.0623574667052167	0.8554929452116806	-0.3900715640246715	-0.14423070036467986	-0.6519214635668891	0.43262662589903494	-0.050907739378653345	-0.2938714269923617	0.2182756177449353	0.08983750183184842	-0.22361935958833992
5.0	-1.3737262528730392	-0.029505293878447247	-0.08088795518937886	-0.8386080252915846	0.6648718661723727	-0.09371916577068973	0.058180511265497614	-1.1713963472220534	0.15533590258697494	0.07880018894176999	0.24689669599946384	-0.8140093881336412	-0.08549125827363468	-0.2525583478204915
