# Supplementary material for: Stimulus duration encoding occurs early in the moth olfactory pathway
Source: Commun Biol. 2024 Oct 3;7:1252. doi: 10.1038/s42003-024-06921-z (PMC11449909; doi:10.1038/s42003-024-06921-z)
Supplement: Supplementary file 3 — Supplementary Data 1 [file 42003_2024_6921_MOESM3_ESM.zip › Fig S2/scatter LFP.csv]

color	PC1	PC2
black	-58.0235775711945	4.247124428937461
black	-22.366505129256144	10.291575318819152
black	-44.44930993157661	2.0581701209302374
black	-1.38496060685107	9.565800500957893
black	28.537491220951242	7.795510558743419
black	-71.51819787055233	0.34859248336373555
black	-92.1856183417767	-0.44055053319102505
black	44.45956748734067	28.985696129134727
black	49.48006682526919	29.504966919847124
black	-101.58935086609378	-8.482700805418686
black	-39.20877957556249	-3.067001844939959
black	-100.5858068502419	-2.2808037464994295
black	-80.73548076559055	-7.9073056131414905
black	2.0781531185623985	5.705492968655845
black	42.635250648957985	-3.709062259473865
black	-10.847753847723483	7.438538498821431
black	63.52900311897375	2.020633059644648
black	69.38264022763707	-12.816349074148565
black	-37.732711099437545	-7.61164462651028
black	-33.272563864794066	1.6899385567241698
black	-52.96991472057073	3.409214212114643
black	88.06797973477221	-9.82977231906397
black	183.18332305324228	-12.79345317057095
black	34.01641819439801	-17.678424806073824
black	-52.82870948047127	-18.484580592720867
black	16.996188345523528	10.300365226569836
black	67.09533230624346	-16.120784955605497
black	94.71256604607657	5.759453673277814
black	15.525260193744746	-7.898638309183806
C0	-52.314496826567805	-0.6268745862696079
C0	-59.413459252353505	-19.89115873115061
C0	-55.18105251973951	-9.342825618599363
C0	-40.37228349865046	-9.670013646492135
C0	-69.59805571000041	-24.73443820952685
C0	-34.18127991300554	-6.695802680786584
C0	-62.97259858584563	-19.548081440619292
C0	-36.73899335380082	-33.64130803393015
C0	-55.19947946307551	-28.805108078439225
C0	-4.9139175714345	-8.686691550969888
C0	-24.473232864478717	-14.081830011716622
C0	-32.254712565840556	-12.520830100721298
C0	-76.13826034044517	-8.393944903533452
C1	26.892890721400647	28.84282599483939
C1	37.98540586301731	30.312774902166215
C1	36.245479136459046	21.69796087752443
C1	34.27986859362381	21.76667617050095
C1	20.218039045965604	15.10238624466055
C1	30.698462648176363	10.349886605358051
C1	28.11282698960094	20.18476409870938
C1	27.621261668361175	13.626789039488841
C1	36.91766830640999	16.94334065925484
C1	43.71926135593894	18.311862472158136
C1	54.22422970288245	31.340020718860757
C1	46.90312510455642	29.701905763556173
C1	36.472992313649996	25.696207745299137
C1	42.764940274543704	23.32756200453333
C1	31.08944451795572	26.603407616307457
C1	68.73663979974597	39.10353288805794
C1	74.2597387012483	36.37894915002454
C1	72.76623220693422	34.50774707812026
C1	97.65784599715178	56.843093733256424
C2	-15.044825654590706	12.831781771354144
C2	-6.652813291432905	7.82701453336461
C2	-4.788125388752373	3.5350579497077383
C2	36.290591020205085	8.9702419881635
C2	24.218273181437482	15.763746303523721
C2	58.8240075351484	20.810746808550597
C2	47.52166618123999	18.2216359937445
C2	42.502208997282004	12.714075832500944
C2	57.163503296028544	11.86485122450458
C2	60.77138559527123	15.637017904304258
C2	61.67737286339025	14.557874478575954
C2	34.05274261797585	2.480793289471549
C2	51.6532565625442	3.0262672635131764
C2	61.79660715350796	14.356231968746616
C2	55.70109904689322	12.497887263108526
C2	58.81985390380206	2.2451678236024204
C2	55.81563335956831	17.60273285087235
C2	58.56882770253012	5.38689167758335
C2	45.8319926327002	7.717748511081844
C2	61.10190861670286	9.363185948203919
