# Supplementary material for: Stimulus duration encoding occurs early in the moth olfactory pathway
Source: Commun Biol. 2024 Oct 3;7:1252. doi: 10.1038/s42003-024-06921-z (PMC11449909; doi:10.1038/s42003-024-06921-z)
Supplement: Supplementary file 3 — Supplementary Data 1 [file 42003_2024_6921_MOESM3_ESM.zip › Fig S2/neuron C1 firing rate.csv]

time (s)	trial 1	trial 2	trial 3	trial 4	trial 5	trial 6	trial 7	trial 8	trial 9	trial 10	trial 11	trial 12	trial 13	trial 14	trial 15	trial 16	trial 17	trial 18	trial 19	mean
-1.0	8.823202165025705e-15	2.9044909287085028e-15	4.4401554688295383e-07	9.13864128204373e-07	2.4324991978846616e-05	0.3540864241530442	7.525609020745809	0.0009906571279868924	7.144691457988562	3.467676917710144	6.08588750929417e-10	5.302538882947422	3.65298172240335	10.047452137562795	0.2455365836365187	0.8649891982919297	0.7608506010429117	2.8932425937962733e-66	6.135606406047584e-34	2.0719699624784593
-0.9879759519038076	6.421948645366927e-14	3.714307338260602e-16	1.0744338641686291e-07	2.278657462845439e-07	7.032657829231298e-06	0.626949474074509	7.93783591087296	0.0018268658001347514	6.199146890406204	2.294401911071115	3.0530097185625925e-09	6.402349186514242	2.627484742165644	12.772438989381358	0.12582775277585123	0.5061674812174995	0.43885047321876747	1.8866167231758527e-64	1.2143531727999871e-32	2.101751949922017
-0.9759519038076152	4.4138115453705046e-13	4.4830122300699065e-17	2.4538356662302333e-08	5.3629397676502756e-08	1.9189804386496583e-06	1.047707575737893	7.902178905046122	0.004485099188082996	5.076555434886869	1.4395251304102188	1.4455502459038753e-08	7.295904281780039	1.783681184749866	15.448764085149017	0.06091936764731458	0.2795516578176502	0.23890103396103538	1.1610924065973921e-62	2.2683852145958448e-31	2.135693461472539
-0.9639278557114228	2.8646825381647674e-12	5.1067698584154285e-18	5.2892675600232026e-09	1.192100488644129e-08	4.942036690968481e-07	1.6524635987615313	7.424648092141286	0.010969504825917513	3.9236681231058714	0.8559892926804257	6.460165249514429e-08	7.846991346539371	1.142822674874404	17.805253444148985	0.02785729847170027	0.14571832791160427	0.12274498669589344	6.7442578378515e-61	3.9991977615122266e-30	2.155743540325023
-0.9519038076152304	1.7557579052508702e-11	5.490437150776545e-19	1.076043612770604e-09	2.5451342426711744e-09	1.2012347979441872e-07	2.459846426675028	6.583990048314289	0.02549202669576429	2.8622020196189686	0.48224357405143187	2.724993797889866e-07	7.965471628951816	0.691077464493274	19.585400620795443	0.012029367884053245	0.0716886763381183	0.05952148698386735	3.697309623832817e-59	6.654466310565926e-29	2.147313880898087
-0.9398797595190381	1.0162208395672751e-10	5.571239621758673e-20	2.0660864368305863e-10	7.539345505195472e-10	2.7561039466598998e-08	3.4559572534135654	5.510445771388933	0.05595730799133875	1.9705742405089208	0.25750970448953836	1.0849421989486633e-06	7.631397790283818	0.39443142858388747	20.59583083564531	0.004904609375918556	0.03328673660701742	0.027241314298860196	1.9130298760920026e-57	1.0450518990105803e-27	2.1019756897975004
-0.9278557114228457	5.554654500951555e-10	5.335572549243308e-21	3.744133926348598e-11	1.4340389697385924e-09	5.991375759523543e-09	4.582611129394474	4.352798620885574	0.11594060334366105	1.2804707936353636	0.13091563486423138	4.0773388866980514e-06	6.900506418970989	0.21251064384033413	20.740725429685334	0.0018878950751248396	0.01458734158707212	0.011767023396092275	9.342045092771887e-56	1.548983408055326e-26	2.0181434536860765
-0.9158316633266533	2.8673577418811603e-09	4.822752009377245e-22	6.403811482019597e-12	6.559638375365963e-09	1.3585429444114235e-09	5.735112274218983	3.2451493817128827	0.22672719158750032	0.7852914314267595	0.06504031819712845	1.4464015763570239e-05	5.889007560125071	0.10818883647371494	20.03413960795536	0.0006860080858607196	0.006033445046997643	0.004797217975729409	4.3057265138958905e-54	2.166905407280855e-25	1.900009881453352
-0.9038076152304609	1.3978905849998504e-08	4.114999501797726e-23	1.0337368011961146e-12	3.012058767827293e-08	9.705236375443702e-10	6.774154829119456	2.2834162450370563	0.41846250102711763	0.4545444169800664	0.03574586553639265	4.843498619992774e-05	4.743375814907891	0.05236957043081338	18.5902888449734	0.0002353063603511416	0.002355259941456574	0.001845850668530458	1.872988879642103e-52	2.8609971366315547e-24	1.7556233150020943
-0.8917835671342685	6.436380840614515e-08	3.41710142012024e-24	1.5749460875334126e-13	1.3083785038783165e-07	3.7067215606544278e-09	7.55183666504716	1.516420878019509	0.7289434715213723	0.2483167887180754	0.030422938514661903	0.0001531117940424752	3.6059295154491857	0.025034185286877307	16.598459952024598	7.6185592647314e-05	0.0008677539617330354	0.0006703289089520853	7.689679370659135e-51	3.5651612544140423e-23	1.5951122091445973
-0.8797595190380761	2.7989715949899916e-07	1.6533673071932987e-24	2.264673935361011e-14	5.364434002759437e-07	1.723667106532521e-08	7.945739694775457	0.9504706250521701	1.1984377712073482	0.12803248549057805	0.046308554559910196	0.00045694520066548694	2.5872071766696947	0.014281949967891401	14.291509121619201	2.328270029700034e-05	0.000301743997825959	0.00022975428032166726	2.979651967763382e-49	4.193003469062791e-22	1.4296315757420326
-0.8677354709418837	1.1496206131368243e-06	1.7768031830789768e-23	3.0734768547301096e-15	2.075869269053109e-06	7.646831639959527e-08	7.890424230506858	0.5622661243552601	1.8596085292639162	0.06230445419884506	0.08975736994523734	0.0012875376791664942	1.7519812603816314	0.014953740088688453	11.915059716800767	6.715916585369172e-06	9.902958301467803e-05	7.432305420212212e-05	1.0897004340682382e-47	4.654312714795297e-21	1.2709382280911776
-0.8557114228456913	4.459858557901098e-06	2.121522887977972e-22	3.936755904940097e-16	7.581592108241734e-06	3.203066590249203e-07	7.3952123599886	0.31392753770067133	2.723404659274768	0.028615889811999227	0.17650611686775902	0.0034256265206889067	1.1197265635999158	0.027969340802022905	9.70080139755298	1.8284430863374653e-06	3.067436182690918e-05	2.269173799940762e-05	3.761256775162061e-46	4.876072993470215e-20	1.1310345814957705
-0.8436873747494991	1.6342157653270952e-05	2.393188635479504e-21	4.7591709349648735e-17	2.6133953169399727e-05	1.266312717280416e-06	6.541618620350099	0.16542501548451263	3.764332300356874	0.012405791651842364	0.3321619749710877	0.00860716849406341	0.6754275659121763	0.061023728967645796	7.84427972106052	4.698470401300792e-07	8.967479597025248e-06	6.5387728150503656e-06	1.2253019300692807e-44	4.821355424893887e-19	1.0213337687248325
-0.8316633266533067	5.656278545699307e-05	2.5479616744130936e-20	5.430107095476834e-18	8.50225403633967e-05	4.724985437781317e-06	5.46140102665665	0.0822729802973973	4.910777187703949	0.005080774949852504	0.5914534984557577	0.020426412966305783	0.38452967139828387	0.1308372872312536	6.486527277395952	1.1395320494874768e-07	2.4742839259921888e-06	1.7783163098226134e-06	3.7673635152429655e-43	4.499377410619231e-18	0.951234568101058
-0.8196392785571143	0.00018492540507621238	2.5603134634976895e-19	5.847493691017575e-19	0.0002610642001094782	1.6639652952630693e-05	4.303355154335162	0.03861869115635	6.0464790325579045	0.0019803601216336077	0.994428572327095	0.04579582975144362	0.20661659859151915	0.2666105232295598	5.699589874741613	2.6084878159498887e-08	6.443368145727763e-07	4.564634940632462e-07	1.093241760715162e-41	3.962963234120145e-17	0.926523073313453
-0.8076152304609219	0.000571107733164676	2.428162033442494e-18	5.943132381825674e-20	0.0007565625505172094	5.5306010223677647e-05	3.2003287074843105	0.017108902342335128	7.026744179550664	0.0007825937998855445	1.5781438767381952	0.09702336057589044	0.10478155374158232	0.5135391940710363	5.477464297235274	5.6356474101428184e-09	1.5836552071042502e-07	1.1058274452369435e-07	2.994188746261778e-40	3.294367418659647e-16	0.9482789429693151
-0.7955911823647295	0.0016661203213082134	2.173434036327449e-17	5.700924924735735e-21	0.0020693151380009735	0.00017349408406624274	2.24629225724854	0.007153704872881533	7.7077743238933785	0.000458153940681608	2.363797787639017	0.19430660586472098	0.050152055307508596	0.9342209817332237	5.73521270792747	1.1494173707482457e-09	3.6736061704844877e-08	2.528441755862472e-08	7.739740680301552e-39	2.5846898264508152e-15	1.0128040826916156
-0.7835671342685371	0.004591690339460023	1.836113564314829e-16	5.16130489376341e-22	0.005341862499383882	0.0005136665516646085	1.4880660500749838	0.002823086379233549	7.981591347061883	0.0007023438539979411	3.3416386844490065	0.3679938339921036	0.02265567014236588	1.6049046842708188	6.3192739789911725	2.228061951243769e-10	8.042828978559434e-09	5.456357515469149e-09	1.8882431657548195e-37	1.9139442914442175e-14	1.1126366795962148
-0.7715430861723447	0.011954394891408534	1.4639858848495726e-15	4.4101969379837156e-23	0.013014966384240703	0.0014353644258982287	0.9303844264177481	0.0010514813871617648	7.805449194215609	0.0017458976065891222	4.458544897431268	0.6594173065072787	0.009659382533034866	2.6035483085469067	7.030614587844696	5.0212663989988833e-11	1.6619170661967124e-09	1.1113144440798027e-09	4.347841549530351e-36	1.3376259448570608e-13	1.2382536953166012
-0.7595190380761523	0.02940234756037676	1.101687737148924e-14	3.556646705275777e-24	0.029927998417224343	0.0037855356944277645	0.5490184398451282	0.0003696266596694097	7.215652347071981	0.004499361769527476	5.614500356415504	1.1187286604057287	0.00388692439657366	3.988407340412483	7.659112707854408	6.474341818446661e-11	3.2411127299453015e-10	2.136266227550481e-10	9.44873721931075e-35	8.823171200851128e-13	1.3798574551108638
-0.7474949899799599	0.06831973209411638	7.824640922423991e-14	2.7071214907318206e-25	0.06495260445859405	0.009422730892027059	0.30577058620458375	0.00012263353891156913	6.321375017264439	0.011066193083909702	6.672880859480849	1.7983452633375663	0.0014762064437713242	5.7696906998321245	8.023182534806171	3.157660627001962e-10	5.965724602061364e-11	3.8757706163152294e-11	1.9380193491389413e-33	5.4928722411006246e-12	1.5287686874661481
-0.7354709418837675	0.14997885329670033	5.245109912133102e-13	1.9447287795436296e-26	0.13304536382625032	0.022136579020549402	0.1607269693583629	3.840073262990954e-05	5.281806783653338	0.025719903284936563	7.485139939643384	2.741664738294421	0.000529142171783755	7.881817144130324	8.00502649234188	1.615244103578595e-09	1.0363740756288752e-11	6.6365906730656604e-12	3.7516880671882805e-32	3.227447977601311e-11	1.6782963321799789
-0.7234468937875751	0.3110593169594835	3.3184023743012523e-12	1.3185439530214909e-27	0.25720961653962005	0.04908270615139453	0.07973813636672138	1.1348906948739783e-05	4.27585786978154	0.05642668372335105	7.924480922386028	3.9685730719441903	0.00017901191135118297	10.167692346979406	7.571345450262712	7.824206709959694e-09	1.6992377823760322e-12	1.072546856325769e-12	6.85456044635585e-31	1.7897988755520366e-10	1.824297709995896
-0.7114228456913827	0.609529649669049	1.98147123907356e-11	8.437513037013406e-29	0.4693090701398117	0.10271426624908427	0.03733599088993412	3.1655767774481577e-06	3.4747912223144155	0.11683975264619365	7.918196178043006	5.4613509924256425	5.715783352741477e-05	12.3863067155051	6.773026183530594	3.5774190599625934e-08	2.6295173857763287e-13	1.6359566506414585e-13	1.1819980895632937e-29	9.367739557534894e-10	1.9657610727133865
-0.6993987975951903	1.1284790641870346	1.1166852401947426e-10	5.0958727873760634e-30	0.8081928493048925	0.20286975849806946	0.016499605407698167	8.333670716490856e-07	3.024196425012514	0.22833986557514815	7.46735676768472	7.1558381452781905	1.7224787159777715e-05	14.249038800555399	5.724211719224616	1.5437780950367928e-07	3.8404508610174856e-14	2.3551121031865694e-14	1.92370384949049e-28	4.627553994648288e-09	2.1055284851578735
-0.687374749498998	1.9740005440818746	5.939611702029482e-10	2.904738052805564e-31	1.3135766540849534	0.37817092144902587	0.00688182634732805	2.070684734362572e-07	3.035143229667314	0.4211697878914871	6.646533708001778	8.942210929061595	4.899099326119405e-06	15.47940510722508	4.568233084306494	6.287590451102951e-07	5.293862464607793e-15	3.199894445118659e-15	2.9549077623427497e-27	2.1575208611557682e-08	2.2508069236427874
-0.6753507014028056	3.262597838793778	2.9817388776728614e-09	1.5627145182637783e-32	2.0150244923615204	0.665339376247289	0.0027090569607638717	4.858744533316574e-08	3.5789609873719748	0.733190726756068	5.583674576904645	10.67728948347767	1.3151124844131743e-06	15.879919919647692	3.441833254913038	2.4169512659735335e-06	6.887274164917966e-16	4.1034013409373115e-16	4.283846682236377e-26	9.493936502228246e-08	2.4126601890529864
-0.6633266533066132	5.095057485034589	1.4127503939970237e-08	7.934821799309247e-34	2.9173601629949433	1.1047972818501257	0.0010065070912421946	1.0914423749621457e-08	4.678976541966722	1.204650300468637	4.427656074152974	12.206771740492565	3.3319144135813423e-07	15.383948378262671	2.448286499135634	8.768712215207481e-06	8.456807101720334e-17	4.966341904871797e-17	5.86149211112072e-25	3.94300042744674e-07	2.6036063417208277
-0.6513026052104208	7.518131860636071	6.317504233731414e-08	3.8053290883111735e-35	3.9864413250581	1.731435201516463	0.0003529391348695126	3.1228171533485286e-09	6.296473760679933	1.8680534510036226	3.314924995806747	13.392671964029283	7.967264043235668e-08	14.073840850654769	1.64527028642606	3.0025345654488313e-05	9.80067570325918e-18	5.6730094807259415e-18	7.569491852905768e-24	1.5456046378964171e-06	2.8330330711508793
-0.6392785571142285	10.482174265739737	2.6663055802107493e-07	2.3900128022505127e-36	5.14124500365388	2.56102704073971	0.00011680651589987523	4.789007854939786e-09	8.315101853121867	2.734021209863968	2.345544740092624	14.139698960592707	1.7980997236880982e-08	12.158566031871086	1.0473423103457793	9.703412408893077e-05	1.07359759936782e-18	6.116101429256699e-19	9.225916982019066e-23	5.718257788416193e-06	3.101312698122089
-0.6272545090180361	13.809497801171222	1.0620832922493097e-06	1.5468391070971709e-35	6.258118314468552	3.575249549505313	3.6485356877508584e-05	2.0393137057961042e-08	10.534010955447396	3.7765804060558623	1.5740251933489755	14.414548488320639	3.831356591956139e-09	9.919192064620997	0.638384259386354	0.00029596832828911667	1.2829124256913527e-19	6.223291219403889e-20	1.0612962611227508e-21	1.996762657361661e-05	3.3947347652602544
-0.6152304609218437	17.190682787190507	3.992928263037227e-06	3.33921010606777e-34	7.189920784794642	4.710671640340476	1.0756089384934938e-05	8.959370572752446e-08	12.68110262622698	4.923567169627725	1.0143349062802187	14.253472403128805	7.786193916836732e-10	7.641762187145929	0.387824403341982	0.0008520209321288685	1.8957194844059156e-19	5.9765401978442846e-21	1.1522534086035562e-20	6.580996355490754e-05	3.6839090304401534
-0.6032064128256514	20.220873163438213	1.416800540639916e-05	6.838114781392273e-33	7.797223537032504	5.857921937400281	2.9927778577890197e-06	3.72885285954642e-07	14.452031915206309	6.058223260719711	0.6541677470095845	13.75538905655227	1.963032525476322e-10	5.559462601219791	0.2655241876623718	0.0023149390709543993	1.712104738308103e-18	5.417062431895385e-22	1.1807110948807387e-19	0.00020472289082796964	3.9275449790561936
-0.591182364729459	22.475023407412934	4.744715706160424e-05	1.3221305853351238e-31	7.98302977621458	6.8752517103955	7.859208980467546e-07	1.464946995488242e-06	15.569679201330064	7.0354998242453695	0.47208032358428825	13.06025401229787	3.0055914813081514e-10	3.8193787874919547	0.2524829330891663	0.005936263097273347	1.5456112473153347e-17	4.634064907839133e-23	1.1418881401793165e-18	0.0006011190741766336	4.081540371397826
-0.5791583166332666	23.60450589160888	0.00014996708588670566	2.4135715427585822e-30	7.71964246414209	7.615841570297836	1.9479036547436155e-07	5.431945776118928e-06	15.847758979273536	7.711323350905745	0.45206456856265237	12.315863623592497	1.4195841499321183e-09	2.4778304448396504	0.3464899704360232	0.014367162113467731	1.3176535451436788e-16	3.741491089087423e-24	1.0422880435280578e-17	0.0016660481442488295	4.110921561534644
-0.5671342685370742	23.425255588753494	0.00044736910104187705	4.160069329673549e-29	7.058280991289824	7.962170525391515	4.556596179670143e-08	1.900961488070375e-05	15.237059061811962	7.9771387781857745	0.5921151972292755	11.640510179355202	6.889057153114189e-09	1.5179850917111966	0.5627650745104299	0.03281807622189369	1.060202556667664e-15	2.851179376933905e-25	8.979170635799093e-17	0.00435879410694232	4.000574936302024
-0.5551102204408818	21.96684470842118	0.0012595641544382473	6.770217559804988e-28	6.118330341219087	7.856503777103844	1.0060114274708525e-08	6.278783242395292e-05	13.83706494459355	7.788425251117711	0.9052244703978923	11.092316136571768	3.1645358573035846e-08	0.8781704614475936	0.9296357955534544	0.07075213062924897	8.051202644439596e-15	2.0648624712801175e-26	7.300775080775742e-16	0.010765222921779723	3.760808191245761
-0.5430861723446894	19.46450236143614	0.0033470243806823442	1.0403365443875358e-26	5.060741382488003	7.31663597450601	2.0970512197057036e-09	0.00019573204700848494	11.868127093331612	7.1768924838681905	1.4126439919987255	10.656152568442998	1.3721011499917156e-07	0.4797406506659312	1.4792017706456344	0.14396277305914454	5.770546485684878e-14	3.659339092313638e-27	5.602553195762509e-15	0.0251011541531639	3.4256444789647613
-0.531062124248497	16.297038929856015	0.008394246813895556	1.5094620810739665e-25	4.055304966382556	6.430990201875749	4.1737550410767193e-10	0.0005758808818991823	9.614119771845928	6.241766235847108	2.130587745555956	10.25423521047627	5.614975614154295e-07	0.24749746173142664	2.2336045072250146	0.276468187297377	3.9035289581003627e-13	3.3920265101523045e-26	4.057768663612467e-14	0.05526221737188233	3.044518217109287
-0.5190380761523046	12.893193725538435	0.01986958829833235	2.068026558723335e-24	3.2518977378486063	5.3349275156158775	1.0668067015577594e-10	0.001599144318554288	7.355674547132812	5.123453919710323	3.053301808810266	9.7778611947523	2.168672342608204e-06	0.12062080839706185	3.189311118492532	0.5011000139646092	2.4921957007871954e-12	4.7661101724014225e-25	2.7737853783431157e-13	0.11489360829682814	2.6704056263135967
-0.5070140280561122	9.638168703021341	0.0443895025325978	2.6753740409900175e-23	2.76170269833763	4.176990367987245	1.810378095539783e-10	0.004191089480945683	5.315185539536461	3.9691950881410327	4.137473907164268	9.129053852766578	7.905407921607035e-06	0.05566609490783213	4.304175747430622	0.8572114682426237	1.501727573153457e-11	6.339859405992702e-24	1.7895453164430275e-12	0.2256272026938316	2.3483704825183565
-0.4949899799599199	6.807783785002442	0.09359571424379594	3.2682622369965336e-22	2.6486104008486686	3.086616687682158	8.815637171484136e-10	0.010366937551799385	3.627393520717182	2.902193292051475	5.294306892475483	8.256596004958261	2.719812118813145e-05	0.024712670179281467	5.4935517493280095	1.3839993543229903	8.540522530414761e-11	7.963177690697168e-23	1.0896745851406392e-11	0.4186448410465408	2.10781047628985
-0.4829659318637275	4.543478122209272	0.18625842363307632	3.7701911731986205e-21	2.9269214793256326	2.1527133362607316	4.3539237406870756e-09	0.024202392905024427	2.3380209778159426	2.0027858508192913	6.394830403049574	7.173493044035316	8.831567682329225e-05	0.011611222961063235	6.640771946730488	2.108959708453691	4.584183629852199e-10	9.444722185874533e-22	6.262319460771677e-11	0.7342392433857539	1.9599144459019284
-0.4709418837675351	2.8650757303724026	0.34983250405864724	4.107094436403885e-20	3.5611446323407394	1.4170134685745688	2.0343119620444772e-08	0.05332739964245479	1.4232345813605969	1.3044489122323666	7.290381666413039	5.95110059638484	0.00027065806791952776	0.008345150597990118	7.6231212975258975	3.0330911862060232	2.3223295303419978e-09	1.057786993309117e-20	3.3967054711918366e-10	1.2178969589322661	1.899909724511309
-0.4589178356713427	1.7070317280153304	0.6201384647611368	4.2251516777914217e-19	4.466716571882167	0.8803310711714816	8.97162109102266e-08	0.11089878357708353	0.8182301274709897	0.8018711218563083	7.844413391244579	4.694789369786822	0.00078286780809302	0.012525524779508678	8.347948262891967	4.11706966453995	1.1103757251701925e-08	1.1187279646326882e-19	1.73886088525542e-09	1.9120257526616988	1.9123564634213657
-0.4468937875751503	0.9609418809120829	1.0375318947671301	4.104860908733525e-18	5.514394026778164	0.5161814085523104	3.734303305483018e-07	0.21766441469257855	0.444264445441676	0.4652330420051656	7.966292532619376	3.5124452375116193	0.0021371754729410095	0.026337313491661466	8.787471206723273	5.274465701972519	5.0107224622437455e-08	1.1173256292182066e-18	8.401485097858619e-09	2.8439859315485316	1.9773340339172667
-0.4348697394789579	0.5110864110729627	1.6383191893802411	3.7663110022138493e-17	6.542876923497157	0.28565574535893806	1.4670082712039091e-06	0.40321098884292594	0.22780889157374784	0.2547695315340101	7.635485565983131	2.4878024583028187	0.005506507432335243	0.05685870374514107	8.998374719582099	6.377656338514884	2.1341012175576959e-07	1.053844727797581e-17	3.831171204774736e-08	4.013214593168859	2.0757172782483875
-0.4228456913827655	0.25681734424429997	2.441630016645939	3.2636943675508665e-16	7.382193675281149	0.14919966903936135	5.439259917753994e-06	0.7049552695088853	0.11032105893010069	0.1317279648581468	6.907190669115869	1.6662801322775775	0.013390494231603985	0.11741327912737157	9.115486721310882	7.2786086095139115	8.578551336480132e-07	9.387039074581697e-17	1.6488886699875805e-07	5.381952763525362	2.1924828489270727
-0.4108216432865731	0.1219208060242737	3.4343572386043757	2.6711195842445813e-15	7.885196151992309	0.0735490690920781	1.903405577464942e-05	1.1632552955395428	0.0504545289194187	0.064441395497491	5.8972634735964995	1.0546211871478695	0.03073274595379394	0.2292949723119385	9.317176164185877	7.840989945478728	3.254596639043133e-06	7.896784838716786e-16	6.697849479225933e-07	6.874114159560257	2.317757373281148
-0.3987975951903807	0.05468207663383898	4.559270464920932	2.0648275994362393e-14	7.959009975126557	0.03421938200477158	6.286474211205039e-05	1.8116437110590553	0.02179169278270415	0.030217377915041366	4.752081725012289	0.6304714421069445	0.0665718482912113	0.42275243932191203	9.770590469792024	7.9745386497915565	1.1653722313062112e-05	6.274185158673005e-15	2.5678148656912363e-06	8.38444037881066	2.445913616834148
-0.38677354709418843	0.023169451786981446	5.712543493523203	1.5076417102623955e-13	7.585867071908522	0.015026724876554848	0.00019595990242505284	2.662899760427836	0.008888443691777635	0.014648822761241147	3.6141115114478364	0.35590245780198027	0.13610201929313503	0.7356670993901625	10.573284208583582	7.66028361361462	3.9383692988815555e-05	4.708326791560861e-14	9.291296306890104e-06	9.795911502020397	2.5733974113694607
-0.37474949899799603	0.009274268941240974	6.755351609942487	1.039812317589422e-12	6.825307665328926	0.00622961395723269	0.0005765162677060144	3.6942061065405185	0.003423726720631009	0.009961815408358542	2.5942001138349857	0.18967714252958423	0.2626174981835755	1.2082691882606353	11.710721241490347	6.95776069595825	0.0001256181779114833	3.337308514040532e-13	3.173022771273318e-05	10.999501811355236	2.696170334901406
-0.36272545090180364	0.003506922101386926	7.539641094898192	6.774453576991348e-12	5.796399093469873	0.002443778774766989	0.0016008114950569758	4.836951141342669	0.0012453905074861604	0.013569012497156098	1.757477162383792	0.09542629931497586	0.4782651701795185	1.8729697884455434	13.045212477996452	5.992012226362317	0.00037815759523522445	2.2344279300107805e-12	0.0001022714341468303	11.909231044867532	2.8077069391407954
-0.35070140280561124	0.001252691729275948	7.942142273209128	4.169439893559594e-11	4.646142922422017	0.0009264313647962624	0.004195204140822228	5.977320659557382	0.00042779869916879975	0.02747416805236697	1.1237256121499635	0.045316792377400966	0.8220563540869563	2.7401995041033986	14.342229637612148	4.925720876057324	0.0010744283534678252	1.4131816368553775e-11	0.00031111416541822705	12.46815573296831	2.8983511684792203
-0.33867735470941884	0.0004226911366358774	7.896032509972863	2.424313056148549e-10	3.514930428455452	0.0004015543611487411	0.01037648545163593	6.971491210252829	0.00013877001522650504	0.05873887705647332	0.6781344081679909	0.02031279445805358	1.333600205172647	3.783710339062015	15.327881337451286	3.926576047860806	0.0028811535713790283	8.443344278650749e-11	0.0008932427798230935	12.646110525560031	2.9564543463743775
-0.32665330661322645	0.00013472712735197842	7.40908314352484	1.3317802979080406e-09	2.509732466669361	0.00037344092968122643	0.02422321292663644	7.674128890447237	4.250885640624625e-05	0.12084836970706223	0.38624219144154526	0.008594062268226415	2.041963303967601	4.931032487599032	15.760826136077137	3.139758765613667	0.007291883244738453	4.765858782819377e-10	0.0024204914216056543	12.434414717125806	2.971111094776647
-0.31462925851703405	4.0568131599497564e-05	6.56151740024605	6.912528276286087e-09	1.6913103448351952	0.0008141883769751966	0.053370036994463826	7.9729083103624765	1.2302284193570656e-05	0.2353907345809241	0.2076419197908265	0.003432813424810008	2.95108993218507	6.065158361442994	15.49686893575061	2.6709226583405945	0.017417965655776527	2.5415903602154653e-09	0.006190445674914068	11.843448083298373	2.9356597374121036
-0.30260521042084165	1.1565834543400257e-05	5.484390617978779	3.390249684930159e-08	1.075731359910287	0.0021450167007248384	0.11098072954995993	7.817875081158648	3.3913803228688972e-06	0.4329475987384996	0.10539780294426991	0.0012978774108953488	4.025847182358734	7.04094218021281	14.52699459810414	2.579180475693138	0.039268085139249335	1.2806715038429347e-08	0.014942548901462028	10.90549227720704	2.850707812417511
-0.29058116232464926	3.2429288600893908e-06	4.326500553063828	1.5712654890456708e-07	0.6457565904433206	0.005506089289099728	0.21781210631416484	7.235107104506216	1.0181933354871226e-06	0.7516215237712264	0.05062730278844803	0.00047618895112538315	5.184761236044333	7.714431742445345	12.978825254981693	2.875751896557544	0.0835539288950408	6.097764934830225e-08	0.03404175871764485	9.68001696006414	2.725515511371556
-0.27855711422845697	1.423964459802937e-06	3.221287653520892	6.882184717332975e-07	0.3658632254098549	0.013386931943562263	0.40346043182833813	6.319540547351276	8.729218149223847e-07	1.2315519490221303	0.02334772975326766	0.00020829893338925197	6.305355938244772	7.9774156676309795	11.08379587065972	3.523954364506035	0.16779517102076955	2.7437243280429635e-07	0.07319545357525778	8.255384479990342	2.5771340512035663
-0.2665330661322646	2.847409016176083e-06	2.26363823975877	2.849056806042224e-06	0.19563984543617136	0.030733199771822182	0.7053500151011728	5.209672891346548	2.7735725454212543e-06	1.90454659197394	0.01126063171253745	0.0002185337979793831	7.244779214996311	7.785877653307838	9.122719444866467	4.4395369754689735	0.31803770260351627	1.166774265305013e-06	0.14853938455587473	6.742023853954139	2.4275044113402475
-0.2545090180360722	1.0518357595388701e-05	1.501314556365738	1.1148513124760478e-05	0.09874471707365033	0.06660421360325956	1.1638417364431626	4.053408377984285	1.0615721944817563e-05	2.779812397767589	0.00795601767322117	0.0005191225392278254	7.872709733572875	7.172102630920088	7.3668930723342525	5.494407033585748	0.5689401717518721	4.6897915164200814e-06	0.2845022782824394	5.256735670473422	2.2993962475134215
-0.24248496993987978	3.902027483228109e-05	0.9398044877315365	4.124024567354347e-05	0.047067047488400134	0.13626514802420556	1.8124682578539284	2.976582773117774	3.9024741658387e-05	3.8293522741505432	0.011519476203983348	0.001421973109977162	8.107645659117006	6.235921150283422	6.029539028211354	6.528589188937186	0.9606119838650096	1.7819228366761767e-05	0.5143029808774863	3.902854499014659	2.2123201596040527
-0.23046092184368738	0.00013734016877167094	0.5553751563618902	0.00014423356855783947	0.02127361950785737	0.26321789976136817	2.6640246392295777	2.0630849670084093	0.00013577751785701466	4.978790836690707	0.024048866181583663	0.0037673401449620785	7.944548979942049	5.118493219424307	5.235578030791812	7.373137146013977	1.5308478182099463	6.4009796243725e-05	0.8774994421503708	2.7533773380610094	2.1793445610805926
-0.218436873747495	0.000457138540997935	0.3101696955383644	0.00047699109943395983	0.009404717212853167	0.48016457057459405	3.695789841842688	1.3498573508241676	0.0004468002830622758	6.109683868652622	0.052246902729440374	0.009460609629254569	7.463419912041465	3.9683739224763377	5.010614880208024	7.8814385359018795	2.302699843618252	0.00021741306639676378	1.4131244857790972	1.8427254621059073	2.205303839059202
-0.2064128256513026	0.0014388540147469977	0.1647728732901283	0.0014918236937043355	0.004951633764241167	0.827495653260442	4.839507697231538	0.8344209006302309	0.0013907425017298026	7.076693975875623	0.10899800629614068	0.022486156831261105	6.814390814799537	2.911528750260533	5.285901153687603	7.960791540726038	3.2696557006296665	0.0006983492957437146	2.1480454832536853	1.1688243430974066	2.2864991817442104
-0.1943887775551102	0.004283186139519993	0.08636064193241577	0.004413264189187834	0.005384849400704576	1.348026709984138	5.982421822255001	0.4893317536075048	0.004095477761944112	7.737749579849714	0.21555655328303855	0.05061970803908911	6.18283619319274	2.034072031811058	5.915638403649219	7.593711979645212	4.383331042995341	0.0021216883580520087	3.0823794961161903	0.7031563070365595	2.41186793101298
-0.1823647294589178	0.012060736367725974	0.05300643413983996	0.01235145192716654	0.011772537679546235	2.0778275783662874	6.983489222855014	0.2778681479753714	0.011412315518722783	7.98956851511191	0.4036395431309155	0.10805362432195455	5.744530752800869	1.3807832460465368	6.704429961764187	6.841074789268652	5.550161077202635	0.006098109644598926	4.176518677042912	0.4043696380551708	2.565737703116843
-0.1703406813627255	0.032130855591734675	0.05628333862586919	0.03271011901237128	0.03010572860898516	3.035239927856067	7.70406789429182	0.16744827007265561	0.030098953049601886	7.797766446171146	0.7164787609152395	0.21905380205703873	5.623854130714532	0.9668901987591794	7.44327126520672	5.826061174906859	6.642655029572847	0.016584670000037088	5.346302368457023	0.23145218714693627	2.7325502695271933
-0.1583166332665331	0.0810043093664958	0.10498281455924928	0.08198872589848952	0.07523025967291358	4.213010554191526	8.046790642778241	0.1402786048112664	0.07515299366631936	7.212425355886712	1.2080897369957344	0.42259834262723817	5.867177962013886	0.7974343823067331	7.95081652469718	4.705755296690099	7.526854341976068	0.04268955406698374	6.472633234465721	0.15460170288761102	2.9041850178714985
-0.14629258517034072	0.19330350889003023	0.2328462625199891	0.19455811930331934	0.1787268687067081	5.580512266699516	7.9928959079127795	0.20320275230090012	0.17769735439386122	6.366314876645014	1.941041452531806	0.7778056515320025	6.440015375630886	0.8883292004788812	8.113796528959428	3.642361913858868	8.101847289715996	0.10403003559169344	7.428606197671194	0.16442725662994792	3.090648358945938
-0.13426853707414832	0.43675746773725593	0.5127790004097958	0.437218806475821	0.40235199258241644	7.102526938844418	7.629151309419842	0.399898949534493	0.39800983484661606	5.461078243206927	2.984926204952055	1.3700045877939573	7.2515498646713255	1.2851072117886844	7.918973953038268	2.7861823640314496	8.342092814556272	0.24007875037672793	8.12172222781055	0.2818880975314494	3.3348578220846483
-0.12224448897795592	0.9346532710402	1.0787747788751079	0.9307908786337631	0.8582136076404929	8.776840880902963	7.160438233867283	0.828127989960646	0.8447763445069019	4.75237655197998	4.419844935347439	2.3176189570480097	8.20442782174694	2.077852200613882	7.470924740602509	2.2779493763282	8.331532500575197	0.5248814642790599	8.54314464462055	0.5717823779303127	3.7318395556052346
-0.11022044088176353	1.8950969927252643	2.1541049828459204	1.877935323703289	1.735033681598834	10.685347859829246	6.910075500577409	1.6624833561145833	1.6998221604201975	4.544837241152259	6.349943773538642	3.780411651628918	9.261421775873755	3.412618903232298	6.994811719982257	2.270968905039045	8.281026769272408	1.0875735248662068	8.812665250846477	1.1613418081682503	4.451448483232381
-0.09819639278557113	3.6422398082874725	4.079794374283353	3.592375304798421	3.3261524411827597	13.044802395796696	7.312846496496979	3.1790078009833245	3.2440190574207888	5.200935762943301	8.929398362901924	5.969371217647726	10.514372818917794	5.4999104149577525	6.8281886365497115	2.9661600412904217	8.526033908973645	2.136731955271757	9.20823558256062	2.262467478165884	5.7612128347068605
-0.08617234468937873	6.638595516189966	7.331551392517774	6.51903752704578	6.049649392451238	16.237354787807227	8.902769147103463	5.772641421725888	5.87511309224125	7.157042709780777	12.396250650699708	9.156681240745657	12.236193331418924	8.619128721852078	7.407062332671245	4.64715679444335	9.506428113739865	3.982644170597185	10.171654456523445	4.191613439532197	8.04202990732037
-0.07414829659318634	11.481625612857847	12.508309097344721	11.229253286895366	10.445787611769772	20.800758032367987	12.289990272683863	9.953438789974811	10.10352454577823	10.929445362343522	17.09970940376904	13.680356851434745	14.895677368205252	13.114586345190993	9.247293604644883	7.6990511097773515	11.7320873350098	7.046881951073461	12.28510695790157	7.3763650187981025	11.785223608306385
-0.06212424849699405	18.855597925017065	20.27507125355736	18.37353679771957	17.13515261607814	27.36514766014983	18.11385034750358	16.305850539981552	16.51077735144055	17.08849355879078	23.498635345860187	19.93338584599227	19.11914267637819	19.375006179272614	12.91503306529296	12.594151221480411	15.73598633170146	11.845293911321141	16.215340516973974	12.33462002949302	17.557372272316034
-0.05010020040080165	29.425701343199947	31.250690500846673	28.58055595435726	26.726105996293022	36.53670069893772	26.958831112246713	25.400554922920655	25.6605544003366	26.184175438328445	32.10931414912661	28.32472872152914	25.593175002409534	27.78712134916477	18.974548230438796	19.832943983451624	22.013576302363212	18.931784527168112	22.62437188175044	19.614029810490443	25.922603385545248
-0.038076152304609256	43.67795764708229	45.84886590068158	42.30671331480682	39.674550143880104	48.7453608419582	39.23108049599627	37.662127992043025	37.96616878613697	38.62231168041613	43.39371246530295	39.203423870412095	34.91807288455841	38.65823304712638	27.904122853680807	29.83968260977647	30.947194794904117	28.79866576909915	32.05069767762139	29.688430071573137	37.323019623529284
-0.02605210420841686	61.73305744583165	64.10423189392404	59.66353630934922	56.1202533435763	64.08978863914842	55.01386196114832	53.215945319353054	53.538145683383476	54.513434961826306	57.60373250519139	52.74961454206354	47.43912101061172	52.113988025267915	39.98295963072993	42.82882465443722	42.7197436767948	41.74492037898575	44.775139692472095	42.82404345864117	51.93549174382823
-0.014028056112224463	83.18596819022315	85.53548018328792	80.27138248441372	75.74447611326377	82.22247622287526	73.94208515872863	71.75673617994613	72.05433072903074	73.53781555688168	74.62358023040304	68.8550186465205	63.097410572243604	67.99369496214449	55.17063650136283	58.67614824525558	57.231876308545615	57.74204121741526	60.698790915830685	58.946572597324696	69.54139584293144
-0.002004008016032066	107.03324775562645	109.10217557807168	103.1961387488341	97.70247828702009	102.31635094982413	95.14676285399467	92.48885102180539	92.702360358946	94.87924118517032	93.86778344594441	87.03200943028916	81.3469068856594	85.77893027162202	73.01682905787769	76.83864328942772	74.04651252234112	76.33998956267595	79.27033750342912	77.55252606795084	89.45568814613212
0.01002004008016022	131.7361681557704	133.29344924641902	127.0117003970709	120.67291664028858	123.13810472191827	117.31011553813025	114.17651440777587	114.23256866060238	117.26901650664732	114.28554469554183	106.39444478442405	101.17422749505342	104.59273384121826	92.64255345484798	96.36229539707502	92.38700948559661	96.65459613915522	99.49791463988161	97.70568870696553	110.55460857444118
0.022044088176352616	155.4294833817337	156.34737593466852	149.9952750526722	143.0336365851764	143.22474990899025	138.84047626636047	135.31110934511133	135.12838790241057	139.1502684001057	134.49141016054014	125.73794263106848	121.23145342950181	123.29074930742885	112.81933001932367	115.9941076217638	111.2061800175394	117.45850034939708	120.06215339195502	118.13905074096962	131.41534949719565
0.03406813627254501	176.23541991291518	176.55348701266348	170.41682908898903	163.13032741870245	161.126803118677	158.13397523464894	154.36225637261407	153.86106370021378	158.93135557343567	152.99833532174986	143.7151929682315	140.05719079362805	140.6352896290611	132.14239904201753	134.3803694068734	129.32338864355887	137.36514411371544	139.51613422677184	137.4489488782014	150.5438900240352
0.04609218436873741	192.6014211924711	192.55759100670895	186.84750988196527	179.56880229917874	175.65684871515984	173.85541345504515	170.04719849222334	169.16276178493192	175.26307940254372	168.4907808277351	159.06586631065602	156.33030123436473	155.51066877781312	149.26013670644792	150.30095057147633	145.603154342504	155.06201161754652	156.52660913864773	154.33471263383825	166.63399044164512
0.05811623246492981	203.56774840246806	203.58383429320537	198.4016670871124	191.44988678112682	186.0776537322308	185.16018965914142	181.54400248495523	180.24213611490117	187.26312030985642	180.05975816874212	170.83751306646195	169.08797085193947	167.11884652485622	163.0992989921241	162.8740439735045	159.13142310797008	169.53006730224743	170.0934854390006	167.81877267011737	178.7863904716822
0.0701402805611222	208.894021742015	209.51665277605252	204.84862442704005	198.48436143991964	192.18324457863312	191.79824828733274	188.59314915432242	186.88463604697617	194.62845653107394	187.33560086124757	178.53512650106552	177.8518015744631	175.09879251155698	173.0254212791258	171.67518446091898	169.34351153441867	180.1903656874985	179.69002513422774	177.38796472029924	186.62974680253618
0.0821643286573146	209.02215261724268	210.83286364902713	206.57431853027637	200.96635940509177	194.26214196896058	194.0813597880704	191.47062673332277	189.41869126626315	197.614984845267	190.49073771789648	182.16242409151081	182.63775667566676	179.5397485501125	178.90003551915729	176.74481970508134	176.07266220966656	186.94442537413488	185.29267066641938	183.02441782703883	190.31858932316877
0.094188376753507	204.9053817320929	208.42101734349967	204.42032280908245	199.62927875676507	192.9690703607227	192.73882823230002	190.85639643516382	188.57174968416265	196.90632773560694	190.12744054714685	182.1553631471434	183.86412474149034	180.89547192678654	181.03117822281337	178.49663895330647	179.51421110078755	190.1106040565971	187.30530287671812	185.13151724060586	190.4236961001469
0.1062124248496994	197.76792125315953	203.352923038691	199.45992481232318	195.44008663218574	189.15461569948292	188.71626901914627	187.64853474979972	185.2698461952191	193.42348828930213	187.09725689086545	179.24114325370624	182.20023154992114	179.8371565747503	180.04583092904545	177.56808182168754	180.1265239438755	190.28930944759875	186.4130905299404	184.39105485493337	187.76017313082284
0.11823647294589179	188.86626275334203	196.6734026907331	192.7781758703527	189.39550120983714	183.70392738066374	182.9783226399232	182.77782346973856	180.4415435282894	188.13402006749016	182.30973251902898	174.27139619081785	178.40749959510202	177.09522963243356	176.73026091891379	174.66433983134237	178.50563207117636	188.20456056470945	183.41507104038809	181.6006036917121	183.20806871926285
0.1302605210420842	179.3049751278489	189.25374882308125	185.30733723503843	182.36845360360343	177.41880847777048	176.361347766675	177.06347596285212	174.8731240536328	181.90530515936672	176.57843668851217	168.0737408643846	173.21372503197247	173.33261402174432	171.88285721127895	170.43713860410753	175.27091347419187	184.56586077052228	179.07994123270345	177.53369568710525	177.56976314717846
0.14228456913827658	169.92991530256384	181.72464396125173	177.7413655941924	175.02609388237346	170.95319555867826	169.49649392940194	171.12843177354316	169.13628656571714	175.42143141718552	170.53033145620543	161.3481079345805	167.23948273751228	169.0714440803531	166.2087254757414	165.41772926924807	170.98645284318349	179.97794486180754	174.0519114021826	172.84655745460336	171.48613397370133
0.15430861723446898	161.29463888170926	174.47825798706577	170.5253556006434	167.81453144598578	164.7919117519974	162.79883197221798	165.37275490456236	163.58387699196138	169.1592585440204	164.58069686493843	154.6140428923598	160.9735215748887	164.6726705284318	160.26523764993226	160.00111446429722	166.12427042966925	174.90542528542005	168.81223059527923	168.034552521354	165.41069373088075
0.16633266533066138	153.6801999273403	167.71444595438635	163.89707791616055	160.9896627129943	159.2537625515586	156.50232980665962	159.99186121407772	158.391761322575	163.40504655452762	158.95828398554383	148.2012203653953	154.78021595660698	160.35258947700095	154.45134570956282	154.4642206291521	161.05984981779068	169.68219663336288	163.68528637830175	163.4274590505548	159.6257271559764
0.17835671342685377	147.14540674769847	161.5034189794963	157.9511847237187	154.66998810475525	154.50279803889967	150.71554418542829	155.02264737218786	153.61891497570014	158.29050573417592	153.75760771679782	142.27044027901766	148.91930931375643	156.2157687352397	149.02502408084285	148.99733103618954	156.08291246906168	164.54571599346062	158.87009394331642	159.2081845936617	154.27962089596872
0.19038076152304617	141.58938345498612	155.84340997098172	152.70065517541875	148.89241702815175	150.56099745702218	145.47657292844698	150.40192779310897	149.26173569398162	153.8328408163789	148.99641775154913	136.8537275319605	143.5638620644056	152.2883758145881	144.13252172036698	143.73309419608375	151.40813480954967	159.67470532593165	154.4782807890178	155.44225229748668	149.42796382207453
0.20240480961923857	136.8150776045929	150.701733183521	148.12019768533932	143.6596102560368	147.32514438533815	140.7938234418529	146.0246299934425	145.28867216423478	149.97155684538762	144.66289761577272	131.90489887408913	138.81138866504585	148.54469371129284	139.83740123319302	138.76577159060727	147.17836804172495	155.21403270232668	150.56538523124522	152.11075780425335	145.06821268575246
0.21442885771543074	132.58721022003905	146.03711309727922	144.1676558851258	138.97300250710245	144.59509989047805	136.66767912217557	141.79232188191182	141.6530857885373	146.60076903842176	140.7450515274775	127.35266766213573	134.6907078995639	144.92759958906936	136.14339621504033	134.16057906974416	143.461908369686	151.2799134542895	147.14976525346626	149.14353994673485	141.16468770622524
0.22645290581162314	128.68018996885297	141.80777725755573	140.7881522111328	134.84850187032555	142.1181398929791	133.09487169646252	137.64576949114385	138.29184929433114	143.59769508393208	137.24123690495472	123.1470117502109	131.17021690951776	141.36775710311048	133.0105116245427	129.95678741553633	140.2511192954461	147.94874868170754	144.21979061482764	146.45052013329538	137.66508669472975
0.23847695390781554	124.91206132878875	137.97265193694378	137.9098995462703	131.31398953995247	139.64617805857563	130.06144972692704	133.57875260869224	135.1216842636732	140.84688661778173	134.1549688966636	119.288789585663	128.17197116141298	137.8055030467264	130.36713151909527	126.16878253505503	137.47022240677506	145.24030120466495	141.73381236157832	143.948427557996	134.51123494227556
0.25050100200400793	121.16161287995834	134.49229951932656	135.44045518450199	128.39131162298756	136.9938729624178	127.53172820856545	129.6342442669412	132.04366524597717	138.257944630288	131.47955020540556	115.8352617960843	125.59197088976283	134.21524793671594	128.12162843909823	122.78790713124226	134.99604813999193	143.10781125294287	139.61855795406342	141.5793907816209	131.64634258146805
0.26252505010020033	117.3684986060246	131.33305793349933	133.2691386391882	126.07042283242446	134.0808328791286	125.43995317964124	125.88755727001501	128.96002106875804	135.77402395793126	129.17969341260044	112.88078468139763	123.32301967975397	130.62719974536677	126.17533514668763	119.78603864972676	132.68951080148523	141.4435540506317	137.77082682832645	139.3186069798094	129.019898754863
0.2745490981963927	113.52023142426812	128.47379178522402	131.27721797235412	124.28713838964241	130.94366494942307	123.6892252883746	122.42318012295759	125.79959497378321	133.3700525572797	127.1782337335153	110.52007284428497	121.27449072688847	127.13809724432207	124.43588327339177	117.12035011968419	130.43047184610361	140.10039905350726	136.06561270142157	137.17062952767077	126.59043887021562
0.2865731462925851	109.63345885627027	125.91147611409487	129.35376129916284	122.91542297129743	127.71319401533437	122.15924616710076	119.31212680974973	122.54274616838465	131.04250223984758	125.35535088440113	108.80723154636323	119.38406077824887	123.90338737641565	122.82764469197974	114.73785601317074	128.14652947466038	138.92212752039478	134.3716917448815	135.15672705174788	124.32613377492139
0.2985971943887775	105.737986647749	123.66085339029647	127.41260962426759	121.77927386380196	124.56484499149765	120.72151344687471	116.59485004212462	119.23537356991156	128.79521884165885	123.56433123565077	107.72447844206799	117.61933388973611	121.10830305551956	121.29596900155495	112.57828139631798	125.8276757623675	137.77143987416528	132.57344237538098	133.29796425916302	122.2033549321109
0.3106212424849699	101.86958655185438	121.7451336159968	125.40513624859594	120.68050040092419	121.66017097826686	119.25840904908179	114.27201453130614	115.98509727615452	126.62689331114593	121.66191380340655	107.17015330857146	115.97079931546264	118.92299389705846	119.80444641421178	110.57463203691863	123.52288306709536	136.54644347737803	130.59516879743086	131.59937072144862	120.20377614748993
0.3226452905811623	98.07259205243064	120.17856782268335	123.32441653863393	119.43181710638527	119.10016977461208	117.6815741342253	112.30289901309388	112.93858430408255	124.52468808268276	119.54470100112313	106.96881225540918	114.44015914687331	117.45401869524217	118.328073632248	108.65252057197287	121.31994664279733	135.1826797439459	128.42182021570946	130.039804364966	118.31093921574302
0.3346693386773547	94.40805389621976	118.94615326566792	121.19894336614396	117.88366221717054	116.90520290360934	115.94503174375612	110.60978201116272	110.24518090599628	122.46572473010356	117.17918377803849	106.90006632472999	113.02869321261247	116.7076367077784	116.84741038085026	106.7311947261487	119.3146783789099	133.64493579898658	126.10875125019561	128.5703488381836	116.50740181243498
0.3466933867735471	90.96032697670034	117.98865148921621	119.07742148711299	115.93849197157819	115.02482920297852	114.0495059596199	109.08653894291463	108.01660856562718	120.42465831132724	114.61412944599955	106.73908945131244	111.72893280859698	116.57746512193152	115.34771202309425	104.7300744157649	117.57856350373035	131.9173910402751	123.77440672209501	127.12181494044248	114.77350591475356
0.3587174348697395	87.83557847145742	117.20075748281273	117.00930032014473	113.55437305596821	113.36894617541165	112.03615703364096	107.61033799629297	106.29443987764503	118.38274280509623	111.97041402226444	106.30015178060661	110.52039414649533	116.86099079419354	113.82299131688337	102.58316970012991	116.13452085228514	129.99994725342867	121.57422253207457	125.61954736472998	113.08836752534535
0.3707414829659319	85.14918829227312	116.44612737180634	115.02728533302096	110.74505555580134	111.84439992112655	109.97045647285387	106.05599078519424	105.03574972530667	116.33283887727714	109.41200806092874	105.47403493390156	109.36794807548469	117.29949902978991	112.28069430237483	100.25977519241528	114.94819812176888	127.91346607939147	119.6606608910522	124.00169181521372	111.43289835984115
0.3827655310621243	83.00357288393207	115.58633232993114	113.13736512667168	107.58269364746064	110.38134766620666	107.91992209508581	104.31256423483143	104.12249578588695	114.27642047188843	107.10853492162298	104.25040045554535	108.22088693807905	117.62849690768965	110.74139084492798	97.78481018211839	113.93759604685933	125.7100035763299	118.14046235838025	122.23589061334476	109.79374668877854
0.3947895791583167	81.46187327122458	114.5144570945153	111.31917123206503	104.20269099219922	108.94040520117298	105.93213992790848	102.30106884885483	103.39262172698608	112.21254457960265	105.20145299186854	102.71804209780335	107.01226888900541	117.62366645569172	109.23086901178668	95.24893194701765	112.99783827752884	123.47967235375323	117.042684288743	120.32952860985048	108.1664172525041
0.4068136272545091	80.52520320934998	113.18110533578746	109.53591451677259	100.80258291942914	107.50146079992737	104.02061379291641	99.99066529625473	102.68301726085292	110.12349899006361	103.78215926837156	101.04061250310076	105.66071038641375	117.13105198251183	107.76743013025614	92.79970018320597	112.03250968675854	121.34597983731064	116.30807945633526	118.33024396372001	106.55592313259676
0.4188376753507015	80.12133407681654	111.60278497953622	107.75013071198978	97.62426926646854	106.04341995960728	102.16428482973285	97.4095919696474	101.86980724984784	107.96507743986696	102.883750170291	99.41254354528928	104.07849229551404	116.0772219259161	106.35115991655763	90.61117238771351	110.98041324249954	119.44636663602982	115.80280412429401	116.31599591043887	104.97424319147669
0.43086172344689366	80.1105765693114	109.8493551939027	105.93996662974503	94.91424280268852	104.52751569088042	100.32186568149014	94.64686797193593	100.89267647797406	105.66895638122352	102.48259547061106	98.00694932113029	102.18877792066593	114.46209406698287	104.96146862240118	88.83812863234917	109.82830208510512	117.90167441173578	115.35081912286947	114.37672328931647	103.4352398074905
0.44288577154308606	80.31022428156218	108.0154748281258	104.11092793826185	92.86761537683077	102.89413020672673	98.45590957000893	91.84245159102575	99.7569422406729	103.15985451391664	102.50402441510438	96.93077492927195	99.95049873029657	112.34127270156924	103.56438364122282	87.56863335179165	108.60575472662346	116.78379100159749	114.77374163967755	112.59176040376536	101.9488508467396
0.45490981963927846	80.53301887812965	106.18703982325901	102.29950709691316	91.57261104173595	101.07604140330852	96.55658181531079	89.16670869940882	98.51644865630617	100.38287114240912	102.82855090025492	96.20013856817458	97.38380262269366	109.80529276533713	102.12523892707212	86.79118385692188	107.3655163654336	116.0920758906241	113.9265580246981	111.0082848504444	100.51670901728609
0.46693386773547085	80.62951149821554	104.41482527961224	100.56737688803075	90.97630724790989	99.02309712177052	94.65419610165662	86.79343239495607	97.24719889099197	97.3303188439087	103.29910479036529	95.741544035575	94.58518724323844	106.9610599825979	100.6195636114104	86.38888476059641	106.15806173575554	115.74604835460434	112.72165801523948	109.6260789507183	99.13070819721858
0.47895791583166325	80.52133800756974	102.70379410124768	98.98739688831517	90.88686338850646	96.72801933382271	92.81380097180983	84.8724712386791	96.02266407174767	94.056094042306	103.73273677730093	95.41589550920811	91.7225463370225	103.91780289682083	99.03689478693961	86.16434440144471	105.01042341391083	115.59621445794672	111.13897311436541	108.39281348190113	97.77479406425606
0.49098196392785565	80.2140986102194	101.01996279954774	97.62506993970942	91.01463297104827	94.24231559837862	91.11291920985845	83.50729292613131	94.89725620204173	90.67040021796898	103.94016346389218	95.05593196555	89.00695090404092	100.77754824989775	97.37723625184199	85.88865934363298	103.91620820281757	115.44967702197579	109.22352853250557	107.2118900321544	96.42903907595858
0.503006012024048	79.78479749186256	99.31044272581308	96.52071058235474	91.04052112329529	91.6749500650494	89.61134806251349	82.7402219494991	93.89809715434643	87.31626025219283	103.75321546610346	94.50579846868649	86.6474750714662	97.62917788755975	95.64428622902649	85.35971213164855	102.83812181385707	115.10425804467933	107.07251295184105	105.96173546168114	95.07440225965665
0.5150300601202404	79.34764334785223	97.5286826708362	95.67778991664422	90.69103935362256	89.17264306874802	88.32586443469351	82.54558031718761	93.0211936600166	84.13716388514767	103.05549257395663	93.65331912341445	84.80313780239976	94.54531844482557	93.84057831825716	84.45194145203457	101.71916500223804	114.38437349093121	104.8135118919145	104.5219725058571	93.69665322424093
0.5270541082164328	79.01003710013167	95.65670464529504	95.0612982435634	89.79893024329868	86.88698095896085	87.22071163229324	82.83018656210051	92.22855555558576	81.24813275088218	101.80786283343379	92.44903068335438	83.54801103642103	91.58188576438349	91.96732695081923	83.14286984605903	100.49625318783498	113.1725875211387	102.5760954066366	102.7993516063351	92.28856908044881
0.5390781563126252	78.83437963494757	93.71839053519876	94.60675586906476	88.33489271084706	84.93791065567106	86.2177798710567	83.44160686945743	91.44656086499471	78.7191140922083	100.05989038403598	90.90952137856081	82.8606246610675	88.78019077886563	90.02836867133087	81.50989751598146	99.11094119336373	111.43141241781571	100.461378994948	100.74609350674255	90.85030055821888
0.5511022044088176	78.81903555371477	91.78115085919086	94.23672956531573	86.40577174689703	83.38455706477514	85.22180876873989	84.18549408917164	90.56972620328473	76.5723600143227	97.94142309084927	89.10576861859712	82.63940219844797	86.17067080778367	88.0355998750675	79.70106600008806	97.51506963371399	109.21045752756899	98.51710142139537	98.36594107480472	89.38837547966996
0.56312625250501	78.90404718235175	89.94634016577976	93.87889457498174	84.22325617865471	82.21240106265188	84.14981618594757	84.85239049784528	89.47484929900169	74.78893157518297	95.63438267909797	87.14031668966393	82.73646167589196	83.77592901239096	86.01341705641109	77.89161424863644	95.67249052752325	106.6355758785097	96.72660477783916	95.70788729456288	87.91397929278548
0.5751503006012024	78.9972072432557	88.33094618771491	93.47914810333701	82.05232886435697	81.34116397342308	82.95300773669541	85.25115196974768	88.04710312837776	73.31751261794604	93.33113885311275	85.1200276224212	82.99672062566431	81.61004176143358	84.00073027976758	76.24106355769277	93.55985758940257	103.88031282467284	95.01718242506988	92.85214332200215	86.44098887821549
0.5871743486973948	79.0083351372368	87.04427829730027	93.00544482393073	80.15065934763406	80.65140997070532	81.62371753870549	85.24235543764073	86.21345291467968	72.08189289454691	91.19036267585263	83.13253055431022	83.28947236293055	79.67232544702777	82.04974313246629	74.86266248046097	91.1691315537125	101.12541580573364	93.28719254746674	89.89521534420057	84.98397885613379
0.5991983967935872	78.87762904718525	86.16384020701344	92.44205978467403	78.71038099136734	80.02171469829283	80.1870346838626	84.76318725685982	83.97285941646388	70.9887795359307	89.30228523226974	81.23308644826821	83.52437679339575	77.93719614259378	80.22072196224542	73.81040552462008	88.5124950142746	98.51726451988725	91.44467384110655	86.93990071312336	83.55631009544392
0.6112224448897796	78.58849127157106	85.7146463956794	91.77813497404887	77.81334041226152	79.36440287933108	78.68311917237955	83.83681778237505	81.41049202478699	69.94054694600165	87.67247772261607	79.4443877027414	83.65049407449004	76.34588455181813	78.57250838830451	73.0819368696536	85.62806662354829	96.13790958570327	89.44580154345387	84.0922696358729	82.16851202929669
0.623246492985972	78.16357617779941	85.65619301311935	90.9967808881293	77.40960550083913	78.64801914965281	77.14897910304462	82.56349559220361	78.68663556446646	68.85536769222146	86.22765585776096	77.76658801906662	83.64293314738872	74.8077980761058	77.15044561002465	72.63122645634715	82.58343428640893	93.99622622982363	87.32098900067751	81.46325458514396	80.827326523696
0.6352705410821644	77.65037837104887	85.88101593418679	90.07062017128918	77.3255683352773	77.89918996567013	75.6069158617522	81.0954253004412	75.99969230138078	67.69093643946084	84.84057369243497	76.19113551818246	83.48519203904956	73.21696615927921	75.9759612946936	72.3839109236985	79.4742728284437	92.0423308835244	85.17967978575082	79.16951254810522	79.53575149229842
0.6472945891783568	77.10556649139795	86.22768115259274	88.9666707916935	77.30180844778145	77.18389883310357	74.0624173346034	79.60099263305314	73.53350607949332	66.4621132201298	83.36592777421507	74.71146123777737	83.15567738459718	71.48236657461463	75.04309930181037	72.24998490769106	76.41699483255786	90.19903072358716	83.19068677510307	77.32809144439868	78.29410399685271
0.659318637274549	76.58454358756264	86.50844717921048	87.65917591401768	77.05313687185753	76.57563366982811	72.50965217743598	78.22556621350891	71.40732546529532	65.24209046540675	81.6768208705186	73.32619318449072	82.62428008328	69.56299511540767	74.32500113956243	72.13180584205048	73.53663464248284	88.3983846436732	81.54177815857969	76.04212863064552	77.10166283446392
0.6713426853707414	76.13683278276625	86.54761911212188	86.14519547302771	76.33655935455792	76.12241377428019	70.9401852166795	77.05669915577943	69.64766677910531	64.14283619412225	79.69217028570202	72.03478765791249	81.8599772775846	67.49366506639583	73.78818701400353	71.92880863935794	70.95290970471501	86.61064415059809	80.38852511171754	75.37916863212958	75.95815007276616
0.6833667334669338	75.80301904716332	86.22190382894536	84.4560270356913	75.01003289614107	75.82456416328493	69.35084603146095	76.10179054962465	68.19356262040432	63.28056987156203	77.38894380030501	70.8293047178304	80.84485505293091	65.3888189235027	73.4074987889947	71.54263973904996	68.7678957229725	84.85664929060555	79.80659621652214	75.3479136220746	74.86439115363507
0.6953907815631262	75.60833398796085	85.49106617166218	82.65855480935272	73.06720271647585	75.63045045310743	67.74887211685018	75.28564909859777	66.93282813418968	62.73983427487477	74.79808562342532	69.68795349422095	79.58619803703542	63.419054569076486	73.17335073989045	70.88647022072871	67.05788322367604	83.20106037083424	79.76218279392809	75.88156790642711	73.82192624959549
0.7074148296593186	75.55180456328074	84.40806125967144	80.84414163396391	70.64007019223742	75.45028679232931	66.15465991787867	74.4723942044385	65.75320488416091	62.550285079914005	71.98798459843992	68.57528904564293	78.11875788838202	61.765432358370894	73.08690369904981	69.89959671012389	65.87022786549915	81.73008023927981	80.11120266807322	76.83533211260065	72.83187977438617
0.719438877755511	75.59541199724471	83.10332581362741	79.10747890139618	67.97035200008612	75.1816037105352	64.60321544767571	73.50972131236753	64.58543251753281	62.6831959732306	69.0428290518238	67.4508096527561	76.49454994503046	60.56541830061615	73.14578510019216	68.56407672899938	65.224127254312	80.52174528944991	80.62984882893188	78.00203788282582	71.89373503729651
0.7314629258517034	75.66092525684131	81.74652200609327	77.52214493109176	65.35817940648353	74.73659891516168	63.144512294033944	72.28494348407949	63.41940752534016	63.064523534986364	66.04394799758234	66.28341983307745	74.76510558703941	59.86792594832168	73.32858496147901	66.91647167570942	65.1129846951362	79.61857364122991	81.06903559004198	79.14447001438016	71.00464617358469
0.7434869739478958	75.6403467521827	80.49734780452508	76.12170514111344	63.10141930585239	74.0623745183655	61.8415365012466	70.77504853342703	62.288135821162285	63.59471968244066	63.059793253748666	65.0657425245605	72.96642578709815	59.612105748094066	73.58693464904727	65.04738996844529	65.50584679411949	79.01115604120878	81.21662737947047	80.03737980432598	70.15958084265445
0.7555110220440882	75.41968718110589	79.46136728407781	74.8938083266174	61.4393565267195	73.14902512610836	60.76432449268588	69.07161926223982	61.2305256669202	64.16607661902832	60.145416251960306	63.8214372590701	71.11601817699336	59.63662214847642	73.84929178262486	63.085485998981014	66.34644611069211	78.63746963928634	80.94741674642366	80.50841981510303	69.35209549553234
0.7675350701402806	74.90844095594699	78.6650652822142	73.78990523234695	60.511389955113884	72.02546251529074	59.979521918515125	67.3681080487435	60.2546612335098	64.67461378958099	57.347339736436425	62.601187665516846	69.22416844358631	59.716281700237865	74.03390832462738	61.16935153454428	67.55028514369059	78.39730966166363	80.24387607402417	80.46662084168784	68.57513147669883
0.779559118236473	74.06298608482389	78.05710264776943	72.74656469269354	60.33643713354465	70.74657856710473	59.537281221054045	65.90992756605436	59.322294333779126	65.02979288483017	54.70732029381985	61.467811751944154	67.31228881966197	59.614682317701394	74.06424564613846	59.41682529200469	69.00214507590631	78.17609503482021	79.18061734402926	79.91012614709467	67.82111172919868
0.7915831663326653	72.89387536693931	77.53311183429558	71.70884379844503	60.81376725575166	69.37684624057889	59.45910309380284	64.92187625365985	58.363328924012485	65.16654314079601	52.26028044975495	60.47576643064936	65.42597889433839	59.137818945609375	73.8806795952561	57.90311724776209	70.55739502991261	77.86947616869894	77.87919012465092	78.91114163048537	67.08095475923156
0.8036072144288577	71.45403090726106	76.97335943001445	70.64486101890853	61.74225538224142	67.97507851104233	59.7301807990965	64.53640518653876	57.31260234079243	65.05945155979893	50.026902258837765	59.65297442651762	63.633073472912244	58.175090866158854	73.44650899600579	56.6553949903971	72.04986272207033	77.40084909621653	76.45190016485232	77.58369137970543	66.34234071101939
0.8156312625250501	69.81361179567006	76.27929056114432	69.54505998068181	62.8529509400217	66.58379379722088	60.29789115170883	64.74629005664809	56.149258484297164	64.7326220821589	48.00686700543529	58.99235903334089	62.005935090972486	56.71945322266887	72.75040761834055	55.66380847322051	73.30694252246742	76.7275479035737	74.95801142649496	76.04603884991717	65.58832315768335
0.8276553106212425	68.03325261441469	75.39716558327372	68.4080973119656	63.84910306489121	65.22518541176173	61.07562573900697	65.39667726301222	54.91770146035081	64.25627842055593	46.18063852566176	58.45707913697802	60.59675224671141	54.86475289572645	71.80831711785531	54.9013106289144	74.16998276560365	75.83617503566808	73.38996883147537	74.39166856542383	64.79767013785533
0.8396793587174349	66.14754740578698	74.32313205641556	67.2235348956425	64.44790310701092	63.904150563164464	61.94985198050721	66.21815188089533	53.7186200052122	63.72547643094741	44.52396563277268	57.9984911333309	59.41855403864378	52.783148929915384	70.6649747979724	54.34112472222772	74.51599298483123	74.73106545901337	71.69311768939079	72.67894278945211	63.94777613174385
0.8517034068136273	64.16532454633266	73.09123461103115	65.96457746440078	64.41882509712626	62.61707266055987	62.78883796609677	66.88972321770456	52.67323953753864	63.22517327919115	43.031369658497994	57.580977193889	58.440880417815166	50.688194918212275	69.3914930823037	53.96316158375063	74.27610333641601	73.42119625196942	69.80657211026205	70.94095876805089	63.01973240532362
0.8637274549098197	62.08545327366074	71.75130579551016	64.59932704773658	63.61435888753102	61.36332322377154	63.45304594324034	67.11262300491846	51.87607892231575	62.793948281194034	41.7373079596071	57.20463442672161	57.600506356891906	48.79058688115793	68.07434570759298	53.74766641100598	73.44697122615305	71.91029226904145	67.703678822288	69.20745269258755	62.003837217522424
0.8757515030060119	59.920506647771866	70.34594589044517	63.11823545547789	61.98997707376407	60.155470045799156	63.808156777592544	66.67432102269595	51.35569071439023	62.401011635224236	40.72151365524639	56.91671477185217	56.819972319566006	47.254972091435164	66.79458562835308	53.661960379207684	72.09284179472216	70.19340246165154	65.41290282643797	67.52469426066592	60.90330923433155
0.8877755511022043	57.71809571919864	68.89493688084472	61.56444212456279	59.61119252430643	59.024543841832156	63.74094680816526	65.48666640564322	51.05849221656406	61.946520875938404	40.09058306951783	56.80600063567803	56.02431589474787	46.167478571256204	65.6025079243033	53.650141918369535	70.33752651446878	68.26139459568796	63.01229603534967	65.96057418012218	59.734666144029326
0.8997995991983967	55.57124357542462	67.39238368349652	60.049149147579065	56.6464713286487	58.0182857603753	63.17616204087733	63.59063600863221	50.86121438268009	61.286309236289895	39.939102304091485	56.97998197687595	55.149839199973215	45.52304368541104	64.49815408465254	53.6338747717149	68.3468404777743	66.11258577567884	60.60548174828342	64.59024868510011	58.52478988808208
0.9118236472945891	53.61320310636415	65.8176437677338	58.73946518955762	53.34571415091682	57.19223316775656	62.090620385391965	61.13021002355145	50.60740463654356	60.273318745473304	40.304733240320864	57.53064023361068	54.144925654715315	45.23730836529521	63.428168976536554	53.525952733507225	66.30318928842505	63.768114836343536	58.2955059717928	63.46867573341555	57.30615937932905
0.9238476953907815	51.996805128616764	64.15644683447167	57.818881073207436	50.00540087902096	56.59500123147017	60.520448059152685	58.30651964452854	50.15628367604469	58.8028229989818	41.136538834447464	58.49862040361629	52.96772593772246	45.17989595395817	62.30362502799146	53.25081466080445	64.37539489362094	61.28549089984888	56.170503990316355	62.60432071682925	56.112186360244756
0.9358717434869739	50.862717645872095	62.424362207066736	57.43380402625351	46.92372143406958	56.250129779490784	58.558912074172994	55.327986482622535	49.42933929309003	56.84815882380711	42.29143186446466	59.846347843920846	51.586439530716504	45.2173414963286	61.034204182367425	52.761822887652734	62.68863807091062	58.76443217293914	54.304516100532325	61.948881787255466	54.97385198439651
0.9478957915831663	50.30452701841253	60.682349730790584	57.64612553762104	44.35207006547063	56.137976100921065	56.34480455151308	52.37123108635029	48.44102589660781	54.47740374730971	43.56199716424114	61.448320494710835	49.985087681923744	45.24939793421154	59.56626365706081	52.04648570784488	61.301108671148384	56.341492562855535	52.765608462266044	61.410678562857214	53.917576559690374
0.9599198396793587	50.340732002987394	59.03526885229171	58.40854405680558	42.45228855067332	56.18266388101668	54.043428475589735	49.5616563926021	47.30403879934203	51.84746871794795	44.7259137875504	63.10234311445616	48.173285220359226	45.22517943041797	57.909767251781794	51.11737461007556	60.19448488005094	54.174280493716765	51.619043396851225	60.88807619609503	52.9634651637164
0.9719438877755511	50.90335503484852	57.609802026448705	59.56904660951737	41.27030636614752	56.25027293610972	51.82320062410031	46.97445901391954	46.20609141239709	49.17841140911514	45.59907825913288	64.56004653442534	46.19521096231786	45.1350242693311	56.14303825241599	49.994783750805325	59.283428748810955	52.420011768676616	50.9177894146021	60.30967899180426	52.123317704469805
0.9839679358717435	51.84883695952255	56.5169502672982	60.89987812863775	40.73458172141191	56.16362164936994	49.83099659816325	44.64986454457896	45.36289903343816	46.71553646508971	46.0746003750713	65.56983676884019	44.13246213026101	44.98549830331835	54.392913543488035	48.6925140137396	58.44432966669335	51.21435405834757	50.68228745297356	59.664603264809315	51.39876657605541
0.9959919839679359	52.989653918570774	55.8123785838594	62.13999719488371	40.68145176947397	55.734933577522355	48.169443563018746	42.613128376386456	44.95936296293089	44.68867476084487	46.13703838454197	65.9217673236829	42.09788270152934	44.772522569487016	52.79742030073088	47.21717001988832	57.556582435379475	50.65435457168273	50.87943755454444	59.010156548925096	50.78070300620438
1.0080160320641283	54.13733709455299	55.47100607239605	63.03990167114755	40.900809689355235	54.81100470326561	46.87994535130923	40.890667322657414	45.095379072484114	43.27665265894813	45.85135729638196	65.48305817645063	40.221422120538726	44.46715137987859	51.46471811511774	45.58400939837253	56.54351247269592	50.785399479235	51.41251590349553	58.45338493786962	50.25101225874488
1.0200400801603204	55.14304895821603	55.387893366641535	63.40127737671672	41.18806654925895	53.318891972584424	45.93590688417467	39.51707709488421	45.7523286007575	42.581522641805066	45.33445987825728	64.2157898271277	38.63248057858482	44.02049426798046	50.44325217201948	43.842293670630525	55.39809056792494	51.589668699831044	52.12901485206352	58.11295098016794	49.78655310208561
1.032064128256513	55.923107908286894	55.407052291800504	63.10740725339066	41.38602131531633	51.297093250250114	45.25018801775079	38.531666803271754	46.790802156593514	42.613709505527616	44.7208792814412	62.17400667867496	37.44420473782719	43.38339673235589	49.713475134859536	42.09573943118158	54.18296047309838	52.97466473279546	52.84570552514231	58.07471503621047	49.36404190872501
1.0440881763527052	56.463326224224545	55.36808232122711	62.14165625968064	41.40487508211857	48.89987675863976	44.698060847114576	37.96619097773043	47.98110192364998	43.28758322622218	44.13303407726816	59.48398966065306	36.74331223914631	42.5290175209352	49.20295581760553	40.5034134870434	53.0041549560874	54.764791572436216	53.383678156295375	58.356081068999686	48.96395695668833
1.0561122244488979	56.80431312194938	55.15317395404246	60.59131226316945	41.21845545946017	46.37036984865728	44.15183849401382	37.8275459666577	49.05849168374818	44.42734406762084	43.6620228007303	56.31620350545885	36.585453283879374	41.46639937829244	48.81762361130717	39.25397515997392	51.96908758227455	56.70363975383677	53.60305587879793	58.890657807867136	48.57215598009146
1.06813627254509	57.01585448511348	54.71741455661433	58.63467121278868	40.84501228375646	43.98823656003772	43.51767809094811	38.080737306209826	49.787980561108384	45.7841240353026	43.35979554352378	52.858551469013264	36.993141314645456	40.23990974098257	48.47601681868095	38.51810308640075	51.146469336892466	58.47567609446257	53.4277000603782	59.53774414325959	48.17920087895364
1.0801603206412826	57.16983027549607	54.09293224599585	56.51179699281813	40.326394980625345	42.00624025799341	42.76192135556738	38.63842689981655	50.0206398005984	47.06502265378886	43.239901568496464	49.297860414146406	37.952822026549356	38.91820066367498	48.1331457069606	38.39447039930225	50.54481886840532	59.751203440946874	52.853657906184694	60.11311596279073	47.77854749579777
1.0921843687374748	57.3185597048973	53.36827236246384	54.48330613426081	39.71718257741405	40.59352635680905	41.91639266798721	39.36304821525657	49.7257678194009	47.97258580117982	43.28295163096698	45.81137974908498	39.40994479010801	37.581249615073254	47.78593891193066	38.86870675265112	50.11732226202867	60.24893954940248	51.9402804434189	60.431244104929206	47.36508418154021
1.1042084168336674	57.48162466774778	52.65347671148279	52.784991330885475	39.0867984269038	39.80099634055218	41.05960957508632	40.08483794120872	48.99008151519987	48.24986180554508	43.444043568258095	42.56485271277454	41.26429945016651	36.31216371404189	47.46069410946107	39.800653577300494	49.788266653385364	59.80067684978345	50.788522429144685	60.346437650495844	46.93488889628548
1.1162324649298596	57.64156089541439	52.04504629307291	51.587421323376766	38.527770935018	39.55691458592892	40.280933034076085	40.634087133143495	47.984770534581415	47.72345698393282	43.66117625594041	39.71070843201126	43.36996677843218	35.193782434085065	47.19062970384618	40.94507553392222	49.48642662296581	58.3974142621083	49.51498565093329	59.78211490031974	46.48601275226891
1.1282565130260522	57.747964862633594	51.60263718891756	50.968344588597574	38.15786921526709	39.691745370345586	39.64231250914682	40.87998720144905	46.910927017591355	46.336361530691335	43.86458919899434	37.38046477368162	45.54352587203532	34.30424105870446	46.99514173787878	41.99957697685807	49.168540714546715	56.199358577249306	48.23076342331292	58.74236089062832	46.019300668869995
1.1402805611222444	57.72942464504102	51.34297740521688	50.90251107846864	38.10612144060225	39.98342070828538	39.15321352777421	40.76432171446875	45.94038391445862	44.16380313659667	43.98654832965342	35.66930521080977	47.58112231702923	33.7055665734343	46.87035233417235	42.6655546290627	48.822284648777114	53.5028674327486	47.03040623273256	57.305806764505306	45.538210107570414
1.152304609218437	57.5117725317891	51.24934344369617	51.26967443238879	38.48161391189778	40.210181294129285	38.76773835413215	40.318321290127756	45.16994950140748	41.40805985768649	43.970198103827755	34.61622087768794	49.281551252069235	33.42569518598198	46.79420287913943	42.706149264514806	48.44939821400365	50.6718232514259	45.990104565058004	55.60630156471222	45.04727893556189
1.1643286573146292	57.03913502689908	51.28978823975307	51.87811965293758	39.33463375402494	40.198426242318575	38.40228492936231	39.655832519114114	44.601898510231266	38.37112820693257	43.77598631253901	34.18748515773835	50.47055631789998	33.44250926114583	46.74180904003293	41.98879065930403	48.03985516864576	48.05340349903273	45.169091499358075	53.80663277101109	44.54986140885691
1.1763527054108218	56.29228967909361	51.43549406022224	52.49865282082918	40.626295552434115	39.856392916327195	37.963157194782895	38.94381040396965	44.15414548754597	35.407349198013506	43.385258928498516	34.27232207024779	51.021702926417	33.68200982084559	46.70160525212595	40.50618613348854	47.55197738470439	45.903712346829586	44.60757470945698	52.07102031618252	44.04636616852712
1.188376753507014	55.298655531035585	51.671974447932804	52.90275838647129	42.2215613195795	39.18871961072083	37.371101830243155	38.3588004144815	43.69323739014357	32.86208083028166	42.80198524355211	34.69665333470213	50.87066691591474	34.03776662700702	46.68236648237022	38.37518554430821	46.9095523036099	44.344940322430794	44.3187884328962	50.54053904008887	43.53407021093527
1.2004008016032062	54.130667897429895	51.9993168333342	52.898545266694555	43.911820562258576	38.29025151761571	36.57458017841856	38.04242509316994	43.07600495923077	31.007256571337145	42.05374218957937	35.25476013176943	50.021358217366	34.407391297971664	46.70570416979268	35.816049774169095	46.01797568245851	43.36400976564512	44.27923938172903	49.31421686296928	43.00870086068103
1.2124248496993988	52.89341334083377	52.421925066492726	52.359033495338096	45.46098276469065	37.31965116437992	35.55203510387689	38.068364032238605	42.18421538796531	29.988649574485002	41.19152611900277	35.75186569512596	48.54335170270423	34.73086735821646	46.785979068597726	33.115693184502035	44.79241670794314	42.8476854128321	44.4254651906184	48.437744714477866	42.46688763601693
1.224448897795591	51.70604737329868	52.93203848928934	51.239019551192285	46.65905336221674	36.45575666170785	34.309786565725666	38.428462054016	40.9414994865564	29.800077359463224	40.28585409631839	36.045669047988405	46.5608672718883	35.012324875557205	46.9062606647535	30.57932833278556	43.18659103862637	42.6369240434957	44.66440030955567	47.901203699527215	41.90795601494538
1.2364729458917836	50.682660351088856	53.49362204950804	49.578795650912404	47.364053133361196	35.843551393528905	32.882483482516776	39.03871402929346	39.311116068541374	30.294296745603077	39.416152414468456	36.07379271345004	44.234548902807475	35.31383632942754	47.00174123650568	28.477094635349214	41.21233741376269	42.57867126536758	44.89785782652518	47.64639466131275	41.33377475280688
1.2484969939879758	49.91643796261136	54.03336443718976	47.49493753905778	47.5183479422678	35.541786412436075	31.337562756387506	39.759944766358934	37.28252188416481	31.229255699125968	38.65301571663092	35.857760185173305	41.73860384478091	35.72324809307132	46.95947819809849	26.995335053692976	38.94563657747494	42.55790588418622	45.05314738737826	47.582921003063035	40.74637954437633
1.2605210420841684	49.467692439902365	54.44342579788986	45.159929976322545	47.13660268182457	35.48821279107251	29.77827701393679	40.42534678227757	34.859564761322815	32.33558278636815	38.03772309864959	35.48168614650147	39.23693911147124	36.31033794619749	46.63666264370836	26.203988725014714	36.52010126203578	42.50395412858761	45.10631000954841	47.610266116652994	40.144347590488685
1.2725450901803605	49.35414886579616	54.59689835843073	42.773599141289246	46.274541276527806	35.49751794793744	28.336925963226822	40.86815211690009	32.0607301446288	33.38276492286094	37.567460067869824	35.052908572524316	36.8621489656474	37.090153121247596	45.89195424605801	26.04958017926047	34.111461094367854	42.37752567402635	45.085423959885745	47.64127210931939	39.5197456172529
1.2845691382765532	49.54255259004599	54.37285381348901	40.530437167736466	44.994993641373675	35.299351520033724	27.15358264130303	40.94598207356105	28.933325029247456	34.22222418249744	37.1947485226823	34.6588408372581	34.70048616967542	38.00756723889073	44.619315967115924	26.37668794049653	31.916014342410094	42.152744701285535	45.049269408014794	47.621435496088644	38.8574954359582
1.2965931863727453	49.94386326463424	53.684614116089755	38.58810224239118	43.34710583257848	34.610662088706405	26.343814428248667	40.56111477399685	25.57339674668544	34.79578574078366	36.84440536739631	34.336154731154195	32.78484691633604	38.94652237865665	42.77338963023429	26.971494021429827	30.12450921014875	41.80817209876545	45.048145761698116	47.5389886410179	38.13816252583959
1.308617234468938	50.41747919239844	52.50345485132323	37.04331274522198	41.36670764566686	33.222829820249316	25.966342533167456	39.67609309568431	22.137300369417115	35.11289479577117	36.44299452908777	34.06367817549948	31.096922863889763	39.757216166134945	40.379617629557366	27.613073545714105	28.8928168589623	41.33299098380017	45.08344795370272	47.42308815262954	37.34380325830937
1.3206412825651301	50.789941163967036	50.87077185085688	35.921082322665185	39.09482787661757	31.075959164139416	26.00336576244719	38.32213834954375	18.832727904316243	35.21183231934372	35.948688244061714	33.780681197764274	29.57898668179805	40.289483621967356	37.52879551098944	28.11556841476332	28.312793084432457	40.74359125470559	45.08563233519644	47.331056132060624	36.465153852191385
1.3326653306613228	50.88891639960036	48.89466630575972	35.18073705817047	36.60269997803343	28.294474499491816	26.361298371625175	36.59627072549849	15.886009341845352	35.1234499719452	35.36801520811361	33.421645165531125	28.15453960189577	40.42196327433902	34.36138379059108	28.34915414721157	28.38947107497141	40.0979000004497	44.924145291999054	47.329191138061155	35.50768059711229
1.344689378757515	50.58558890368459	46.73118595099114	34.7372684344694	34.00921589345281	25.16989039056373	26.89122021126744	34.644544501115476	13.4940445327903	34.85023141896441	34.75151792955292	32.951922794436456	26.754629806581775	40.08188697224505	31.049155046755466	28.238039131384568	29.031740117873134	39.494567354127916	44.449672904287425	47.47356513841485	34.49420460173468
1.3567134268537075	49.832049774349755	44.55483543331662	34.49078973025508	31.481081806730323	22.094003893825562	27.42148133375631	32.6337644193383	11.777491949544538	34.36356946587202	34.1702113095521	32.38886492744881	25.343568285469814	39.2554849715028	27.779832129536008	27.74477917323844	30.0613481642653	39.051875141764015	43.55429753571841	47.796425009390965	33.46293444499344
1.3687374749498997	48.679166678962105	42.52597559467329	34.353038947940185	29.213990224556948	19.462187834979332	27.792825176685458	30.719728651745	10.752775294557635	33.61440586195849	33.68364800310541	31.79967048395515	23.93589231671018	37.99104149700495	24.74570774565205	26.85619035490045	31.239923595733316	38.87265099857933	42.22563489507202	48.30063106395123	32.46132027477487
1.3807615230460923	47.266324892699174	40.76328452086563	34.26074753569124	27.400686336337202	17.576045632640618	27.88850944342188	29.022367178194834	10.333649500344945	32.55043975710472	33.313598045346836	31.27710387493885	22.597820233479574	36.39525625575452	22.132793195000858	25.5835508784558	32.308116728330184	39.00992595148208	40.571545833234104	48.96066468355358	31.537496340888243
1.3927855711422845	45.78505580029802	39.32740247536417	34.17189506012039	26.195727710954912	16.57446270425514	27.655109517055042	27.614861081018105	10.361606816597607	31.13580127737923	33.03349920671711	30.90296031753684	21.43156319550677	34.62111437728238	20.105772521428293	23.979587753446474	33.027620731669245	39.44861325975963	38.802868737216016	49.726305182843426	30.731675143497306
1.4048096192384771	44.42881328788122	38.21814915508207	34.04982963668383	25.686395100927797	16.41266815173043	27.111435642222446	26.52656754768328	10.653341103427616	29.372049170673463	32.77569704236565	30.71348679545739	20.547626561337523	32.84518929321675	18.78707498593863	22.16240890932066	33.21704113316454	40.11083312168811	37.17829263456052	50.52548711668244	30.06959928368655
1.4168336673346693	43.34602011217112	37.38382115063461	33.84712546385492	25.876176912693342	16.893662464750207	26.343402431665357	25.752972181341978	11.047581973121805	27.31888438866391	32.45096873799165	30.679859143680144	20.03499544723815	31.235834055045935	18.234104545584437	20.32915348051482	32.77554157263554	40.881157960233104	35.930670401311666	51.26571490812064	29.55934985953965
1.4288577154308615	42.610841302684335	36.73841395372894	33.50150996142942	26.683692807712927	17.740010985419303	25.48392682401314	25.264271941887266	11.435340047145457	25.109087154707016	31.971703902308192	30.711256808112	19.939056906923238	29.9194876483791	18.423402661805234	18.744266705446357	31.69185235525388	41.639398417959896	35.20105567410901	51.836688237998295	29.19185601563279
1.440881763527054	42.217717052835084	36.18175931261853	32.94925113319917	27.957035758904208	18.681461546292603	24.680602157516834	25.008348561089726	11.766019702858548	22.94856909632295	31.271860567217228	30.680154440197033	20.252387105459118	28.956255417515898	19.250706012440823	17.69819633827447	30.038962975190273	42.28698174497944	35.00269416795145	52.118025751854375	28.944578360143037
1.4529058116232463	42.09601418354698	35.61828941337885	32.15057881035899	29.501059447998827	19.529185279658286	24.058965376675914	24.910472300629337	12.032822599899324	21.093448946020057	30.320812138058912	30.461625734480542	20.917215842500624	28.33426920153182	20.55043103921974	17.44625253116491	27.95651433276941	42.75850275427504	35.22452471099621	51.9939828584222	28.787103552715053
1.464929859719439	42.13492015151373	34.97175495972788	31.113328706316295	31.112367255822754	20.212716759533997	23.692410048721193	24.876104465856304	12.248949672604054	19.803189952356522	29.1310645189525	29.973213504011127	21.83440561922001	27.984754099467146	22.129512924737597	18.14711343403021	25.624521612047086	43.018763173768384	35.66879392390406	51.372911266908105	28.68688400260521
1.476953907815631	42.20831123947747	34.19502741499134	29.900396862949528	32.6138277000439	20.769703809472787	23.588380046173135	24.80172880827803	12.42746152091191	19.27924918012495	27.75989794334298	29.201330532401585	22.87418530529736	27.810152513175098	23.80348138092823	19.821301330511382	23.234111534809372	43.052473048445265	36.10695473978261	50.205687532234535	28.613350654913233
1.4889779559118237	42.19384708714242	33.27551326871741	28.6146941413256	33.878994838906785	21.29652700091162	23.69446691646281	24.592916290536245	12.572305868452293	19.606931313847205	26.30329311179043	28.204984188516224	23.887474523780682	27.71192184095674	25.421404661824035	22.34208480923982	20.962430490156024	42.85548902494456	36.33568063568025	48.49704864943485	28.53936887698032
1.5010020040080159	41.986509022716156	32.23718553830182	27.36768179578448	34.838963016911876	21.882548021150605	23.92055870288064	24.183039823604343	12.679908563444503	20.719594075611997	24.879661365451547	27.096397797177946	24.720030304567626	27.606440902990858	26.871963631518366	25.459115258705634	18.957815611875787	42.433036066535166	36.21940912075712	46.30713356662782	28.440368009821807
1.5130260521042085	41.51031104601161	31.139485357071884	26.246956116627167	35.47050438034062	22.555794405371792	24.168238482302964	23.544322223211708	12.74513927078991	22.397990897849418	23.60303626014999	26.007167602270677	25.231790045342258	27.425706448072788	28.072555470105232	28.844572021608748	17.336806774669295	41.804545085315596	35.712963646984164	43.74523033493476	28.292795572054246
1.5250501002004007	40.73089912557462	30.071669621472495	25.298985398353587	35.772537761548705	23.26101965165131	24.358287677976172	22.6864250344449	12.765463760141373	24.30627535636462	22.55043201754139	25.05365395630307	25.320203244109564	27.10893174944239	28.951713276038646	32.14690625592446	16.188340347503477	41.01004652441881	34.86335474235689	40.960302087855425	28.073970925737992
1.5370741482965933	39.667186450710176	29.139810935719595	24.534410784269994	35.74368819227748	23.875670228471797	24.450406538030986	21.644320169350188	12.741510348581773	26.054955019740966	21.733525959112526	24.313882229152437	24.941521248253977	26.59599816560503	29.437663395721525	35.03921834210695	15.576348181014732	40.11178301921587	33.792582515860055	38.131379710549425	27.76451902282871
1.5490981963927855	38.39554289850838	28.4443636247057	23.950355481955487	35.37315023714332	24.25279350948486	24.453160893581	20.46278907533412	12.676841052930135	27.274099836042694	21.087039058101	23.821322090050696	24.121647901690647	25.831388234885946	29.461277376940387	37.2553686081684	15.53331710849012	39.186989787889296	32.66479536819949	35.45669081894183	27.352785945423342
1.561122244488978	37.03931083409253	28.050065506169545	23.554557739897504	34.64986305257244	24.269953121633183	24.424154981239383	19.186434580571103	12.580511578712521	27.67911758332228	20.48257588989263	23.572535867906087	22.950509893631406	24.779673625334077	28.972833299623584	38.61308528121916	16.04418780224369	38.312023198359945	31.6436838709651	33.13721878281904	26.839068236326593
1.5731462925851702	35.74137177089148	27.95596257328257	23.375399742225913	33.5847993980398	23.86366574772198	24.460170086261456	17.860827615082172	12.47253730063183	27.11549540808928	19.767548125786956	23.540416434710455	21.56011418893749	23.445583127499784	27.964061104774167	39.02640557946013	17.028461207031	37.542020926129595	30.849713595696883	31.351549137422207	26.237163319456585
1.5851703406813629	34.62625598082783	28.07822888839158	23.45029652322302	32.233606530789544	23.03825899128669	24.676349980247096	16.54403401728144	12.387863545226779	25.575642417341342	18.817741409962036	23.68491428785792	20.093027763210358	21.88762475603194	26.484288244909624	38.50907191883207	18.33314369716286	36.89249501874098	30.329431269469563	30.22439135030563	25.571929820584124
1.597194388777555	33.76590931089468	28.258173093370768	23.797493594775766	30.706051133662868	21.850892461776063	25.174845574293705	15.321358316425233	12.373066499621011	23.187859816949192	17.584442214340093	23.957637990448156	18.671247945124616	20.216104464943236	24.643063020985878	37.167920870971756	19.746820306597954	36.32924891963486	30.04761552560862	29.797492568218683	24.87353913834964
1.6092184368737477	33.16445727747533	28.300329047149386	24.38610271923966	29.154877566900637	20.384489190842974	26.00749719189163	14.31281420479363	12.473507612017302	20.182901774792104	16.117122251701357	24.301952794925377	17.373983289916566	18.573001898695356	22.59851031026745	35.183895647623395	21.0365705528508	35.77115124652397	29.906375424249845	30.014167412153245	24.17072144284263
1.6212424849699398	32.77003435183202	28.03282955405865	25.121131753646754	27.746165279825966	18.723424558688315	27.142410477098196	13.66448761893616	12.714853966653243	16.846988238673013	14.551263494631895	24.652787036228325	16.228442271594112	17.099230720045902	20.536285599721314	32.780125689325146	21.999096660098843	35.1071787291049	29.785535352561634	30.72514701786092	23.485653598451858
1.6332665330661325	32.50887830893454	27.370121733167597	25.853694752318898	26.621145307287538	16.942622171861927	28.447209701501293	13.521401772906872	13.087397335229983	13.471516552285244	13.06460456251603	24.939202935092332	15.213441768663511	15.900511757881628	18.64531795577564	30.18116720156485	22.510478556201036	34.2252312196221	29.590187545997765	31.715740916162495	22.832098529209013
1.6452905811623246	32.32513165248992	26.35313207581659	26.41512132027145	25.86236942156975	15.11207709798784	29.69936925476466	13.988221040165037	13.541269443764156	10.309251280396381	11.817932675569311	25.08955188046037	14.273463870191625	15.023736530774741	17.094089208469512	27.572404865622893	22.55831720133188	33.04612597554389	29.288308837142555	32.7468461278854	22.216669461064104
1.6573146292585168	32.205881338283795	25.147891069033093	26.66294048374629	25.474747905454826	13.310229113821983	30.6260490637461	15.091164380861265	13.995730389848639	7.5445900928999325	10.902900073867693	25.036604790692532	13.340270747631022	14.450999340731428	16.008281499675153	25.070673235235624	22.24528013619412	31.553066740628008	28.925303135467338	33.59888870479944	21.641657486453596
1.6693386773547094	32.177614873779575	23.998708189290046	26.521531573103733	25.386262727759902	11.63505719588709	30.965260815480804	16.75618477251865	14.359420852339015	5.281919297552588	10.316510991371942	24.72033937084801	12.35851809775957	14.110844185944725	15.450429991081727	22.71469704316597	21.76158772604885	29.80642703482291	28.61122926242618	34.10896715449114	21.107447955561703
1.6813627254509016	32.27441581948375	23.149878634538723	26.00259780463683	25.466801007119187	10.203163862041762	30.53166047329446	18.813446651439158	14.554362449117516	3.551806253858553	9.97120064916064	24.08868380262474	11.309992761015966	13.899739078105835	15.405118545824259	20.477702600348792	21.33280859950372	27.93714749188772	28.486093246448604	34.19497078590927	20.613241606124184
1.6933867735470942	32.49271762683377	22.76278436190801	25.199024459497654	25.558589859256063	9.133538523064678	29.267596003179328	21.0283018764492	14.536008879249835	2.3308961215194595	9.73533781159582	23.099189422533506	10.229218976215657	13.704723648973818	15.776431102677105	18.297140191549282	21.15633275107134	26.119017253761598	28.67500094785018	33.86344428949316	20.15606811087786
1.7054108216432864	32.75504372989154	22.857722228603723	24.2560440596397	25.509198575411865	8.520892043225928	27.26419826569399	23.148734150851972	14.303791467539721	1.5688838047088434	9.487266680615312	21.724965770233197	9.203545731520306	13.421138104590353	16.40402603979479	16.110944367890653	21.34370467091794	24.528002034938012	29.246541881728845	33.199579231492244	19.729169623120466
1.717434869739479	32.90236511498327	23.30117542767478	23.33130583233307	25.19831420106391	8.409421855320703	24.746303715613685	24.953316600772688	13.899539674144398	1.2152573766171024	9.161269799782199	19.965587873348564	8.354867371262305	12.964691657344588	17.098649148030184	13.888225124287372	21.885563210054194	23.301833334528375	30.185408588690237	32.33940427906942	19.321184220259003
1.7294589178356712	32.72316631625273	23.843350845925812	22.55749679008323	24.552282658749192	8.778667656688366	22.02536586205462	26.28467114650893	13.394009683470717	1.2393881576083339	8.767770446486706	17.85963044459177	7.806847966879657	12.28089571177144	17.689158410965614	11.645090991962016	22.650591832425256	22.51250907667795	31.385984398725324	31.42797977093111	18.917097798355726
1.7414829659318638	32.01248656038338	24.193753312839142	22.017648743592563	23.544941621114408	9.548250624708096	19.433020123687747	27.06039887142972	12.864804711586482	1.6393356772767538	8.380879735862973	15.492717511938919	7.647839604778515	11.354638792251567	18.065898785649146	9.442159314856642	23.420236286696426	22.15829337548099	32.668903725902865	30.57318415154679	18.50102060692543
1.753507014028056	30.642337736725985	24.11017373904822	21.73685831873783	22.18806756422726	10.599932616972035	17.25255987958672	27.262865846271524	12.372336771691591	2.436994188069651	8.09952446059413	12.995529271462445	7.902286584871207	10.219191552767587	18.20406353611871	7.366868741506967	23.949557164828683	22.173448200933084	33.81766929453058	29.80969702343189	18.059998025914535
1.7655310621242486	28.620235023273796	23.47243729679663	21.688327687256113	20.517950523188535	11.807523241506686	15.66542203702409	26.91675956628225	11.942868716642632	3.6599687603103446	7.998582882337394	10.530045705358264	8.52069389804928	8.960363707902975	18.15708744278073	5.508501383192872	24.035492179853573	22.447749155648832	34.627251186880024	29.08798941411999	17.587644726758157
1.7775551102204408	26.116051917284896	22.31750029165125	21.80870430746347	18.584759181228485	13.061646062094932	14.725056920757606	26.066123531533016	11.566798269247036	5.314062339404699	8.08980836951303	8.26733311763966	9.391213819648957	7.710871482589619	18.021733791781795	3.9352065325652164	23.570810954403512	22.846851016606035	34.95210460623601	28.29619217359018	17.086464667644176
1.7895791583166334	23.44701519494623	20.82518581000812	22.017809010570513	16.448364262303414	14.279270016887317	14.362534425822307	24.76031526638815	11.214911361286083	7.354168097677094	8.307808012669854	6.363572779189579	10.367671171999364	6.632822455059971	17.88816995800754	2.6801518001515814	22.56677774698612	23.228546832506712	34.73934133409323	27.31017595939479	16.568137447155156
1.8016032064128256	21.022740266440366	19.259958455455642	22.239431749074726	14.179703812996049	15.39607629245554	14.419289470022262	23.052819979810728	10.866877354432292	9.664285707793004	8.526063667587943	4.941000851438585	11.303135141076147	5.890673551957842	17.79463092965346	1.7395659303300788	21.13849868899758	23.45569025204738	34.035916746302874	26.054278088130687	16.051612470315956
1.8136272545090182	19.263001688342687	17.88835319646807	22.420980692004026	11.863123211208444	16.34912188415208	14.695449891254158	21.010707912020965	10.538981751642936	12.057121334953086	8.596199728430946	4.077273079370562	12.077535479726098	5.620391227999074	17.704387651452933	1.0809874075865336	19.460069531171243	23.409932120089717	32.96677037373449	24.548248262782277	15.559401917073178
1.8256513026052104	18.507686917565376	16.89906814226714	22.5493257820685	9.594461882744246	17.062866638555793	14.999442207756912	18.727964396279365	10.296460080301149	14.298654913784139	8.395118100243167	3.8025848072758235	12.6123788470853	5.901401970755319	17.51361024378449	0.6572575903107704	17.707008549759173	23.009105855840097	31.69122404311865	22.919315224823144	15.112891378648342
1.837675350701403	18.939900230682802	16.350696207080567	22.658650875078557	7.4722861357153425	17.45020087728332	15.186429634184993	16.334196986970916	10.24157036509182	16.153772864344056	7.8625143705593885	4.101176189050072	12.872663392966956	6.7367168884491555	17.08649268108747	0.42131758810387276	16.007133927250802	22.225987561449223	30.353152588158224	21.3713501390228	14.727695236975281
1.8496993987975952	20.539739650697236	16.161585288315415	22.82527690506417	5.583909641005037	17.43210277169273	15.178087456502308	13.991618691727655	10.479388480257832	17.439126624836533	7.016177813643543	4.9139792754924905	12.86151786026543	8.044751696153225	16.303936677973148	0.3380977527117813	14.416638667950162	21.10091916517806	29.042576647146774	20.12075016035564	14.410009538261534
1.8617234468937873	23.07909912544028	16.141646340612063	23.14624026303619	3.9911336175262075	16.969013555225565	14.961976641696634	11.87721156591738	11.073994849537305	18.064012462533256	5.941903365712167	6.1415396509743205	12.613837262855782	9.664782699759812	15.108075334316194	0.39153338418594014	12.927421640304468	19.739547066547217	27.78115843883335	19.323199058335483	14.154596122281559
1.87374749498998	26.158630501933175	16.05270734455204	23.703691551849644	2.7211537555393823	16.089399318020632	14.573706339536894	10.152411440484121	12.013012955240843	18.043189102208796	4.764512995275084	7.648982216135192	12.191307940192106	11.376531727367162	13.527912425201116	0.5860072126006184	11.499171022704775	18.29153415597691	26.533830235937444	19.02017318817077	13.944624496259301
1.8857715430861721	29.27860826759543	15.676730503579215	24.524403414069017	1.7657840333633381	14.900222175405316	14.068713477478456	8.92784723835221	13.195863928468977	17.476848994225122	3.6123312595809365	9.27570558265689	11.676028663459329	12.932358472905886	11.679324173649885	0.9420451471447573	10.100522751041343	16.914607090855895	25.23810367768975	19.12642672374255	13.753288188171807
1.8977955911823647	31.927893811388376	14.871509387949665	25.54918698117511	1.088587256652752	13.570671060080436	13.492823994590116	8.23382894124895	14.451879216308303	16.50727280171017	2.5875712560041495	10.851050805280154	11.157793792781177	14.097717602599495	9.741846227318435	1.48635311820091	8.741503851612832	15.735884908663689	23.836368167090857	19.462770856017947	13.546974422982816
1.909819639278557	33.67143791361553	13.59999455378167	26.626806057505952	0.6366530762070504	12.291510436101463	12.861270031890088	8.007062812809542	15.582655292887713	15.271570406100725	1.7504033076391448	12.214455867479554	10.713217837792232	14.692654045564467	7.921370393820502	2.2370482689751103	7.484715579689722	14.824361609728715	22.29741951344996	19.819716309337174	13.289701227072436
1.9218436873747495	34.21801717393565	11.928993190248208	27.539343071350444	0.35282682938877863	11.222919818035042	12.153489527408455	8.100111125686222	16.41362424567871	13.870018711486741	1.117928665668366	13.236419633324052	10.381509972570669	14.625528731052157	6.4100528476407215	3.186622605153278	6.432236889775518	14.183203114719307	20.620738450205053	20.025432038685082	12.948369296948023
1.9338677354709417	33.45590745804927	10.002208644431338	28.053337731046753	0.18511948511508408	10.44920342197515	11.325496045697571	8.313311631019046	16.836422920864972	12.360016668844793	0.6739957476237954	13.83614107583377	10.147185424743643	13.91099305131819	5.352622097331428	4.28734883096747	5.694469885808533	13.761126215756448	18.82659488444334	19.99134877924596	12.49804473684824
1.9458917835671343	31.45295802464546	7.998837224160383	27.979351868302558	0.09189092120732098	9.95692315643991	10.334464043088161	8.44134400897327	16.827478836580777	10.772191109585156	0.3835583985516849	13.992684842791919	9.939945007003491	12.667581266613883	4.823960086591925	5.4452089504188335	5.352587092320692	13.474139553321093	16.941697076560686	19.720183517839228	11.9261571044735
1.9579158316633265	28.426047582284017	6.090961815405382	27.218265498312945	0.04313090475099237	9.644541647277919	9.164716889225641	8.321155555729783	16.437728426491386	9.135204430000245	0.20602350847035877	13.747704812114488	9.655397611720689	11.095168649855653	4.818961261561289	6.527491512140775	5.4268992390595585	13.226860176846241	14.99045076414059	19.278232810236204	11.234470689243377
1.9699398797595191	24.690582998120426	4.410882146426481	25.77838589673102	0.019134548958723914	9.35994020589893	7.843622818334023	7.866944444119487	15.759763770770682	7.4941644154942315	0.10444832114659681	13.198298110536852	9.19052603840322	9.437304434949919	5.253932553780172	7.385298386687831	5.860552187129934	12.926915578269027	12.996361043136687	18.74821282485516	10.438172143355231
1.9819639278557113	20.602507843522986	3.034567942573365	23.760543227740904	0.008020856331226636	8.951947044377835	6.440674713168668	7.082169064290161	14.887297990326859	5.913813922298277	0.049978015253030465	12.47898715788024	8.480308434046433	7.936545322313325	5.978991915391732	7.8863408076031805	6.523336129126456	12.492843764514717	10.990587275263143	18.184502709516487	9.562313901870475
1.993987975951904	16.50389367614126	1.9815994393746295	21.321766887367847	0.00317604743162831	8.317443850324036	5.050806692782734	6.04663150470548	13.883941037129501	4.467186337328979	0.022570734366109808	11.733545380563804	7.5209695655768165	6.791657643076595	6.801320705524144	7.948180117835581	7.235275684474102	11.86031093569597	9.019931664336779	17.588192299535997	8.636757905451157
2.006012024048096	12.68012260315245	1.227284834537556	18.634931140281445	0.0011877701532633901	7.428467867213082	3.7696736075357093	4.8852358048400335	12.772921647806186	3.2175633627226303	0.009620539126689406	11.081084225316962	6.371401361390749	6.124244105624154	7.517875148248326	7.560390657950779	7.8046128011685605	10.99062053272022	7.1472062648291415	16.90857695267738	7.691211643541858
2.0180360721442887	9.33323806242492	0.7204218262029124	15.859198994913124	0.00041946088900301955	6.332470833066481	2.6709751025456137	3.730432940844704	11.549100999988063	2.2032244390794515	0.003870249579993432	10.585187641286723	5.1339244415267125	5.960006421572024	7.952884636542222	6.787425494142274	8.070490162745457	9.880757518920232	5.44195092386118	16.066531942151258	6.751711162751701
2.030060120240481	6.572805259312539	0.40056784033059	13.127022801461255	0.00013986637506381992	5.1294438761623695	1.793424722153768	2.690614110529783	10.204401936836469	1.4311493730610882	0.0014694800615394272	10.23695780160507	3.9237080055130438	6.227428215597531	7.991819801981602	5.7510904275173385	7.938470331388584	8.569743116317774	3.9652803043407183	14.988129020756425	5.839140331121187
2.0420841683366735	4.422666131212068	0.21085322099461015	10.543986724534445	4.403099112155068e-05	3.9373446501634235	1.1397226703418957	1.8323520418847874	8.752573880017236	0.8805025673020899	0.0005265907214753172	9.960049472247197	2.839141935534567	6.774371995162375	7.602207254064002	4.5991713946924655	7.398483211628723	7.135519542017572	2.7556921519912545	13.635455654100863	4.9695086905053785
2.0541082164328657	2.8394521293592434	0.10502575285255757	8.193126915515535	1.3085677602769661e-05	2.8593009317943787	0.6849189202869647	1.1780097505588296	7.241228010330863	0.5125316581565417	0.00017810137342233663	9.638140883436444	1.9427509465798005	7.40044678355559	6.834508241791425	3.4713089540559383	6.520187702389249	5.68048584091102	1.8216707290087601	12.024725889260793	4.15515848562605
2.0661322645290583	1.7370968005071812	0.04948188048539974	6.136867716762013	3.671155010211282e-06	1.962526831404435	0.38899233157111573	0.7148689722255912	5.746607922381859	0.2820489812977686	5.6852003219049177e-05	9.15603534429959	1.256227159912276	7.8996303478612875	5.8026802268978654	2.4728126750133796	5.428333510562299	4.309498562817671	1.1431534221869324	10.2272126188485	3.4060071488522836
2.0781563126252505	1.0113739815878058	0.022043441668924614	4.414765037248626	9.72208490582893e-07	1.272387971926508	0.20870081920371833	0.4094654562337881	4.355184783234957	0.1466606486389989	1.7128078421491512e-05	8.439470154233225	0.767255026982384	8.104139859495465	4.651135333195667	1.6625451302633223	4.267317076743003	3.107944270046155	0.6799341882656366	8.354268267455051	2.730242607721587
2.0901803607214426	0.5597664881730277	0.009282510703040208	3.0397982305570057	2.430254826175672e-07	0.7789745293360438	0.1057460617464332	0.22136458283476507	3.1414608463977722	0.07203285042872296	4.870301428641034e-06	7.479140333705189	0.44249258612088155	7.918675812565585	3.519144614775276	1.0549695962375065	3.1668250390516204	2.1272662277376932	0.3828785064132935	6.53227558653787	2.1343210271920334
2.1022044088176353	0.2942313289547322	0.003693974849807385	1.9973464277996453	5.7341449194747835e-08	0.45023466649634386	0.05059129069248912	0.11295146534416797	2.1513479440363787	0.03340931340589151	1.307035382183804e-06	6.331336488876911	0.24092847460797504	7.335737791989456	2.513368952885593	0.6318161451793282	2.2183219819923	1.3816630427398169	0.20394910654402457	4.875744801825724	1.6224565559261797
2.1142284569138274	0.14679494918623268	0.0013889016488740343	1.2492320026719725	1.2770302115130703e-08	0.2456487953261134	0.022850733964139093	0.054395698482778844	1.3962770235263493	0.014630205227663517	3.3105727793407953e-07	5.097399221820177	0.12383312119922718	6.42811388125931	1.694741233947685	0.3571295370291485	1.4666697707175163	0.8550044376223969	0.10270279132499145	3.466387402004971	1.1959578974098488
2.12625250501002	0.06960850527178718	0.000493309645086891	0.7422237303564213	2.684370796417651e-09	0.1265084739309934	0.009743098695451093	0.024724303946477975	0.8577659539875319	0.006048232443630972	7.914130735592557e-08	3.8920505798653307	0.06007879569353685	5.322069200707403	1.0799459354461778	0.19052198490407468	0.915241240240483	0.513781343551547	0.048870590700253236	2.343106689635552	0.8527780026761799
2.1382765531062122	0.03178169387606571	0.0001654902724905911	0.4182523242201026	5.325844005821478e-10	0.06149440763384692	0.003921380139604224	0.010606430681372717	0.4983336127417446	0.002360298621456227	1.7856139962381774e-08	2.813197005045535	0.027511992428572843	4.160960844757776	0.6530846260406316	0.09592873102644701	0.5390493960730355	0.3211914158027596	0.02196727355807024	1.5036649623180776	0.5875511528224376
2.150300601202405	0.015134205025005426	5.242946586581217e-05	0.22326564081765102	9.974248083378637e-11	0.028213165966995687	0.0014897270189816523	0.004294370170264912	0.2736274065599163	0.0008694448227035406	3.802386164817155e-09	1.9227382977944274	0.01189124258232715	3.0711765691392774	0.381370325631236	0.04558653436821264	0.2996460034004574	0.24872695134668657	0.009325346401094272	0.9150376740735509	0.3922339651835149
2.162324649298597	0.010363069987781887	1.5685157598516922e-05	0.11279275737836791	1.770647388812698e-11	0.01221692148344349	0.0005341796173383616	0.0016410219393051724	0.14193916428919168	0.0003022994431209282	7.642037032448276e-10	1.2417390383751863	0.004850977608957068	2.1397157868587655	0.2296959047640639	0.02044601758217066	0.1572077645431833	0.28352044136643706	0.0037379990140697637	0.5275200666981166	0.25727574194152675
2.1743486973947896	0.014426052689696383	4.431885261733805e-06	0.05389048519956724	3.4747681208202825e-12	0.0049930011859490265	0.00018078893486238388	0.0005918529262343312	0.06953764533379445	9.920685857908016e-05	1.4495938276081607e-10	0.7574235502649573	0.0018677701360644775	1.4070811313526632	0.17131136701400748	0.008654961856535434	0.07784386757732345	0.43102939577662946	0.001414634886363531	0.2878825248749022	0.17306487731062234
2.186372745490982	0.029414237205812512	1.188280664394101e-06	0.024338190678393767	3.8418389790590455e-12	0.0019259685990521435	5.775028691375042e-05	0.00020146407320416126	0.032167993276752974	3.072892523261559e-05	2.5951818803034924e-11	0.43624095794909007	0.0006787451925290587	0.8733332273057606	0.19407462740652237	0.003457847707702372	0.03637972429448463	0.7130145707943285	0.0005054066143710346	0.14862727526107006	0.13128683704640415
2.1983967935871744	0.06285177380077311	3.28412382120803e-07	0.010386150297817606	2.023310291948145e-11	0.0007011695089946334	1.7411251550661174e-05	6.472406187788437e-05	0.014049232924226258	8.983572307678762e-06	4.385039857102927e-12	0.23720251576924575	0.00023279703697900295	0.5116014901168272	0.30285989458365536	0.0013038596363489554	0.016046444866730493	1.1606176507255537	0.00017045118295453172	0.07255600789738131	0.1258247834563276
2.2104208416833666	0.12910003653265473	2.0527061456818413e-07	0.004188173067583976	1.1358300573835873e-10	0.00024092525034106874	4.954461730566948e-06	1.9625387064719122e-05	0.005792461911258344	2.478809450145571e-06	6.99300060235963e-13	0.12175070405041073	7.535886044522875e-05	0.28285996669436425	0.518620517669147	0.00046402362828750155	0.0066800944527037115	1.8025263214547458	5.426260515461611e-05	0.03347870036352474	0.15293993739914546
2.2224448897795592	0.2512168856869743	5.687603269900648e-07	0.0016004692224008195	6.037466866008968e-10	7.813158144306618e-05	1.3306126639738515e-06	5.616360727508034e-06	0.0022543752051741904	6.455458397949866e-07	1.0525381876396695e-13	0.05898676003304332	2.3023782312327914e-05	0.14760444969465725	0.8738898843754606	0.00015585962447242367	0.0026246457960990076	2.6493973769207186	1.63052494432592e-05	0.014596484992323097	0.21065541126568063
2.2344689378757514	0.4621865653506749	2.1484341676235768e-06	0.0005965825787368493	3.0291132926256235e-09	2.391419372119783e-05	3.3728346373439173e-07	1.516966758718678e-06	0.0008281775915152313	1.5867158799049695e-07	1.4951901698091244e-14	0.026974338808556556	6.639021003421155e-06	0.07269937745854844	1.4040465615546915	4.940961056060126e-05	0.0009732922830872488	3.6778494627796396	4.624547426754799e-06	0.006011806941300723	0.2974871009002405
2.246492985971944	0.8040379177028494	7.85937325802659e-06	0.00027206337454890205	1.4343707557889961e-08	6.908312602120276e-06	8.069550832089862e-08	3.867069403084636e-07	0.0002871926317640748	3.680935393441829e-08	2.004653331062592e-15	0.011642582223081477	1.8068252800947616e-06	0.0338053524034151	2.1342295712811183	1.4783372212211718e-05	0.00034064563100512786	4.8194687493666555	1.2379919527999738e-06	0.0023385898784496397	0.41086609362756343
2.258517034068136	1.323347944139898	2.7189863023266146e-05	0.0003018518147709571	6.41049586968616e-08	1.8837553685502165e-06	1.824864095225292e-08	9.304362449708783e-08	9.410225458315492e-05	8.059411975131043e-09	2.5366841910206293e-16	0.004742892179250482	4.641013610951369e-07	0.01487244342254994	3.0635997765490806	4.174648052355712e-06	0.00011253442486354772	5.960835485885373	3.1280033198448567e-07	0.0008590702876559599	0.5457263320833052
2.270541082164329	2.0623722370863904	8.884791817210074e-05	0.0007162879100024552	2.7039963633980536e-07	4.859626304345488e-07	4.044699593828265e-09	2.1147342946254506e-08	2.9520844663164193e-05	1.6654614226724089e-09	3.029547754978095e-17	0.0018235950125722407	1.1251074079088949e-07	0.006289617105130053	4.151118833759443	1.112629317531145e-06	3.513272082937608e-05	6.958313371203932	7.45955633646343e-08	0.0002979727209534951	0.6937414473282886
2.282565130260521	3.046689262731413	0.0002742368903940088	0.0019217643907516874	1.076477252742579e-06	1.2400718900870205e-07	1.6316014328910213e-09	4.640647081295231e-09	1.0364863704373502e-05	3.24840629690577e-10	3.414866938026662e-18	0.0006617624494665762	2.5743021296208528e-08	0.0028501152306033652	5.308797694940768	2.7987583757295455e-07	1.0544288859966545e-05	7.666307845253762	1.6790049706957947e-08	9.757899931482202e-05	0.84355908944892
2.2945891783567136	4.272363737364437	0.0007996444814164445	0.00497131923085095	4.044714634696734e-06	5.601160632262427e-08	4.364743135788279e-09	1.5150643482867653e-09	9.297614568210752e-06	5.990060573118479e-11	3.6332073601179676e-19	0.0002266536904976491	5.5591628268733e-09	0.0021548463088090675	6.40788413231867	6.644534927378501e-08	3.7576212157409944e-06	7.971739296580752	3.5668249439472753e-09	3.0167270784982163e-05	0.9821151070904888
2.306613226452906	5.697186837197128	0.002203048913836023	0.012165162641887628	1.4343501763060757e-05	1.321681275903534e-07	1.9752362946014054e-08	3.1818147494444573e-09	2.4718025370392683e-05	1.11023355406177e-11	3.684000536293373e-20	7.326716828293696e-05	1.1330356984906643e-09	0.003681374694618638	7.299920796828079	1.4888400622703432e-08	4.126291533255574e-06	7.823557283632437	7.151558648945153e-10	8.80420711330402e-06	1.0967810492080023
2.318637274549098	7.240335484589915	0.005735616392589739	0.028104207488211887	4.8007243620451994e-05	5.200992383878447e-07	8.710140754039994e-08	1.4274137729786025e-08	7.889855962121061e-05	6.17957423858731e-12	7.503673308712901e-21	2.235328352085442e-05	2.1795262070912875e-10	0.008557532535150054	7.848851220602822	3.1485875919625716e-09	1.2251032666872666e-05	7.246690935167516	1.3533416159293563e-10	2.4254892234009162e-06	1.1778126082825104
2.3306613226452906	8.792284291157243	0.014113905957967552	0.06128477858075591	0.00015165007409647066	2.012087848478179e-06	3.629585634637472e-07	6.367565285204642e-08	0.00024277083595651138	2.6740972544944418e-11	4.287947864903831e-20	6.436624344221703e-06	3.9569894317151667e-11	0.020038533640111777	7.9648639551558835	6.284457430081705e-10	4.075193150137817e-05	6.335187775596869	2.4171358283814936e-11	6.307383158215934e-07	1.2204325220912653
2.3426853707414828	10.232848186786669	0.03283360455469239	0.12614516660009217	0.00045212941004580315	7.3628641003542775e-06	1.427563455730975e-06	2.6863904859251923e-07	0.0007061663936318615	1.4785936514468064e-10	4.22699914365458e-19	1.7492813850517264e-06	6.780347798301921e-12	0.0446852582466746	7.6284255585099086	1.1838702237922492e-10	0.00012964449407695472	5.227132644402242	4.074561462740904e-12	1.5483204126719878e-07	1.2259668064660614
2.3547094188376754	11.451907736767547	0.07222685720176648	0.24510536690376897	0.0012722344882676968	2.5435846291968547e-05	5.2993315832154514e-06	1.0697517206710416e-06	0.0019388952943713124	7.789334059859296e-10	3.961203025306978e-18	4.486893007771934e-07	1.0965371125555233e-12	0.09415971609937172	6.895658423982551	2.1048728806340195e-11	0.00038962346511448547	4.0705381147566015	6.482557577902736e-13	3.5945017314205314e-08	1.2017489083855262
2.3667334669338675	12.366776103559161	0.15028120375016762	0.44961767045221773	0.0033787483505812615	8.295110700178378e-05	1.856668457993085e-05	4.020522113900082e-06	0.005024465679566986	3.874039259392526e-09	3.5041015119170795e-17	1.0862163211394718e-07	1.67370524917797e-13	0.18729474718198735	5.883027040725144	3.5325669003925384e-12	0.0011052185461326242	2.991743842223258	9.73413156223035e-14	8.254331431930218e-09	1.1599134052387214
2.37875751503006	12.932838133648401	0.295846651099294	0.7787729981562617	0.008468935105486691	0.0002553863138419162	6.139552903095654e-05	1.4261536578978828e-05	0.012288814336088088	1.8186153082970868e-08	2.9259087010132063e-16	2.4818501787035276e-08	2.4111204103061278e-14	0.35163583968180623	4.737074599937199	5.632493400311577e-13	0.0029589486153045667	2.0753017936296265	1.3795361496831169e-14	3.707201337931979e-09	1.1155535686474412
2.3907815631262523	13.148253078981924	0.5512253804223423	1.273977274975293	0.02003484746726924	0.0007423423060507725	0.0001916154616748453	4.774573648539796e-05	0.028367063405686337	8.05814135414645e-08	2.3061416587471466e-15	5.353609300895665e-09	3.278257758237858e-15	0.6231186502624483	3.600011424994527	1.1191659868728017e-13	0.0074767196897744855	1.358696299505238	1.8452439988865915e-15	1.0338527744812694e-08	1.0848496073411782
2.402805611222445	13.05606827168414	0.9724166359826631	1.9690651031871678	0.04473295156408306	0.002037429004640482	0.000564441785679367	0.00015086461087976432	0.06180207457561789	3.3701920247646424e-07	1.71577387405367e-14	1.0995293005999518e-09	4.206797163290795e-16	1.0422605322940948	2.5821520339486557	2.0796180261731013e-13	0.01783072801321555	0.839552385977325	2.3294812090406064e-16	4.546330066469262e-08	1.0836123071689694
2.414829659318637	12.745886044002894	1.624852015999787	2.877127344889344	0.09426562533910826	0.0052806087342590294	0.0015693057206482468	0.00044990914367937554	0.12707964861359478	1.3304879677877625e-06	1.2050130576670285e-13	2.6834025344453005e-10	5.0950015818273724e-17	1.6456705950447401	1.7480104120309496	1.2852776288248494e-12	0.04013389990420665	0.4896181313187853	2.775550958854443e-17	1.9414049310047955e-07	1.1263128981915898
2.4268537074148298	12.35292890089573	2.5728359194586448	3.977828847977858	0.18748366997129304	0.012926299361706582	0.004118158958031878	0.0012663308719306264	0.24662280696607009	4.9581243799069415e-06	7.988974338976373e-13	3.5912909451888785e-10	5.823999778294821e-18	2.453179621093294	1.1168388078038243	7.93126920418151e-12	0.08525856151073914	0.2694955080800365	3.1212151215620765e-18	7.833678767841152e-07	1.2253046934110143
2.438877755511022	12.048359039583815	3.8625369018725952	5.210855211006375	0.35193127321786877	0.029890706091768176	0.01020038671063363	0.0033639920471460194	0.45172565202505216	1.7441795505812e-05	4.999989793527866e-12	1.65397040860598e-09	6.28322558419669e-19	3.4533401572081313	0.6734746495259746	4.626316984087075e-11	0.17094211465271353	0.14000077132217553	3.3127042758423394e-19	2.9834611466246603e-06	1.3898232253803229
2.4509018036072145	12.014905870267572	5.501206192635623	6.480791012329137	0.6235002862430624	0.06530928618508393	0.02384866702899437	0.008434297088326836	0.7809092590359269	5.792337222776995e-05	2.954192202637642e-11	7.976512109888548e-09	6.397764808634456e-20	4.592572279543219	0.3832977632721301	2.5479563903910694e-10	0.3234780036072435	0.06864333226131986	3.318406667682101e-20	1.072408211975317e-05	1.6245771002743599
2.4629258517034067	12.40769143091581	7.438485580398107	7.6752720412189355	1.0425574044917505	0.1348723933502347	0.05263432110536969	0.019958611148923354	1.2741211722520969	0.0001816069504178979	1.647837135601208e-10	3.643997572722237e-08	6.148428923629408e-21	5.774331639658446	0.2058901605866759	1.3250131384680835e-09	0.577730669658971	0.031767961165470565	3.1409209529087166e-21	3.638180027444842e-05	1.9281858638226972
2.4749498997995993	13.30919329013435	9.557646642365304	8.692400638721631	1.645311561521547	0.26335847778124416	0.10966447505771312	0.044576038363512524	1.9620286038342523	0.0005376022788238237	8.677846249938811e-10	1.5713782512506268e-07	5.588221934095069e-22	6.872937994186935	0.10438045248000752	6.506378634512851e-09	0.9738495740137273	0.013886110893601328	3.250282582609168e-22	0.00011649103862542638	2.292099374588593
2.4869739478957915	14.69436286662149	11.68371840783004	9.467788400519039	2.450653668231413	0.4864705843784329	0.21572762792640895	0.093965007431225	2.8515738927138243	0.0015027349996486186	4.314694239903843e-09	6.395425614006784e-07	6.247525395330476e-23	7.761825707786631	0.04994442681891798	3.0169691532490984e-08	1.5493367301983678	0.005762646091668973	5.50971826452105e-22	0.0003520344184568869	2.7006834426311848
2.498997995991984	16.42213184943942	13.61094909432129	9.989620920910554	3.4451102995739693	0.8505727933223524	0.4007403699662166	0.18695230505642585	3.9115532871891108	0.0039668862767720066	2.0255785303745833e-08	2.4566455571788378e-06	1.8074712484626614e-22	8.349469717033694	0.02255480968862504	1.3211077636445566e-07	2.3264345680738985	0.0023646676453946327	5.8242431053080395e-21	0.001004065430098505	3.1328120127863115
2.5110220440881763	18.261390476643427	15.144878733911046	10.29397889920233	4.571048909442524	1.4087542662762722	0.7031490011479445	0.3510802836849352	5.064082672998615	0.009890763187947599	8.979088642989652e-08	8.906351463456866e-06	2.0042836312000873e-21	8.61108763650681	0.009613368190810365	5.463451284742384e-07	3.297118948741904	0.001235728491725988	6.066632952142009e-20	0.0027028577221583252	3.564738004665049
2.5230460921843685	19.94614249442566	16.147225788689706	10.441374140811554	5.724397707402801	2.2122097349350915	1.1657851103249388	0.6223169020320876	6.187899219511077	0.02329729835451873	3.758594653853891e-07	3.04748400655656e-05	2.1427528688121036e-20	8.603446086693827	0.003867196687537013	2.1339552522386517e-06	4.4105568437957	0.0014665320845674411	5.965927440501451e-19	0.006867025272796415	3.9735202666145604
2.535070140280561	21.242268614631328	16.568325141825213	10.48495040813857	6.766551124485536	3.2974051883591615	1.8272977405193216	1.0413047361694083	7.1365222027121815	0.051853731001655794	1.4857913681433612e-06	9.841636509754328e-05	2.162380647544965e-19	8.454950839644916	0.0014682541256562692	7.872694524105084e-06	5.569316768843995	0.003248588283017194	5.537241710216176e-18	0.016466390559281223	4.340107237060539
2.5470941883767533	22.00331790454694	16.4545056706383	10.445788798761505	7.550587957100157	4.671598119198952	2.709921271259789	1.6449727173066317	7.768839893855398	0.10908885343205652	5.547045434466294e-06	0.00029996977041771457	2.0595716509631865e-18	8.332114879775997	0.0005261270168765634	2.743560303172711e-05	6.639476905728991	0.007972091166825844	4.8505756110912136e-17	0.03726597740670314	4.651384743137581
2.559118236472946	22.197538466413086	15.926448949125898	10.307962584747361	7.955936720572045	6.3011346963811175	3.8066574217176776	2.453832281708527	7.983902368105836	0.21700161512843352	1.9560201130117856e-05	0.0008629228181333963	1.8514242293478928e-17	8.392660131451892	0.00017793699915306469	9.032224510536772e-05	7.475604024706059	0.01887836817470698	4.010304516666238e-16	0.07959962564288095	4.90096357874416
2.571142284569138	21.90045992903982	15.13601752702186	10.036332696437015	7.921008456063473	8.107425190168561	5.072885242944088	3.4577209192884624	7.74859050570384	0.40833676059687324	6.515275175461482e-05	0.0023428836634719714	1.5707940808178915e-16	8.740747114931914	5.680118046047484e-05	0.00028093336186242693	7.955606250127146	0.042309816959919595	3.129289186679027e-15	0.16047008272364152	5.088981908577062
2.5831663326653307	21.260695854341375	14.218165582108313	9.60843050972814	7.4627477435080705	9.97386876788493	6.427495430370433	4.605250596266366	7.1084796705337645	0.727239688973923	0.00020501447048098357	0.006003628837018421	1.25781521711867e-15	9.398772452016022	1.713231248347635e-05	0.0008256254552651794	8.015370112150437	0.08952608942883516	2.3046146741488148e-14	0.30532471079108525	5.2214957162724716
2.595190380761523	20.45507912805374	13.256787587899744	9.044245420151642	6.676306413174863	11.76351942636091	7.7658931102963935	5.8032493704715735	6.178300278430875	1.226637444580295	0.0006095054584749391	0.014519823806341226	9.506019666144817e-15	10.303447387641919	4.961152695583389e-06	0.0022928767647124623	7.671654142889655	0.1787970927183976	1.6018993371170496e-13	0.5482962129223617	5.309981062251303
2.6072144288577155	19.649719980917517	12.277228994745228	8.41821378537987	5.715267198547054	13.34328698659744	8.98213594689008	6.930631594836175	5.116091778235991	1.9609212892788013	0.0017122447742856288	0.03314311900268745	6.780548827663149e-14	11.324703866251522	1.7059089360161735e-06	0.00601793405949369	7.025081106720101	0.33702163856269657	1.0508879105031876e-12	0.9292983474228198	5.371077764112202
2.6192384769539077	18.977222057782306	11.266322770056723	7.845829766330518	4.7594787579112685	14.607728694666916	9.992383063496538	7.866129037844099	4.090643071397164	2.9736336318265497	0.004545776696857738	0.07140196328631068	4.564731765375875e-13	12.298531894991417	1.905976660694671e-06	0.014929306187068286	6.241876345119923	0.5995696851074305	6.506715912397049e-12	1.4865660668329064	5.426147041869348
2.6312625250501003	18.531120186228208	10.208831505690508	7.448934838421012	3.980463567676306	15.4952771731926	10.749862022445024	8.522760665746548	3.252539604593809	4.281813452326036	0.011406917043505178	0.14518178195015502	2.9003469477064924e-12	13.062132448069093	5.932943913423991e-06	0.03501224759194904	5.520031608590038	1.0067134146281527	3.8023454487213425e-11	2.2444377784704748	5.499817112928855
2.6432865731462925	18.371058038178948	9.122704909910402	7.31343098132863	3.5126864739349886	15.992192824128573	11.24469753414248	8.876938274940812	2.7152298441881815	5.860795914331631	0.027059231676932468	0.2786122112745285	1.7392776572812678e-11	13.482166634864072	2.0562977910108546e-05	0.07763524077129616	5.049698613490888	1.5953512779768406	2.0971310532055412e-10	3.1984230921785595	5.616773771606463
2.655310621242485	18.529202803118736	8.077291624462223	7.4568392109481785	3.434557661590119	16.123666038408572	11.489280798886213	8.979834653543485	2.546612073449003	7.634550767627164	0.06069091581395103	0.5046332979640565	9.84401255620867e-11	13.472168343649031	6.81131052076899e-05	0.16279328124231834	4.977585515965794	2.386113343295834	1.0916510755619253e-09	4.302206950387402	5.796741862876178
2.6673346693386772	19.01048252975323	7.187066254793187	7.819650860484358	3.759007576223978	15.93585212396584	11.497568112302934	8.944275886219291	2.767183465876645	9.47615112335289	0.12872762799225115	0.8626659342759257	5.258473326512484e-10	12.999997572069928	0.0002133027586552331	0.32288314700172227	5.382018852515987	3.3682947593708197	5.363229709038589e-09	5.462849666360569	6.048678357958278
2.67935871743487	19.784930593361647	6.584043551265484	8.285511530932927	4.432069345875618	15.475760528993439	11.270143013467681	8.91008040504432	3.350052313018799	11.220499025615498	0.2582514476214224	1.3918957345470016	2.6511327034343573e-09	12.088155485125961	0.0006311640474303737	0.6058913512541891	6.261422352573199	4.487592207802503	2.486870812312508e-08	6.549583197411544	6.3661322776567655
2.691382765531062	20.776897055993803	6.380039554542084	8.724421980083712	5.339107071049376	14.776729592022239	10.793644028675004	9.000088982663494	4.2209798344356315	12.687813921817432	0.49014365086649686	2.119729021723261	1.2615008114017452e-08	10.80882947918573	0.001764928424569116	1.0760082872162886	7.536047363754858	5.642881839062835	1.088339339319977e-07	7.417677272215055	6.725937051851623
2.7034068136272547	21.860015895667576	6.632555408487625	9.044249381526036	6.3200472497745475	13.855152261842656	10.054889921573372	9.283431286647035	5.260815200911956	13.713064241275934	0.8802439352827046	3.0471048945012966	5.665364759224214e-08	9.273698575029004	0.0046648945926475215	1.8091231935478618	9.061243678562603	6.696884407471626	4.4953106129400986e-07	7.942902471682563	7.091583547608512
2.715430861723447	22.866406156661103	7.325361144955816	9.232063088097341	7.1947230167649625	12.719586367893305	9.061569286493087	9.759437063730594	6.315161975343856	14.17475753352752	1.4961418142555762	4.134986759026744	2.401333583670455e-07	7.618103118852934	0.011657187637861288	2.881053904017376	10.649702161790492	7.501168560751462	1.7524246748100702e-06	8.056720852854633	7.4209790518533
2.7274549098196395	23.613396790631064	8.368863377324145	9.369562337513523	7.796286792193613	11.388034538931429	7.857671181885616	10.366356289680427	7.214821701097961	14.016723568388956	2.40726423293308	5.298222198082715	9.60641596680341e-07	5.980930734029457	0.027549140388190112	4.34826416112756	12.099258619035117	7.929929424980138	6.447677250713143e-06	7.770339526538364	7.676499053846325
2.7394789579158316	23.943118687939922	9.618649142411508	9.615292590482488	8.006049750699184	9.905484450328718	6.524850063347659	11.0082696326987	7.805729273046988	13.25828608910586	3.6672951854118363	6.412526266284122	3.6270584713197776e-06	4.484236471133272	0.06159282099801636	6.224146299110762	13.222059354048039	7.912140592555087	2.238986617731166e-05	7.178586321301581	7.834123105675179
2.751503006012024	23.76315322944547	10.905420930372268	10.157511857808357	7.780078569235769	8.353760225207326	5.168485772877809	11.586699682256777	7.981247745717823	11.990759604784625	5.290852828583124	7.336793983000993	1.2925043131144102e-05	3.2180418683512655	0.1303252728053822	8.457612021770823	13.87068770736481	7.450800719135386	7.33810606898905e-05	6.441179276995863	7.888605136937774
2.7635270541082164	23.073619013707656	12.067308268942634	11.151521240613866	7.158937826583081	6.849464833250143	3.894741882197121	12.023829473983191	7.7062966887837065	10.360977288769506	7.230105566613911	7.947041373765671	4.3470408424241505e-05	2.234587912334236	0.261095111607861	10.922776690563401	13.95754628230327	6.622106941598191	0.00022698687989498387	5.746397730283613	7.853085504378389
2.7755511022044086	21.969484783736302	12.976666039929796	12.66061834552682	6.257287431321701	5.531166571472211	2.788469229396572	12.271201124390332	7.024216240596965	8.545259344342393	9.360024463142258	8.172410706763669	0.00013798749022839608	1.552921158969214	0.4955241938407583	13.427014158889808	13.46507863521922	5.554868423058272	0.0006626768752098067	5.267285847681432	7.753699861191746
2.787575150300601	20.615593983068997	13.557067332477143	14.618982517637974	5.237143681538181	4.540874898924482	1.9001947692987378	12.30687201709906	6.043260488282171	6.7194744627829115	11.481212798487825	8.020839262197738	0.0004133995371013722	1.1707652630752023	0.8914230837279011	15.739072565321159	12.445724724410596	4.397804920877325	0.0018259428510634553	5.1217839347087555	7.621596318226544
2.7995991983967934	19.202264150660778	13.790239332245845	16.828358346802748	4.2738295236115995	4.005210700111152	1.2454657797816007	12.129687674161334	4.907314334586184	5.0319342878212945	13.345380578429909	7.584061062153451	0.001168919306684724	1.0780043341913685	1.5210644180917305	17.631090151048436	11.011624532983584	3.286123901808443	0.004748504763653774	5.346138220473973	7.48545835542283
2.811623246492986	17.896613586729796	13.71497661515746	18.990647113627414	3.5244399007136296	4.018926361312644	0.8145538538221553	11.758339651570509	3.761033166386929	3.5851150324629457	14.701032386881925	7.018134497547694	0.0031194882419460766	1.2657751783181919	2.4636824727006053	18.92195903985239	9.315328124604351	2.317518877332631	0.01165496468416844	5.887261446969745	7.366847987311427
2.823647294589178	16.80548646388722	13.419694514491287	20.76845573748843	3.1051687187156705	4.630142272143929	0.5873134626948358	11.236362070281068	2.7205696848015273	2.429581505417958	15.348488484583957	6.504020901975471	0.007857175425163045	1.7270825778958008	3.7910689523159924	19.508232903701874	7.524456786774794	1.5426953922821327	0.026999115619285915	6.615738641928024	7.278916598022337
2.835671342685371	15.959862059118738	13.028443844924034	21.858118218854102	3.0786664644403503	5.8257199221701805	0.5474530794580615	10.63698171966554	1.8574239368247965	1.5698948358423888	15.187861209389355	6.1994907320120145	0.018678148402768303	2.4482819671333256	5.54730934755583	19.373867192114922	5.795065250551927	0.969565998695146	0.0590300045456097	7.357208413183093	7.227311702362219
2.847695390781563	15.321388016642498	12.679378784629357	22.056658498192718	3.448976524044783	7.517704437412157	0.6918059609671517	10.059034584771531	1.1970435833586872	0.9791627401537375	14.244193908518826	6.196406432588702	0.041906893569343934	3.3946871237332155	7.726575297628677	18.579094775335555	4.249387420117184	0.576088680487318	0.12180951228152584	7.93575790146024	7.211424267152274
2.8597194388777556	14.804138600467272	12.49661150592886	21.306264563840774	4.161373897952184	9.536166890666673	1.0321958697588693	9.609195689079312	0.7286059876214348	0.6173968305285328	12.661095728811842	6.495693827105569	0.08874040203464649	4.496756646844798	10.255356342067415	17.236843508818517	2.9627767690335323	0.3256013183094034	0.23723321981318674	8.219224860104436	7.224803813620381
2.8717434869739478	14.302229440481481	12.560494971379237	19.706285388961746	5.1069630691514565	11.636638103908036	1.5894905350103525	9.374199208849955	0.41993045114039224	0.44918284309712336	10.66509196054766	7.00708951844319	0.17735424595998922	5.644491204802498	12.986256162591799	15.488051658168969	1.9619571894699037	0.17996330717988185	0.43607108324707483	8.154376352583055	7.255058773419674
2.8837675350701404	13.716283636191248	12.884884404164609	17.491494736374456	6.1346255379409556	13.528537642846333	2.3813887033746686	9.394188898693557	0.23194336988306366	0.4575901550674456	8.512827103573942	7.57373528844737	0.33453846807198245	6.695817746014738	15.708628161419021	13.484080418250455	1.2332637935500101	0.10840432309592149	0.7565361037512189	7.7814632047194205	7.284749036601601
2.8957915831663326	12.97573359333505	13.409935804266663	14.98373494487014	7.073137934576565	14.923961972180289	3.407516580102266	9.649891607958441	0.12941572213476016	0.6526155874197528	6.437986492368306	8.014656875742677	0.5955727420416081	7.499843450819401	18.177041592587397	11.37792087017995	0.7369153678138424	0.09225293156016622	1.2387929152877117	7.223028624653908	7.294734505784154
2.907815631262525	12.056105818622484	14.014697053942903	12.529701789289012	7.763012022905066	15.5966763837847	4.637151650534123	10.070546621966503	0.08726156567375909	1.0730334613075485	4.612781787046749	8.172888446850019	1.0007090730133679	7.929493661653381	20.153099424261434	9.320378980172094	0.4225606115872515	0.1268621107777871	1.9145930559603304	6.6495239100619585	7.270056706811077
2.9198396793587174	10.989701747090056	14.547049493512503	10.439310379429559	8.092322922733072	15.43410226614748	6.005321511046639	10.559486132906656	0.0934023273791004	1.7804325001170151	3.131751268093846	7.955185831358857	1.5869569193302153	7.913027326997096	21.451303731534544	7.455792918998632	0.24237412748543866	0.22197874948138474	2.793101382317395	6.2314052920210665	7.206526675156871
2.93186372745491	9.866271145789376	14.86270479788439	8.936998870881858	8.026623437330482	14.464854890504512	7.4210401767060095	11.025631826414743	0.14967769623560934	2.8443735975898163	2.017153539308444	7.3519553761142	2.3752357022252495	7.452990368378034	21.97715827962299	5.913941591859982	0.15996591629761128	0.4009181683610604	3.8465935108612266	6.091352485574489	7.1150232304179
2.943887775551102	8.820249809414708	14.862340091484562	8.133828782602167	7.622806676335686	12.851985914502336	8.786912900504474	11.406910732342567	0.27172990495167587	4.319103635936938	1.2389899199092518	6.4327170500149915	3.3553093202350515	6.6252888648418375	21.74649319388778	4.798235474318563	0.15518529006079557	0.6978095253943566	5.0019353900854995	6.269952369197951	7.0209360445274305
2.9559118236472948	8.004343857159846	14.516913568657255	8.023012010461477	7.021146429185345	10.854294789249117	10.023821881171399	11.676951318414037	0.48771523000603123	6.215526772960717	0.7405018013113939	5.320753446621523	4.47345104797608	5.558582206711334	20.879211687962503	4.172609663481336	0.2257804588376277	1.1515191018354307	6.144063557006377	6.714162179820797	6.958124263622612
2.967935871743487	7.554539325856401	13.874581368096376	8.49677082433187	6.416782989312516	8.769082126041825	11.090753442480398	11.836112305697942	0.834706254135353	8.476202064143585	0.46146298440399197	4.157185413706809	5.629075722160836	4.401571334282074	19.567543350827336	4.050034961912948	0.3866776568212786	1.7951938907524405	7.134970632052275	7.29155284807877	6.959199973426054
2.979959919839679	7.5561117988662065	13.047148712175394	9.378757666043635	6.018330953523008	6.874409873742713	11.990597648989542	11.896030274622362	1.3513326025356966	10.963693728578217	0.3548864514779758	3.0668841707326884	6.685220984390623	3.289544792554278	18.026771547240955	4.385166158747725	0.6667842187182916	2.6419586774003836	7.84625685449542	7.826357906708113	7.0455918432391185
2.9919839679358717	8.02124779210258	12.179019213156348	10.463843650541426	6.0044244254590815	5.385739865198589	12.758339129976957	11.868597169255969	2.0660276081127646	13.47107440780906	0.39588186654547614	2.135877041175968	7.493396619086945	2.320321503188716	16.44275179039067	5.073532472881407	1.1024295682379242	3.6698187557574156	8.197133799206606	8.147314555988624	7.220882696530134
3.0040080160320644	8.88561962435574	11.406761597444422	11.556318459279353	6.488280258638489	4.433374026520311	13.43599100982932	11.764906285802427	2.982287215460406	15.756738466392829	0.5831577008625924	1.404071339477445	7.927311935140225	1.5447023938866586	14.93257428959679	5.959875674517134	1.72658803720141	4.811193153287212	8.185783280593567	8.133823214510258	7.469439892778765
3.0160320641282565	10.024983208482272	10.821549537005193	12.498948555512523	7.497041723482063	4.058407469437811	14.0447937954592	11.601200074203149	4.065020349946269	17.59583962432398	0.9340464362261999	0.8711882631310758	7.915119040846004	0.970567688254068	13.53074129866119	6.8575702594312204	2.5543193547837157	5.953183394742618	7.902431110670687	7.747451211636143	7.760231705065018
3.0280561122244487	11.28625930575646	10.447768967258304	13.188869648638306	8.968642049928174	4.220251290333027	14.566367034197599	11.40321662566198	5.234066752233052	18.83222286699077	1.4737891057703012	0.5101904638939613	7.458873288908004	0.5755613639796864	12.203993735165978	7.5783639702292005	3.5672153756158997	6.952457480728839	7.51756960890413	7.040547066952479	8.054011894797167
3.040080160320641	12.523325973687312	10.247175232703983	13.580700032479218	10.765386915800564	4.809510969045842	14.940303780027232	11.201533387547595	6.370696537207493	19.41259798387173	2.220192433843414	0.2819965095982401	6.633966641702774	0.322140426533037	10.88699802650234	7.9672847270657075	4.70204553015105	7.663600607706771	7.246398043768014	6.141197479946094	8.31142374943097
3.052104208416834	13.627416666714357	10.149220440179365	13.680454213744458	12.700599389613341	5.664099298529266	15.078701398358074	11.017735691005738	7.3394600499139155	19.390926874720478	3.1662105482868346	0.14711024061568226	5.5687486068203285	0.17017938450884026	9.523419240993382	7.933607145453058	5.849691641910563	7.973820382084249	7.297695548432702	5.2209622512674745	8.500003105955376
3.064128256513026	14.545236272766369	10.097430318258603	13.534264611203824	14.572379397101773	6.590173407831812	14.891944870879097	10.849416920959118	8.021769212664738	18.90289248079037	4.26508863360985	0.07243161307825079	4.411905661638975	0.08488183156235153	8.096104821483426	7.467971885828061	6.868539381277382	7.832968175398483	7.819674987487905	4.455802463280522	8.598993523531627
3.0761523046092183	15.282693718846836	10.093637718621022	13.213979372205529	16.197118950956984	7.389818490802648	14.317114571381477	10.665255204386	8.351442182856188	18.121770727132706	5.424117633216652	0.03365879875574668	3.2989755562469396	0.04005932162013192	6.636368784380235	6.639447590473485	7.611676395911665	7.268399730708839	8.856222916229822	3.9901811868326726	8.601680992187664
3.0881763527054105	15.896067192901178	10.220562308828551	12.799696466266361	17.435672798242916	7.893961403370043	13.340904174771786	10.417012240233419	8.339283248704607	17.2122730170222	6.512233795836564	0.014762293009330608	2.328178386792495	0.018148268349914135	5.212258808587983	5.573296867524654	7.961237278338377	6.379532364080151	10.324885959970135	3.9107113808350986	8.515298855456095
3.1002004008016035	16.47407488938183	10.629969272901244	12.359636469418355	18.207526211490507	7.994153440800786	12.011620432334372	10.06559571973909	8.075807680988005	16.296207540600363	7.382933783477012	0.006110736422603556	1.5507353399463142	0.008626923572618702	3.9041878604858224	4.41719320285852	7.85896051718333	5.314715811234784	12.023739288125586	4.231665996189774	8.358603216692154
3.1122244488977957	17.114152793552687	11.496225702203702	11.930785685978819	18.492347224475917	7.664154503549694	10.438236369993648	9.60916935738718	7.708299844730018	15.43616113365855	7.908214548211725	0.0023873587408939734	0.9748625580657914	0.006161540951181916	2.7797007137630017	3.3072651341174377	7.322070802531259	4.239431130100861	13.668169113665623	4.892384360073569	8.157377888197452
3.124248496993988	17.89590159264292	12.948777263646953	11.50705950963812	18.322213797137064	6.964040715485187	8.777681266806843	9.09833125064346	7.397837179507308	14.63603850061049	8.014006860416911	0.0008802907881262014	0.5784067764431524	0.009300767010658104	1.87684081553729	2.3441264494724163	6.438534353821878	3.3068057252560394	14.951041122599046	5.7663798144455365	7.938642318521547
3.13627254509018	18.85550145124568	15.006656334627184	11.041913909462497	17.769576267555344	6.0254065115327	7.214031824584034	8.6286203626715	7.269794423618815	13.853734920182832	7.705684147378698	0.0003063507442773099	0.32389752510137343	0.020129344364827287	1.1998999893749644	1.5840724591246533	5.343482433942841	2.6383816534198092	15.612260626180747	6.682159125742673	7.725026824255553
3.148296593186373	19.966693321614187	17.539768831253216	10.467750074208658	16.93477495942726	5.023096448914095	5.934425218687837	8.311372517012984	7.374370658566297	13.021286150010827	7.075062477554856	0.00010062271308007772	0.17118517935334657	0.045051168208048206	0.7256634452182408	1.044615590884115	4.185487316792042	2.3170626885273258	15.499215392154378	7.454433779796542	7.531127149520912
3.1603206412825653	21.134989555681823	20.274182054265264	9.726954053645068	15.933732524669635	4.14302637780773	5.105861563668519	8.234586283792304	7.670621638164912	12.068848118109347	6.286691177580578	3.1193028680238134e-05	0.08539038471338044	0.09670598940663613	0.4150702815266363	0.719134040595292	3.09422542124475	2.3885721562432383	14.600881191218868	7.921028764710051	7.363185935266985
3.1723446893787575	22.21020754437212	22.84390479795086	8.803296272916652	14.883795181325578	3.5549185054065107	4.854894415542166	8.43054964212796	8.039491929934341	10.948587867759574	5.547989884233429	9.126544169521642e-06	0.0402009257081212	0.1967766551457064	0.22506464185617472	0.5938277690721063	2.15894781472352	2.8653236972740537	13.04623008149323	7.977016653979096	7.222159653019229
3.1843687374749496	23.017606385244612	24.874645566096518	7.741490655081962	13.885942552939525	3.3939668762645434	5.2499407058349234	8.864056719663099	8.321364135826682	9.653267571245866	5.071682544799636	2.5205680414783687e-06	0.017862712719040632	0.3789882443128642	0.11731659151071903	0.6610307956689531	1.4217283228945108	3.728074930715132	11.069476033764403	7.596190436428359	7.10866496324102
3.196392785571142	23.401184776682303	26.072404260124287	6.64761389854039	13.005075481554663	3.7497007472901807	6.285452659152012	9.445622630843731	8.365290621557635	8.224122997863129	5.038774572987573	6.587596768559425e-07	0.007491056321360913	0.6909403714887408	0.06290815009425917	0.9250290688444209	0.8836399880581716	4.924665150100187	8.955618127890947	6.8328008167223935	7.027280843940845
3.208416833667335	23.266885506028082	26.28731196108516	5.670907466580792	12.254583859818293	4.657161989533228	7.869392613320648	10.06276546131912	8.07341304690638	6.7452716121783	5.5674500432629515	1.708959413469718e-07	0.0029649895030362597	1.1927691278526795	0.043852851111936306	1.3988881680571001	0.5183443658947445	6.368904981238349	6.984814325199465	5.802940867561376	6.98782228459724
3.220440881763527	22.611582272302826	25.532778977714173	4.973892799569899	11.593332941553047	6.08682244229962	9.819177228626561	10.614616083746457	7.426496709056831	5.326724783120161	6.6906039677541305	7.990615525513512e-08	0.0011076174750492013	1.9504537941706754	0.05302446004663853	2.0930900974691653	0.2869760668903553	7.943980565986068	5.391280291090755	4.652154744816991	7.002531364399766
3.2324649298597192	21.527530269562913	23.957946507498054	4.699858504035468	10.94020411327689	7.934569483523497	11.873567174728633	11.034604744312508	6.484032784023304	4.082464368485021	8.34431291445892	1.9003991367525784e-07	0.00039054425267483515	3.0223998970035093	0.09386027864855817	2.9991161346728656	0.14995372290112277	9.512856777260081	4.343516228283125	3.5202758619860317	7.080076868365952
3.2444889779559114	20.18066679786171	21.789423817204394	4.944804434931262	10.204145281639331	10.018444378266821	13.725940744076953	11.292966128225359	5.361866625719125	3.1112788476030655	10.370955961716167	7.37683696898415e-07	0.000130082798535635	4.440045564581173	0.18044323794397382	4.073358249324947	0.07395254305285799	10.934410804930783	3.9423789186683034	2.514189038586388	7.218915904990255
3.2565130260521045	18.771247601422402	19.267854807488444	5.737382877259196	9.320096601417955	12.090912257836202	15.077334080514557	11.381664692594812	4.197836119389542	2.4854187210709866	12.54126852300694	2.8123875149311304e-06	4.1365268818149626e-05	6.186341487351855	0.33759687325334437	5.2280887107855225	0.03442178355299453	12.080891857065927	4.226796920612966	1.6947670765876974	7.403156061519354
3.2685370741482966	17.491886181176632	16.602069485181257	7.027982226373667	8.277604558474897	13.872067768122683	15.698243800138702	11.293298804644259	3.1185393826743257	2.2473599869151997	14.596525986832367	1.0142083158618103e-05	1.4236341914521637e-05	8.178940543124527	0.599735437065432	6.3354412774292985	0.01512164843988572	12.851839787607787	5.176643370420235	1.0782271633128315	7.603239567703106
3.280561122244489	16.49744218722935	13.95124474927474	8.68784423281024	7.131600194775523	15.101073254939145	15.481428107464415	11.007783627856453	2.217603591276507	2.4110051174306646	16.304839465196018	3.452925119279309e-05	1.1186590900625764e-05	10.266171889081471	1.0067215317837248	7.246719241034512	0.006269917811441828	13.181979705151328	6.7080484419269455	0.6474439230032896	7.7818560470467295
3.292585170340681	15.893468623097196	11.431166704143475	10.519872173939534	5.992180033214597	15.59390703190892	14.468173540885482	10.495090985633889	1.5496364801198645	2.962748350443103	17.517176339167065	0.00011097692388038614	2.775298435588486e-05	12.241970095365078	1.5952908683018034	7.823548326389667	0.002454362298569818	13.043972854578056	8.66497086305296	0.36695685965608066	7.903301222215976
3.304609218436874	15.739468110080637	9.131818942281985	12.282535958423354	4.998183452205635	15.289943690615553	12.838603807703171	9.732453639119628	1.1374939556098387	3.860226131138851	18.20428817112495	0.00033673527678258856	8.749083778934292e-05	13.880640195655063	2.386015024697776	7.971761636079107	0.0009095531207595289	12.448720610948056	10.817503450186281	0.19639321902078163	7.9430201986382105
3.3166332665330662	16.056339880184535	7.133214818858043	13.725770198766101	4.283973814909617	14.271326175483294	10.869112931802718	8.72605088116451	0.9861555943800855	5.030468287811474	18.459295009152637	0.0009646934143757322	0.00026766076563695864	14.985094605289218	3.3681721921447108	7.6663784920046725	0.0003280505002319074	11.444966219750814	12.878236087637534	0.099492177206962	7.8939793563803775
3.3286573146292584	16.82827919623829	5.5123611715833825	14.633548610102794	3.9487354881124332	12.747419981318064	8.870925953789676	7.52495511158372	1.0954139956849727	6.371839450887673	18.46225800107895	0.0026096275480017553	0.0007745232749560506	15.435771550779874	4.487457531662363	6.958422855531021	0.00014502397230914128	10.117273711091778	14.541794432335731	0.04838842582865192	7.767809191705508
3.3406813627254506	17.997048940907494	4.341307154205596	14.863959595567499	4.034389425086773	11.008268977016357	7.1281508387839265	6.219795982857827	1.4653648148761076	7.763579888956536	18.41793291095569	0.006666712547823491	0.002115636049783295	15.224798221573955	5.642750177999466	5.960953705133484	0.00016312744368976218	8.579561074189611	15.541805812750123	0.02438560206609256	7.5906841367877815
3.3527054108216436	19.455360319121986	3.680121821038859	14.376402068208467	4.514802490157249	9.360808125031914	5.850345846577986	4.926880710639498	2.0922356926713976	9.082878427213997	18.48884543525405	0.016086409018118576	0.005454278093998284	14.462812809890547	6.6967733094430315	4.819533292538252	0.0004026455040109124	6.962105332985481	15.7092740630641	0.016959123114192214	7.395688536819322
3.364729458917836	21.049668831280478	3.568386677189589	13.238144534023851	5.297220321461926	8.065837760036878	5.14660184323366	3.7653924857157377	2.9562571779858557	10.224437763131132	18.747282502325834	0.036669861352190976	0.013271447628275146	13.353742376827462	7.501094973759423	3.6777186654559255	0.0011177019909528086	5.393091918042248	15.012277162828646	0.02249347912476496	7.214247762283938
3.376753507014028	22.598378724816882	4.016445214397037	11.608306404155273	6.236486109909732	7.291704065992871	5.020327789800316	2.837216381244243	4.0069914536854485	11.114724748937304	19.161051702897346	0.07899029881156781	0.030477800785293083	12.14315698162919	7.929906167322219	2.6487215258145898	0.0029856679777811707	3.9792155842608206	13.561855358270222	0.04370258056456681	7.068981292698562
3.38877755511022	23.922283409155035	4.99613952655577	9.70414025549129	7.161767460239778	7.0943080424770875	5.379929199047371	2.215642202947546	5.153677715227106	11.714846068149075	19.613506061537752	0.16083942115725705	0.06605918819851858	11.054877125959436	7.912174615602905	1.8004388440888783	0.007542760404904487	2.7911807878086856	11.581106772675847	0.09007253312779306	6.969501683676423
3.4008016032064123	24.87649686521975	6.431619287320879	7.759584872336504	7.912682457764826	7.425438685371471	6.060735722624037	1.943307976305312	6.267637072918364	12.011793863623474	19.945527689061777	0.3096993476438099	0.13513477232399637	10.234928605606914	7.450896492610167	1.1550604749159206	0.0179916203669042	1.8582981185911658	9.348159913724125	0.1790715244692842	6.911792913831509
3.4128256513026054	25.372283457754918	8.193327220423361	5.987386547427311	8.377307983493548	8.16455088786102	6.8553975452928135	2.0348932952851366	7.200117606255765	12.004341239360402	20.001602467107254	0.5642016316375331	0.2609067239333766	9.719947192933066	6.622281210569152	0.6993834437589183	0.040515814327365576	1.172781445484007	7.132418368384421	0.3372640559555285	6.8811004282760475
3.4248496993987976	25.38323420778048	10.100291117866323	4.553240197378419	8.5209934795383	9.16372069513385	7.550504403127089	2.478770781945839	7.813001333051164	11.692925198584563	19.665108184982824	0.9730674191100369	0.47543122806740584	9.439227325379107	5.555190653098202	0.399678003126201	0.08614648180996766	0.7008849646208197	5.143652072995621	0.5998915561004088	6.857629437036665
3.4368737474949898	24.93850668758865	11.935389838692844	3.5648031378934086	8.395091563517886	10.291995068495815	7.965180489277415	3.2344124872486324	8.013880542100422	11.080220995306345	18.876267038145414	1.5899925094307898	0.8176631253476447	9.248433025800775	4.398497056142392	0.21557054612121998	0.1729743786915922	0.3963295642757553	3.506056622699895	1.007177681648653	6.823602229390818
3.448897795591182	24.11056913439937	13.474785909955564	3.072704071782245	8.119957731203264	11.464801721450112	7.984330121142875	4.227116083754425	7.784051440540934	10.182265736421188	17.634577697600683	2.4637178039465617	1.3272275748229572	8.98251646414915	3.287792843454629	0.10973694673661366	0.32806623697918474	0.21192455045781375	2.258738635750549	1.5959950318853613	6.76951977560176
3.460921843687375	23.0034902432103	14.527461163503126	3.077412462315994	7.84542597984824	12.648069287503917	7.577975364498328	5.345793900076236	7.1897769768518485	9.04322963193575	15.991838406692569	3.6242069175245684	2.0332962285602516	8.509513001069534	2.3216658017547833	0.05272305878070974	0.5879296164181208	0.1071128340265088	1.3753035028142424	2.386945873758896	6.697324750060207
3.472945891783567	21.742527335971083	14.975997468454471	3.5363756409432594	7.700801845202741	13.83564643468955	6.800836270152324	6.450636141643878	6.373122272370391	7.744463079566169	14.041280741127895	5.068007334440658	2.9399516592254504	7.767839584390249	1.552751919015129	0.023907413859802475	0.9960575668087116	0.05117563192825754	0.7914093415254122	3.3692877648272126	6.61905660242856
3.4849699398797593	20.461494232132292	14.807481661714997	4.369521332226766	7.751251952194769	15.010099881088225	5.772530092435035	7.3943414829494065	5.525831787626938	6.401536623832106	11.905101360903458	6.7475407763022215	4.012028406292538	6.777004027167013	0.9928297856265953	0.010231725411721052	1.5963890698684966	0.023174947883825386	0.4303851374751764	4.4886728284681885	6.55144458482104
3.4969939879759515	19.28473815663031	14.124658265116146	5.465681530297146	7.975976954542531	16.105907182522802	4.645651715595769	8.054336986454299	4.854524405572304	5.149292821801645	9.720058299753548	8.569170087329358	5.1674000430007485	5.62204157827283	0.6270038563145347	0.004132847976639713	2.4227715185111194	0.010153397352991072	0.22118174175608576	5.643935995413194	6.508874599169158
3.5090180360721446	18.305180529093843	13.131840084758993	6.694786823794032	8.27610357207633	16.995118299088	3.573033102985476	8.366866961928197	4.545921812457965	4.1203441381303945	7.620715556353153	10.402879624313782	6.281515635077099	4.421081411211882	0.43071632788303793	0.001575557599269627	3.48659782581508	0.004891303164087439	0.10741349560989544	6.6977739336674444	6.498123999737261
3.5210420841683367	17.56507710846712	12.096277121769626	7.9289441810340024	8.509662289788869	17.506728362557244	2.68465351114044	8.350455212760822	4.73765347359152	3.4240195295456433	5.721944053097027	12.102765344376778	7.206776954531812	3.289650265838052	0.38440646712374127	0.0005668965120166402	4.766906038117774	0.004039635518366305	0.049290951263298834	7.501759992629441	6.517451441561242
3.533066132264529	17.047897579884722	11.291994285759621	9.07020278393601	8.541412436631807	17.475625708501585	2.0795443940147718	8.108222156704024	5.49626191061853	3.1304612077136036	4.104387286189102	13.533660036096299	7.80372564501513	2.313644231558371	0.4826792775998661	0.00019251432402201085	6.2080152571890315	0.007013223581599045	0.021372585045572413	7.930126613679648	6.560338901791755
3.545090180360721	16.686571595003745	10.938024691668002	10.07678277521497	8.29030745637167	16.80251712616037	1.831175969618387	7.805488796310521	6.802270745370266	3.260893164098289	2.806882414832007	14.596723342668751	7.97530277006571	1.537115465351786	0.7366115428341904	6.171459744250149e-05	7.72802779856938	0.01576754933000243	0.008756507036964923	7.911910261341403	6.621641667707572
3.557114228456914	16.387105781960145	11.145379129904477	10.97663122168458	7.758835901062808	15.500172733074088	1.9992492579202796	7.6281376417737	8.54348348641438	3.782951714259585	1.8278797904904396	15.246680499243286	7.692661836395116	0.9643935599383497	1.168924410109334	1.8724051635009103e-05	9.237207476828978	0.0354631641390675	0.0033914902544896664	7.450181611399959	6.702565759521299
3.5691382765531063	16.06060795228154	11.88631636206034	11.859926646122709	7.035458712153793	13.706768308533034	2.6385985508886995	7.734389290293651	10.520340934831442	4.610629260408293	1.1348757178952518	15.495586158369251	7.003100828868882	0.571484818761315	1.8026241660131466	5.5806490873945186e-06	10.660034459209395	0.07592636734016849	0.0012479835829527976	6.621199020002053	6.811532690435001
3.5811623246492985	15.65364933231236	12.99525967642701	12.850029787222226	6.270791950711847	11.660929205743036	3.7975591987580026	8.214977462433367	12.46805766014173	5.610659535387342	0.6784735146318907	15.40178845221397	6.017116115417939	0.32039756672423036	2.6450353482385487	2.4417596451216243e-06	11.951534407446015	0.15360952887048498	0.0004577696732833	5.553805952746074	6.960217626676789
3.5931863727454907	15.167338023086748	14.203419789869788	14.061694123398052	5.636249979052961	9.648019033609101	5.502902576369669	9.073417519671482	14.097105067868087	6.6184726267411635	0.4070016268824468	15.047184176060588	4.87944785596464	0.17147617855633426	3.6711104362734432	4.155770500318768e-06	13.09975140674431	0.2933607583390806	0.0002355200214673844	4.396722393905906	7.156574381483462
3.6052104208416837	14.658735744734408	15.200183065251233	15.561268245534063	5.2779141329153925	7.936255143896064	7.734685378513823	10.230786019125553	15.14679317000928	7.4651188384924145	0.27856917433395695	14.509800122123389	3.7345411392356764	0.09146959158609028	4.811772413279037	1.3569641509216696e-05	14.112207182317128	0.5287867604480798	0.00033545182486300457	3.2851235916060326	7.398124143940421
3.617234468937876	14.223235979600426	15.70606648729731	17.342969052057892	5.27799999831732	6.72148248524839	10.400031081558623	11.55119812061444	15.439418283815849	8.011874079098448	0.26909528388420956	13.840916715415574	2.697665539395209	0.05744403247017245	5.953415557790639	4.527749794756281e-05	14.99222062435028	0.8995905124979617	0.0008547741543369283	2.3166419795499804	7.6685350455060535
3.629258517034068	13.962214484493234	15.537570432059761	19.32840554774188	5.632893833222201	6.092998839481446	13.317768181859861	12.878064403425334	14.91896487612943	8.18395354916422	0.37615842401112365	13.055065261798774	1.8391761343729554	0.057976755031660956	6.952327121846141	0.00014339653494942396	15.716802325640774	1.4444204933671738	0.002293277416257193	1.541884577081362	7.938899048140975
3.6412825651302603	13.94537831141326	14.645921825676957	21.386905516629113	6.252201154054377	6.02448892085825	16.22434549318092	14.069170278338529	13.661430456247905	7.992125686396305	0.618937733143046	12.136786041069834	1.183432110484833	0.0932535491249781	7.662729137780588	0.00042880681231419535	16.22812173180227	2.1889040306357805	0.005876580952440364	0.968583541767109	8.173106363493096
3.6533066132264524	14.180019429267396	13.119675421333692	23.366441684347244	6.978693304968847	6.3878951901794805	18.80532798949618	15.020845055678476	11.85286553081956	7.533125645743771	1.03423899059139	11.061279889584688	0.7187054078042785	0.1750645411950344	7.971175473542889	0.0012103314373317511	16.444839735358165	3.1307189345645456	0.014230009222769456	0.574315462356541	8.335298317236436
3.6653306613226455	14.59824640613828	11.152813640302764	25.122329018358	7.62463440546584	6.985012367458146	20.74786727825737	15.67656002199461	9.742323993662612	6.966196997455434	1.6682914224464562	9.819997895102922	0.41196732328610824	0.32667457577178577	7.826109162597314	0.0032245313874559186	16.290641273900356	4.226157855068197	0.03252545726546626	0.3215802038995664	8.397008096306246
3.6773547094188377	15.068001992829792	8.99083499484574	26.53397194888094	8.015887844099698	7.590321784031243	21.801268013112978	16.02100266030687	7.585073689569354	6.471149409592798	2.5643852611068856	8.440036535246833	0.2229368587547415	0.5815277721341454	7.25193338080069	0.008108916848677018	15.72933762481767	5.384329449864253	0.07016674574292538	0.17046427563188576	8.342144166222006
3.68937875751503	15.425997564385906	6.873054063969619	27.5069041371111	8.032435897658194	7.997316713790874	21.828696846027828	16.065066217138238	5.593168466293628	6.199632228806997	3.7477688662016595	6.989341520276639	0.11406197868916997	0.9791217525801837	6.342288784307526	0.019249277954735442	14.79240415497769	6.474434042465082	0.14286442040426783	0.08670017901471101	8.16897405852916
3.701402805611222	15.523546442948707	4.988035845745302	27.964928145641615	7.634113826214978	8.059117621530746	20.835107329658136	15.829269335799307	3.9056747036751958	6.233597177193684	5.211088391571601	5.5665813424374395	0.05566742278358883	1.556576206614907	5.235070184565028	0.043137215369626294	13.586982934268754	7.347782156969193	0.27453717689278595	0.04527230154036686	7.8892676716537355
3.713426853707415	15.272234645780848	3.452054531679245	27.84197144534206	6.86443359100378	7.7140691822979015	18.963829031954223	15.33279839553756	2.5823664349547397	6.562756494532245	6.904967875441639	4.281378502889823	0.027290886595539215	2.3357399995910213	4.078338914070254	0.09126825487464162	12.279081392339876	7.870367443173032	0.4979233860732407	0.031061564500956113	7.52547010382277
3.7254509018036073	14.676420672234018	2.311276616805812	27.08304729091348	5.8324508636043815	6.989945616526426	16.463997231953254	14.593008692086379	1.6166265120832226	7.087335759607477	8.737965955185048	3.2337860647814636	0.016950561733020043	3.3080343947785718	2.9986692295458934	0.18233921108173445	11.055369133492926	7.956425868147545	0.8523307583119222	0.03831850472972732	7.107068365136965
3.7374749498997994	13.843065479632049	1.5608459376263206	25.658259246984393	4.679929459987173	5.98638814771872	13.639359019438356	13.636340463963178	0.958692531645868	7.645295031325331	10.587673197620116	2.5001892535235126	0.02000693713367741	4.421821661449132	2.080937256436355	0.3440507303126847	10.074675098616046	7.591460001559301	1.3770131054457098	0.07035027196143247	6.667176464862071
3.7494989979959916	12.964976150495476	1.1704731473493144	23.585521271870334	3.545354213982553	4.842066311664426	10.793190482881368	12.51702275144411	0.540117681300256	8.0562472395532	12.32086327561359	2.127792669655487	0.0388381037143613	5.578494409725997	1.3629453326466696	0.6133016569292412	9.424497798610558	6.83623322901483	2.0996758898578336	0.1400781102098675	6.23987840665892
3.7615230460921847	12.27994694957232	1.106648293565426	20.950859267235224	2.535872078961557	3.6976153282169033	8.18317918123113	11.33600846031269	0.2931896381052914	8.169345271143843	13.817051038885309	2.1347701811982733	0.08404589783570544	6.642279967499201	0.842572630576659	1.033273416992305	9.09702493364943	5.810221768867687	3.021695685787131	0.271301367910162	5.858257966186645
3.773547094188377	12.01453313394994	1.344872259317125	17.913853221445823	1.713693053442193	2.665523634221185	5.995105797030593	10.250897562650051	0.16296339907608814	7.901115212252433	14.98825991493354	2.510894881230704	0.17741051178451842	7.464519379563426	0.4917608473682125	1.64626607552557	8.993243885555577	4.660717961177759	4.10424675128511	0.49971185481629443	5.552609965085587
3.785571142284569	12.32619305827801	1.869697439305438	14.69126620783832	1.097433289194755	1.8140575193555561	4.337134606613994	9.46914402839907	0.11270643542645174	7.252478090188549	15.789052757472719	3.215042538841881	0.35618792304211394	7.917197729802724	0.2713255985377708	2.482472608593635	8.954407732580394	3.5285576051449734	5.261389782560878	0.8720835235842216	5.348306761829551
3.797595190380761	13.259737817418737	2.6646964832086355	11.521609659420735	0.6741670941585055	1.166322470108248	3.24997624342904	9.221297643027468	0.1250532035315262	6.3012833218846165	16.214406570068665	4.17017553507795	0.6774507208873801	7.92551806087098	0.14250323799007	3.547008622042046	8.810622895313474	2.521307851942217	6.365782067481999	1.4418847521261147	5.2632002236836
3.8096192384769543	14.731843473296953	3.6980172322346045	8.62219318915404	0.4161485368823315	0.7105418137733961	2.724199809148416	9.71695533663974	0.20106425897138708	5.174996855736242	16.287354245373358	5.260633173815423	1.2200478053510315	7.488165626946909	0.07378535530404289	4.809593408535306	8.4303436774815	1.70035192012048	7.269211940365631	2.260153120268205	5.305031619968368
3.8216432865731464	16.550216367348934	4.9112135663514165	6.153512071606659	0.2970658100518401	0.41540721722915036	2.715679069402172	11.091748244423147	0.35826198159668743	4.014343029269832	16.04185297997608	6.3380941245965605	2.0807961594789317	6.677769606675831	0.04369556034693889	6.201940100511055	7.754667508121021	1.0822710248570244	7.834425797773942	3.3619898515415176	5.469734214271513
3.8336673346693386	18.463281695519306	6.21862240941725	4.202280171811951	0.30487583712837996	0.24501199134010018	3.153432108679881	13.35776587968665	0.6273097922856641	2.940228470007835	15.507862382353025	7.240092734500899	3.3614761024330684	5.621468745134001	0.04117338636648147	7.626042021751462	6.806580985166866	0.6501559210992925	7.969136901291405	4.751172751148897	5.741472120374865
3.845691382765531	20.22555316078552	7.520975420533088	2.786391241557654	0.45012359295537757	0.1701823664425735	3.9395492404219534	16.371451290726625	1.0460182001970866	2.0329983533650395	14.70456059616623	7.819283060140379	5.144923860905505	4.4689702443506	0.06522979185425384	8.972262168306191	5.674997692279742	0.3686237290463901	7.650673714674687	6.387315295291413	6.094741211578963
3.857715430861723	21.657607316964263	8.730649221962354	1.876841202191936	0.7692531470384321	0.1753935320288505	4.946182909934749	19.831360711250028	1.6493778426573673	1.3270673994928963	13.644189249563855	7.975524577163274	7.462360889422918	3.359554404323484	0.12489656128039463	10.141284380906718	4.482301492751009	0.1972574114336565	6.932220309687663	8.180643512765945	6.498103477516831
3.869739478957916	22.681023624784697	9.79920832356683	1.4266637384670098	1.3218684213176288	0.26181528466953063	6.017252774246419	23.31253921224769	2.455644460824167	0.8182348587685364	12.344313998941944	7.679691064006613	10.259314923235172	2.3985338627779256	0.23956652105738344	11.061434002907731	3.348511603487282	0.09962484221318978	5.928288662978803	9.998126838652412	6.9185082641658395
3.881763527054108	23.317759654979717	10.73415119827265	1.3963573652875674	2.1801771290905627	0.44713451275359845	6.981085212824688	26.33488850257457	3.450910895599134	0.47779543900608373	10.842267752098204	6.979966152009237	13.371988328851812	1.6487535655237568	0.43887310805625573	11.694741569276102	2.363866146934471	0.04748825801167412	4.784876888141971	11.681602157441269	7.324983359828071
3.8937875751503004	23.656671054727745	11.59395183389551	1.7680846420701037	3.409282725091481	0.7621250068783686	7.674982206253814	28.452041850148063	4.577144028792268	0.2674654355571752	9.204260926739758	5.987735517029853	16.526917125992934	1.1365508139673008	0.760534113287759	12.031018243560112	1.5761109245186278	0.021364321586761877	3.6449975926301366	13.07480925763817	7.690844611598209
3.9058116232464926	23.80180556133287	12.458892579109836	2.5452522122108454	5.039518472405529	1.243327967293615	7.976035616346545	29.338964558876196	5.729826488331273	0.15120344072272865	7.524030959662195	4.847994728608422	19.372178870679612	0.8668961017580694	1.2444243661743597	12.075939420477178	0.9922308483675927	0.009071440360593491	2.6206659540110504	14.053345584173679	7.994295008994855
3.9178356713426856	23.82298705190278	13.386588653315036	3.738502417052729	7.036425787982203	1.9214875853461884	7.827784253004145	28.854819430265135	6.7697560993616674	0.10264530921773969	5.910924530691357	3.704663563154044	21.538531886459545	0.8405587526396575	1.9219304455572706	11.842443325728361	0.5896931324083379	0.0036353620412447434	1.7783927811237417	14.550367382386344	8.218007249980923
3.929859719438878	23.727142741129548	14.369979178207126	5.342977881844194	9.278483573234706	2.8069394354425836	7.2522713508624035	27.0641918845575	7.548991420208643	0.10881133944612989	4.4723148645701984	2.671920235920752	22.716992728737104	1.0668654141626555	2.80154577372652	11.352184482560935	0.3308169084415101	0.0013750021021478002	1.13922576093304	14.571469973501928	8.348657892083665
3.94188376753507	23.460103336852594	15.316936484735528	7.314539655877601	11.554410426848486	3.8755866253351727	6.3420802175404365	24.212423332741295	7.944912799836518	0.1714294908419722	3.2975305979136356	1.818850139037768	22.730718539643572	1.5678744610308135	3.8542803743408847	10.646569732126766	0.1751865341393687	0.0004908438246463436	0.689385765739085	14.194140045304835	8.37723417914268
3.953907815631262	22.93670158787104	16.063020680221996	9.553727625150428	13.588282408414068	5.061180303310856	5.234659577259848	20.664549639341082	7.891755453452454	0.306780545064544	2.4488843405763756	1.1687506292824228	21.57828162647676	2.37256843760842	5.004646372902216	9.799408253217415	0.08760677331504449	0.00016537413142377454	0.3953810671850418	13.55019577045109	8.30034455080171
3.965931863727455	22.0861329084562	16.415359259312087	11.904745139230755	15.09161905284376	6.259680151329786	4.077886521154782	16.82687744934116	7.398478007907949	0.5439380726372873	1.9610397212248003	0.7093325925016878	19.4338344682284	3.502447807638252	6.133209614267199	8.92016079113369	0.041489005864233916	5.258672157582171e-05	0.21821268392432727	12.79368816078415	8.12200968392116
3.9779559118236474	20.893516242149076	16.2123978885627	14.17228510928813	15.83010916000936	7.34835473822339	2.998253247704195	13.072519551235144	6.546293402488842	0.9203251499069394	1.8454084860907614	0.40772998488477213	16.60418442765426	4.952455937299207	7.093923546554205	8.140265735006075	0.018958881561711622	1.578224903079807e-05	0.12367685887466584	12.061444256185016	7.854848336101445
3.9899799599198396	19.419815502757814	15.377541418992102	16.152651065524584	15.684271299012385	8.2163891899876	2.0805905480826836	9.687556898222669	5.466797429616144	1.4733010205286223	2.0940162502449624	0.2248278978972751	13.457273619300137	6.673093869216279	7.744073681879693	7.58328661364344	0.009334877803369373	4.4703956606236165e-06	0.0882849278349618	11.437346012007561	7.519497715418313
4.002004008016032	17.790814383701072	13.947468221423524	17.669895625911504	14.683043865820158	8.797425837083354	1.3626663684990785	6.845785626511356	4.308791717859764	2.2274863137551244	2.6784448336862536	0.12576550567102687	10.344881660617633	8.56021208188342	7.978784310509109	7.328293457374834	0.007331378187625933	1.1951084284079727e-06	0.10190038226366332	10.93227114916477	7.141645469212195
4.014028056112225	16.158759202457304	12.066531190208543	18.605511588353313	12.998313926184293	9.091093074471083	0.8423195061717149	4.6109444585961485	3.205277282963608	3.1797260359762856	3.543377198470493	0.08601753721142252	7.541553252206457	10.457651493845864	7.758687304369802	7.3805738824922855	0.011841739909972237	3.015455549811586e-07	0.16852542420619998	10.48765569646741	6.7470715840056705
4.026052104208417	14.652251431847713	9.951953550064673	18.913087551230138	10.902954372492676	9.162836751274828	0.4914151081142433	2.958795617510282	2.2504792008319594	4.286238051342863	4.598881378231712	0.09411562680075218	5.213186800236022	12.174610182031888	7.120722288672546	7.662267399949546	0.025742047001133646	7.180965301119684e-08	0.3060159272533232	10.002405679728893	6.356208370338148
4.038076152304609	13.33538981603808	7.8444814741029525	18.61613749173293	8.70809508374169	9.119308404490502	0.27058545353098934	1.8087371918072919	1.491546609242411	5.45817609615903	5.718378905131426	0.15248828482708016	3.4170017735131872	13.515206950277591	6.167996565979724	8.028537279442938	0.05688991935850322	1.613975733745181e-08	0.5444058048885566	9.373644130947383	5.980368802702738
4.050100200400801	12.193132875472662	5.961901039229588	17.794513483327176	6.700909316441538	9.067066384947086	0.14061921518720108	1.0554826172110578	0.9336670619821477	6.571007045116321	6.748446199014331	0.2773063129930216	2.1248785974471995	14.31370575701278	5.042529800335543	8.305393955728615	0.12027823668414143	3.4236979971781166e-09	0.921600353397328	8.536033239927132	5.62149849973045
4.0621242484969935	11.148081617025527	4.468226379747512	16.568448298985032	5.100209470715901	9.070428277516061	0.06897142077683169	0.5944694449428544	0.5533885036035263	7.489077728608769	7.532037318194682	0.4971355945747364	1.2575502870836128	14.466703408969973	3.8907838016632708	8.337104017247416	0.2409830841929012	6.854537743993139e-10	1.4750461454672683	7.485263367665449	5.275995166719305
4.074148296593187	10.10008673411966	3.46260410244426	15.087379682248441	4.036751012381562	9.125718600948584	0.031928458505491114	0.3384461637934092	0.3140601453528557	8.100520147780887	7.940233590601029	0.8492193662538822	0.7180832556621618	13.954007191044395	2.8334137699450426	8.027522710537518	0.4570096846680592	1.295224858510254e-10	2.2290189776173515	6.278442165931429	4.941286618945555
4.086172344689379	8.970995671886202	2.983626013792587	13.524615568240977	3.554346140082922	9.162745921830176	0.013949897175836097	0.2257753115854636	0.1789025345169557	8.351842410364222	7.902402447633798	1.371921270479556	0.4174752586407499	12.842759306128443	1.9474538585473864	7.362125981338597	0.8204394442974129	2.309917372932438e-11	3.179364188564204	5.013911913723499	4.622350165202741
4.098196392785571	7.7365535804525285	3.020449429564433	12.072483115454782	3.6219708157387602	9.072883191620729	0.005752390190662004	0.22261994648807557	0.11980029680491504	8.269269730311873	7.423623075849957	2.0927061692203357	0.29022566020688534	11.273716181626721	1.2633062027269706	6.404961258054313	1.394703191869261	3.888051374666548e-12	4.280143021155908	3.800662799804775	4.3350436872181985
4.110220440881763	6.435295221609841	3.5230864451024053	10.92991750803016	4.147850797622508	8.751958847362651	0.0022387723941518084	0.3212599239760943	0.12205122772174948	7.956953535031256	6.582371140249219	3.013079811210048	0.30126530433179033	9.433231431291437	0.7734537612898331	5.273995301730602	2.2458524861074225	6.176633319191327e-13	5.438286569919845	2.7297641213257475	4.10431116875302
4.122244488977956	5.155497392197837	4.408954784132434	10.27733815418888	4.9919834565599865	8.140487510463036	0.0008223483484495614	0.5357786098098632	0.18624830128179096	7.5698802329736035	5.508980503012215	4.094543658890753	0.44685993977735616	7.518133231475337	0.4469349921191081	4.105475660920526	3.426890094112475	9.260958121353194e-14	6.521545095988844	1.8570066823866815	3.9575452972968046
4.134268537074148	4.01003563018152	5.568096090049073	10.240828501091334	5.979429016131822	7.245972285031045	0.00028509262412319857	0.8950644841697334	0.32821153297952055	7.268669573025848	4.352694470900675	5.2515364062257825	0.7514176699678344	5.702246100202426	0.24374663931351426	3.020166856847388	4.956720363131337	1.3105219402790332e-14	7.381137246471263	1.199810464821957	3.9155825485876954
4.1462925851703405	3.111499074421817	6.872130050613762	10.855473463817706	6.919112965908935	6.1405682886085895	9.328255090146231e-05	1.4323553541797767	0.5769288573868975	7.170569604933014	3.2487533273407596	6.356995352604949	1.2606161431456167	4.112248253147081	0.1254634397148971	2.1013836183874703	6.798543857418803	1.7503179531097165e-15	7.884613870710695	0.7457627313789832	3.98490060717214
4.158316633266533	2.5560779479630513	8.19039369152431	12.0421643772108	7.6304313030209485	4.937851743909547	2.8807072262148123e-05	2.1710709578965566	0.969536319914261	7.312920786652675	2.295599165662623	7.262761106792405	2.030121897389874	2.817221834403632	0.06095088542158196	1.3887208906424924	8.845210032721091	2.2063472923517823e-16	7.949176557661404	0.4671522352788583	4.154073186375704
4.170340681362726	2.417610823661512	9.411713622429458	13.610568032899174	7.974341381880022	3.759891464055211	8.39618729754349e-06	3.1085469181187553	1.54218675061655	7.641422636133904	1.547191394107233	7.831337052740938	3.109291301692616	1.8318800877280312	0.02794648058730112	0.8853691395549201	10.91946475037711	2.6249139814248194e-17	7.563958810634518	0.335849625662825	4.39571466679302
4.182364729458918	2.746906986318865	10.464951501997092	15.293078659904742	7.88052999774211	2.7074427222321966	2.309668645250869e-06	4.201818160101457	2.3166988825127173	8.027183870987875	1.0194529307802294	7.969927146706426	4.520881973537984	1.129688943070956	0.012093680834850903	0.573264932864644	12.794032634037706	2.9474100103534265e-18	6.793038862230781	0.3346559202196277	4.672928953460469
4.19438877755511	3.5691132009582454	11.329420910390692	16.80302554047427	7.361117220355692	1.8422468580985982	5.996644622678092e-07	5.361387625484572	3.285089571165422	8.306776432558838	0.7056247562643285	7.6552091944912055	6.240430721537882	0.6602223832352684	0.004939399552360915	0.4296959532297172	14.23034954920599	3.1235638516276147e-19	5.758062711342677	0.4632331034875446	4.9476813542893545
4.206412825651302	4.874282664063152	12.02933181581467	17.899933871443658	6.505302461891453	1.183951041001105	1.4699783317146687e-07	6.458385611118556	4.396656125718252	8.331803316161206	0.5939123347838897	6.939753593279683	8.181326314461177	0.365434848307428	0.0019040313227061045	0.4404458507037611	15.027545815718273	3.1243194766198273e-20	4.607015662426221	0.7379879702057889	5.188156498706254
4.218436873747495	6.601976181203506	12.613295062308088	18.440353580989335	5.456489019152539	0.7184425705444558	3.430306200436322e-08	7.346926823516125	5.553733138931923	8.01162574884648	0.6817665424765627	5.937659829548583	10.192229696117849	0.1914574780329256	0.0006927209057720497	0.606653557290769	15.068072620711783	2.9595672978328915e-21	3.4802806873876095	1.1858192540182495	5.3730249761202975
4.2304609218436875	8.626795606635534	13.126807963498802	18.397613607671644	4.3799519074512725	0.4115736596749379	9.061340643771073e-09	7.897696166112353	6.621134970100069	7.335982934237652	0.9831805765636911	4.794803914178717	12.071367905002798	0.09489988444749059	0.00023786293636169755	0.9442555986963957	14.345844990120526	3.8674999991273396e-22	2.484787863229569	1.8321621426879136	5.492057766437215
4.24248496993988	10.755087385434862	13.588609956510732	17.846434318035563	3.431653234018923	0.22256409917353423	9.486288370685247e-09	8.033323327244526	7.4501375778478165	6.372078180662634	1.5274601028292678	3.654354413961603	13.5975134682208	0.04448460283706034	7.708671389798146e-05	1.4760696886501294	12.967724240135126	1.4383861643260204e-21	1.6825515949451495	2.6849993841271727	5.543953824780793
4.254509018036072	12.74154340158003	13.979381732095394	16.922870303016783	2.7363316875854897	0.1136024139936747	3.666097417423276e-08	7.753835412821186	7.911893841114673	5.240082995258883	2.3497198700113335	2.628662039754766	14.571660206646275	0.019712981758967373	2.3578521388347454e-05	2.2178043382355446	11.127848420532938	1.5272369449672572e-20	1.0938626213786995	3.7185350372183965	5.533019522009758
4.266533066132265	14.327991924762411	14.245339936663445	15.779169217061092	2.3772783039054337	0.0547304055824881	1.56877482001029e-07	7.142971983657552	7.930140693845047	4.078053278758995	3.475076814004945	1.784609160406419	14.858825029683633	0.00825593254062053	6.806720584782081e-06	3.161029818200753	9.06320810151994	1.553981296341511e-19	0.7106650099472424	4.862176474884594	5.466291002580142
4.278557114228457	15.297620754512847	14.313538481572056	14.552081020434192	2.3946287373011184	0.024886787952357735	6.38322283728654e-07	6.352517194434144	7.501802227116275	3.009285356696219	4.900274471320887	1.1434989169492435	14.41812017269446	0.0032669707862867134	1.854575945610932e-06	4.258191025091497	7.004324880433455	1.492514538274045e-18	0.5136961672564178	6.000840771696398	5.3520303383761085
4.290581162324649	15.530130470578468	14.11292298101472	13.352903514819891	2.78651281197019	0.010680806749788278	2.452121960552774e-06	5.5691016136078995	6.697837462567326	2.1219506830782273	6.577903312305845	0.691532622984136	13.31209410134888	0.001221244569172701	4.76935958967657e-07	5.41597759141336	5.134945939328251	1.3529320660879371e-17	0.4875756182074039	6.990169926378681	5.199655980525272
4.302605210420841	15.040616823523541	13.595592850535757	12.274353196309212	3.508989936276513	0.004326628747153434	8.890665959275328e-06	4.972915427998743	5.644011285411596	1.4645528078887202	8.408673809691116	0.39470612271204486	11.69248287040135	0.0004311966584579939	1.1590982347482845e-07	6.502373661888614	3.569845490685113	1.1574911742826345e-16	0.6299401895906541	7.685112609637663	5.020470206028001
4.314629258517034	13.988889162555068	12.754416720932712	11.400895282098718	4.4750032198639875	0.0016550080709910955	3.0423631092228237e-05	4.698838750880753	4.488749999893292	1.0544191973331247	10.245705861462241	0.21262744920950322	9.76671921048132	0.00014382375421993958	2.737150166320489e-08	7.368817063297611	2.352669346798744	9.346384894021756e-16	0.9527316869903991	7.974394008594219	4.828247697011553
4.326653306613227	12.654868755419717	11.634186414624358	10.80983881564056	5.556754109828342	0.0006006196154520809	9.82589427256652e-05	4.808311219789295	3.3693586224388166	0.8924558906220097	11.911643092181086	0.10810581880897155	7.755137653846484	4.549074118062346e-05	9.983987724296594e-09	7.8830610966145365	1.469403667608642	7.122851837434294e-15	1.4753976792059627	7.809614517212404	4.638888512269714
4.338677354709419	11.385781279327112	10.333562880347364	10.558896879132048	6.597153661073706	0.000216814587612795	0.00029951419211675633	5.276833921384489	2.387005027194133	0.9765655544796914	13.225616654031294	0.051875594556730756	5.850793370912333	1.4356629160244082e-05	2.105509624048621e-08	7.963088467248725	0.8696933578207735	5.123284048576404e-14	2.2113462898078144	7.218481271676893	4.468801311339851
4.350701402805611	10.528045379443292	8.995394070295344	10.666145107279267	7.433164553341003	0.00011087178946120165	0.0008616819692875271	5.998928975798354	1.5960397541991602	1.3079064655940527	14.034102063486616	0.02349423884059344	4.191688901757169	7.184138409429224e-06	8.799977600034099e-08	7.600661520108133	0.48835804655231013	3.47798123689162e-13	3.150900270733636	6.2971841427056106	4.332262806106938
4.362725450901803	10.359082167585676	7.784889216520133	11.09403952630637	7.928079448102427	0.00016406623649073895	0.0023397038585384763	6.809861062078461	1.0072061086836628	1.8874532467175233	14.238565631016414	0.01004254871258348	2.8501403277479236	1.3176521598104724e-05	3.6570713333442103e-07	6.866243513786919	0.2620165347416923	2.2283854283117058e-12	4.246039670602499	5.184792703079972	4.238472053579382
4.374749498997996	11.032449656362333	6.858656029134246	11.747491417148913	8.004116924526903	0.00043684925991525805	0.005995964796548868	7.520658230319156	0.5998978077295084	2.7041221329659626	13.81363928504087	0.004051452858736729	1.8382255000436787	4.1314739318504743e-05	1.437763586306547e-06	5.893929879481916	0.1390475762492198	1.3475275731392099e-11	5.403391518901862	4.029038911608981	4.189220625733954
4.386773547094188	12.545979583507712	6.3313759377561105	12.48885015809637	7.664420159590861	0.001217937276417072	0.014502456685332909	7.959579864313384	0.3372255639048307	3.719245406576098	12.81183604343799	0.0015426304808992823	1.1239468519953082	0.0001307719284351569	5.335440416468874e-06	4.852355549515888	0.0837619027292919	7.69076049070542e-11	6.490867036665012	2.955013703955062	4.177992468101702
4.398797595190381	14.738709435747833	6.249095108695308	13.164889955140621	6.9961856950992845	0.0032392041325828664	0.033106132175948294	8.010200664934533	0.17891556010682777	4.854525526953728	11.353789251538638	0.000554366913411138	0.6511519776670555	0.00039270771976892464	1.8686987027224398e-05	3.911683260725448	0.07696155383813674	4.142716252577944e-10	7.359405576540553	2.045593128521801	4.190969357571198
4.410821643286573	17.31842655721223	6.577551415237102	13.63690722536327	6.153087530369328	0.008139227607235676	0.07132795438493515	7.635746028833274	0.08959033146571976	5.9906954036080595	9.606112705098282	0.00018802559485642955	0.3572940764158885	0.0011134658193002807	6.177214098813857e-05	3.2159799771317217	0.11505894579389536	2.1061309263532786e-09	7.875397517746798	1.336735960031654	4.209969164313719
4.422845691382766	19.916528736125727	7.210469216225129	13.806012649731537	5.322196593874446	0.019304351156945412	0.14504265352908638	6.882679963546149	0.04234168407342043	6.981197561359573	7.751770067380918	6.018952498994137e-05	0.1856830105263891	0.0029797587401576018	0.000192721560280976	2.865643825070469	0.2090553968797723	1.0105779506171362e-08	7.9540447521548225	0.8251729800114853	4.216861901135636
4.434869739478958	22.160286880192615	7.997054866437055	13.629484531060395	4.684947896965446	0.04321311826215666	0.2783663431793373	5.8632141319507	0.018890441268632784	7.679657675806017	5.959679975157182	1.8184825415140786e-05	0.09160299418838488	0.007526109221325804	0.000567482179237612	2.90917241855035	0.3834564182096055	4.576553539326118e-08	7.58207851487115	0.4827911868541602	4.198526800786564
4.44689378757515	23.746173518844433	8.781480573939396	13.127274127311718	4.381965368875416	0.09129787558056551	0.5042239812336599	4.723644532440047	0.007967225035070663	7.973732773496462	4.360436089601109	5.185392454005274e-06	0.04357367388449021	0.017940902050213745	0.0015770970825079486	3.3406166822218726	0.6741011358712763	1.9561022520437397e-07	6.821390612278013	0.27187067089633327	4.151014327455013
4.458917835671342	24.49510059337131	9.442113002154931	12.378580560004998	4.488727570329408	0.18204973493306154	0.8620205226467799	3.6098589827861445	0.0032154877162476427	7.813996277458638	3.0331382732354357	1.3955275100546858e-06	0.02179838027050918	0.040364754379578954	0.004136651218613469	4.099837689201308	1.1233431247661052	7.890941731634179e-07	5.7921775997836225	0.1573668137696721	4.081464642244634
4.470941883767535	24.37416027231975	9.917065654823757	11.507751234717894	5.005423732072904	0.3426128983848861	1.3909201293027036	2.6409948965317533	0.0013660470757814202	7.2272210542430635	2.0049164965415134	3.544699699075087e-07	0.015712922221210207	0.08571259205766821	0.010240558870090231	5.075963259880023	1.771431814801916	3.0043491272948515e-06	4.641892782742624	0.11508508370448345	4.00676183100585
4.482965931863728	23.47987300095807	10.206898319114138	10.65915300973241	5.8615882074664425	0.6085575328201515	2.118281296021167	1.8975435107324001	0.0009695665609237764	6.308912278766069	1.2610865612974422	8.497766041429408e-08	0.021972682215631752	0.17177945444684858	0.02392669376859134	6.117385664926185	2.644480923772699	1.0795835178499635e-05	3.5110144616906647	0.13655448756358016	3.948946764877172
4.49498997995992	21.991333012593564	10.354234090848223	9.963819444607866	6.934231130927881	1.020196552688006	3.044912750037563	1.4236833820836898	0.0017166328140498178	5.197830901047213	0.7614477410297631	1.9227125765822212e-08	0.04356634825831161	0.32492421977521785	0.05276257804019186	7.05162644267519	3.7417275573471893	3.6613932874755075e-05	2.5064232341603834	0.23204876380476613	3.928764285047319
4.507014028056112	20.112074579013463	10.410215157623522	9.505723981815647	8.076111827745247	1.61417395730774	4.131446103950189	1.2382404478066438	0.004310543067847937	4.04179379549451	0.45779079957439167	4.105898786748604e-09	0.09017714899827238	0.5800657533387926	0.10981296503227543	7.714724865177238	5.0268449143179295	0.0001171981665564015	1.6887309882903718	0.4325722796582948	3.9597330163413065
4.519038076152304	18.021973049882504	10.40409646727359	9.299258662982076	9.147933284925822	2.4104664779005702	5.29198494464524	1.3463692803292922	0.010918480520382365	2.9662684839314033	0.30896191170511544	8.275350311534785e-10	0.17939849869500837	0.9773646840266688	0.21570764945651513	7.984291587743152	6.4284216487669275	0.000354062210869484	1.0738677828335874	0.7901849475990316	4.045148521381857
4.531062124248497	15.85388647293557	10.33112861512951	9.288563068189342	10.045651960624749	3.3973174632200105	6.4007738196378625	1.7452065781385377	0.026334471445144832	2.054617792754843	0.2917801659666107	1.5741597752946666e-10	0.3378721379053281	1.5542480604373454	0.39990961577483447	7.806338710130819	7.852318826400496	0.0010095380632135754	0.6445037212094649	1.374501463887762	4.179261183263624
4.543086172344689	13.697472364840593	10.16512097918042	9.37270184018538	10.714117598365846	4.5191363225219305	7.31413737460739	2.4204773693701367	0.06005541112482622	1.3431852365675685	0.40757319003198594	2.8261519565431702e-11	0.6008841919982101	2.332750554502617	0.6997495727875367	7.206276710872823	9.203799772950552	0.0027167536122885555	0.36507687177627757	2.2624482101647962	4.351983175025761
4.5551102204408815	11.620804116247893	9.889723386258735	9.450617382811629	11.14252543848138	5.673604109072852	7.904146658536242	3.3358220338630553	0.1293883380213748	0.8287528801813735	0.6844157504582069	4.7887976167574515e-12	1.008672217846593	3.30446034107332	1.155601802619701	6.279536947027067	10.412178171454908	0.006900211051965216	0.19517648271525756	3.519285142743098	4.554821653182603
4.567134268537074	9.69446070812105	9.532603379788139	9.470835859511219	11.344742522786671	6.722748895603052	8.094775298822276	4.420769843796458	0.263343300805698	0.4826123901753827	1.1744553204624568	7.658465016151808e-13	1.598084326851649	4.417912011324575	1.8011885831987715	5.1648389330040985	11.448219516877366	0.016540906390770358	0.09848156227137247	5.171972971739108	4.7851887542911
4.579158316633267	8.004537366427869	9.184173793853756	9.467428789407814	11.33478029052933	7.518289194031672	7.888649251535531	5.5652193493211985	0.5063361671554519	0.26525046846278444	1.9448134760967533	1.1559558781681294e-13	2.3896517248644926	5.5746532064047924	2.6497018169281676	4.009423211425017	12.326709436477094	0.037423248676444074	0.046899330922870665	7.180649166892262	5.047083646811233
4.591182364729459	6.648334663257892	8.988462906172012	9.567547001886354	11.110172759492201	7.935520892775745	7.374633736261409	6.626890435059576	0.9197172982773624	0.13759356625857713	3.060613155384727	1.6467400972450648e-14	3.3725156312636546	6.639003909919248	3.678958823126377	2.937627945183077	13.092958846539876	0.07991158283724896	0.02107961331859959	9.418378817579505	5.347890609715447
4.603206412825651	5.714956934441133	9.105254909539374	9.965378361768366	10.651759852204801	7.905259435109387	6.712824250202821	7.4534917074399285	1.5782565991025888	0.0673634575800388	4.560593867560734	2.2140801752946355e-15	4.492185023824873	7.462292510227965	4.821146879619805	2.0314296222929	13.799371697683496	0.16105178324837605	0.00894216971895323	11.670686617873569	5.692749772602059
4.615230460921843	5.258910725815944	9.654732399872264	10.868674407694794	9.939386870017193	7.432605637038024	6.10124442434852	7.914890374672871	2.5586876279757793	0.03112682963049463	6.429535931504803	2.809722609929905e-16	5.647361387082351	7.916366428708044	5.963347611278325	1.3259012359875133	14.482505923596646	0.3063455910920829	0.003580201351204814	13.662412523400658	6.078821901635132
4.627254509018036	5.276621648996327	10.663800668602857	12.432793920385548	8.974361515811227	6.595539551308396	5.734351320024301	7.935251138147104	3.9190532673465936	0.013574682557489524	8.576006455538295	3.3769062469138375e-17	6.700663376717161	7.926177312734329	6.9627752883069896	0.81696065887432	15.149983059311284	0.5499877717973682	0.0013528706384449201	15.110241659722654	6.491552429832668
4.6392785571142285	5.69434498900598	12.034330478014741	14.700876538132787	7.796077252666675	5.523875008551156	5.765203560644001	7.513771664222059	5.6712186057433565	0.005587386983037325	10.826362087089786	4.959694935789683e-18	7.503679859900206	7.490071336657643	7.675624050540056	0.47561047334580114	15.781055171782096	0.9319635357906606	0.00048249116569665945	15.788103063667558	6.9041177659949104
4.651302605210421	6.372704238455596	13.547419566514947	17.56693297034063	6.483702048408425	4.366381039378128	6.280826362278195	6.726408704865095	7.753703637785722	0.0021705615040867815	12.944077134408118	1.0981000448322872e-17	7.930764764916324	6.680245142703239	7.992455307920243	0.26274621629057726	16.33806520576172	1.490617188879111	0.00016240774485864866	15.584887779984337	7.280224751481018
4.663326653306613	7.128975744781242	14.906288812030327	20.77267884045849	5.141810088598847	3.257494546189508	7.2954059090032555	5.708327743313057	10.015784845512991	0.0007958289186273386	14.676444474653502	9.136475083186571e-17	7.911159041444768	5.623194703537553	7.869101144335134	0.14063562747397462	16.78206241549187	2.250533488511403	5.159509082913389e-05	14.534242262687746	7.579736163791217
4.675350701402806	7.773566071202326	15.807152728467495	23.940804651674814	3.8765592190253635	2.293665263853266	8.760315815480856	4.624172422694753	12.223856240798005	0.00027539218501487035	15.820337735083127	7.444999538146116e-16	7.44816755111069	4.467433720593853	7.342494041963694	0.07981726564360234	17.086018972752935	3.2078454627879887	1.5470142073154347e-05	12.805456102072206	7.766208111975371
4.687374749498998	8.152474183974336	16.01694092742327	26.638840365698364	2.7725114384557026	1.5242656164190531	10.585092306070276	3.6370360517333356	14.095564200802473	8.994308565077818e-05	16.289218587654627	5.729707834875616e-15	6.618247977574852	3.3497885218566568	6.525883350564182	0.062185921004455025	17.24233020475523	4.317707960864035	4.377886504080261e-06	10.658835460467284	7.815106178752121
4.69939879759519	8.184326520686781	15.433396394375283	28.460325143916155	1.8784206978396043	0.9560388574741239	12.660479172477569	2.8856110491233284	15.357135655830596	2.7724787681249335e-05	16.159537531797614	4.1629875455581516e-14	5.550356883615015	2.3706145065360222	5.585242777502486	0.0818895426613831	17.26495426122714	5.4902676279932505	1.1692812079724125e-06	8.381732435406311	7.721071471185875
4.7114228456913825	7.880616880933099	14.10884206825384	29.10508130882358	1.2052103930701885	0.5659456297863296	14.874621943647018	2.4735736664200587	15.808586597587013	8.065902178000788e-06	15.678569107257795	2.85556428495233e-13	4.3932210662006685	1.5833931457135293	4.704715883329072	0.145447835087734	17.1883625267007	6.600508124871062	2.9475264911160066e-07	6.226781510148228	7.502288739393949
4.723446893787575	7.341924233544284	12.23194707952122	28.439472789425484	0.7341286602403684	0.3161972966090013	17.11701992229619	2.4689512347300617	15.375578033006684	2.2147359116276257e-06	15.226343648096247	1.8492921823546597e-12	3.281931267904046	0.9981616016938138	4.050999818949432	0.2716146721922238	17.064718961704642	7.513213610906587	7.012626999878509e-08	4.370135975898776	7.20012321534648
4.735470941883768	6.730052553825032	10.076725771931676	26.521573488821097	0.43012447223620204	0.16673465291053374	19.27118791588841	2.9072346301720042	14.129439944676617	5.739515330267437e-07	15.237522307161008	1.130731779080705e-11	2.313983094141547	0.5938779937633161	3.744438166975032	0.4904046598679405	16.958439673457455	8.118016626942522	1.5746645024697457e-08	2.897495055622665	6.873013242005396
4.74749498997996	6.223567735783469	7.9382671128682825	23.584855384661882	0.2554220456429751	0.08298084681650585	21.203520711704712	3.792002057847606	12.267950453290396	1.4038243401155518e-07	16.100110994518054	6.527833079097445e-11	1.539838455606134	0.3334862113847884	3.8404664776900717	0.8398407285542103	16.93560223315541	8.363739101817584	3.337179834295509e-09	1.8148515986627927	6.585079068094199
4.759519038076152	5.969259613428861	6.076142358350718	19.985193431125953	0.180097531961653	0.038977513493329015	22.759056577852906	5.090308252753956	10.063988365576916	3.240668380013994e-08	18.053979427300224	3.558361297814265e-10	0.9671068200285681	0.17674323772620174	4.3217888017602935	1.358814072231199	17.046500607515238	8.279084551635219	6.675064387596775e-10	1.0738503364283265	6.391625870136821
4.771543086172344	6.043074323926398	4.679404311658057	16.126100045366993	0.1886217042534454	0.017279639355617143	23.77238890690151	6.724930009928897	7.800380376699888	7.060585201383005e-09	21.112921244658207	1.8315557217468462e-09	0.5732686764287783	0.08840808971176915	5.100767313038234	2.075369529693777	17.303448383069988	7.969963088681228	1.2601306742093327e-10	0.6002381050541834	6.325082303023428
4.783567134268537	6.431197346357058	3.8559617275193734	12.382490113861085	0.2826557376527987	0.007230019904940806	24.09461597090568	8.569177805135094	5.71221467342647	1.4518821840818294e-09	25.030420648344496	8.90221924116368e-09	0.3207212273716936	0.04173740883917813	6.032235410534527	2.991802008313375	17.661032330409956	7.591577965211442	2.2452255866509396e-11	0.31693697223961553	6.385368809284387
4.7955911823647295	7.036444356808041	3.6396403613874257	9.041932798157475	0.4805391788187542	0.002855147749722422	23.628663151470114	10.450607317438276	3.9521277153381162	2.8178503242680663e-10	29.321955733422453	4.086062065147658e-08	0.169352520409041	0.018597015457733745	6.937128640179702	4.070597035431417	18.009099778000948	7.302794828074129	3.775623301828777e-12	0.1580824532929001	6.537916740662234
4.807615230460922	7.708354969738737	4.004390543059645	6.275008448883434	0.8133193058401075	0.0010641478139026394	22.360100746052776	12.16733102975252	2.5833835297536165	5.167045222607686e-11	33.34543609063089	1.7711779412376168e-07	0.0844134153544869	0.007820697496079448	7.6352700581660935	5.227191017002594	18.186790738798546	7.217339363961594	5.99241125891444e-13	0.0744813543013744	6.720615559672447
4.819639278557114	8.288708065463974	4.877291597905873	4.136250604919489	1.3166804449299627	0.0003743342853973757	20.37134568934151	13.515967486390835	1.5954059304924377	9.30730910414668e-12	36.42684455761097	7.250929192203173e-07	0.03975738804711452	0.003104089684028581	7.981664874962654	6.335239720845961	18.018412469756512	7.368132971824894	8.976335312646687e-14	0.033148105999367156	6.858333108292807
4.831663326653307	8.6590953903849	6.147526322547295	2.5882792084715263	2.018553407832915	0.00012428010022374922	17.833217761353303	14.325604502020285	0.9308293910652672	3.911086575428698e-12	38.00344681625668	2.803655966591116e-06	0.01781619398758559	0.0011628775538892946	7.897106850015886	7.2467294898527825	17.36195161451071	7.6968852855979915	1.269102447638271e-14	0.01393597425039761	6.881172008919027
4.843687374749499	8.775502073288397	7.67351029812034	1.5371115144366336	2.923866759596527	3.894296508727424e-05	14.976028638923074	14.489356582649014	0.513070467312132	1.502541648612852e-11	37.74770436740833	1.0239586923152438e-05	0.007956277982767634	0.0004114646868903926	7.3835880237484055	7.823577090295101	16.153764703490946	8.07249799199311	1.6978064630617085e-15	0.005537975432338863	6.74123860062795
4.855711422845691	8.677978160546855	9.29215392499901	0.8669954939193212	4.000389034855108	1.1517586417681157e-05	12.049062976319144	13.985127875992406	0.26716704953809206	8.424895148156592e-11	35.63689278489609	3.532609423449581e-05	0.004511950575961224	0.0001385817870475265	6.519132864409488	7.97173948565559	14.432821049272109	8.331999184112362	2.525357591318313e-16	0.002092542394930952	6.423065779107285
4.867735470941883	8.47134581290993	10.832537239066642	0.4670278618377885	5.171615839263717	3.2177406765360692e-06	9.280184850805382	12.87991628970114	0.13142520369774857	4.522559827994879e-10	31.948161716298884	0.00011513167559096272	0.005264250972400897	4.840526739615411e-05	5.4337755943822295	7.666296490648746	12.33544037975035	8.330141740215776	3.5197349303284427e-16	0.0007928571222831602	5.944952256937312
4.8797595190380765	8.283163573521291	12.132982574449755	0.24686653347898585	6.322538343063285	8.615107669272231e-07	6.846080910289087	11.316453167523663	0.0610745026381941	2.2921760328166155e-09	27.18204404554712	0.00035449678361312604	0.010712625415019038	3.108149219227204e-05	4.275079544871264	6.95831771717985	10.063172776167148	7.981236494593617	2.5660877795257805e-15	0.0004268150288025736	5.351607161360308
4.891783567134269	8.213929905551812	13.058140853804192	0.1429017536132633	7.320854959267736	2.759817631986753e-07	4.859529657870225	9.485797734708314	0.02681428129189781	1.0964781732153244e-08	21.94010396670831	0.0010312927221497532	0.02424687434954482	6.396601625578732e-05	3.174617439226548	5.960929117934815	7.836548981932764	7.280233353126986	1.8985413557601997e-14	0.000612104588553691	4.701387185771575
4.903807615230461	8.297935419721535	13.512652336047474	0.11826441845067577	8.050280866671386	3.2514628433204596e-07	3.374821524169274	7.593257468959623	0.011133003352376738	4.9503560432724565e-08	16.79508249504379	0.0028349098802216703	0.05319721592806854	0.00018950030372328158	2.225009478440133	4.81984149408081	5.8512547035536215	6.298134072460458	1.3271521725046618e-13	0.001513246542315512	4.052915922539761
4.915831663326653	8.48948386668007	13.449665032745804	0.16007485899517412	8.44639076612404	1.107789964184792e-06	2.4076090164580295	5.826476106782474	0.004407400008608645	2.1093916651781782e-07	12.189796097316316	0.0073641244279799446	0.11058350914856209	0.0005560816550499868	1.4718398933757684	3.6789731938331602	4.2497366400565095	5.156170747492399	8.756133000761943e-13	0.003927807793882643	3.4554240242959913
4.927855711422846	8.679646800086898	12.874241367120753	0.27606778298611984	8.522095888119628	4.1202723458658e-06	1.9620196794554163	4.333121285478333	0.0017774274423064105	8.483252609358396e-07	8.386395845164612	0.018078637765579456	0.2170783788783329	0.0015466581522534698	0.9189149027068799	2.6523857341567245	3.1128879313084683	3.989943570382119	5.452408020863776e-12	0.009741225236541445	2.9450498991075804
4.939879759519038	8.737122373731104	11.842088242706238	0.4910231046811636	8.371737266491985	1.4592281497609294e-05	2.0561687210992776	3.2116965965243103	0.0010566084896126988	3.2199714670547044e-06	5.4679517115300875	0.04194809375121866	0.40221780926040085	0.0040616485093679395	0.5414708276927915	1.8098462523040975	2.4677088469508544	2.9163582881833308	3.204414019577519e-11	0.022831714863297294	2.5465950483712714
4.95190380761523	8.557861717347404	10.453272517098464	0.8420319064038062	8.149802607230106	4.8800315608008024e-05	2.7372290592558564	2.5140285585557685	0.0015681295402843582	1.1535228583716117e-05	3.3782234222064673	0.09200272708782077	0.7033883556591553	0.010067605307546523	0.30113375981060897	1.1773638783120275	2.3015724377507203	2.0127546587999086	1.777432732533823e-10	0.05051392577246922	2.278046084308439
4.963927855711423	8.105429490141953	8.840063996743165	1.371101227445685	8.029700459234695	0.00015403611121506738	4.078929848708041	2.2539556818307442	0.003711461585518533	3.900184192857359e-05	1.9782294637120534	0.19075309357944736	1.1609513538501677	0.023553936352647544	0.1580622862494614	0.7489482611167027	2.573646030809553	1.311383699945249	9.305120459902834e-10	0.10548177207651559	2.1544260580139607
4.975951903807615	7.4283355626670975	7.149071012117336	2.1142940556420946	8.155713514832064	0.0004588954656778734	6.157989341196438	2.4154177781339774	0.009131049875460387	0.00012445978369683724	1.1001711586772829	0.37390862686368465	1.8084947172477726	0.052014950125603164	0.0783035522752543	0.5034131693819063	3.218360307049645	0.8065116790202559	4.597641466339429e-09	0.20789008694866684	2.1884002064158716
4.987975951903808	6.649554925774775	5.520275579596902	3.0884509303419754	8.603764717071801	0.0012903242838121643	9.011776602975536	2.9551366512585653	0.02146276055210427	0.00037485078903800646	0.5869042192406951	0.6929831598596392	2.6589168505044176	0.10842840520781472	0.03661166396671733	0.4203440894032038	4.142087975811062	0.46817750103627004	2.144037997615971e-08	0.3867084952295465	2.387013143386539
5.0	5.933113935403455	4.0678837150950935	4.278859365660027	9.362936719299729	0.0034243854931188334	12.586905380925895	3.7995184370686093	0.047683361887760074	0.0010655504338708145	0.31379959554138825	1.214458646878541	3.689576726601807	0.21337489987154712	0.016156471498667425	0.4911694398489619	5.219349231884108	0.25652780303929446	9.436569222571512e-08	0.6789450770062398	2.74603941251599
