# Supplementary material for: Stimulus duration encoding occurs early in the moth olfactory pathway
Source: Commun Biol. 2024 Oct 3;7:1252. doi: 10.1038/s42003-024-06921-z (PMC11449909; doi:10.1038/s42003-024-06921-z)
Supplement: Supplementary file 3 — Supplementary Data 1 [file 42003_2024_6921_MOESM3_ESM.zip › Fig S2/neuron C1 LFP.csv]

time (s)	trial 1	trial 2	trial 3	trial 4	trial 5	trial 6	trial 7	trial 8	trial 9	trial 10	trial 11	trial 12	trial 13	trial 14	trial 15	trial 16	trial 17	trial 18	trial 19	mean
-1.0	-0.01436541164642996	-0.0744900347927342	0.0830370721978797	0.3453060932604143	-0.13999853541545837	0.046686790027602676	-0.15111560460226126	0.05966268605582625	-0.1562359375388096	0.03790423806556231	0.07329883086361155	0.057685625372449145	0.0478120881768751	0.14239889055409138	-0.14991646696332728	0.019955458671133908	-0.23126194143249257	-0.37205426483384996	0.01643894721382469	-0.01890797246137327
-0.9879759519038076	-0.036311182339285715	-0.01496781977079005	0.16094324063542226	0.3491169157067301	-0.360775258768566	0.24412944914390455	-0.14163231589724523	-0.16944768455824838	-0.11029212257804218	-0.24727027664741005	0.10668621150144734	0.12773149863675715	-0.186964942364243	0.18678723747319453	-0.06116527987232506	0.03600735810495062	-0.1470150378614214	-0.3196032921694767	0.01310777316201089	-0.030049238340138756
-0.9759519038076152	-0.010733267706535111	-0.26895696577847383	0.22946104117000982	0.23502167432074977	-0.21065760964217656	0.31984026677526645	-0.09983433439525267	0.0948397906839914	0.23574468158137896	-0.03531232793639147	0.04990874224309044	0.09640625638865633	-0.03976601284871169	0.1233714368779367	-0.06474782453490908	-0.0590784429680445	-0.2813027506355875	-0.4312772439280038	-0.05481516062743862	-0.00904673952423396
-0.9639278557114228	0.023177193282368516	-0.0560645499091082	0.09115906517429319	-0.14414483602497924	0.101246053820589	0.05893555835487865	-0.09560445116192486	0.10889806580062554	0.17465178580709734	0.06002871343225404	0.01898301238752265	0.23073402393524195	-0.07431544524351956	0.20911543950593375	-0.12959810081976753	-0.06765939641103627	-0.16577176643450878	-0.30102856276433715	-0.06961111049649338	-0.0014141740928879127
-0.9519038076152304	-0.025901828324863867	-0.14640807573523704	0.18941136707857403	-0.23634908100945576	0.12311902405007599	-0.027592417276381273	-0.1900283965388611	-0.00915025725319897	0.08899347056495956	-0.07642797392473752	0.016982630634166145	-0.061062486988298	0.02856841707083792	0.07515934562422835	-0.011334809744222291	-0.0385269351300161	-0.2168194352346994	-0.4021511648318812	-0.09121937889530175	-0.05319673609812171
-0.9398797595190381	0.015015553929901873	-0.05867112610199751	0.3272220306789912	-0.0195664710116483	0.25138486218581135	0.015754435769828566	-0.17840323604424121	0.14440350494908324	0.011343232571742006	-0.046869191068890384	-0.11141171681119788	0.117450894776821	-0.037941633891705	0.327710871039655	-0.06449757217761762	-0.12626117163195943	-0.1854361984045216	-0.28590493338079254	-0.04208944942641646	0.0028017203132024333
-0.9278557114228457	-0.0023898694484468363	-0.09199443235328211	0.22851298365183426	0.09694152430551983	0.23361123674819506	0.2500838991928074	0.001618817610145369	0.006544504010792006	-0.2284273104998169	0.10647075528540903	-0.047603460051145984	0.12592692225324587	-0.046926309654668735	0.11185336114155986	-0.1289895826542005	-0.08317835811402939	-0.2384773866274752	-0.22897837765401668	-0.04514392280524933	0.0010239470703777367
-0.9158316633266533	0.0441911950915352	-0.23000374606698587	0.17203255781219867	0.10205357534748707	-0.09245970627681956	0.06326713848170482	0.05359122766561794	0.06454047913008566	0.11214623775511501	0.21487614933207244	-0.081315761666657	0.007791845678792991	0.07350416757308731	0.2356360643353382	-0.17152737236346913	0.00513639710127883	-0.2303859110268223	-0.07217909670190537	-0.063195652284445	0.010931567837747888
-0.9038076152304609	0.04186836540769462	-0.23407298231043197	0.006254834765761031	-0.08970872536288854	-0.24114409972525042	-0.040204508569139895	0.013097383250642983	-0.05137299094248594	0.03781098451586166	0.22578700335993568	-0.18699891552830764	0.02444623661280626	0.10097276148050169	0.20082177597815506	-0.13998028269901092	0.09103936431476947	-0.2581692166943571	-0.2214039007222932	-0.0191345105609975	-0.03895218018047551
-0.8917835671342685	0.030406030573383584	0.09718240121617651	0.1133312191663495	-0.02716534756595284	-0.03257834158747452	0.1214121813470423	0.04521407707554103	-0.019134832611861774	-0.07581347481414757	0.14131359517041248	-0.05291122559595731	0.06663466544400154	0.047168545591687885	0.4719505975906777	-0.06866796026581146	-0.1655690837835175	-0.35627556357706086	-0.37791483020378397	-0.04798181664939047	-0.0047052191305097775
-0.8797595190380761	-0.019360293689197887	-0.23312903181965028	0.052814127677416736	0.11593127694347205	-0.17674975990472835	0.24950136089744168	-0.06969980665537796	0.01353052930289863	-0.031826735954430536	0.03169653002627797	0.03884383498278492	0.027774711552456168	0.0826623337172791	0.14276017703221727	-0.09695403963604854	-0.12301478661773792	-0.23311277394473834	-0.17731099145061094	-0.08007970410515385	-0.025564370612917376
-0.8677354709418837	-0.016240101429302836	-0.22645717184069883	0.1446081876558026	0.25606275516138804	-0.0117846759465556	0.17597643142701688	0.08727214676040765	-0.027585148043354102	-0.0682823846585997	0.2371633596235429	0.12452077153990435	0.02698969498260867	0.06698618994825581	0.1896991901503206	-0.11551898578717618	-0.1180019687874255	-0.2390827508882649	-0.23525788924770047	-0.0062696186300099715	0.012884106946850502
-0.8557114228456913	-0.02321136892364552	-0.12062680673857507	-0.03443480012573398	0.3312084879086014	-0.17708975861071524	0.21988299071814524	0.1161103815239633	0.1549144347416342	0.17584323494406817	0.23080966203716616	0.0445914085091498	-6.418870447882487e-05	0.01329230526191336	0.1587714933451868	-0.05521687959484518	-0.3330634249290312	-0.2586346803979739	-0.22343360840375934	0.08202284711082114	0.015877459456415336
-0.8436873747494991	-0.07530005662746175	-0.06412791592092713	-0.3584248855724237	0.16890527763604365	0.11963932019603177	0.1821053900798536	0.20241705469100962	-0.08942733267942601	0.1635008033800569	0.2290490359903341	0.05479855667087562	-0.16087296213289953	-0.011795996231419257	0.12025600816184989	-0.08057132441105877	-0.367230319182297	-0.15320001522837284	-0.2069532517517598	-0.01675688251208545	-0.018104710286530316
-0.8316633266533067	-0.07229782736045415	-0.13148894659348143	0.10391637788784822	-0.10543975836020097	0.12164104943803242	-0.07108993470500588	-0.5536545977671287	0.035212896982355704	0.11188372773236546	0.17909212337285774	-0.2402418384539587	-0.0542303807190005	-0.0809770320283284	0.027060672474658525	-0.11507489871733584	-0.2983628552377062	-0.04860844115151355	-0.010137737024913919	-0.023135685816308878	-0.06452279400248521
-0.8196392785571143	-0.107884817636892	-0.18775935749309725	0.23981960269219393	0.21571958026058996	-0.007926599553274235	0.19026440318454851	0.20676836907446985	-0.16417711851817368	0.14542963854780702	0.2853526729687122	0.03942414187952725	-0.07259111501722426	0.04528274929257988	0.07994523553527172	-0.09074127777692281	-0.0076299100258625935	-0.11221426459167363	-0.03207198105378087	0.013878715209969968	0.0357309824725668
-0.8076152304609219	-0.11074790606002645	-0.0985472600874611	0.19630134282594539	0.19404042361496726	0.2626268242954256	0.04545013646154035	-0.10919958088417189	-0.03480914286410483	0.09075697283983639	0.30505233793115777	-0.09310860378007209	-0.05847054961528027	-0.015816479634815587	0.09543464913906764	-0.12394028743233854	0.0446736574743871	-0.17509093036156237	-0.035380429995120165	0.06749373056274649	0.02351152128579583
-0.7955911823647295	-0.06870376049515689	-0.08914358971522815	0.17408800777812894	0.23240896567838207	-0.03877606507132191	0.19333559457000826	0.13811371774471065	-0.16091731069522053	0.1282361887519319	0.31636077814042746	0.13265118677548754	-0.13410110510800013	0.04824995460651403	0.12267715946916677	-0.07355871879505879	0.06899000511007397	-0.13699525827956002	-0.1446654664227573	0.13077813988572815	0.044159390733066115
-0.7835671342685371	-0.1302563996554003	-0.13982543047831675	0.05743704265959855	0.16703361420810361	-0.0021362891605404806	0.08841177380088942	0.03808946225111048	-0.21220208692855289	0.09094670661133683	0.054416906360514536	0.123272530920718	0.025306418837269088	-0.14244488614566042	0.097153327214201	-0.02632750651262755	-0.16581085444107133	-0.10028434283373795	-0.07018919243661112	-0.05883488734024382	-0.01611811016152743
-0.7715430861723447	-0.08586866907082258	-0.16316537770301415	0.24627558327583388	0.15397049781313912	0.053666852792880845	-0.1718386837927313	-0.11820028951148612	0.0019542499892720206	0.01951202492778721	0.18377149182400437	0.0746966137957284	-0.023240209232966835	-0.011349751322075526	-0.21394968041548348	-0.08618907789207952	-0.13114357801671742	-0.25313869194641475	-0.1174283623954227	0.07656014746930719	-0.029742363653224274
-0.7595190380761523	-0.07311508842277652	-0.24690793762553936	0.025054194344116727	0.06606801237816115	0.0759057649118714	-0.0017204738740893327	0.049215767793196724	-0.09221160310408366	-0.07033431375707291	0.24872214553664201	0.061279782672695016	-0.07458255404047962	0.07494201894793728	-0.09635264599462143	-0.09682209132245845	-0.10694012456395287	-0.18612250368738775	-0.09079093485101639	0.013233243323049076	-0.02744628112293731
-0.7474949899799599	-0.10993861746213435	-0.12001541365946243	0.049132034218656855	0.0676670301702257	0.17972459884872577	0.1998783778301161	-0.03467651564759332	-0.2028934468993272	0.06890111317388775	0.09763995279487711	0.11002581430194588	-0.12825113845886985	0.0004929513254899864	-0.09614398522656499	-0.25299062424545526	-0.014552264390243624	-0.23196945005930633	-0.04632924682411277	-0.03724884086609004	-0.026397245846065
-0.7354709418837675	-0.08671097625870366	-0.32997356322425225	0.013126992966700815	-0.026405725707966492	0.0075637949511519545	0.03846235391217336	0.20987818786435158	-0.31402766822770867	-0.03267123619859298	0.029372747995465853	-0.05915376619647403	-0.09563847349207129	-0.044239148705064395	-0.14597727463336072	-0.2009147853131683	-0.02012183241821682	-0.18888673000481937	-0.10566574611214241	0.1139751461977973	-0.06515830013710004
-0.7234468937875751	-0.06849370891249565	-0.13840456782335742	0.046416963606886776	-0.32714596831574233	0.3067565287320081	0.0008185438796182923	0.23833430785501664	-0.16227811606738243	0.07488422025087453	-0.07135223882012295	-0.049570907704869674	0.025472756530905506	0.08230267738888883	-0.06898850198086263	-0.24949291511841953	-0.1984490266377381	-0.0340007725240669	0.005583018123493216	-0.06619860947984935	-0.034410858790379736
-0.7114228456913827	-0.06346215607782182	-0.2650045241109145	0.14256468786577697	0.20601541650013377	0.09607551544588584	0.047038965638391154	0.14713769044511585	-0.15100407936616336	0.10492682034762787	0.05762934209070897	0.04691621486506835	0.07760050523158513	-0.20064734676906285	-0.03406247816519222	-0.23899387005966266	-0.052042587814057094	0.10992599795490511	0.03105720111459559	0.08191513678136428	0.007557181679909699
-0.6993987975951903	-0.054922133953490715	-0.38062962675109635	0.11903429020503098	-0.05864545715755653	-0.7234735614765969	0.03704848896462865	0.04807626212314229	-0.12687663213634243	-0.05001162870756596	0.0009779997307975239	0.049679533303674535	-0.023512471454425494	-0.028187286604255506	-0.07868216202834398	-0.14632866221701163	-0.04146994686123009	0.18771915330617353	0.009055381327888851	0.13442351899915247	-0.05930131270460139
-0.687374749498998	-0.03192793817517751	-0.17619202859656002	0.27832939367185244	0.007880525208149804	-0.4508064916169189	0.027623498859702746	0.044781291291439124	-0.13932700039664503	0.20382867873574956	0.011512192816820463	0.10180326110799315	0.02291283762918916	0.09692271701915506	-0.0566230073642504	-0.10077465029739573	-0.11200153514454997	0.1542689495878593	-0.262944986423742	0.10060744981696136	-0.01474351801422986
-0.6753507014028056	0.0014139384577534914	-0.11014306319216607	-0.05823517990468151	-0.02134553622872419	-0.09095449900421357	0.04378642702361209	-0.08432106834644884	-0.00855723995021675	0.07569924433374427	0.17354597429612117	-0.11203709155065689	0.03677400013528133	-0.1682160827978066	0.02781893362707251	-0.08288045091687209	-0.16078715484742317	0.10501918341898442	-0.16054139346611485	0.05108048279643797	-0.028572661900858807
-0.6633266533066132	-0.019490437394884715	-0.3994177693833173	0.09062715708634254	0.29257620138460466	-0.10868845781431079	0.020646711358139516	-0.14520389418291435	-0.12869459308709888	0.10023124385184894	-0.08587664234922816	-0.1260270845553508	0.10442647702607616	-0.03708423294165519	-0.0692757284758666	0.009849003439804379	-0.21384165556117973	0.01381062689305038	-0.10405801451385335	0.20469194521386597	-0.03162100757925934
-0.6513026052104208	-0.002108350218105551	-0.06160059422367143	0.008987941086610052	-0.0944889198316392	0.08744343586900125	-0.10259992213713273	0.10318825500401267	-0.07916984663384806	0.04947193038113287	-0.15032964174904917	0.039426598559169454	0.10376303196835418	0.08206681701923857	-0.15884262054294493	0.01737726689684169	-0.11282646615939518	-0.13767379829081972	-0.16031020985117136	0.1903402520754316	-0.019888675830420265
-0.6392785571142285	-0.10345458011580738	-0.08104677869058012	0.160309337747997	-0.03869543512006134	0.09680811072121764	-0.03126006697747255	-0.12064373467228338	-0.10383301502853232	-0.10430751685150524	0.045841717550390335	-0.010198185268378753	0.09427482323803613	-0.1316116449514383	-0.29046008859632483	-0.00230210413700918	-0.05441263956826246	-0.07227618055951143	-0.13915994005438712	-0.060722048329906096	-0.04984999840335892
-0.6272545090180361	-0.11460560450347312	0.006109382671521388	0.0724693467360826	-0.07785805037608357	-0.07514147435667493	0.20570625473269094	-0.09936987689857123	-0.08723462725936273	0.028875839348833334	0.026200269254232106	-0.02455783537370817	0.16536090840358955	0.06981916810281848	-0.2853874969185848	0.09730735864330764	-0.057567528286826486	-0.14662564149911125	-0.1109513644007213	0.23377589918911756	-0.009140793304785472
-0.6152304609218437	-0.04509427796802734	0.07051059429765845	0.09666620571623105	0.14186310180134876	-0.07114604664172945	0.3200162949599963	0.04825662361070734	-0.05858850297568603	0.13695315154324134	0.11026645775250651	0.06491286793289508	-0.16210294044484252	0.11742002869842735	-0.1978293866222004	0.00759089424813683	-0.170793096522958	-0.18663941805154272	-0.051773676683351456	0.11306827897543908	0.014924060717171065
-0.6032064128256514	-0.09040745440563917	0.05498102810670684	0.21018115269607993	-0.2576072281493022	0.10326321720459793	0.037170361278104344	0.16789666490825694	-0.06903282010900003	0.18526063714669475	-0.030830315108023993	-0.19795028476750887	0.06231973787984609	0.09734459879262605	-0.16950455820624077	-0.05290101307085739	-0.13475972501491296	-0.10759743413438186	-0.1322006551947826	0.12102690736493302	-0.010702483304358103
-0.591182364729459	-0.13749381079944067	-0.030900413132584965	-0.07912279480897019	-0.09718059035009098	0.08634721523435215	0.2844498719128901	-0.3514676843517496	-0.12046992118584561	-0.014726778935085828	-0.12558759418647775	-0.005698241393723478	0.09524881888274667	0.04000616418125041	-0.07227290520742077	-0.13034087322123533	-0.09322955420672419	-0.26985290914984755	-0.14987183080182626	0.1902776686392827	-0.05167821909897374
-0.5791583166332666	-0.15884930351136936	-0.04123729267951917	-0.01586248903181914	-0.09017617834543842	0.15857303051253907	0.31542068994463085	-0.27753174524598434	-0.09084372961512616	-0.0652093902176557	-0.0021586027750887045	-0.09514801128997377	0.16465751138937706	-0.10311675813346932	-0.16782607094830984	-0.02677517883310796	-0.20970902605504343	-0.1639852330088165	-0.09794108608382533	0.01952706715290904	-0.049904831409215325
-0.5671342685370742	0.07008839723948429	-0.010777999654148092	-0.061561380820251844	-0.39049492980184486	0.2941838146578928	0.1279701736294413	-0.049007124247994034	-0.16746386748808262	0.04583361740875741	-0.18942209976161767	-0.08247979581497242	0.1880117376372697	0.014257631858168616	-0.14874439812928048	0.008724945435987317	-0.1494443716597257	-0.10471129252503794	-0.06004660107542562	0.028663648001424895	-0.03349578395315552
-0.5551102204408818	0.0007231477380772002	0.041194018643299295	-0.22611937773888557	-0.13151787179156235	0.11557506300697065	0.32205868572127816	-0.07196855475112887	0.14259411682472983	-0.11318761015876269	-0.15633400008532153	0.004621972058439828	0.08436236159714074	0.044581759402884634	-0.12807224011575558	0.023480527389571626	-0.16850740071927178	0.08322419531935135	-0.1366522573089298	0.11613301677117825	-0.008095286747194555
-0.5430861723446894	-0.07236717327155362	0.03696154380364263	-0.11131918722286563	-0.04840511935145895	-0.01528050457991556	0.4126300755294795	0.18346703096644457	0.23031686118842226	-0.03925756093611354	-0.0828278176106723	0.05956737155382846	0.1568170860998753	0.08830404965660402	-0.13146234905955523	0.05768252453880909	-0.08384246475239578	0.08015032503647239	-0.10715165094627507	0.056627832112925366	0.03529530909240515
-0.531062124248497	-0.07116886014993591	0.07834718961808136	-0.2404600736553581	-0.09926351684562776	-0.10568202779955108	0.06486447641984329	0.07398617417198076	0.15798840135597975	-0.2978514623076663	-0.16628906916728028	-0.10258028040794809	0.14303129503997936	0.06442397101048522	-0.07778412397342704	0.12271584321314277	-0.1944749334961991	0.044606125152928514	-0.1008972359131646	0.005863931264250203	-0.03687495665628879
-0.5190380761523046	-0.05089451328215886	0.05177509723925978	-0.10832663785765337	0.0013873226774468131	-0.11550631477233092	0.17170536955316623	-0.07458682246954515	0.2500609450304833	-0.33289789775419976	-0.011854448454835855	0.04395156690955798	-0.014248029487215428	0.17331524640810733	-0.0720556814807675	0.008051639010454067	-0.11837872529478552	0.08437081085242368	-0.03256868322804685	-0.04623391104809658	-0.010154403549933504
-0.5070140280561122	-0.01798874334530743	0.09488514870336003	0.0032355382149826654	0.0021189658096647628	-0.18224904633927932	0.2828708944402468	-0.09442137826959368	0.06902905648991407	-0.11062660759310687	-0.21782206574859928	-0.12909757046561227	0.1316615753416985	0.1032060473181669	-0.08454777297881058	0.1506541043003963	-0.13352753615815952	0.15450827402658052	-0.007893950340776529	0.07720055912207535	0.0047997627646231816
-0.4949899799599199	0.021411447265622156	0.14555376005186535	-0.11468742335392654	-0.2988949902328221	0.22491211618540868	0.33953431268773465	-0.01649966678558735	0.08786036594792553	-0.23510607797548647	-0.09418279073994651	0.06674853005804277	0.16535491665125895	0.06314040264785474	-0.06381329618199857	0.10122579633395576	-0.2959782677484588	0.08602945733289519	-0.023047956156804873	0.01247401211773268	0.009054455163435017
-0.4829659318637275	0.03351938813629233	0.000706284615568888	0.1761343103702822	0.007406355059571098	0.2015869149399015	0.04462628383590045	-0.04547695467885804	0.11035345015691533	-0.23497794578642234	-0.1320637459172798	0.06211258872614271	-0.056931593661291635	0.10694818644959346	0.03730253816352401	0.037792825105930766	-0.0773283301353045	0.12795498752567752	-0.041614391225728624	0.05689626448710394	0.021839337693027334
-0.4709418837675351	0.037859974219659774	0.04636803716981441	-0.09487739560944328	0.24887957280613193	-0.19084971792912112	0.01811363377115988	0.10479728985054726	0.09758940923203041	-0.03490638014786858	-0.17235698570374666	-0.0369348940750093	-0.05817266141320719	0.12484428699748987	0.09398233637131236	0.15418975217883904	0.027370921660645486	0.11147957540703202	0.05352927329537592	-0.0025713311542492553	0.027807089311968052
-0.4589178356713427	0.051845553388315556	0.037337972761944435	0.011546434587218438	-0.018125193073229906	-0.16594027941604422	0.10765586115958414	0.12937680159661458	0.03150408584706019	-0.1050430796853456	-0.23205040722762998	-0.004213510772425342	0.10242261859487996	-0.16655366707571373	0.056835566234192274	0.08401639182907042	0.07295570747436578	0.1221877485872467	0.07760010186439671	0.10983756164262996	0.015957698332480542
-0.4468937875751503	0.07748296269851204	0.06675300905382658	0.005778586834553811	-0.19088917094592284	-0.140545687859028	0.006086798200671045	-0.00842062249347805	0.13307807486656292	-0.030217985186153675	-0.6771980875491368	-0.0011371351871421582	-0.033136977870511806	0.13116640420449607	-0.06370166146118886	-0.014476462358775161	0.08333867357892567	0.04415644088982766	-0.07270949409452096	0.1258117580968619	-0.029409504030611617
-0.4348697394789579	0.10480875316181579	-0.00047421696815288806	-0.06825554881768574	-0.06051736905807687	-0.11790440615934458	-0.32654926118884803	0.1632881500532065	0.2212910022638685	0.08209502552357822	-0.11962594500567342	0.1443776714527096	0.03256823385337303	0.10741464455188865	0.018191477179586562	0.07195995548587085	-0.02782670504157197	0.09092673853333708	0.023115080117852207	0.12566015182747622	0.024449654303432086
-0.4228456913827655	0.06682668402975867	0.13515359427440404	0.03808531774791258	-0.011013232418107973	-0.03181803204892543	-0.4081828710590908	0.1714520263487737	0.08521395057419402	0.030813333404246378	-0.13622656777296996	0.15157208588635274	0.035248948372026384	0.12780887334850077	-0.0026139274533765887	0.042301730156248135	0.06418700570459072	0.018669168283367323	0.10946281162009801	0.15882248573765295	0.03398754656503451
-0.4108216432865731	0.04650447928824162	0.09096830080691047	-0.22520672609131323	-0.17308876030436093	0.029552726846730725	-0.32735302949850553	0.07532548643577926	0.13650481130462724	-0.10492698333351179	0.040664858287185926	0.12434171467268988	0.1488657847735757	0.1099388434953214	0.018926114682901243	0.011014603392121021	0.09476482320879685	0.059425986789253205	0.20315494893729358	0.22761232728282813	0.030894226893503407
-0.3987975951903807	0.058919244939526466	-0.08225114088834448	0.06800280266967344	-0.1946919824014357	-0.07583361923411494	-0.15825994906893903	-0.05005899460751194	-0.08745244653915277	0.06401122514448383	0.07648347123452896	-0.06471422208081294	0.12142914009791954	-0.11916241128224904	0.10820721745535397	-0.24933696364831578	0.04676251251850087	0.05552670492225559	0.22811907671916207	0.10931112019110116	-0.007631011255703725
-0.38677354709418843	0.09834693332698875	0.0902808194087432	0.010577202900168618	0.11336967284444312	0.09825861170274955	0.018716176259305946	-0.12406574219273497	0.005775272715868073	0.02840978790841956	-0.20757448733717962	0.132842041714219	0.14357641338567245	-0.016135500079938477	0.08455544750616319	-0.08850481014122155	0.026082958121839896	0.02381697555715128	0.24317129794778206	-0.10207763673578615	0.030495864990139683
-0.37474949899799603	0.11877104589087337	0.152744877532759	0.03512870318195918	0.21317668981051002	0.21659237278475574	-0.35973676898629525	-0.0406810299740388	0.14488573726799614	-0.050807308940148954	-0.17995576716628925	0.06392089194891223	-0.0448440846859737	0.044779026774693684	0.0612165260549177	-0.0002551769419238046	0.17747172604897682	0.017695640844602966	0.15658784578205365	0.06896955503882515	0.04187686854037716
-0.36272545090180364	0.057619760133159136	-0.12872568741145093	-0.18045962928216203	0.03289715029535844	0.13667778389014162	0.003306027639242467	0.10852106370781628	-0.06102861547437273	0.06873694199837072	-0.051263332822908826	0.10490551707239351	-0.009562622342696909	-0.12817905356047615	0.0665129816810845	0.07551583514889988	0.2709410875086177	0.07061017397945032	0.12870633367108064	0.09309933890017083	0.03467531867009045
-0.35070140280561124	0.06806164410838121	0.022828772323372964	-0.3015136564333837	0.0002811485730868161	-0.01789124401075029	-0.08215030264535983	0.026393022370083917	0.026178289200946378	0.06303780833883378	-0.13516510567603227	0.20865480149239707	-0.009828343371672713	0.04100840364287945	0.001100899144495373	-0.08271168747158708	-0.04193233472610263	0.11198902729511394	0.24325656557052378	0.11895524399736417	0.01371331324855738
-0.33867735470941884	0.08404063282536403	0.05703216500808214	-0.0017732445005713361	0.061345243174281	-0.12096779073948513	0.012856177522602388	-0.023567539098941707	0.10762147677287486	-0.01708980451613422	-0.06260299768780356	-0.05149809978322659	-0.028088507243231118	0.04605810844794342	0.06634847499285194	0.05772523550951539	0.04530955735426302	-0.003302997611760134	0.24809168364592224	0.05204005486796693	0.027872517312658607
-0.32665330661322645	0.05863047942851678	-0.11205957819189356	-0.08950417105891878	-0.36044397093543556	-0.07507722787580234	0.009528402944149474	-0.06872487714094702	0.12362512427618358	0.08982397255638697	-0.056826272633459865	0.008299455307417823	-0.07898679852631577	0.03645396871230954	-0.07912187986999478	-0.07463699978261769	0.16001380673721155	0.08310794297256442	0.16689539347251692	0.08072418631604833	-0.009383107541688423
-0.31462925851703405	0.053918109690875834	0.04600797540740238	-0.10088644922930393	-0.1929086580252303	-0.092827492554306	-0.3432622398620299	0.04318142606126907	0.1595309950198023	0.07670609272124655	0.006109346262621085	0.14228217977988014	0.01875612915076031	-0.05853998991339828	-0.1699916078269184	0.011100521524770797	0.18757143712669425	0.10384500429769038	0.1906658440350559	0.1124801381487348	0.010196776937664048
-0.30260521042084165	0.033502345065457205	0.14537280075300335	-0.4691859204625249	0.24621289070220306	0.07736443959395216	0.015900606856040434	-0.015128510503834614	0.06887172402797274	-0.027778572321733096	-0.1695164744420185	0.07603751735008614	0.02280126384741146	-0.09269937785976948	-0.14995585823909094	0.08097340652524002	0.08648795745174442	0.0273043255482995	0.19829631478976537	-0.41062099956682346	-0.01346105899392732
-0.29058116232464926	0.08277804979658958	-0.04092039431804545	-0.09141721194283033	-0.02865197097607869	0.22585362312632506	-0.014793041095661864	-0.02128299442720143	0.08132521249189066	0.14318207530165863	-0.11882007802623529	0.030386577562646944	0.04597534197283559	0.010541536071785514	-0.1528006775457296	-0.012774370629090035	0.12004322928230482	0.04197559934529107	0.1445289079058998	-0.0651417876340086	0.01999934875064981
-0.27855711422845697	0.05967839327367976	0.16997864099352628	-0.05531258208305133	0.14335436945203311	0.0009557391700242134	-0.08698752274857263	0.022299560052489197	-0.3324337307637206	-0.26720244642251856	0.03735527778573436	0.24034568992567823	-0.11070743006136026	0.13101390012459657	-0.13699113401206212	-0.026379095429903483	-0.012154692003156654	0.09116734934540231	0.2058645621174504	-0.04217399730528258	0.0016668869163676979
-0.2665330661322646	0.04892062034487345	0.1713912913967255	0.19306057792535275	0.13657224777581678	-0.01772044766071315	-0.12650988600770402	-0.016119433875173887	-0.16632629593765302	0.01923042069172811	0.05520781946247804	0.1907108967558364	-0.39992219576272825	-0.13261299656952835	-0.08539787037599851	0.10588478097263776	0.06504142859798283	0.14319482130126998	0.1862738156951639	-0.011528103822879483	0.018913236363551935
-0.2545090180360722	0.027278735108640817	0.18837584125664197	-0.24263476935035	-0.06418260291086932	-0.2984776796271377	-0.03368019876582015	0.0023787286161082656	-0.07848173697034991	-0.09826952330105501	-0.29617785838410127	-0.23054890381402882	-0.09885604284638887	0.01377207442251227	-0.07101170392471984	-0.01357941074460155	0.05143859955859264	0.025889489040746796	0.11886001930525304	-0.00815602211908763	-0.058213840286842844
-0.24248496993987978	0.016477540683756956	0.21550709945759866	-0.23279640098477244	0.13266968056730055	-0.05564156875956637	-0.11305441588208849	-0.20903946373697296	-0.2029332989125392	-0.16722612633799205	0.03309158944961968	0.07478164323551995	-0.15262244840604516	-0.15648056668487187	-0.05676479390751947	0.16223156659661098	0.10506962644613008	0.18352072112683177	0.18336171422269082	-0.029566310607926978	-0.01417969539127556
-0.23046092184368738	0.024965843788116407	0.2204786711215443	-0.1971672172476049	-0.3031913067975277	0.1060750664924956	-0.17797325523300744	-0.05520004049678841	-0.1446816341057316	0.012025941188360796	0.11691930236956204	0.10636677118214134	-0.060259977437998186	-0.008357969344839318	-0.10957296267198251	0.21384489086236164	0.15309727790790267	0.2170062623542704	0.1909991782760006	-0.07630214013288736	0.012056458003915175
-0.218436873747495	0.0024852581465809927	0.16947767721703344	-0.11226009710452048	-0.17882727476217697	0.2041406084019762	-0.3604961790386366	-0.09188654700124774	-0.008700012024265104	-0.01838561853989172	0.1569188793648551	-0.13152211573504718	-0.12490334370176151	0.04425353773217697	-0.07517806448410039	0.08117951505847967	0.14058181207838208	0.11253494612326634	0.21676099250286543	-0.06791208120256087	-0.0021967424720311804
-0.2064128256513026	0.01808710788634887	0.15672936871640644	-0.3941041936683266	-0.36004142250889115	0.22149907619140355	-0.09399022091737987	-0.049382019608855854	-0.5234037196762739	0.10848651820582955	0.10232519121536206	-0.07953557276561811	-0.2175913234834283	0.111923682168574	0.05006584090861844	-0.08507713590041656	0.1724612598178703	0.12091101369717526	0.14641435646769926	-0.09120082160987837	-0.03607489551914636
-0.1943887775551102	0.04455518960516077	0.0969480322268613	-0.09467118473228675	-0.1914907555996814	-0.11789907887720263	-0.07811462537543042	-0.008045578461891568	0.028316794326774326	0.05642170263160534	0.13652436702480053	0.07964427080707966	-0.20845635972449658	0.07960270558204313	0.06945672332114963	0.09884378605098346	0.22358564627323926	0.1625785447667508	0.12943225046775966	0.017567274682991053	0.02762103710506366
-0.1823647294589178	0.02349769822220973	-0.02397110203063335	-0.03514069497638229	-0.0488879495075794	0.0835156938914696	-0.025195255163632052	0.16069122754057025	-0.07157791653352663	0.24713653819027348	0.07610347641830925	-0.009766174206105704	-0.0459280860019318	0.115812631400493	0.06216475275007477	0.20523510740378653	0.1343872842502342	0.17318527183530857	0.17167283808527914	-0.05408616476030412	0.05993943035831122
-0.1703406813627255	0.0013944895807739503	-0.00029233586993561027	-0.3038885089656839	0.09192498788712963	-0.18743459803785326	-0.17828240638345721	0.2114689409154041	-0.044419277504670104	0.11516516199946103	-0.22350284033593038	0.08827831434133096	0.05655614655365625	-0.16495924381158183	0.03896511737895042	0.11636797368022374	0.19065993196030856	0.2097071551544013	0.053257145686143065	-0.10729352477111968	-0.0019119668706552113
-0.1583166332665331	0.010606555869385024	0.20882827660326864	-0.25291060383701874	-0.012638092775039026	-0.07169347886342294	-0.1695430535492605	-0.05741659068104528	-0.034595797056538244	-0.07420651415956528	-0.017870338255147212	0.09368110480690697	0.07489606065570303	-0.061972065229705185	0.06417876919682165	0.09487595199735002	0.2624569004097336	0.14024250822705292	0.10777991269194961	-0.15361702195563867	0.007951709689252127
-0.14629258517034072	0.059298339596683985	-0.07875356583219416	0.06294621618262355	-0.1227775633658057	-0.09994679449264879	-0.31338211972508795	0.23243868317387736	0.1237327895686917	-0.12109743477112095	-0.1175668849815017	0.025574302228123704	-0.21169180891876746	0.018483041632260333	-0.11371480216028156	0.14604543910496778	0.20499051770704488	0.12722327519844076	0.20444603858992638	-0.07945735201610424	-0.0028005096463616813
-0.13426853707414832	0.0395225580686456	0.07659880745240122	-0.08138814880185627	0.019779055629747952	-0.03039157679454278	-0.2164889459770327	0.054212495608167335	-0.005365223561100145	-0.11267929409238456	-0.09437152293039422	-0.18311589813993048	-0.1452118135618205	-0.026845735865380714	0.09092841083930035	0.20997232985197103	0.19708596581925236	0.15069192806659626	0.0025146131341967446	-0.06396552179161868	-0.006237764055041162
-0.12224448897795592	0.015883345362253738	-0.055364398423870115	-0.0234014616541708	0.267234725987902	-0.195670485681235	-0.5490511044199168	0.08502993571591147	0.19880659794554523	-0.20209428212508043	-0.05866603122112179	-0.024612618142479545	0.005566534880769931	0.019593965486113467	0.02641238010993901	0.21921971242570715	0.2459727387100482	0.1973687156306817	-0.10199696641512698	-0.09231059022035536	-0.0011620676867623559
-0.11022044088176353	0.022247248639812214	0.1034317054868959	-0.04891581803166229	0.1305305273594815	0.135799634980327	-0.4466074515924462	0.024466470094974435	0.1550582358296802	-0.1030500605586081	-0.08489332677481348	-0.044621375623422575	0.07306371065858046	-0.035858262421573965	0.10865275060206696	0.058420816457068044	0.18360333374987953	0.16396622737783645	0.12016457748523579	-0.10103519274088414	0.021811776367285672
-0.09819639278557113	-0.015544264380324257	0.21657543051946884	-0.04521744141353758	-0.0871054123463212	-0.24649855496104617	-0.1722565953803744	-0.17558188264059468	0.16203698604292338	-0.1360495363124321	-0.011278488663265425	0.05970101221771361	-0.1650946898297311	0.07274491052724517	0.08557308374840697	0.11538719971147528	0.17607560410734835	0.2974783654216344	0.18830228785136557	-0.20782063195710013	0.005864599066466032
-0.08617234468937873	-0.03881722122656427	0.2750354030620831	-0.15132311504392804	-0.06689926483883313	0.13426318160775047	-0.34416066021181524	0.03979912849852529	0.2525868473732581	-0.03781335027019632	-0.09888530221513064	0.03807137844343353	-0.1334848048724934	0.041469997454810746	0.18058537673416042	0.08625390580620773	0.17345583793459524	0.08395503364892462	0.27170089025055216	-0.1478614281796329	0.02936483336608987
-0.07414829659318634	-0.025264892856035	0.2547248329689634	-0.15103425665373188	-0.006514565891620368	0.13021820724393646	-0.1920978296574075	0.1249837888223186	0.23158109905705748	-0.04675879796497374	-0.02957746183936724	0.038937030872298134	-0.08763971190728308	-0.21260611605027144	0.08614247499204153	0.04194958569803516	0.12503072163072876	0.09667271705317443	0.23341801921648375	-0.11182423618174425	0.026333716239610696
-0.06212424849699405	-0.007088832051335567	0.361024619688626	-0.3440538511978347	0.00448262451719411	0.10260230995715588	-0.15356911794871544	-0.028932558322133643	-0.08345927406817709	-0.09095760320087655	-0.16700555053083688	0.0753312407563459	0.09312963267048786	0.020917592439138103	-0.052660877119860956	0.14620952591096364	0.22812446969663447	0.024068538926000218	0.17450457174159842	-0.1591470459222727	0.007553706102215843
-0.05010020040080165	0.05850713793656619	0.20894243226070058	-0.19520349105239415	-0.21151610486737624	-0.24904441922512066	-0.00605428619368868	-0.18092570413687242	0.12731615727711984	-0.059590409368814067	0.011791321141228316	-0.03946610614588595	0.03230480255023054	-0.2540919140874421	0.036397292106777536	0.18597890248696114	0.12382943890645297	0.007648198045219933	0.13618634343612238	-0.17681964536199207	-0.023358423910116156
-0.038076152304609256	0.03441724805444875	0.17323077335865272	-0.12411936803420011	0.022445554337315897	0.028980591345803955	-0.028873262881413106	0.10789315735636384	0.24736520654399846	0.04223591993485639	0.05247898201311368	-0.16801722093012683	-0.04984859178121841	-0.13626800477221318	-0.04016742430216168	0.0820150476800177	0.17361177588474025	0.18278136100310244	0.13054660475353633	-0.21459144202633185	0.027164047765172904
-0.02605210420841686	0.06486821905283963	0.2101123126351707	0.1907292966304625	0.2642923893705609	0.0902358520055396	-0.3453012078941102	-0.056488346777201055	0.24135557600509655	-0.09618781705812714	0.018029310538273058	-0.20311688570066444	-0.013336865696405508	-0.24961732491670363	0.03804287747786849	0.0886519442300956	0.17608419109013584	0.08254818615434449	0.07450841816965406	-0.2083615168419445	0.01931834781446763
-0.014028056112224463	0.09218414412801448	0.16262847478176592	0.12722404594997613	0.08534496028737343	0.3458726401275417	-0.08035374933505031	0.09660957151728772	0.18689962011810718	-0.08770143317025568	0.050482790355754883	-0.18838962735018588	0.032098431576229276	-0.17966987016013555	-0.030511303259283033	0.13157687451923458	0.13840250362270384	0.1690126928524216	-0.06042032139931452	-0.1469124569632449	0.04444094674731267
-0.002004008016032066	0.07024187054198343	0.26179363257611893	0.09169468590324434	0.1669262366398354	0.1133666181621051	0.017393701282926416	0.30122595405033914	0.06636269729187154	-0.03698110203161326	-0.05813936551018981	-0.2332323514993188	0.005324447905400672	-0.08916265613086252	0.05501401396968201	0.1768274128834363	0.07853010915897694	0.22775877092296476	0.10438213844629782	-0.12623671322774013	0.06279421585976096
0.01002004008016022	0.14607558889715133	0.08054364732736621	0.1043478739816494	0.040072619288398934	-0.020730117871532408	-0.22452505177023813	0.08140457451072909	-0.11499610365626606	-0.21614573827334846	0.026903602968315208	-0.20667169958361348	-0.009344354060731605	-0.19508988883392345	-0.3073322295150942	0.15293493561323243	0.18940235332853642	0.14938060315108653	0.08740024862741677	-0.09025140702719558	-0.017190554889371636
0.022044088176352616	-1.853850988261142	-1.9031552586207252	-2.0963510713573945	-1.9187170246563565	-1.8771411277274002	-2.087958606566501	-1.8924682664371	-1.9731736654715504	-2.1126232496768154	-1.5879157005917333	-2.110622663381043	-1.6900850692815452	-1.7374937288279921	-1.3312390906222884	-1.609515284308557	-1.2444383955441707	-0.9742539736073812	-1.626486372378826	-1.8161980776396391	-1.7601940849977977
0.03406813627254501	-3.5767841826165476	-2.952602975980142	-3.2635518833232604	-2.7863950857991213	-3.0982508938083333	-2.8200596128880244	-2.9250658383681354	-2.7455919474401815	-3.0178770097173278	-2.843862287231814	-3.175028762519962	-2.5404677540503666	-2.628644649309933	-2.740405929941118	-2.1532363361856994	-2.1277484449208073	-2.340965094631637	-2.0840677496277005	-2.4666832519898465	-2.7519626152815766
0.04609218436873741	-4.264861606109284	-3.7294466858649304	-3.4861282945772016	-4.094970453760731	-3.408415457420986	-3.4119460920484617	-3.3217904232247664	-3.081867656560929	-3.281688741289058	-3.4033275238226297	-3.6053909768496326	-3.1617608756750664	-3.412557072668938	-3.087979762837403	-2.479870948193952	-2.967410748475214	-2.950427338885815	-2.5652184892320795	-2.9696455929266685	-3.2991949863380925
0.05811623246492981	-4.334858275522547	-3.8944254578077033	-4.282677246735818	-4.081915131079219	-3.5321150563509436	-4.052108496164654	-3.455744938910719	-3.4828824587554226	-3.723825345782286	-3.742909626216695	-3.604468449326895	-3.5641382152389016	-3.3117997997457067	-3.2397125931155912	-3.03778018043605	-3.021754293234488	-3.5693854104993052	-3.014331533641017	-3.5694002013950907	-3.606117511050476
0.0701402805611222	-4.671179051477303	-4.385261330833696	-4.355659223451331	-4.249714409324678	-3.8738953698075056	-4.348521600030429	-3.808198444879028	-3.575103023258846	-3.987288461247233	-4.0249754427627025	-3.962540099248958	-3.6064744603362446	-3.3795051413312933	-3.7906741439103753	-3.5862936169722253	-3.2379116607965512	-3.679375698449075	-3.566302066681443	-3.9844540258429406	-3.898596172139045
0.0821643286573146	-4.725113571188373	-4.533297764286195	-4.6429516130499975	-4.254987346106589	-4.004130605893147	-4.20152614240311	-4.335604635398157	-3.9475902071800677	-4.102343160874769	-3.759535172362641	-4.1822821454023	-4.088563652935909	-3.7413426210028513	-4.216121536261339	-3.4304464449212064	-3.7000345558765524	-3.521211697362359	-4.14674880148222	-4.188783326896769	-4.090663947414977
0.094188376753507	-4.835613781015525	-4.757323078462742	-4.377559179062405	-4.251478376390954	-4.411709660237991	-4.376741171168863	-4.236299216582964	-3.867160678600731	-4.550452865971769	-4.268665217884412	-4.619289804650563	-3.8471086709195013	-4.001816167271007	-4.019344474890293	-3.936578252321898	-3.7291580264705146	-4.185494099936351	-3.8088848365036574	-4.35106568809939	-4.233249644549554
0.1062124248496994	-5.084974467144808	-4.881065654172898	-4.621611735946336	-4.536509794169982	-4.333494289724597	-4.386523719511598	-4.449674587923946	-4.250627262200288	-4.5889676974910785	-4.224005672896371	-4.860470085165768	-4.21635414123814	-3.9740508462940776	-4.565116836430915	-3.985435577816924	-3.790310295442333	-4.142090088627366	-4.321173576085794	-4.301885541649792	-4.395491677364896
0.11823647294589179	-5.236407151413479	-5.0332684528838225	-4.680152537109738	-4.540031664763481	-4.553788267152779	-4.562894830598762	-4.640672800934327	-4.242031957892268	-4.643048764743511	-4.356562485269541	-5.005044485108791	-4.577384599440291	-4.058391666026005	-4.718946469624513	-4.108095176958983	-4.543619215336694	-4.431053353590134	-4.444799567616125	-4.753425812703326	-4.585769434692978
0.1302605210420842	-5.280436835479971	-5.068536621491844	-4.725863300647549	-4.658396761009435	-4.462865847805107	-4.5474725568750785	-4.649494057612707	-4.7030758462290185	-4.721656067296275	-4.407417102507861	-4.915890994762519	-4.420143507087031	-4.24233476131273	-4.61952201636808	-4.102721536720248	-4.428640971638824	-4.524065856124989	-4.384620203749135	-4.888545720435117	-4.618510556060713
0.14228456913827658	-5.246914592820128	-4.983771264017292	-4.953000109325043	-5.003283446265612	-4.803631221818943	-4.751283658587801	-4.6062102453454505	-4.815142560562113	-4.989736803051525	-4.396766107781183	-4.825767597294746	-4.765998224977779	-4.352636668205066	-4.600988629865074	-4.223894179824428	-4.621615564205071	-4.6268669537649645	-4.415192486653921	-4.980324390400694	-4.734896037092992
0.15430861723446898	-5.36567322785437	-4.984398391212487	-5.055472018080447	-4.8983657594642365	-5.027100134869465	-4.809068687054551	-4.938378985139204	-4.936420123276816	-5.185501254457288	-4.538579189031126	-5.163654852539952	-4.793815772854339	-4.459247649528475	-4.769178969743646	-4.191466393051714	-4.687942445429458	-4.5759822138049895	-4.557838583670491	-4.909005176940415	-4.834057359368603
0.16633266533066138	-5.381997942343709	-5.135212194879286	-5.081599245345114	-4.986957984755751	-4.910189916749497	-4.9793310265526545	-4.616322293215145	-4.654973180180599	-5.1981638623657265	-4.521457172571543	-5.208091574186662	-4.804925993315643	-4.528011606639404	-4.851699566816054	-4.486216830581731	-4.788091106026639	-4.734201272198557	-4.585488656234208	-5.00957520188996	-4.86644771720252
0.17835671342685377	-5.356946234817096	-5.264284998519653	-4.967416607153888	-5.210056640578273	-4.889354216983312	-5.080469933452232	-4.721457556374661	-4.844035163841388	-4.982280857603431	-4.609020190651711	-5.113047883376251	-4.8772005028577725	-4.684023838708546	-4.786406457679249	-4.863049121697968	-4.905503592154911	-4.854172297763359	-4.642697592722126	-4.852113790557362	-4.921238814604906
0.19038076152304617	-5.410049921655674	-5.350279545055745	-5.3270500714069415	-5.278897379911534	-4.807229697082078	-5.134884762044432	-4.949612481746894	-4.955808423018555	-5.0011703968256365	-4.798798088520064	-5.5062968007332085	-4.921420947858756	-4.771473428400749	-4.8253609998118945	-4.5092968918255725	-4.891968999926408	-4.848634057479747	-4.92546759602527	-4.938274474810257	-5.007998682323127
0.20240480961923857	-5.2547798780450945	-5.570516389248603	-5.20597557004928	-4.690478207125414	-5.058605801871967	-4.993397142793786	-4.939134973396491	-4.871300849575614	-5.087476271942691	-4.937330977013974	-5.252425864071942	-5.010267710920585	-4.874518725967483	-5.053384991042071	-4.6511854156387065	-4.83356125735142	-5.082796748688539	-4.910013524902095	-5.0162862407004605	-5.015444028439274
0.21442885771543074	-5.337315950045221	-5.572463130930952	-5.046920016745494	-5.125936622017213	-5.258629361952876	-5.02897980786992	-4.996430632100308	-5.061411859135863	-5.178356967840477	-4.896511979194317	-5.332867371481274	-4.84912737477552	-4.7533265933841164	-4.912721181921503	-4.791527510462222	-4.937167640857062	-4.972521212526594	-4.990254266876409	-5.240744475848398	-5.0675375766297766
0.22645290581162314	-5.140986280947091	-5.228985517143579	-5.268029825692404	-5.113384538072678	-5.022925743080533	-5.088902134444228	-5.121040244262408	-4.983744070544708	-5.09993319992265	-5.001024040232624	-5.324403592367738	-5.041326759006603	-4.761001572556037	-5.249478785212387	-4.637782592918059	-4.7855504979118635	-5.26654312192054	-5.2378782576129215	-5.235538509377614	-5.084655751748772
0.23847695390781554	-5.34202308776409	-5.4708405165737135	-5.439166724966855	-5.434382970770329	-5.220180069947527	-5.238522661047589	-4.894698425228679	-5.132131513125215	-5.134785210675845	-5.234752925182646	-5.4677077285434095	-5.146978327074539	-4.855964430659738	-4.925679121355499	-4.827387554757223	-4.889890931643245	-5.1638740398001985	-5.280787133117643	-5.394221675889512	-5.183893423585448
0.25050100200400793	-5.378368266790763	-5.40069118065695	-5.422922386819559	-5.1728667393763645	-5.382050550692529	-5.288852174652194	-5.045738627431472	-5.074574405949047	-5.287339489500673	-5.2322421043984715	-5.294395830006177	-5.094518709841846	-4.753623540955478	-5.216614748415806	-4.706210713521996	-5.2899350140062635	-5.410773436456557	-4.965694512294834	-5.262933435288999	-5.193702414055577
0.26252505010020033	-5.122513037233274	-5.3349723006158065	-5.3634198041189345	-5.259104852173584	-4.91920551652436	-5.380662768950327	-4.977120519975518	-5.208430035598951	-5.3102365797015345	-5.2899380443120885	-5.195335118024263	-5.088662507876438	-4.73485865465599	-4.946739306075787	-4.758926213989651	-5.176683923714948	-5.116651498550107	-5.069344125687044	-5.409604715100246	-5.140126816993623
0.2745490981963927	-5.213895342214387	-5.444587242387831	-5.20003810018671	-5.211086425740534	-5.298749484723432	-5.613374788977728	-5.209276276242642	-5.101960544098553	-5.258043615764672	-5.162590638517873	-5.296550687199007	-5.181343453525475	-5.015836723440863	-5.04804357645705	-5.004586087081801	-5.326888794422278	-5.398558241749597	-5.337943370959589	-5.51085466981897	-5.254432003342578
0.2865731462925851	-5.0849139882175995	-5.288697587961924	-5.511655985333448	-5.341935354552829	-5.202826607358732	-5.425376883865136	-5.1004904500225825	-5.110418252885764	-5.583100809314786	-5.045940085286109	-5.459391049269412	-5.104641989632539	-5.056128068122845	-5.100868706982763	-4.863694478233544	-5.527255855840524	-5.298235532091937	-5.020058541872017	-5.456898955843683	-5.241185746457273
0.2985971943887775	-5.070005339113362	-5.45261760032194	-5.4774467023201066	-5.304821936253095	-5.011362346692445	-5.259321180726822	-5.032630360349039	-5.22912731145536	-5.576141083071429	-5.2821021801277706	-5.241687085910392	-5.147107804874487	-4.963243877824418	-5.149320601452626	-4.920441221498424	-5.248533197147417	-5.39658787599291	-5.447121009398313	-5.565740304659438	-5.251334685220516
0.3106212424849699	-4.961832430928489	-5.328241963724785	-5.278741059624078	-5.508010377908381	-5.241695302337179	-5.550434838639735	-5.031668151964049	-5.150811583551073	-5.604330292267798	-5.120702259766913	-5.1544620809014035	-5.189056175877854	-4.987531682086477	-5.136798541582321	-4.959531273406359	-5.585950565512891	-5.183518766133244	-5.193531831977031	-5.2393317768599905	-5.231904260792107
0.3226452905811623	-5.283583724147196	-5.535335432657563	-5.67463996085459	-5.175621386955733	-5.198666644996794	-5.2782714318824215	-5.014730945572273	-5.100385081282891	-5.324299788983565	-5.214611512450411	-5.410664627750768	-5.185137400783997	-5.014227533427847	-5.210888086423057	-4.915268858637631	-5.571217158123456	-5.507852810294057	-5.3379022082826495	-5.552713377764131	-5.289790419540582
0.3346693386773547	-5.126281241880529	-5.307853561988302	-5.176068999169114	-5.187727233062309	-5.084577364121823	-5.2974003686385345	-5.117640936501653	-5.28638448009879	-5.530467639098764	-5.418666809292772	-5.281317316088508	-5.399228117994394	-5.148742669538066	-5.053734665102607	-5.029222851168958	-5.355991135856221	-5.4691462040433745	-5.525260829016121	-5.466957676445203	-5.276982636795054
0.3466933867735471	-4.986865138134131	-5.219798149017748	-5.308483881140519	-5.141857465465618	-5.2239965259938845	-5.270174254342263	-5.280668045826994	-5.135782887085853	-5.440072486175445	-5.394090885927957	-5.286360291241701	-5.239926551110945	-5.2546651434210405	-5.033677727900908	-5.004218708870501	-5.57109558593158	-5.43634622632787	-5.278338450066048	-5.79649403338588	-5.279100654598257
0.3587174348697395	-5.02200632815288	-5.006458221196026	-5.328408084625761	-5.269333564159733	-5.035141482452354	-5.5087918724702964	-5.086350505319682	-5.215092131462403	-5.712004485999452	-5.440122651449103	-5.330299422685793	-5.257187499533039	-5.033687042844188	-5.228653517404128	-4.934960770736075	-5.594845896462737	-5.6040843169980326	-5.51004702617003	-5.594242623554604	-5.300616707561911
0.3707414829659319	-5.033570550279418	-5.219372113102089	-5.441115368345079	-5.239876718043751	-5.196416868570129	-5.472950388314922	-5.326222826535355	-5.283100626654415	-5.476839312459161	-5.59805256986037	-5.361833975219907	-5.294789510171903	-5.207312334338845	-5.2821933277892565	-4.852340644790349	-5.800455841091572	-5.440233928638284	-5.481801242249464	-5.753733178970892	-5.355905859232903
0.3827655310621243	-4.85962755177666	-5.222879768724324	-5.44140013204175	-6.228423031136344	-4.953327689207625	-5.280963751495259	-5.14906719214451	-5.1546143440804855	-5.591683897880323	-5.476048735699328	-5.457794954182285	-5.223169798351731	-5.1315850449539795	-5.229213468077807	-5.086957842757112	-5.883783188907747	-5.6658861767568895	-5.548641257868949	-5.832046267854015	-5.390374425994585
0.3947895791583167	-4.967035511921329	-5.244182747951682	-5.269435735133757	-5.490906880666101	-4.970563484229472	-5.514007973883901	-5.0731467262918395	-5.074987990546756	-5.610923244098597	-5.35571429387365	-5.5025079287868275	-5.373492320592717	-5.150684875971045	-5.0687547618480595	-4.976585232835757	-5.689496391214158	-5.436902992822931	-5.365207567217379	-5.813681157485365	-5.313064095651123
0.4068136272545091	-4.862845553039682	-5.32019733437201	-5.2656440496977295	-5.081203413997242	-5.51486372248562	-5.499906127011488	-5.034930093131918	-5.286560023686234	-5.36200243391985	-5.409425221225527	-5.5254485101774105	-5.376201238498015	-4.9687469551168695	-5.13430598391472	-5.1691704295004985	-5.822534281103074	-5.7582780579438815	-5.672392561682049	-5.651464403839272	-5.3534800207548985
0.4188376753507015	-4.6412798044937915	-5.297012215934986	-5.453671939901229	-5.659550333528127	-4.974311413979039	-5.3983772946719615	-4.914976164149462	-4.98094345449223	-5.484271341595296	-5.276468978340883	-5.544650194232099	-5.616913644854547	-5.074088391770274	-5.0560230178509755	-5.061179604790536	-5.603871279176545	-5.9512270333991095	-5.769894868784057	-5.913239892219178	-5.351155308850754
0.43086172344689366	-4.736879443773441	-5.009822603704841	-5.245023572584072	-5.573615616019652	-4.962786063553686	-5.471263777046298	-5.405000857384046	-5.328452780277615	-5.445824742539802	-5.457306643369508	-5.601599828703006	-5.173552271072483	-5.204239003946225	-5.388148020716335	-5.1251910586609055	-5.866028165123405	-5.8225909254982575	-5.9627533851338015	-5.689226528542606	-5.393121330928946
0.44288577154308606	-4.723925040340236	-5.275376709088544	-5.081059975205998	-5.442680305271811	-5.3195455456016765	-5.41488392560704	-5.196322528195692	-5.733118622838746	-5.372876226255784	-5.256833084726358	-5.532974272196786	-5.246469427948463	-4.994475334668885	-5.291855625101518	-5.076080952313626	-5.935876666754948	-5.939360605002546	-5.843450641023327	-6.015068431585577	-5.404854416827767
0.45490981963927846	-4.603583528725254	-5.332316975822492	-5.19193439128539	-5.74104912229207	-5.3449167502697135	-5.472712840229353	-5.222622649178708	-5.403278357905249	-5.379199404012746	-5.48877488449953	-5.578433529815673	-5.378411930082942	-5.215601943275336	-5.30416295819533	-5.187086529389542	-5.878188126811945	-5.776978561483114	-6.243121739650958	-5.91157159707017	-5.4554708326313435
0.46693386773547085	-4.6626929284278145	-5.354888263472714	-5.3923536007691375	-5.231501019493337	-5.212102502638971	-5.473781646207342	-5.256529530076243	-5.476278330528861	-5.550464118443954	-5.43700032974092	-5.50675792548357	-5.1896363230348035	-5.089916418398299	-5.156099180518356	-5.182092720875639	-5.90678374346776	-6.041358468762209	-5.8287399751450515	-5.832660636015609	-5.409559876921084
0.47895791583166325	-4.957306454029553	-5.140864831521624	-5.444228020668632	-5.434937625086779	-4.949477227588369	-5.719393842482836	-5.408404635836352	-5.30125889849821	-5.475613915006909	-5.440603528877871	-5.813221843610567	-5.42457897377617	-5.206285558710468	-5.118450729754483	-5.0886193067599	-5.791592216860457	-5.939763260897804	-5.881409948596087	-5.793337077520259	-5.438386731372806
0.49098196392785565	-4.842951436730369	-4.964334534514107	-5.363047784430742	-5.276674470980438	-4.865121196404331	-5.5143159624341616	-5.3289537682352	-5.3342954651190855	-5.302545439010062	-5.676750887624968	-5.664721996511784	-5.522061578314826	-5.295764531235241	-5.22662131232819	-5.135353839808432	-5.832887102777256	-5.998673641415204	-6.237248726327671	-6.054896561177971	-5.444064222914739
0.503006012024048	-4.836877965081445	-5.417890518654472	-5.146922861310806	-5.275020476702	-5.004502151986594	-5.384203014351241	-5.2552558139104075	-5.586808655002043	-5.473920340703647	-5.385284398779804	-5.788440882447372	-5.5346740560184635	-5.1240395123700955	-5.343159580869711	-5.427364972129633	-5.893159205971396	-6.080471946098065	-5.9893326445729205	-6.26696692526947	-5.484962943275242
0.5150300601202404	-5.018894435019069	-5.259510101627974	-5.220044933841459	-5.138404911578293	-5.124421781210318	-5.279609158330338	-5.281577052247461	-5.103120843341914	-5.320749020478269	-5.5567490302647515	-5.643925287119216	-5.507149205870794	-5.174426957485283	-5.08141007142798	-4.944599783688512	-5.803463012332759	-5.923999383193026	-6.328476463156229	-6.250511823233926	-5.419002276602504
0.5270541082164328	-4.7691492273093665	-5.146161158666336	-5.143052562585	-5.2547044746640985	-5.002270021032977	-5.166515716143591	-5.517334809402971	-5.132880044001525	-5.465469961561057	-5.666814744714384	-5.750295034088902	-5.522114779693016	-5.087165972663016	-5.329584100357442	-5.064122488969676	-5.943536070703689	-6.119102959415345	-6.376767562980222	-6.414767053432909	-5.466937302230816
0.5390781563126252	-4.879739024484073	-5.154279355167749	-5.159018336851301	-5.2178282115877215	-5.011954853611947	-5.42600347298951	-5.092187808358483	-5.061948965934297	-5.354032379979798	-5.381013228026935	-5.783261140132645	-5.444616946412243	-5.146565162353116	-5.459393281335247	-5.1200223344728215	-5.872725724785394	-6.156448128097447	-6.124162782393533	-6.32652849889579	-5.430091033466845
0.5511022044088176	-4.87751774747401	-5.248320925021631	-5.263195085634776	-4.805372175109884	-4.868536030764002	-5.2839402639831725	-5.441646491432913	-5.099132003374435	-5.626808666365715	-5.701936010435282	-5.867453602178166	-5.402748642470718	-5.185216804652996	-5.304228965032966	-5.269977547510802	-5.780199330519606	-6.175073311501474	-6.2183545144998	-6.281810388230547	-5.457972026641732
0.56312625250501	-4.835935408369297	-5.369635089736457	-5.577646899362583	-4.953325251946058	-5.16288507150517	-5.310965656856055	-5.152090971751652	-5.27866592336564	-5.536446120676172	-5.463558542591723	-6.017263624510924	-5.4320099320594215	-5.210237405021517	-5.403812297820031	-5.047992067957704	-5.7510940794607155	-6.050376451078704	-6.158328473559335	-6.265847871498932	-5.472532481006741
0.5751503006012024	-4.936071787793821	-5.345495256519042	-5.494548075231354	-4.957115018112937	-4.910061915632368	-5.275702496259909	-5.38081053441293	-5.241237670053499	-5.517238160882647	-5.697692037111267	-5.803860135468298	-5.602549273123856	-5.1356833534500606	-5.431034812221208	-4.9692037287992274	-5.783884968943083	-5.9943241670797125	-6.186064949611755	-6.4104235089973525	-5.477526413142333
0.5871743486973948	-4.881259975115429	-5.165991838900806	-5.247561768055528	-5.240019713927706	-5.128467962497515	-5.456301120070673	-5.345359698049731	-5.2504363843418105	-5.465476958974747	-5.685581411416695	-5.686042015956271	-5.5674494055598664	-5.228296310455191	-5.491469329816846	-5.0372741918089945	-6.086221457640533	-5.918466401311498	-6.315927968964084	-6.480078284372987	-5.509351694591417
0.5991983967935872	-4.99029829388656	-5.364297198474693	-5.378483512223463	-5.27330040007764	-5.139572679526627	-5.295631277502193	-5.335160996367987	-5.158006171259223	-5.6680573810121935	-5.658343692274483	-5.814039650621029	-5.306125478446378	-5.16315130413297	-5.4110591284901615	-4.949876680472534	-5.985422190658459	-6.302903771379865	-6.24698368976643	-6.393580997157858	-5.5175944470384595
0.6112224448897796	-4.936769630227875	-5.057620339934129	-5.294988833043298	-5.520691780638364	-4.989222011435796	-5.546771044154958	-5.468523524943004	-5.0739077990651476	-5.613431571283609	-5.762182484918442	-5.414372608006433	-5.395236819345416	-5.335121517023091	-5.363987663455388	-5.016965734066307	-5.98853501879842	-6.183522196931367	-6.135344947984513	-6.4328111624227375	-5.501579299351488
0.623246492985972	-4.94171351625926	-5.355619246896236	-5.290902957615508	-5.0916156643874935	-5.352034575038285	-5.399870410932593	-5.204839627845309	-5.212849745047357	-5.689275639866379	-5.797258395106116	-5.850896655073102	-5.4624026468166385	-5.339644568034977	-5.376988228480505	-5.120477600404815	-5.979794901571756	-6.105090305655061	-6.095180179136831	-6.360906127714982	-5.527755841678064
0.6352705410821644	-4.914983166000537	-5.2152422250296055	-5.413782408420742	-5.343146489741766	-4.948851697995319	-5.307268044636617	-5.270186538197829	-5.041435252902489	-5.7705645946384845	-5.797225838202515	-5.839857382557704	-5.287450380310333	-5.19359189979115	-5.511477971707832	-5.078912341039372	-6.0076670025229335	-6.308042714193301	-6.058020784203561	-6.355308539124847	-5.508579751116682
0.6472945891783568	-4.964714885140129	-5.253903669870797	-5.186591982931288	-5.4533313507271375	-4.890001702739761	-5.22470612777941	-5.2917874708408155	-5.167290188934913	-5.75869567825889	-5.668470706245026	-5.866799560189923	-5.412168687538247	-5.083776548449396	-5.333305269257568	-5.006286104241475	-6.122405280137689	-6.147639967642812	-5.95676650379664	-6.104125682529223	-5.46804038775006
0.659318637274549	-4.736203756514185	-5.102800102310069	-5.614947471206197	-5.239015666910349	-4.910677129903304	-5.4932356636269075	-5.710798566100554	-5.265880396837645	-5.449602957434767	-5.776453378152536	-5.874826876300554	-5.3810697444508255	-5.284100086041425	-5.270007461645514	-5.154572313833409	-6.125289915666568	-6.166716521508113	-6.390194508011579	-6.433952146244261	-5.546333929615725
0.6713426853707414	-4.99282824331973	-5.194834885443022	-5.430396551426972	-5.480483843991115	-5.015584072626725	-5.386860069955329	-5.647454851165803	-5.256716853748122	-5.509963758206215	-5.685722187170313	-5.893493413581988	-5.572584020184762	-5.409330167477881	-5.271477464696963	-5.055887277681711	-6.008604054173727	-6.12525395612448	-6.180150661955903	-6.3200047346784665	-5.549349003558379
0.6833667334669338	-5.066917241579622	-5.427230826235164	-5.519600796039589	-5.748656852331927	-4.8603678952646465	-5.303036590866517	-5.301842848836939	-5.271279816723039	-5.621695941105648	-5.605491725913057	-5.866020644316402	-5.5424551303671725	-5.302006800265762	-5.3579315746538585	-5.165997856829777	-6.149415830325671	-6.218895192598106	-6.262390560352846	-6.383326265381399	-5.5776084415782705
0.6953907815631262	-4.906122319909019	-5.352083722236218	-5.450070068766589	-5.300395180000312	-4.822122091707461	-5.461889299160951	-5.268820127445331	-5.453942557955483	-5.496934914145691	-5.798806929488315	-5.8386653943259486	-5.4829665647308135	-5.468470470659728	-5.481752147200359	-5.128407959251557	-6.065261737852296	-6.161446723763296	-6.184363088216245	-6.300097001311526	-5.548558857796165
0.7074148296593186	-4.802776977676742	-5.246060419095352	-5.607066097270406	-5.4764822802398445	-5.130863788158181	-5.20161630381486	-5.541953242074719	-5.351063284190613	-5.396550308668135	-5.748169547589506	-5.88523013948414	-5.605740132829883	-5.391936731800241	-5.558424940576374	-5.10689165232583	-6.125944775577133	-6.114714125458842	-6.154855763764202	-6.469486338083265	-5.574517202562014
0.719438877755511	-4.927022506467239	-5.191359987098689	-5.2652927753717895	-5.574752362081449	-5.030206888844682	-5.268501264490286	-5.202869760498525	-5.521647900783601	-5.605775768837809	-5.749232771548039	-5.750209598452624	-5.375182579778263	-5.37091198825778	-5.5581763492482565	-5.122843888296073	-6.063938862646166	-6.333659875162518	-6.083744596042866	-6.2296576137555295	-5.538157228298011
0.7314629258517034	-4.910026168528603	-5.289250962528939	-5.253188335153897	-5.219039030978541	-5.073379485191405	-5.322596331488466	-5.401937807678204	-5.2121003688125125	-5.574744163691117	-5.6888126475134015	-5.758444392679817	-5.4866965252278606	-5.4250477668490475	-5.558996193375587	-5.124586544044943	-6.157713551559652	-6.180148146270987	-6.197064418461478	-6.44431107411322	-5.5409517849551415
0.7434869739478958	-5.004360907944842	-5.299899772369828	-5.479251656865412	-5.804192974808488	-5.298606499623428	-5.22204928832619	-5.355471151853666	-5.229361961297804	-5.550379980254286	-5.74302209802759	-5.784348500828109	-5.7010696811917185	-5.19817475559587	-5.455976399729886	-5.18953108536779	-6.285383176286963	-6.150473051439418	-6.017326267243562	-6.560240409958244	-5.596269453632267
0.7555110220440882	-4.956257552231479	-5.2702074323191574	-5.402159349273371	-5.987384868076897	-4.847548585335134	-5.292128943193108	-5.228381844995395	-5.395762934408105	-5.536990236883142	-5.801246847041423	-5.9357352892327295	-5.6171750080307055	-5.449691477724604	-5.555121665995247	-5.077328713846494	-6.192205478774487	-6.271774979436667	-6.154416914844012	-6.541494539011227	-5.60594803477123
0.7675350701402806	-5.13978105255032	-5.1933083140752885	-5.211016390732848	-5.517283484348685	-4.685582322323537	-5.309481445697549	-5.094692767342705	-5.255362703971718	-5.506665431778492	-5.846299290051656	-5.850896250786841	-5.552900601312799	-5.468869944228762	-5.57991463739415	-5.136948504910508	-6.120879529281534	-6.246940599616879	-6.31771002766966	-6.549132168239271	-5.5570350245428
0.779559118236473	-5.055122198751773	-4.972629474255542	-5.485546067265204	-5.209189939973998	-5.019090678766592	-5.354080382075245	-5.099016286260973	-5.341262812949154	-5.668175437546089	-5.744769571362989	-5.821533829588198	-5.68496720071747	-5.3608510537482825	-5.570140113728561	-5.293545186974282	-6.054440817593245	-6.493126755188294	-6.260099339140011	-6.6081401838119875	-5.583985648931467
0.7915831663326653	-5.032723399689227	-5.133397328607983	-5.347353710168604	-5.055285316885922	-4.90652343030205	-5.506052087492633	-4.9951685195649675	-5.2236203636352245	-5.426793546448565	-5.90620519416234	-6.044250937529549	-5.7253511272673645	-5.453039463647882	-5.665996448984902	-5.224107253282768	-6.146223779392864	-6.466366299097984	-6.341267355761948	-6.628030945094916	-5.590934553000932
0.8036072144288577	-4.9131619617922295	-5.140413916937074	-5.164562623504207	-5.16596319900181	-4.8387905637468736	-5.344091727449021	-5.158996444353538	-5.1456090038680635	-5.426041524438211	-5.9376192731339525	-5.942918820383923	-5.624843895488457	-5.475890228611747	-5.590625232270221	-5.42622009289348	-6.064305501492328	-6.384541918490936	-6.172327451052998	-6.548808741002517	-5.550828006311137
0.8156312625250501	-4.954969957556986	-5.33235565667864	-5.330470771919117	-5.288273570430926	-4.893773295280935	-5.289972530265323	-5.437482539822943	-5.188622217127747	-5.571895580863767	-6.301474410855237	-5.977953049584961	-5.636266385984152	-5.26353514666793	-5.6286476248761526	-5.344454551199822	-6.31345354782074	-6.361851013872764	-6.416029286457036	-6.6351625249159785	-5.640349666430588
0.8276553106212425	-4.901536433306889	-4.9510300602279935	-5.135681945926256	-5.61206398102354	-5.145992939831382	-5.117531944884087	-5.325477239121743	-5.325497697929334	-5.2443779095233864	-5.94791222648167	-6.0164803663310344	-5.587918469167045	-5.445603298228262	-5.65001709857761	-5.122754176998043	-6.262989092851823	-6.080234002153029	-6.171535511801366	-6.501226806050291	-5.555045326337622
0.8396793587174349	-4.943471622936183	-5.095058125280513	-5.248443816748548	-5.311609513322015	-4.7862632379901715	-5.361142689824897	-5.488494517645355	-5.253601885294035	-5.383902818227242	-5.977482947890071	-5.946863459983959	-5.54037987773354	-5.420868212458494	-5.505268314386727	-5.2983257695373185	-6.406499783556294	-6.267681353390328	-6.16997519859612	-6.407416004748367	-5.5690920605026415
0.8517034068136273	-4.964300539782569	-5.1643100099956545	-5.101160956405678	-5.082519214911173	-5.1948627845856645	-5.194133886472485	-5.326214185797542	-5.232081507769328	-5.460475535498537	-5.949501091096779	-5.780570332741444	-5.60027634455622	-5.452181818383032	-5.6671426549793935	-5.182237924346668	-6.385942594054571	-6.395532742911749	-6.233938015645999	-6.5557540322555985	-5.574901903799478
0.8637274549098197	-5.083061735770761	-5.292751359655032	-5.2513327011764455	-5.282780330610141	-5.075951140713885	-5.086513850480529	-5.255539659806914	-5.276291752294939	-5.3961887508102055	-5.824640904638344	-5.870536298644296	-5.685810779427921	-5.493331176058695	-5.7491021803366715	-5.414134190000114	-6.330946386597574	-6.500722620582347	-6.281362322483398	-6.617876564777519	-5.619414458150828
0.8757515030060119	-4.985176531730739	-5.401851911287505	-5.504983702330276	-5.41268543257894	-5.0239570758407215	-5.1971962047371765	-5.338064914562743	-5.6780229155364115	-5.46637799151789	-5.8748570675634095	-5.8233391098671135	-5.48586296081751	-5.444317174490845	-5.70414900954599	-5.485172766521957	-6.336063877137631	-6.520117051757778	-6.430567873690487	-6.655663783531274	-5.672022492370864
0.8877755511022043	-4.937534626936089	-5.377925764372243	-5.093129471616471	-5.291273247847411	-4.947193961786757	-5.123457242917203	-5.349495714012837	-5.171183529065901	-5.481855512014871	-5.85684153722694	-6.065709739442584	-5.737988933056233	-5.494512534110505	-5.593937224210189	-5.457338724668816	-6.307191192220824	-6.42611272643847	-6.321745858359524	-6.557060809588768	-5.610078334204875
0.8997995991983967	-5.0879194346933385	-5.26949541715579	-5.386572514993059	-5.36507418787377	-4.92976647378593	-5.0900402713605475	-5.138898139985854	-5.303710565031618	-5.550665501387746	-5.970702495771772	-5.942584212942707	-5.396734688739237	-5.583907074683501	-5.582224456873582	-5.461169835630815	-6.527734947642599	-6.541092621013278	-6.340190894850578	-6.69865999734218	-5.640375985881994
0.9118236472945891	-4.965880936773309	-5.259424221658579	-4.999382280695794	-5.235755123976814	-4.978954117377895	-5.280118860031643	-5.264568682783726	-5.107313871898986	-5.535393228989797	-6.054967819653751	-5.953118482270091	-5.77503661209993	-5.588660115911631	-5.677092198285651	-5.34660996623647	-6.277319587106974	-6.336322874410971	-6.35706299358432	-6.775899963473328	-5.619414838801035
0.9238476953907815	-4.946523749239518	-5.409613715443587	-5.259328455892892	-5.202544656588094	-5.291599722448689	-5.2989241122367385	-5.42180881303768	-5.135909676173345	-5.408473627789733	-6.112049141108641	-6.094067060351438	-5.658429652513128	-5.777922826422509	-5.572843482923629	-5.220534325932237	-6.453037849113829	-6.507300253860912	-6.246078540510132	-6.788343768532604	-5.673964917374701
0.9358717434869739	-5.098164406009515	-5.245341880225228	-5.305371025949957	-5.264626108086872	-4.989359321424806	-5.261169417509259	-5.431049845688002	-5.1830506486983925	-5.2750766814095105	-5.962941681853247	-5.78528397182331	-5.715654003078205	-5.62892951512841	-5.51801848471395	-5.446143124923232	-6.3413683344904	-6.603825411832537	-6.26235096802308	-6.711877776136901	-5.633136979316042
0.9478957915831663	-4.962549614718769	-5.347390125501978	-5.339725050901465	-5.2021803920233465	-4.859885509720084	-5.410969930027184	-5.146881563456784	-5.305750041980039	-5.643472928831146	-6.051470538959052	-5.888099298614574	-5.7434681702627675	-5.649635035591378	-5.625490452735482	-5.367187799812843	-6.459125347327376	-6.288666996038236	-6.357394991430933	-6.641175419676291	-5.646869431979458
0.9599198396793587	-5.046953841481272	-5.209142424568377	-5.334667510454404	-5.217113830333671	-5.0184199134952925	-5.1772501320294815	-5.40266361365781	-5.557230479408672	-5.440766447215816	-6.148542353676294	-5.770766204989474	-5.8401617420616505	-5.568037167449784	-5.55345145009659	-5.263267637803736	-6.547909325293402	-6.21103686184477	-6.31752083402234	-6.752920181846715	-5.651464313248925
0.9719438877755511	-4.974808127750762	-5.085866776712376	-5.135736501376236	-5.342089971013313	-4.963377780353449	-5.14518068889088	-5.212366121573358	-5.486367772549366	-5.445265287107162	-5.909960321447034	-5.780172090217708	-5.561922155452922	-5.631750944992639	-5.537601842457406	-5.437091319796389	-6.305530879944676	-6.409048253222666	-6.452232110128486	-6.826393788488225	-5.612776985972372
0.9839679358717435	-4.834195543440086	-5.244296082354934	-5.566526084026779	-5.4422162277611115	-5.015571742689373	-5.211243011345286	-5.191872388992719	-5.515099391821439	-5.5358134384291615	-5.789002285715314	-5.689991525518267	-5.7820088120213065	-5.763307834614958	-5.580244608614385	-5.458222608376874	-6.246674641639272	-6.679218454942934	-6.466921889665031	-6.821504446439656	-5.675470053600468
0.9959919839679359	-4.896964849021708	-5.330998599654989	-5.161608352351906	-5.110582768683147	-4.914512126478855	-5.477419816990603	-5.185975923655151	-5.4585141325739555	-5.63597932430413	-5.936920874600457	-5.772096561114862	-5.845482838143081	-5.62916927854791	-5.718301515409851	-5.388576256221075	-6.4822088340259025	-6.3514687127569145	-6.455165840445653	-6.723584694793078	-5.65660691051438
1.0080160320641283	-4.931145868605588	-5.379210729388042	-5.2656916827100115	-5.374539734496818	-5.153760748257057	-5.482114373538642	-5.036026817983053	-5.233905660239707	-5.558843902711846	-5.680059113374966	-5.873043287237126	-5.732169973166694	-5.542535763558394	-5.687421676893666	-5.36260902580246	-6.376157156050876	-6.201369781752679	-6.3868497401775315	-6.699736825186255	-5.629325887427969
1.0200400801603204	-4.937390866453172	-5.107984144585627	-5.41783204979614	-5.235320625642991	-4.956457164649522	-5.398632685262383	-5.1297928658366985	-5.423726509692739	-5.5191348455397495	-5.687455457660356	-5.868123266253219	-6.170773518267842	-5.509629813627914	-5.650550772252309	-5.474959698693163	-6.2333509510973135	-6.287955564409771	-6.238321882233718	-6.821240610399782	-5.63519122591339
1.032064128256513	-5.045067900406519	-5.181250984916411	-5.278846493520433	-5.155787884685313	-5.29583061046759	-5.262865065998086	-4.9894024551956075	-5.315161284406006	-5.484497372237673	-5.7485458997277235	-5.899437640928298	-5.848230167190554	-5.450832979133905	-5.7054451988954265	-5.453377114947209	-6.1075240439289775	-6.341371432378358	-6.405108800506526	-6.766272158232315	-5.617623973036996
1.0440881763527052	-4.935446145442061	-5.327430255904378	-5.278714925932438	-5.1856461148734745	-5.327891409047992	-5.445389537803249	-5.264335591875426	-5.330833111526637	-5.500676422682685	-5.7496643061906925	-5.723065434618709	-5.8340600980489405	-5.5473117502818	-5.62637944875454	-5.5694670184255965	-6.160098032389446	-6.31757145877267	-6.382588570622727	-6.744442597563113	-5.644790117408242
1.0561122244488979	-4.978375744179445	-5.342706569619007	-5.473618625328625	-5.220126151465082	-5.272779906512543	-5.280404620484072	-4.992286202188363	-5.254370202290093	-5.660500949247872	-6.041741521698148	-5.894978775256424	-5.82029289563436	-5.564398109144173	-5.668690891841539	-5.389750431172209	-6.265848124666014	-6.368165608907472	-6.401301148888633	-6.770236982967131	-5.6663459716574325
1.06813627254509	-5.047273694431008	-5.064457452461468	-5.475844931887092	-5.35207771270261	-4.915358002977352	-5.358250592699655	-5.320679486460318	-5.242419072837686	-5.374410359900495	-5.8379515744449195	-6.031619036343121	-5.974395421772583	-5.55272511932376	-5.644966356014792	-5.359773968787194	-6.204874253040594	-6.408023599898419	-6.332999701429434	-6.810951346662996	-5.647844825477659
1.0801603206412826	-4.963640164329703	-5.205076590603252	-5.302355708384166	-5.579123755133814	-5.241177554483826	-5.160148408341913	-5.057227300333902	-5.316056116018051	-5.530860485592667	-6.014854884765441	-5.72530251977439	-5.624897287765883	-5.483727982399216	-5.749995367289868	-5.332099874679405	-6.200758535481386	-6.419551262928695	-6.52615646957045	-6.793963252390675	-5.6435249221193
1.0921843687374748	-5.106653225614953	-5.201935870262629	-5.253364471698934	-5.55772388766831	-4.977825878062036	-5.455720801624155	-5.159355882591941	-5.270858572311771	-5.553349080420106	-5.714070751821533	-5.748374528376843	-5.770345551780841	-5.421515289724985	-5.608043067217707	-5.478769401137504	-6.153362756874623	-6.350912507562768	-6.514348355695667	-6.802070215990412	-5.6367684261283
1.1042084168336674	-5.038125956910636	-5.226837440666741	-5.37721801747586	-5.420272778306533	-4.948068958661226	-5.2237465193323445	-5.206799692362208	-5.364465257495903	-5.5749359282907625	-5.692653602530507	-5.789150242078518	-5.832481164623719	-5.497201575823079	-5.800730653848668	-5.356209975077714	-6.452413762195764	-6.369193161335612	-6.352537081678178	-6.899363338740645	-5.6538107951281384
1.1162324649298596	-4.983578729045181	-5.2347286963720325	-5.356735903008423	-5.173963694485201	-5.466545587444998	-5.49014627868706	-5.180492805420847	-5.331338487584619	-5.559959103143594	-5.788701731617051	-5.6701945472134225	-5.626612559606213	-5.374259568983032	-5.739562489965047	-5.585074632815928	-6.267018954151236	-6.412449847629819	-6.482304273673009	-6.859547344707192	-5.662274486081785
1.1282565130260522	-5.099509912629175	-5.195858913218043	-5.43595727134577	-5.225274371491337	-4.840126715844603	-5.313041023337076	-5.111514673246891	-5.319895430543762	-5.477137064727076	-5.7232546300042895	-5.639024429096908	-5.711546566685186	-5.352513488548291	-5.745380143024733	-5.425151479511418	-6.196722392389856	-6.460520227878557	-6.396613091341964	-6.79996639780048	-5.603632011719232
1.1402805611222444	-5.153707212629137	-5.295941964853735	-5.331797012854761	-5.076365426792079	-4.967810880129244	-5.211953273050435	-5.061503791355829	-5.472827051230384	-5.327123328233492	-5.710925686267376	-5.809405416615748	-5.728704084189163	-5.346211761754119	-5.6763001073987995	-5.467647246006253	-6.130668073231538	-6.4937013884293435	-6.03356912339653	-6.792288745620116	-5.583602714423057
1.152304609218437	-5.078500797972729	-5.164698967538249	-5.485400023921559	-4.9927060233035245	-5.098654719658574	-5.412188110056894	-5.214430420013549	-5.339532055239096	-5.405259869273477	-5.847178468246799	-5.919771191538229	-5.7006053088759145	-5.330912457970269	-5.699751559336114	-5.5134461350786355	-6.0693242504114195	-6.5035325273875255	-6.402315737000378	-6.873597849009125	-5.634305603780635
1.1643286573146292	-5.074230239717452	-5.242839762154109	-5.31913327043323	-5.465532968377534	-4.8936151168511275	-5.405456842565508	-5.095378676349504	-5.460661553942208	-5.396470517813599	-5.765675432473052	-5.643512440082841	-5.843233736188446	-5.450337177307661	-5.705998546648968	-5.308614085586369	-6.180085270853704	-6.385041272184938	-6.426346119856396	-6.74511662876051	-5.62143577148143
1.1763527054108218	-5.1443125498368385	-5.326972157498217	-5.232689092962152	-5.315301363610148	-5.040143474082646	-5.5833923724066725	-5.369219260343227	-5.481579838464626	-5.549895105132721	-5.7817946559204385	-5.821656626721265	-5.7458194826793445	-5.25431490617153	-5.706781707664018	-5.398533591244597	-6.099730577134597	-6.3218389653315645	-6.263842181262445	-6.871381633737422	-5.647852607484446
1.188376753507014	-5.205688275077613	-5.393818111323151	-5.079400241069997	-5.175828456094885	-5.093498393701397	-5.6581751457057745	-5.260627171273196	-5.376572223344418	-5.566317695501944	-6.021470777069508	-5.8928727274383474	-5.925410045767803	-5.400134007170023	-5.695427194636321	-5.277513322345349	-6.038307132343703	-6.388269874387899	-6.402871035166452	-6.8796328681018375	-5.67009656302735
1.2004008016032062	-5.074602055121811	-5.253730727024813	-5.190765591804214	-5.531065911992747	-4.907421967672623	-5.470933725195033	-5.265519635618547	-5.325509894565699	-5.507382201348978	-5.7910966496025065	-5.901764164076434	-5.72655405123774	-5.267817568536979	-5.656059275067305	-5.283740613912246	-6.168392907165151	-6.361050537116587	-6.370084332043804	-6.9261192830320315	-5.630505846954487
1.2124248496993988	-5.0677019478445695	-5.223020135037753	-5.119685222128105	-5.594227453814206	-4.920478998038359	-5.342123032092386	-5.4487016616060835	-5.421915160402199	-5.427331768683537	-5.795440785550841	-5.896502610203671	-5.849123409506928	-5.45747617679876	-5.5790665528180785	-5.104621880096159	-6.096624359514676	-6.638595693202421	-6.502818602706798	-6.9809308205999	-5.656125593191865
1.224448897795591	-4.725914495074982	-5.1828558820482105	-5.627028960388173	-5.379166384571775	-5.231170102692179	-5.37092396016377	-5.671743458305846	-5.383725335981868	-5.533386232820325	-5.871214891894255	-5.862096765664077	-5.914461394578202	-5.473740981829378	-5.687147334086434	-5.256015460699325	-6.1644062031483	-6.506242450556908	-6.389320911554666	-7.021965996478292	-5.697501431712473
1.2364729458917836	-5.03409168356862	-5.352858792902155	-5.376522392210273	-5.704850096956711	-5.058365432512469	-5.288104528594262	-5.699126903975092	-5.415591904606261	-5.65017001584393	-6.081057571555239	-5.8587877804509265	-5.826806508550282	-5.422368848482813	-5.506482243904337	-5.326905825079608	-6.259132953811989	-6.563143956212929	-6.423461750037976	-7.076530606970076	-5.732861041906628
1.2484969939879758	-5.079238635228545	-5.250437252857612	-5.220318703308482	-5.353236876110178	-4.978179934435081	-5.423331864253047	-5.288688411121289	-5.452319451687151	-5.4616479418046	-5.8270701783462915	-5.794492277126737	-5.864659159515602	-5.3904729812001095	-5.571347587520821	-5.295333922658772	-6.2281789828223415	-6.433621918786108	-6.3335716810540585	-7.065101219868257	-5.647960472616056
1.2605210420841684	-5.044729532355435	-5.319179160223478	-5.37331740833766	-5.126881561136769	-5.076197566779964	-5.330002599421967	-5.376182023062556	-5.59046653280204	-5.546545583425614	-5.827240064307534	-5.7602818058229435	-5.873737090067907	-5.282471138773998	-5.6490751406175015	-5.351079262099653	-6.3037674746086765	-6.459678380343689	-6.368895767817536	-7.090031404175714	-5.671039973483191
1.2725450901803605	-5.144315064675925	-5.33643952085375	-5.599301192780004	-5.22201646781434	-4.857222960757486	-5.392271001277274	-5.280864877517002	-5.422875555606053	-5.464580996460022	-5.647978537940951	-5.9692758549257485	-5.650083199137965	-5.380801069107818	-5.4994060074638424	-5.434094029816325	-6.313258726685179	-6.549366512470039	-6.428012797360654	-6.949896781635465	-5.660108481804518
1.2845691382765532	-5.130006666385373	-5.430078880242594	-5.448634550036278	-5.37993724477643	-5.02077028530862	-5.376187389438882	-5.213853331919277	-5.620827514076771	-5.362124889938544	-5.529091753467243	-5.810143776590143	-5.727452950657259	-5.290080577380762	-5.632794468451197	-5.498177321776053	-6.324607708768783	-6.539160569256058	-6.262760199272657	-6.974468753077177	-5.661639938464217
1.2965931863727453	-5.0978478139033845	-5.455333666539727	-5.190548502986687	-4.956324700668735	-5.00267557268775	-5.394026580569311	-5.313816553835185	-5.388270936406406	-5.634531285823847	-5.586628376405002	-5.944327480451649	-5.6837402986225465	-5.298133726368988	-5.744794462488072	-5.3557012072955335	-6.120926413687455	-6.5110262061003095	-6.3766339342570575	-7.114297556811902	-5.640504488205766
1.308617234468938	-5.009472930187729	-5.358419412993334	-5.61395941876378	-5.076062276563588	-5.0943859338500115	-5.376589882773779	-5.359217594577268	-5.381740351529327	-5.44954061877271	-5.763665795966395	-5.91428430538694	-5.759203575214166	-5.462603046216815	-5.475182287643076	-5.362972256560149	-6.167110646347231	-6.691690815011505	-6.371799327426866	-6.861041956849841	-5.660470654349186
1.3206412825651301	-5.07519605617151	-5.425632143700911	-5.131716883139148	-5.007983334125213	-5.367762939573585	-5.190222162591617	-4.968313129993899	-5.465302898394862	-5.55820042350066	-5.783745770653259	-5.932533378565739	-5.7989129193494335	-5.4712245633637	-5.686085238246542	-5.30132333776322	-6.11815470708904	-6.5784297434055095	-6.30892032378612	-7.0225178431230395	-5.64169356823879
1.3326653306613228	-4.979555679964166	-5.408376611871229	-5.59468790623184	-5.484011926266293	-5.385097572223937	-5.549722009330383	-5.033114724115765	-5.362354284844377	-5.4749075047276134	-5.800480290621603	-6.076332397180396	-5.771859196847091	-5.27689246419661	-5.5583382938403165	-5.2720894881671505	-6.072769809107454	-6.498614364212261	-6.40331129529101	-6.962130514027937	-5.682349807003549
1.344689378757515	-5.125972650479007	-5.297272571849381	-5.144603126211374	-5.166371503409506	-4.967096497988979	-5.219681154513509	-5.191515240420093	-5.443584230605147	-5.455728205280356	-5.5620771323375795	-5.854198331504704	-5.776751851905596	-5.499868772144453	-5.611263398388198	-5.3704652364883145	-6.182893880355747	-6.533812035075589	-6.435833685196304	-6.9753383515772045	-5.621806729249003
1.3567134268537075	-5.1197107597986795	-5.324926057344968	-5.4016678227733115	-5.075757741143208	-5.000229826391889	-5.207836597581734	-5.175091407780339	-5.276946743005146	-5.420429312377147	-5.515496399586551	-5.787573529990013	-5.731042405990772	-5.536918376104334	-5.652981562485735	-5.383421167610082	-6.277336465691693	-6.576238699877029	-6.336366484116397	-7.0193206002162185	-5.622067997887644
1.3687374749498997	-5.111452797729636	-5.4436693955427415	-5.530183493421314	-5.089476000754547	-4.930854034856225	-5.361085554471199	-5.445150816919475	-5.238522176709966	-5.461031845498222	-5.488500020889932	-5.918425592098311	-5.908022221381264	-5.561001484626956	-5.594385032529773	-5.322656901171269	-6.087498047105071	-6.495012062905342	-6.43891690377971	-7.076919718257217	-5.658040215823587
1.3807615230460923	-5.138654723637361	-5.322185252717278	-5.840899909822374	-5.152519416164681	-5.096276961273152	-5.194344432126717	-5.176348915788044	-5.393367268237007	-5.447380654170784	-5.5098243809846625	-5.841668825099987	-5.841917945984158	-5.47886388856292	-5.653190446703049	-5.3864634153674995	-6.05974752538512	-6.507387865349287	-6.429852992953992	-6.895694615111106	-5.650873128181011
1.3927855711422845	-5.173251861146895	-5.312635881436627	-5.414378769680367	-5.358374985692626	-5.327500259520523	-5.1158535841297805	-5.105339712773912	-5.2821639409124135	-5.352901552490728	-5.478300364804032	-5.806538568508783	-6.028130353850224	-5.473829274943186	-5.671854456486497	-5.390200256797675	-6.095838629979143	-6.479398601478017	-6.334133741879358	-7.071647496153403	-5.645909068034958
1.4048096192384771	-5.3267108690485925	-5.35993874495105	-5.411071645299958	-5.494608858759427	-5.0587214775535205	-5.5331165512276925	-5.4414204378901925	-5.331848678456641	-5.411119994543102	-5.432627322567127	-5.972377299174944	-5.81150370467928	-5.484818716739395	-5.661022117264233	-5.546342037286925	-6.202272723545921	-6.4535503264711185	-6.428850462494108	-7.097672766049058	-5.708399722842225
1.4168336673346693	-5.2264206866144685	-5.516833398491416	-5.362243412083071	-5.514213784084694	-4.838949271364848	-5.329818564498148	-5.0681274022725855	-5.250889998784015	-5.36056315311353	-5.482791251804899	-5.94927137618545	-5.67284762529866	-5.462480918024349	-5.633746640730493	-5.477829222460411	-6.070730351719085	-6.369366777015138	-6.395615089808844	-7.037552585080859	-5.63264692154921
1.4288577154308615	-5.19248983206574	-5.568011952396522	-5.356133974978459	-5.405123543459305	-4.851120748238559	-5.3954097863249455	-5.1609167439163866	-5.259959287916226	-5.283867824424965	-5.649012774158914	-5.7474956529161965	-5.7781001919199575	-5.503417320418621	-5.571186879654636	-5.523608024023638	-6.030503932094684	-6.197939621919232	-6.300476786240517	-7.1248380589994085	-5.626295417687732
1.440881763527054	-5.305044229108244	-5.435126829240058	-5.4305753384182465	-5.103381395375411	-5.238482034648157	-5.397422075735454	-5.1337893440255264	-5.256065598515762	-5.217744547640553	-5.499896716548655	-5.726990363560714	-5.791592697571916	-5.406924673976215	-5.673812749240118	-5.442929480592259	-6.146536576903552	-6.460222648303953	-6.325127571769474	-7.273958697052988	-5.645559135169856
1.4529058116232463	-5.078671449010728	-5.413756197357718	-5.192795093488622	-5.363308316905259	-4.894616407071411	-5.34439534062891	-5.097766934044944	-5.361004580791125	-5.200265452633802	-5.500347107403218	-5.669637645130938	-5.77652891867009	-5.459068394075189	-5.6750249315050905	-5.4557137633621675	-6.175977418159653	-6.453961757076958	-6.241863863688551	-7.136472489961271	-5.604798740050823
1.464929859719439	-5.4098137351034215	-5.5281415486446495	-5.367827663958666	-5.381402735355656	-4.8590035328726096	-5.439458135832214	-5.2403278169978424	-5.697227615850201	-5.510406337825887	-5.417262833821142	-5.529003729304135	-5.693395132275308	-5.568892334099662	-5.779359700416212	-5.491162084531582	-6.15278871724246	-6.447782694500187	-6.46536985755019	-7.178839597955145	-5.692498200217745
1.476953907815631	-5.261030775684977	-5.404761133364025	-5.391212667869306	-5.203551923170235	-5.196520369085773	-5.212467002451058	-5.194212952251107	-5.532823823246994	-5.2653499112949245	-5.523957901962795	-5.6439713186933185	-5.6865432353289105	-5.503301354176708	-5.622527646984448	-5.441174932098283	-6.179920153667595	-6.407192402735288	-6.3187827312653475	-7.210509073022018	-5.642095332018585
1.4889779559118237	-5.370130335133875	-5.573874491970965	-5.493511303397461	-5.200759836068178	-5.167223259591501	-5.28202655889683	-5.26844518522159	-5.229837584411209	-5.230801665371035	-5.341660780758026	-5.8318568912454465	-5.741424034592213	-5.662701262087071	-5.597708049699717	-5.4738551214526625	-6.187955878754721	-6.341506371092957	-6.350419418023594	-7.239573024893114	-5.66238268698222
1.5010020040080159	-5.2020995102186545	-5.816077973467366	-5.338078663130999	-5.249809892828482	-4.981129222754997	-5.3101092972210235	-5.101858064523931	-5.333460905734607	-5.392257758283244	-5.485034480590912	-5.803970222769675	-5.742153465415581	-5.7053387844111905	-5.728764486966698	-5.372648582005968	-6.123702832301055	-6.293955015494057	-6.28663713773077	-7.362609017530498	-5.664720805967353
1.5130260521042085	-5.377124132933557	-5.490324693284959	-5.463380742000208	-5.40175408018923	-4.9499717345460725	-5.2734657794237165	-5.3607959593395105	-5.243765425695686	-5.260175416910288	-5.546538279746983	-5.714417206594005	-5.710984155017038	-5.602061559298759	-5.6477842099765745	-5.392197282519592	-6.152851331981452	-6.427677080469104	-6.218481539508001	-7.331530225675303	-5.661330570268951
1.5250501002004007	-5.331588023024301	-5.49214928272547	-5.469122244299372	-5.373963906158551	-5.059356109508111	-5.502905981873302	-5.085860500358189	-5.196900144020818	-5.246352303065171	-5.595661581719709	-5.75731692267272	-5.7616270448145075	-5.590067010866258	-5.695950395238963	-5.377483225379413	-6.218289640469417	-6.599207529562641	-6.292712614801191	-7.320628223362413	-5.682481193890554
1.5370741482965933	-5.26935875986805	-5.468239524225925	-5.364544915526043	-5.149569408992443	-5.26638571742464	-5.62471879885559	-5.116082190642819	-5.166361544968836	-5.368079216184839	-5.489583297322665	-5.870427821377332	-5.780184743958407	-5.7295581783167915	-5.692124798705933	-5.398676985465553	-6.139993173676653	-6.338546324376242	-6.058730739941089	-7.544710194504134	-5.675572438649158
1.5490981963927855	-5.411437031607055	-5.549662609074583	-5.565734871463998	-5.079301412657014	-5.0173569044427815	-5.464994465037033	-5.069052402882309	-5.081620700560896	-5.270449467442189	-5.582230921430208	-5.81636214503009	-5.779678022887227	-5.655027638955702	-5.635157945103818	-5.469596975379424	-6.300990139303986	-6.58440711328661	-6.291049483912649	-7.373456305143092	-5.684082450294772
1.561122244488978	-5.421157135973158	-5.459874071602183	-5.271450037521907	-5.281980662897654	-5.011652455689189	-5.242276981700492	-5.187522105692134	-5.035258648388886	-5.296768286653454	-5.566146152940871	-5.763452967360854	-5.87169533403868	-5.882549043804707	-5.556995260701151	-5.296468962764354	-6.243970782041918	-6.524741885214896	-6.3264445495967	-7.47644780940593	-5.669308059683637
1.5731462925851702	-5.36466926673557	-5.450457234237485	-5.246041019549185	-5.246322746875457	-4.849933658187846	-5.214384366334816	-5.168684270602094	-4.971128841809279	-5.223873433871933	-5.609202118784696	-5.788106988704103	-5.814176748435205	-5.721353249916246	-5.634409120762714	-5.27876428679811	-6.31908988903171	-6.3250389756064695	-6.188560381743746	-7.327527804423134	-5.617985494863674
1.5851703406813629	-5.232496012433897	-5.466938750441573	-5.408316524718808	-5.328578659456549	-5.098330051957491	-5.425840626491636	-5.020429030692829	-5.023099943172738	-5.233746018077598	-5.492058845411906	-5.910841095580119	-5.800145382970884	-5.606850501215477	-5.622486831491366	-5.38912681987031	-6.183116791140217	-6.46561626879546	-6.047402187728655	-7.434853416439655	-5.641593355688799
1.597194388777555	-5.228771859344598	-5.4055830091080725	-5.473561804692058	-5.212537428411157	-5.193332039683311	-5.468872738096184	-5.1535197383158415	-5.160129882713017	-5.315088029356047	-5.4357725879712735	-5.796435995192726	-5.8985762435886	-5.7326892441754165	-5.571184857064895	-5.519206739947015	-6.133521807674555	-6.452640141796714	-6.302772493309372	-7.329643122648952	-5.672833671741569
1.6092184368737477	-5.242903054049293	-5.432930369615313	-5.312778857806194	-5.411433617750543	-5.325853614761535	-5.3416596768227995	-5.1895519102135985	-5.020370660824449	-5.278447696196513	-5.538633197772157	-5.642378816841102	-5.813824351343099	-5.7798356763195144	-5.5447866436209345	-5.393471768724686	-6.118369559900852	-6.4619388508037305	-6.165885620282954	-7.379698190137074	-5.652355375462439
1.6212424849699398	-5.444899851394638	-5.400817741208211	-5.446665036520555	-5.1534616919633525	-5.5294950977279385	-5.508359764950277	-5.118361340056027	-5.102753251534217	-5.265690736573223	-5.469974030035196	-5.6933007487101115	-5.635158519269491	-5.709373875208168	-5.6227503945239405	-5.460968512272812	-6.173051025777703	-6.3873265895085725	-6.161146314882723	-7.293751766098137	-5.661963488853438
1.6332665330661325	-5.326033386911915	-5.403229297022992	-5.228182718281961	-5.294507694869	-5.304867146711189	-5.259938035819824	-5.182241493261176	-5.072840663089273	-5.122286559485978	-5.510983400167685	-5.762376760857652	-5.702983245771478	-5.6938661756351	-5.340223387483335	-5.545074600937585	-6.297653576284832	-6.470273917027579	-6.171844069566276	-7.297704474787425	-5.630900558103802
1.6452905811623246	-5.359972946007169	-5.364694817249061	-5.378087432825211	-5.472825290344003	-5.226382174789927	-5.390966576331802	-5.0001267338294655	-5.093296274591502	-5.282474707796652	-5.483674570890652	-5.75119853412392	-5.829881846724986	-5.674245963701145	-5.644540317916409	-5.373070303840203	-6.222527451488446	-6.383260974269131	-6.26733884154539	-7.372231336434574	-5.661620899721035
1.6573146292585168	-5.2246362053993884	-5.457879915353423	-5.699629624419015	-5.137205885545075	-5.304242717780653	-5.341284943972327	-5.0167078931452735	-4.955264350735486	-5.32326532523313	-5.395241290446165	-5.823116821941146	-5.648866842838576	-5.603259214092123	-5.4961383138142255	-5.400340220110103	-6.231157334805326	-6.457493016335407	-6.3547314130799135	-7.262219461434388	-5.63856214686743
1.6693386773547094	-5.270332055525435	-5.451128662532897	-5.566679770254677	-5.305882082852968	-5.227571066494184	-5.383046259446983	-4.99570225633721	-5.152866494851027	-5.460342648865421	-5.43796704794096	-5.664134682219836	-5.615725131674342	-5.693105566012447	-5.687918824180549	-5.44710564533799	-6.02456595844943	-6.3012408110238765	-6.188196632402109	-7.105309458884383	-5.6304642660677215
1.6813627254509016	-5.313066268039358	-5.421627582877903	-5.546395599376975	-5.26299237095742	-5.3055581104520755	-5.192222815817309	-5.148322579879452	-5.165400975651109	-5.282704951128631	-5.499119790715871	-5.740891574897368	-5.821269548684917	-5.728509843626667	-5.624830215170597	-5.445155911001217	-6.21763779584877	-6.32189072355392	-6.192291696957564	-7.255970464801582	-5.657150464180986
1.6933867735470942	-5.219389282835249	-5.5896543729635635	-5.46188302474071	-5.329725065739984	-5.365862990658073	-5.4374401037930955	-5.313654300986415	-5.011607276873452	-5.273650612788254	-5.358336518529719	-5.6579840713763385	-5.624269847086652	-5.7214970068128315	-5.640878173760958	-5.489917188288833	-6.24940748538594	-6.3609692887115985	-6.223791310344919	-7.192705423549715	-5.659085439222436
1.7054108216432864	-5.291598265241905	-5.772614402523622	-5.389475822178272	-5.22621059947475	-5.3698474787747745	-5.473788668173706	-5.184130538942391	-5.1288014012684	-5.251169691129723	-5.141985696639528	-5.70072958585794	-5.705619187902052	-5.64645206909752	-5.609694681211166	-5.40204179075369	-6.279039742467036	-6.194707702842004	-6.15669173993317	-7.248276388806682	-5.640677655432544
1.717434869739479	-5.406336412385233	-5.544853834922435	-5.521838964649253	-5.179254584569905	-4.93720093124884	-5.169010068729632	-5.139746701341483	-5.041878752313098	-5.2787068227849785	-5.350409012957748	-5.795887205199925	-5.699818989079008	-5.604632025251154	-5.6964421873992945	-5.439586083325401	-6.129338591420371	-6.124224684409425	-6.2414834543465005	-7.274312343227514	-5.609208507871642
1.7294589178356712	-5.2214382112900015	-5.518786644930233	-5.398310693435935	-5.243255532458392	-5.06766481119417	-5.270050299795946	-5.571178279812136	-5.00656463662219	-5.233900060076248	-5.34914651099076	-5.664725973846512	-5.670539187265097	-5.5900572151209555	-5.700689544484231	-5.49395897049231	-6.200267054260708	-6.123225276236889	-6.372033278600886	-7.227887160583913	-5.627562070605133
1.7414829659318638	-5.393998689550137	-5.572489080283818	-5.464306503102958	-5.385810634835985	-4.9222886187221535	-5.185511113610506	-5.146820698715507	-5.042190549499654	-5.412252261895228	-5.256392544838694	-5.667531576756733	-5.6158822003144095	-5.4833072186019605	-5.6490691929687875	-5.358802395008864	-6.15198996894808	-6.462204132245072	-6.251373995416849	-7.117936809654225	-5.607376746577348
1.753507014028056	-5.4472072107474805	-5.494156161179486	-5.6061974555976235	-5.213106612381849	-4.887549912051795	-5.220160474407501	-5.144627436625441	-4.973626160851572	-5.123547183407726	-5.3615577610330485	-5.976527398243089	-5.7109241292823025	-5.467133816420339	-5.629209585507421	-5.385160034879307	-6.168382994886816	-6.292714197025171	-6.26613902735447	-7.009259012565127	-5.598799292865661
1.7655310621242486	-5.429523751485688	-5.614135498047533	-5.786806355585965	-5.223986915732922	-4.86398879046543	-5.174291887472077	-5.132935893984051	-5.217320838693404	-5.172645088794106	-5.4014905035705585	-5.743326723636631	-5.740164678807811	-5.509775225313842	-5.6975641836737685	-5.453007722710039	-6.1888601615440075	-6.3823838603847385	-6.4028734866628305	-7.076919513012021	-5.642736898925127
1.7775551102204408	-5.405424803374174	-5.58467901378053	-5.448404324645367	-5.241791633197885	-4.886247224435371	-5.20836567968929	-5.034281729143504	-4.98856548610934	-5.260523958830788	-5.4524314949547	-5.7430821716604505	-5.714495105903577	-5.560655706598647	-5.730766470358727	-5.5441898491199915	-6.448712960440993	-6.343576339283269	-6.406485878846887	-7.176868668978482	-5.641028868386947
1.7895791583166334	-5.490139633522311	-5.480062385972607	-5.586146848319551	-5.525602244909971	-5.264275322798042	-5.248749692800909	-5.103700406191461	-5.103998897904654	-5.169858041493879	-5.343527992824654	-5.791451851056847	-5.662669370230509	-5.425120538536175	-5.625196353414108	-5.567995086784723	-6.278932788160537	-6.331747711283004	-6.283326801963147	-6.945254023467399	-5.643566104822867
1.8016032064128256	-5.381417596825377	-5.5220760427543905	-5.56265947448924	-5.439920266163677	-4.992311799314979	-5.081969128396691	-5.257220789740419	-4.8676915500989555	-5.15524119534306	-5.307101540982167	-5.736655733750574	-5.644442568916203	-5.562215305029192	-5.82964503864462	-5.452553485151221	-6.2784970324505345	-6.283053745285628	-6.33057484335375	-7.217476854224024	-5.626459157416563
1.8136272545090182	-5.379951300404987	-5.594657382477592	-5.411665942123688	-5.385968938291322	-4.849190745665567	-5.193368929691355	-5.495128854791595	-4.9354323161927685	-5.192526054145395	-5.156737435397839	-5.796876118740014	-5.574149831947226	-5.580930061575591	-5.7783375558481165	-5.456866660852841	-6.330086756201465	-6.367536143292119	-6.458750929026705	-7.054709002777128	-5.631203734707543
1.8256513026052104	-5.414051322876311	-5.548814484354301	-5.562190198276202	-5.273250137335829	-5.435132464357565	-5.1205969428373574	-5.460318726654384	-5.017819748285671	-5.1498859801072	-5.36031022885834	-5.718439627511072	-5.634733573541979	-5.536877560348051	-5.694750381607933	-5.477102941748387	-6.2117030570804195	-6.251322258817529	-6.330935760768198	-7.176990783089247	-5.651327693602945
1.837675350701403	-5.476829960552129	-5.602224435512538	-5.540304180152459	-5.266099596456679	-5.200871974793509	-5.037320022015637	-5.3916466412339545	-5.080128542993415	-5.130137378124628	-5.25032801764415	-5.7645354470921255	-5.590080759183398	-5.454484049330375	-5.820486280910507	-5.420614676123122	-6.279966625978124	-6.285314141612948	-6.643598777030832	-7.081052793372903	-5.648211805269127
1.8496993987975952	-5.463398410929051	-5.691242589470707	-5.472949337727639	-5.437944592055407	-5.183057522363511	-5.142516421074408	-5.5027083949982245	-5.083733088734942	-5.114956106146916	-5.30191597390276	-5.738138686098038	-5.533511859564428	-5.524008218171152	-5.677276529160971	-5.425639799022089	-6.294557390105819	-6.257936834459055	-6.426811057602143	-7.040101521463583	-5.648021280686888
1.8617234468937873	-5.436252862622661	-5.6322098338441995	-5.567911684535549	-5.195553730791495	-4.973433048929119	-5.061460517342429	-5.410829458158237	-5.064084623857603	-4.997972441366487	-5.09960737620348	-5.74733774991974	-5.645910602795339	-5.446932346070158	-5.639037145307643	-5.44569706048544	-6.339347307013901	-6.359797153084177	-6.25145196262353	-7.145160236507587	-5.603157217971514
1.87374749498998	-5.50250162062736	-5.716656884211443	-5.371263514261564	-5.423420073154951	-4.784562159232621	-4.958673828888761	-5.1486685300901645	-4.985351042773081	-5.144128021466694	-5.216025237150175	-5.672058349216657	-5.629802626422799	-5.463348241747185	-5.743178056533492	-5.36206273592	-6.2970444822484755	-6.382785096227489	-6.2903372281299195	-7.110908479593748	-5.58961980041561
1.8857715430861721	-5.324812956881703	-5.635875127509925	-5.388553692735221	-5.301000222561499	-4.957852690481235	-5.038793221444188	-5.267330534702879	-5.006206298432841	-5.151173215327059	-5.137976300886295	-5.7544915058512185	-5.6839251403315085	-5.411603111937065	-5.706037120199351	-5.342623256880416	-6.249936378474829	-6.288996564988844	-6.381955495500771	-7.097136089929593	-5.585593627634551
1.8977955911823647	-5.488104357841487	-5.75450436424065	-5.57269360895105	-5.17321713192131	-4.868012625668673	-5.162114487422684	-5.380535160554125	-5.094152175829339	-5.180854506585535	-5.2362612292386554	-5.6000031568412405	-5.6018658653563085	-5.597969861769189	-5.616181130428885	-5.2545186214366195	-6.236932436724473	-6.195138961593472	-6.580953562654973	-7.018032177253697	-5.611160285384861
1.909819639278557	-5.457988304771591	-5.823037180127677	-5.462789703731842	-5.365117524722242	-5.213115874700339	-5.325788608152405	-5.091225377767858	-4.981768583907937	-5.292228343043453	-5.341571897558357	-5.789587196074908	-5.568282770030203	-5.485033232242358	-5.5693301992782835	-5.355062008916822	-6.353261529586705	-6.179444224555075	-6.56258471321638	-7.108593604225833	-5.648726888242646
1.9218436873747495	-5.49508232051365	-5.667727274122444	-5.304449040638495	-5.293699142813455	-5.130930552382372	-5.216881603819841	-5.149236323622995	-5.158236996103856	-5.281698703293806	-5.464046728106189	-5.8452675114981885	-5.6821333628884085	-5.391902842437169	-5.688215452539401	-5.458947856037964	-6.266203482682563	-6.27169243138616	-6.409895686756375	-7.117567587933924	-5.647042889451434
1.9338677354709417	-5.466667763289693	-5.761285973667657	-5.627985112257444	-5.439276127755365	-4.793253275409256	-5.106404826145188	-5.085631186345664	-5.086928430985384	-5.166406990165182	-5.2890284945495	-5.6821992698772785	-5.582879125271079	-5.406457803064351	-5.5390832789907	-5.276114589891519	-6.14744895049119	-6.195726909451002	-6.61179150463516	-7.004885379504518	-5.593129210091955
1.9458917835671343	-5.505643668218937	-5.828512616102111	-5.614544608030759	-5.373744891179329	-4.8438995306153805	-5.336665959232434	-5.473879973476654	-5.068257757726593	-5.442942487006491	-5.346124350866754	-5.750256490272956	-5.555265070622748	-5.515676332295833	-5.539866795714846	-5.294109257788776	-6.1590908402717774	-6.388877756708601	-6.5252414702768124	-7.040706288508977	-5.663331902364038
1.9579158316633265	-5.419271158822198	-5.697920233601298	-5.245470536239804	-5.277501676138926	-4.9444566600355975	-5.104584477081692	-5.233124628767725	-5.092194819744124	-5.187191529841137	-5.5083282708518935	-5.787797837264236	-5.7265201154077205	-5.423848588713463	-5.600173914140786	-5.324661443742593	-6.130450615124837	-6.367194604392496	-6.603023840834635	-7.050576795998218	-5.617067986670706
1.9699398797595191	-5.262441668676264	-5.6650800178617775	-5.383261995393848	-5.287458964349721	-4.880427783431918	-5.216592832604865	-5.089778121914826	-4.992002023020839	-5.147719200771809	-5.333944824394138	-5.963431850054819	-5.5256417329460445	-5.450985916575313	-5.609745948146887	-5.353915089029023	-6.200154368918275	-6.245895575528328	-6.634382817214293	-7.0539340566738264	-5.594568146710884
1.9819639278557113	-5.500360055205203	-5.812028673658865	-5.398948269324631	-5.467583310572548	-4.628045793991874	-5.281989655368308	-5.167844115540933	-5.0663071502650165	-5.275641267416607	-5.144508550735507	-5.999233691261589	-5.712989651186667	-5.481639830459224	-5.737413835837385	-5.239925870996816	-6.146221337377844	-6.170152022366448	-6.526636147912865	-7.206985754516758	-5.629708157052374
1.993987975951904	-5.469245512987671	-5.789945237086213	-5.424767333485989	-5.2606437675230815	-4.861118345677817	-5.0286429280115446	-5.169737996206707	-5.119745734702007	-5.209162907639762	-5.444058775648244	-5.72365772458087	-5.533727304091229	-5.4956090934414865	-5.697444968694807	-5.48776133797136	-6.580780902295994	-6.158775895353099	-6.529874387109534	-6.913848606254573	-5.626239408355894
2.006012024048096	-5.378100684271414	-5.789733475565393	-5.509005157829572	-5.527228076749058	-4.813150388689159	-5.0838489891073175	-5.212197423708443	-5.153774079015655	-5.161620980249285	-5.354624749661287	-5.780591540808424	-5.614292838673439	-5.461126853742089	-5.558686757160171	-5.450358698928514	-6.136225203869122	-6.428678331910354	-6.519607843982233	-7.01644168007633	-5.628910197578802
2.0180360721442887	-5.3860039844877665	-5.6609518624204975	-5.435460124584127	-5.295159612562359	-4.882384636514291	-4.887669749629623	-5.108237107001351	-5.240860540103458	-5.373988484023083	-5.247434259291117	-5.645381436646273	-5.514498307765565	-5.345513538002054	-5.690283008975552	-5.425257462758077	-6.184271049958358	-6.305079795757857	-6.389791229688762	-6.731806676695642	-5.565791203519254
2.030060120240481	-5.140819873146253	-5.447499916854291	-5.311385948170434	-5.114049960138571	-4.6145527527790176	-4.708197620573373	-5.036621314233146	-4.780661808953216	-5.044421477456682	-5.1464401940638815	-5.3703683527189465	-5.266024370754193	-5.236158606422434	-5.4628483596994	-5.128612484888558	-6.194476320404563	-6.145574357636842	-6.303822182333759	-6.72121376379701	-5.3775657718434
2.0420841683366735	-4.982501338023792	-5.100230087366236	-4.9223144315226905	-4.955343830733035	-4.635178079111952	-4.646241816068436	-4.8722364017640585	-4.635055340036009	-4.92948853592235	-5.203444995206257	-5.396881678321986	-5.303686936923151	-4.902542725339053	-5.224456436260591	-5.077439663382172	-5.900609229402687	-6.057014225146062	-6.066884003646103	-6.63648331624547	-5.234107003706426
2.0541082164328657	-4.764298035603567	-5.009685006397982	-4.994648472143791	-4.8827718654263785	-4.46252433398525	-4.309328695468637	-4.6118853852688915	-4.442261317601582	-4.7769952421583595	-4.827445057466223	-5.3010566599607785	-5.193022812338439	-4.851081522073742	-5.198962461252076	-4.956683155285996	-5.776196766913696	-6.147357227856785	-6.0510571053380815	-6.477795573442996	-5.107108247157013
2.0661322645290583	-4.578330984336523	-4.8032110858845485	-4.841141622331417	-4.992909332737599	-4.263718273802802	-4.364454828121499	-4.427485002209325	-4.262501826169924	-4.5678491641148415	-4.622687499100463	-4.9220639537235105	-5.085655634966461	-4.799554702517135	-4.953401190409092	-4.849675930260239	-5.607500053830047	-5.707752057946913	-5.872318031576766	-6.438979817216424	-4.945325841645027
2.0781563126252505	-4.3808678111058175	-4.702956016347171	-4.607625073838419	-4.96147104747093	-4.145503973466273	-4.204375337515124	-4.358937386821217	-4.0985169061416	-4.353164310161312	-4.57737394342404	-4.984321386723838	-4.860125018576815	-4.662915185694095	-4.804818561029487	-4.832662710502957	-5.490153180412476	-5.613710081317585	-5.745665817030986	-6.135012997112422	-4.816851407615399
2.0901803607214426	-4.139083871787077	-4.488786874608957	-4.357782038105907	-4.280392709987861	-4.132416662796876	-3.9228028368140824	-4.260084028915744	-4.083569963763523	-4.109016204871159	-4.332930895184033	-4.84031390165383	-4.595240241851636	-4.643179308437038	-4.633185459747176	-4.6059328914675	-5.45197830027548	-5.418413311313419	-5.625058713448297	-6.000980503783412	-4.6274288799375265
2.1022044088176353	-3.9761895106149403	-4.334897442966424	-4.244307778216906	-4.325115460099309	-3.872985428101976	-3.822870146380704	-3.937714235184886	-4.037878586919328	-4.187723847159424	-4.379295736045936	-4.70406249031764	-4.684700082991465	-4.423734978359115	-4.525251690394273	-4.420584283827569	-5.217425311751807	-5.413080090523562	-5.359573277805388	-6.046758440268038	-4.521797306206772
2.1142284569138274	-3.9551800603576366	-4.222164243671415	-4.011645555074813	-4.6223355340769	-3.531165176042725	-3.6790041846936123	-3.682273692108855	-3.748236924997102	-4.041695484230535	-4.349568725195324	-4.625646765865058	-4.578824454185472	-4.203668709974852	-4.401979186559521	-4.354316625769027	-5.093268417339274	-5.501375813101802	-5.35803499324033	-5.796032612401928	-4.408232482046641
2.12625250501002	-3.703882051700229	-4.081791621389399	-4.026662249985621	-4.312947828065456	-3.4121041246667745	-3.532702101075513	-3.7084101809959775	-3.6295096645500413	-3.9489715840168733	-4.157203792973901	-4.532865270404638	-4.570329911320827	-4.055484062778063	-4.284859180738176	-4.247409159133762	-4.914488422074961	-5.363989820964244	-5.18302130521257	-5.63723337968973	-4.279150826933514
2.1382765531062122	-3.7370889889022156	-3.926849859425779	-3.8239464190423003	-3.870653161869714	-3.242179735989401	-3.4835581143980217	-3.5983936666375222	-3.4537779910897344	-3.78897615573988	-4.062575649734948	-4.507785889279159	-4.297538992644174	-3.994967867621324	-4.281745899810189	-4.124102015069775	-4.800342673698708	-5.0120259424296165	-5.068010969015136	-5.540174882001782	-4.137615519705231
2.150300601202405	-3.602112628056865	-3.783823029442951	-3.7169846236368356	-3.802828094199858	-3.280389969092838	-3.413170261773166	-3.4613984060775573	-3.359815765603848	-3.7182827075271017	-3.88688468804967	-4.3003860337899535	-4.23470592880375	-3.888741169402957	-4.082251439875151	-3.913771884195061	-4.777190826119626	-4.8334161199959516	-4.984298626043418	-5.553571495194619	-4.031264405099009
2.162324649298597	-3.4954486226317014	-3.797177099356223	-3.4845782717439673	-3.9271583118160773	-3.2622831076540586	-3.2435050672681833	-3.4128188508802695	-3.284417098612761	-3.5578266200237763	-3.7827658349154225	-4.128863357326297	-4.203314725959924	-3.750897765746203	-3.9986802320413006	-3.9285739267450976	-4.684231559833615	-4.79381159926536	-4.764410325947859	-5.455122553359005	-3.945046575322479
2.1743486973947896	-3.3791514433891616	-3.796711563621679	-3.5209335201111376	-3.672009286557738	-3.065585503268693	-3.0189870791071765	-3.3626782001923523	-3.2530582180285856	-3.5194635601572344	-3.8049117877617062	-4.004711846837739	-4.05274285227455	-3.6758336103225533	-3.818112196376396	-3.7577475156922118	-4.515222135073547	-4.757199294048055	-4.644449969445172	-5.359268803811236	-3.840988336109311
2.186372745490982	-3.3124437106832088	-3.6001152760497317	-3.719412742182244	-3.61051471439753	-3.2051194485950676	-3.0864847046946986	-3.328290399521574	-3.1946314479880122	-3.3735157553488646	-3.729891403919031	-3.943863817820525	-4.049559826438302	-3.6637525286231605	-3.752104935729146	-3.66188094587024	-4.511396929868471	-4.626863359866857	-4.503704839097295	-5.2836899040874155	-3.797749299514809
2.1983967935871744	-3.2427403766201537	-3.5624010528504657	-3.3548039343335017	-3.329498900135359	-3.2514801519453957	-2.830533089246943	-3.1055799058808766	-3.1543371756960075	-3.4939828770579666	-3.651313427586457	-3.825052184606385	-4.048768338082815	-3.6103981217956225	-3.6374088542460385	-3.6421348521754404	-4.405650118794534	-4.584379781048239	-4.4855480133366505	-5.232406521848751	-3.707811456699347
2.2104208416833666	-3.198596975316314	-3.4740093944473034	-3.4555132217699494	-3.3572205645606967	-3.1953582083054757	-2.903447111277611	-3.2806758613503133	-3.0765457548368635	-3.349059678261359	-3.840439862251835	-3.7236913524384643	-3.8253772398617834	-3.469442883414833	-3.7329781078554083	-3.569779615738601	-4.25950716959896	-4.560808863350867	-4.175910542139859	-5.082922225088691	-3.659541296413958
2.2224448897795592	-3.0732293970949804	-3.3819700929287553	-3.3032122317275263	-3.3416723186651742	-2.837225655022772	-3.0760188882061885	-3.1843423470323287	-2.856717212655795	-3.172064644577025	-3.7502453817329635	-3.836659461023947	-3.7856292956783073	-3.468582813108126	-3.757901042708094	-3.56963618361807	-4.2706466189887555	-4.346405631909569	-4.380080295144621	-5.080061248120636	-3.603805303154928
2.2344689378757514	-3.021636084993677	-3.34393625415923	-3.081971769903443	-3.2753276935984434	-3.0098922775536194	-2.8033554833257597	-3.158404293519722	-2.9637122983843334	-3.1364300880271427	-3.518654381905892	-3.6671361996756096	-3.712188153662054	-3.42288506473275	-3.393427228872734	-3.4808386126072524	-4.217710492402018	-4.286768195179691	-4.203483069177597	-4.975200863350225	-3.509103079212168
2.246492985971944	-2.992387120114421	-3.4546748267986276	-3.1827388264727876	-3.2812200267923	-2.6849686309134766	-2.783509040280932	-3.208313034795633	-2.734289921309613	-3.036212738209332	-3.587912291378175	-3.567079229526876	-3.6459667323773735	-3.3925555652386223	-3.5651771444748386	-3.4099815929191597	-4.11526932621042	-4.249021289664165	-4.0714765278418055	-4.942268773911049	-3.4686854020647164
2.258517034068136	-2.96630780438118	-3.21283615992692	-3.0839922978622685	-3.0970644399248553	-2.7046536308152844	-2.690314158131804	-3.021331795316021	-2.9390469030746487	-3.2669001311179144	-3.3577660849317734	-3.817822800583981	-3.540289421892046	-3.4774923641972735	-3.4150671220223057	-3.616059218015564	-4.200540838041302	-4.145697368207864	-4.008655392433177	-4.899550536722203	-3.445336235136758
2.270541082164329	-2.8218085195833504	-3.350266054007965	-2.872653296206984	-3.5058850149421144	-2.7078842132453618	-2.5493103722346104	-3.006621031505578	-2.6690739879395444	-3.0751248594632656	-3.337133420302104	-3.586208259668819	-3.610496267728773	-3.2601761552843924	-3.319217476345003	-3.417207687150909	-4.132819705610502	-4.053436190596204	-3.8268894665328594	-4.868286338564974	-3.3668683324691213
2.282565130260521	-2.763276409861844	-3.148002754509931	-3.2018257570568824	-3.3387763650306184	-2.607482274976351	-2.6991497016099473	-3.079094283827736	-2.606632629053374	-2.8908634610916093	-3.3196441570102335	-3.650483864613581	-3.4989804517942966	-3.1288799820012794	-3.273308974133336	-3.3860521060196813	-4.082858595486918	-4.113200526441224	-3.778463931957033	-4.72319602779888	-3.331061697593409
2.2945891783567136	-2.7689863340262364	-3.0579765751442367	-2.7820998717595167	-3.0498459696273454	-2.787234936831629	-2.5821176067888505	-3.1563768601206696	-2.9437027107080755	-2.9198034278550034	-3.0718602967050646	-3.5737384557494107	-3.557420481489038	-3.1798069409509173	-3.160833558019237	-3.29275086665213	-4.053934943324241	-4.020652986820878	-3.892124974212327	-4.710781888010827	-3.292739457094507
2.306613226452906	-2.8054228122478806	-3.1537756250413995	-2.9292965572250407	-2.8059428315029837	-2.831571944850461	-2.5483715922034254	-2.9359337230109595	-2.7087696072098835	-2.9494834465236286	-2.9555788386351707	-3.423579695164619	-3.484059652972657	-3.264795058863978	-3.2215155723177835	-3.211509533475395	-4.029763182081123	-3.939198369311305	-3.776783385415138	-4.524715275615353	-3.236845615982536
2.318637274549098	-2.776826241834538	-3.138572432124411	-2.8110366068955788	-2.8948375393299752	-2.506244479406355	-2.2913618540935494	-2.849352996498176	-2.526559239247	-2.8431672751170476	-2.9590990032342184	-3.3228348451424328	-3.3184408526294202	-3.0909139676949176	-3.1911392348976113	-3.1208558945497007	-3.8016865860651237	-3.8707673365140085	-3.927083019803879	-4.509709300388707	-3.1447625634456133
2.3306613226452906	-2.697521399847793	-3.067449964752032	-2.8983833786375692	-2.907297453381307	-2.546660442068262	-2.251631047462469	-2.801800530894659	-2.5391493655945396	-2.8208919436937303	-2.8418354913362203	-3.5149459742644042	-3.3519227156496028	-3.039658580077516	-3.3636739282531263	-3.0191788846093552	-3.809561965263583	-3.7623648512012093	-3.69620508412729	-4.3961208585705	-3.1224344136676403
2.3426853707414828	-2.801033397768286	-3.0823294542022928	-2.6681956016894	-2.991602871764	-2.630990864805123	-2.457452673323446	-2.9171872358234565	-2.6325229843500386	-2.936675543203788	-2.867805354313681	-3.332515933147572	-3.355154935338695	-2.92707484884346	-3.1761948494879038	-3.013667264684207	-3.8019721196846503	-3.7354320531671723	-3.765131946703475	-4.52873904659473	-3.1379831041523887
2.3547094188376754	-2.4344249458116085	-3.0053126385961457	-2.6636593772644863	-2.8346667684432205	-2.331560790726143	-2.3899621111692326	-2.7719649492685647	-2.485557030085819	-2.770246079563656	-3.0827378195868853	-3.1255782657643176	-3.2432765204881067	-2.9418408332481802	-3.0967048936409896	-2.9939546623285045	-3.763551787213609	-3.911875896480371	-3.627935979342985	-4.524017164133277	-3.0525699217450577
2.3667334669338675	-2.784245155288113	-3.024770195566256	-2.8741134952663954	-2.6697893422883725	-2.3365735591715806	-2.341608763984139	-2.621157984659133	-2.5451414788239046	-2.832804466994048	-3.2559904530461585	-3.191346748350366	-3.2331577149725854	-2.9844421421186826	-3.0484476908064893	-2.9803311983967498	-3.7881967054615497	-3.7766107342580533	-3.5697409400988613	-4.468854864761147	-3.0698591386480305
2.37875751503006	-2.7793527691599516	-3.006279512172302	-2.672970119741878	-2.66371699572014	-2.484864888893987	-2.4689647182626193	-2.679496165902675	-2.418508751123365	-2.806440812995916	-3.009009989482067	-3.226632469800774	-3.281552415479106	-2.9785023531468227	-3.1231357143854592	-2.931185336518391	-3.761895384035854	-3.8551361512968567	-3.4585960340157875	-4.495532500466548	-3.0579880569789735
2.3907815631262523	-2.8147401667783702	-2.9325954136948447	-2.45884807198707	-2.6696466717896334	-2.4439982731091137	-2.435180408335452	-2.7507130344517594	-2.374810374019466	-2.6377405532722182	-2.9781835955119833	-3.2950532221963718	-3.2336656966374298	-2.8952426668152365	-2.9920916554521373	-2.8604435218168516	-3.6274999769229774	-3.6151415716639974	-3.4746993159705934	-4.407541698158829	-2.9946229415044385
2.402805611222445	-2.750190451554099	-2.9759199959271796	-2.6118211655558143	-2.5297946651431653	-2.3265027625118315	-2.3242841781608212	-2.6312802406149958	-2.5129203702921883	-2.6810988166324803	-2.879526145457626	-3.132380112751229	-3.276966276894883	-2.7821957210547312	-3.009441648951115	-2.908172521120246	-3.6093356252751514	-3.6135637537424308	-3.6278513651753572	-4.41060548895916	-2.9786237529355004
2.414829659318637	-2.800697829725074	-3.005128049356911	-3.063626793034257	-2.6174903521496535	-2.2247554865968673	-2.345197806507833	-2.8430412372430243	-2.4586511294314413	-2.679510113258643	-2.941124924950234	-3.075797194009792	-3.1939409893245188	-2.7468640395393735	-3.075814216150041	-2.87218532627975	-3.8187941583680987	-3.549716705022579	-3.533294021622416	-4.394141302096467	-3.012619561824578
2.4268537074148298	-2.7067170879105062	-3.041541268393538	-2.8671480634954367	-2.9238032484738223	-2.2127744059289594	-2.266582995809467	-2.482051492269691	-2.202368551031233	-2.5543787033749403	-2.9874334151305164	-3.1896067192744573	-3.247249225678991	-2.826853755373734	-3.0032547646319654	-2.8535435498829003	-3.6875358369139537	-3.6203167680983617	-3.496164757996647	-4.312080455146772	-2.972705529727152
2.438877755511022	-2.7562737447971717	-2.926422994021011	-2.690236641295345	-2.659900376894296	-2.236667833312695	-2.2724794512916477	-2.2998836411193375	-2.2613083482603913	-2.6115369508519546	-2.8720465638142	-3.0727093465418007	-3.3253216810750286	-2.7323355031002405	-3.0301595563965957	-2.963895698380451	-3.7857861322229223	-3.4998507973570687	-3.3857154754878094	-4.27760613629566	-2.9294808880271384
2.4509018036072145	-2.7722603632277663	-3.114699216415682	-2.8113436397454428	-2.6032862485498307	-2.1542599870386447	-2.219994514063378	-2.437031217219199	-2.3803773933189216	-2.5980497855530253	-2.93459529935323	-3.0915102720764254	-3.097851441330202	-2.722408236370497	-2.969135848587827	-2.969960077917434	-3.694266376470354	-3.4734391481194273	-3.456187880922631	-4.209067293258587	-2.932090749449395
2.4629258517034067	-2.7154554536355087	-2.9763292317853214	-2.682974286978248	-3.0723512522269587	-2.28601272588472	-2.0957382247920813	-2.4860647633777924	-2.2114149422382967	-2.479040450130098	-2.7349535094710538	-3.2342618736695448	-3.1356956923020616	-2.609770953720947	-2.8519407203672054	-2.8324636098053277	-3.7599698356366176	-3.4335803590974576	-3.3506722971668506	-4.239196607760065	-2.904625620528745
2.4749498997995993	-2.6705416728495246	-2.9422187092527365	-2.7416912025470577	-2.5791443954771074	-2.237022422048004	-2.2306980046707636	-2.4723052579451723	-2.1168822333828365	-2.476045777651927	-2.6684565436295355	-3.0963474669022535	-3.082001607165279	-2.657708085650929	-2.740841721696417	-2.7957552251734645	-3.68067863287117	-3.5208609667236908	-3.3315370946027194	-4.269825109207665	-2.858450638392013
2.4869739478957915	-2.5673025052310847	-2.917153752466867	-2.215929993894384	-2.7092832499403743	-2.073599943709112	-2.2419658790094195	-2.6216830112221263	-2.194508295997173	-2.6583091841318502	-2.5888537439502146	-3.2015255868007606	-3.007278079208454	-2.631756706249659	-2.676284799950193	-2.8093860751352455	-3.579907751830146	-3.591505830207161	-3.308252858224997	-4.262399514325915	-2.8345729874465864
2.498997995991984	-2.5273017454950626	-2.9096542758040496	-2.664110518234545	-2.3588026615011777	-2.2415568195640416	-2.162368955649931	-2.4972395880874414	-2.2452622296866633	-2.5440891011141447	-2.765517165993111	-3.0914311593801544	-3.055301543892285	-2.6041333727060225	-2.6674342155120554	-2.8299465989150066	-3.5838578616364742	-3.471254350087593	-3.3356784215253303	-4.41641622491254	-2.8405977268261906
2.5110220440881763	-2.595624703818424	-2.895226168760524	-2.5047233523708976	-2.595649196526329	-2.2286527875873285	-2.129213144120836	-2.6356561429810617	-2.228676036588651	-2.3924855505465183	-2.6003610767837015	-3.028673437371737	-2.9726556668846214	-2.605216005346323	-2.7063114451306145	-2.6663950216189782	-3.3972070368892093	-3.505952295427636	-3.161739672109455	-4.265303399745917	-2.7955643231899345
2.5230460921843685	-2.614432537682167	-2.8999239189907557	-2.620363406416605	-2.4083588062611483	-1.9360234448203908	-2.1473291339829537	-2.5116088755246184	-2.1776171442325856	-2.4056326812891604	-2.570553553946173	-2.9695922246004947	-3.041171586376591	-2.620998399397288	-2.6523537323513864	-2.6180272320398315	-3.4111146842294984	-3.4525157520458087	-3.1865102807750034	-4.213997327763005	-2.760953932775024
2.535070140280561	-2.7062773990992923	-2.9051321720716685	-2.7022703834053248	-2.311909890601826	-1.9653615473621877	-2.205139707140787	-2.4585399430461052	-2.2038206096051294	-2.4338331170259817	-2.5620662515039427	-2.998880152073343	-3.005779675047528	-2.6297229205560098	-2.7173558215851727	-2.54417761629166	-3.388265741184947	-3.2737903645755084	-3.253380685478607	-4.205220747506177	-2.761627618166379
2.5470941883767533	-2.65735331725799	-2.949328825694714	-2.742010082232087	-2.724425833130547	-2.0634466909134335	-2.0931330171171045	-2.477122795246632	-2.016494925488133	-2.352703778497388	-2.45633533705788	-3.138719827862681	-2.9088804146860756	-2.700286377310172	-2.5621073401628527	-2.5703885578777768	-3.3993805466947036	-3.41426004224872	-3.2364492802358082	-4.144463063309272	-2.7688047396328406
2.559118236472946	-2.6813563741309614	-2.8063660685333085	-2.5672210265217035	-2.3955140896610287	-1.9844289468074985	-2.118147176424353	-2.6126443212392916	-1.8632799068247319	-2.272405769798638	-2.693314876614567	-3.0207910364362096	-3.2541768360651186	-2.5243714447349053	-2.5826830779405316	-2.6289008103772775	-3.536666824863065	-3.3669815249016266	-3.2660331781350003	-4.214411992021933	-2.7573523832648292
2.571142284569138	-2.7378190370906026	-2.7923307411067	-2.512335319072768	-2.337099391399719	-2.0638930953565042	-2.197878513033309	-2.5801081484014157	-2.2584011592416844	-2.439716916177365	-2.490996224127935	-2.945615217187168	-2.9493224505117297	-2.521755292509395	-2.5285744894150994	-2.6837051735639896	-3.371953195162554	-3.2251509402041005	-3.1290433393510124	-4.480904361370319	-2.749821210751757
2.5831663326653307	-2.6838014272185218	-2.8074318437667967	-2.584602141249251	-2.3516990461972345	-1.8237902196174232	-1.9916873697084037	-2.3762668545929317	-2.5416343158783268	-2.424085016346549	-2.45674935084747	-2.96547634026067	-3.054982374811429	-2.562033644997136	-2.6345211315014163	-2.5938735613379382	-3.565079110063275	-3.1409901614791202	-3.1338595880714326	-4.182271821868106	-2.730254490516496
2.595190380761523	-2.879274942754939	-2.9061841988486314	-2.6411971709250257	-2.3736800248375056	-1.841070763585692	-2.1291789572521354	-2.5725401721235626	-2.2536257366473254	-2.309580219023739	-2.539189540868115	-2.9035078959620715	-2.937154040564399	-2.6248886453688622	-2.5258398383865135	-2.6915155386510135	-3.4598478503755623	-3.183867757540706	-3.1288924013633626	-4.137458745107715	-2.7388681284308882
2.6072144288577155	-2.6669654182344567	-2.7451005998175098	-2.4974161591769306	-2.4586959667220536	-1.7776950758292824	-2.3177085536304123	-2.408531688823727	-2.2705861757174595	-2.4087600836870093	-2.4657954102388913	-2.853397609052828	-2.792118609552417	-2.6812888596893893	-2.5552325544073784	-2.576790990990446	-3.416238541518398	-3.269546013509914	-3.1948101377260354	-4.086723698517735	-2.7075474814127514
2.6192384769539077	-2.604811312873365	-2.7412693268842045	-2.5781747856358144	-2.5121497498627146	-2.044457597571241	-2.200297672875748	-2.6677631593698012	-2.3479048026522937	-2.325382486383783	-2.60981918239652	-2.7946947036195002	-2.7811286196870872	-2.664773302355166	-2.514762121120208	-2.6131420823804534	-3.3717681186873874	-3.2735463817250894	-3.1639403797613275	-4.04555690432605	-2.7292285626404085
2.6312625250501003	-2.6225670064529836	-2.8207013209458953	-2.5583348632459506	-2.5383707041729138	-2.016881311383072	-2.249164164059598	-2.4879972538084303	-2.490017301325696	-2.443239997887422	-2.508929777693725	-2.8259485713248256	-2.6929900603094126	-2.6889475617716134	-2.5296789189612245	-2.6999909191277096	-3.342064699716981	-3.2101711143364637	-3.1685162283094437	-4.037775653023535	-2.7332782856766786
2.6432865731462925	-2.5855458660842805	-2.623024619968375	-2.4290295200534	-2.2286910870728165	-2.325717345638748	-2.3810129457666966	-2.346330626533419	-2.326973015618361	-2.385150531133518	-2.549194066252034	-2.790354089196609	-2.6339490097791107	-2.715689490876834	-2.5130672640519736	-2.6501119772320503	-3.363809491543048	-3.1956725394857353	-3.0300072295779494	-4.042852047653516	-2.690325408606236
2.655310621242485	-2.651335458212455	-2.656470764543608	-2.5855638167174684	-2.457195219494042	-2.0319480277819784	-1.931820562437848	-2.56793957062821	-2.2885698138286408	-2.501477536621133	-2.527231979284616	-2.7867250559040966	-2.6691490026647546	-2.597440827923676	-2.471144650079643	-2.5325244351202247	-3.2571878181799723	-3.2003342683509444	-3.0412191782873017	-3.99589745447488	-2.671114496870289
2.6673346693386772	-2.586641097802424	-2.6467596469308887	-2.2953120175338744	-2.1282871602929534	-2.072674500021745	-1.8439679254745944	-2.4002073017283188	-2.188200127517282	-2.327931315470087	-2.5392573353865693	-2.74692770362268	-2.6672978637884692	-2.538247547860928	-2.3664273668327667	-2.530484490237715	-3.2722111087040755	-3.1811915788932668	-3.1445051770426518	-4.006024691561185	-2.6043450503527623
2.67935871743487	-2.512213886735255	-2.6359284606551032	-2.3074658368820593	-2.443571541984655	-2.046911773129029	-1.8780948027740183	-2.3461868008675717	-2.2254914825437107	-2.3153876783883764	-2.623090221430229	-2.8873775617587345	-2.660746395489106	-2.471047790126297	-2.396066271846564	-2.550062476350516	-3.289731682560163	-3.171246306076763	-3.07719252874909	-4.020340615530418	-2.624113374414613
2.691382765531062	-2.588436415885541	-2.633057711094474	-2.2673951310811193	-2.273400709568345	-2.1801613539975886	-1.8195337607677091	-2.37046112401774	-2.1468573298429896	-2.3765615035954606	-2.522939464234651	-2.787233124886587	-2.6309448333054544	-2.8143873054471658	-2.284137853112935	-2.6898170364229603	-3.3772052648617876	-2.98845534232087	-3.0159354845341824	-3.9625760868494915	-2.6173419387277392
2.7034068136272547	-2.5543315650068434	-2.7019019733086913	-2.256102774471699	-2.511151845723104	-2.0822498187929996	-1.8379373755818398	-2.4601610696713	-2.1325647116227104	-2.304572715276771	-2.5860772479316263	-2.6852048625898504	-2.7266006876756217	-2.740266564117412	-2.4302565423262106	-2.6470856911004774	-3.3414290600353636	-3.110075039154267	-3.027659713193717	-4.043886444118392	-2.641027142194679
2.715430861723447	-2.7418530586160075	-2.624328794832783	-2.187979609683288	-2.57612665465414	-2.1215944453376125	-2.155142542546431	-2.5422840887847715	-2.17709597986473	-2.207359762648705	-2.4828759819796993	-2.9460292170561324	-2.6186346085242054	-2.4418271733863017	-2.3427791795008273	-2.588783477227557	-3.270689843673405	-3.217639716628151	-3.0465798954698053	-4.041336414018017	-2.6489968654964513
2.7274549098196395	-2.5135852057648562	-2.573124668606808	-2.2002468395492922	-2.4948254014148086	-2.5296183662786422	-1.944402786695878	-2.200733420637654	-2.127433274271529	-2.3556828450634804	-2.5227905365671983	-2.738260884285239	-2.5768269429653348	-2.5424959631717376	-2.2854661456422836	-2.5528622993114847	-3.255364379332878	-3.177796888582055	-3.0706293130854694	-3.8729555675027547	-2.6071106173015464
2.7394789579158316	-2.5143459648199302	-2.555306638118294	-2.3452001898123793	-2.0241422249320404	-2.0919273410013814	-1.8310259755190645	-2.332277011256009	-2.07874607573849	-2.3878433033665623	-2.4490362184418175	-2.570234710476318	-2.543703483036433	-2.494782833189925	-2.30722179268567	-2.603736262565442	-3.2618144181457556	-3.274416009651996	-3.0847080282386394	-3.9539211942763357	-2.563388930277499
2.751503006012024	-2.714135321208286	-2.6120579485256674	-2.309390787947106	-2.22522493092286	-2.041282247481908	-1.9926344886334506	-2.265822337300246	-2.2651002958455297	-2.2747933346080917	-2.393471083169453	-2.641682967945513	-2.435941488812946	-2.4902743786432238	-2.3903583267302597	-2.6306992631120774	-3.259624867542959	-3.1349581828903377	-2.9956240903983202	-3.938429297877824	-2.5795529283997927
2.7635270541082164	-2.4701617948261605	-2.3417958088497874	-2.3340564950407527	-2.1564134565163555	-1.913263162152413	-1.8187755815603557	-2.1262445928465032	-2.2446415948141833	-2.1543237305372918	-2.3424988508055	-2.768425431160267	-2.653833081659883	-2.4796758329517425	-2.295978385891064	-2.55969527723868	-3.203394148169391	-3.2415079827258753	-2.94731070634537	-3.902310003877847	-2.523910837787864
2.7755511022044086	-2.5522008032357046	-2.618432987136819	-2.1342292843712958	-2.156324793698069	-1.9471815211751102	-2.0450465381875915	-2.1474627279870075	-2.1417719447729224	-2.0848987374331087	-2.3128674143961145	-2.9227317787005065	-2.53293370557839	-2.5297791156472345	-2.404227727783729	-2.6498527482670475	-3.0730595309102844	-3.225196802025522	-3.009091423409803	-3.8425280423344184	-2.5436746119500353
2.787575150300601	-2.5021317825472877	-2.574810416324386	-2.3101345995786198	-2.236181154368591	-2.105152864003066	-1.732252545561864	-2.117028291706106	-1.9873123686530532	-2.132429962792306	-2.2471505819461948	-2.9041936412111777	-2.490378095391981	-2.5490779716616334	-2.299974530174709	-2.511455924796776	-3.2710344457754164	-3.191756308232952	-2.9100740813047437	-3.854629225395948	-2.5224820416540426
2.7995991983967934	-2.480951818062545	-2.4843300735156744	-2.0369017562877363	-2.205258433212902	-1.8406544266460885	-1.7171241850977625	-2.004350999519099	-2.341204402909574	-2.051844178916249	-2.174692194451824	-2.8304058276784274	-2.6143177703970584	-2.3916850704422967	-2.296509366116001	-2.3265421678880296	-3.2135012626699244	-3.0845051111869375	-3.0047854619117205	-3.91932061260594	-2.4746781641850415
2.811623246492986	-2.5470886573584135	-2.4812429270776506	-2.32778297292117	-2.074475203353415	-2.0718801231849557	-1.881857314418773	-2.148880324447198	-2.1268767673521944	-2.184505476072134	-2.1912131374396813	-2.760648522981615	-2.516956949161725	-2.4720718965439947	-2.186421774733006	-2.517749864362111	-3.2586024526395887	-3.090761995360114	-2.995381121289415	-3.9345633547405185	-2.514155833444087
2.823647294589178	-2.4366620105760917	-2.2546282524093204	-2.219299345816435	-2.374754003482372	-2.2335359097488006	-2.0073841438031823	-2.229368878873176	-2.0886990917085315	-2.116758021686289	-2.37628139302703	-2.709005987907439	-2.5732116472288613	-2.5718709216129882	-2.2119429416307743	-2.7307734916140554	-3.2182926683984237	-2.955906641175914	-3.0427912808826925	-3.836490753991366	-2.536192493977565
2.835671342685371	-2.4191900673895015	-2.468411438450314	-2.067976054294772	-2.2291785187690794	-2.053227274501313	-1.8428599560378816	-2.374835196476659	-2.024178031903886	-2.0790566039255935	-2.1570213567426064	-2.7531668042315185	-2.53055963666589	-2.4995060913141183	-2.18636836398152	-2.3990989813935	-3.2235234805411723	-2.993410385145651	-2.97185136160218	-4.009840688722653	-2.4885926469520956
2.847695390781563	-2.578561074702065	-2.4356638869384586	-2.1220830251197356	-2.3067617385270895	-2.214330498758452	-1.9182111133906292	-2.370847640781637	-1.981715383706215	-2.08553378402118	-2.198288621638539	-2.683940436471756	-2.480016951619021	-2.5015361345205656	-2.145969863507553	-2.3716138093144674	-3.0674541805591096	-2.805059664762168	-2.9918763396828623	-3.8866749251373114	-2.4813757406925694
2.8597194388777556	-2.416623990687325	-2.430339877905202	-2.006703464188745	-2.3627848983312036	-2.2267901374055596	-1.9901278847591606	-2.1637802457367457	-2.124197839113946	-1.986904904020034	-2.077283992950363	-2.7832927515907833	-2.60374758842688	-2.548850427895747	-2.1234099537024593	-2.3587563383701964	-3.024717162791932	-2.7912177339861035	-2.9387008667619683	-3.7345522276953353	-2.4575148571747203
2.8717434869739478	-2.4045881982015063	-2.482434635160018	-1.8705847183360054	-2.1436670524836092	-2.1353865320267422	-1.8908008387433197	-2.254243613482463	-2.085416698270863	-1.9477219598200284	-2.1181675816615653	-2.746325410736147	-2.5579299032664107	-2.5769416867084893	-2.1626700476745113	-2.531559025317618	-3.189221159117138	-2.953782031908257	-2.915894241864004	-3.668830566535036	-2.4545350474375645
2.8837675350701404	-2.351937512823694	-2.4773572206201715	-2.2103912233521754	-2.496524712554705	-2.1549370086147004	-1.9389628573191522	-2.124602770071065	-2.112492595898374	-2.1402817638307945	-2.0513637803255778	-2.8640113754823586	-2.6096042850993495	-2.628821197437436	-2.180526147472856	-2.5477603266662676	-3.121146975620598	-3.0366489419199754	-2.897483490607275	-3.5725963875666373	-2.50091845122543
2.8957915831663326	-2.2889136108041948	-2.5398115111636264	-2.2990613836798572	-2.0787864517315704	-1.990517369032452	-1.8237467809265309	-2.0676967183588415	-1.9440859250704603	-2.175147836790601	-1.954829925602921	-3.0382205518928496	-2.512104834877827	-2.585767632583026	-2.152712487934054	-2.357801883459678	-3.0078239702341056	-2.7569842246201546	-2.9156694889151775	-3.5379226257614573	-2.4225055375494415
2.907815631262525	-2.3684054789149873	-2.539064222451684	-2.297024366837465	-2.2321618240441286	-1.8962155431950705	-1.7139603496516447	-2.1236424333724577	-1.8663546421638197	-2.0514551350643515	-1.9457448994440494	-2.8467027128134714	-2.4515631206154285	-2.605436234759007	-2.2169129049665233	-2.4052937713403937	-2.9715317459564443	-2.8339797551324906	-2.9083923724826697	-3.6035089860935106	-2.414597394699979
2.9198396793587174	-2.5204578917916	-2.5090406918833192	-2.204502561054431	-2.342921629163538	-2.0864974025817538	-2.184588105705766	-2.0216522163908395	-2.00343643421775	-1.983334881858544	-1.9412497035771654	-2.9006368030369454	-2.4907174147591924	-2.7014391934061415	-2.195063961957118	-2.310841938519018	-3.0589380317517305	-2.8462608148855986	-2.9095596870085787	-3.593895557067418	-2.4634228905587605
2.93186372745491	-2.4492549361373652	-2.4751892631329198	-2.2370656307118413	-2.2698132098020585	-1.9699850335766835	-1.8841532744258873	-2.3624795637940967	-2.0684887061622206	-1.984802940227072	-1.9565802693776215	-2.992284321390991	-2.505584159937718	-2.5315904997954948	-2.4096220388290774	-2.296905095386892	-3.0754048202825475	-2.83554960936	-2.8615119971874785	-3.459727571043416	-2.453999628450599
2.943887775551102	-2.445067123410354	-2.5223662802754747	-2.169641763937603	-2.141011801327508	-2.520370923677815	-1.8087259915693263	-2.417593181755508	-1.8601207207355457	-1.9875736176810892	-2.072399090442796	-2.7920926881404187	-2.5877884055215343	-2.3915389093047565	-2.1252472224195973	-2.3419795105602654	-2.9709619569141608	-2.855561681860019	-2.7842894916118537	-3.4200080078950568	-2.432333598370562
2.9559118236472948	-2.3671085599233175	-2.3789241480957934	-2.1216198554332197	-2.2877094337038826	-2.599091504106735	-2.052855046419975	-2.125223393361014	-1.8302447820164256	-2.0393502743413694	-1.924255245034056	-2.8492371619517876	-2.6896190984063573	-2.38612218995816	-2.1066497394681583	-2.3453218293165046	-2.978181617974468	-2.8686374152116976	-2.851490484546549	-3.4279438249025245	-2.4331360844301058
2.967935871743487	-2.299175507873238	-2.3798099277321563	-2.1398480770244186	-2.227092620689074	-1.930658443315326	-1.8951308523869432	-2.115094142182386	-1.959235501078318	-1.965797482445779	-1.8582828521628927	-2.9264326398299136	-2.587398739202606	-2.4053121757245024	-2.1729788763802707	-2.335612788453465	-2.9207318559598288	-2.8754203987947253	-2.933135357294237	-3.4429575427269272	-2.387900304276685
2.979959919839679	-2.2786900772016234	-2.4918036616245214	-2.1950577481929945	-2.3932632415408954	-1.7734003674038732	-1.6934663720295031	-2.1237392176821	-1.9834505691051438	-1.9520516858435544	-1.9820817029314508	-2.8567422434414	-2.6466026121717934	-2.3279073178072105	-2.106557979884321	-2.302087139382322	-2.9978186009543717	-2.943445044271635	-2.8009948672929275	-3.4653026358591794	-2.384971741295833
2.9919839679358717	-2.2841662469444786	-2.3939316269024786	-2.2217782050865615	-2.1716040163901162	-1.9484083628048898	-1.6766254145820885	-2.0196327041352915	-1.9184688843901316	-2.0188401465265073	-1.8392020522064914	-2.810656575243645	-2.6474684625407385	-2.3966375638096715	-2.296142865866672	-2.2426642661496294	-2.8771183672511143	-2.795712659548077	-2.742815370860118	-3.4824537002662903	-2.357069867973947
3.0040080160320644	-2.181209024534801	-2.3809064159259243	-2.1817455808776614	-2.2286963563317195	-1.8724626992965059	-1.7588132987157579	-2.3377535159106198	-1.9218158875315188	-2.0223556383393673	-1.7698062903489835	-2.7280023051146567	-2.521872971635158	-2.39153682159681	-2.2439576267170307	-2.267097324062426	-2.9438885684919365	-2.810245516549962	-2.8815958952219716	-3.8107700308540533	-2.3818174614766767
3.0160320641282565	-2.2036999645329267	-2.34033623040793	-1.9411185064666374	-2.145117164501208	-1.9851221339140719	-1.7070140344693165	-2.12656973301553	-1.6792961452505555	-1.8865717715165866	-1.7860913811122088	-2.78697159388124	-2.5406205955307155	-2.26734576773639	-2.293971640487306	-2.28467297146008	-2.924450900679235	-2.7985901698279267	-2.785976912110415	-3.470018723127045	-2.313345070527754
3.0280561122244487	-2.0400521683517163	-2.5065620472808727	-1.9477514497128576	-2.111921536090004	-1.864888963226612	-1.6610851367681783	-2.087884945272099	-1.8162224482691112	-1.9768888368787234	-1.8791929833331444	-2.7437737348062283	-2.463272938187475	-2.4047971177813414	-2.155092087546855	-2.2402411213029048	-2.8763366166229187	-2.83669169243905	-2.7758942477138238	-3.406453879605701	-2.3050002079573484
3.040080160320641	-1.8637258862714663	-2.4407816895801964	-2.233644008610713	-2.2277784789160897	-2.0341669786664784	-1.6309928374912201	-2.0741961470486925	-1.9172659680452722	-1.8929652779786472	-2.080956118227383	-2.708706412919889	-2.554607984697223	-2.4237907566056527	-2.3476005439097527	-2.2468035589919912	-2.8863181192012553	-2.8953046426444304	-2.8128357101603525	-3.40296446277136	-2.351337135933582
3.052104208416834	-2.1049522244558596	-2.3668571817425006	-1.970734843300537	-2.309932496966012	-1.8187246364086682	-1.777726719709793	-2.1648843967418694	-2.067220029036762	-1.9796714573768006	-1.845538141252579	-2.688674388863093	-2.5469504441422384	-2.5430656802666505	-2.2094429791618007	-2.3003163588729105	-2.7953894301069218	-2.875232377547504	-2.753459506894999	-3.382152392629757	-2.3421539834461713
3.064128256513026	-2.1461734349993575	-2.3936078245875745	-2.1138679630933566	-2.2429457387168457	-1.8836219002559018	-1.6830393702233035	-2.0108118325464814	-1.784412199641927	-2.0094864763074027	-1.876648904892729	-2.8717278079610034	-2.576337914956925	-2.3644248005002537	-2.177922596561159	-2.238706139723345	-2.7684384271311115	-2.9031853886262824	-2.744313333048508	-3.2439706602712763	-2.31756014284446
3.0761523046092183	-2.1154708637669497	-2.3919699760955933	-2.248491645955329	-2.2898791730999775	-1.7495095502926001	-1.7396180449105871	-2.136056549825164	-1.972187007565954	-1.8819457836952387	-1.964100763032961	-2.7339305841226684	-2.486537541932856	-2.3848881024032944	-2.201277199715976	-2.279985909397651	-2.726601898896095	-3.0214631270831642	-2.7535384236158857	-3.2357968055189907	-2.3322762605751017
3.0881763527054105	-2.1966656116549066	-2.543012222952451	-2.138425512767347	-2.3943649278642236	-1.8075096016070646	-1.833588313844578	-2.228232087970796	-1.703389922496289	-2.1650599326394895	-1.9912223393132118	-2.7053927271367235	-2.494950632435777	-2.3547014826082404	-2.06640910068815	-2.2462952429941376	-2.754833238978627	-2.899969045058959	-2.8310471612745145	-3.31798632256078	-2.3512134435182244
3.1002004008016035	-1.8440360405098468	-2.587653921443382	-1.9739609054231162	-2.0557606113296525	-2.056565442511947	-1.7712893565898655	-2.0372573423033273	-1.727577782031751	-1.728504554351053	-1.921366513271871	-2.719976083272562	-2.37165249949841	-2.2695820799172775	-2.14241891098821	-2.321052984065822	-2.846701770048858	-2.7812021851906246	-2.74983833274722	-3.363926922384484	-2.2773854862041722
3.1122244488977957	-2.170502449026248	-2.5113782643950664	-1.893674742827141	-2.410721675385718	-1.5936727408079472	-1.7389632520512752	-1.9761152386581278	-1.8086035455921294	-1.895488281093705	-2.1788867821509648	-2.7564148433059352	-2.3215714531305824	-2.2234045588111773	-2.165032656816038	-2.2907791852895247	-2.8047082708425175	-2.8145597296558913	-2.8053813345692276	-3.2335504241659443	-2.294389969925008
3.124248496993988	-2.176423504802844	-2.4797964321234396	-1.909144666517078	-2.229368088108307	-1.8380683143892766	-1.7413557595869484	-2.0617323525881748	-1.6585204578813908	-1.8409455429403825	-1.9727117936240597	-2.768100194011751	-2.3423772772944824	-2.2411638020942233	-2.087414649549468	-2.371169873117631	-2.7664547684910548	-2.8983047533578308	-2.754990038196354	-3.235214714851584	-2.2828029991329624
3.13627254509018	-2.1079652887248486	-2.588980003584453	-2.2515423074263494	-2.0054193055945215	-1.9753863437202526	-1.8205269775628858	-1.9741971921254104	-1.7024715011344556	-1.9455155205589483	-1.8611580737551938	-2.7671291042402393	-2.3606009338916873	-2.2008075979542667	-2.193105905382378	-2.236503580919901	-2.8173588087958477	-2.906272296031358	-2.8654209133964255	-3.2945014093982876	-2.309203319168301
3.148296593186373	-2.0448348667684937	-2.489772501155884	-2.017703664006611	-2.2388666828043275	-1.743201688814875	-1.8185425899961296	-1.9520225331163732	-1.7472240824724816	-1.9084089693469921	-1.7753353898427713	-2.8211240290988635	-2.414769318097009	-2.22585638229919	-2.1309854477673666	-2.2697838307929747	-2.7721963884569596	-2.884010894846143	-2.8721453935329926	-3.2849008203262295	-2.2848255512390874
3.1603206412825653	-2.087738553051164	-2.529469468256737	-2.2288715696923997	-2.031806463971011	-1.738177975670191	-1.7976600429239953	-2.0733802670016317	-1.7145857721323576	-1.9736374321494479	-1.7630417645154006	-2.615633025649702	-2.393944925077205	-2.3759555890056836	-2.1840866212306254	-2.2109514403698767	-2.909897575085403	-2.8503204649597085	-2.886919810404244	-3.30246481381144	-2.298344398682012
3.1723446893787575	-2.1266743965668042	-2.4205788914502735	-2.066485794943009	-2.3475078280102935	-1.7062785853645805	-1.8343255143978534	-1.9797931942453872	-1.703239790330766	-2.2458432885937842	-1.7501961063484102	-2.763245032539333	-2.409033530640503	-2.3133339098924743	-2.059314353940041	-2.182160160056616	-2.7870215675394636	-2.843229684806278	-2.7938979088727214	-3.4069384904980917	-2.302057791001931
3.1843687374749496	-2.1473557757706025	-2.2966189754278634	-1.8742406301936354	-2.109907031135524	-1.7639075882467066	-1.7574763214352078	-2.0539199368493506	-1.6152741337787262	-1.8370083485504627	-1.7604119469223345	-2.7443960305497503	-2.5246088793190005	-2.295812084260504	-2.0277714261237825	-2.2107763774448186	-2.644763932799216	-2.9640186024212456	-2.783949707978298	-3.2269181005873264	-2.2441650436733873
3.196392785571142	-2.1803192742912265	-2.883843507885994	-1.9271604298890066	-2.1852934230602603	-1.8461270197656496	-1.597704682779756	-2.0733497484721073	-1.7512757569187472	-1.8705166506507156	-1.8557288642817054	-2.727385123501754	-2.2972890820585303	-2.3577185083844183	-2.120451128354894	-2.2288644453906543	-2.610384758453766	-2.8914604097303953	-2.8647934691249692	-3.2343773388318438	-2.289686506411915
3.208416833667335	-2.3909025092744884	-2.601099476177925	-1.8515557616925005	-2.283415424923668	-1.545382341122545	-1.675555289497831	-2.0499402970170353	-1.7526143970236712	-1.8828174461775333	-1.781966988226229	-2.7367423076267983	-2.3247213923811776	-2.258829856798773	-2.0541915716436168	-2.263712645794764	-2.6793300163579112	-2.869656139675729	-2.848940347045639	-3.21781645124933	-2.26679950840564
3.220440881763527	-2.1612564255372106	-2.5552042642795936	-2.123954951012336	-2.1760735322413907	-1.8535967623300884	-1.5554316167452868	-2.360808392967808	-1.6782817954077478	-1.898502132947956	-1.8554182856320758	-2.6474246975530127	-2.400269724477236	-2.138131175746583	-2.1264221227440423	-2.2814372986317832	-2.7105283840328704	-2.8426927986273287	-2.658754449443956	-3.1895727735047963	-2.2744085044138473
3.2324649298597192	-2.1147440361797063	-2.4286354219195965	-1.9044331827009668	-2.071990697470527	-1.7464180970837013	-1.404184646649876	-2.117837721498405	-1.7021201026955621	-1.9357812978660234	-1.7213764543196755	-2.559070592755667	-2.3754915771108047	-2.08512741497119	-2.119284576106164	-2.193383411831186	-2.758002893506222	-2.8536566808320227	-2.5959054393446532	-3.132954113693304	-2.201073597817645
3.2444889779559114	-2.1242951308921776	-2.510554358472942	-2.221741169574963	-2.0769012293073725	-1.6864539339551308	-1.6695281971357954	-2.0983904157652087	-1.7148251074946042	-1.9175950400069537	-1.6893988357493592	-2.6086587825651253	-2.5128912053181396	-2.164705086596402	-2.07805784658586	-2.1753897498034047	-2.747727347882864	-2.9050632974733386	-2.6191556460461705	-3.1385781356182125	-2.24525844822337
3.2565130260521045	-2.2087484720099075	-2.4229843223522463	-2.0214564494395426	-2.335022508500698	-1.8086217651767016	-1.747374641005443	-2.032719887257905	-1.6703093234024216	-1.8499983745679314	-1.705207715263432	-2.6815560283145974	-2.3563582801362846	-2.2041662365367367	-2.132581189598182	-2.199933842181756	-2.6781258651441884	-2.941064356184526	-2.7050885297437364	-3.0788881993865327	-2.2515897887475136
3.2685370741482966	-2.0750924750873	-2.416804431993419	-2.1153328385274617	-2.497599271384085	-2.0559283780868656	-1.4644970046012813	-2.2535148113888126	-1.6952701034849609	-1.920624524123771	-1.6043094675886618	-2.612109047069902	-2.5004135889687147	-2.2783844511207305	-2.092246726070089	-2.1264744308455676	-2.7846882464306955	-2.77242921650824	-2.5502308219463745	-3.089398436817604	-2.258176224844449
3.280561122244489	-2.083739637978419	-2.4384347618720876	-2.1278817731845177	-2.1651405343195353	-1.989081693243683	-1.6478658386429001	-2.252725618997107	-1.7308013660987382	-2.0663667675166097	-1.6882515889877614	-2.5834256975812604	-2.331404186921116	-2.333388215365715	-2.0920822285793754	-2.133702069421003	-2.713272616738366	-2.806825561500273	-2.5954841988342134	-3.241969159593298	-2.2643075534408412
3.292585170340681	-2.113131942001265	-2.4438247926719034	-1.9794356164218263	-2.2456616119698762	-1.640859145328926	-1.6189276108114536	-2.1168329031637634	-1.5872420931269733	-1.888142932138564	-1.6277479384867228	-2.5730952201916555	-2.3217972996904725	-2.429797905357495	-1.9962300213851925	-2.101679906639936	-2.6980529808244818	-2.79628912387218	-2.632045724312551	-3.260608452549781	-2.214284380049738
3.304609218436874	-2.222090912914473	-2.41825685665124	-1.977472986198639	-2.2776872716798966	-1.5861434586637084	-2.0017230663903005	-2.3415539574945163	-1.5602342364771804	-1.9326110187956567	-1.547680098617856	-2.5560705407286015	-2.377017524550343	-2.411085680473488	-1.970026223622494	-2.4495858874732193	-2.7092760129446534	-2.853585149408735	-2.648732335089457	-3.1221478890411056	-2.261209531958714
3.3166332665330662	-2.1247277398478777	-2.3813692000628786	-1.98088273330514	-2.2545592469438893	-1.7580359060540975	-1.8659904330419033	-2.126445621835044	-1.6691117934766155	-1.7085443883092108	-1.800311239268468	-2.724046067299685	-2.293566302678166	-2.481926166723432	-1.8999487146050633	-2.241394631590213	-2.5971552526758797	-2.999993605198531	-2.747210093353665	-3.1957465004803485	-2.255313980881585
3.3286573146292584	-2.033971123600213	-2.441612935420199	-1.8799400762820013	-2.150383187945054	-1.8510978897421375	-1.7239316012299042	-2.0234734176191305	-1.7391076158572372	-1.7856106901051638	-1.7244600803531038	-2.5857127705388385	-2.339195095230532	-2.4819888674008097	-1.8508682203012983	-2.198834792263507	-2.648681690754894	-2.7281791892755853	-2.7100093441669486	-3.2335908247058462	-2.2174026006732848
3.3406813627254506	-2.0318955665397116	-2.3017621960897037	-1.9444520287731888	-2.2424493605318214	-1.7153382897929574	-1.755726359823616	-2.213826471531706	-1.6846116074733375	-1.8903045810910037	-1.6745987696591857	-2.5197216324330785	-2.4514540586932143	-2.41511120637508	-1.8801149275976055	-2.2514142013321257	-2.6673765486264553	-2.570974516756366	-2.5376970468743756	-3.1100314667653146	-2.203097938776834
3.3527054108216436	-2.051274310369939	-2.32632573384429	-2.00333455050737	-2.1228756373351074	-1.6892110638762556	-1.836587768819367	-2.079465162327505	-1.6570647044605729	-1.805683104017425	-1.6995831042033012	-2.5593479440563662	-2.3087684487084825	-2.416107912354647	-1.9182204276887447	-2.147805709002112	-2.5928947458158076	-2.598495288932796	-2.6893053097776916	-3.0682608522858175	-2.1879269357044
3.364729458917836	-2.005143075992254	-2.612541747524124	-1.8003017759964646	-2.430005410178377	-1.8761311361279631	-1.7327310293810898	-2.0011187926574254	-1.8435392578625052	-1.8017415204339127	-1.7714856437216158	-2.537407271537296	-2.2429786065554116	-2.363656920634553	-1.9772937505001464	-2.247624289363574	-2.6242228087432835	-2.7018484738411623	-2.761125534513404	-3.1653420574715727	-2.236644163317691
3.376753507014028	-2.071006807144794	-2.343191506333476	-2.0051947161697985	-2.2620890960447113	-2.0214392645762023	-1.6306786989227127	-2.156511828053151	-1.8545393553581597	-1.8747859481807363	-1.7781853754616104	-2.511473201016398	-2.272445930955615	-2.376001685264006	-2.095834990604822	-2.2043190861448076	-2.581684044245569	-2.621571851980746	-2.6546720715059493	-3.126289944952072	-2.2337850212060704
3.38877755511022	-2.040575929197704	-2.5045871364941767	-1.9064972478718711	-2.28386654166619	-1.9459230499280862	-1.6232585655522747	-2.3132228037011453	-1.7198067380223194	-1.7545082871845046	-2.0363329528659113	-2.4553942368700867	-2.28392172447129	-2.376789588566961	-2.3138632769088594	-2.197882600838229	-2.519287612679607	-2.7193216482341063	-2.716492793239839	-3.131836462558957	-2.254914168255375
3.4008016032064123	-2.1880332167104237	-2.423663572412962	-1.896656814044431	-2.2206593844800575	-1.5853726356203766	-1.6217392046027728	-2.056985729005728	-1.7461445631733563	-1.8954244223669434	-1.7790285023632306	-2.420240627442799	-2.320896679558231	-2.257346924067504	-2.0930817132911357	-2.122189466520684	-2.47784152805276	-2.6951886789823987	-2.590644324183941	-3.1119520765442164	-2.1843731612328394
3.4128256513026054	-2.0367310491073116	-2.3205427338403024	-1.8898533452587378	-2.4228060619989935	-1.7635203569910378	-1.6265435704952453	-2.2305761027993904	-1.7909217096154806	-1.8586674833599484	-1.8935573419144764	-2.294857818195115	-2.28911743562723	-2.2583151280072733	-2.005803293494457	-2.199182849681202	-2.5642379772872053	-2.5730715043581958	-2.567276460196632	-3.188687361680779	-2.1986457675741584
3.4248496993987976	-1.9325301096659153	-2.3253323222257887	-2.1532048351101998	-2.0957642747403016	-1.6660608638407723	-1.7270854510172797	-1.966636409051497	-1.6471556592139054	-1.8912041259818189	-1.854374933358851	-2.362355889048967	-2.282973765275047	-2.2797157805017996	-1.9908280435896044	-2.2593740258229977	-2.527804265481934	-2.6436870778177832	-2.6262980076638014	-3.0838428233949777	-2.174538350673855
3.4368737474949898	-2.0638018420704713	-2.4607653000665572	-2.056342058841544	-1.9239366026461644	-1.8851186525721122	-1.9026978405194752	-1.9614473296448933	-1.8116047336324033	-2.206688212352784	-1.824328964019569	-2.384592796431828	-2.254527758344478	-2.1888471225792427	-1.857872830116476	-2.1785750918432947	-2.563700376437363	-2.560714426765374	-2.4819572603272406	-3.057764393938878	-2.190804399639481
3.448897795591182	-2.071658888274103	-2.441773459726912	-1.921434644670739	-1.9534403876304673	-2.103353140426309	-1.7395710469363048	-2.061045419603467	-1.841200998369486	-1.9679304999746818	-1.83156573303285	-2.5854005526075325	-2.289595670397593	-2.239317297898653	-1.8426214286213536	-2.180751805547561	-2.5687086527959124	-2.5806816318649393	-2.506194172519393	-2.974384484074963	-2.1947699955249065
3.460921843687375	-1.9129997135492798	-2.4960864608112643	-2.1722041856635905	-2.198511252723657	-2.104215620253731	-1.6122806930119078	-2.052237304601291	-1.9393230245479498	-1.776616692391014	-2.1623937149931898	-2.5799110029697907	-2.308582669999955	-2.285307388933477	-1.9022327761681754	-2.182010059252772	-2.5297649052087126	-2.5794598845452104	-2.51725459932615	-3.023796061787169	-2.2281677900388566
3.472945891783567	-1.8973466959399787	-2.402905968956893	-2.0249780480645687	-2.445847727197835	-1.678756591251968	-1.702823859775711	-2.078615104606187	-1.7002626720651381	-1.8615920362471425	-2.1074548431252005	-2.3845395743289046	-2.3271665793755885	-2.198710786830091	-1.8999140728343775	-2.074368955871692	-2.540010944302634	-2.5880982265375163	-2.48842191399508	-3.0294282169037663	-2.180591727274225
3.4849699398797593	-2.056470540172613	-2.465693526558859	-1.9918682945250246	-2.033345304744574	-1.6404308348515988	-1.7259322117546043	-2.0866093554985783	-1.9612994551460559	-1.8616276884178027	-2.0383583678409565	-2.5676560619040654	-2.319007981016163	-2.301230868172249	-1.8990159278941505	-2.0788075814135767	-2.581353535623333	-2.6235535072440888	-2.500563564333414	-3.076827218167782	-2.2005079908041836
3.4969939879759515	-2.0267884746729585	-2.618902948491294	-2.0679140150683275	-2.4171914145368754	-1.7813023771916283	-1.708590220470814	-2.224950700126327	-1.685163995354858	-1.767263691904915	-1.9032246394778032	-2.446030719062541	-2.2964157975211474	-2.2062664435729986	-1.7940939502429902	-2.0810224716921186	-2.4672358953945337	-2.5598796610484875	-2.458424182511023	-3.067553993211958	-2.188327136397558
3.5090180360721446	-1.9836683198969005	-2.4471582738032573	-1.8710583564147623	-2.1205787297091083	-1.7786701167288037	-1.72508962992595	-2.322867480600739	-1.627510304880496	-1.7623790509776547	-1.9932383060165588	-2.478885156226992	-2.198644078242348	-2.2384054097654964	-1.8444890129485167	-2.020118386501493	-2.4732635370031684	-2.67148430441568	-2.4695858873193552	-3.0174285098305087	-2.1602380448004097
3.5210420841683367	-1.917067321626111	-2.497379459968304	-1.885018911772789	-1.8586369682456843	-1.6389376902291262	-1.7667013095967496	-2.169205677657703	-1.6600313956035624	-1.93073330192658	-1.6800590002022884	-2.6546137428114993	-2.340040159676972	-2.256893726016502	-1.8368754496678266	-2.014003525046227	-2.4118875509077835	-2.8066914409326817	-2.5284539695018946	-2.9788787152855773	-2.149058385088203
3.533066132264529	-1.9698283957492033	-2.444105642258095	-1.5920201912370175	-2.4910281762128648	-1.764938187675757	-1.8388353887178777	-2.1090427433993564	-1.6038088723637218	-2.0275034447482727	-1.6600407799368186	-2.728133335645695	-2.2959412192654103	-2.137398119220041	-1.8935178334545637	-1.8864363564488495	-2.41804582193854	-2.5507755914180272	-2.4404456849941623	-2.973145332328171	-2.148683743000655
3.545090180360721	-1.640567085993632	-2.386192793466995	-1.812384416698013	-2.4746795662698777	-1.694101779233641	-1.609803861101756	-2.1994031006004082	-1.778228329422664	-1.8140172383373445	-1.6568059958837758	-2.549642816849586	-2.466131156378051	-2.1719841949255474	-1.853925140450833	-1.8848473554623495	-2.4065569009673538	-2.5536764709881887	-2.4583364897857027	-2.950696492248619	-2.124314799213912
3.557114228456914	-1.9903467423525325	-2.50328297837634	-1.8396013406173566	-2.2249766802731417	-1.56213960860138	-1.7000359941064482	-2.169171306970524	-1.5654478692613425	-1.8647150026700126	-1.8118904915821885	-2.470914290785195	-2.3291179888713978	-2.312621730963726	-1.79103992695353	-1.9511044091221115	-2.4798102400232485	-2.436818486311876	-2.432581629200204	-2.875971017664272	-2.1216625123529913
3.5691382765531063	-2.024697167407525	-2.377376225354322	-2.0437978471347726	-2.1425475064380133	-1.6044960059474627	-1.6531066382793422	-2.1380972355314647	-1.6609127454917272	-1.792075551794503	-1.709242630097364	-2.6315844066507283	-2.4592740489280365	-2.2746164349538684	-1.7777627233163251	-1.796529971864469	-2.4823383486556967	-2.5348866259987073	-2.4344470074668476	-2.912915367602981	-2.1289844467849557
3.5811623246492985	-2.059930981215067	-2.398045771358929	-1.8290384121190986	-2.0037798942333613	-1.7888648864039598	-1.652583529436828	-2.2697389536368555	-1.71744431474829	-1.675270296060862	-1.8411903808916383	-2.516519834197026	-2.263140075630836	-2.290495675210518	-1.7190290436304787	-1.8454560832977647	-2.6992293076953375	-2.448501458011427	-2.3626348108359703	-2.8837983817565167	-2.11919432054583
3.5931863727454907	-2.0861938985461466	-2.4060317847636106	-1.8152083612809693	-2.2416017516330617	-1.7452786236911269	-2.0031197806273204	-2.2382673645169224	-1.7057076040135812	-1.7004653724158545	-1.8493312531238102	-2.542669152407765	-2.2234189804666062	-2.272774725318411	-1.8997114664228643	-1.8863350134281713	-2.534163191153013	-2.4959078417641036	-2.336692186175801	-2.83335920918775	-2.148223029522994
3.6052104208416837	-2.1126598542824913	-2.396360398239046	-1.903202111764079	-2.166610615678985	-1.9446238345303848	-1.5714341193688333	-2.2081023366851	-2.2331342165980548	-1.9493168801393757	-1.7215669700610636	-2.529078631159613	-2.2681996096289025	-2.3045858025769044	-1.8542220015952746	-1.9126727741689762	-2.5185990352703085	-2.476031748401323	-2.2247183510062087	-2.871953580187142	-2.1666880458601088
3.617234468937876	-2.1024764934642697	-2.658882525260574	-1.8936329181322837	-1.9893045412667831	-1.6504843323389955	-1.4511518689414813	-2.1008085961106264	-1.8835496308039619	-1.9306920056525079	-1.5851961230269502	-2.530225939232317	-2.155941403071663	-2.1673697049925695	-1.8787718854800857	-1.9478205326636802	-2.594673985033095	-2.498928340412252	-2.4352865052917023	-2.7922440781439914	-2.118286389964199
3.629258517034068	-2.0958612837572734	-2.493338784547806	-1.7399218163298236	-2.386609334953171	-1.7983567585221598	-1.579590297923028	-2.1564035433415554	-1.5241975770458163	-1.973791233184872	-1.8832491921292756	-2.510010008126259	-2.1382571155284236	-2.130798470014537	-1.9232670753299064	-1.9148709511128326	-2.536947184257407	-2.387741316647524	-2.488543775118738	-2.853437235830218	-2.132378576510559
3.6412825651302603	-2.053282508754615	-2.863316332754187	-1.933726218446939	-2.532629919573466	-1.8622895717875383	-1.4713082812131144	-2.02606027241453	-1.636084398053896	-1.9384285270390003	-1.654613270588759	-2.454563801033853	-2.146887277087889	-2.156636838109979	-1.8654490516270315	-2.0609575126532467	-2.5529785155946314	-2.5345864231663917	-2.3451231353378565	-2.833084293422357	-2.153789797297857
3.6533066132264524	-2.01110444759381	-2.487427305246735	-1.799973024363285	-2.1155326310632327	-1.8079329717709272	-1.5066693606639598	-2.146249283347884	-1.6407750460600115	-1.8324689386388655	-1.6648328925577216	-2.229669576978946	-2.1152544952184296	-2.0323654546351775	-1.9251018737563457	-1.8883127627529395	-2.6153219646573143	-2.5370660944663235	-2.467068435024661	-2.8645023954760376	-2.0888225765406636
3.6653306613226455	-1.9595297152749516	-2.5671356403062435	-2.0241942109605446	-2.1693680927006063	-2.086783531271722	-1.5873903681957304	-2.0203589672137086	-1.8629256833450705	-2.0269677113363835	-1.6131216065127922	-2.39067663361941	-2.1245511810225293	-2.0131533356487203	-1.9233625264466863	-1.8294911834271357	-2.5497343060554085	-2.478637166593055	-2.2292472301676183	-2.8332958974755442	-2.120522367767045
3.6773547094188377	-2.0551286710661403	-2.3594568434421537	-1.8286077914056005	-2.0967063471123364	-1.8098736301757594	-1.6202590612948318	-1.939721226261443	-1.951507863742464	-1.9430447438625662	-1.6412578262993367	-2.316944963225653	-2.135580999714999	-1.8974319679829599	-1.9246658616178067	-1.7946581925975074	-2.6098414660471927	-2.5765821641779127	-2.2401669878055426	-2.8385182417145636	-2.083155518397198
3.68937875751503	-2.120798252889357	-2.380799633524542	-1.7145276643131835	-2.0140214932372915	-2.0953758584482682	-1.5839555511490158	-2.175340954328337	-1.7643442953801705	-1.7259533200653334	-1.6748293713519657	-2.574238711702143	-2.2459528044472403	-1.935407914636896	-1.9656902114768937	-1.8156466147171528	-2.6278410830228878	-2.5151435491075884	-2.0385900019754253	-2.90856332086517	-2.0987905582441506
3.701402805611222	-2.02008840389214	-2.2840047544901334	-1.890356437420109	-1.8822519531005097	-2.153689480615996	-2.0602703990112134	-2.0773479015710947	-1.715699874587246	-1.7565326721502401	-1.489983175457831	-2.484431034593492	-2.282147079999888	-1.8527381005195624	-1.9688835513185674	-1.8752567444854609	-2.677000946155228	-2.5839909289821503	-2.090100243787021	-3.0050495361596865	-2.113148590436714
3.713426853707415	-1.964428957892562	-2.31638525181449	-1.5522737849800885	-1.8382542692244903	-1.6431373297827263	-1.6681053637081011	-2.2159542589846732	-1.8086067579364071	-1.6387841163932084	-1.5556910747772732	-2.4035916787829894	-2.0768819150742432	-1.879086906897851	-1.9715388872125494	-1.8492486332865055	-2.5940168523026537	-2.6636713927259708	-2.2008980208878586	-3.016998358173784	-2.0451344110967593
3.7254509018036073	-1.9521049566214328	-2.315503482293499	-1.5801641184421247	-1.9081932974030547	-1.993647678066265	-1.7106752161261882	-2.1420320413157974	-1.836906741210988	-1.6606328943009638	-1.614003710901857	-2.5435352099098196	-2.066751309257502	-1.807067970073588	-2.029158014457688	-1.8540247137578136	-2.604053656124236	-2.8087258156638755	-2.0903067592457933	-2.9652735861741863	-2.078040061649825
3.7374749498997994	-2.0155339272835984	-2.328980277947206	-1.763507843499212	-1.784280044801894	-1.936504251880099	-1.8772747420402789	-1.9681873085316417	-1.6782205806065988	-1.888922998794158	-1.6182622327141702	-2.4798669069644936	-2.0815091148460656	-1.8159556670282264	-2.0119378195890993	-1.854907624728911	-2.5593704310171015	-2.6590310322556023	-2.095606866228101	-3.052350250880222	-2.0773794695598258
3.7494989979959916	-1.9183800879167099	-2.3303368106516418	-2.0075808674239295	-1.9325955851595922	-1.7696756698613252	-1.6174762910359335	-1.6244356351415101	-1.678218155436201	-1.774301097883116	-1.7427735996383447	-2.340711841714281	-2.1186954217352376	-1.885211058247704	-1.9275146477926146	-1.8624736519248937	-2.4914176449528824	-2.599306818320319	-2.160945763972779	-2.8393756805821746	-2.0327066489153256
3.7615230460921847	-1.9364820565809593	-2.29027249474846	-1.8496429672098431	-1.871617271423315	-1.6903060645307733	-1.5196359230188117	-2.119698660024695	-1.6052673092144154	-1.7983924195514134	-1.6497415638655757	-2.398845499405225	-2.0366576500085256	-1.9430456886935823	-1.9685161028623295	-1.8881548285167333	-2.4400333789470645	-2.762815416698985	-2.2469108035729337	-2.9494166779186206	-2.050813304041698
3.773547094188377	-1.9700545455919953	-2.2449028930919965	-1.8751933314899007	-1.8326140034046876	-1.9798562210677395	-1.4287794435979868	-2.1147569397305492	-1.6960987847259434	-1.7829831894015271	-1.6945283348325726	-2.3609087936408715	-1.9419382337814186	-1.9308470014283134	-2.0425739531738585	-1.8231039626386454	-2.5058419238634633	-2.65944192970202	-2.194496970143295	-2.8316640264827626	-2.0479254990415554
3.785571142284569	-1.8710287379338428	-2.347073504205369	-1.8705658233950262	-1.9218645292494547	-1.5649481799013651	-1.4571103761268205	-1.9280220075248806	-1.668482057547382	-1.80285502222574	-1.5032715634522769	-2.449749544388971	-1.9839097996503519	-1.9764796481560225	-2.0251832098631826	-1.8081901119506605	-2.506193614059365	-2.623573323620596	-2.2860445335439143	-2.8266451835096644	-2.022167935279205
3.797595190380761	-1.8575949783610324	-2.203626989987498	-1.949653105524284	-1.9359578919561498	-1.5916727111850328	-1.6115255240686766	-2.014774084050114	-1.9139470811366515	-1.3647341679505698	-1.5561842718178898	-2.446078790220461	-2.0704357810942486	-2.0644437654989467	-1.9758678693315577	-1.859649116682261	-2.5243300207823136	-2.4903352130035756	-2.3725074483736095	-2.8493353634665293	-2.034350219710074
3.8096192384769543	-1.8389456272028264	-2.2172029475611565	-2.0806444244207016	-1.9504779731048592	-1.738322215030545	-1.6426162023678872	-2.1557247662446937	-1.607011433023914	-1.229020818362902	-1.6027814439273813	-2.4122897152458913	-1.9101404545408713	-1.8925805986478876	-1.952814916827505	-1.9118930150401348	-2.6438486254328546	-2.4155822963669333	-2.3422619825706374	-2.783115323841469	-2.017224988408477
3.8216432865731464	-1.870174871273056	-2.172424869687813	-1.9033982750017513	-1.949641032243187	-1.6482024631403789	-1.6107253481535346	-2.2891420413004306	-1.6533292466300376	-1.0899618990459887	-1.688893484052489	-2.3936277211249477	-1.897891716131645	-1.9396576816650786	-1.7748999569192236	-1.8375841910560997	-2.5036816283465786	-2.494836981122359	-2.2746717488232644	-2.9065179206699696	-1.9946980566519912
3.8336673346693386	-1.887183168069214	-2.1748195823101506	-2.0684423855533427	-2.0303362184279594	-1.7678918734560556	-1.6810975920895874	-2.2308300445875124	-1.712451507352029	-0.9536983263210941	-1.548569073072576	-2.2572559858926105	-1.8878386536360943	-1.9313045858256928	-1.7879674541632715	-1.7793716573325866	-2.5076840905592617	-2.5767129485578244	-2.6154898407138965	-2.7742406821060897	-2.009115035264571
3.845691382765531	-2.1661218630508987	-2.3004171004333536	-1.87199414001255	-1.99950848250741	-1.3970803764577042	-1.5488528237362775	-2.129507170195293	-1.7731566833207757	-1.0162704143421109	-1.638238259095529	-2.2895330604414053	-1.9425820356669365	-1.87351412789383	-1.7645542829634606	-1.7420237132652407	-2.4860819656440234	-2.6254050319883118	-2.299079699557606	-2.8663169298408944	-1.9858020084428218
3.857715430861723	-1.906055317669202	-2.312134445075935	-1.8061377392146283	-1.9439312746600863	-1.6031705798082088	-1.5326273634670184	-2.0441791410819428	-1.731130974904577	-0.9206850358626228	-1.6121868336579075	-2.4358852304847285	-1.8114386846772679	-1.8720935743354743	-1.900423561742146	-1.860574865035187	-2.5921193190490177	-2.4724768031256605	-2.385152231077737	-2.914666633870237	-1.9819510320420837
3.869739478957916	-1.9431987771806734	-2.2933312155548693	-2.0047093546086585	-1.7286264778868219	-1.465733501591608	-1.5010201285151026	-1.9625772028553876	-1.8068403726114253	-0.8753919535444796	-1.5257481794857255	-2.3833975080316576	-1.9728670594456117	-1.8948015607213433	-1.8557871368076861	-1.8600630076323084	-2.4840291300290795	-2.4412565276253564	-2.2972244099711103	-2.8386084194863015	-1.9544848380834317
3.881763527054108	-1.864585356613322	-2.4770687800484152	-1.811505908678107	-2.0576500479446302	-1.5176099992290213	-1.5373901555085636	-2.2575561179981065	-1.7358443579624478	-0.92303859094811	-1.7014790866526315	-2.200995825318583	-2.0516758621226594	-1.8783215876991308	-1.7852295140136865	-1.8138357190111813	-2.542753255319334	-2.4080101900570825	-2.235542733998388	-2.9892527896010797	-1.9889129409854986
3.8937875751503004	-1.880081591831882	-2.296603874939372	-1.7113373706688377	-2.2373383433232568	-1.856449051424893	-1.492931742924023	-2.434312251760971	-1.702422137218081	-1.050418458869859	-1.60238539708269	-2.2697085280329747	-2.1218561141681067	-1.9061344096157224	-1.863351111039661	-1.8464846040036438	-2.544553493493197	-2.4406089602710037	-2.2710787931581136	-3.078339255849531	-2.031915552088201
3.9058116232464926	-1.9351433884024414	-2.3445668445922685	-1.6554181105010104	-1.8445395749559492	-1.5969503748658358	-1.7383915460318677	-2.6632356464563176	-1.680595873766348	-0.9066826014209145	-1.6340388380102824	-2.1704419233104177	-2.1167505279268006	-1.9293503209514513	-1.7954224786682136	-1.6550740469036962	-2.6415838979372026	-2.478425976576482	-2.387375552516326	-2.93877578677833	-2.005934911082745
3.9178356713426856	-2.006724422305478	-2.2847777487595824	-1.6552811180718363	-1.8479375412451904	-1.4363291361531068	-1.3874315508285502	-1.982559729177777	-1.781103245711737	-1.1233092432658047	-1.5776031531241024	-2.0789008249124437	-1.9659152461270897	-1.8710842494151554	-1.7258765980320938	-1.6817362585107447	-2.583830244748176	-2.3829608601828576	-2.360388664516783	-2.8913741578691448	-1.9276381048925082
3.929859719438878	-1.9091061236018787	-2.3245303793142	-1.6249914447512945	-2.056806035249417	-1.7610187082086797	-1.56558751594247	-2.1950990115872098	-1.7479116344281662	-0.955249695889777	-1.4902814440507155	-2.021105423846052	-2.0266610214312366	-1.9743142652987906	-1.741171426825818	-1.6777599746940113	-2.500849610143198	-2.475992284102676	-2.394201462098549	-2.748611080711906	-1.9574341337987393
3.94188376753507	-1.9485377735712557	-2.1779436122301465	-1.501550066600392	-1.9910868043677004	-1.5534019332558877	-1.618007009753028	-2.33748369495909	-1.7209758247581954	-0.9784957781726997	-1.5415343665641343	-2.08172407558422	-2.110882205861436	-1.9978605059946204	-1.833057303408073	-1.785168732878707	-2.649961986829157	-2.4409106418778217	-2.438114012162896	-2.771442858224385	-1.9725336414238868
3.953907815631262	-1.963648485637584	-2.161383147378085	-1.5755512055239327	-1.9374501002447377	-1.521006458197112	-1.6356367152659341	-2.138180749006758	-1.6587906882533197	-1.20048570069395	-1.5382385626349147	-1.969733245734779	-1.9827541292920043	-1.9311216140995833	-1.624639985947589	-1.6049274261530206	-2.5603938053135415	-2.400432333510619	-2.4688860844185885	-2.7505097075324905	-1.9275668497283445
3.965931863727455	-2.015749796832898	-2.3900838031439724	-1.7774357358067583	-1.908275272074234	-1.476628163077434	-1.4819684418527783	-1.899073890856478	-1.4933542600585028	-1.0166376027071877	-1.537436034732801	-2.025056471071634	-1.9886966930198078	-1.9987502933063475	-1.653679128512087	-1.6706945161496676	-2.5214071044816198	-2.4053033071704357	-2.6509090600609784	-2.8509279700778647	-1.9348456602628146
3.9779559118236474	-2.07845438596184	-2.086927156959594	-1.5878810530672423	-1.8297621059137374	-1.6228996083582716	-1.6277235186454726	-2.0215868265582717	-1.6485250574224777	-0.9873618562498601	-1.6117579588006965	-2.1562911438991597	-1.9856344213139014	-2.0817321318735464	-1.727658557969883	-1.618491231130454	-2.5528202577531713	-2.4772653985873143	-2.444181383967828	-2.6817573240247956	-1.9383532304451323
3.9899799599198396	-2.112265231673506	-2.1613344401222134	-1.6610972961108612	-1.8732525435198941	-1.7489121078798042	-1.4633186088381214	-1.87995624643427	-1.498263983166428	-1.0076430496335114	-1.652917242250055	-2.040562285241842	-2.008414088321249	-1.9551872835102144	-1.7818119134780925	-1.6807995835472245	-2.5175677571987642	-2.3925447763761984	-2.3342439538194304	-2.6513076598260135	-1.9169157921551419
4.002004008016032	-2.0993553325364265	-2.1278611159579004	-1.8624658243083667	-1.6619399847191831	-1.4608972474383735	-1.585695991419731	-1.933095919763105	-1.9053299854212595	-1.1289476927759001	-1.6557403783062459	-1.927624059401223	-1.9915471450303444	-2.022246459494287	-1.713546135774505	-1.6179841663371208	-2.570968185624016	-2.4963560366782005	-2.375389851280184	-2.6481568583452435	-1.936060440558506
4.014028056112225	-2.035321766105698	-2.184812955618395	-1.7643592104813606	-1.9443474774671416	-1.6883705921892667	-1.46807507525334	-1.889053606787805	-1.7918828118419734	-1.2059552046137805	-1.4495389816795574	-2.0939242573676324	-1.816596536728475	-2.0045881050478926	-1.7788463815051037	-1.679043699946189	-2.570962048802465	-2.4613989447652145	-2.394623791844214	-2.5570573305813173	-1.9357241462435166
4.026052104208417	-1.9976430462449115	-2.247910224913692	-1.9088389305036124	-2.0771920124671075	-1.7655005608719105	-1.4432119112271802	-2.0754411051629877	-1.4869988899534912	-1.1944221730938072	-1.440022158169008	-2.0669044663129283	-1.9650736827593263	-1.9677274705735859	-1.755840198434308	-1.6430783283435149	-2.338320918241947	-2.322504834001437	-2.3685896693194994	-2.562259511208748	-1.9277621100948945
4.038076152304609	-1.9521093621242311	-2.26088129086996	-1.677732035714315	-2.224156727244201	-1.977014321896828	-1.6720251057371573	-2.1633547770829584	-1.5080100498128788	-1.2294400690995249	-1.6985442563133453	-2.1311431826012552	-1.98961059178092	-1.9274173050207375	-1.7448075796451235	-1.7250581455365663	-2.314078248292047	-2.271597135944629	-2.2818665988215745	-2.75252448677954	-1.9737563826483047
4.050100200400801	-2.024580270812355	-2.2382230220071824	-1.664248174643051	-1.9799427056906533	-1.7274543448934165	-1.4631251363377613	-1.9463735618312568	-1.6833707901665773	-1.1255104575762103	-1.4880483815686347	-1.9877584122624348	-2.0197142670845274	-2.0905211333737097	-1.8467036511306003	-1.7429985031077078	-2.3205656411603472	-2.3384776563296374	-2.269914509301709	-2.6013095109701174	-1.9241494805393624
4.0621242484969935	-1.8723654547889617	-2.2096198083561487	-1.7000830184216773	-1.942850824273209	-1.5751470296218195	-1.6155109595410866	-2.0454016261134056	-1.526477421780465	-1.2862019516099736	-1.4849669554469749	-1.9730169336839731	-1.920575920388087	-2.153473551476125	-1.63014888813649	-1.825310535966349	-2.409631998021967	-2.3438390203802086	-2.346849591228594	-2.6463657553009483	-1.9214651181334979
4.074148296593187	-2.1255625305209804	-2.225438140969533	-1.616273252657158	-1.9237078435386745	-1.5605940737887543	-1.4636302304558133	-1.997709095886517	-1.6552150157193155	-1.1982237207555473	-1.4994341834289702	-2.0243988827771036	-2.0058264835456288	-2.0991811542265255	-1.675699209152636	-1.8282217076804619	-2.686602973297677	-2.3978716088254277	-2.3079365918257286	-2.599307436900726	-1.9416228492606935
4.086172344689379	-2.0348944280575822	-2.2545107213012523	-1.6012199906963493	-2.6110054989507545	-1.8123107169172061	-1.6554649645280228	-1.8932251754168203	-1.7253943757883194	-1.2617615132822153	-1.4910384424314056	-2.0372873963748535	-2.011588644800391	-2.1469570440702554	-1.6370946086272908	-1.7963251091232084	-2.381787167901858	-2.4404358636323877	-2.2661363227406204	-2.6270064366677772	-1.983444443226767
4.098196392785571	-2.0393346514957384	-2.3248609247895233	-1.5957525891158708	-2.0113250282004094	-1.7377051158806796	-1.4646007784274138	-1.974882249933671	-1.6271878714971255	-1.1849671019923802	-1.4646180597636256	-2.052527942590768	-2.1253196997376356	-2.050537762044561	-1.7964271787398416	-1.7608556385623226	-2.396100834220176	-2.4847874007030475	-2.1830585202525	-2.623449707149262	-1.9420157397419238
4.110220440881763	-1.9612984746176263	-2.2200176199261867	-1.7788005719050726	-1.972661996029153	-1.7823833856888318	-1.4296374651364547	-1.9620041510699364	-1.5856561755922627	-1.1527733212401374	-1.4982842718855856	-2.0547734717057473	-2.0106679184746823	-2.08772147562933	-1.7114494862230631	-1.7723580453734464	-2.5078626511159587	-2.381536575278438	-2.1915383778973743	-2.6505200043560038	-1.9322076546918574
4.122244488977956	-1.9179821394898906	-2.1736364291617414	-1.680616681732137	-2.03645226809358	-1.8531822950790384	-1.2776259088652235	-2.140867562341067	-1.4598127925032005	-1.0958160216534758	-1.541697954039991	-2.1891301471244518	-1.9549942626503796	-2.076543692596746	-1.650316868498054	-1.6345080850181892	-2.4503407883547803	-2.4216221880259914	-2.286861141073432	-2.5270811302993925	-1.914162545084251
4.134268537074148	-1.9264684632394218	-2.2268198128581225	-1.7666394401561856	-1.9159562450629806	-1.7846486268319222	-1.2601862288738035	-1.960419643536217	-1.3720605232177854	-1.2768871163393685	-1.4829953361015993	-2.2898175088374515	-2.1776816907670664	-2.020652298826427	-1.6408362612599394	-1.8129487000266389	-2.2514367374402333	-2.3176991890191108	-2.265172562145368	-2.4443247875319516	-1.9049290090563995
4.1462925851703405	-1.868966913047129	-2.2382187150552655	-1.6781630456797716	-2.097087363386655	-1.8002762882544547	-1.280408756940432	-2.194531360931726	-1.5703538808052429	-1.104177040799961	-1.885368327814033	-2.133705806707852	-2.2001849096710218	-2.0717568182494825	-1.702632932568076	-1.7265718032482538	-2.289373232621547	-2.3347812076156047	-2.2129360042222985	-2.454973091976148	-1.939182499978682
4.158316633266533	-1.9730259782212112	-2.158278579193029	-1.7903838966544925	-1.6811353157863422	-1.7508252115745133	-1.2545766577355066	-2.168541258324812	-1.608194435568902	-0.9754718532702675	-1.5550540184115484	-2.1233676573610816	-1.8849950259324861	-2.0303910798919524	-1.8456993524474914	-1.7262872782074905	-2.4767701781863694	-2.400599195520995	-2.4714474028383786	-2.3857999493394946	-1.9084654907613874
4.170340681362726	-1.9461288729130324	-2.2932403670795245	-1.6694673571549794	-2.021988668093894	-1.7097461114056185	-1.5011379942402896	-1.956682740633597	-1.4018605885814779	-1.1242275794913312	-1.5630758945990857	-2.2407189064252675	-1.8944878922061053	-2.1448304642282787	-1.6903919684487392	-1.7064925650867147	-2.518392787624976	-2.234651531606681	-2.3646096570658166	-2.5785999853581005	-1.924249049065448
4.182364729458918	-1.9349144056740086	-1.9106591252170917	-1.76647074958616	-1.9466802505449414	-1.7858089091137672	-1.4582606495899157	-1.9233141057151695	-1.3925765982281906	-1.1678321081331318	-1.463142770047118	-2.1783298920804453	-1.9022856673026483	-2.1181399849046714	-1.685349290580083	-1.7489821553102005	-2.5580157366267775	-2.328717569317666	-2.2495453775098833	-2.4721062776976725	-1.8942700854305021
4.19438877755511	-1.8740931380831203	-2.1443167484304704	-1.770064587727835	-1.7727035385933463	-1.7441629431603212	-1.419410428925885	-1.8277274211694983	-1.7121966013900027	-1.0034944876551055	-1.5874399817198266	-2.133917673453286	-1.9108267627947915	-2.0271448627960456	-1.6979054310512383	-1.737606982885207	-2.5671075472917733	-2.3682704220808533	-2.351140932989273	-2.2661598975997506	-1.8902994941998754
4.206412825651302	-1.872044752796432	-2.2958097147498204	-1.6913945851343637	-1.9570264083793387	-1.754271230053573	-1.297196973273762	-1.7462281757354774	-1.5212665576844244	-1.5195539214169176	-1.461339780728691	-2.1463129988117	-1.8798347003926918	-2.04497922444317	-1.5795766993886808	-1.7221028633874766	-2.466674426822017	-2.4948467595219683	-2.252324293742892	-2.2215126338218916	-1.8907524579097525
4.218436873747495	-1.9202908871942324	-2.364944510246098	-1.5768519907483083	-1.9208020924444453	-2.0061260273020687	-1.213805337424608	-1.8009060308529625	-1.5787818402150477	-1.3882066164383744	-1.5316521546406758	-2.217859665236074	-1.868746189315115	-1.9446784084762978	-1.679643247526736	-1.703949513952291	-2.5801612073934197	-2.3920777042428485	-2.2713455281477595	-2.324008477554611	-1.9097282857553675
4.2304609218436875	-1.8384204214065565	-2.309771774223684	-1.6241012062599183	-1.8891929818669249	-1.9726754648603237	-1.1252149467972752	-1.7525911010388282	-1.5919637121142558	-1.3380266525995812	-1.3340303428443132	-2.2872403680912	-1.858348428726401	-2.033924854964754	-1.545611929814545	-1.6622864055805646	-2.4516470507699912	-2.4553351623600452	-2.2787370841426173	-2.3603664144138747	-1.8794466475197713
4.24248496993988	-1.9712180394982737	-2.2577819604921308	-1.6794187227810666	-1.9518042891653788	-1.7078882225927923	-1.3797844145837186	-1.846043858349537	-1.4187940537077162	-1.2241159613357517	-1.5302373714459585	-2.152791612001922	-1.8831259808600578	-2.029134195945376	-1.6667592801418158	-1.695365353036409	-2.511974518309216	-2.4479063467799325	-2.2605265699920873	-2.4558084136208245	-1.8984462718231558
4.254509018036072	-1.9353171616286928	-2.118813161005016	-1.657201456782965	-2.18648330931342	-1.8782048487101766	-1.3804106103474973	-2.1162100261790138	-1.5591687379468315	-1.2640224234137345	-1.4654620096475963	-2.1968227272411105	-1.881768800161738	-2.0787245528467997	-1.5881386661565347	-1.7960485026213666	-2.431597952194367	-2.531730850158765	-2.3360046088920505	-2.376231268053996	-1.935703245963246
4.266533066132265	-2.016708866827389	-2.277657296323237	-1.6545712825274093	-2.0305453897469428	-1.6352915624973887	-1.4686062321038815	-1.8782072019229024	-1.5519998980266037	-1.2092470272552034	-1.6046839165552256	-2.147110293530857	-1.834546092332501	-2.1170877279004543	-1.6032637661038733	-1.759635259054639	-2.418776452286798	-2.4761029751079895	-2.29275066098368	-2.372746675957075	-1.9131336093181084
4.278557114228457	-2.001810051576217	-2.180712598912226	-1.5721550141988478	-2.041321136453035	-2.08070100114553	-1.3849032674624315	-1.8758256141061616	-1.4660527921074586	-1.640289066575695	-1.5288412596651848	-2.1041637605545294	-1.8698413847519983	-2.041499798387074	-1.5517289860420893	-1.6630335533396896	-2.5356458599294616	-2.5348672428465013	-2.259987419797353	-2.4368284048585505	-1.9352741164584235
4.290581162324649	-2.0170015452744283	-2.3520278036689546	-1.5308718483019286	-1.846731912206188	-1.8690253415223113	-1.34442944388465	-1.8612692570281295	-1.7181336065713333	-1.5393003374116412	-1.4348586541948132	-2.1963060395189364	-2.0171105216706455	-2.1030383299375575	-1.5874060044943104	-1.6526172121647498	-2.6118363669928004	-2.4099393750385882	-2.331082278169276	-2.4165374366324217	-1.938922279720193
4.302605210420841	-2.2141080228495715	-2.241879457411766	-1.7315278508964695	-1.94560289662812	-1.5548374749514955	-1.4439775803751305	-1.9178482121196154	-1.5150564509679811	-1.3966611662229484	-1.3896573415648514	-2.1694960015260625	-2.000018849193842	-2.141534025819692	-1.6889882370776073	-1.7046998694507915	-2.538922447040127	-2.4568276907494493	-2.2025401633505006	-2.3710464637518127	-1.9276436948393594
4.314629258517034	-2.1144113585229256	-2.2181657452856083	-1.544309309185472	-2.161972281554519	-1.594086417083882	-1.2571973731910524	-1.9421175883076716	-1.4791585207073954	-1.3791650341804382	-1.4134548397896234	-2.18117891818167	-1.8147690506993315	-2.1505953173719776	-1.7371277764390247	-1.5768945684454985	-2.4574519116012365	-2.491455416229713	-2.206676033034523	-2.559717700810242	-1.9094686926643054
4.326653306613227	-2.065285262090572	-2.3631105894670172	-1.6153458056664616	-1.9141257198398267	-1.5061130798044395	-1.4322802859662267	-2.010956416246894	-1.6445771543458099	-1.398179392213192	-1.4338668648405855	-2.2093757421764613	-1.9572331850010587	-2.13150367618032	-1.654186570684045	-1.7392954994604208	-2.4615549674770323	-2.449419521509798	-2.1936094728516324	-2.4192402791498258	-1.9262768149985063
4.338677354709419	-1.883065492797571	-2.2818291853726236	-1.577620628577771	-1.8889201653525602	-1.5674129365804295	-1.2518035912448096	-1.9997970291420986	-1.5671644213348535	-1.0941417634942074	-1.6424518392366616	-2.2308783256463642	-1.9051086578518641	-2.198422205472726	-1.735070028288489	-1.7616835346644164	-2.356748021661444	-2.4028893255976618	-2.114740583819518	-2.4305952887363262	-1.8889654223617054
4.350701402805611	-1.9379010560173997	-2.3529188620695183	-1.4902852322255449	-2.117662393611081	-1.3756814028333844	-1.7369511323920876	-1.9751951007340045	-1.5173567162022965	-0.9531698596305638	-1.363890881287229	-2.267814324752919	-1.7601890190666394	-2.0997645810558123	-1.7387473971546368	-1.6465197889499075	-2.372787004737406	-2.367566885079233	-2.1664922785740997	-2.389322654988433	-1.875274556387484
4.362725450901803	-2.0267461315362754	-2.1934110079716307	-1.5369471726461006	-2.0964951693111056	-1.6866809048107758	-1.2248491336153169	-1.7989283488513412	-1.536498794800601	-0.9802258566863549	-1.3583896195000709	-2.1926403107484242	-1.7209638695065756	-2.086751354004471	-1.6798767678182516	-1.602507506635666	-2.359740527707722	-2.386826080769535	-2.125843496364627	-2.377264825421916	-1.8406098357214085
4.374749498997996	-1.9806155394263754	-2.127130793488221	-1.561510916809191	-2.107508844824854	-1.704214762460936	-1.5547697334717645	-1.9078030467412836	-1.661045309114383	-1.0256350528336151	-1.2760337764348177	-2.2239222393093545	-1.80993195485981	-2.068417373769994	-1.6112984438077014	-1.5910028545617896	-2.324158799257234	-2.2996367520085537	-2.1719276670816203	-2.4628529487470576	-1.86681141100045
4.386773547094188	-1.9443521586003008	-2.171527535316641	-1.483390241506699	-1.8107973952574061	-1.7931085419793507	-1.236472811992021	-1.8703853886656228	-1.6535850022011558	-1.1453919483315187	-1.4961852175037962	-2.3007087631917953	-1.8343490517019518	-2.037719142829215	-1.642155282012156	-1.5474996317718968	-2.3220027360813558	-2.31123839626902	-2.233914991230912	-2.5447456707243865	-1.8620805214298528
4.398797595190381	-2.0048262038863625	-2.072369278197251	-1.9101268976634507	-1.8229136593248871	-1.7966167135875524	-1.375884534846694	-2.1610960678221534	-1.8373504181875375	-1.1380157293056539	-1.401131238228736	-2.1102573286220974	-1.7360043666104414	-1.9445301271427384	-1.644965507001848	-1.6599466265776288	-2.4035811811413224	-2.294238727333236	-2.243856821369964	-2.518531438893378	-1.898749624512786
4.410821643286573	-1.9912778949198011	-2.106502702996617	-1.533478442560974	-1.6470715606800779	-1.6195864922819874	-1.305383019465069	-1.8374495613367143	-1.6707854464969023	-1.0399680190708083	-1.3063721471743055	-2.039891895861401	-1.645729986368354	-1.9033343065988788	-1.7956153283344076	-1.6483267118862248	-2.2192424852214487	-2.415729561401453	-2.2277464956071418	-2.606908886079108	-1.8189684707548253
4.422845691382766	-1.9373361137223304	-2.0644279192264285	-1.6343227563430385	-1.5890813721806676	-1.795227628352674	-1.317902761245417	-2.0178456306834	-1.7135954730003888	-1.222606139593239	-1.4093614155631493	-2.0145298927145134	-1.7303048305563884	-1.9075008946942975	-1.9145978232945426	-1.4843444967075503	-2.252311682625806	-2.3403192386119462	-2.2946051625780415	-2.554711374085618	-1.8523648739883918
4.434869739478958	-1.8016926148842605	-2.1630280167909426	-1.6063574496809379	-1.9257010087006678	-1.5361727933329046	-1.4548863843547681	-2.1648758347056827	-1.6319252165620375	-1.2710912804156425	-1.1196906175296248	-2.042638309266107	-1.6237164402353752	-1.992072995813603	-1.8614367088298096	-1.5019398942020745	-2.2523613779519747	-2.4444070804243054	-2.120546065968226	-2.452061918936176	-1.840347474136059
4.44689378757515	-1.9478417546208195	-2.1964451160267875	-1.5559646273963692	-1.7424426614500952	-1.885664840353383	-1.3940807687358934	-1.808672084439189	-1.6650584028413102	-1.0853879766436036	-1.2202015345042414	-1.9358357567021955	-1.7795528491986843	-1.8883938840174983	-2.0254973809643273	-1.4490741621469543	-2.2307479850080907	-2.294092733524204	-2.2157945833588553	-2.3256682370461896	-1.8234956494199313
4.458917835671342	-2.096641134936102	-2.4361737478707868	-2.1458350408585907	-1.7802905275888443	-1.8010356567035177	-1.543901218784071	-1.9380834425821636	-1.7523002683508162	-0.9583212665847644	-1.3591724743279412	-1.84842598308536	-1.5967842902653888	-1.8748723273588106	-1.9110190794530248	-1.5325476794126967	-2.222947212046238	-2.329225015191499	-2.0376742924122135	-2.370508147819003	-1.8703030950332542
4.470941883767535	-2.1069723276119237	-2.1807847619000733	-1.573049987653092	-1.7087462537049176	-1.8774020567402159	-1.284517891473833	-1.8026397413378386	-1.5427904023816195	-1.043760920979178	-1.4119185187755252	-1.9930115383573865	-1.4679100939794558	-1.885638069669156	-1.7937611036317946	-1.4646669507020524	-2.289306788611187	-2.222602829913351	-2.03196820125783	-2.229613292593682	-1.7847927226986373
4.482965931863728	-2.187340403850773	-2.0914866527228417	-1.8859163943161552	-1.740510817709674	-1.5922443281238348	-1.5532948979807508	-1.7037549913789447	-1.745678458882951	-0.9894569218602265	-1.1263817435064687	-2.0685452586747695	-1.4980817672091562	-1.9270545851745968	-1.7554795472132438	-1.615574387007689	-2.29934741696984	-2.3256250546207213	-2.12024614698246	-2.2355687972279075	-1.813767819548053
4.49498997995992	-2.1534047154078215	-2.1429760535410907	-2.086739212011854	-1.6334152498584456	-2.0661701244489605	-1.5780275304875977	-1.9064988806420087	-1.5855558273746144	-1.2057040022526193	-1.1375841999738776	-1.9633358277865989	-1.5203616422935138	-1.7465413301793644	-1.649527166668891	-1.4227960365539791	-2.3845466424186657	-2.23332744786141	-2.106211462411697	-2.3075604796753324	-1.8331728332551758
4.507014028056112	-2.112103516860508	-2.153236591551996	-1.79717723906175	-1.7843536681631318	-1.792214492086368	-1.476354556240955	-1.8676555654433693	-1.6420521112178004	-1.0380566880939532	-1.1633088591240908	-2.0155783990381058	-1.3656368307246338	-1.8427217046956652	-1.6931773882894978	-1.4724377688617045	-2.3074299562672085	-2.2260297553419255	-2.180461779281213	-2.2846098528545338	-1.80076824858939
4.519038076152304	-2.1577793645179595	-2.184494495886195	-1.6853112092017444	-1.882493619098209	-1.848662479461968	-1.3161277757872414	-1.7825598087761132	-1.5454459237309095	-0.9929068247219757	-0.9836835614437407	-1.9376853068023903	-1.4757537376732477	-1.9978205022339162	-1.716512123077175	-1.5156262401232623	-2.394918267896016	-2.1211349662645786	-2.142296906269153	-2.3318004991845935	-1.7901586111658099
4.531062124248497	-2.1447480155542515	-2.1428567322111767	-1.8876060530313534	-1.8364723396231655	-1.912811585670509	-1.3985446610231125	-1.698658375047164	-1.38863396528252	-1.0395555986987464	-1.004778661146783	-1.9642355893172985	-1.4610357214715106	-1.8931005335027926	-1.6754391372501987	-1.4901253634246006	-2.400953222070993	-2.2027532994936525	-2.139922944218886	-2.3297184703534466	-1.7901026457048503
4.543086172344689	-2.3255949426406417	-2.132438916307358	-1.680462983262175	-1.5555031742612413	-1.9005503288244538	-1.2214117843473922	-1.6701006249555945	-1.451191621288353	-1.0610866654278133	-1.0524707905485557	-1.9504469427077935	-1.4457321897412503	-1.8342548577798596	-1.7218798420491321	-1.442362074477983	-2.418416356866607	-2.0990418761596903	-2.164457368549273	-2.22531169422939	-1.7554060544433976
4.5551102204408815	-2.1138667874383446	-1.8918219982155862	-1.7861704303059323	-1.7887875073034012	-1.7839789542213755	-1.258455241710267	-1.7303351684281345	-1.3012330475239016	-1.1238114715070504	-1.0426602286977014	-2.0222774544125026	-1.5815412516394538	-1.7936279524387166	-1.7896436865579555	-1.4659200249127988	-2.397778686050733	-2.064369214089213	-2.2020509710319565	-2.253056688188544	-1.7574414086670296
4.567134268537074	-2.080688385004346	-2.117809506164898	-1.5957636197365446	-1.9527138595567306	-1.8418553028445928	-1.435708940775977	-1.6450774670403776	-1.4125744134476044	-1.0461505684813792	-0.8940669088820214	-2.2893956520230345	-1.4572296154572282	-1.808360071491116	-1.7587076925637877	-1.4608595115804048	-2.3723285290977927	-2.1622742310919643	-2.208687490414742	-2.3072075784173753	-1.7814452286353644
4.579158316633267	-2.040571482015674	-2.3805645290038178	-1.6815623740134225	-2.053368261667631	-1.8650462933018628	-1.2567007326903776	-1.6937663290103138	-1.4119771195216781	-1.3016529052935524	-0.9596516101528736	-2.082306809042569	-1.5208647997462108	-1.9084961152785165	-1.756732931860047	-1.45611494979494	-2.410637876158505	-2.1716113066824687	-2.164889159118668	-2.2287501085610977	-1.8076455627849592
4.591182364729459	-2.0581512008197453	-2.22297607903329	-1.490169097678719	-1.800042907587672	-1.8468071761386127	-1.3972895057603418	-1.5766040456064827	-1.2845850626429693	-1.1320360740254773	-1.0245709323366141	-2.040068493781781	-1.447894630833079	-1.7753668424891893	-1.74637871016185	-1.421310981557775	-2.4734100170222457	-2.0981656692733686	-2.1184274599190505	-2.283182740406467	-1.7493388224776172
4.603206412825651	-2.056398392721291	-2.134206134733526	-1.612959570432892	-1.8451798544956786	-1.9884150612513873	-1.2226218940626734	-1.6074934743274552	-1.181545386181238	-1.1865801316690532	-0.9766317385352088	-2.0854145281722705	-1.4644652658548243	-1.8745163738819446	-1.931956988804315	-1.4182053856510688	-2.3752176208414633	-2.214885022833988	-2.2335901582741835	-2.2767613078251903	-1.7730023310815606
4.615230460921843	-2.024244786447672	-2.092309507736266	-1.5935180942817886	-1.6366493771532107	-2.0458507928755987	-1.1671920015837403	-1.5467754589301839	-1.2143360603404445	-1.1001189411321421	-1.2763463486382611	-1.9351183018595992	-1.620070606424396	-1.9023822551626464	-1.6642218418409414	-1.3485794325221891	-2.4898746370834526	-2.1537296404455484	-2.2399012287631606	-2.2649958266965586	-1.7534850073640944
4.627254509018036	-2.1403793785455205	-2.108753773412171	-1.500303930471725	-1.7151192878297838	-1.8476637541140013	-1.273489988379327	-1.7154780191711687	-1.1544451949492052	-1.3799861443299468	-1.0825587565748154	-1.9260834371379798	-1.528574919630648	-2.030324013415914	-1.7229923236238271	-1.2540509926858165	-2.4924152741354755	-2.014079816712989	-2.2779023864966	-2.3584540936533873	-1.7643713413300157
4.6392785571142285	-2.1732164679833854	-2.2243323268531707	-1.4780757803096416	-1.4288434699440147	-1.7552764795204532	-1.2396872257231235	-1.5891045874140275	-1.24592578552079	-1.1005880413422484	-1.2053126272028514	-2.067254136985433	-1.5436591345833817	-1.860982625209833	-1.7510648097322807	-1.3344670700965047	-2.6256615899987685	-2.1713311718123522	-2.1878547829684614	-2.579809106395161	-1.7664445905050463
4.651302605210421	-2.0502510142046666	-2.1632157131143996	-1.5205028843339552	-1.690304304048983	-1.6166366804416157	-1.293574156302906	-1.7294364129123083	-1.2073226341353516	-1.0992795506735473	-1.2263390990217886	-1.9681176451869273	-1.6699617909917457	-1.837603888881063	-1.6900626492700648	-1.2960766232957248	-2.4948004868918843	-2.074986940489612	-2.195441112856778	-2.719057717474824	-1.7654195423435866
4.663326653306613	-2.130579336952805	-2.215269249955819	-1.5940473963308759	-1.5486661078952901	-1.8964255105492387	-1.1634026140053666	-1.5079136112975353	-1.1662377658534786	-1.1893063308298217	-1.1502814579636786	-2.041316813534346	-1.5457916870168422	-1.892802956191522	-1.8405780099620124	-1.3119983129546573	-2.4178679601305197	-2.2261228545948697	-2.0533801551082953	-2.3825437728369074	-1.7512911528402044
4.675350701402806	-2.0937933729187224	-2.250320603094787	-1.4109782494262868	-1.611710849895828	-2.0431476638217174	-1.2585940774745437	-1.4960922239690342	-1.2619701525349296	-1.0725003753646314	-1.4734593778171048	-1.9924272672042882	-1.4524799943698052	-1.831100259149185	-1.817762482304671	-1.4047759521691994	-2.5076799019684053	-2.2195963286826785	-2.0402781304397983	-2.284149323357905	-1.7643587676822907
4.687374749498998	-2.0857093405737777	-2.4361210796982107	-1.6288909350483	-1.4137717053422156	-1.7411998721699906	-1.1901784657812537	-1.676093142614982	-1.23487143469989	-1.0302691079632997	-1.239177218659868	-1.9608029303303967	-1.4880006399129035	-1.8950069623121686	-1.8394322486088883	-1.2293689400038137	-2.556077930143316	-2.19271829067958	-1.9249404250366364	-2.2263574544901603	-1.7362625328457715
4.69939879759519	-2.13277165224058	-2.443045573519154	-1.6296445172691203	-1.69765505699062	-1.6547372383437908	-1.1218444709866513	-1.6213764045199426	-1.1788668064312466	-1.00801415294051	-1.2897638803440734	-1.9878115437386787	-1.4405954359111846	-1.7615067041743484	-1.7730821611317773	-1.362709229620506	-2.491986641119229	-2.1664232819506237	-1.9663231514050359	-2.3150663812350203	-1.7391170675722154
4.7114228456913825	-2.1293172600427797	-2.180760829415122	-1.7281911318993513	-1.6225314640050676	-1.991888344803154	-1.077586954345407	-1.5395503571703062	-1.2906513199485954	-1.099958906669745	-1.1313022326693079	-1.9979103087342323	-1.5307514742899335	-1.6793944950218558	-1.7120652949213775	-1.3022933815822735	-2.5414582914034014	-2.177200292138419	-2.039031727031328	-2.2834206216272803	-1.739750773037839
4.723446893787575	-2.009733400218662	-2.1530511806479495	-1.6329956783555417	-1.6791318785278058	-1.7155292221742189	-1.1771993791071542	-1.7837859111522216	-1.3887787724980516	-1.2682161736790047	-1.1453422351192222	-1.908105555490585	-1.426308852750806	-1.6839725930401266	-1.6625317995815623	-1.137628709294015	-2.5041815618935677	-2.134882648836173	-1.84893234107493	-2.259328046933856	-1.71155978633555
4.735470941883768	-2.003679616536014	-2.2124421610702205	-1.4609665768078481	-1.5537718715022848	-1.8095970203134424	-1.2696507120852227	-1.546013452103725	-1.6326489356093454	-1.0615522700534845	-1.1559301788839202	-1.9961258876782066	-1.2906895090884285	-1.8427475346415227	-1.7114411533176004	-1.2805314348311798	-2.519977846096404	-2.1109280619558533	-1.934682400234399	-2.197795329673966	-1.7153248396043719
4.74749498997996	-2.0360665731940593	-2.3781054320307478	-1.720441217751879	-1.45193580392686	-1.8108617319891391	-1.0442296687580612	-1.509045886321406	-1.3294588996771068	-1.2309460001251284	-0.9349410472454467	-1.9836138846569782	-1.2242779158686519	-1.8577885790678057	-1.7595922184783177	-1.242676652259788	-2.761877729868213	-2.2478688466583847	-1.8994565863993815	-2.259068620755698	-1.7201185944754236
4.759519038076152	-2.1201290291006383	-2.2053424918663302	-1.7341646989649706	-1.557227666285467	-1.6947988944800048	-1.3884276462755456	-1.9169815451470225	-1.1784183391887808	-1.1314400592556237	-1.1297991519856205	-1.9108802999176535	-1.2268751342554907	-1.8483008802656964	-1.7225721925616497	-1.2459506752755516	-2.5232171461353734	-2.176253252235061	-1.936237667697927	-2.2127888611414694	-1.729463454317678
4.771543086172344	-2.05298702140204	-2.312816402476292	-1.4525172760287008	-1.7906167391741037	-1.7663015207655821	-1.095178857045822	-2.0410633047556948	-1.1440177163698084	-1.1833807068981703	-0.9892579415320728	-2.069932737725521	-1.2943048806098698	-1.7620684299126017	-1.7316175680774033	-1.269715329165995	-2.400008284434957	-2.004286393135063	-1.9432790899648804	-2.1487921116778943	-1.7080074900606563
4.783567134268537	-1.9103790075943028	-2.0579230578745284	-1.5644609746608849	-1.580605599037372	-1.6469456867333587	-1.3353433851016698	-1.5588438502329345	-1.3267780327714171	-1.1864734892799356	-0.8252974951325256	-1.9127552653292503	-1.2553562523888235	-1.7860151865359501	-1.852596757086576	-1.2571669557960088	-2.4546989550358442	-2.1482504394710946	-1.8899194646762356	-2.2171688152843996	-1.67194624579069
4.7955911823647295	-1.8048564169646917	-2.207712191733996	-1.5954665363672107	-1.5981593766348667	-1.4585977862322212	-1.429550282779059	-1.622954968854219	-1.2797396766907176	-1.0720015040803874	-0.9407599229181912	-1.980014904524501	-1.2797421690585589	-1.7639495043273423	-1.7045385449351504	-1.3185766682403064	-2.348333878452165	-2.178925826272528	-2.1182659936596675	-2.226878583341162	-1.6804749861087864
4.807615230460922	-1.8035939578651712	-2.044094523018575	-1.3894764192244353	-1.5272491398058308	-1.5635951140870488	-1.5560399210929456	-1.6075498581210141	-1.1968521853748872	-0.9890595845256481	-1.0853204665492362	-1.9695749988808389	-1.3000138676569253	-1.737974858931607	-1.713764944064715	-1.3576747242547031	-2.638139526574951	-2.173389821445624	-1.9584210971643174	-2.2030600937575615	-1.6744655317050545
4.819639278557114	-1.7684501835555002	-2.0234551712965	-1.324867952068508	-1.6431829059545633	-1.6156003192598485	-1.2466307461274648	-1.4451889931831825	-1.2257237961743632	-0.9505332096743226	-1.090205135608697	-1.8107394466525504	-1.37292466438115	-1.7896561635480177	-1.8002307768016923	-1.2004109682277715	-2.9013191941813132	-2.2362864338467103	-1.838234859160842	-2.353825966932508	-1.6651298361387106
4.831663326653307	-1.7349974451040027	-2.0700281307248196	-1.6728129992570233	-1.8381462813549392	-1.6935449195139416	-1.2699940146882889	-1.5025765239171212	-1.407364228450719	-0.9758534403863222	-1.1011462539532368	-1.8157552987431123	-1.2899576190929192	-1.6785492721537418	-1.8486559619728395	-1.2481962732972094	-2.6011348019050313	-2.068718561531576	-1.8962131031659142	-2.203845828665055	-1.6798679451514638
4.843687374749499	-1.7623369728284866	-1.9852055470202234	-1.5878423578068448	-1.7817054901297538	-1.5866101093196405	-1.2822810773715538	-1.4992035845055198	-1.4299683611253695	-0.9192038115810095	-0.9219919080302865	-1.8404262220399634	-1.3104277999482519	-1.6868034813878292	-1.7878037073499433	-1.254938773969308	-2.442339584562163	-2.231045113263877	-1.8796798399769157	-2.0984177097662284	-1.6467490237885878
4.855711422845691	-1.8373679857919363	-1.9737177153173087	-1.45594560246852	-1.6128992255859536	-1.7446088817451628	-1.2524807403214113	-1.6789035250015605	-1.2615417058407832	-1.1292433969905946	-0.9759350748343971	-1.7673257543121492	-1.1763787292473922	-1.8458413290516116	-1.8286872231315894	-1.5154613562788486	-2.724699877674058	-2.2781698993879114	-1.810041768500897	-2.117525584434245	-1.6835144934692807
4.867735470941883	-1.7376848386045474	-1.9928310226810706	-1.3419587331759797	-1.4765095320938415	-1.6326102368349797	-1.1696369878817698	-1.8537921998740587	-1.3340036239309083	-0.9243448614596821	-1.0041390236986207	-1.8588958497225077	-1.1367255137382064	-1.7437928544970132	-1.7457113868131995	-1.2707904468924045	-2.782527749199142	-2.522473787297295	-1.823829538033717	-2.0396061622952777	-1.6522033867749588
4.8797595190380765	-1.8099977409743495	-1.792759057472268	-1.2552460254031947	-1.5189507776536781	-1.7452308905175111	-1.0627935023594242	-1.759426360421248	-1.1609644900081386	-1.1481434895008042	-1.0664967041920832	-1.7280277881530348	-1.178563744390531	-1.7974167907199785	-1.687611982936371	-1.2919887561559882	-2.6835292822007	-2.232435348199985	-1.8374778970339765	-2.1772918347976384	-1.6281238138468899
4.891783567134269	-1.8155963006571003	-2.063768210027377	-1.2684754049174531	-1.7393255523144489	-1.8382809535585998	-1.161738159568739	-1.5359949662254269	-1.0156751067576175	-0.9993547244757808	-0.9075773345838237	-1.9424487754799318	-1.1055492027507123	-1.6460793451515023	-1.619852457385102	-1.3091975717560935	-2.6955121503950608	-2.1119578485046855	-1.7286126704895393	-2.1389365456504867	-1.612838593718394
4.903807615230461	-1.832940600848348	-2.2104055789799877	-1.315564326242287	-1.5959413195862444	-1.6906896982074697	-1.0783436333848913	-1.6145872548609281	-1.452096579191043	-1.133762120306921	-1.006996965395973	-1.691799689042852	-1.1718745344329706	-1.6983991886104421	-1.5893487844093626	-1.2626163260505119	-2.7422211433088957	-2.34035152797748	-1.7118852537963751	-2.1402045052512566	-1.6463173173623284
4.915831663326653	-1.7324083208869836	-2.175572729775366	-1.5646204278032858	-1.7463431214081386	-1.760643397463467	-1.105334591147847	-1.8338240237009251	-1.142568222173938	-1.140769103077604	-0.9285447293771955	-1.7732183240693784	-1.1646751136406293	-1.7155205458343614	-1.6625392648868826	-1.2150396749375278	-2.6136734789990896	-2.2204819463630803	-1.6312672437081566	-2.2035984318311232	-1.6489811942676307
4.927855711422846	-1.7356617721936187	-2.0049283959347415	-1.368912153353798	-1.6798224458828712	-1.7439499924314616	-1.1186514820467028	-1.5629785294151781	-1.1196374730827063	-1.1903572526784345	-1.063436167974761	-1.755628336068669	-1.1081826619423534	-1.6375850434165837	-1.6081913733381838	-1.2026034968685906	-2.6520581105540986	-2.2003009356845875	-1.6478236495232021	-2.1175941878882596	-1.6062264979094105
4.939879759519038	-1.7366236881469825	-2.212424821014049	-1.445456741443429	-1.5368682907104638	-1.7040321966033387	-1.4688659446049235	-1.5837526674668165	-1.1449939985182487	-1.0032866664045546	-0.8530076270543426	-1.7561218769095555	-1.109722865115041	-1.6569817892854035	-1.610496051952579	-1.194048112691548	-2.5282077908477203	-2.2382917173186194	-1.6900333357508168	-2.2623817782258033	-1.6176630505296965
4.95190380761523	-1.9113415782975836	-1.90112626736419	-1.2775622052240883	-1.7292053422614913	-1.738866032933979	-1.4255163419951462	-1.5954606591417826	-1.0687647979891448	-1.090565573044842	-1.0372597487048	-1.9914202587145677	-1.0819534284654804	-1.6132943864674854	-1.735466986234688	-1.2728208145846873	-2.598960656341196	-2.090603029207907	-1.6852231625374208	-2.06556352948986	-1.6268934104737023
4.963927855711423	-1.675879984858518	-2.1589733226562005	-1.14977467588746	-1.6678975307821589	-1.7663319587491968	-1.1118274794795124	-1.5827376185650768	-1.0453715368487184	-1.0524558145822875	-0.9995044411117924	-1.8314538319919733	-1.1539888133307568	-1.6277548147560474	-1.6060523277053496	-1.2333129036494737	-2.5836167335427107	-2.014240177527856	-1.7856060864211056	-2.2307974314167662	-1.593556709676998
4.975951903807615	-1.7293184101924006	-1.9525531915404846	-1.1634327922121361	-1.4989813194311643	-1.533851592630639	-1.3339315172277255	-1.5610153491941698	-1.0536261649513228	-1.0059560114872403	-1.1233410201771445	-1.7207413949283468	-1.0682238952979646	-1.6795454022684237	-1.5869184051695835	-1.2058141114978937	-2.4514585025738604	-2.027257028326146	-1.9685071249662562	-2.11158995402741	-1.5671612204263323
4.987975951903808	-1.6829307183127922	-2.086208987189495	-1.1246519791650698	-1.5572844524473117	-1.7993477719149986	-1.1588132549601393	-1.4433593455849663	-1.0891916218161697	-1.086462337827685	-1.0459236944326251	-1.821847703101031	-1.1044836552741204	-1.6661259317057528	-1.4763769360056354	-1.2222023367558021	-2.4554377166978965	-1.8864425415658026	-1.9369604219724839	-2.1963814026482598	-1.570549095230423
5.0	-1.6493662393690456	-2.019895990330474	-1.3141177500218997	-1.750004138092519	-1.468219697575559	-1.147830014003027	-1.5090243821481564	-0.9814616681053345	-1.0519188837521365	-0.9188225786332997	-1.8401440097653898	-1.1183637291013837	-1.5847031621721015	-1.4568216324812386	-1.2255570395395392	-2.725256835356866	-1.840102065501506	-1.921901007228406	-2.110523789507992	-1.5596860322466248
