# Supplementary material for: Stimulus duration encoding occurs early in the moth olfactory pathway
Source: Commun Biol. 2024 Oct 3;7:1252. doi: 10.1038/s42003-024-06921-z (PMC11449909; doi:10.1038/s42003-024-06921-z)
Supplement: Supplementary file 3 — Supplementary Data 1 [file 42003_2024_6921_MOESM3_ESM.zip › Fig 4/A/200ms.csv]

neuron 1	neuron 2	neuron 3	neuron 4	neuron 5	neuron 6	neuron 7	neuron 8	neuron 9	neuron 10	neuron 11	neuron 12	neuron 13
-0.22060000000000918	-0.21700000000001046	-2.483400000000022	-2.8772000000000064	-2.6677000000000293	-0.17120000000000352	-2.4737000000000124	-2.7848000000000086	-2.8975000000000124	-0.22230000000000877	-2.5363000000000158	-1.8018000000000083	-2.389200000000007
-0.21500000000000802	-0.2114000000000093	-2.4722000000000195	-2.8703000000000047	-1.8143000000000076	-0.16200000000001075	-2.4165999999999928	-2.7733000000000105	-2.8887000000000045	-0.21490000000000825	-1.820000000000012	-1.794300000000008	-2.378100000000008
-0.2094000000000104	-0.20500000000001	-1.7143000000000133	-2.863000000000004	-0.354300000000028	-0.15670000000000534	-2.065300000000012	-2.7637000000000187	-2.814800000000024	-0.20980000000000948	-1.527500000000008	-1.6509000000000082	-1.6895000000000142
-0.20450000000000762	-0.20050000000000984	-1.7085000000000197	-2.854100000000007	-0.2149000000000047	-0.14980000000000365	-2.0410000000000013	-2.7551000000000174	-2.808300000000007	-0.20500000000001	-1.504900000000011	-1.631600000000007	-1.6756000000000075
-0.19980000000000792	-0.19600000000000967	-1.7017999999999962	-2.8455000000000057	-0.20890000000000447	-0.14170000000001898	-1.9406999999999972	-2.685900000000008	-2.797900000000003	-0.2009000000000089	-0.8778000000000123	-1.620100000000009	-1.5256000000000018
-0.1948000000000089	-0.1915000000000095	-1.693500000000005	-2.8362000000000096	-0.2032000000000142	-0.13450000000000734	-1.7733000000000108	-2.675500000000018	-2.7540000000000235	-0.19680000000001135	-0.23080000000000672	-0.982900000000009	-1.2066000000000134
-0.19000000000000944	-0.18770000000001125	-0.8372000000000004	-2.7832000000000123	-0.19770000000000215	-0.12819999999999715	-1.7600999999999989	-2.0580000000000114	-2.688000000000021	-0.19270000000001025	-0.2259000000000146	-0.9765000000000061	-0.4975000000000069
-0.18490000000001067	-0.1837000000000099	-0.8310000000000219	-2.7707000000000095	-0.19230000000002184	-0.12240000000000356	-1.3749000000000013	-2.050500000000018	-2.6627000000000054	-0.18840000000000962	-0.22160000000001395	-0.9665000000000081	-0.47460000000001407
-0.18010000000000764	-0.17170000000000946	-0.8236000000000037	-2.7600000000000096	-0.18760000000000793	-0.1161000000000218	-1.009400000000004	-1.4514000000000113	-2.3265000000000144	-0.18440000000000828	-0.2178000000000157	-0.7163000000000086	-0.22740000000000754
-0.17580000000001056	-0.16740000000000882	-0.8171000000000153	-2.7471000000000076	-0.18260000000001247	-0.10890000000001016	-0.993100000000003	-1.4437000000000115	-2.3167000000000018	-0.18050000000001026	-0.21420000000000988	-0.23870000000000607	-0.2237000000000126
-0.170800000000008	-0.15720000000001128	-0.8043000000000167	-2.402200000000012	-0.17780000000002366	-0.09670000000000306	-0.21410000000000656	-1.2221000000000164	-2.306400000000001	-0.1760000000000101	-0.21110000000002066	-0.2330000000000087	-0.22030000000001343
-0.16560000000000946	-0.1480000000000114	-0.7957000000000154	-2.339700000000012	-0.1723000000000116	-0.07390000000001357	-0.2084000000000163	-0.9359000000000084	-2.161000000000006	-0.17080000000001155	-0.2079000000000139	-0.2289000000000076	-0.21720000000001
-0.159700000000009	-0.1389000000000113	-0.6859000000000084	-2.3195000000000094	-0.16730000000001616	-0.046700000000020114	-0.20310000000001088	-0.9241000000000146	-2.0913000000000226	-0.1655000000000097	-0.20480000000001047	-0.2245000000000072	-0.21420000000000988
-0.1542000000000076	-0.07880000000000925	-0.2242000000000008	-2.051600000000012	-0.16220000000001739	-0.029700000000024207	-0.19780000000000547	-0.8356000000000183	-2.085200000000019	-0.15950000000000947	-0.20160000000001793	-0.221100000000008	-0.21120000000000977
-0.14710000000000995	-0.0703000000000113	-0.2202000000000101	-2.04340000000001	-0.15600000000001052	-0.01609999999999906	-0.19250000000000006	-0.82850000000001	-2.0798000000000103	-0.15090000000001175	-0.19840000000001118	-0.2178000000000086	-0.2085000000000054
-0.13960000000000966	-0.05790000000000822	-0.2167000000000076	-2.02970000000001	-0.1488000000000273	0.030499999999984706	-0.18760000000000793	-0.8221000000000107	-2.020600000000006	-0.12460000000000909	-0.19510000000001532	-0.21460000000000895	-0.20540000000000197
-0.1185000000000091	0.012199999999991828	-0.2132000000000051	-2.0162000000000164	-0.14210000000000383	0.10089999999999116	-0.18310000000000065	-0.8146000000000175	-1.966500000000001	-0.11170000000001074	-0.19170000000001614	-0.2117000000000086	-0.20250000000000518
-0.0715000000000085	0.1250999999999916	-0.20980000000000593	-2.0003000000000144	-0.10960000000000497	0.11119999999999203	-0.17840000000001516	-0.22680000000001604	-1.9569999999999983	-0.09510000000001034	-0.18810000000001031	-0.2087000000000085	-0.1997000000000117
-0.057500000000009155	0.705699999999992	-0.20650000000001006	-1.983100000000012	-0.08420000000001443	0.16579999999998557	-0.17370000000000124	-0.22260000000001873	-1.7274999999999967	-0.08430000000001064	-0.18490000000001777	-0.2059000000000079	-0.1968000000000149
-0.0414000000000076	0.8092999999999886	-0.20340000000002084	-0.5796000000000039	-0.049900000000012656	0.1770999999999912	-0.16909999999999065	-0.2189000000000096	-1.7093000000000178	-0.07220000000001042	-0.1810000000000162	-0.20280000000000803	-0.1939000000000039
0.0175999999999899	1.2047999999999905	-0.20019999999999988	-0.5723000000000031	1.1678999999999984	0.2870999999999764	-0.1641999999999985	-0.2155000000000104	-1.703100000000011	-0.023100000000011167	-0.17700000000001131	-0.19980000000000792	-0.19080000000001468
0.06559999999999172	1.2251999999999892	-0.19710000000001066	-0.5619000000000132	1.2967999999999857	0.6528999999999836	-0.15930000000000638	-0.21220000000001454	-1.2201000000000068	0.11109999999998871	-0.17250000000001825	-0.19670000000000804	-0.18760000000000793
0.9299999999999915	1.2358999999999891	-0.1938000000000148	-0.551900000000008	1.3413999999999884	0.6676999999999917	-0.15400000000000097	-0.2091000000000111	-1.2135000000000151	0.3913999999999891	-0.16720000000001284	-0.19370000000000792	-0.17740000000001038
1.071299999999989	1.2460999999999902	-0.1904000000000156	-0.5394000000000052	1.4661999999999817	0.8221000000000014	-0.14879999999999888	-0.20590000000001857	-1.1239999999999999	0.7340999999999898	-0.16240000000000981	-0.19030000000000874	-0.17390000000000788
1.3247999999999915	1.2550999999999906	-0.18700000000001643	-0.4030000000000104	1.8601999999999874	0.8329999999999937	-0.1431000000000086	-0.2026000000000085	-1.10290000000001	0.8804999999999896	-0.15400000000001518	-0.18670000000000647	-0.17010000000000963
1.7711999999999923	1.28429999999999	-0.18310000000000065	-0.3926000000000062	2.0625999999999705	0.8659999999999808	-0.13730000000001502	-0.19930000000001263	-0.9809999999999992	0.8951999999999909	-0.14390000000000674	-0.18310000000000776	-0.16620000000000806
1.800999999999994	1.5260999999999914	-0.17950000000002325	-0.21810000000001145	2.8232999999999846	0.9491999999999858	-0.1313999999999897	-0.19600000000001677	-0.970900000000005	1.0415999999999908	-0.1301000000000176	-0.17940000000000572	-0.16220000000000317
2.0305999999999917	1.534699999999989	-0.1758000000000141	-0.21350000000001507	2.8520999999999743	0.9822999999999762	-0.1250000000000046	-0.1926000000000176	-0.9256000000000075	1.30559999999999	-0.10310000000001657	-0.17510000000000864	-0.15340000000000947
2.0505999999999878	1.6098999999999914	-0.17189999999999833	-0.20950000000001018		1.1032999999999855	-0.11570000000000852	-0.1892000000000184	-0.23220000000001056	1.8380999999999927	-0.0957000000000125	-0.1705000000000087	-0.14820000000000738
2.976299999999994	1.8199999999999923	-0.1675000000000228	-0.20570000000001193		1.1158000000000026	-0.09899999999999415	-0.18590000000000834	-0.2283000000000232	1.9787999999999881	-0.06460000000001748	-0.16570000000000568	-0.14280000000001286
2.9979999999999896	1.8474999999999886	-0.16260000000000224	-0.20190000000001368		1.3472999999999853	-0.07339999999999697	-0.18230000000001673	-0.22470000000001739	1.997599999999987	-0.05120000000001318	-0.1600000000000083	-0.13670000000000931
	1.9072999999999913	-0.15430000000001093	-0.1980000000000121		1.4001999999999792	-0.06209999999999133	-0.17790000000001277	-0.22110000000001157	2.016899999999988	-0.03300000000002007	-0.15490000000000598	-0.12990000000001095
	2.1568999999999923	-0.1442000000000167	-0.19420000000001386		1.4115999999999882	-0.04400000000001575	-0.17360000000001213	-0.21770000000001238	2.0344999999999898	0.004299999999981818	-0.14840000000000692	-0.11400000000000893
	2.69599999999999	-0.13470000000001398	-0.19050000000000472		1.7846999999999822	-0.0017000000000041982	-0.16790000000000765	-0.21460000000002316	2.3471999999999893	0.05569999999998282	-0.14160000000000855	-0.10300000000001325
	2.714899999999992	-0.11510000000001702	-0.18660000000000315		1.7960999999999911	0.025399999999985934	-0.16280000000000888	-0.2114000000000022	2.464699999999989	0.08859999999998075	-0.1319000000000063	-0.09370000000000295
		-0.09240000000000242	-0.18290000000000822		1.8116999999999974	0.05719999999998998	-0.1571000000000186	-0.2084000000000163	2.9085999999999883	0.1839999999999929	-0.12370000000000764	-0.08760000000001361
		-0.07660000000001793	-0.17900000000000665		2.143399999999981	0.07119999999999999	-0.1478000000000083	-0.2050000000000171		0.47669999999998924	-0.11600000000000782	-0.08260000000000395
		-0.059600000000022024	-0.17500000000001598		2.151399999999991	0.1536000000000069	-0.13800000000000984	-0.20189999999999947		0.49029999999998597	-0.10970000000000829	-0.0724000000000064
		-0.05090000000001743	-0.1710000000000111		2.1612999999999785	0.2772999999999921	-0.10640000000001243	-0.19870000000000693		0.6291999999999927	-0.09230000000000621	-0.06440000000001084
		-0.04060000000001657	-0.1670000000000062		2.1785999999999843	0.3000000000000067	-0.09330000000001809	-0.19540000000001106		0.7162999999999851	-0.08420000000000732	-0.04740000000001493
		-0.030400000000019023	-0.16220000000000317		2.1930999999999825	0.41650000000000875	-0.08220000000001909	-0.19230000000002184		0.7684999999999842	-0.07020000000000798	-0.02380000000001309
		-0.012000000000005062	-0.15740000000001436			0.4286999999999874	-0.07200000000000734	-0.18890000000002266		1.110499999999983	-0.06240000000000839	0.870799999999998
		0.12839999999999457	-0.15190000000001652			0.6169999999999856	-0.05910000000001964	-0.18559999999999838		1.1246999999999854	-0.04590000000000777	0.8819999999999861
		0.42989999999999884	-0.14510000000000395			0.6684999999999899	-0.0291000000000185	-0.17850000000001848		1.140099999999985	-0.03300000000000586	1.0572999999999932
		0.6753999999999916	-0.13740000000000413			0.7700000000000056	0.010199999999992937	-0.17350000000002302		1.1636999999999869	0.5036999999999938	1.076099999999992
		0.6869999999999787	-0.12560000000001031			0.801600000000003	0.09269999999998896	-0.16780000000000433		1.3241999999999858	0.6009999999999909	1.0836999999999886
		0.7553000000000007	-0.1162000000000109			0.8303999999999927	0.09969999999999396	-0.16220000000001739		1.4003999999999859	0.8179999999999932	1.0923999999999932
		0.7649999999999817	-0.09950000000001075			0.845999999999999	0.19959999999998496	-0.1542000000000076		1.4116999999999915	0.9376999999999913	1.110099999999998
		1.1517000000000006	-0.07430000000001263			0.8643000000000096	0.3121999999999854	-0.14740000000000925		1.6066999999999847	0.9614999999999927	1.1805999999999937
		1.163399999999991	-0.05280000000000945			0.9771000000000025	0.44339999999999224	-0.13679999999999842		1.6179999999999903	0.9691999999999925	1.193299999999989
		1.171899999999989	-0.03990000000000754			0.9954999999999881	0.610499999999983	-0.13150000000002143		1.6379999999999864	1.1009999999999909	1.2353999999999938
		1.1894000000000016	-0.02550000000001268			1.1798999999999988	0.626399999999985	-0.12210000000002202		1.70959999999999	1.115299999999993	1.2641999999999978
		1.2279000000000007	0.02079999999998955			1.2754999999999892	0.6880999999999868	-0.10700000000000393		1.7617999999999894	1.286499999999992	1.3516999999999892
		1.2357999999999787	0.07899999999998891			1.5163999999999997	0.6981999999999811	-0.08210000000000156		1.7929999999999877	1.4992999999999934	1.5661999999999903
		1.2806999999999913	0.36679999999999313			1.5321999999999842	0.7060999999999875	-0.0706000000000177		1.8026999999999829	1.5068999999999935	1.5765999999999945
		1.317599999999994	0.3834999999999933			1.730600000000005	0.7340999999999933	-0.030300000000015703		1.81459999999998	1.542599999999992	1.742899999999987
		1.4545999999999946	0.6620999999999906			1.7444000000000084	0.7506999999999902	-0.02200000000002439		1.885199999999993	1.5504999999999913	1.7528999999999924
		1.4635999999999807	0.7695999999999923			1.7539999999999862	0.7652999999999917	0.08670000000000294		1.9240999999999913	1.5576999999999923	1.7652999999999919
		1.4805999999999766	0.8755999999999868			2.340300000000009	0.8893999999999902	0.5253999999999859		1.9515999999999805	1.753299999999995	1.7733999999999908
		1.515099999999985	1.135599999999992			2.354099999999984	0.9008999999999883	0.628999999999986		1.9647999999999923	1.7829999999999933	1.7897999999999952
		1.5259000000000025	1.1445999999999923			2.5477999999999907	0.9117999999999806	0.7365999999999768		2.15479999999999	1.7916999999999907	1.8082999999999982
		1.5356999999999867	1.1606999999999867			2.6035999999999957	0.9191999999999847	0.8067999999999766		2.311999999999993	1.9265999999999925	1.950999999999989
		1.6621999999999797	1.1768999999999845			2.61430000000001	1.066099999999987	0.9628999999999859		2.3347999999999827	1.9329999999999918	1.9940999999999844
		1.8147999999999866	1.187799999999991			2.6313000000000057	1.1701999999999895	1.0125999999999873		2.431099999999982	1.9377999999999949	2.0081999999999978
		1.8252999999999941	1.211399999999993			2.808199999999995	1.364899999999987	1.0186999999999908		2.5106999999999813	1.9440999999999908	2.028999999999992
		2.0528999999999895	1.416999999999997			2.955000000000008	1.3732999999999815	1.0560999999999818		2.531299999999983	1.9513999999999916	2.153299999999997
		2.0610999999999775	1.568299999999989				1.38339999999999	1.2123999999999977		2.5502999999999885	2.0163999999999893	2.4241999999999946
		2.0670999999999777	1.5874999999999868				1.424099999999991	1.2935999999999932		2.563799999999982	2.0233999999999943	2.5162999999999967
		2.0731999999999813	1.6328999999999876				1.5111999999999834	1.5396999999999774		2.5902999999999805	2.1181999999999936	2.526499999999994
		2.082999999999994	1.6436999999999908				1.5894999999999821	1.547199999999999		2.817499999999991	2.1276999999999893	2.532299999999988
		2.0894999999999824	1.656399999999986				1.6820999999999866	1.5580999999999914		2.831899999999986	2.3066999999999913	2.649299999999992
		2.3031999999999995	1.6796999999999922				1.7747999999999804	1.57059999999998		2.990899999999992	2.333999999999995	2.7036999999999933
		2.3464999999999874	1.7482999999999957				1.7849999999999921	1.579000000000003			2.8384999999999954	2.8142999999999843
		2.3547999999999787	1.7633999999999856				1.7991999999999804	2.069600000000004			2.8451999999999904	2.8401999999999914
		2.7100000000000035	1.8431999999999915				1.8088999999999897	2.076799999999987			2.853199999999993	2.925599999999984
		2.717999999999985	2.0302999999999924				1.8360999999999832	2.1586000000000025			2.8625999999999925	2.9622999999999946
		2.7276999999999942	2.0387999999999904				1.8460999999999883	2.1701999999999897			2.8740999999999906
		2.739499999999988	2.04819999999999				1.9218999999999893	2.179599999999989			2.88199999999999
			2.1137999999999932				1.9303999999999872	2.2214999999999874			2.9088999999999947
			2.1275999999999966				1.9754999999999923	2.324499999999996
			2.2879999999999923				1.9857999999999931	2.331599999999976
			2.3960999999999855				2.1623999999999866	2.3380999999999927
			2.418799999999986				2.169199999999985	2.3450999999999977
			2.4397999999999866				2.1801999999999806	2.362899999999992
			2.470999999999985				2.2751999999999937	2.4619999999999846
			2.9508999999999856				2.4633999999999885	2.4691999999999963
			2.9863999999999846				2.4766999999999895	2.4817999999999882
			2.998699999999995				2.4862999999999813	2.574499999999996
							2.4959999999999907	2.5817999999999826
							2.5139999999999914	2.629199999999993
							2.5583999999999874	2.6346000000000016
							2.571599999999985	2.7674999999999796
							2.806799999999991	2.87109999999998
							2.928399999999992	2.8805999999999825
							2.9411999999999905	2.8989999999999965
							2.9578999999999906
