# Supplementary material for: Stimulus duration encoding occurs early in the moth olfactory pathway
Source: Commun Biol. 2024 Oct 3;7:1252. doi: 10.1038/s42003-024-06921-z (PMC11449909; doi:10.1038/s42003-024-06921-z)
Supplement: Supplementary file 3 — Supplementary Data 1 [file 42003_2024_6921_MOESM3_ESM.zip › Fig 4/A/20ms.csv]

neuron 1	neuron 2	neuron 3	neuron 4	neuron 5	neuron 6	neuron 7	neuron 8	neuron 9	neuron 10	neuron 11	neuron 12	neuron 13
-2.7945999999999844	-2.6654999999999904	-2.9710999999999887	-2.024099999999986	-0.5010999999999863	-0.13919999999999844	-2.588799999999988	-2.0146999999999866	-1.152799999999988	-0.15599999999998773	-0.6115999999999882	-2.5855999999999812	-2.2438999999999854
-2.7842999999999836	-1.3778999999999786	-2.8955999999999977	-2.01449999999998	-0.48219999999998775	-0.13329999999998732	-2.575399999999998	-2.006699999999977	-1.146299999999989	-0.15139999999999132	-0.6012999999999873	-2.578399999999998	-2.1720999999999857
-2.626500000000003	-1.356199999999983	-2.015499999999999	-2.006699999999977	-0.15829999999998592	-0.12709999999999466	-2.560699999999993	-1.3084999999999911	-1.1395999999999904	-0.14679999999999493	-0.5801999999999867	-2.571899999999981	-2.1602999999999883
-1.2046000000000094	-0.5814999999999872	-2.009899999999998	-1.9964999999999793	-0.15349999999998645	-0.11999999999998635	-2.5327999999999906	-1.3013999999999828	-1.1212999999999904	-0.14219999999999855	-0.5557999999999867	-2.5648000000000013	-2.1381999999999866
-1.1883000000000083	-0.570699999999984	-1.9932999999999867	-1.9853999999999803	-0.14869999999998695	-0.11309999999999888	-1.4775999999999914	-1.29189999999998	-1.1013999999999906	-0.1378999999999979	-0.5450999999999868	-2.5528999999999757	-2.1229999999999865
-1.1535999999999933	-0.14919999999998934	-1.9846999999999855	-1.8671999999999787	-0.14419999999998678	-0.10489999999999668	-1.4601999999999964	-1.2819999999999925	-1.0950999999999875	-0.13349999999999396	-0.4817999999999887	-2.528899999999975	-1.998899999999988
-0.5860999999999978	-0.14339999999998154	-1.9767999999999932	-1.853199999999997	-0.1393999999999873	-0.07649999999999181	-1.4434999999999962	-0.29599999999997406	-0.15729999999998825	-0.12919999999999332	-0.15479999999998698	-2.5189999999999872	-1.3740999999999874
-0.15849999999998546	-0.13429999999997788	-1.9682999999999953	-1.5528000000000008	-0.13489999999998714	-0.06549999999999613	-0.1545999999999981	-0.2885999999999842	-0.1537999999999893	-0.1248999999999927	-0.15169999999998707	-2.5112999999999874	-1.3668999999999865
-0.15300000000000183	-0.1296999999999815	-0.8789999999999867	-1.4505999999999903	-0.1299999999999879	-0.01119999999999835	-0.1489999999999969	-0.2593999999999812	-0.15049999999998986	-0.12019999999999299	-0.1488999999999865	-2.041499999999995	-1.3364999999999863
-0.14790000000000303	-0.12489999999997849	-0.8707999999999987	-1.4413999999999976	-0.12499999999998536	-0.0017999999999989413	-0.14279999999999005	-0.23529999999997697	-0.14729999999999022	-0.11539999999998997	-0.14599999999998614	-2.0360999999999865	-1.3233999999999884
-0.14290000000000758	-0.11959999999998729	-0.8623999999999898	-1.430099999999992	-0.12009999999998612	0.03100000000000988	-0.1371999999999889	-0.1622999999999695	-0.14409999999999057	-0.10989999999999213	-0.14319999999998556	-2.030399999999996	-1.2850999999999853
-0.13860000000000694	-0.1138999999999828	-0.8543999999999943	-1.4139999999999975	-0.11489999999998758	0.10270000000000268	-0.1319999999999868	-0.15799999999996886	-0.14109999999999046	-0.10469999999999004	-0.14039999999998853	-2.0252999999999974	-1.2728999999999853
-0.1343000000000063	-0.10849999999998829	-0.8412999999999857	-0.47500000000000453	-0.10909999999998689	0.1127000000000078	-0.1266999999999956	-0.1540999999999815	-0.13789999999998725	-0.09669999999999447	-0.13729999999998865	-1.5334999999999854	-0.16699999999998696
-0.13000000000000567	-0.10229999999998142	-0.8325999999999953	-0.4672000000000014	-0.10029999999998608	0.4470000000000067	-0.12119999999999777	-0.15059999999997897	-0.13479999999998737	-0.07109999999999729	-0.13419999999998877	-1.526199999999999	-0.15919999999998738
-0.1254999999999984	-0.09209999999998388	-0.15769999999998732	-0.4596000000000049	-0.07209999999998785	0.45830000000001236	-0.11569999999998572	-0.14709999999997647	-0.1307999999999896	0.035600000000006266	-0.13119999999998866	-1.5192999999999972	-0.1560999999999875
-0.12140000000000441	-0.08359999999998592	-0.15429999999998814	-0.4486999999999841	0.05550000000001318	0.5161000000000127	-0.10989999999999213	-0.1436999999999773	-0.12719999999998732	0.08960000000000834	-0.12809999999998878	-1.4998999999999785	-0.15309999999998739
-0.11689999999999713	-0.07379999999998745	-0.15099999999999225	-0.15730000000000247	1.1769000000000145		-0.10459999999998672	-0.14049999999998475	-0.12369999999998839	0.3312000000000137	-0.12459999999998629	-1.2367999999999983	-0.1498999999999877
-0.11210000000000832	-0.04279999999998155	-0.14749999999998975	-0.15220000000000367	1.196900000000014		-0.09989999999998701	-0.1371999999999889	-0.11949999999998752	0.5435000000000128	-0.12099999999998758	-1.205200000000001	-0.14729999999998666
-0.10749999999999772	-0.035899999999979865	-0.1441999999999939	-0.14749999999998975	1.211100000000013		-0.09489999999999156	-0.1337999999999897	-0.11299999999998846	0.6650000000000102	-0.1175999999999884	-1.166099999999982	-0.14409999999998702
-0.10199999999998567	-0.024499999999985117	-0.14059999999998807	-0.14299999999998247	2.1931000000000123		-0.08979999999999279	-0.13049999999999384	-0.10089999999998824	0.9924000000000075	-0.11339999999998752	-1.1244999999999936	-0.14099999999998714
-0.09570000000000391	1.7472000000000105	-0.13689999999999314	-0.13889999999998848	2.2050000000000094		-0.08349999999999681	-0.12689999999998802	-0.05219999999998806	1.8098000000000138	-0.10899999999998712	-1.1111999999999784	-0.13519999999998644
-0.08720000000000595	1.7600000000000091	-0.1331999999999982	-0.13449999999998452	2.3696000000000095		-0.07109999999999729	-0.12239999999998076	-0.0450999999999904	1.8203000000000071	-0.10509999999998555	-1.1019999999999857	-0.12919999999998621
-0.03439999999998691	1.7698000000000218	-0.12949999999998907	-0.12979999999999903	2.4949000000000123		-0.0001999999999884594	-0.11719999999997867	0.010800000000010773		-0.10019999999998631	-1.0948999999999773	-0.12599999999998657
-1.0241807402167069e-14	1.7819000000000114	-0.12499999999999602	-0.12489999999997849	2.8803000000000094		0.009400000000003378	-0.11159999999999172	0.05470000000001149		-0.09499999999998777	-1.084299999999995	-0.11889999999998536
0.8531000000000017	1.7912000000000217	-0.12069999999999538	-0.12050000000000295			0.022700000000004356	-0.1050999999999749	0.062200000000011774		-0.08849999999998871	-1.0084999999999797	-0.11519999999998688
0.8671000000000118	1.802500000000013	-0.11519999999999754	-0.11579999999998904			0.0771000000000055	-0.028499999999990006	0.5967000000000096		-0.07569999999998657	-1.0002999999999918	-0.1114999999999884
1.088399999999997	1.9649000000000183	-0.10829999999999586	-0.11119999999997844			0.0976000000000039	-0.011799999999975636	0.6054000000000106		0.012800000000013217	-0.5691999999999768	-0.1073999999999873
1.9827000000000123	2.0320000000000147	-0.10019999999999697	-0.10619999999998299			0.1110000000000082	-0.004099999999975817	0.8302000000000125		0.040000000000013775	-0.5620999999999969	-0.10269999999998759
	2.0601000000000096	-0.041499999999995235	-0.10069999999999936			0.2815000000000123	0.22380000000002953	1.1013000000000095		0.04920000000001365	-0.5566999999999882	-0.09799999999998789
	2.071300000000012	-0.03289999999999396	-0.0927999999999929			0.6181000000000023	0.8123000000000116	1.1088000000000098		0.37150000000001215	-0.5508999999999946	-0.09179999999998813
	2.1473000000000195	0.012100000000007743	-0.08599999999999454			0.6329000000000105	0.8206000000000029	1.385300000000012		0.5736000000000137	-0.5445999999999844	-0.08389999999998522
		0.21990000000001375	0.015300000000014496			0.6447000000000043	1.0268000000000268	1.3917000000000113		1.1793000000000124	-0.16580000000000042	-0.06999999999998564
		0.7721000000000129	0.08540000000001102			0.6545000000000027	1.0379000000000258	1.4001000000000094		1.2031000000000138	-0.16179999999998132	-0.05879999999998688
		0.7821000000000038	0.09680000000001998			0.9536000000000127	1.0541000000000236	1.4878000000000111		1.2249000000000128	-0.15839999999998214	0.025800000000014894
		0.7892000000000121	0.39870000000000916			0.9746000000000135	1.3326000000000033	1.6165000000000096		1.2699000000000145	-0.15539999999999624	0.03950000000001494
		0.8275000000000046	0.7076000000000033			2.2438000000000113	1.3400000000000216	1.7815000000000123		1.2910000000000115	-0.15229999999997856	0.2748000000000137
		1.317700000000006	0.888300000000005			2.261000000000014	1.3528000000000202			1.3956000000000128	-0.14929999999999266	0.479800000000012
		1.3242000000000087	0.8965999999999963			2.2728000000000077	1.3621000000000163			1.8988000000000125	-0.14619999999997502	1.332200000000015
		1.3314000000000061	0.9037000000000046			2.3107000000000153	1.3686000000000047			1.9072000000000142	-0.14329999999999243	1.3401000000000143
		1.7045000000000141	1.1103000000000134			2.3322000000000043	1.4103000000000248			1.9270000000000107	-0.1401999999999748	1.3481000000000134
		1.7164000000000113	1.489300000000004				1.4342000000000223			1.9374000000000149	-0.1367999999999756	1.361600000000014
		1.7261000000000064	1.4982000000000153				1.5120000000000187			2.054700000000015	-0.13399999999999634	1.377700000000012
		1.737100000000002	1.511800000000012				1.5248000000000173			2.2088000000000148	-0.13070000000000048	1.390100000000015
		1.7475000000000063	1.5245000000000073				1.607600000000009			2.2243000000000106	-0.12779999999998948	1.622700000000013
		1.7565000000000066	1.702200000000023				2.0499000000000263			2.311300000000014	-0.12439999999999031	1.630300000000013
		1.9234000000000049	1.718599999999999				2.0582000000000176				-0.12049999999997453	1.6545000000000134
							2.0677000000000203				-0.11649999999998385	1.737000000000013
							2.0832000000000233				-0.11199999999997658	1.9631000000000154
							2.7852000000000214				-0.10529999999998153	2.232600000000016
							2.79170000000001				-0.09619999999999208	2.2916000000000136
											-0.08790000000000077	2.3681000000000165
											-0.05649999999998159	2.4048000000000127
											0.061400000000010085	2.8252000000000135
											0.7513000000000045
											0.7570000000000232
											0.7682000000000255
											1.2079000000000133
											1.214500000000005
											1.2213000000000034
											1.2302000000000146
											1.238100000000021
											1.8948000000000218
											1.9017999999999984
											1.9092000000000167
											1.9523000000000263
											1.958900000000018
											1.9664000000000113
											1.9848000000000252
											1.9950000000000228
											2.0031000000000074
											2.2294000000000165
											2.2472000000000105
											2.2579000000000247
											2.335700000000021
											2.454400000000011
											2.461100000000006
											2.468599999999999
											2.5727000000000158
											2.5788000000000193
											2.7547000000000037
											2.761000000000014
											2.772200000000016
											2.7865000000000077
