# Supplementary material for: Stimulus duration encoding occurs early in the moth olfactory pathway
Source: Commun Biol. 2024 Oct 3;7:1252. doi: 10.1038/s42003-024-06921-z (PMC11449909; doi:10.1038/s42003-024-06921-z)
Supplement: Supplementary file 3 — Supplementary Data 1 [file 42003_2024_6921_MOESM3_ESM.zip › Fig 4/A/2000ms.csv]

neuron 1	neuron 2	neuron 3	neuron 4	neuron 5	neuron 6	neuron 7	neuron 8	neuron 9	neuron 10	neuron 11	neuron 12	neuron 13
-1.967450000000003	-2.1093499999999956	-1.968550000000004	-1.966350000000002	-2.3895500000000034	-2.732650000000003	-1.9675500000000063	-2.174850000000003	-1.9810499999999998	-1.9679499999999912	-1.9764499999999892	-2.57725000000001	-2.8988499999999995
-1.9610500000000037	-2.09804999999999	-1.9651500000000048	-1.9612500000000033	-2.3677499999999903	-2.723850000000006	-1.962450000000004	-1.970550000000003	-1.9769500000000058	-1.9633499999999806	-1.97304999999999	-2.5704500000000117	-2.8870500000000057
-1.9549500000000002	-2.088849999999997	-1.9614500000000028	-1.9566500000000033	-1.9686500000000002	-2.6898500000000034	-1.9575500000000048	-1.9670500000000004	-1.9732500000000108	-1.958950000000005	-1.967450000000003	-2.1531500000000143	-1.9786500000000053
-1.949749999999998	-2.0739499999999857	-1.957850000000004	-1.9524500000000025	-1.9640500000000038	-2.4778500000000037	-1.9530500000000046	-1.9636500000000012	-1.970050000000004	-1.9545500000000011	-1.9623500000000043	-2.1458500000000136	-1.9709500000000055
-1.944850000000006	-2.06294999999999	-1.954450000000005	-1.9482500000000016	-1.95965	-2.4210500000000046	-1.948350000000005	-1.9604500000000016	-1.967050000000004	-1.9506499999999853	-1.9577499999999937	-2.139050000000001	-1.9673499999999997
-1.9403499999999987	-1.9559499999999908	-1.950950000000006	-1.944150000000004	-1.9553499999999993	-1.9550500000000035	-1.9439500000000045	-1.9573500000000017	-1.9638500000000114	-1.9465499999999913	-1.953449999999993	-2.11835000000001	-1.9638499999999972
-1.935950000000009	-1.9501499999999972	-1.9473500000000037	-1.9405500000000018	-1.951550000000001	-1.9435500000000054	-1.9394500000000043	-1.954150000000002	-1.9604500000000122	-1.942349999999994	-1.949349999999999	-1.9751500000000028	-1.960449999999998
-1.931550000000005	-1.9430499999999888	-1.9440500000000043	-1.9368500000000033	-1.9470499999999937	-1.9224500000000049	-1.9351500000000037	-1.9510500000000022	-1.9573500000000088	-1.9384499999999782	-1.9450499999999984	-1.9716500000000146	-1.9570499999999988
-1.9269500000000086	-1.937149999999992	-1.9403500000000058	-1.9332500000000046	-1.943050000000003	-1.9028500000000044	-1.930450000000004	-1.9481500000000018	-1.954050000000013	-1.9343499999999842	-1.9407499999999978	-1.9682500000000012	-1.954050000000013
-1.922349999999998	-1.9323500000000031	-1.9367500000000035	-1.929750000000002	-1.9383500000000033	-1.8967500000000044	-1.9259500000000038	-1.9451500000000017	-1.9508500000000062	-1.930449999999997	-1.9368500000000104	-1.9649500000000053	-1.951150000000002
-1.917850000000005	-1.927450000000011	-1.9332500000000046	-1.9262500000000031	-1.933849999999996	-1.882350000000006	-1.9216500000000032	-1.9420500000000018	-1.9476499999999994	-1.926350000000003	-1.9324500000000064	-1.9617500000000128	-1.9479500000000094
-1.9131500000000052	-1.9225499999999904	-1.9297500000000056	-1.9220500000000023	-1.9291499999999964	-1.8661500000000046	-1.9172500000000063	-1.9390500000000017	-1.9445500000000102	-1.9220500000000023	-1.9278499999999958	-1.9587500000000126	-1.9449500000000235
-1.9081499999999956	-1.917549999999995	-1.926350000000003	-1.9180500000000045	-1.9243499999999933	-1.8508500000000048	-1.912550000000003	-1.935850000000002	-1.9409500000000044	-1.9176499999999983	-1.9228500000000004	-1.9557500000000125	-1.9421500000000158
-1.9025500000000086	-1.9132499999999943	-1.9224500000000049	-1.9138500000000036	-1.9192499999999946	-1.8441500000000062	-1.907550000000004	-1.9322499999999998	-1.9375500000000052	-1.9127499999999777	-1.9176499999999983	-1.9527500000000124	-1.9392500000000048
-1.8965500000000084	-1.9086500000000122	-1.9183500000000038	-1.9096500000000027	-1.913149999999991	-1.7682500000000054	-1.9026500000000048	-1.9289500000000004	-1.9334500000000112	-1.9068499999999808	-1.911649999999998	-1.9498500000000014	-1.9361500000000156
-1.8892500000000076	-1.903849999999995	-1.912150000000004	-1.9051500000000026	-1.9069499999999984	-1.7621500000000054	-1.8974500000000063	-1.925250000000002	-1.9290500000000073	-1.893549999999994	-1.9028499999999902	-1.9467500000000122	-1.932950000000023
-1.857249999999997	-1.8989500000000028	-1.9061500000000038	-1.8997500000000045	-1.899750000000001	-1.7535500000000042	-1.890850000000004	-1.9213500000000003	-1.9244500000000109	-1.8641499999999844	-1.8677499999999903	-1.9440500000000078	-1.9296499999999988
-1.8449500000000008	-1.8937500000000007	-1.9002500000000033	-1.894250000000003	-1.8892499999999934	-1.7474500000000042	-1.883850000000006	-1.9168500000000002	-1.9195500000000045	-1.8556499999999865	-1.84865000000001	-1.9412500000000144	-1.9261499999999963
-1.8292500000000054	-1.8820500000000102	-1.8926500000000033	-1.8868500000000026	-1.8559499999999964	-1.7385500000000036	-1.8486500000000063	-1.9115500000000019	-1.91415000000001	-1.8341499999999833	-1.8156499999999944	-1.938150000000011	-1.9223500000000122
-1.7585500000000032	-1.8473499999999952	-1.8757500000000036	-1.8797500000000014	-1.8437500000000036	-1.704450000000005	-1.8254500000000036	-1.905850000000001	-1.9078499999999998	-1.79955	-1.7974500000000155	-1.9347500000000117	-1.9184499999999964
-1.7465500000000027	-1.8373500000000043	-1.8509500000000045	-1.8695500000000038	-1.7922499999999992	-1.696750000000005	-1.8144500000000043	-1.8961500000000022	-1.8946500000000022	-1.7749499999999792	-1.7614500000000142	-1.9310500000000026	-1.914550000000009
-1.7283499999999954	-1.790749999999992	-1.836650000000006	-1.8598500000000016	-1.7783499999999925	-1.684150000000006	-1.803050000000006	-1.8857500000000016	-1.885350000000006	-1.7670500000000011	-1.7405500000000025	-1.9272500000000043	-1.9098500000000236
-1.6832500000000046	-1.7824500000000008	-1.8285500000000035	-1.8437500000000036	-1.6615499999999948	-1.5607500000000059	-1.773050000000005	-1.8784500000000008	-1.8759500000000067	-1.7500500000000052	-1.7054500000000026	-1.923450000000006	-1.905550000000023
-1.6713500000000074	-1.6948499999999918	-1.7964500000000037	-1.8294500000000014	-1.6091500000000032	-1.5262500000000045	-1.7270500000000055	-1.8671500000000023	-1.8594500000000131	-1.7391499999999844	-1.6917500000000025	-1.9188500000000097	-1.9002500000000175
-1.636050000000001	-1.683849999999996	-1.7736500000000035	-1.8187500000000014	-1.547749999999997	-1.5194500000000062	-1.7143500000000031	-1.8462500000000013	-1.838049999999999	-1.7293500000000002	-1.6498500000000043	-1.9140500000000067	-1.8948500000000088
-1.603550000000002	-1.6689499999999846	-1.7611500000000042	-1.797850000000004	-1.5282500000000034	-1.5115500000000033	-1.704850000000004	-1.8343500000000006	-1.8189500000000045	-1.678349999999984	-1.6211499999999894	-1.9095500000000136	-1.8883500000000204
-1.545549999999995	-1.6527499999999868	-1.730350000000005	-1.7872500000000038	-1.464949999999991	-1.5013500000000057	-1.6727500000000042	-1.799150000000001	-1.8052500000000045	-1.667850000000005	-1.573550000000001	-1.9043500000000115	-1.8794500000000092
-1.5320500000000017	-1.5821500000000022	-1.7186500000000038	-1.751450000000002	-1.2926499999999983	-1.4928500000000042	-1.6558500000000045	-1.7872500000000002	-1.791750000000011	-1.6107499999999852	-1.5532500000000091	-1.8962500000000126	-1.8709500000000112
-1.4037500000000058	-1.570250000000005	-1.6803500000000042	-1.7366500000000045	-1.2158499999999925	-1.4375500000000052	-1.6019500000000058	-1.7718500000000006	-1.7826500000000074	-1.5994499999999796	-1.5099499999999928	-1.8887500000000053	-1.859350000000024
-1.3863499999999966	-1.4475499999999961	-1.6701500000000031	-1.7014500000000012	-1.1048500000000026	-1.4272500000000043	-1.5871500000000047	-1.7282500000000027	-1.752950000000002	-1.5527499999999925	-1.4486500000000042	-1.8817500000000145	-1.8448499999999974
-1.2945500000000045	-1.4376500000000085	-1.649550000000005	-1.685050000000004	-1.076550000000001	-1.4150500000000044	-1.5391500000000065	-1.7182500000000012	-1.7372500000000066	-1.5416499999999935	-1.4226499999999938	-1.8731500000000132	-1.8295500000000011
-1.2718500000000041	-1.4280500000000025	-1.6136500000000034	-1.627050000000004	-1.01445	-1.3483500000000035	-1.529150000000005	-1.6800500000000014	-1.7056500000000092	-1.5289499999999983	-1.4061500000000144	-1.8633500000000147	-1.819050000000022
-1.216650000000005	-1.415749999999992	-1.5790500000000058	-1.6162500000000044	-0.8785499999999935	-1.1724500000000049	-1.4963500000000032	-1.669550000000001	-1.6901500000000063	-1.4954499999999946	-1.2870500000000114	-1.8326500000000046	-1.797250000000009
-1.121349999999996	-1.4051500000000097	-1.5709500000000034	-1.5956500000000027	-0.8530499999999996	-1.1023500000000048	-1.4801500000000054	-1.6574500000000008	-1.6715499999999999	-1.4793500000000002	-1.2753499999999924	-1.8112500000000047	-1.7826500000000074
-1.0671500000000016	-1.324650000000009	-1.545450000000006	-1.5506500000000045	-0.6326500000000017	-1.0779500000000048	-1.4156500000000065	-1.637550000000001	-1.646050000000006	-1.4541499999999878	-1.2188499999999927	-1.8022500000000043	-1.7574500000000235
-1.0504500000000014	-1.3154499999999878	-1.536050000000003	-1.5185500000000012	-0.5586500000000036	-1.0690500000000043	-1.394950000000005	-1.5990500000000019	-1.6200500000000098	-1.368449999999985	-1.1964500000000164	-1.789550000000009	-1.7312500000000064
-0.9802500000000016	-1.2243500000000047	-1.5068500000000036	-1.495950000000004	-0.4655499999999968	-0.9334500000000041	-1.382350000000006	-1.5831499999999998	-1.6098500000000122	-1.3476500000000051	-1.1478499999999947	-1.753350000000001	-1.706350000000004
-0.8919499999999978	-1.102050000000009	-1.4485500000000044	-1.4809500000000035	-0.4498500000000014	-0.9215500000000034	-1.325950000000006	-1.5503500000000017	-1.5781500000000115	-1.2862499999999848	-1.0933500000000045	-1.7428500000000078	-1.691150000000011
-0.8720500000000051	-1.092450000000003	-1.425850000000004	-1.4436500000000017	-0.2897500000000015	-0.8127500000000047	-1.3155500000000053	-1.5082500000000003	-1.5649499999999996	-1.2779499999999935	-1.048050000000007	-1.7313500000000097	-1.6714500000000108
-0.8570500000000045	-1.0824500000000121	-1.4113500000000059	-1.4341500000000025	-0.18355000000000032	-0.7870500000000042	-1.2835500000000053	-1.4871499999999997	-1.5367500000000014	-1.260749999999991	-0.9792499999999968	-1.72365000000001	-1.6542500000000082
-0.7453500000000055	-1.0348499999999952	-1.3992500000000057	-1.3874500000000012	-0.0969499999999961	-0.7711500000000058	-1.263150000000003	-1.4747500000000002	-1.5275500000000086	-1.2039499999999812	-0.9683500000000045	-1.7120500000000085	-1.6338500000000131
-0.6888500000000057	-1.0263499999999972	-1.3846500000000042	-1.3715500000000027	0.013550000000005724	-0.7402500000000032	-1.1839500000000065	-1.4440500000000007	-1.517350000000011	-1.1565499999999993	-0.8525499999999973	-1.6738500000000052	-1.6001500000000028
-0.6703500000000027	-0.9498499999999872	-1.3647500000000043	-1.3326500000000046	0.6336499999999994	-0.6715500000000034	-1.168650000000003	-1.4159500000000023	-1.5094500000000046	-1.132750000000005	-0.8391500000000072	-1.6649500000000081	-1.5906500000000001
-0.5927499999999988	-0.9414499999999926	-1.3483500000000035	-1.3216500000000018	1.2537500000000072	-0.6493500000000054	-1.157550000000004	-1.401950000000003	-1.4688500000000069	-1.0874499999999792	-0.8240500000000175	-1.6391500000000043	-1.5698500000000202
-0.5753500000000038	-0.9248500000000099	-1.2502500000000047	-1.2901500000000041	1.3322499999999984	-0.5601500000000037	-1.092050000000004	-1.364250000000002	-1.43855000000001	-1.0744500000000023	-0.779950000000003	-1.6135500000000071	-1.5544500000000205
-0.509950000000007	-0.8193500000000036	-1.2401500000000034	-1.276450000000004	1.5197499999999984	-0.5488500000000052	-1.082450000000005	-1.3303500000000028	-1.4199500000000036	-1.06294999999999	-0.7309499999999964	-1.6049500000000059	-1.539050000000021
-0.4101500000000051	-0.8038500000000006	-1.2273500000000048	-1.2643500000000039	1.6059500000000035	-0.4538500000000063	-1.0223500000000065	-1.3191500000000005	-1.4051500000000097	-1.0416499999999935	-0.7141500000000072	-1.5956500000000098	-1.529950000000003
-0.3609500000000061	-0.7135499999999873	-1.1949500000000057	-1.2538500000000035	1.8597500000000018	-0.36305000000000476	-0.9769500000000058	-1.30715	-1.3951500000000046	-1.0058499999999988	-0.6691499999999913	-1.5600500000000075	-1.4805500000000116
-0.34264999999999546	-0.7042499999999912	-1.1860500000000052	-1.1931500000000028	1.9745500000000042	-0.3535500000000056	-0.9215500000000034	-1.285350000000001	-1.3363499999999995	-0.9585499999999918	-0.5294500000000149	-1.5381500000000052	-1.4719500000000103
-0.24835000000000562	-0.6953500000000084	-1.132050000000003	-1.1833500000000043	1.9934500000000064	-0.3330500000000036	-0.9073500000000045	-1.2706499999999998	-1.3188500000000012	-0.9262499999999996	-0.5171500000000044	-1.5002500000000119	-1.440050000000003
-0.16374999999999673	-0.6292500000000025	-1.125550000000004	-1.175850000000004	2.014050000000008	-0.29855000000000587	-0.8863500000000037	-1.241150000000001	-1.2989500000000085	-0.8850499999999961	-0.5009500000000067	-1.485150000000008	-1.4307500000000068
-0.1459500000000027	-0.5821500000000022	-1.1154500000000027	-1.1321500000000029	2.37425	-0.2866500000000052	-0.8257500000000064	-1.2206500000000027	-1.2894500000000058	-0.8597499999999805	-0.43425000000000935	-1.4742500000000014	-1.4091500000000003
0.04335000000000022	-0.5083499999999965	-1.1021500000000053	-1.1195500000000038	2.632749999999998	-0.2614500000000035	-0.8104500000000066	-1.184350000000002	-1.2698500000000088	-0.8022500000000043	-0.39755000000001317	-1.4498500000000014	-1.3893499999999968
0.9274500000000039	-0.41195000000000803	-1.0596500000000049	-1.043650000000003	2.7372499999999995	-0.2473500000000044	-0.7315500000000057	-1.172550000000001	-1.2580500000000008	-0.7713500000000018	-0.3387499999999939	-1.4401500000000063	-1.3776500000000063
1.2568499999999965	-0.391250000000003	-1.0509500000000038	-1.0340500000000041		-0.1997500000000052	-0.7218500000000034	-1.1406500000000008	-1.2229500000000009	-0.7354500000000037	-0.24464999999999648	-1.432250000000014	-1.3614500000000085
1.4575499999999941	-0.28935000000000244	-1.0093500000000049	-1.0220500000000037		-0.16575000000000628	-0.7130500000000062	-1.1163500000000006	-1.199650000000009	-0.7131500000000024	-0.05974999999999753	-1.389350000000011	-1.329050000000013
1.702349999999992	-0.2768499999999854	-0.9728500000000047	-1.0041500000000028		-0.07725000000000648	-0.6931500000000064	-1.0847500000000032	-1.1846500000000084	-0.6851499999999824	-0.0466500000000174	-1.3718500000000127	-1.2947500000000112
1.8123499999999915	-0.14975000000000094	-0.962050000000005	-0.966350000000002		-0.019850000000005252	-0.6076500000000031	-1.0709499999999998	-1.1339500000000022	-0.6521499999999953	0.771149999999988	-1.3404500000000077	-1.259150000000023
2.164950000000001	-0.08045000000000258	-0.9399500000000032	-0.9553500000000028		0.01514999999999489	-0.5632500000000036	-1.0514500000000027	-1.1174500000000087	-0.570250000000005	1.0040499999999888	-1.329850000000011	-1.248450000000009
2.3695500000000003	-0.06554999999999112	-0.9308500000000031	-0.9443500000000036		0.33664999999999523	-0.5114500000000035	-0.9997500000000024	-1.0973500000000094	-0.5537499999999973	1.1670499999999997	-1.3170500000000125	-1.2377500000000232
2.6062499999999993	-0.04514999999999603	-0.9027500000000046	-0.9203500000000027		0.6591499999999932	-0.47085000000000576	-0.9690500000000029	-1.0755500000000104	-0.5445500000000045	1.4714499999999866	-1.3052500000000045	-1.2279500000000105
2.752649999999999	0.002050000000007657	-0.8743500000000033	-0.8980500000000013		0.6710499999999975	-0.46005000000000607	-0.9490499999999997	-1.0564500000000017	-0.493749999999995	1.4985500000000052	-1.289550000000009	-1.208450000000017
2.7782499999999963	0.017250000000000654	-0.8581500000000055	-0.8857500000000016		0.6815499999999979	-0.4061500000000038	-0.9406500000000015	-1.0065500000000078	-0.42084999999999084	1.5257499999999986	-1.273250000000008	-1.1923500000000224
	0.11894999999999456	-0.8269500000000036	-0.8250500000000045		0.9389499999999948	-0.3500500000000031	-0.901250000000001	-0.9886500000000105	-0.4042499999999798	1.9739499999999843	-1.2412500000000115	-1.1548499999999997
	0.4069500000000055	-0.8034500000000051	-0.8098500000000044		0.9468499999999942	-0.3361500000000035	-0.8902500000000018	-0.9794500000000035	-0.359149999999989	2.1328500000000012	-1.2299500000000059	-1.1362500000000075
	0.4790500000000115	-0.7946500000000043	-0.7502500000000012		1.0381499999999981	-0.28065000000000495	-0.8709500000000006	-0.9580500000000036	-0.288149999999991	2.293649999999996	-1.2202500000000107	-1.123750000000019
	0.4982499999999952	-0.7189500000000031	-0.7349500000000013		1.2739499999999957	-0.2603500000000061	-0.8447500000000012	-0.9473500000000037	-0.25564999999999216	2.309149999999999	-1.1909500000000044	-1.0966500000000003
	0.6628500000000024	-0.712050000000005	-0.7250500000000031		1.3586499999999937	-0.23495000000000488	-0.80565	-0.9053500000000021	-0.23274999999999935	2.668649999999996	-1.159750000000006	-1.0683499999999988
	0.9804500000000012	-0.7023500000000027	-0.7112500000000033		1.657549999999997	-0.14125000000000654	-0.7965499999999999	-0.8860500000000009	-0.20364999999999966	2.916450000000008	-1.1384500000000095	-1.0285500000000134
	1.0239499999999957	-0.6931500000000028	-0.6957500000000039		1.6652499999999968	-0.11315000000000452	-0.7596500000000006	-0.8732500000000023	-0.1326500000000017	2.9336500000000107	-1.111650000000001	-1.0137500000000053
	1.1523499999999949	-0.6836500000000036	-0.6405500000000046		1.6729499999999966	-0.10255000000000436	-0.7508499999999998	-0.8453499999999998	-0.11764999999998693		-1.1025500000000115	-1.002850000000013
	1.168649999999996	-0.6209500000000041	-0.6091500000000032		1.7716499999999975	-0.04665000000000319	-0.733550000000001	-0.8205500000000008	-0.10324999999999207		-1.0732500000000051	-0.9856500000000104
	1.1801500000000082	-0.5922500000000035	-0.5990500000000019		1.7795499999999969	-0.02695000000000647	-0.7257500000000014	-0.8004500000000014	-0.054750000000002075		-1.0655500000000053	-0.9355500000000241
	1.5986500000000028	-0.5837500000000055	-0.5685500000000019		1.7885499999999972	0.4444499999999927	-0.6887500000000024	-0.7737500000000104	-0.01484999999998493		-1.0549500000000087	-0.9228500000000004
	1.6151500000000105	-0.5746500000000054	-0.5567500000000045		1.8048499999999983	0.6536499999999954	-0.6577500000000001	-0.7519500000000114	0.029350000000004428		-1.0308500000000045	-0.9013499999999972
	1.6274499999999925	-0.5165500000000058	-0.5448500000000038		1.9232499999999924	0.7706499999999927	-0.6119500000000002	-0.7304500000000083	0.13444999999999752		-0.996250000000007	-0.87575
	1.63764999999999	-0.507350000000006	-0.48675000000000423		1.930449999999997	0.787749999999992	-0.5978500000000011	-0.7139500000000005	0.47285000000000466		-0.9771500000000124	-0.8557500000000182
	1.755949999999995	-0.4943500000000043	-0.4597500000000032		2.099449999999994	0.9329499999999946	-0.5724499999999999	-0.6852499999999999	0.7367500000000113		-0.9625500000000109	-0.8419500000000149
	1.781050000000004	-0.48505000000000464	-0.41975000000000406		2.1718499999999956	0.9548499999999969	-0.5525500000000001	-0.6736500000000127	0.7490500000000218		-0.9499500000000047	-0.8130500000000218
	1.803550000000012	-0.4256500000000045	-0.4072500000000012		2.1826499999999918	0.9695499999999946	-0.532350000000001	-0.6596500000000027	0.9721500000000098		-0.9374500000000019	-0.791650000000022
	2.177550000000007	-0.4160500000000056	-0.38585000000000136		2.2898499999999977	1.2678499999999921	-0.47485	-0.6084500000000084	1.4765500000000138		-0.930050000000012	-0.7722500000000032
	2.310749999999995	-0.39145000000000607	-0.3751500000000014		2.412049999999997	1.2783499999999925	-0.4647500000000022	-0.5952500000000107	1.5699500000000164		-0.9020500000000062	-0.7207499999999989
	2.32575000000001	-0.3784500000000044	-0.31005000000000393		2.431249999999995	1.5914499999999983	-0.4556500000000021	-0.5816499999999998	1.581250000000022		-0.8783500000000011	-0.699650000000009
	2.3759499999999996	-0.3692500000000045	-0.28825000000000145		2.8541499999999935	1.6094499999999918	-0.4484500000000011	-0.5494500000000109	1.6644499999999987		-0.8502500000000062	-0.6872500000000237
	2.3925500000000106	-0.3267500000000041	-0.27935000000000443		2.8686499999999917	1.6425499999999964	-0.3819499999999998	-0.5175500000000035	1.7796500000000144		-0.833550000000006	-0.6621500000000147
	2.4377500000000047	-0.31435000000000457	-0.2672500000000042		2.9514499999999977	1.812549999999998	-0.36795000000000044	-0.4806500000000007	1.865750000000002		-0.8171500000000016	-0.6477500000000198
	2.652750000000008	-0.286050000000003	-0.2213500000000046		2.9654499999999935	1.8268499999999968	-0.35315000000000296	-0.46805000000000874	1.9897499999999972		-0.8068500000000007	-0.6277500000000096
	2.663750000000004	-0.27125000000000554	-0.20895000000000152			1.838749999999994	-0.32065000000000055	-0.458550000000006	2.012550000000015		-0.7771500000000096	-0.6186500000000201
	2.781850000000002	-0.2509500000000031	-0.18455000000000155			1.855749999999997	-0.31085000000000207	-0.44715000000001126	2.0241500000000023		-0.7624500000000047	-0.5888499999999972
	2.791650000000015	-0.208550000000006	-0.1600500000000018			2.0279499999999935	-0.2983500000000028	-0.4059500000000078	2.2341500000000103		-0.7400500000000143	-0.5609500000000089
	2.8052500000000116	-0.19435000000000358	-0.11365000000000336			2.0415499999999973	-0.252950000000002	-0.3768500000000081	2.2478500000000103		-0.7142500000000105	-0.5494499999999967
	2.9457500000000145	-0.16225000000000378	-0.0797500000000042			2.1772499999999972	-0.23345000000000127	-0.36525000000000674	2.53495000000002		-0.6984500000000118	-0.529950000000003
	2.9614499999999957	-0.13915000000000433	-0.06915000000000404			2.189349999999994	-0.2090500000000013	-0.3505500000000019	2.807250000000021		-0.6784500000000016	-0.5033500000000011
	2.9713500000000117	-0.1317500000000038	-0.04035000000000366			2.200149999999997	-0.1910500000000006	-0.33795000000000996	2.813950000000016		-0.6447500000000055	-0.4917500000000139
		-0.11415000000000575	-0.01675000000000182			2.214949999999998	-0.15235000000000198	-0.3140500000000124	2.9494499999999952		-0.6344500000000046	-0.4765500000000209
		-0.06785000000000352	0.0032499999999977547			2.3185499999999983	-0.139050000000001	-0.2702500000000079			-0.6096500000000056	-0.43415000000000603
		-0.05905000000000271	0.04764999999999375			2.330349999999992	-0.12424999999999997	-0.24915000000000376			-0.5959500000000055	-0.4191500000000197
		-0.04185000000000372	0.0648499999999963			2.407549999999997	-0.05845000000000056	-0.22965000000001012			-0.5728500000000061	-0.3725500000000075
		-0.03275000000000361	0.5008499999999962			2.418349999999993	-0.049450000000000216	-0.1927500000000073			-0.548050000000007	-0.35084999999999766
		0.06704999999999828	0.5539499999999968			2.430849999999996	-0.03935000000000244	-0.17365000000001274			-0.5287500000000058	-0.3270500000000034
		0.433449999999997	0.6554499999999983			2.7098499999999923	-0.01735000000000042	-0.13325000000000742			-0.4959500000000112	-0.3007500000000114
		0.46164999999999523	0.6756499999999939			2.721949999999996	0.5006499999999967	-0.1179500000000111			-0.48555000000000703	-0.28175000000000594
		0.4899499999999968	0.6946499999999993			2.8375499999999967	0.5253499999999995	-0.08845000000001235			-0.4700500000000041	-0.24395000000000167
		0.49974999999999525	0.8808499999999988			2.8560499999999927	0.5659499999999973	-0.05745000000000644			-0.44545000000001167	-0.21915000000000262
		0.7413499999999935	0.9938499999999983				0.5792499999999983	-0.045650000000012625			-0.4241500000000009	-0.2031500000000115
		0.7804499999999983	1.0116499999999995				0.6423499999999969	-0.030850000000004485			-0.4118500000000047	-0.19295000000001394
		0.7909499999999987	1.0209499999999956				0.6960499999999961	-0.010850000000008464			-0.3988500000000137	-0.12765000000000626
		0.835449999999998	1.0327499999999965				0.7037499999999959	0.029549999999996857			-0.37885000000000346	-0.11905000000000499
		0.957849999999997	1.042949999999994				0.7110499999999966	0.04544999999999888			-0.3470500000000136	-0.10615000000000308
		0.9660499999999992	1.1654499999999963				0.7190499999999993	0.2284499999999916			-0.3288500000000063	-0.09144999999999825
		0.9746499999999934	1.1796499999999988				0.8179499999999997	0.4836499999999937			-0.3206500000000041	-0.07205000000000794
		1.0117499999999957	1.299949999999999				0.8260499999999986	0.7040499999999916			-0.27955000000000396	-0.04425000000002299
		1.2256499999999981	1.3087499999999999				0.8358499999999971	0.7179499999999983			-0.2628500000000038	-0.025050000000010897
		1.2320499999999974	1.3837499999999956				0.8444499999999984	0.7539499999999997			-0.23515000000000796	0.4474499999999857
		1.2393499999999982	1.4867499999999971				0.9065499999999993	0.7663499999999992			-0.21865000000001444	0.48864999999998915
		1.2553499999999964	1.5041499999999992				0.9586499999999951	0.8492499999999943			-0.20725000000000549	0.7105499999999942
		1.262949999999993	1.5104499999999952				0.967849999999995	0.8568499999999908			-0.1745500000000142	0.8241499999999853
		1.407549999999997	1.52515				1.070649999999997	0.8870499999999986			-0.148250000000008	0.8385499999999801
		1.494849999999996	1.5439499999999988				1.0909499999999959	0.8941499999999927			-0.1121500000000033	0.9350500000000004
		1.5019499999999972	1.624649999999999				1.1397499999999958	0.9029500000000006			-0.09025000000000105	0.9419500000000021
		1.578449999999993	1.6411499999999997				1.1500499999999967	0.9607500000000009			-0.07855000000001056	0.9486499999999971
		1.5852499999999985	1.7521499999999968				1.1773500000000006	0.9739499999999985			-0.062050000000002825	0.9576499999999832
		1.5962499999999942	1.761149999999997				1.1911499999999968	1.0733499999999871			-0.041950000000003485	0.9657499999999963
		1.607649999999996	1.7701499999999974				1.2140499999999967	1.131349999999994			-0.02825000000000344	0.9753500000000024
		1.6415499999999987	1.8941499999999998				1.2742499999999986	1.267449999999993			-0.014950000000002461	0.9988499999999867
		1.6480499999999942	1.909049999999997				1.3052499999999974	1.278149999999993			0.0017499999999976978	1.0246499999999905
		1.6706499999999984	1.9257499999999972				1.3115500000000004	1.3037499999999902			0.029849999999992605	1.0641499999999944
		1.6863499999999938	2.010349999999999				1.3917499999999983	1.358049999999988			0.5188499999999969	1.0942499999999988
		1.6939499999999974	2.0224499999999956				1.4236499999999985	1.3660499999999978			0.5362499999999919	1.1080500000000022
		1.7536499999999968	2.032149999999998				1.4709499999999984	1.4259499999999967			0.6202499999999951	1.1708499999999837
		1.7621499999999948	2.065449999999995				1.5793500000000016	1.4321499999999894			0.6289499999999855	1.229049999999983
		1.9034499999999959	2.140549999999994				1.616849999999996	1.4635499999999944			0.7059499999999979	1.3098499999999937
		1.9133499999999977	2.22785				1.6577499999999965	1.472649999999998			0.7147499999999916	1.353249999999985
		1.9228499999999933	2.240749999999995				1.6977499999999957	1.505549999999996			0.8422499999999893	1.434949999999997
		2.0589499999999923	2.289149999999996				1.7290499999999973	1.5837499999999913			0.8510499999999972	1.4492499999999886
		2.2410499999999978	2.4203499999999956				1.74005	1.618049999999993			0.8654499999999921	1.5066499999999898
		2.2486499999999943	2.4716500000000003				1.772949999999998	1.626850000000001			0.8868499999999919	1.6188499999999912
		2.256749999999993	2.486649999999994				1.829150000000002	1.6355499999999914			0.9083499999999951	1.6790500000000002
		2.262649999999997	2.5393499999999953				1.850550000000002	1.6788499999999935			0.9166499999999864	1.697249999999979
		2.2697499999999984	2.5857499999999938				1.8834499999999998	1.69745			0.9228499999999933	1.7064500000000002
		2.277349999999995	2.597649999999998				1.928650000000001	1.78735			0.9372499999999881	1.757749999999998
		2.356849999999998	2.6466499999999975				1.9361500000000014	1.8030499999999954			0.9983499999999985	1.768549999999987
		2.3633499999999934	2.656449999999996				1.946349999999999	1.8167499999999954			1.0714499999999951	1.7876499999999957
		2.6806499999999964	2.7405499999999954				2.065850000000001	1.8461499999999909			1.0782499999999935	1.858149999999977
		2.709349999999997	2.828049999999994				2.1085499999999975	1.9309499999999922			1.1105499999999857	1.951949999999993
		2.8190499999999936	2.8370499999999943				2.117650000000001	1.9378499999999939			1.1193499999999936	1.9665499999999945
			2.8451500000000003				2.1987500000000004	1.972249999999999			1.201549999999994	1.978549999999995
			2.853549999999995				2.2121499999999976	1.978549999999995			1.3531499999999959	2.046749999999985
			2.8666499999999964				2.2198499999999974	2.0417499999999897			1.3995499999999872	2.0664499999999855
							2.3038500000000006	2.0963499999999975			1.4050499999999992	2.076249999999998
							2.312949999999997	2.1037499999999874			1.4117499999999943	2.1015499999999854
							2.371649999999999	2.167849999999998			1.5023499999999892	2.1762499999999925
							2.492250000000002	2.1792499999999926			1.5091499999999876	2.2754499999999886
							2.502649999999999	2.245549999999991			1.592449999999996	2.3686499999999846
							2.509550000000001	2.3156499999999873			1.679749999999995	2.394649999999995
							2.521750000000001	2.3246499999999877			1.6865499999999933	2.488349999999979
							2.5701500000000017	2.3910499999999892			1.6967499999999909	2.5938499999999856
							2.6088500000000003	2.399549999999987			1.702349999999992	2.6033499999999883
							2.6141499999999986	2.491449999999997			1.708249999999989	2.617249999999995
							2.623149999999999	2.5057499999999884			1.7239499999999985	2.6293499999999987
							2.6914499999999997	2.5113499999999895			1.753349999999994	2.6752499999999877
							2.705249999999996	2.6260499999999887			1.7860499999999853	2.7102499999999843
							2.863949999999999	2.63795			1.8001499999999986	2.7209499999999984
							2.8725500000000004	2.697549999999989			1.8905499999999869	2.8882499999999816
							2.916749999999997	2.71084999999999			1.9222499999999876	2.9821500000000007
							2.932349999999996	2.7353499999999933			1.9321499999999894	2.9943499999999794
								2.744149999999987			1.9650499999999873
								2.8423499999999926			2.0145499999999963
								2.9243500000000004			2.027049999999999
											2.0328499999999927
											2.152049999999999
											2.1580499999999994
											2.1726499999999866
											2.1940499999999865
											2.2006499999999924
											2.209649999999993
											2.295149999999989
											2.3012499999999925
											2.3608499999999957
											2.3696499999999894
											2.403549999999992
											2.4110499999999853
											2.4174499999999988
											2.5879499999999886
											2.5960499999999875
											2.6085499999999904
											2.7080499999999965
											2.714149999999986
											2.7228499999999904
											2.8523499999999977
											2.864649999999994
											2.8711499999999965
											2.8882499999999958
											2.89834999999999
