# Supplementary material for: Stimulus duration encoding occurs early in the moth olfactory pathway
Source: Commun Biol. 2024 Oct 3;7:1252. doi: 10.1038/s42003-024-06921-z (PMC11449909; doi:10.1038/s42003-024-06921-z)
Supplement: Supplementary file 3 — Supplementary Data 1 [file 42003_2024_6921_MOESM3_ESM.zip › Fig 4/F/200ms.csv]

	inh rate	reb rate	diff
0	0.0	4.0	4.0
1	3.3333333333333335	7.5	4.166666666666666
2	3.3333333333333335	15.0	11.666666666666666
3	0.0	14.5	14.5
4	0.0	4.0	4.0
5	6.666666666666667	7.5	0.833333333333333
6	3.3333333333333335	17.0	13.666666666666666
7	0.0	16.0	16.0
8	3.3333333333333335	5.0	1.6666666666666665
9	3.3333333333333335	15.5	12.166666666666666
10	0.0	14.5	14.5
11	0.0	16.5	16.5
