# Supplementary material for: Stimulus duration encoding occurs early in the moth olfactory pathway
Source: Commun Biol. 2024 Oct 3;7:1252. doi: 10.1038/s42003-024-06921-z (PMC11449909; doi:10.1038/s42003-024-06921-z)
Supplement: Supplementary file 3 — Supplementary Data 1 [file 42003_2024_6921_MOESM3_ESM.zip › Fig 4/F/20ms.csv]

	inh rate	reb rate	diff
0	0.0	1.0	1.0
1	0.0	5.5	5.5
2	3.3333333333333335	5.0	1.6666666666666665
3	0.0	3.5	3.5
4	0.0	4.0	4.0
5	6.666666666666667	0.0	-6.666666666666667
6	6.666666666666667	2.5	-4.166666666666667
7	3.3333333333333335	9.5	6.166666666666666
8	0.0	4.0	4.0
9	0.0	1.0	1.0
10	0.0	7.0	7.0
11	0.0	13.5	13.5
12	3.3333333333333335	8.0	4.666666666666666
