# Supplementary material for: Stimulus duration encoding occurs early in the moth olfactory pathway
Source: Commun Biol. 2024 Oct 3;7:1252. doi: 10.1038/s42003-024-06921-z (PMC11449909; doi:10.1038/s42003-024-06921-z)
Supplement: Supplementary file 3 — Supplementary Data 1 [file 42003_2024_6921_MOESM3_ESM.zip › Fig 4/F/2000ms.csv]

	inh rate	reb rate	diff
0	0.0	4.5	4.5
1	3.3333333333333335	12.5	9.166666666666666
2	0.0	17.5	17.5
3	0.0	22.0	22.0
4	0.0	5.5	5.5
5	0.0	12.0	12.0
6	0.0	24.5	24.5
7	3.3333333333333335	23.5	20.166666666666668
8	3.3333333333333335	7.5	4.166666666666666
9	0.0	6.0	6.0
10	0.0	26.0	26.0
11	0.0	20.5	20.5
