# Supplementary material for: Stimulus duration encoding occurs early in the moth olfactory pathway
Source: Commun Biol. 2024 Oct 3;7:1252. doi: 10.1038/s42003-024-06921-z (PMC11449909; doi:10.1038/s42003-024-06921-z)
Supplement: Supplementary file 3 — Supplementary Data 1 [file 42003_2024_6921_MOESM3_ESM.zip › Fig 4/C/200ms.csv]

time (s)	neuron1	neuron2	neuron3	neuron4	neuron5	neuron6	neuron7	neuron8	neuron9	neuron10	neuron11	neuron12	neuron13
-0.993993993993994	9.386245605417031e-124	1.126330835794022e-111	1.8760932231197072e-106	3.701525835242946e-107	1.5431402201764037e-141	1.4738645654516143e-109	3.105526317407796e-106	0.05435420499991559	0.010909102917509206	4.3105013140273436e-107	5.658909076836638e-106	2.2357233074543266e-106	3.2147714328051634e-09
-0.987987987987988	4.526267271794177e-123	5.4859530757200954e-111	1.089042187193206e-105	2.3068827490129983e-106	7.81177595289566e-141	7.306367720003709e-109	1.8157753751500994e-105	2.594698284578958	0.8472112310221653	2.63681604470162e-106	3.1018656898906014e-105	1.2018890957300239e-105	6.356184317850838e-06
-0.9819819819819819	2.1731807104907737e-122	2.658972112387628e-110	6.28183175451957e-105	1.4282611648817423e-105	3.9385467561749845e-140	3.610467854460488e-108	1.055088253112689e-104	29.261991558714477	15.912027240422482	1.602260048348792e-105	1.6902720924158532e-104	6.424284197599596e-105	0.0029689724236326136
-0.975975975975976	1.038864374477846e-121	1.282481342272743e-109	3.60063396499407e-104	8.784571452459836e-105	1.9777166536854934e-139	1.7800622975822653e-107	6.092671642622016e-104	77.96221976226438	78.29915291311345	9.671354197444237e-105	9.156568993493231e-104	3.41426020656353e-104	0.3276265921180954
-0.96996996996997	4.944577982018839e-121	6.155508114306032e-109	2.0507963330019339e-103	5.3673410707512584e-104	9.890858165342521e-139	8.767607646830198e-107	3.496333024482378e-103	49.07132791595849	128.14731029134768	5.798860784430613e-104	4.931177696179835e-103	1.8041710494254522e-103	8.541131814784164
-0.963963963963964	2.343187129969034e-120	2.940033911975942e-108	1.1606915340777085e-102	3.257761729747172e-103	4.926582004321882e-138	4.322150616424492e-106	1.9938778150919064e-102	7.296838336221558	87.69515296591723	3.4538158719809557e-103	2.6400339900415375e-102	9.479073692128484e-103	52.60354390306389
-0.957957957957958	1.1055848563910742e-119	1.39738588027844e-107	6.527722679687763e-102	1.964253748897768e-102	2.4439892798079044e-137	2.1379316803436295e-105	1.1299534519103499e-101	0.2563332462815536	20.75540045807383	2.0434159592390117e-102	1.4051046305840417e-101	4.951755827577939e-102	76.53813614550332
-0.9519519519519519	5.193792021007145e-119	6.609307234414574e-107	3.648018733069546e-101	1.1764981913519425e-101	1.2075210646112375e-136	1.0647100973210084e-104	6.363485871439768e-101	0.002127347562729962	1.3119042415332034	1.2009238781768904e-101	7.434425689493599e-101	2.571910540690171e-101	26.30898297421911
-0.9459459459459459	2.4293181435151846e-118	3.110792974734868e-106	2.0258291582528998e-100	7.00000021668543e-101	5.9419907712348896e-136	5.361345612997077e-104	3.5612217611182245e-100	4.170952671021293e-06	0.020152385594130733	7.01092427740802e-101	3.9104358222409964e-100	1.3281714193014004e-100	2.1364539534741795
-0.93993993993994	1.1313359767811233e-117	1.4570077350459402e-105	1.1178895430757342e-99	4.137290669662234e-100	2.912132081779188e-135	2.7435866984643367e-103	1.980476961665379e-99	1.9319477332059566e-09	7.356957143566997e-05	4.0657078537451947e-100	2.044754971367816e-99	6.819499214682192e-100	0.04098701714254473
-0.933933933933934	5.245732828965397e-117	6.790913274121467e-105	6.129784751204556e-99	2.4290896965542496e-99	1.4214513593417683e-134	1.4345255649444775e-102	1.0944737470085685e-98	2.1140671759941363e-13	6.352804354443504e-08	2.3420607479013577e-99	1.0629067763724067e-98	3.4813643695530907e-99	0.00018576435718714064
-0.9279279279279279	2.421743277243424e-116	3.1497065228795706e-104	3.3399637795731906e-98	1.4167041361084796e-98	6.910266171322279e-134	7.70160669894269e-102	6.010409624112372e-98	5.4651928671538024e-18	1.2962989362875242e-11	1.3401741479215426e-98	5.492705530064005e-98	1.7670294564427387e-98	1.9890319718991417e-07
-0.9219219219219219	1.1131595160552103e-115	1.453742791688161e-103	1.8083748046822542e-97	8.207701890989201e-98	3.3457954577494372e-133	4.2601802680850415e-101	3.2799315524807785e-97	3.337763043827054e-23	7.899631201610797e-16	7.617727089431003e-98	2.821721593728885e-97	8.917316461597841e-98	5.031348943296838e-11
-0.9159159159159159	5.09441205278826e-115	6.676988643222706e-103	9.72938208147057e-97	4.723561959137704e-97	1.613414058920629e-132	2.4305553979579953e-100	1.778634481502264e-96	4.815804076483014e-29	4.0930990299711594e-12	4.301210286147464e-97	1.4410471712112738e-96	4.474242409555799e-97	3.0067021762254948e-15
-0.9099099099099099	2.321336501869323e-114	3.0517522926096832e-102	5.201542604398277e-96	2.7003633336724926e-96	7.748794173935226e-132	1.4278985374447334e-99	9.584500664958005e-96	1.6415171238791288e-35	2.3982442147603413e-08	2.4124428496027013e-96	7.3160712694379044e-96	2.232023306151352e-96	4.244823967516568e-20
-0.9039039039039038	1.0531482179993923e-113	1.3880128927433011e-101	2.7633069231036686e-95	1.5334806811273857e-95	3.7065021113134093e-131	8.603809337604259e-99	5.132313694165873e-95	1.3218595845097525e-42	3.319692511640411e-05	1.3440780336830456e-95	3.692435121084033e-95	1.1070592019130942e-95	1.4157685379922992e-25
-0.8978978978978979	4.7571654860537484e-113	6.28222229015981e-101	1.4587340896552626e-94	8.6504152999259e-95	1.7657784691237032e-130	5.289081959718124e-98	2.730978696592808e-94	2.5147135996021927e-50	0.010855894432273574	7.438631151604422e-95	1.852603882774352e-94	5.4592749376717665e-95	1.1155476570830319e-31
-0.8918918918918919	2.1395103259796452e-112	2.829493348079e-100	7.651968316863676e-94	4.84726989327822e-94	8.378186441687814e-130	3.2984497072572254e-97	1.444061955297378e-93	1.130199304938807e-58	0.838680727900302	4.0894288521376037e-94	9.240310550038264e-94	2.6766417395993863e-94	2.076573460174499e-38
-0.8858858858858859	9.580493483173723e-112	1.268176302885162e-99	3.988597405008411e-93	2.6981004333787933e-93	3.959183789769755e-129	2.0758981189725334e-96	7.587823790877858e-93	1.2000099320944495e-67	15.307033829649374	2.233229622745183e-93	4.581676563039978e-93	1.3047758367376539e-93	9.13208130006515e-46
-0.8798798798798799	4.2713851960709234e-111	5.656218379328723e-99	2.06593777604545e-92	1.4918280599221441e-92	1.8633873514400506e-128	1.3126629900039823e-95	3.962001479561443e-92	3.0100793514256593e-77	66.00138491088299	1.2114491622805141e-92	2.2583732682698747e-92	6.323699465196138e-93	9.487581914643281e-54
-0.8738738738738738	1.8960813297902877e-110	2.5104309593071424e-98	1.0633206686200577e-91	8.19366624477318e-92	8.734588755222189e-128	8.310722427217306e-95	2.055799578430693e-91	1.783855859599652e-87	67.33892137109433	6.527969230424061e-92	1.1066238940330879e-91	3.047161868682873e-92	2.328652085531477e-62
-0.8678678678678678	8.380164639399587e-110	1.1087815073675956e-97	5.438276058797624e-91	4.470289967947212e-91	4.07777838682564e-127	5.254366288681401e-94	1.060040766576129e-90	5.273664934266309e-91	20.308921535275537	3.494234875908033e-91	5.390598404213975e-91	1.4598498609232482e-91	1.3502586717775317e-71
-0.8618618618618619	3.687699339751907e-109	4.873256204030708e-97	2.7638101701971825e-90	2.422646965115944e-90	1.896036159773345e-126	3.311016316170672e-93	4.2605160495010745e-85	2.649076705463411e-90	38.25768352856752	1.8579207282018765e-90	2.6103944326448145e-90	6.953583075073046e-91	1.8496631413441602e-81
-0.8558558558558559	1.6157189754916712e-108	2.131415369329043e-96	1.3957419515715171e-89	1.3041893847469305e-89	8.780342358635804e-126	2.076641009911102e-92	5.180357586459748e-75	1.323017981826288e-89	79.76205672329907	9.813035195439822e-90	1.2566291353635337e-89	3.2930350479889607e-90	5.985929655802822e-92
-0.8498498498498499	7.048285880109107e-108	9.276678811716823e-96	7.004094689222477e-89	6.974070812830318e-89	4.0496559018494893e-125	1.2950774166047557e-91	1.488079412967902e-65	6.569903248445956e-89	40.24133382074602	5.1484988894895e-89	6.013669695316796e-89	1.5504965733350814e-89	4.94188486493351e-103
-0.8438438438438438	3.0613188214102796e-107	4.01783895953965e-95	3.492599885238241e-88	3.7044715989502167e-88	1.8602299582870093e-124	8.025387143743981e-91	1.0098474592860568e-56	3.244235885020066e-88	4.797092779506289	2.68323667139107e-88	2.860902788505084e-88	7.258243904334966e-89	1.576587599682632e-103
-0.8378378378378378	1.3238567001146218e-106	1.7316818673442191e-94	1.7305956515989911e-87	1.9546070607992606e-87	8.510537389514573e-124	4.939283528157279e-90	1.6190070696836862e-48	1.593200180255052e-87	0.13509758514273681	1.389115727720894e-87	1.352998617664217e-87	3.5729227266637526e-88	6.772544294341269e-103
-0.8318318318318318	5.700077484475708e-106	7.427100001898816e-94	8.521034496785606e-87	1.0244363389083296e-86	3.877833626777631e-123	3.0181762759997143e-89	6.132040471012627e-41	7.781865455807728e-87	0.0008988357881565751	7.143630232422051e-87	6.360949821397262e-87	4.2931441073157034e-79	2.8963209870829844e-102
-0.8258258258258259	2.443587564379596e-105	3.169903284514783e-93	4.169067997992275e-86	5.333371507967373e-86	1.759799536850266e-122	1.8306572647327076e-88	5.486868844087597e-34	3.781036994103453e-86	1.4127861386071538e-06	3.649224609877496e-86	2.9728746755718712e-86	2.2354904265882733e-69	1.2331122784875509e-101
-0.8198198198198199	1.0429954616405262e-104	1.3463201025568765e-92	2.0269151594370432e-85	2.758094017914216e-85	7.953880545133034e-122	1.1019987505915132e-87	1.1598650043696225e-27	1.8277569767130696e-85	5.246090686250317e-10	1.8517540953468094e-85	1.381213787626161e-85	2.7500048706023e-60	5.226604662964282e-101
-0.8138138138138138	4.43245460575378e-104	5.6901829166870333e-92	9.792241103554704e-85	1.4167906238708405e-84	3.5804430306783724e-121	6.582909906031058e-87	5.792334184753819e-22	8.79187425294349e-85	4.60212554043833e-14	9.33398552218968e-85	6.379322273436168e-85	7.992035626956363e-52	2.205452883584002e-100
-0.8078078078078078	1.8754847622024714e-103	2.393203905008239e-91	4.700873435478547e-84	7.22920697150404e-84	1.605226460779259e-120	3.901965260866389e-86	6.833812750026577e-17	4.209052735724848e-84	9.537716924692149e-19	4.6736051946622775e-84	2.9289852379854572e-84	5.487122549624012e-44	9.264820820546904e-100
-0.8018018018018018	7.901147139247314e-103	1.001633305316454e-90	2.2424612684246873e-83	3.6640636502265386e-83	7.167664859516164e-120	2.2948471454178907e-85	1.9047405980064828e-12	2.0059545234668624e-83	4.6697506906304174e-24	2.3245452896933046e-83	1.336867913485064e-83	8.90010669580001e-37	3.8746937112467525e-99
-0.7957957957957957	3.3141650045644605e-102	4.171703081422749e-90	1.0629706496504172e-82	1.8446828322353668e-82	3.187578653414166e-119	1.3390979555896493e-84	1.2542147433439152e-08	9.51908473718998e-83	5.434353023093984e-30	1.1484843777691878e-82	6.065801203984783e-83	3.410429608851171e-30	1.613239506880276e-98
-0.7897897897897898	1.3840936620194029e-101	1.728994471195172e-89	5.0068839417800575e-82	9.224986083175183e-82	1.411841577438758e-118	7.752601530371654e-84	1.9510628697405027e-05	4.499052012559927e-82	4.708926850306318e-26	5.636548683514226e-82	2.735998703686508e-82	3.0873536568981417e-24	6.686847872394886e-98
-0.7837837837837838	5.755250537215766e-101	7.130983044946506e-89	2.343493236370912e-81	4.582410734722792e-81	6.228061082745048e-118	4.452981519523009e-83	0.007170243877463337	2.363165111127163e-77	1.5896404626552133e-20	2.7479101168579663e-81	1.2267931235514982e-81	6.602790273381958e-19	2.759339672913068e-97
-0.7777777777777778	2.382706137717913e-100	2.92671745488229e-88	1.089958120842916e-80	2.2610259348588254e-80	2.7362866892296146e-117	2.5375630711864378e-82	0.6225295477878565	9.565427349866493e-68	1.2677662141347138e-15	1.3307389661209869e-80	5.4683235848985505e-81	3.33606419969649e-14	1.1335743770714568e-96
-0.7717717717717718	9.821652495161725e-100	1.1953299708387318e-87	5.03739312523491e-80	1.1081518087366147e-79	1.1973253312185712e-116	1.4346343611520848e-81	12.768894907739838	9.147805495507498e-59	2.388596260769654e-11	6.401537811526981e-80	2.423060215180834e-80	3.9821362397643635e-10	4.636134374203684e-96
-0.7657657657657657	4.030952315341701e-99	4.858145200335631e-87	2.313405718283584e-79	5.39478454107662e-79	5.218006096371187e-116	8.04676176899038e-81	61.90286552696261	2.0667729340623615e-50	1.0631871951316176e-07	3.058981471903157e-79	1.0673357188692959e-79	1.1230904112576491e-06	1.8876573084656142e-95
-0.7597597597597597	1.647190813433971e-98	1.9648480461912055e-86	1.055717424901817e-78	2.6087293018458587e-78	2.264846807743587e-115	4.477695277805747e-80	72.54180924116491	1.103143241049261e-42	0.00011179987912668703	1.4520128781372015e-78	4.6737387178476347e-79	0.0007487310687811044	7.651585625091008e-95
-0.7537537537537538	6.70204922822304e-98	7.907943102959319e-86	4.787331482145529e-78	1.2530342139034687e-77	9.790726533660239e-115	2.4719514682461227e-79	42.39273631806452	1.3910231271158338e-35	0.027774806018609106	6.846445891312585e-78	2.0344831057902991e-78	0.11823800659622936	3.0877411597686547e-94
-0.7477477477477478	2.7154863419800675e-97	3.167195439970445e-85	2.1571941519058257e-77	5.978259659812516e-77	4.215342306139662e-114	1.3538679844298117e-78	75.7459565882025	4.1438124616422923e-29	1.630765651931365	3.2067195718206242e-77	8.803791532214256e-78	4.46553017339028	1.240484930890033e-93
-0.7417417417417418	1.0960465799399934e-96	1.262305552465611e-84	9.659060648436708e-77	2.833110268075417e-76	1.8075595435809412e-113	7.3563592534903e-78	56.47983829424647	2.9162794189904425e-23	22.718836317563344	1.4919623886057146e-76	3.787138284835775e-77	42.061143997624114	4.961388850283485e-93
-0.7357357357357357	4.412680177791394e-96	5.006519652097189e-84	4.297644377967408e-76	1.3336073072096395e-75	7.719589668762166e-113	3.965511837507729e-77	10.10610797365417	4.848657115515124e-18	78.43017551133558	6.89534273528965e-76	1.6194893405368885e-76	114.99414951867243	1.9754962663514383e-92
-0.7297297297297297	1.77939881151231e-95	1.976046062850918e-83	1.9000979168806107e-75	6.23544084243462e-75	3.2835048222295466e-112	2.1207277074975503e-76	0.42734063272067074	1.90448305321763e-13	95.84529358259346	3.16559193549585e-75	6.884467271249545e-76	127.66824765933288	7.830875867697887e-92
-0.7237237237237237	7.282344224592984e-95	7.761856498826562e-83	8.347788005061935e-75	2.895876202704743e-74	1.3909865771338698e-111	1.125173913074763e-75	0.00426904233804654	1.7672421159463043e-09	90.26004945448585	1.443627326384727e-74	4.072416455890308e-74	101.31702118402147	3.0903356516908924e-91
-0.7177177177177176	3.1440861651331634e-94	3.034456445841863e-82	3.644322180731443e-74	1.3358736273796022e-73	5.868810116305724e-111	5.922476045740756e-75	1.0075116777659402e-05	3.87416683730178e-06	39.45475990926029	6.539677739817634e-74	9.558923070796826e-65	81.46982898085645	1.2141215197387978e-90
-0.7117117117117118	1.5697506504468876e-93	1.180945197998656e-81	1.580927813815739e-73	6.120998031927979e-73	2.4661473168087983e-110	3.0926856637606532e-74	5.6173698078491776e-09	0.0020064315150656016	4.508758215511938	2.942786070730745e-73	5.708455547010456e-56	25.387351988429312	4.748756054352607e-90
-0.7057057057057057	1.030536613970676e-92	4.57722110523978e-81	6.814864716844117e-73	2.785797272416276e-72	1.0321190927462122e-109	1.6022010386017288e-73	7.39910588047937e-13	0.24549430453932536	0.12292186776878897	1.3154129886301323e-72	8.053628264925743e-48	1.9815337330793032	1.8490930615756334e-89
-0.6996996996996997	9.157615868450772e-92	1.768512711175506e-80	2.9191227697999435e-72	1.2593490266865828e-71	4.302119271057193e-109	8.234685019397197e-73	2.302442365338229e-17	7.098292695726074	0.009940538104908213	5.840723540968052e-72	2.684280122851272e-40	0.03673580735318101	7.168014739599028e-89
-0.6936936936936937	9.823200193675273e-91	6.825371180068561e-80	1.2425028819086519e-71	5.65471832381499e-71	1.7859813501636392e-108	4.198805614508603e-72	1.692628280217542e-22	48.738500875377945	0.7418851167520485	2.5761566323697307e-71	2.1136223389640994e-33	0.0001609728568076277	2.766306066828421e-88
-0.6876876876876876	1.133154193277641e-89	2.6423689717474072e-79	5.255237785763109e-71	2.5219881381418025e-70	7.384366289152193e-108	2.123994681415751e-71	2.9396641562723543e-28	85.95242721882913	14.212984975960735	1.1287011561115243e-70	3.931789373779333e-27	1.66647251501192e-07	1.0628275279493681e-87
-0.6816816816816818	1.3284621572890437e-88	1.0349621218864349e-78	2.2867625169797264e-70	1.1172265250917877e-69	3.040824676599978e-107	1.0659334511679606e-70	1.2061383894358276e-34	80.29794555306486	64.32768768186632	4.9123213017562606e-70	1.7278912211091723e-21	4.075760820967239e-11	4.065243764297465e-87
-0.6756756756756757	1.5502495822884417e-87	4.168313445943485e-78	1.3954634965109943e-62	4.915916692977082e-69	1.2471289747250668e-106	5.307083958610013e-70	1.1691220820825033e-41	80.11436309577913	68.78185487423065	2.1237121444966714e-69	1.7939314799177746e-16	2.3549553714836406e-15	1.5480024014479192e-86
-0.6696696696696697	1.7882635361047353e-86	1.7738020627367287e-77	5.893491171799732e-54	2.148482479584068e-68	5.094167212206466e-106	2.62138785524205e-69	2.6772312495260654e-49	28.102476694750106	17.37453241653053	9.120226546179871e-69	4.40006004462201e-12	3.214548523225406e-20	5.868375765300046e-86
-0.6636636636636637	2.0345035628095697e-85	8.268660055210464e-77	5.880173271249821e-46	9.326573069877184e-68	2.0724156422049057e-105	1.2845659555658104e-68	1.4483556140259546e-57	2.400042187495263	1.0368493677597468	3.8906009844001735e-68	2.5496152871990834e-08	1.0366224041244643e-25	2.2147537932458087e-85
-0.6576576576576576	2.281203805792192e-84	4.3514534418156144e-76	1.3860245266618914e-38	4.021372613298318e-67	8.396965433911354e-105	6.244990475160308e-68	2.153379313622406e-66	0.04851079511282695	0.014617782914508177	1.6486514490089227e-67	3.490229662551937e-05	7.897406545099917e-32	8.321358934796232e-85
-0.6516516516516517	2.5202544506394523e-83	2.5927117528396695e-75	7.718182337094191e-32	1.7222152838815473e-66	3.3885173034195365e-104	3.012020897736488e-67	1.3334421438286528e-66	0.00023166860343247183	4.868673465729856e-05	6.939722349814894e-67	0.01128747119812915	1.421384905547964e-38	3.112607259140752e-84
-0.6456456456456456	2.7432479233891723e-82	1.70200527473104e-74	1.0153659024140794e-25	7.325890784276015e-66	1.3618801454759132e-103	1.4412381745593718e-66	5.875076991242994e-66	2.6137374921476733e-07	3.830920040838328e-08	2.901726206639925e-66	0.8623878008229545	6.043690310494484e-46	1.1590860360527452e-83
-0.6396396396396397	2.9418103341226077e-81	1.1853286149394412e-73	3.1556872776472955e-20	3.095225531558339e-65	5.451423320156415e-103	6.841732158421055e-66	2.5850395709379795e-65	6.966589363059416e-11	7.121292529376929e-12	1.205235344364543e-65	15.565814586955833	6.070940893181899e-54	4.297029215828149e-83
-0.6336336336336337	3.108059878513929e-80	8.493311212720412e-73	2.3170267847174118e-15	1.2989188093643049e-64	2.1733154397909554e-102	3.2221825508386815e-65	1.135630842469476e-64	4.521604365376404e-15	3.127359906574697e-16	4.972655543638508e-65	66.37497964408381	1.4407531825683647e-62	1.5859234913779741e-82
-0.6276276276276276	3.235101241705874e-79	6.142473641467284e-72	4.019223395593749e-11	5.4141284759337766e-64	8.629337631019358e-102	1.5055304346435637e-64	4.979702769719862e-64	3.435868997446187e-12	3.2445928094838287e-21	2.0380084695571198e-64	66.86521541378552	2.0773530156930854e-66	5.827166919337094e-82
-0.6216216216216216	3.3174907320369316e-78	4.4368010916529775e-71	1.6472668954953849e-07	2.2414598280910573e-63	3.4125104983494083e-101	6.978888308650504e-64	2.1788536268617636e-63	2.067966715357309e-08	7.952539555650842e-27	8.297068638909894e-64	15.913268645648351	7.847086790560963e-66	2.131542489842394e-81
-0.6156156156156156	3.3516197985448655e-77	3.1835400179381874e-70	0.00015957298385027395	9.216971161874767e-63	1.3440405425111899e-100	3.209539936494674e-63	9.509554762207922e-63	2.9407660084771976e-05	4.604842428432738e-33	3.355401327037423e-63	0.8947090706844617	2.9470577642169816e-65	7.762325445366385e-81
-0.6096096096096096	3.3359759315100426e-76	2.2630453807444982e-69	0.03659728191649464	3.764431414109191e-62	5.272208552345376e-100	1.46440879613449e-62	4.138477578238303e-62	0.00988547597314806	6.299223374193692e-40	1.3479238325796959e-62	0.01188413523952369	1.1003963951139196e-64	2.8141745147670857e-80
-0.6036036036036037	3.2712533711462685e-75	1.5916249887998746e-68	2.0016893067570676	1.527085928709941e-61	2.059750591798172e-99	6.629013333171635e-62	1.7951728406414042e-61	0.7876087954932118	2.035741093539299e-47	5.37882387721877e-62	3.7292081932165033e-05	4.084980197369541e-64	1.015714233854957e-79
-0.5975975975975976	3.160301840516578e-74	1.1067970672360554e-67	26.932920236462742	6.152895412191758e-61	8.014539559424387e-99	2.9771966175697152e-61	7.758793714771223e-61	15.09044981470721	1.5542517972022062e-55	2.132113839506574e-61	2.7645788001340774e-08	1.5076863667911516e-63	3.6496682894853284e-79
-0.5915915915915916	3.007918389000526e-73	7.607367194367835e-67	100.33637247499276	2.4623320450545796e-60	3.10588114979993e-98	1.3266138412375227e-60	3.3399876431511807e-60	74.97947429202779	1.6704006764879836e-63	8.395267713092904e-61	4.84177514083337e-12	5.532383621815861e-63	1.305559295667759e-78
-0.5855855855855856	2.820503457619498e-72	5.167376568154095e-66	144.23611427716543	9.787320133664685e-60	1.1987749060371886e-97	5.864997353404955e-60	1.431544110712729e-59	131.59759038527883	5.028363772643381e-63	3.2836723049859664e-60	2.0032887795131928e-16	2.018337392600246e-62	4.649445580590507e-78
-0.5795795795795795	2.60561548692203e-71	3.4684894496412775e-65	142.40574928376515	3.863937922545203e-59	4.608693355287885e-97	2.5726888536018187e-59	6.107006241483591e-59	147.63348438042652	1.8086548538483586e-62	1.2758105171706062e-59	1.95814929256433e-21	7.32074736938789e-62	1.6484170800530232e-77
-0.5735735735735736	2.371467187747485e-70	2.3005289095605275e-64	139.48694333188044	1.5151120251382433e-58	1.7663979414334457e-96	1.1197346478406403e-58	2.5922666878774105e-58	139.42045034257617	6.468762113963651e-62	4.923950373715168e-59	4.521799910201175e-27	2.639959258975719e-61	5.8182773705026165e-77
-0.5675675675675675	2.1264100492269454e-69	1.5077287901132035e-63	97.71166001949764	5.9007431029350846e-58	6.8039564622636005e-96	4.835780436613116e-58	1.0945430251333456e-57	108.81727238265114	2.3005057214621124e-61	1.887740539956249e-58	2.4668354506824503e-33	9.464968161152419e-61	2.0444812137667765e-76
-0.5615615615615616	1.8784516244177094e-68	9.763881056390266e-63	77.05747739955254	2.2825228752260275e-57	2.818573681313499e-95	2.0723371779124646e-57	4.595921666700548e-57	42.657614746434035	8.135092785410484e-61	7.189060319580097e-58	3.179305932446648e-40	3.373814472761231e-60	7.152094174826419e-76
-0.5555555555555556	1.6348432476030095e-67	6.2477429058374905e-62	106.86859839118466	8.769385497897133e-57	1.8468922699838542e-94	8.812919103335347e-57	1.91864431226636e-56	4.868772294624918	2.860484660372244e-60	2.719588642363995e-57	9.680276428619798e-48	1.1957431648053612e-59	2.4908336887789456e-75
-0.5495495495495495	1.401765363197422e-66	3.9502451644308686e-61	103.58318696018252	3.3463234122501975e-56	3.2221553556135037e-93	3.719401509092222e-56	7.961672875427079e-56	0.13644149853247975	1.0001300899427388e-59	1.0219642646228073e-56	7.034454773833709e-56	4.850323250336214e-55	8.636099826347905e-75
-0.5435435435435436	1.1841252342224614e-65	2.4678829872945375e-60	50.83713593051186	1.268266543176122e-55	9.158031043794529e-92	1.557955225588625e-55	3.283358157487081e-55	0.0009091700488319318	3.4770985084991535e-59	3.8147829503346152e-56	3.1637916120607183e-57	5.836052915349542e-47	2.9809315485706622e-74
-0.5375375375375375	9.854691965238054e-65	1.5234365467559868e-59	7.25071059422387	4.7741514641082194e-55	2.774357904323214e-90	6.4775053857161464e-55	1.345432810446722e-54	1.4327531289119738e-06	1.2020684743094536e-58	1.4145098880768201e-55	1.43617435886412e-56	1.6590855483188896e-39	1.024348638492134e-73
-0.5315315315315315	8.080004058453345e-64	9.292301620356227e-59	0.25194732295103106	1.784941782980895e-54	8.268821844835119e-89	2.6735156615673316e-54	5.477351020327763e-54	5.335038211392918e-10	4.132471299816416e-58	5.2100856101712116e-55	6.635574621162272e-56	1.1142474248113764e-32	3.5043305469038544e-73
-0.5255255255255256	6.526843717039591e-63	5.600428525983761e-58	0.002076510316908191	6.628164964302133e-54	2.4001186140234394e-87	1.0955737488365383e-53	2.2150712555041684e-53	4.693314370707877e-14	1.412840635056244e-57	1.9062840548126532e-54	3.1037654631373087e-55	1.767900411964105e-26	1.1935042544771509e-72
-0.5195195195195195	5.194191551613441e-62	3.33517175845269e-57	4.045216529627675e-06	2.44457378680221e-53	6.776303907975342e-86	4.45818975845796e-53	8.897450374326291e-53	9.75409861007806e-19	4.804506907370679e-57	6.928452268672805e-54	1.4623458138899816e-54	6.6266991511593e-21	4.0467401690851424e-72
-0.5135135135135136	4.07245061403415e-61	1.9625200809900692e-56	1.8618326308462282e-09	8.95473616149207e-53	1.860620615900817e-84	1.8018633522068513e-52	3.5494782617569726e-52	4.789148258254743e-24	1.6256119820086463e-56	2.5014626487198015e-53	6.910231609543112e-54	5.868133842782517e-16	1.3660081452491774e-71
-0.5075075075075075	3.1456964655391913e-60	1.141061254964147e-55	2.0244466389153583e-13	3.2579279171190994e-52	4.96843012115506e-83	7.234958245265928e-52	1.4062187799096717e-51	5.555111467149213e-30	5.476163118402646e-56	8.971530604847653e-53	3.2637668939851267e-53	1.2276259685934714e-11	4.590810186808791e-71
-0.5015015015015015	2.3938720478818358e-59	6.555453579714527e-55	5.2003883559735815e-18	1.1772492751980134e-51	1.290255929233226e-81	2.8868466587949654e-51	5.532317745218254e-51	1.522266122704905e-36	1.838974517448657e-55	3.1964138478216965e-52	1.536678494033419e-52	6.067299336781887e-08	1.5364616377607394e-70
-0.49549549549549554	1.7947674962329418e-58	3.721306720576114e-54	3.1567037535287747e-23	4.2250607302827155e-51	3.2585749723120535e-80	1.1450579536975435e-50	2.1612844067669815e-50	9.854888970311769e-44	6.1712708778528655e-55	1.1313542217679799e-51	7.19834604876577e-52	7.084155349139061e-05	5.127262916787109e-70
-0.48948948948948945	1.3256797303224693e-57	2.087310795618131e-53	3.133720474283232e-21	1.506032571737149e-50	8.00340379310404e-79	4.516595316339747e-50	8.384184325008242e-50	4.353762038289874e-50	2.0790682188485224e-54	3.978306549096575e-51	3.350031455511008e-51	0.019540876053938123	1.7161640519495902e-69
-0.48348348348348347	9.646998601791332e-57	1.1568517322823997e-52	3.0329400510210894e-16	5.331777849865846e-50	1.9116874734566593e-77	1.7723965017491596e-49	3.2296600686624184e-49	1.627837311461958e-49	7.090263379418354e-54	1.3899605472635954e-50	1.5473448602440096e-50	1.2733954187605776	5.920344986781475e-69
-0.4774774774774775	6.9162235666211155e-56	6.33530039703016e-52	6.934748299988948e-12	1.874759224547829e-49	4.440728420956842e-76	6.922844811215794e-49	1.2354165267130985e-48	6.287648264395373e-49	2.482071480642514e-53	4.825883206468659e-50	7.0881249644185655e-50	19.60405153081459	2.341605370509126e-68
-0.4714714714714715	4.8850507322680185e-55	3.428117130813812e-51	3.745940533338113e-08	6.547182021217262e-49	1.0031980695547e-74	2.6928418513980727e-48	4.693057585265546e-48	2.422936956957024e-48	9.105604715607273e-53	1.6654297592085217e-49	3.2185340299631873e-49	71.30035415675461	1.366141992646175e-67
-0.4654654654654655	3.3993230012884235e-54	1.8329179354592765e-50	4.780291207185747e-05	2.2709042434524764e-48	2.2040138305346273e-73	1.043723684712018e-47	1.7706100844712506e-47	9.317503083205795e-48	3.587760596742123e-52	5.7150243603881795e-49	1.4481376181385816e-48	61.26336365131358	1.3330410159169215e-66
-0.45945945945945943	2.330446609007487e-53	9.683432240345346e-50	0.014411564453759853	7.823108260824498e-48	4.709091153404371e-72	4.0333580356451387e-47	6.635422561231059e-47	3.576522475757789e-47	1.5476073877525463e-51	1.9512598873110973e-48	6.454698088314855e-48	12.43578738191685	1.7160045666785662e-65
-0.45345345345345345	1.5740167392526432e-52	5.054922987153334e-49	1.0264344085426174	2.6766872818072075e-47	9.78486938480976e-71	1.5549539573733755e-46	2.4703838501681616e-46	1.3705492117833975e-46	7.325419524035817e-51	6.63477892613655e-48	2.8495680754197787e-47	0.5963607300048399	2.3664506796483203e-64
-0.44744744744744747	1.047377223605583e-51	2.6073461836589877e-48	17.270884320343214	9.096141391289835e-47	1.9772797672341698e-69	5.984063340937233e-46	9.139073290494479e-46	5.243636424844586e-46	3.74283030578407e-50	2.249978655293367e-47	1.2458491606035176e-46	0.006756286950700692	3.2599223138017206e-63
-0.4414414414414415	6.866266572349409e-51	1.328867805078192e-47	68.65327314474084	3.070186291234166e-46	3.8857635135951655e-68	2.3000922078378872e-45	3.360439771770576e-45	2.0029420594340238e-45	2.012328835607407e-49	7.626231158764104e-47	5.393846083578142e-46	1.808299801376925e-05	4.409304187382037e-62
-0.4354354354354354	4.434678807979486e-50	6.692121092646559e-47	64.47201137266394	1.029277371327304e-45	7.426424388026982e-67	8.834443251083322e-45	1.228530710190741e-44	7.637611311186356e-45	1.1119815328993769e-48	2.5917228544335848e-46	2.3123525898079685e-45	1.1433944556815849e-08	5.832680322811739e-61
-0.4294294294294294	2.821811147379226e-49	3.330003813438582e-46	14.303571470503078	3.427535797703847e-45	1.3803153423898577e-65	3.3921282694329185e-44	4.467240094400455e-44	2.9068329410949816e-44	6.209419532593769e-48	8.870010110447727e-46	9.815605172381746e-45	1.7079888399862063e-12	7.538898548635685e-60
-0.42342342342342343	1.7689614178163114e-48	1.637286195973507e-45	0.7496888654005703	1.1338388596564217e-44	2.4950084501713082e-64	1.3024105663807682e-43	1.616415014968261e-43	1.1039398192115462e-43	3.467151056889829e-47	3.074878755421343e-45	4.125532668591371e-44	6.02750077182896e-17	9.519142090947939e-59
-0.41741741741741745	1.0925313575619803e-47	7.954326253965193e-45	0.009282841394047642	3.726538815756858e-44	4.38592176351817e-63	5.0011612754199924e-43	5.82309535791723e-43	4.182146272071946e-43	1.9240057995120058e-46	1.087232339620563e-44	1.7168857546593431e-43	5.025193853955173e-22	1.174130526916129e-57
-0.41141141141141147	6.647758501085635e-47	3.8183974514041017e-44	2.7154643095379688e-05	1.2171828762575403e-43	7.497990640996129e-62	1.9206280746948197e-42	2.089771612129925e-42	1.579907255598594e-42	1.0574770073152895e-45	3.949947988035068e-44	7.074652790300668e-43	9.897640251630989e-28	1.4146810968348077e-56
-0.4054054054054054	3.985136086560707e-46	1.8111640836379845e-43	1.8765950533896544e-08	3.99319840863282e-43	1.2465912137679668e-60	7.375736294275514e-42	7.476017098913843e-42	5.949574042653649e-42	5.745861873161111e-45	1.4836890740891132e-43	2.8865593480916076e-42	4.605468416966862e-34	1.6650345313019765e-55
-0.3993993993993994	2.3536329814235688e-45	8.488547862908615e-43	3.063799455614337e-12	8.159946569612738e-38	2.0155723089494624e-59	2.8316570172312315e-41	2.6679100938417905e-41	2.23258430406555e-41	3.0833115544872546e-44	5.78161991937635e-43	1.1662249053663528e-41	5.062695880323045e-41	1.91430179609339e-54
-0.3933933933933934	1.3695041425440665e-44	3.9310444287806625e-42	1.18171677726827e-16	3.8792272432044205e-31	3.1693328984500277e-58	1.08638753481203e-40	9.504200473261367e-41	8.345547654761707e-41	1.6331162068647475e-43	2.335798235971066e-42	4.66585915301766e-41	9.15519754589045e-46	2.14991009108677e-53
-0.3873873873873874	7.850886910969608e-44	1.7987941272709836e-41	1.0767869101423222e-21	4.356856281834204e-25	4.846547665939512e-57	4.163296663430173e-40	3.3823325540958905e-40	3.1067338501070813e-40	8.535378439565027e-43	9.739176652470113e-42	1.8486583034645846e-40	2.7539954171594633e-45	2.358594828134909e-52
-0.38138138138138133	4.434116122289457e-43	8.133059479308979e-41	2.3179786567234376e-27	1.1560180349521812e-19	7.207626479759963e-56	1.592849870410435e-39	1.2032886179023666e-39	1.1514911165775916e-39	4.4011106439311045e-42	4.161102308444787e-41	7.254276769083632e-40	8.248265877099273e-45	2.5276102325008452e-51
-0.37537537537537535	2.4673522973470874e-42	3.63350237289261e-40	1.1788337427369683e-33	7.246355680001794e-15	1.0424307409516791e-54	6.0808368177162e-39	4.2819289885486984e-39	4.2487824772205077e-39	2.2386989312688483e-41	1.8073190823747636e-40	2.8196230645839027e-39	2.456076597856735e-44	2.646009017067286e-50
-0.36936936936936937	1.3526783537112577e-41	1.6039691654968395e-39	2.0497262370302154e-39	1.0730997182086048e-10	1.4662137988410275e-53	2.3151027214434067e-38	1.524891584269033e-38	1.560619094744352e-38	1.1233129935588056e-40	7.921226262804692e-40	1.0856925139081447e-38	7.271114860765938e-44	2.705813904319416e-49
-0.3633633633633634	7.306368871709361e-41	6.996256750335715e-39	8.233269148758751e-39	3.7543600960871023e-07	2.005591818991364e-52	8.785649298044313e-38	5.436485968270211e-38	5.706703008015851e-38	5.559876013412404e-40	3.482030182164908e-39	4.1420548214135206e-38	2.1401294843879308e-43	2.7029070400738592e-48
-0.3573573573573574	3.888282571396472e-40	3.015329407852971e-38	3.512416531533779e-38	0.00031035948188987735	2.6679823465774728e-51	3.3217771419790025e-37	1.940681176798356e-37	2.0778159697152226e-37	2.7144486795120742e-39	1.5280292416982844e-38	1.5660671227394458e-37	6.262668541966545e-43	2.637499484639188e-47
-0.3513513513513513	2.0387784382558764e-39	1.2841132238982687e-37	1.4812725847584087e-37	0.06066820460613947	3.4515844993701963e-50	1.2507753768798453e-36	6.936616178284215e-37	7.535151626506113e-37	1.3072130359963864e-38	6.671453168535541e-38	5.869541124215343e-37	1.8220508921949008e-42	2.514106348347087e-46
-0.34534534534534533	1.0532868416441296e-38	5.403457863428441e-37	6.174683271323481e-37	2.8167112372659835	4.342593980255395e-49	4.6886173507349415e-36	2.4821524197148867e-36	2.7228355245744086e-36	6.209505610205181e-38	2.891120507606315e-37	2.1814039115479324e-36	5.270454111875805e-42	2.3410315822035943e-45
-0.33933933933933935	5.361645016649861e-38	2.246677261765587e-36	2.5439876528995215e-36	31.839573004968603	5.3134317003988605e-48	1.7491902638092693e-35	8.889289971723069e-36	9.809000746824404e-36	2.909459254129624e-37	1.2415316528690057e-36	8.042189797537434e-36	1.5157871763983072e-41	2.1294440607696364e-44
-0.33333333333333337	2.6892854151285452e-37	9.230197150721726e-36	1.0358944056038388e-35	99.05302774365853	6.322606360777614e-47	6.493081214705829e-35	3.1848766585681384e-35	3.5251024808314704e-35	1.3446565727837815e-36	5.277295029329775e-36	2.9425253042480965e-35	4.3349608536064934e-41	1.8921877224378286e-43
-0.3273273273273274	1.3291640793996343e-36	3.747002825184178e-35	4.168715244312027e-35	123.23395790990222	7.316651303703179e-46	2.3977454640735396e-34	1.1410748086265503e-34	1.2646183707801998e-34	6.129907095601884e-36	2.2187060379237175e-35	1.0690843085027556e-34	1.233292101774065e-40	1.642501546661451e-42
-0.3213213213213213	6.473539705653358e-36	1.5030102907849648e-34	1.6579282251204018e-34	100.33824203524928	8.234244478511001e-45	8.80703506052972e-34	4.086421774314125e-34	4.532049250034689e-34	2.7563831760740396e-35	9.221516158337986e-35	3.85946625738417e-34	3.4950043162440083e-40	1.515871271180364e-41
-0.3153153153153153	3.1070555336168186e-35	5.957280266884956e-34	6.516276368813564e-34	99.55811503056901	9.012190484456585e-44	3.2172295421047896e-33	1.4622293993679807e-33	1.623568453750857e-33	1.2225549297809813e-34	3.787653886631826e-34	1.3854286117884226e-33	9.906047446498773e-40	1.537319142147332e-35
-0.30930930930930933	1.4696944857271122e-34	2.3331742633184343e-33	2.531040989140048e-33	97.56327976537358	9.592508826448309e-43	1.1687531869886715e-32	5.226479470773696e-33	5.8175741251455894e-33	5.348602062253997e-34	1.5371036130558841e-33	4.9492494682682876e-33	2.8426706187348305e-39	4.537493771659938e-29
-0.30330330330330335	6.8518510255452275e-34	9.029563805540013e-33	9.715428320400955e-33	89.45945835005114	9.929544954265497e-42	4.2220421897552644e-32	1.865773892130946e-32	2.0859215423065115e-32	2.3081044522627055e-33	6.1621586166802095e-33	1.7610943653559933e-32	8.541521969728895e-39	3.163986398178741e-23
-0.29729729729729726	3.148685571684772e-33	3.453168722836425e-32	3.685413448414575e-32	74.30507316417322	9.99589914434301e-41	1.5165489347759787e-31	6.652185195332472e-32	7.485832733452253e-32	9.824585140844035e-33	2.4401319277527334e-32	6.247795059611171e-32	2.899445971103814e-38	5.2121448067992265e-18
-0.2912912912912913	1.4263807631317058e-32	1.305017890861752e-31	1.3815655707515933e-31	80.6720980281786	9.786105686737128e-40	5.416284019950383e-31	2.3691466868436693e-31	2.6888453494351775e-31	4.124935610713266e-32	9.543618706788624e-32	2.2120358034345907e-31	1.2376637679116901e-37	2.028437531376153e-13
-0.2852852852852853	6.370565333626507e-32	4.87401071415885e-31	5.1182160482746745e-31	30.707193552019877	9.31737699675266e-39	1.923246108879105e-30	8.43085160233089e-31	9.664125239244228e-31	1.7083048252567088e-31	3.6864721025542065e-31	7.823232596258008e-31	6.897815644081747e-37	1.864962490258879e-09
-0.2792792792792793	2.8055388862009754e-31	1.7991286446710116e-30	1.8738295561250517e-30	2.8307652459654293	8.627272094338793e-38	6.789434917112821e-30	2.999051746077637e-30	3.47386444334882e-30	6.9784760592046605e-31	1.4063479099221385e-30	2.7661729756925302e-30	4.609180160218153e-36	4.050809915968109e-06
-0.27327327327327333	1.2184803499923216e-30	6.56437041301736e-30	6.779709219702466e-30	0.06172677750881244	7.768727537793306e-37	2.3827298724432837e-29	1.0669506595984383e-29	1.2479866864375757e-29	2.8119387660551645e-30	5.298459141453898e-30	9.78540488612466e-30	3.32135108729904e-35	0.0020786287355593377
-0.26726726726726724	5.219896617038192e-30	2.3678237096987663e-29	2.4242138350915963e-29	0.00031800475331870666	6.803362661318859e-36	8.312611374317104e-29	3.7981983264983337e-29	4.4769366894906406e-29	1.1176508808009425e-29	1.971408605372179e-29	3.4650179344729046e-29	2.430336658667002e-34	0.2519853477449932
-0.26126126126126126	2.2061399952837703e-29	8.445592156440709e-29	8.566943809564256e-29	3.8704214303049694e-07	5.794231564395037e-35	2.882742159847492e-28	1.353605404461769e-28	1.6021926895191296e-28	4.381973272695611e-29	7.243911757861992e-29	1.2285027334821369e-28	1.7614650099658452e-33	7.216671718512503
-0.2552552552552553	9.200855806465038e-29	2.9797048286491444e-28	2.9922897565330252e-28	1.1128746902948928e-10	4.799193802673607e-34	9.937413933587938e-28	4.831159994169424e-28	5.714661741934338e-28	1.6947666025094915e-28	2.628710990005678e-28	4.361091353805985e-28	1.2530601618527593e-32	48.82722458483111
-0.2492492492492493	3.7875023301724186e-28	1.0403238379873889e-27	1.033118858717581e-27	7.559578443674454e-15	3.86583647952044e-33	3.405248313424335e-27	1.7272315773028274e-27	2.0295720106019595e-27	6.4661858629161345e-28	9.42096909295854e-28	1.5497372092226837e-27	8.721045956220903e-32	78.05160727411095
-0.2432432432432432	1.539293728913731e-27	3.596444654548581e-27	3.526486881153111e-27	1.2131435618794922e-19	3.0284828764429864e-32	1.1600112498399707e-26	6.1858325698253746e-27	7.171214726195182e-27	2.4339901835435792e-27	3.3346506199366325e-27	5.510176977939063e-27	5.931930204155611e-31	29.99834215458211
-0.23723723723723722	6.178121452057559e-27	1.2320575496963376e-26	1.190432606763194e-26	4.684732232233394e-25	2.3073769853453094e-31	3.9289196910341523e-26	2.2187528866529702e-26	2.5191292244338492e-26	9.040152179357753e-27	1.1658434894624017e-26	1.959058444765424e-26	3.942010752021527e-30	14.147653545672494
-0.23123123123123124	2.4495555079391535e-26	4.1868765499391874e-26	3.9759511044701923e-26	3.259331656521409e-26	1.7097452805868685e-30	1.3233640060670502e-25	7.967224295671327e-26	8.793199830554596e-26	3.313621637094406e-26	4.0264353647424303e-26	6.95971619687432e-26	2.5592929405252903e-29	59.54564566072115
-0.22522522522522526	9.597315699522468e-26	1.413264490871051e-25	1.314851819334903e-25	1.2307091007799803e-25	1.2321809364467662e-29	4.434314262064002e-25	2.862459635759223e-25	3.04886440985696e-25	1.1990285815872856e-25	1.3739854701109436e-25	2.4687391318480884e-25	1.623445640025465e-28	72.5872820227984
-0.21921921921921927	3.71693856463618e-25	4.746130376307251e-25	4.310504622123271e-25	4.6033859899937e-25	8.636999053296276e-29	1.478834622786343e-24	1.0282441804636023e-24	1.0499702098468516e-24	4.285008654741698e-25	4.634139116114872e-25	8.73765169102051e-25	1.0063048012584165e-27	20.923550969062937
-0.21321321321321318	1.4234484372682423e-24	1.5888523624075228e-24	1.4034538702227336e-24	1.708724536484029e-24	5.888673548308197e-28	4.911740261286463e-24	3.690082867188535e-24	3.5918920772276815e-24	1.5134312586063046e-24	1.5456421326345999e-24	3.0838402913640395e-24	6.096333796646347e-27	1.4248698079838142
-0.2072072072072072	5.392311448622302e-24	5.3139146634951085e-24	4.551016773670573e-24	8.928858435560174e-22	3.905412736044519e-27	1.6260563695353436e-23	1.3219362332792018e-23	1.2211035769978887e-23	5.288025521536072e-24	5.102150508827864e-24	1.0848656476435604e-23	3.610284564331003e-26	0.0229233604334097
-0.20120120120120122	2.021411540652124e-23	1.7797444110328765e-23	1.4758962153738643e-23	9.9536989428809e-17	2.5197069815576253e-26	5.371319687340393e-23	4.723752885645011e-23	4.128233729313066e-23	1.83047773681782e-23	1.668916283417293e-23	3.803135864703767e-23	2.0904836731390795e-25	8.712537918817588e-05
-0.19519519519519524	7.501937549759871e-23	5.98306544304634e-23	4.814560539442626e-23	2.6399813922123516e-12	1.5816804838408803e-25	1.7727355508794076e-22	1.6825572065079128e-22	1.3892785440425328e-22	6.289912179795026e-23	5.419269276003923e-23	1.328570889440345e-22	1.183854287924269e-24	7.823018886887069e-08
-0.18918918918918914	2.757787273645502e-22	2.0230672119198555e-22	1.591790453783724e-22	1.654172013668488e-08	9.661442111959916e-25	5.85485839234825e-22	5.970557550412662e-22	4.660081686235285e-22	2.1513493582548656e-22	1.7514726464414092e-22	4.626074272082224e-22	6.558815000016019e-24	1.659462242988097e-11
-0.18318318318318316	1.0048585565958514e-21	6.891348278057726e-22	5.380956114633076e-22	2.4486360899075384e-05	5.743939728450283e-24	1.938688547348103e-21	2.1098232508452173e-21	1.5605476973307994e-21	7.349990051218214e-22	5.654385742151696e-22	1.6064116731354524e-21	3.5561140977604357e-23	8.316176565078003e-16
-0.17717717717717718	3.632297064840343e-21	2.367126398533216e-21	1.8759434576599613e-21	0.008563216007076081	3.3246000928248574e-23	6.4495227129897744e-21	7.422823922999434e-21	5.2271680973027985e-21	2.5189896826525377e-21	1.8320448266230173e-21	5.567764930348966e-21	1.8876292266659915e-22	1.0130849357144549e-20
-0.1711711711711712	1.3040308036072633e-20	8.201907525321746e-21	6.786983896319543e-21	0.7075923200877307	1.874046312768861e-22	2.1604249648248476e-20	2.6000903873993016e-20	1.755085949533041e-20	8.701738670036789e-21	5.991803118246111e-21	1.9283453628630618e-20	9.813817553166712e-22	1.39822145678808e-21
-0.16516516516516522	4.6567521978991046e-20	2.8665753586135744e-20	2.5527065281930263e-20	13.840322044679796	1.0292536935807346e-21	7.30281051204445e-20	9.070407469294834e-20	5.920991750063181e-20	3.044330761480605e-20	1.9907668127966832e-20	6.683479176802902e-20	4.999806899640237e-21	6.740930527861847e-21
-0.15915915915915912	1.65737454690752e-19	1.010483454534704e-19	9.947693430252923e-20	65.47870057296134	5.740699943363887e-21	2.495814138361666e-19	3.1531864205169235e-19	2.012008056245932e-19	1.0829430545369694e-19	6.760818361612675e-20	2.322129268060901e-19	2.4974817527499337e-20	3.199874550107428e-20
-0.15315315315315314	5.893370315945497e-19	3.5937112062306553e-19	3.987060316116577e-19	93.33505360791624	3.0235132669019834e-17	8.636065174114867e-19	1.0934313649760055e-18	6.90395131384738e-19	3.9262949959283215e-19	2.358300709418879e-19	8.10348916633605e-19	1.2239216418635988e-19	1.4974615651936223e-19
-0.14714714714714716	2.099719288736165e-18	1.2908013580531113e-18	1.6288095468500474e-18	92.91194041595202	9.369927009632389e-13	3.027623495855115e-18	3.787744466581561e-18	2.3981428880075714e-18	1.4513342249403407e-18	8.4715400933092e-19	2.8459161776255635e-18	5.88852915764127e-19	6.918180408619891e-19
-0.14114114114114118	7.519039161851448e-18	4.691519117878126e-18	6.723802233079036e-18	56.59839298593821	6.866529880415672e-09	1.0752941501346649e-17	1.3132689777980688e-17	8.452480990952397e-18	5.4607118256739704e-18	3.134475330849506e-18	1.0077403838404071e-17	2.7835390957463493e-18	3.1599949161970426e-18
-0.1351351351351351	2.714304328296443e-17	1.72990473154904e-17	2.784802416237985e-17	9.714654644275038	1.1887808158340328e-05	3.8658797180803967e-17	4.568244608040163e-17	3.029337950849597e-17	2.085148580233504e-17	1.1925132576712454e-17	3.603536913672482e-17	1.2939069058968632e-17	1.4292285570594268e-17
-0.1291291291291291	9.900807780029882e-17	6.487807333691394e-17	1.151129796019493e-16	0.4003909459984039	0.004862163524898514	1.405221605485209e-16	1.598716682842314e-16	1.1059184191582215e-16	8.052749161968203e-17	4.653052332433725e-17	1.3026744228867135e-16	5.920468819915977e-17	6.410406658126511e-17
-0.12312312312312312	3.6537530402287664e-16	2.478733406007882e-16	4.732181914422723e-16	0.003903837739230097	0.4698082439996643	5.158372643291675e-16	5.645723906818396e-16	4.1172950828458807e-16	3.135809006085633e-16	1.8573180108380565e-16	4.763311120935609e-16	2.669697063882207e-16	2.855181591587923e-16
-0.11711711711711714	1.3639750636614478e-15	9.64461254333923e-16	1.9305025483588203e-15	8.9931304359587e-06	10.72444941168452	1.9111794750120354e-15	2.0179262401475587e-15	1.563703489174121e-15	1.228719987897163e-15	7.568318522376979e-16	1.7619098037244337e-15	1.1880349655912053e-15	1.2643175099555126e-15
-0.11111111111111116	5.143617824373449e-15	3.811799199653204e-15	7.807359842799976e-15	4.894382470678077e-09	57.835257810819485	7.15108540406205e-15	7.321481360774574e-15	6.053980673427375e-15	4.84087446673265e-15	3.1427873515650208e-15	6.591424715456938e-15	5.226527307303661e-15	5.571371302861119e-15
-0.10510510510510507	1.9553842853126937e-14	1.5233542601893914e-14	3.129944357777454e-14	6.554500907680758e-13	73.68407672116663	2.7086080722490222e-14	2.704401371753377e-14	2.385039461944857e-14	1.919072534647687e-14	1.3275582361400017e-14	2.4936192688631312e-14	2.2781213315716578e-14	2.4450226331662993e-14
-0.09909909909909909	7.481004437791219e-14	6.123361309937099e-14	1.2449939350202505e-13	1.0108143529171057e-13	22.17777206201478	1.0432619625623296e-13	1.0204262045485413e-13	9.536277291876745e-14	7.674082245011912e-14	5.692252913536422e-14	9.542126759931354e-14	9.866650209724198e-14	1.069435631542132e-13
-0.0930930930930931	2.8807439769375413e-13	2.4646208161442146e-13	4.924099046551382e-13	3.945836243755543e-13	1.5769774543857598	4.113815300175339e-13	3.9510766459198615e-13	3.8588226177344917e-13	3.109167394326233e-13	2.4713677643572937e-13	3.697453534881912e-13	4.262148382534146e-13	4.667496560585362e-13
-0.08708708708708712	1.120924416947624e-12	9.916957249823045e-13	1.9441651800006693e-12	1.5675432362831047e-12	0.026490877995235425	1.6745035092716857e-12	1.5803779946139807e-12	1.5770868456697308e-12	1.2847059428454047e-12	1.0840255241983816e-12	1.4545606531801134e-12	1.845461772664365e-12	2.0371253457925357e-12
-0.08108108108108114	4.453694098553853e-12	4.004944585105822e-12	7.715972217289406e-12	6.4009990247337926e-12	0.00010513093622071278	7.093230212405059e-12	6.5901571271766315e-12	6.5135526026609295e-12	5.461678965802081e-12	4.7999660447151765e-12	5.839695128101589e-12	8.061957276515326e-12	8.927584170841174e-12
-0.07507507507507505	1.843441418518013e-11	1.645076320655145e-11	3.1151209418196724e-11	2.7255169377619224e-11	9.857965127301707e-08	3.14513172226892e-11	2.896599729142553e-11	2.7341866001047664e-11	2.4145513469377612e-11	2.1515758058139256e-11	2.4159877103986064e-11	3.5845024220332624e-11	3.956901388286133e-11
-0.06906906906906907	8.194160236472112e-11	7.058927546886597e-11	1.3053395013243423e-10	1.232464676131745e-10	8.71916995283225e-11	1.4623595744681956e-10	1.3565238226377948e-10	1.1839066968518005e-10	1.1232363958676422e-10	9.862807432749688e-11	1.0478604454575181e-10	1.64149687128604e-10	1.7944575997909623e-10
-0.06306306306306309	4.048131679160558e-10	3.2939412197466385e-10	5.861831944547536e-10	6.042409785066353e-10	3.450882833588777e-10	7.112053054506667e-10	6.825819543716538e-10	5.440576104741846e-10	5.569582370625841e-10	4.729802698559384e-10	4.899085301756694e-10	7.872204012813857e-10	8.471591156473686e-10
-0.0570570570570571	2.275919965331421e-09	1.7464220263586269e-09	2.9486164097586647e-09	3.2769461344184004e-09	2.028752399098565e-09	3.5957511426149713e-09	3.7117569215996093e-09	2.771685821343036e-09	2.9915393921688644e-09	2.468076137959356e-09	2.5665029373633408e-09	4.048401280765506e-09	4.263685965088653e-09
-0.05105105105105101	1.462076311206529e-08	1.0860528107001223e-08	1.741337225300981e-08	1.999824731271353e-08	1.3402722619475911e-08	1.8726388581142072e-08	2.195641803744794e-08	1.6460084546741934e-08	1.7859640514062496e-08	1.4733260897157768e-08	1.570842410278467e-08	2.3094075487111935e-08	2.3637372047668984e-08
-0.04504504504504503	1.0693213882972644e-07	8.048769390961855e-08	1.2487665698490628e-07	1.3962872859417583e-07	9.946817575142649e-08	9.924601554331186e-08	1.4326376425852075e-07	1.1865582805607603e-07	1.2398108677379286e-07	1.0475215416296815e-07	1.1606749125733276e-07	1.532662748973557e-07	1.5176039366694593e-07
-0.03903903903903905	9.016399955623073e-07	7.150331853716345e-07	1.1092232104198726e-06	1.1400801269786674e-06	8.33033401017608e-07	5.273055909280508e-07	1.0581737653383893e-06	1.0686292719935853e-06	1.0751681691833368e-06	9.010513236937218e-07	1.0628274067955038e-06	1.2646211919982542e-06	1.22186946093496e-06
-0.033033033033033066	9.048259495066242e-06	7.496161338216984e-06	1.238475192209627e-05	1.1058641107341665e-05	7.90888520672098e-06	2.761837595819548e-06	9.05436969447867e-06	1.2384321193957765e-05	1.2820874094923615e-05	9.367610365770765e-06	1.2592131330431663e-05	1.4361679127345474e-05	1.346431691995025e-05
-0.027027027027027084	0.00010700530551707747	8.683564852036091e-05	0.00016763672730980467	0.0001225603721240792	8.230178486275368e-05	1.4020273451690851e-05	8.741700811844658e-05	0.00018115905453271528	0.00022125856359022917	0.00011403668335315823	0.0001993845275278744	0.0002651531873658377	0.00019953924297259475
-0.02102102102102099	0.0013292856472439563	0.0009936344913153172	0.00238215972070378	0.0013855408904015257	0.0008577786162462022	6.792386635445718e-05	0.0008657650144289629	0.002862822286449656	0.004588343331178211	0.0014601840949233884	0.0036877860815394585	0.0075967456116369635	0.003258246966333535
-0.01501501501501501	0.01483225543934266	0.01004727265261099	0.029717325643038476	0.014061327040419465	0.008065458297826556	0.00030999211858328976	0.007860357396849711	0.03947508836904661	0.08163314722207733	0.01687083450816605	0.06013287483493896	0.19460718579107222	0.04614557385061503
-0.009009009009009028	0.13280920331559315	0.08303128504573636	0.28746533710754396	0.11704695223755952	0.06332064002962796	0.0013190839879119057	0.060270624738133285	0.4096066591372202	0.996917931371889	0.155668253536248	0.6999382424291858	2.8948193698796216	0.48670574219352125
-0.0030030030030030463	0.8988163093396302	0.5361947721046476	2.022385407806481	0.7597765860612452	0.3966912622343423	0.005192765735720854	0.3723070309408808	2.9728549194378395	7.609894760106158	1.0707094949244398	5.2785146958108085	21.664931531940717	3.555578767461621
0.0030030030030030463	4.475897079945281	2.6456784346345215	10.072375752226263	3.752672021019004	1.9377903944352044	0.018803615384860112	1.8089438242548113	14.675064701133966	35.40361631499519	5.322312400300391	25.033767714127034	81.25051131661348	17.5122166009939
0.009009009009008917	16.27407674750984	9.891548117287078	35.34728350839217	13.98064118860701	7.311463592096677	0.06237772453320044	6.844084532096432	49.22563340809391	101.97790894862166	18.97718958069622	75.44784056989971	167.82310245992835	58.16912320416404
0.01501501501501501	43.46019440235134	28.07590265210247	88.51237822467432	39.38402946272606	21.307555505606523	0.1890410361026962	20.148522375416913	114.62218739951862	192.2310211145859	49.04023219376712	151.53699309755268	233.42485324973023	133.34717506605799
0.021021021021021102	86.93509089751349	61.20615732357368	163.10048382632039	84.97802100759058	48.363237046589234	0.5224720402666585	46.48725568145143	193.94677866365956	262.286736975514	94.54469285848064	221.76449459735565	273.72723816185703	221.38113452936642
0.027027027027026973	135.08581918435837	104.86406873425848	232.91613759794706	143.94024260461035	87.03062582280947	1.3157226876662425	85.41020521127182	256.1637658229831	294.95857761490896	142.99204471414552	265.9180756198173	300.95060726028817	286.65158674738774
0.033033033033033066	172.2855007039885	146.4127634961761	276.5170822896584	198.83094090048266	127.8617784523839	3.018566520204219	128.32889836171768	287.82765086289504	303.73053885878153	181.49631068105938	288.29534783592925	316.12236604384185	315.7877844160903
0.039039039039038936	192.85269920329847	174.76556912486834	293.5392900431835	235.48749422957133	159.8851761647281	6.312795032483892	163.8641720657054	296.12943165625865	300.0174276567776	206.50199185629805	296.18597792944456	318.9099120370131	317.9675545123612
0.04504504504504503	201.2188004989921	187.47388239057878	293.81537425495446	252.34193928130378	178.78164732493485	12.050093696147018	186.44837969635023	291.04932643310036	287.4677766640985	219.85816789511657	292.71100224130385	311.0895885755097	304.4397173903804
0.05105105105105112	202.95056108312596	187.7035453125807	284.51354867838467	255.695956317424	187.06874896962432	21.03821412353058	198.0442994098448	278.0875404027357	268.2313884494194	223.30845522587086	280.43567642527677	295.89149473645506	282.1873498218519
0.05705705705705699	200.72781579448687	179.06130314591903	268.9233337345416	251.52017657041893	188.67413622480015	33.69448021810355	203.10714924957526	259.9691398721701	244.8871265041074	218.31967234583811	262.0763854420724	276.46850744753357	256.529279655408
0.06306306306306309	195.414536700915	164.6499984697592	248.93546197267653	242.82406148012365	185.7227130729712	49.699644110773974	204.4708365501525	238.41188907554684	220.27679261706265	206.66408743557793	239.87701596870502	255.26434059947755	232.09740908037168
0.06906906906906896	187.28333487471153	147.6805516546995	226.09311996756915	230.79411762560022	178.91233306939174	67.85607570344429	203.06515147142264	214.85672989931172	197.0027732710961	190.17640639677393	215.54630657370782	233.98287207935084	211.91637386318143
0.07507507507507505	176.47277199917337	130.9492338576455	201.7632039414274	216.09797714811592	168.641415443962	86.29356673789415	199.10397414409093	190.68219891909118	176.77573415152898	170.62319103143616	190.51190749775992	213.71674296764934	196.6165854803466
0.08108108108108114	163.2454395321452	115.96179285704014	177.22751614423973	199.44235189249483	155.47973621779303	102.97737483611003	192.8102411196071	167.10544387208643	160.0647909236234	149.72387230266443	166.05240199978311	195.09020027415758	184.83044245801707
0.08708708708708701	148.1199271938702	102.83311238335904	153.72092159157137	181.66405045593106	140.1906482450853	116.28325785848082	184.53847857329748	145.03437408538068	146.34917012687623	129.10772231289587	143.24813395196114	178.3862740473013	174.53364202841524
0.0930930930930931	131.83191151811081	90.92219559208516	132.3282150418046	163.64353916001212	123.66212072359485	125.36383883989339	174.68298391086202	125.05520717182394	134.72069121745903	110.19202006508003	122.88543201951626	163.66083922714174	164.31528366724913
0.0990990990990992	115.20695645109468	79.59384397727328	113.8115541253677	146.1850089135272	106.84797121270266	130.17181338832586	163.60605984140602	107.53603877187912	124.38309213271177	94.04661942897575	105.41442125260566	150.8348110625081	153.8258847099883
0.10510510510510507	99.0428622050272	68.64445384096955	98.50758816709224	129.92152512997654	90.69740061231288	131.21112287674515	151.63597069472007	92.73068218210895	114.83339219915239	81.29803919490786	90.97461932039509	139.75596533787	143.4608293696154
0.11111111111111116	84.03447010224826	58.31752029636739	86.36338453398375	115.26671029293149	76.05412460957119	129.20604162015255	139.10144080909126	80.80959850875765	105.81285939790702	72.09370819762506	79.4602274602997	130.23198065727155	133.81597964832287
0.11711711711711703	70.72777522329766	49.095011370322425	77.07566174391975	102.4158348041679	63.54526250334015	124.85559581028356	126.36161611496127	71.82595206616277	97.20751091800906	66.1330643065387	70.5969015385188	122.04447512972645	125.3375602335903
0.12312312312312312	59.48816757916369	41.468238228036626	70.24696309923179	91.38538555626458	53.49904179292871	118.73608019881097	113.8102375771827	65.66544093800913	88.99337630313804	62.76750526190826	64.01307177355383	114.9580324747205	118.23522482657637
0.12912912912912922	50.48415546995983	35.78150009304066	65.49049922368089	82.07214302936619	45.92095759482009	111.31891329839655	101.851628240958	62.02117626431176	81.22024087985251	61.15485950916963	59.29659705107908	108.73504594062426	112.52153096986488
0.1351351351351351	43.69536128297266	32.153749816032295	62.4655719743406	74.31245263899757	40.535500721629006	103.03237662210883	90.8575290369498	60.40962850899976	73.99521460489972	60.4318702922825	56.033657105840916	103.157074979516	108.05506504997477
0.14114114114114118	38.94608390718325	30.460612075135554	60.8656472308394	67.92770906512753	36.87888101197655	94.30780836707811	81.11929180755939	60.22404598636654	67.44763403661679	59.859797857570676	53.83328588240088	98.04417105754833	104.56030720135207
0.14714714714714705	35.95405991624608	30.36470218007381	60.39302879995896	62.74967633349493	34.41415142464657	85.58450252967049	72.81027415733895	60.81208206481195	61.683641208210794	58.91120947128818	52.34444152117223	93.26239773732652	101.65282858353343
0.15315315315315314	34.379271885956435	31.38286195771742	60.743726805945066	58.626534674796964	32.63685360654513	77.27826449622572	65.96899938844913	61.5603159095426	56.74896935762097	57.29101315515883	51.27047559717611	88.71627860696985	98.89289856365458
0.15915915915915924	33.86200814848504	32.97250131756798	61.609115568564725	55.41581713173787	31.14699321365876	69.73478417597752	60.5065966242388	61.967598688367346	52.61321145657225	54.906938504940676	50.380725605725054	84.33133902922805	95.86134087095516
0.1651651651651651	34.04796442473404	34.616126699741706	62.68918352014925	52.9726840325577	29.67797932949399	63.190111979825645	56.234984125319386	61.69252387061245	49.17778097956413	51.81465504646831	49.51539102887132	80.03650550906768	92.2328894525992
0.1711711711711712	34.604816116447545	35.88759571805287	63.708932775043635	51.14113387206648	28.08828126322823	57.75210391128871	52.9075054890032	60.567945528009844	46.300566757672364	48.16013414989185	48.58043345701621	75.75487042333462	87.82358799267993
0.17717717717717707	35.23623468374646	36.492162632404664	64.43198514483892	49.75263659034684	26.330859291830006	53.40580757080181	50.26223349588277	58.58479041734942	43.826265625311244	44.13233692065899	47.532996282066094	71.40605193878251	82.60200404613865
0.18318318318318316	35.696513087058605	36.28005512228645	64.66935640502072	48.63284751499477	24.416742296695038	50.0375478051844	48.05951670910482	55.85466774588779	41.612446763833994	39.92957480896881	46.3618596530944	66.91760794625961	76.66812029311377
0.18918918918918926	35.804769688902816	35.237884447482756	64.28392428462314	47.614006917966336	22.38444783410486	47.468855930900446	46.10835752420749	52.563600422459956	39.54555215273286	35.737088936313	45.06922573046718	62.23954424384177	70.2122316580515
0.19519519519519513	35.45496879982344	33.46399269302926	63.19181085742807	46.54916803223598	20.28019778061355	45.49170225794126	44.27957895961994	48.92771631746571	37.54581422009827	31.712104425311033	43.65891493181831	57.35581519797233	63.46793899102849
0.20120120120120122	34.61795637420723	31.13415248058281	61.361490814275065	45.32451802084356	18.148393946648017	43.89896657611576	42.50655193404279	45.157830213230554	35.563653004635505	27.974038396030753	42.132821605155	52.28900451814013	56.6704266775424
0.2072072072072071	33.333829353918745	28.463763992804477	58.81084328893457	43.86720364800212	16.029020252714606	42.50704699757668	40.77612735030467	41.43565734272414	33.571746689139026	24.599401746563448	40.49402198883231	47.09745147906568	50.026398706402176
0.21321321321321318	31.69578589290476	25.67208614088248	55.602076229323906	42.14755914622578	13.958269433052267	41.16993730574635	39.113347092897456	37.901280709537865	31.556807156168674	21.62181660551509	38.75278866435724	41.86652494153698	43.69743792725804
0.21921921921921927	29.828783372873435	22.952986562930647	51.83451802144112	40.17594857845704	11.969692399618097	39.785628240807924	37.563666680948224	34.64980189215804	29.513776372398755	19.037231588147737	36.93155827178952	36.69687518880115	37.795243207560695
0.22522522522522515	27.867186175477784	20.455141436591592	47.635536661894115	37.99534090320051	10.094508820308302	38.29638153370263	36.176005660102085	31.734545719058218	27.443429013426705	16.813395606487244	35.06625715497788	31.692400931603412	32.38544802034681
0.23123123123123124	25.93516167517143	18.272741191892493	43.15015040895513	35.671204555847574	8.360794063406917	36.68455534520929	34.9891262379391	29.17428286065993	25.352833805170714	14.901677100604687	33.20338684681259	26.949866894924643	27.49629742998056
0.23723723723723733	24.132354232646183	16.44592686948327	38.530133192916914	33.28041347134566	6.791888004231623	34.96550949589675	34.02280006808897	26.962306054605712	23.257177990723264	13.24888696714692	31.39397844234136	22.55114846507467	23.128929213347433
0.2432432432432432	22.525891469073446	14.96877094648179	33.923538028825085	30.90069631554179	5.404613917743899	33.17889099707035	33.274144954442804	25.075651828606915	21.18123203306402	11.807007662055376	29.686397995857725	18.558321454212376	19.266931629918354
0.2492492492492493	21.148478761296587	13.801861291840428	29.46553459231538	28.601825874994788	4.20787902944468	31.379391835700805	32.71858260387626	23.48323400150023	19.15913084509896	10.539478499278921	28.119962555658734	15.011370446073236	15.883880821796723
0.25525525525525516	20.001437551088188	12.886479518043153	25.271282546168624	26.439315023793196	3.202063801622078	29.62789453638403	32.31422813446378	22.1521276440058	17.23191784421415	9.423632484937869	26.720691580144734	11.928102690230377	12.948455407055551
0.26126126126126126	19.061088025396554	12.157844552640531	21.431273794725072	24.45092981112733	2.37937526645288	27.98374694295876	32.00823646530578	21.0516882466431	15.443125772518519	8.449730456838699	25.499672237943823	9.305810658903894	10.427359407223577
0.26726726726726735	18.28680569332092	11.5556869232215	18.00923781196311	22.655910991261557	1.7251033063292256	26.498703758483114	31.74367683687661	20.15557306268153	13.833288646876765	7.617603458041715	24.453790428372994	7.124229849454332	8.286628267136972
0.2732732732732732	17.629284681128816	11.0312923246268	15.042387836553083	21.056462812774225	1.219529992397496	25.2128294411342	31.465793791849453	19.442013348127443	12.434547255402858	6.932130755890073	23.568144628027746	5.349344272938541	6.4919850805745885
0.2792792792792793	17.037901321541863	10.550922675458082	12.543551464452587	19.640855301280677	0.8401376106711003	24.152394907602087	31.126920216041963	18.89284810252273	11.266418465823879	6.3986906358999365	22.819334729543655	3.9375979962919496	5.0088299942913075
0.2852852852852852	16.466488345715362	10.096086067667772	10.504606620824035	18.387406026073467	0.5637528473501687	23.329558349881644	30.689722261565826	18.491876387554044	10.333444917532988	6.019427686043997	22.17892211348806	2.840094027297716	3.802268120545038
0.2912912912912913	15.877226056498419	9.661454341489653	8.900630690941174	17.268649931460246	0.36833775433531674	22.743439703867413	30.128796362036333	18.223040356308278	9.624974936038551	5.7908039631808395	21.616575974609244	2.0064168335137738	2.8373817924971365
0.29729729729729737	15.242682229507928	9.251341420461111	7.694241303279423	16.2551426411274	0.2342583075845807	22.382106563740585	29.430865233578842	18.068847879177955	9.116884600598205	5.702544828877894	21.102654400234073	1.387804307217664	2.07978181378941
0.30330330330330324	14.546261539442517	8.875607678215415	6.839726752683021	15.318532860163078	0.14498899087725556	22.224991916962107	28.593929105843745	18.009313945487776	8.774741977400712	5.737819921563659	20.610153809020662	0.9395081510648797	1.4963559919056129
0.30930930930930933	13.78145287357966	8.54570368263226	6.286699108438851	14.433739401202738	0.08731505774590519	22.245344321909876	27.625741456314767	18.02156797969818	8.55776663390498	5.8743424968906455	20.116072899322575	0.6222997384568717	1.056077715599198
0.3153153153153152	12.950299428865065	8.271363623247698	5.983129089123762	13.580240774396911	0.05115623605417282	22.412437781735115	26.541927995782792	18.080154678509242	8.422943874019655	6.0860201550170245	19.602282088115174	0.4031821034294506	0.7307340575630555
0.3213213213213213	12.061482808207717	8.058246264268858	5.8777245899295405	12.742606317753307	0.029155408168891613	22.693406032843278	25.36398738266586	18.157956456531554	8.32876898391713	6.344820118398757	19.05598714532087	0.2554435347655776	0.4954653076125596
0.3273273273273274	11.128334204131676	7.906628456740425	5.921688897261933	11.910459453239493	0.01616284882053899	23.054683932442156	24.117329813791443	18.227589484764064	8.238267718294642	6.622588381082102	18.469850986916562	0.1582279782948837	0.32905741508092073
0.33333333333333326	10.166988842392882	7.8111006634038995	6.0699406260717685	11.078071908635978	0.00871506820099258	23.46311806606492	22.8294432306635	18.26307451465207	8.121116792022065	6.892652498030639	17.841811165510624	0.09580375041670594	0.21397942003430717
0.33933933933933935	9.194805599390625	7.761103689469079	6.281899015818253	10.243758120167792	0.004570463234190616	23.88684373272513	21.52823410551644	18.241559643331726	7.954838982589035	7.131119570829672	17.174615515506073	0.056692438143893846	0.1361984416062563
0.3453453453453452	8.22909674362994	7.742081627889011	6.521940551738974	9.409190532339041	0.0023311681063573533	24.296021618367668	20.240569710754613	18.144875488005994	7.725155589909106	7.317841905316735	16.47509929292535	0.03278459220646021	0.0848297314019838
0.3513513513513513	7.286160092495322	7.737003357695078	6.759621426611145	8.57870642325199	0.001156383661602361	24.663497604533664	18.991044818407126	17.960732563731717	7.425642753563499	7.437060173460994	15.75324174067823	0.018528070656245302	0.051688246494403504
0.3573573573573574	6.380577709284248	7.7280157689171665	6.969740476465646	7.758637292327607	0.0005578776703788818	24.96540874791049	17.800998972720333	17.683421838776802	7.056864805141134	7.477751519944899	15.02106182043396	0.010236658910756957	0.030804147466800137
0.3633633633633633	5.524736912040554	7.6980264967990975	7.132293847032049	6.956668337628057	0.00026174614857617603	25.181721404783897	16.68781251347041	17.313945384425438	6.625158377164292	7.433714792870025	14.29143402815636	0.005535799476611683	0.01795223519393347
0.36936936936936937	4.728533714295467	7.632062410489148	7.232350032388039	6.181227810383074	0.0001194326003630432	25.29666329551343	15.664504770056947	16.85957554757594	6.1412259623531105	7.303423990825769	13.576918939084814	0.002940828791858864	0.01022937041613518
0.37537537537537546	3.9992286065252376	7.51830353264988	7.259855370188819	5.44090970297637	5.299863467291719e-05	25.299004053389655	14.739644245315093	16.33290835529488	5.618675034771214	7.089679445289881	12.888705183466914	0.0015506594321320294	0.005698216833294712
0.38138138138138133	3.341434066559412	7.348743435858143	7.20936767868744	4.7439421904556225	2.2872007724443783e-05	25.18214742275165	13.917559501044236	15.750531200068588	5.072613654073441	6.7990870735861595	12.235748858864012	0.0008346235303760644	0.003102671428294543
0.3873873873873874	2.757218959659846	7.119471655172579	7.079710272652192	4.097722713099441	9.599326871606829e-06	24.94401804599945	13.198814604023289	15.131460046223514	4.518388098769181	6.441399779885488	11.62417471106733	0.0004899715082801952	0.0016511776624954589
0.3933933933933933	2.246316059918517	6.830608623357498	6.873539655580914	3.508444500044429	3.918082173551321e-06	24.58675025420239	12.580889232593295	14.4955145554684	3.970523408411908	6.028760612543422	11.056974516330389	0.00035018454488815084	0.0008587642891780527
0.3993993993993994	1.8064161747607619	6.485948233135445	6.596826323546711	2.9808369602798988	1.5552570026043231e-06	24.116209123741527	12.058985477358334	13.861791198526571	3.4419040750657945	5.574892653563589	10.534006604803404	0.000328150300408744	0.000436458487905012
0.4054054054054055	1.4335277201135583	6.092377814863725	6.258257284958563	2.5180341656329275	6.003802462155261e-07	23.541390486599024	11.626874328595289	13.247368072134492	2.943209886937867	5.094283843285751	10.052270861316382	0.00038226202824454377	0.0002167565963886706
0.41141141141141135	1.1223762312045165	5.659151321788523	5.868578856517112	2.1215736322418426	2.2539592476578468e-07	22.873754070426227	11.277696329488133	12.666336255185502	2.482601776798571	4.601414593500879	9.606409401369964	0.0004970200510274644	0.00010518118572286685
0.41741741741741745	0.8668159285482965	5.197090422525448	5.439906983691755	1.7915144909264644	8.229265109238643e-08	22.126542346418464	11.004642463540993	12.129207513022154	2.0656353984198277	4.110071506274855	9.1893667128483	0.0006724994653152642	4.9867761021512e-05
0.4234234234234233	0.6602260231071598	4.7177816579317655	4.985038182338472	1.5266525475739046	2.921940102933028e-08	21.314128747223897	10.801460980665842	11.642703274555107	1.6953669936409872	3.632782047634453	8.793135257448405	0.0009190886192753265	2.3099400142042358e-05
0.4294294294294294	0.4958680089187256	4.232827384073114	4.516796288030557	1.3248016221109506	1.0089665864946457e-08	20.451425614935083	10.66276041162974	11.209890390167415	1.372607615518358	3.180393587102588	8.409513004514256	0.0012553072700848666	1.0453610705362406e-05
0.4354354354354355	0.36718612087250624	3.753195310626592	4.04744830725308	1.1831069063236446	3.3882656486733427e-09	19.553367806582497	10.584104904573035	10.830599057630176	1.0962781832277653	2.7618072133285754	8.030806881170175	0.0017074288642103066	4.6217339001370405e-06
0.4414414414414414	0.26804037549982884	3.2886973297446174	3.5882171904328053	1.0983569137466507	1.1065557496644793e-09	18.634475174339254	10.561921852597084	10.502039567479024	0.8638188784794943	2.3838637291230027	7.650428867533978	0.0023101998689005533	1.996213514682232e-06
0.44744744744744747	0.19286900157983927	2.8476141569961895	3.148911166077644	1.067265154358159	3.51450619730082e-10	17.70848810537006	10.593260845001456	10.219527552382697	0.6716112877915111	2.051367651603428	7.263347415158071	0.0031082862288127943	8.422974558552676e-07
0.45345345345345334	0.1367835951067718	2.4364690773523128	2.7376795444012414	1.0866997338271334	1.0855516456442089e-10	16.788065796366652	10.675455504054963	9.97723115386495	0.5153793480423972	1.7672260061137723	6.866374025092663	0.004158267799568746	3.471988590920573e-07
0.45945945945945943	0.09560530593554216	2.0599426410803896	2.360894853642367	1.1538472907149293	3.260857537132208e-11	15.884536731669074	10.805745061680454	9.7688658004801	0.3905443124197285	1.5326728753598386	6.458281417900572	0.0055311036205092715	1.3981657751123813e-07
0.4654654654654655	0.06585346237283278	1.720911112130988	2.023151948777606	1.2663058103330331	9.525950437030836e-12	15.007693894179805	10.980910871566747	9.58828035717569	0.292518407956098	1.3475482447273508	6.039764336669871	0.0073150406547423455	5.5015009171767435e-08
0.4714714714714714	0.04469929121282081	1.4205852101018033	1.7273672297694191	1.4221079563359893	2.706325099578597e-12	14.165632062214108	11.196975518082153	9.429899306194583	0.21693058541619253	1.2106004402500712	5.613265630728339	0.009618957959329221	2.1168089783824897e-08
0.4774774774774775	0.029897077641732623	1.1587223095782366	1.4749559054364392	1.6196820799962834	7.477333801428211e-13	13.36462953801746	11.449000373482928	9.289006601994833	0.1597850386682897	1.119784827206573	5.182698284952933	0.012576139465346609	7.991654829227752e-09
0.4834834834834836	0.019703661503861734	0.9338846070120655	1.266062575491852	1.8577618030889194	2.0091332051983736e-13	12.609080448383756	11.731003208345468	9.161875632459685	0.11755859000867357	1.0725366628459034	4.753098308030415	0.01634845823114105	3.0046802460811327e-09
0.48948948948948945	0.012795052869469272	0.7437174491965513	1.0998201931503824	2.135257113501718	5.25007953141403e-14	11.901485436693457	12.036002597849883	9.045764693185923	0.08724650128261004	1.0660022436793433	4.3302440536730495	0.021130936549564716	1.1960374461553265e-09
0.49549549549549554	0.00818659716504086	0.5852254909275814	0.9746143721338089	2.4511005424362176	1.3341923313903698e-14	11.242507759302544	12.356181988585554	8.938807629769038	0.06636792503926774	1.0972189684690103	3.9202750930261074	0.027156621363674357	6.106813973271506e-10
0.5015015015015014	0.005160861295546456	0.4550289811229409	0.8883335005106054	2.8040815748983787	3.2973728747370905e-15	10.631098671602414	12.683154641945759	8.83983459149354	0.05294236880884303	1.1632409958410264	3.5293388620842405	0.034701684095002724	5.156582250792761e-10
0.5075075075075075	0.0032054668364270354	0.34958763118466735	0.8385896246303385	3.192681349556215	7.925517247928122e-16	10.064691132244214	13.0083020758244	8.748158508501328	0.04544760630722809	1.2612123351014108	3.163286768343774	0.04409061908055093	6.600933743773467e-10
0.5135135135135136	0.0019615753881763224	0.26538462699605403	0.8228999789586617	3.6149182417618477	1.8531025691395035e-16	9.53945512660473	13.323153486269746	8.66335971834409	0.04276784115212785	1.3883931918015264	2.8274340765124566	0.055701376378097	9.873980046639374e-10
0.5195195195195195	0.001182656834081819	0.19906795305150318	0.838823843605485	4.068213319713481	4.222947538269875e-17	9.050602257990464	13.61977196140014	8.585095152707439	0.04413897866425204	1.5421481001187438	2.526390471942449	0.06997022410417715	1.5308193059310892e-09
0.5255255255255256	0.0007025040828689962	0.14754999392973323	0.8840537094530394	4.549283051574164	9.52829148924093e-18	8.592722544249803	13.891114804916741	8.512950779506859	0.04909588197170578	1.7199058649146615	2.2639613753437393	0.0873960945184621	2.3835226318400786e-09
0.5315315315315314	0.0004111236151277516	0.1080692032077055	0.9564632571123906	5.054065074908566	2.399850182282164e-18	8.160133250039207	14.131339442205949	8.446347674523913	0.05742468479700906	1.9191017639419494	2.043114348200985	0.10854412903033478	3.701401954281077e-09
0.5375375375375375	0.00023704303032643997	0.07821945570924084	1.05411728255271	5.577681316877118	1.1398368043246921e-18	7.747218462292828	14.336032524240197	8.384504127645796	0.06912172507135576	2.1371120393629175	1.8660006015841826	0.1340481028900397	5.724501794664088e-09
0.5435435435435436	0.00013465157767801177	0.05595360508491959	1.1752504191239659	6.1144412420773735	1.3857917873260363e-18	7.348739058401337	14.502347248743451	8.326449322557838	0.08435949938821355	2.3711896690137886	1.7340188398660048	0.16461138362093547	8.814680030956333e-09
0.5495495495495495	7.535708370289747e-05	0.039567907054947025	1.3182223921723095	6.65788646677433	2.3526169649137702e-18	6.960095528069123	14.629041866542558	8.271078875545935	0.10345921351972742	2.6184089697271067	1.6479074129148845	0.20100606158209372	1.3512871211762446e-08
0.5555555555555556	4.154941465056279e-05	0.027673528977896326	1.4814577347234408	7.200876388505309	4.180876756447528e-18	6.577530381795587	14.716420174442021	8.217239143683742	0.12686897991191143	2.8756249327858168	1.6078508634183957	0.24406988982478942	2.0623201745447247e-08
0.5615615615615615	2.2570218660899133e-05	0.019160545782209267	1.663377552713475	7.73571283851209	7.442268854740374e-18	6.198262069407176	14.766181950392843	8.16382575378972	0.15514643325110827	3.1394514692773203	1.6135881959141452	0.29470068687472767	3.133509543038011e-08
0.5675675675675675	1.2079362079928534e-05	0.013158801576976749	1.86233021780463	8.25430010064839	1.3202447068390272e-17	5.8205478514825195	14.781197316305917	8.109882109830314	0.1889444398657472	3.4062610537957863	1.6645122645482566	0.35384789307286335	4.7399341213113476e-08
0.5735735735735736	6.369613565722515e-06	0.0089989449195367	2.076526928226655	8.748335012184665	2.3327801265263007e-17	5.443678355208429	14.765223601870582	8.054685412944309	0.22899861073754146	3.6722066667363755	1.7597522662985605	0.422501030776573	7.138056143467884e-08
0.5795795795795795	3.309902187725889e-06	0.006175934611096257	2.3039870276024805	9.209520349381288	4.1052344637166015e-17	5.067911135111105	14.722586243283443	7.997810586911534	0.2761154457556576	3.933265490554736	1.898234140308246	0.5016749021948794	1.0701730936851974e-07
0.5855855855855856	1.6957868581703253e-06	0.004316433648647424	2.542496890272564	9.629793396862112	7.195223326690982e-17	4.694354109014763	14.657846523202327	7.939166011368457	0.33116010437610455	4.185302539543545	2.078716456073955	0.5923914657582187	1.597329674327997e-07
0.5915915915915915	8.579496441223773e-07	0.003150798172542732	2.7895851210978306	10.001560599776042	1.2560082102769965e-16	4.324812058217848	14.575478595958542	7.878998695970932	0.3950429915951886	4.424151313116805	2.2998019206240836	0.6956584610347778	2.3735676088637284e-07
0.5975975975975976	4.307088362637968e-07	0.0024898344550164137	3.042515805850328	10.317928587505198	2.1836475458384222e-16	3.9616104201668825	14.479576397357818	7.817870091194492	0.4687045535054403	4.64570767352649	2.559926803323989	0.8124449999401381	3.5113588878125223e-07
0.6036036036036037	2.1772213898324134e-07	0.0022061287140163434	3.298300596391975	10.57292170412628	3.781067827380808e-16	3.607410439706146	14.373607943965345	7.756606803749029	0.5530978854897578	4.846032474358435	2.857332279609067	0.9436545032209699	5.171487172156291e-07
0.6096096096096095	1.1553256307634408e-07	0.002219528103679729	3.5537295254764643	10.761676523528667	6.520610493622783e-16	3.265028556601879	14.260230475036979	7.696232831311258	0.649168964130712	5.021458020007459	3.190022895407395	1.0900955290950431	7.582673475718864e-07
0.6156156156156156	7.086704796950309e-08	0.002486237274757351	3.805419619648474	10.880604672808799	1.1199636188609252e-15	2.9372709319024186	14.141175211324137	7.637891411989425	0.7578345188646091	5.16869323075685	3.555718056685088	1.2524512071497746	1.106868383874958e-06
0.6216216216216217	5.726099689088321e-08	0.002990963418139914	4.049879618450878	10.927516607841255	1.9158497211757915e-15	2.626791523735977	14.017205544009268	7.582765152407367	0.8799577592820597	5.284922430562971	3.951802687659198	1.4312481456181443	1.6085567562370146e-06
0.6276276276276276	6.255527400620816e-08	0.0037415663999770545	4.283588422318297	10.901700716850078	3.2640803097877766e-15	2.335979384641813	13.888147562187108	7.532002794135479	1.0163223659829608	5.367892964822751	4.375283030276892	1.6268258137551657	2.3272531627515353e-06
0.6336336336336337	8.242069796322746e-08	0.0047657267084588026	4.503084294275022	10.803954177834466	5.538626818316459e-15	2.0668781137145187	13.75298728932531	7.486659912496707	1.1676053329175093	5.41598738237939	4.822753040359063	1.8393075029482877	3.3521061154291534e-06
0.6396396396396395	1.1719843928049796e-07	0.006109214911279551	4.705061350676372	10.636564246236713	9.36020258883064e-15	1.8211378625506365	13.61002509362684	7.447659178831472	1.3343494116168328	5.428276656614574	5.290376039686869	2.068574030767816	4.806830775595072e-06
0.6456456456456456	1.7058180971894736e-07	0.007835419669475529	4.886469514852016	10.40324096724768	1.575470485006737e-14	1.5999981175359383	13.457074670761907	7.415773754420712	1.516936045837612	5.404551838805019	5.773885274711211	2.3142413631536245	6.862255922443862e-06
0.6516516516516517	2.4937147039421983e-07	0.010025858958795222	5.044613895020998	10.109004554132387	2.6410533618530765e-14	1.4042977607352458	13.291691908260649	7.391635131536564	1.7155597913656953	5.345332585452687	6.268605874722775	2.5756432852488707	9.753085907703944e-06
0.6576576576576576	3.6393713937648594e-07	0.01278145641131917	5.177249500744819	9.760032716360445	4.4094656706163896e-14	1.23450769301819	13.111417894519503	7.3757644987797075	1.9302052824022333	5.251852123239071	6.769499454589206	2.8518201477775804	1.380016596244153e-05
0.6636636636636637	5.292496872445902e-07	0.016224409597088218	5.282667340190996	9.363474940431637	7.332239531461062e-14	1.0907805850283043	12.914020325619013	7.368624666641661	2.1606278261038776	5.126019348059681	7.2712313253358225	3.1415145534527245	1.9439887643254274e-05
0.6696696696696696	7.664877558085904e-07	0.020500509379436756	5.35976824435886	8.927242026828715	1.214309003469231e-13	0.9730120657016916	12.69771851756297	7.370687894120633	2.4063386749060447	4.97035983421682	7.768259012863576	3.4431746305680235	2.726279859796637e-05
0.6756756756756757	1.105319091175256e-06	0.025781790067944982	5.40812123469287	8.45978000324067	2.002920367213307e-13	0.880907798833608	12.461379021360237	7.382513715691215	2.6665959388174403	4.787938495284685	8.25493959162424	3.7549652763819945	3.806400021241441e-05
0.6816816816816818	1.5870356638676875e-06	0.03226940044552674	5.4280038672109665	7.9698378358157065	3.290334505092829e-13	0.814051353937001	12.204671291415934	7.404830142201473	2.9404019562923507	4.582267435858563	8.725652264521347	4.074787452512067	5.29085416869481e-05
0.6876876876876876	2.268799523828109e-06	0.04019658763285442	5.420422719757209	7.466238150635121	5.383420787095766e-13	0.7719684601437368	11.928175773361147	7.438611416539515	3.2265077451379303	4.357203121083758	9.174931708167215	4.400305292857461	7.321576336169984e-05
0.6936936936936937	3.2293435665439535e-06	0.04983168103158364	5.387113001661639	6.957659494299202	8.77240177176014e-13	0.7541840548984955	11.633439942346078	7.485145820955957	3.5234249102069404	4.116837340442217	9.597606995040627	4.728980458490313	0.00010086741863699818
0.6996996996996996	4.576575428084592e-06	0.06148095409861022	5.330517113945477	6.452437572259232	1.4237069923127217e-12	0.7602694248036748	11.322981025990345	7.5460877983893315	3.8294451017912245	3.8653865415914685	9.988940435852612	5.0581128617968165	0.00013834542385772252
0.7057057057057057	6.457659772690794e-06	0.07549122923290655	5.253742827843321	5.958391496109279	2.3012544723122098e-12	0.7898776190797167	11.000237192749173	7.623489778643984	4.142666810214022	3.6070839633058847	10.34476048265514	5.3848866023728235	0.00018890625721696216
0.7117117117117118	9.072310088012726e-06	0.09225207733277148	5.1605025352929905	5.482679451524954	3.7046791674039066e-12	0.8427661467112455	10.669471708861906	7.719810487554492	4.461028963216214	3.3460786234900293	10.661582911030788	5.706419727085701	0.0002568003545187434
0.7177177177177176	1.2690211606808584e-05	0.11219745028649661	5.05503571670151	5.031686478728162	5.939891309590636e-12	0.9188067120843479	10.335636833330032	7.837898050530869	4.782350480179678	3.086344652040288	10.936714860220437	6.019816261153642	0.00034754632820613264
0.7237237237237237	1.7673728186337192e-05	0.13580657343716626	4.942017335178182	4.610945347424854	9.485240310479299e-12	1.0179823810520185	10.004205939123427	7.980947768608565	5.104374648586517	2.831603742783317	11.168336941125187	6.322218867250114	0.0004682714539833477
0.7297297297297298	2.4507324147679243e-05	0.16360391751432699	4.826455278141474	4.225089908858962	1.508551468726313e-11	1.140373092706773	9.680983470880989	8.152435940904661	5.42481694051352	2.58526268449264	11.355559496920344	6.610860482071649	0.0006281316024244442
0.7357357357357357	3.383546349415752e-05	0.19615806718938236	4.713580213001742	3.8778389038988914	2.389537708743978e-11	1.2861308442730308	9.371902866483785	8.356032442177106	5.741414695926777	2.350367071747206	11.498450178666255	6.883113355773863	0.0008388256022323646
0.7417417417417418	4.651113963370616e-05	0.23407930772003097	4.60873130096945	3.5720070623907416	3.769724545196744e-11	1.4554461867409372	9.082822510666881	8.595495866934668	6.051976977823647	2.129571444921246	11.598031225632631	7.136534074880518	0.0011152208505531495
0.7477477477477477	6.365764411336e-05	0.2780157633687687	4.517241130318018	3.309539486649603	5.92307633127512e-11	1.6485078901316998	8.819329212820655	8.874555872907393	6.354432860849596	1.9251253132192914	11.656246154389564	7.368903373992994	0.0014761087563425295
0.7537537537537538	8.674670712528698e-05	0.32864794243818796	4.444323005756351	3.09156478830467	9.26887523470622e-11	1.8654577836323905	8.58655769136442	9.196787869996573	6.646876454325463	1.7388738163678756	11.675896893462333	7.578259821344582	0.0019451102138583396
0.7597597597597598	0.00011769673796511606	0.38668157456375535	4.394963389901397	2.918462237435176	1.4446037912236486e-10	2.1063428601885694	8.389033202093641	9.565485401432795	6.927607082067438	1.5722712108277508	11.660553681157609	7.762926779599408	0.002551752627404256
0.7657657657657657	0.00015899555978861563	0.4528386666346068	4.373821867577158	2.789938260738369	2.2423969028098132e-10	2.371066767836615	8.230542873684005	9.983535467111118	7.195163239255588	1.42640494594667	11.614441205387948	7.921532375431573	0.003332740890244607
0.7717717717717718	0.0002138527657758015	0.5278467541733983	4.385140527916163	2.705107950061962	3.4667159189408153e-10	2.6593427980320294	8.114039616008125	10.453301677134855	7.448349210339607	1.302027834024246	11.542305445294286	8.05302253751881	0.004333444976770869
0.7777777777777777	0.0002863876141738991	0.6124263844363436	4.432664167068639	2.6625777614115083	5.337846436685665e-10	2.970650427848022	8.041580745483852	10.976519541685532	7.6862535467986275	1.1995957149371317	11.44926642542258	8.156667461524227	0.005609626227202273
0.7837837837837838	0.00038185921255112537	0.7072769345273997	4.519572237181179	2.6605262386060398	8.185702644407683e-10	3.304197378340712	8.014301814077267	11.554207455408125	7.908258951513347	1.1193080605513412	11.34066257839708	8.232062113601637	0.007229422754292229
0.7897897897897899	0.0005069465944200631	0.8130609404673955	4.648423031837742	2.696780324762141	1.250224310941613e-09	3.658889013365981	8.032424607325934	12.186596078944124	8.114043477610178	1.0611491387744147	11.221892611848954	8.279121575867869	0.009275611429604353
0.7957957957957957	0.0006700871328743075	0.9303871888319407	4.8211102245822905	2.7688855713280067	1.9017876437667528e-09	4.0333067181527715	8.095296947036397	12.873077915749287	8.30357330338696	1.0249276383292112	11.098260687354374	8.29807215794501	0.011848159351401474
0.8018018018018018	0.0008818825246582079	1.059792898145123	5.038831578293228	2.874169267595054	2.881232011226241e-09	4.425696661386034	8.201460833511007	13.61217798418331	8.47708767171201	1.0103130162922642	10.974830357787363	8.289439243510738	0.015067071297876539
0.8078078078078077	0.0011555822616212514	1.2017253891339787	5.302069424212996	3.009796151822813	4.347469988302283e-09	4.833970056008992	8.34874461053452	14.401545641859652	8.635076864779135	1.0168672429232202	10.856292104819874	8.254032811131351	0.019075531186710362
0.8138138138138138	0.0015076550202822803	1.3565237073763534	5.610582368232167	3.172816897527092	6.5333681481548905e-09	5.2557156922973425	8.534374238830999	15.237966871357857	8.778254309467716	1.0440710546456176	10.746848513435957	8.192931471508391	0.02404332478928276
0.8198198198198199	0.001958458667396004	1.5244007148858678	5.963407610151511	3.3602099758376465	9.77867187379667e-09	5.68822512506274	8.755098412378864	16.117395713174673	8.90752406537653	1.0913442606345023	10.650120168260337	8.107465710690114	0.030170517737729795
0.8258258258258258	0.0025330195110700965	1.7054262049783488	6.358873245775311	3.568917769163959	1.4576889115343744e-08	6.128530461985527	9.007322129007697	17.03500305159922	9.023945032416046	1.1580600589770182	10.569074316266743	7.999200836782706	0.03769134715035542
0.8318318318318318	0.003261930923241155	1.8995116139299442	6.794619945312509	3.7958779550577932	2.1641735911099026e-08	6.573454232975024	9.287243407331577	17.985240629214303	9.128693228310173	1.2435536864489094	10.505977273037463	7.869919914819898	0.046878267029323316
0.8378378378378377	0.0041823804114076366	2.1063969006635013	7.267631446812291	4.038051203217165	3.20008590787873e-08	7.01967033595779	9.590988097469166	18.961917982618385	9.223023433979748	1.3471260376104561	10.462370514159765	7.721606760310134	0.05804606713352962
0.8438438438438438	0.005339312511025586	2.325640140034591	7.774273352786835	4.292446150929623	4.7127404337897323e-08	7.463774570889332	9.914738132753406	19.958289943139548	9.308231396256355	1.468043134593442	10.43906944283024	7.55642886558674	0.07155596264035534
0.8498498498498499	0.006786732389420026	2.5566103253383696	8.310339756313546	4.556142465462012	6.912382846267137e-08	7.902362811984925	10.254849083751491	20.967152411643	9.385617625634522	1.6055325032321432	10.436183003781005	7.376719971345783	0.0878195281088307
0.8558558558558558	0.008589151686911841	2.7984838017506077	8.871107237550405	4.826312591047644	1.0097746681052765e-07	8.3321144506196	10.607953476252066	21.980944270401068	9.4564536467677	1.758777612471354	10.453151655673498	7.18496188216981	0.10730232477301718
0.8618618618618619	0.010823173772932668	3.050244656188981	9.451395754621744	5.100242538764249	1.4691415170928546e-07	8.749878390728762	10.971046995976321	22.991853508497332	9.521951366807256	1.9269115639148995	10.488800740126296	6.983765068520221	0.1305270459710157
0.867867867867868	0.013579210187232092	3.3106892735078373	10.045635900638127	5.375351834006765	2.1288512506399603e-07	9.15275861633913	11.34155540220905	23.991925880481343	9.583236036515501	2.1090111813323227	10.54140600369608	6.775847602768663	0.15807598270896228
0.8738738738738738	0.016963313523148664	3.578435138258926	10.647941912095076	5.649212509937861	3.0723421827324466e-07	9.538196195932885	11.71738069083888	24.97317466224882	9.641323104567434	2.304092552480203	10.608767935190636	6.564012042309388	0.19059259132957873
0.8798798798798799	0.021099104387760158	3.8519338208083638	11.252189698022558	5.919566843873332	4.416075535781665e-07	9.904044555558562	12.096925767496824	25.92769028781067	9.69709911698294	2.5111089259818713	10.688291659368923	6.351119992723514	0.2287819295350064
0.8858858858858858	0.02612976139255262	4.129487942610922	11.85209902234912	6.1843433900653695	6.321878026947639e-07	10.248634951629942	12.479097598621381	26.847748824956227	9.751306698072527	2.7289516737961117	10.777069354984695	6.140064248148147	0.2734097172690441
0.8918918918918919	0.032220033502809685	4.40927177466902	12.441318824699433	6.441670774880894	9.013604815381475e-07	10.570829308762283	12.863289488749302	27.725918362108725	9.804533569627887	2.956454805475422	10.871962509193569	5.933738600891814	0.325299776930285
0.897897897897898	0.039558223693967484	4.689354992578555	13.013514519245664	6.689888692101046	1.2799522687680157e-06	10.870057954629697	13.249343773342764	28.555162425094736	9.857205520463744	3.192403275083762	10.969681746522907	5.7350056222030465	0.38532961479247574
0.9039039039039038	0.04835808200193715	4.967728997780493	13.562455979453043	6.927555565542292	1.8102225933425388e-06	11.14634027261459	13.63749680565277	29.328939520522606	9.909583224418009	3.435545066796644	11.066862442592639	5.546662924291031	0.45442392397682224
0.9099099099099099	0.05886053507405487	5.24233512372159	14.0821048099044	7.1534524279211364	2.549841735076821e-06	11.400286887151587	14.028308641351808	30.04129781845503	9.96176281426348	3.6846067924324197	11.160134815578054	5.371408603929242	0.5335458202659097
0.9159159159159158	0.0713351686808112	5.51109398254067	14.56669943443912	7.366582690075809	3.577153754023907e-06	11.633082673228925	14.42258027409342	30.686963853981965	10.013680142395653	3.938312294890426	11.24618765057296	5.211806725494826	0.6236856665537166
0.9219219219219219	0.08608136987621187	5.771935176180942	15.010836499780279	7.566167632155825	4.998103401241978e-06	11.846450612470393	14.821261637454935	31.26142396343774	10.065118686363249	4.195403536663513	11.321825227421	5.070253813904622	0.7258474004210781
0.927927927927928	0.10342902721511045	6.022826597333561	15.409547110021657	7.751637625607234	6.955305827171149e-06	12.042597271777158	15.225353853554209	31.760996998605258	10.115721078084961	4.454662872411808	11.384017371666918	4.948947386705965	0.8410323522667497
0.9339339339339339	0.1237386813302419	6.261802580336729	15.758366471219828	7.9226192786764775	9.639859819341563e-06	12.2241414226854	15.635809367227793	32.182896705851256	10.16500424078944	4.714935668027158	11.429942818678544	4.849857554457527	0.9702206279835894
0.93993993993994	0.1474010149603091	6.486990228168036	16.05339563542618	8.078918876137903	1.3306653225624209e-05	12.39402801600523	16.053433650436002	32.52528204171494	10.212378100081686	4.975152143113021	11.457026267621336	4.774702658363896	1.114350228943171
0.9459459459459458	0.17483557193277174	6.696633335228764	16.29135418578253	8.220502644688011	1.8294087180264193e-05	12.555430343985032	16.47879209077815	32.78729364558034	10.257167790400615	5.234347284831252	11.462969606575511	4.724929796664443	1.27429419079783
0.9519519519519519	0.20648859934207175	6.889113441356872	16.469622892678665	8.347474509520007	2.5049357943818103e-05	12.71164373143089	16.912125490310004	32.96907472401605	10.298639203780787	5.491677711785898	11.44577782034793	4.7017009228258155	1.4508361382184263
0.957957957957958	0.24282991685511016	7.062967683749695	16.586275587798273	8.46005210795715	3.4160685809066226e-05	12.86597447296798	17.353277299720947	33.07177473563685	10.336027625649894	5.746434457564822	11.403780060826046	4.7058849884523735	1.6446447712017296
0.9639639639639639	0.2843487322306805	7.216903252682941	16.640099739634774	8.558541888303976	4.6398173635353266e-05	13.021627957228556	17.801635305882957	33.09753450925503	10.368569076719044	5.998050792459538	11.335646281687396	4.738056363621854	1.856247915268843
0.96996996996997	0.331548343097486	7.349808396142503	16.630605461925995	8.643314144622728	6.276531670554734e-05	13.181599978690441	18.25608998944066	33.04945178389139	10.395533837762006	6.246104403534406	11.240399732275824	4.798499510216331	2.0860068773431824
0.9759759759759759	0.3849396919155266	7.46076004994065	16.5580229368833	8.714778821921835	8.456357347847225e-05	13.348575130550216	18.71501118898013	32.93152662159765	10.416261484128242	6.49031349957821	11.117425487065342	4.887219623609854	2.3340919454764344
0.9819819819819819	0.4450337736999386	7.549028286421486	16.423288480236444	8.773362874534413	0.00011347284489407666	13.524835901852716	19.176244068367463	32.74858670014813	10.430196609366124	6.730526687882575	10.966475073778827	5.003958708583552	2.600459947772479
0.987987987987988	0.5123329340596433	7.61407787045405	16.22801970816944	8.819489878433574	0.00015165119784191753	13.712185681410698	19.637124705894184	32.50619312256509	10.436924283008894	6.9667067713639	10.787667169030694	5.148216329558291	2.884834837765747
0.9939939939939939	0.5873211376049547	7.6555672815752684	15.974480481600777	8.853562492400952	0.0002018577034768536	13.911888319311135	20.09451493175724	32.21052805811461	10.436204176757203	7.198908922713136	10.581484266256433	5.319274084728716	3.1866922944197897
1.0	0.6704533326673061	7.673345603200755	15.665536496657742	8.875948240633509	0.0002676028373998022	14.124626239623188	20.54485535907974	31.868266224048448	10.4280022153037	7.42725399145836	10.348765193875767	5.516222708068078	3.5052493097896207
1.006006006006006	0.7621440860632098	7.667447693064096	15.304602558528643	8.88696895803061	0.0003533314965811533	14.35047836567232	20.984234908184675	31.486432895078053	10.412518570548489	7.6518979742902165	10.090693375334325	5.737990609730195	3.839459682242292
1.0120120120120122	0.8627557095137005	7.638088034752379	14.89558271715225	8.886894106186226	0.00046464431287051	14.588918345469864	21.408474538240622	31.072251753255475	10.390210826466939	7.8729989135976535	9.80878077620833	5.983372628777383	4.188016235325584
1.0180180180180178	0.9725861452144999	7.585653631509735	14.44280455630368	8.875938039341342	0.0006085635650862865	14.838832784561836	21.813222396798952	30.632986430309717	10.361811199472116	8.090682670250697	9.504847572722976	6.251057794334792	4.549360440949026
1.024024024024024	1.0918569196511478	7.510696245104765	13.950949012102745	8.854261180382098	0.0007938505848068432	15.098558441309274	22.194057195298225	30.17578001603278	10.328336806225312	8.305009132915151	9.180997693645836	6.539654971359167	4.921699941437236
1.03003003003003	1.2207015096641034	7.413924210439326	13.424977152793117	8.82197496116262	0.0010313820819184496	15.365936647981794	22.546596332717456	29.707497083159918	10.291092125387458	8.515940469277696	8.839590524169449	6.847715401656537	5.3030342412411775
1.0360360360360361	1.3591544905894237	7.296193977408228	12.870055379064473	8.779150291269863	0.001334593244064676	15.638382618937843	22.8666051311755	29.234572890718738	10.25166299728533	8.72331298978148	8.483209205305707	7.17375133350517	5.691188580803021
1.0420420420420422	1.5071418507559535	7.158501452244983	12.291480503609241	8.725829245681178	0.0017199957410003867	15.912966818481777	23.150103522424512	28.762874360949308	10.211901739326628	8.926814081080593	8.114626104188488	7.516250155881714	6.083855719518754
1.0480480480480479	1.664472857704116	7.001973137885141	11.694606140479085	8.662039604170076	0.002207778834460499	16.18650520360143	23.39346663369585	28.297577174932695	10.173903216994626	9.125965477826686	7.736766158556789	7.873683705571925	6.478645051145626
1.054054054054054	1.8308338476055452	6.8278570126756115	11.084771779680315	8.587811832343288	0.0028225015934023137	16.45565494182549	23.5935159607758	27.84306290314679	10.139971990917774	9.320113885090436	7.352668902699996	8.244512685577478	6.87313816425814
1.06006006006006	2.005784279453203	6.637513043819869	10.467235841006895	8.503198063685877	0.003593883674292036	16.717012135955066	23.74759817595794	27.40283949219408	10.112580949629862	9.508429650962086	6.965450054138598	8.627186408378932	7.26494965467788
1.0660660660660661	2.1887553492712715	6.432403209552154	9.847113894278571	8.408292621413356	0.004557701173212122	16.96720816244976	23.853649084346237	26.97948768904335	10.094322124722892	9.689913834184757	6.578263574324049	9.02013834445407	7.65179170923326
1.0720720720720722	2.37905139723683	6.214080903769086	9.229323102237103	8.303253605700156	0.005756792616015268	17.203001439192864	23.910240795406846	26.574635127700386	10.08785065983146	9.863413632085274	6.1942651092004715	9.421778201722164	8.031540724059528
1.0780780780780779	2.5758542634150325	5.984179618540038	8.61853378915265	8.188325063631794	0.0072421781512630725	17.421361765747523	23.91661079581443	26.188958864580346	10.095823157518456	10.027645748249505	5.816577665706165	9.830481472709419	8.402304008906453
1.084084084084084	2.778230657839075	5.74440084169128	8.019128865121338	8.063859254149127	0.009074292380812782	17.619544804688946	23.87267227010274	25.822216166581445	10.12083184980041	10.181226906646451	5.448260289893535	10.24457755190271	8.762484473578557
1.09009009009009	2.985142510797511	5.496501165110884	7.435171646193209	7.93033851707608	0.01132432794803593	17.795154772147125	23.77900569147393	25.473302370930373	10.165336221066017	10.322710378132111	5.092280385352225	10.6623376365307	9.110841104079809
1.0960960960960962	3.1954601630626795	5.242278669906728	6.870382407651639	7.788396253498928	0.014075682963741435	17.946193953020856	23.636832369936887	25.140333689665077	10.231593850178443	10.450627093912294	4.751490153096363	11.08196367282699	9.446543022465836
1.1021021021021022	3.4079781476724613	4.9835587315479755	6.328123796441296	7.638836524426486	0.017425500567809345	18.071098224262485	23.447971272937895	24.82075196394702	10.321592326793947	10.563529693651816	4.428607453699237	11.50157959246	9.76921499130138
1.108108108108108	3.621433209493859	4.722179465639718	5.81139501392886	7.48265177652546	0.02148628341287296	18.168758331573844	23.214781000695133	24.51144762056233	10.436984132144946	10.660037705288447	4.126201198021031	11.91922599920703	10.078972373349512
1.114114114114114	3.8345241111252997	4.459977106992824	5.322834467312809	7.321038208960569	0.026387559664102212	18.238527196058648	22.9400892830972	24.208896476100257	10.57902635511472	10.738881987146566	3.846681173793116	12.332859316409525	10.376443788660195
1.12012012012012	4.045932688710373	4.19877167550122	4.864730382709542	7.155408305408168	0.0322775703281461	18.280214006148434	22.62711274936946	23.90930559787401	10.748527040369913	10.79894658422072	3.592292021120361	12.740356196972195	10.662780020050924
1.1261261261261262	4.254345553648509	3.9403533271112	4.4390386808413895	6.9874000716612965	0.0393249404951553	18.294066258754366	22.279369992123495	23.60876318142553	10.945799838176837	10.83930625856233	3.365110889800683	13.139523738607615	10.939648096091014
1.1321321321321323	4.4584757901656085	3.6864698129925046	4.047407242690985	6.818882543303158	0.04772028959400441	18.28074123907784	21.90059109509155	23.30338735076741	11.17062844835333	10.859258143137062	3.167048153617361	13.528115749536523	11.209209916863623
1.138138138138138	4.657083977620003	3.4388154722821627	3.6912055423177113	6.651957160826232	0.057677728271389235	18.241268662915747	21.494626815187686	22.989468928979104	11.42224212803024	10.858346229757284	2.9998504286675294	13.90385498820421	11.474085267861074
1.144144144144144	4.848997872598342	3.1990221622349826	3.37155850141719	6.488954652070697	0.06943618231475204	18.177006345904942	21.065360506198594	22.66360355446362	11.699303270205599	10.83637772154745	2.86510505017097	14.264460970774886	11.737299574869715
1.15015015015015	5.033130120407982	2.9686524844451174	3.08938332844129	6.332427114260464	0.0832604775036613	18.089590813268746	20.61662565023635	22.32280901515988	11.999907764272558	10.793430642802408	2.7642451092642215	14.60768261917841	12.002217269402177
1.1561561561561562	5.208493428244958	2.7491955985031233	2.8454280465037476	6.185135050086364	0.09944211379668176	17.980884728133802	20.152131535756737	21.96462431532471	12.321598528541045	10.729852485984711	2.698554140508153	14.931334727337036	12.272462140922913
1.1621621621621623	5.374212721431007	2.5420658277182206	2.640310390166715	6.050029183668198	0.11829965327799685	17.852922907138925	19.675399203414496	21.587187747390523	12.661392266762254	10.646250067896686	2.6691695829437543	15.23333697005861	12.551826529375974
1.168168168168168	5.529533916585834	2.348604159041716	2.4745557617841265	5.930226961922068	0.14017864425735552	17.707858522633693	19.189709292767787	21.18929208084221	13.015819154873826	10.543471145685213	2.677084211507218	15.51175398235235	12.84417164057123
1.174174174174174	5.6738290770322415	2.170082625489093	2.348632982633764	5.8289837337296975	0.16545100429627393	17.547910877051674	18.698062885964124	20.770415864424226	13.380974820012762	10.422578690232479	2.7231448488076646	15.764834908390991	13.153321630444202
1.1801801801801801	5.806597860585192	2.007711439052861	2.262986650965293	5.749658692082538	0.19451378815860165	17.375315893785793	18.203155882754178	20.330730729850973	13.752583640791718	10.284819013535829	2.8080478155198625	15.991050767466941	13.482954386874141
1.1861861861861862	5.927465321725007	1.8626486203968906	2.21806502591351	5.695675761754556	0.2277872731417594	17.192280216725248	17.707366878729417	19.87108544803714	14.126072085253215	10.131585184508426	2.9323307554642692	16.18912801364247	13.836492127257653
1.1921921921921923	6.036176281990225	1.7360117535414241	2.214342489925211	5.670479715792673	0.26571230424533554	17.000939563074137	17.212757979250753	19.39296828876621	14.496650519747021	9.964377334238673	3.0963606722313184	16.3580767767148	14.216995017401148
1.1981981981981984	6.132586627012068	1.6288913840189825	2.252335799377537	5.677487907042807	0.3087468553779875	16.803321744727956	16.72108748718664	18.898449941793256	14.859401676509025	9.784761540938376	3.3003182304583114	16.49721246060824	14.62706099731691
1.204204204204204	6.216652018865617	1.5423654818845618	2.3326135095216545	5.7200381049935505	0.3573617803552293	16.60131457323592	16.23383297280116	18.390109847030562	15.209373767334174	9.594328994416067	3.544178598439829	16.606169633160818	15.068734871023407
1.2102102102102101	6.288414621783285	1.477514310190035	2.4557981516231737	5.801333032419663	0.41203574869791176	16.39663869996779	15.7522228850053	17.87094923527282	15.541676081677958	9.394657071776393	3.82768933110872	16.68490745646241	15.543429483425715
1.2162162162162162	6.347988522112897	1.4354349781080817	2.6225609429017567	5.924382299632785	0.473249385912871	16.19082532085484	15.277274606742997	17.344294487230094	15.85157481468736	9.187273815797315	4.1503460048951455	16.733706264174693	16.051861474790098
1.2222222222222223	6.3955445752759825	1.4172549181378022	2.8336090192363135	6.0919425354697445	0.5414786655264363	15.985198594863196	14.809836701063954	16.813694572777063	16.134586837429556	8.973627104069301	4.511366510024746	16.753155273950465	16.594003683029513
1.2282282282282284	6.4312954304411925	1.4241435103676623	3.089665392210761	6.30645661210548	0.617187629935538	15.780862584817053	14.350633041274957	16.282816336475452	16.386569149662915	8.755059542270393	4.9096650733212295	16.744131810024715	17.169055770169834
1.234234234234234	6.455481466388713	1.4573210845684519	3.3914420415410707	6.5699929536518376	0.7008205482151898	15.578692523113787	13.900306566593793	15.755341258134	16.603801844837673	8.532789822740648	5.343827218072866	16.707772783695475	17.775434099020348
1.2402402402402402	6.468358320072766	1.5180645632814131	3.7396067568711775	6.884186004123141	0.7927936502501027	15.379330225793398	13.459460547646096	15.234867052616666	16.78306256577826	8.307900974929751	5.812086960467051	16.64543951880785	18.410781298476387
1.2462462462462462	6.470186604911142	1.607709065836763	4.134744534998159	7.250179006023251	0.8934866066450919	15.18318351730867	13.028695473628519	14.72481710009797	16.921690634060216	8.081335612894856	6.312307589124773	16.558677298238763	19.071995351756176
1.2522522522522523	6.461224302711023	1.7276448736640724	4.577314515467441	7.668570303311018	1.003233951385693	14.99042957535976	12.608639971321322	14.22836023874977	17.017639291117188	7.853897972034704	6.841967371409549	16.449171231120314	19.755277442614933
1.2582582582582584	6.441722176699537	1.8793092601568748	5.067603594906471	8.139364428111826	1.1223166676603569	14.801022150476918	12.199974519081024	13.74834293087324	17.06951478768144	7.626262236764981	7.3981514750644815	16.3187001879279	20.45619722142134
1.264264264264264	6.411922399864038	2.0641728121174463	5.605677994296281	8.661929255166115	1.2509541751025377	14.614702649568327	11.803447108449834	13.287235256081829	17.076601391973416	7.39898640520579	7.9775512857346005	16.169090614423027	21.16977362620313
1.2702702702702702	6.372060430055864	2.283720012401509	6.191334159653449	9.234960507339517	1.389296967512843	14.431015088726388	11.419880413246146	12.84709161624531	17.038871746656948	7.172530726212505	8.576472141313136	16.00217201300707	21.89056893188401
1.2762762762762763	6.322369998859825	2.539424012347468	6.824050451639273	9.856454865296339	1.5374201525748679	14.249324912486665	11.050170432214543	12.429526479938131	16.956982379652594	6.947279585615985	9.190850295997746	15.819735773076664	22.612793319995117
1.2822822822822824	6.263090922912361	2.832715695008114	7.502941120182138	10.52369287071586	1.6953181381159486	14.068841641076206	10.695276958759923	12.035704969990347	16.832254553596762	6.723565616844701	9.816279675571732	15.623498846630488	23.330416974113945
1.2882882882882885	6.194479301638277	3.1649473127288443	8.226714063609778	11.233232711896148	1.8629006923355476	13.888645243130279	10.356206583982566	11.666347624013232	16.666641012004956	6.501694767749839	10.448048697687348	15.415073511850915	24.037286522530298
1.294294294294294	6.116819541004615	3.5373511713701733	8.99363383610348	11.980915840904432	2.03999057777842	13.707716040608	10.033989243603468	11.321748248191119	16.462679536172388	6.281971069187557	11.081187115473615	15.195944159285357	24.727242574589887
1.3003003003003002	6.030437544526024	3.9509940240823185	9.801491291465174	12.76188519152722	2.226322920776319	13.524967839302274	9.729649564791432	11.00180344877047	16.223434555190835	6.064719917900165	11.710522509713282	14.967451688848763	25.394235132093154
1.3063063063063063	5.93571434472781	4.4067280251419385	10.64758113524962	13.570616547635186	2.4215464302397103	13.339283848586536	9.444174448010427	10.70605216888079	15.952428342730897	5.850308800437174	12.33074571537237	14.730785739168931	26.032433799118156
1.3123123123123124	5.833099413382821	4.905139273642061	11.528688502471649	14.400963354463522	2.6252265232040632	13.149554815643704	9.178478427852204	10.433723381878892	15.653563580192825	5.639164538465728	12.936484134427419	14.486984602552228	26.636329955736684
1.3183183183183185	5.723122888263813	5.446495142093826	12.441085486836348	15.246214974862413	2.836850351106933	12.954718661203433	8.933368394864832	10.183789993925041	15.33103925972197	5.431786319790997	13.522381571047747	14.236942327547997	27.200828392593316
1.3243243243243241	5.606405987431937	6.030691730313709	13.380538323579668	16.09916807487898	3.0558336525789462	12.753800775021913	8.709509230299615	9.95502698242447	14.989262037379346	5.228753983977068	14.083182939446518	13.981422193974602	27.721326310236314
1.3303303303303302	5.483668947192399	6.657202904299564	14.342325676662231	16.95221048601744	3.281529288195112	12.545954019024471	8.507391813025832	9.746071835251989	14.63275522330731	5.03073124668244	14.613821950661356	13.72107547744638	28.193778052750837
1.3363363363363363	5.355735913362266	7.325032467226972	15.321268208566892	17.797416544777953	3.5132372431184984	12.330497402442898	8.327304710578845	9.555485448491758	14.266067610856929	4.838463763062395	15.109509692577134	13.456464214131778	28.614744451002785
1.3423423423423424	5.223536332801018	8.0326710596684	16.31176932471677	18.626652564552153	3.7502158180659197	12.106952343325316	8.169310674266507	9.38181177690581	13.893684301167568	4.652772138943083	15.565821886480647	13.188086540439574	28.981426176832706
1.3483483483483485	5.088102527732953	8.778059393709828	17.307866692790146	19.43169076255654	3.991693670797894	11.87507541961582	8.033228832606264	9.223634700320893	13.519941576370938	4.474540191135755	15.97878254012739	12.916403121508024	29.291681035679744
1.3543543543543541	4.950563283118038	9.5585593867841	18.30329384877462	20.204329657615492	4.2368823225641306	11.634886543648527	7.918623229909323	9.079630759764798	13.148947717996617	4.3046989287833455	16.3449417261415	12.641863197704453	29.544025631724118
1.3603603603603602	4.812133430800264	10.370934672900795	19.291550925508893	20.936518685587615	4.48498870954037	11.386691567180426	7.8247980994447115	8.948616619566259	12.784511463464339	4.144206871090294	16.66144529736687	12.364928866857042	29.737622308407538
1.3663663663663663	4.674099567007946	11.211341830113147	20.265983284613085	21.620484559767718	4.735227340761452	11.131098438528257	7.750800004680723	8.82959031717551	12.430079550293653	3.99402742984463	16.926094506585677	12.08609637500926	29.872252681909213
1.3723723723723724	4.537802185951569	12.075333473776181	21.219866607517066	22.248856744198935	4.986831623284177	10.869026185342596	7.695426737997466	8.721765564218563	12.08868452342483	3.8551041660335414	17.13739372307396	11.80591340028701	29.94827943235102
1.3783783783783785	4.404614646296872	12.957874127486416	22.146496813277174	22.814789317250764	5.2390639334551725	10.6017061805014	7.657242642978611	8.624598555120187	11.762903685123735	3.728334778286378	17.294584726326704	11.524991570593503	29.966598286957677
1.3843843843843842	4.275919504503621	13.853369501569194	23.039283026341703	23.312076487617446	5.491224050519482	10.330675357417936	7.634599831205559	8.537806920173832	11.454829758982383	3.6145446978616493	17.397666399044283	11.244013742021027	29.928582314496037
1.3903903903903903	4.153082845673294	14.755709488548142	23.891841721168383	23.73525908900383	5.742655624760526	10.057761266480316	7.62566460278088	8.461380626559881	11.166053529167177	3.5144611525315352	17.44739902606829	10.963735865751866	29.836020748233157
1.3963963963963963	4.037427315927321	15.65832483402537	24.69809012565598	24.079719524259552	5.992750425333145	9.785059097455138	7.628448255006146	8.395584783350209	10.897658412592314	3.428688522965728	17.445292820629607	10.684983571216607	29.69105456633771
1.4024024024024024	3.9302046087870806	16.554257069367843	25.452336972874537	24.341762852637252	6.240950200427353	9.514901024403814	7.640841377179329	8.34095444599954	10.650226633707891	3.357685753633819	17.39358073007195	10.408643877336548	29.496110988648933
1.4084084084084085	3.8325681809304357	17.43624091051194	26.149368749739583	24.518682010188268	6.486746081007896	9.249818451195772	7.660650680963552	8.29828164404464	10.423856406737146	3.301746499748305	17.295176005568326	10.135652698033692	29.253838904841512
1.4144144144144142	3.745546970404412	18.296797947152918	26.784529699340144	24.60880551518655	6.729675565011066	8.992497939005132	7.685637403172626	8.268594974981392	10.218189294921869	3.260982596405763	17.15361543966113	9.866979021001638	28.967047041757834
1.4204204204204203	3.670020864086225	19.128340081318722	27.353793986058054	24.611526427371523	6.969317226881343	8.74573177529939	7.713556337699027	8.253132219896681	10.032446715725346	3.2353113298405014	16.97298956770484	9.603606800588132	28.63864641973069
1.4264264264264264	3.606698612833919	19.92328083676216	27.853828623297186	24.52731178898819	7.205283402687785	8.512364291197468	7.742194601181756	8.253306544436922	9.865474398607843	3.224446877358796	16.75786148158645	9.346515709943727	28.27159835318449
1.4324324324324325	3.5560988248535557	20.674152363321653	28.282045985194717	24.35769226261546	7.437211198667017	8.295235146675516	7.769409307640156	8.27066695354942	9.715793480021507	3.2278961655258063	16.51317620519941	9.096661940753409	27.86886893448965
1.4384384384384385	3.5185345832507378	21.373725715079097	28.636644967809744	24.10523218000506	7.664752255946883	8.097120878558625	7.793163415047341	8.306853770775364	9.581656839266243	3.2449592785978485	16.24416282187291	8.854960220369328	27.433390616724047
1.4444444444444446	3.494102135714446	22.015131798064573	28.91664012317399	23.77348071148876	7.887561771895407	7.920676043798698	7.811559105971159	8.363550012383614	9.461109237983152	3.2747344336815094	15.956231717522053	8.622268138442635	26.968031194692866
1.4504504504504503	3.4826739961165116	22.591980270786518	29.121878352348617	23.36690534096965	8.105287325173439	7.768375290964253	7.822868169481103	8.442429621976745	9.352049823236175	3.3161274279068484	15.65486940549259	8.399373743371969	26.47557018693633
1.4564564564564564	3.483896682828859	23.09847364505538	29.25304300269541	22.890809271893374	8.317558074217748	7.642457658249414	7.825558957496296	8.545103620060653	9.252295586138693	3.3678653579043067	15.345533428415456	8.18698719056317	25.95868235527317
1.4624624624624625	3.4971932000092827	23.529513878809507	29.311645462099776	22.35123478106198	8.52397489570873	7.544874329837626	7.818319591307677	8.673065302265462	9.159644430722597	3.4285143146389023	15.033549789995643	7.985737009050383	25.41992787116011
1.4684684684684686	3.521770249077244	23.880798877471427	29.300004572097635	21.754854867764003	8.724101999979904	7.4772409881433095	7.80007718965663	8.827635685588824	9.071936596465932	3.4965006684932165	14.724015259160032	7.796171311263181	24.861748455708664
1.4744744744744747	3.5566300409832046	24.148906523304888	29.22121438731384	21.108855805829958	8.917460504998674	7.440795781854047	7.77001297592497	9.009910449929757	8.987113287421325	3.5701354815215782	14.421706716240303	7.618764014267102	24.286468685863777
1.4804804804804803	3.6005864683235336	24.331364127933234	29.07910098639838	20.42081338889387	9.103524371491151	7.436363793610307	7.727573197073047	9.220709647894877	8.903271485877996	3.6476415170018472	14.130999483616382	7.453925881543915	23.69630157366201
1.4864864864864864	3.652285292274709	24.426701543467622	28.878169187451142	19.69856576019595	9.281719002233652	7.464328741392458	7.6724758502654415	9.460531455181597	8.818714063661314	3.727182261664543	13.855796310722596	7.302019943926042	23.093357486876037
1.4924924924924925	3.710227904867633	24.434486561972854	28.623540138083786	18.950085736444812	9.451422692825803	7.524612488813907	7.604713264812416	9.729511203079147	8.731994444509898	3.80689233407433	13.599468375780836	7.163380627496628	22.47965548380439
1.4984984984984986	3.7727981441938443	24.35534166860791	28.320880837635002	18.183355472147948	9.61197099463374	7.616662775730371	7.524550628031233	10.027386870902712	8.641955211903449	3.8849086242824855	13.364809334889884	7.038335714748207	21.857136176823264
1.5045045045045047	3.838291570373429	24.19094167651751	27.976326708845964	17.406246170680397	9.762663918928803	7.739449415544891	7.432520575389108	10.353472117695631	8.547760194274685	3.9594014956589247	13.154003104091043	6.927230101148813	21.227675311654647
1.5105105105105103	3.904946554906062	23.943992246260983	27.5963983718263	16.62640533783244	9.90277578078939	7.891469042425664	7.329413989749411	10.70663779882075	8.448919690456883	4.028605380200767	12.968605712335426	6.830450188773239	20.59309734439623
1.5165165165165164	3.9709764964900076	23.618189763753005	27.18791378850441	15.85115380135265	10.031567358356643	8.070758332896702	7.216267173878466	11.085302745093477	8.345308620000688	4.090848113855038	12.80954122278378	6.7484476861326845	19.955188408212727
1.5225225225225225	4.034602453363751	23.218163503168494	26.757896945516748	15.087394396389342	10.148299933528014	8.274915473917952	7.094345576835465	11.487434382412411	8.237177493947415	4.144578388484358	12.67711139543434	6.6817615610544	19.315708178401273
1.5285285285285286	4.094085476229194	22.749401420764244	26.313484232296954	14.341533853203659	10.252250689525283	8.50112950520182	6.965124270632376	11.910559542494477	8.125156200871373	4.188390741732495	12.571018463297063	6.631036921687217	18.67640026114305
1.5345345345345347	4.147757937046012	22.2181612993184	25.861829653378585	13.619419032257548	10.342728873485935	8.74621702833123	6.830265390558454	12.35178556585796	8.010250690355	4.221047564533248	12.490400123397547	6.597039677791563	18.03900084145462
1.5405405405405403	4.194053177272668	21.631369280093704	25.41000999344442	12.926288245167607	10.41909209167419	9.006665650241398	6.691592772409392	12.807831533474221	7.893832712067897	4.2414976772741975	12.43387560748964	6.580665957024624	17.40524542471792
1.5465465465465464	4.2315328439071305	20.996508071473468	24.964931033430886	12.266737990266408	10.480762093155	9.27868341468341	6.551064043700839	13.275069191454541	7.777622834396366	4.2488911081797855	12.399601498690135	6.582945414047057	16.776873590198264
1.5525525525525525	4.2589113419743905	20.32149730493662	24.533235897968925	11.644705030238615	10.527239415463502	9.558253373278815	6.410740454434129	13.749572862466923	7.66366702368898	4.2425897994063595	12.385335801114229	6.6050377677975405	16.15563174215143
1.5585585585585586	4.275076906521976	19.61456861685229	24.121216599389186	11.063463357178572	10.558116312116368	9.841192358657212	6.272754766240703	14.227177377446052	7.554307115549551	4.222174065351236	12.388508650503129	6.648222127077785	15.543273893946303
1.5645645645645647	4.279108883906168	18.884138068529484	23.73472983101168	10.525635236948604	10.573087454512105	10.123212947023449	6.139277556351358	14.703542820782841	7.452145555318184	4.187444731145747	12.406297974207522	6.713878908862466	14.941560553932195
1.5705705705705704	4.2702909089756105	18.138678479576903	23.37911805087979	10.03321520799284	10.571957996313381	10.399987537558568	6.0124823338990945	15.17422467044878	7.360004828071898	4.138420984355203	12.43570836723783	6.803464409312927	14.352255800562862
1.5765765765765765	4.248119769130159	17.38659414590526	23.059136883860045	9.587605636361292	10.554648702135331	10.667213432668975	5.894509909196273	15.634747739587558	7.28088204119233	4.075334076522487	12.473651445246317	6.918478346041814	13.777122641488184
1.5825825825825826	4.212309855308882	16.636100250752364	22.778889851645317	9.189662203612668	10.52119796874437	10.9206777776802	5.78743250006681	16.080682195062934	7.217899166597744	3.998617110303889	12.517025962629445	7.060424943604294	13.217916750501637
1.5885885885885886	4.16279321069281	15.895109063740254	22.541771412632137	8.83974753089052	10.471760699882177	11.156321212525981	5.693218100996577	16.507719846935267	7.174249496569987	3.9088912395789968	12.562796041520183	7.230768374707559	12.676378671263896
1.5945945945945947	4.099715297137219	15.171124769238064	22.350419252587987	8.53779102266845	10.406604128881582	11.370299102575977	5.613695678518159	16.91174887478854	7.153140917706475	3.806948691303781	12.608065942259486	7.430883590019145	12.154224571503184
1.6006006006006004	4.023426703914709	14.471148481965704	22.206676708239627	8.28335294783254	10.326100810111075	11.55903925199129	5.550521787488672	17.288925184282974	7.157736662314144	3.69373308657827	12.65014991499914	7.662003763218816	11.653135629512562
1.6066066066066065	3.9344711202080496	13.801594705823954	22.111566125560756	8.075690762978848	10.23071911503358	11.71929506152091	5.505149225368803	17.63573867025981	7.1910942553320645	3.5703175924143062	12.686635802513965	7.92516573942089	11.174746139274323
1.6126126126126126	3.833569979123081	13.168220182097146	22.065273849506493	7.913825720910624	10.121011666039628	11.848193173571657	5.4787983529843824	17.949072799096346	7.256103436748179	3.4378814735341474	12.715441213370124	8.221154999568931	10.720630433724597
1.6186186186186187	3.7216042543175694	12.576065765458724	22.06714741013557	7.796607893129487	9.997602216903436	11.943274750199437	5.4724317084646295	18.22625610870053	7.3554239029084485	3.2976856343124674	12.734861249758318	8.55045173715185	10.292288748888362
1.6246246246246248	3.5995939486186788	12.029411669569923	22.115705310641566	7.72277786453495	9.861171539550087	12.002529653180781	5.486732524313816	18.465104453553877	7.491423772887658	3.1510477444227	12.74360695314708	8.913179683929526	9.891132185221885
1.6306306306306304	3.4686758557022688	11.531746146075776	22.208659636369287	7.691023526728092	9.712442900936788	12.02442293758749	5.522087724473624	18.66395308691762	7.666119745375686	2.999317528220847	12.740833821117313	9.309059316684944	9.518466965803094
1.6366366366366365	3.330080200078938	11.08574740750226	22.3429514925369	7.700030597802499	9.552167710724035	12.007913228602794	5.578575927816848	18.821677963698246	7.88111996398564	2.843852768361699	12.726159947991526	9.737367026814985	9.17547824232364
1.6426426426426426	3.1851067669298043	10.69327838031313	22.514799045775398	7.748525725368629	9.381111890881092	11.952462722262679	5.6559609163443625	18.93770595551495	8.137570650765488	2.6859965301142488	12.699673547779204	10.196901739394715	8.863213756565429
1.6486486486486487	3.0351011220266586	10.355393681894633	22.71975769585989	7.835311279517787	9.200043464551806	11.858038730312224	5.7536909405756385	19.012013983612423	8.436107595000756	2.5270560563237954	12.661929827978792	10.685960329834405	8.58256772383914
1.6546546546546548	2.8814314939179715	10.072358055621017	22.952791645586984	7.959291206983689	9.009721786661862	11.72510687283362	5.870904131978948	19.04511738463147	8.77681359307249	2.368283716341636	12.61393739413067	11.20232300707258	8.334265361817627
1.6606606606606604	2.7254668471675534	9.84367537108786	23.20835587618173	8.119487590281691	8.810888747079336	11.554616204747418	6.006440174165114	19.038048118367797	9.159182921262152	2.210860318161273	12.557134574650235	11.74324961611096	8.118848539064745
1.6666666666666665	2.5685566185759963	9.668127200544596	23.480487281226704	8.315047829473315	8.60426217355556	11.34797673852703	6.158858252989857	18.99232369566922	9.58209388340765	2.055881014268047	12.493356260026712	12.305487564261423	7.936663058005038
1.6726726726726726	2.4120125202599882	9.543819915001105	23.76290347267176	8.54524263289516	8.390531551513943	11.107029990307607	6.326461163316722	18.909907939770445	10.043790406228725	1.9043439511599085	12.42479204629709	12.885291800306252	7.787848112923635
1.6786786786786787	2.2570927367547857	9.468239201227307	24.049107556860026	8.809455260401398	8.170356066509711	10.834013325021647	6.507325300212464	18.793164888259067	10.54187355477821	1.7571417328724284	12.35393665588782	13.47845698026308	7.672328471055056
1.6846846846846848	2.10498876065729	9.4383108803084	24.332496995215013	9.107162702414488	7.94436486820894	10.53151900367111	6.699336108527786	18.644807289799516	11.07330370766344	1.6150556926870572	12.283533775377014	14.080361644690464	7.589809910778634
1.6906906906906904	1.9568150255113728	9.450466905826085	24.606474521085296	9.43790969481784	7.713159356981792	10.202448938358524	6.900228411348991	18.46784124585682	11.634413966440569	1.4787528967679417	12.216514595318031	14.686023918158646	7.539778413084169
1.6966966966966965	1.8136014083738337	9.500715431485348	24.864558987951618	9.801276658462761	7.477317209985133	9.84996623502803	7.10763088921251	18.265508591072738	12.22093517725398	1.3487857406446602	12.155932457906161	15.290167929748732	7.521503539508483
1.7027027027027026	1.6762885903552183	9.584713860790888	25.100493980058744	10.196842808468471	7.237397796403029	9.477444647700054	7.3191138429831275	18.041228596750866	12.828032718130332	1.2255939456981177	12.104895110118699	15.887299852584333	7.534046341500541
1.7087087087087087	1.545726183732655	9.697843822361598	25.308352028136778	10.624145799004502	6.993948583818804	9.088417080016708	7.532239248697131	17.798540522121407	13.450354956544338	1.1095087191239714	12.066496119574767	16.471792178830256	7.576272033679808
1.7147147147147148	1.4226734610043121	9.835287051393601	25.482632341906555	11.082639351153905	6.747512110947446	8.686524249923998	7.7446120071488425	17.54104843147882	14.082093014546897	1.0007588077919367	12.04374703488286	17.03797459249969	7.646867528963349
1.720720720720721	1.3078024561615509	9.992101199000983	25.618350097174876	11.57165035300734	6.4986330965027	8.275464582155836	7.953931208967966	17.272369547272664	14.717051199783919	0.8994781540896206	12.039511859559893	17.5802295835554	7.74436378049626
1.7267267267267266	1.2017031527785351	10.163294635651456	25.71111549609053	12.090336921578897	6.247865269090119	7.858946312772095	8.15804018136104	16.996087226438725	15.34872717813262	0.8057148499217257	12.056445357507497	18.09309077023751	7.867162708279872
1.7327327327327327	1.1048904281511784	10.343899362207814	25.757201050096057	12.637648875761563	5.995777537005795	7.440642683239187	8.354974058919815	16.71570943731623	15.970400686301023	0.7194410828475267	12.096936618346549	18.57134176844294	8.013568312876389
1.7387387387387387	1.0178123881712762	10.529041192194285	25.75359580992407	13.212291989709673	5.742959167132465	7.024150972202448	8.543003630498147	16.43463338568814	16.575229319973367	0.6405637748946104	12.163059183595742	19.01011337229146	8.181821400890724
1.7447447447447448	0.9408597040600196	10.714006422195649	25.69804557762586	13.812697279153713	5.490023705531073	6.612955965686752	8.72067425877103	16.156116699378313	17.156349694526	0.5689356286628393	12.256528871880644	19.404976792346584	8.370137173971578
1.750750750750751	0.8743755493635849	10.89430426435074	25.589078472672668	14.436996422615968	5.237611445114935	6.210398306040194	8.88683874931658	15.88325533998468	17.706982070343393	0.5043663155485705	12.378670246420027	19.752030739365157	8.576744772026252
1.7567567567567566	0.8186657333289126	11.065724376391133	25.426015577198104	15.083004239631201	4.986390323975582	5.819647991932348	9.04068316138448	15.618968175896978	18.220536372074797	0.4466335658090611	12.530392445464	20.04798024230727	8.799927719432475
1.7627627627627627	0.7740086343274255	11.224388891218005	25.208966743378166	15.748208944015932	4.7370552174558505	5.4436831317377985	9.181744701240733	15.365987930294487	18.690717418479	0.39549394827449535	12.712174851738837	20.290205248268215	9.038064107217393
1.7687687687687688	0.7406645536306564	11.366798420055147	24.938811997500828	16.429770667781344	4.490325664031847	5.08527388625114	9.309921018242465	15.126858018017677	19.111627123077877	0.3506931573790592	12.924062816811766	20.47681726584299	9.28966526086157
1.7747747747747749	0.7188841347262168	11.489871580954079	24.61716930941942	17.124528516776763	4.24694213589487	4.746971379244547	9.425470429598672	14.90393461168452	19.47786143018138	0.31197565551534034	13.165673387915724	20.606702577326033	9.553411598128951
1.780780780780781	0.7089155256143367	11.590977687717038	24.2463498024451	17.829016179235104	4.007661026735337	4.431101210855085	9.529002827062778	14.699393134626419	19.784599818412143	0.2790935483725654	13.436210715998094	20.679550852584043	9.828184378555447
1.7867867867867866	0.711010000256443	11.667962322648789	23.82930174801629	18.53948586987439	3.7732485791517294	4.139761083577429	9.621461261612831	14.515238269346769	20.027685334870494	0.2518145989495892	13.73449056269986	20.695868340476846	10.113092089028962
1.7927927927927927	0.7254257996917194	11.719165609085767	23.36954491382202	19.251940161826518	3.544474010574248	3.8748219474602674	9.704094453782558	14.3533164971921	20.20369331542165	0.22992931161031455	14.05897307876328	20.6569751831787	10.407490299784424
1.7987987987987988	0.7524300024632237	11.743433095188761	22.871097007322682	19.962171042895633	3.322102118588503	3.637931992890812	9.77842073044098	14.215330148470793	20.3099871958038	0.21325704037610582	14.40780280485891	20.564986784565612	10.71099396194202
1.8048048048048049	0.7922982871073917	11.740119257552097	22.33839407462742	20.66580533752038	3.1068856538080816	3.430522768166204	9.846184135890159	14.102851941895189	20.3447601176777	0.20165109536154624	14.778854655298126	20.422779555255254	11.023481299475664
1.810810810810811	0.8453125057928822	11.709083730105263	21.776206775384026	21.35835546670777	2.8995577414436733	3.2538166760541767	9.909303698497997	14.017339026445441	20.307061374675264	0.19500283781155925	15.169784491976094	20.233941742899315	11.345088671440397
1.8168168168168166	0.9117560469902477	11.65068045877869	21.189554457790074	22.035274379714423	2.7008246125750226	3.1088351089718853	9.96981704623354	13.960145605113215	20.196807115577684	0.19324476774257446	15.57808278547718	20.002710425988017	11.676196038891675
1.8228228228228227	0.991907025541526	11.565740073672051	20.58361890623819	22.69201338701788	2.511358874546895	2.9964065155897757	10.029819748398548	13.932533315256707	20.01477511326855	0.19635261905146584	16.001129796523916	19.73389609220653	12.017402958033612
1.8288288288288288	1.0860293998640025	11.455545856279798	19.963659531644446	23.324081556751835	2.3317935090318356	2.9171737510528803	10.091401910219616	13.935678660628556	19.762583806528866	0.20434648559104235	16.436250696276772	19.432796528516988	12.369495328134049
1.834834834834835	1.1943621773798296	11.321803758135001	19.334931627122025	23.927105307756328	2.162716738608083	2.871600146250376	10.156583656373087	13.970676931179534	19.442656214181902	0.21729100867246512	16.880769079147427	19.105102010922234	12.733403439846642
1.840840840840841	1.317106929630044	11.16660699770998	18.70260912679655	24.496886842033376	2.0046678508641413	2.859973835573417	10.227251204680533	14.038542203807506	19.05816969484633	0.23529466234806565	17.33205740577448	18.756793989935858	13.110152186112172
1.8468468468468466	1.4544138968116567	10.9923958235288	18.071713091781984	25.029460106857915	1.8581340157914554	2.8824100036632743	10.30509524915083	14.140203185405282	18.61299286859458	0.2585081782665452	17.787583043890656	18.394039617322466	13.500804602589348
1.8528528528528527	1.6063670164497155	10.801913082497249	17.44704691397234	25.521143060093298	1.7235480802275014	2.938850845527818	10.391553340690043	14.27649483385694	18.11161131828952	0.28712215745695113	18.24494874655693	18.02308454659695	13.90640018628813
1.8588588588588588	1.7729682612428828	10.598156273066822	16.833138985003067	25.968585128359894	1.6012872748421378	3.029063176452926	10.487757874086952	14.448145868030135	17.559043939040762	0.3213639225948056	18.70192661467371	17.650146461819613	14.327889688747913
1.864864864864865	1.954121715360455	10.384326792967176	16.23419333404729	26.368808892609238	1.4916727268147212	3.1526337734435783	10.594491162774627	14.655762449391704	16.960751996791366	0.361493671530283	19.156484826474152	17.281311746008566	14.76606828345411
1.870870870870871	2.149617855107642	10.163777111104359	15.654048503085255	26.71924520453568	1.3949696367605322	3.308962673448611	10.712148911340279	14.89980848087721	16.322543086451414	0.40780000137025146	19.606806672429435	16.92243759348939	15.221509157092509
1.8768768768768767	2.3591185273791577	9.939956603304369	15.096144710071504	27.01776112463147	1.3113879530380064	3.497254790310697	10.84071318422059	15.180583118551805	15.650472243550995	0.4605948822945791	20.051301700445265	16.57906170297916	15.694499663114373
1.8828828828828827	2.582143136185973	9.716356792539095	14.563499155963388	27.262680272580358	1.2410833612484768	3.7165103373446513	10.979735723210116	15.498196224191252	14.950742460848355	0.5202081714619815	20.488609043752742	16.256321465099738	16.18498219820818
1.8888888888888888	2.8180565523676306	9.49645672687083	14.0586891663174	27.452795386832523	1.1841584019925524	3.965514651080374	11.128332193214078	15.852542598339706	14.229606794839983	0.5869817695425497	20.917593262792384	15.958884285784187	16.692501914088858
1.894894894894895	3.066059253175457	9.28366921339981	13.58384272587969	27.587373096263704	1.1406635357596	4.2428280998435906	11.285187642933279	16.243275920260054	13.493274121040454	0.6612635351370245	21.337333273277967	15.690890373437476	17.216163257338927
1.900900900900901	3.325180175769768	9.081288604784817	13.140635867293588	27.666151106565795	1.1105979897318659	4.546776824886282	11.448573163426417	16.669783380588775	12.74782041758463	0.7434010849653283	21.747105146831935	15.45590897158428	17.75459714017408
1.9069069069069067	3.594272731198491	8.892440807133728	12.730296312909363	27.689328191545254	1.0939102463933612	4.875445098816052	11.616373421749469	17.13116202214773	11.999107232143663	0.833735619435503	22.146359750497243	15.256908649751752	18.305940288809627
1.9129129129129128	3.8720143729051273	8.720036144815912	12.353612740178797	27.657547549417913	1.0904980668867919	5.226670094013469	11.78612444827765	17.626197802628756	11.252708726607414	0.9325959231249888	22.5346963308198	15.096241883739838	18.867827999890114
1.9189189189189189	4.156910046513909	8.566725679463632	12.010949043136184	27.571874231764532	1.1002079814876033	5.598039831378262	11.955060773892066	18.153348358895204	10.51384840757712	1.0402926968268118	22.911833242472678	14.975643772766343	19.43740116785421
1.924924924924925	4.447299766342455	8.434861537378875	11.702262990540236	27.433767474144812	1.122834223545481	5.986895026902247	12.12017075555232	18.710730386419296	9.787346348935086	1.1571133811143421	23.277577067810725	14.896244365806794	20.011328037852905
1.930930930930931	4.741370470120997	8.32646175186524	11.42712872984993	27.245048849485407	1.158117129789718	6.3903354710454625	12.278258703750756	19.296112449776764	9.077577406094138	1.2833176298684492	23.631791371508577	14.858593713108894	20.58584070236703
1.9369369369369367	5.037172198628771	8.243180074651537	11.184762649061536	27.007867226293506	1.205741076915584	6.805231465561278	12.426012239849262	19.90691391299655	8.388440619994327	1.419133584991829	23.97436628474987	14.862698431171083	21.15678590876125
1.9429429429429428	5.332638533790549	8.186281153466158	10.974052178901557	26.724661542588777	1.2653320697504749	7.228240707169613	12.560073171009345	20.54021052473407	7.723339721723798	1.564755089863472	24.30519001944086	14.908068279507386	21.719689294303354
1.9489489489489489	5.625611110086951	8.156621410820536	10.793587189301993	26.398122403334913	1.3364551379776806	7.655830851184633	12.677110079598675	21.192747016502988	7.085174383873796	1.7203399584378047	24.624123279560298	14.993771003362063	22.26983172965528
1.954954954954955	5.913867893203564	8.154635892048002	10.641693700176372	26.03115347525443	1.4186117344309872	8.084307815619027	12.773890785280198	21.860956877301074	6.476341629104472	1.8860093890244682	24.930977370555105	15.11849350506624	22.802336046310913
1.960960960960961	6.195154800261182	8.180331278585136	10.516469681651603	25.626833590351566	1.5112373566130242	8.509849702909833	12.847352852478283	22.540989260481254	5.898746605076892	2.0618485767816987	25.22549661646393	15.280607273426591	23.312262061982363
1.9669669669669672	6.467220121510565	8.233285185482783	10.415822758436208	25.188380381230687	1.613699632834739	8.92854602833075	12.894670382873517	23.228742764963908	5.353821771438689	2.2479085372797623	25.50734548695547	15.478235929312936	23.794707513354552
1.9729729729729728	6.727851097868895	8.312651780498104	10.337509653465222	24.719116161100217	1.7252971240294115	9.336441757838774	12.913315449608344	23.919905619716136	4.842553420847474	2.4442091059986693	25.77610062201253	15.709322738670075	24.244912269028003
1.978978978978979	6.974911915862375	8.417173676395123	10.279177205255627	24.222436633498237	1.8452590910233444	9.729585480175835	12.901112692976534	24.610001595035406	4.365514372401638	2.650743026584041	26.031247730007934	15.971696001908484	24.65836303579721
1.984984984984985	7.206382304922557	8.545199959090832	10.238404770877212	23.701782875999285	1.9727464643989183	10.104080875044351	12.856285801027372	25.294440773851417	3.9229016311933083	2.867480985760031	26.272183134546832	16.26313034954544	25.03089569510071
1.990990990990991	7.420395864684712	8.694710123138046	10.212747782889148	23.160616893447884	2.106854230034971	10.456140497297463	12.777494835957693	25.9685741480984	3.514577799585269	3.094377397018599	26.49821956512198	16.581402154697876	25.358792417209255
1.9969969969969972	7.615277214556198	8.863343594130786	10.199782166197275	22.6024008846922	2.2466154083559684	10.78214078192622	12.663863630564336	26.627750865823636	3.1401150507658024	3.331376680905997	26.708595633694056	16.924337508341996	25.638870799240216
2.003003003003003	7.789577046332377	9.048434426612648	10.197149242988536	22.03058021735257	2.3910067601017384	11.078677090959122	12.514996759791027	27.267376849932187	2.798840528841172	3.5784197394811623	26.90248831970978	17.289851486163236	25.86856245719113
2.009009009009009	7.942104174275269	9.247050677845367	10.202600665193588	21.4485699626186	2.5389562972983653	11.342617574929509	12.33098588147891	27.88297344410894	2.489882117311581	3.83545027902819	27.079027704077703	17.675977757721373	26.04597876674871
2.015015015015015	8.071953716278927	9.456037874399374	10.214042819624671	20.859744710814827	2.689352616714969	11.571154610805335	12.1124055286389	28.47023471898308	2.212213614052733	4.102420601086001	27.237313150664445	18.0808879395469	26.1699617847919
2.021021021021021	8.178530604137311	9.672065912101976	10.229580056877852	20.267431272400618	2.8410560064263657	11.7618526063441	11.860298713929533	29.025082093968873	1.9646984606313844	4.379296459921976	27.37643013244274	18.502900462535404	26.24011878294471
2.027027027027027	8.261567709281238	9.891678662569905	10.247556007355469	19.674903771489088	2.9929112064522925	11.912691027417809	11.576152967088454	29.543714997703045	1.7461312918178913	4.6660605770784	27.495466937075758	18.940479098671922	26.25683927381211
2.033033033033033	8.321137980637074	10.111345503434993	10.266592172368648	19.085380562520744	3.1437616343155996	12.022101608174498	11.261867660189417	30.022656401122745	1.5552766927608204	4.962714412532003	27.593530560178785	19.39222166032048	26.221293895559324
2.039039039039039	8.357660120718265	10.327513946345235	10.285622920873188	18.502022347347406	3.292464818394133	12.08899884076399	10.919713677217096	30.45879220872431	1.390904672206784	5.269277818770729	27.669761198822258	19.85683973464433	26.135415026007536
2.045045045045045	8.371897471285545	10.536662508532544	10.303925988000728	17.92793084086609	3.4379087188165345	12.112803007239036	10.552286648301349	30.849403680441565	1.2518224767505597	5.5857862495061665	27.723344886700502	20.33313063416852	26.001859507528824
2.051051051051051	8.364949936971634	10.73535296148793	10.321147564337222	17.366147328943455	3.5790285599981613	12.093455205476694	10.16245509121166	31.19219227235944	1.1369024804525307	5.912285258856703	27.75352395838776	20.81994302088797	25.82395436276819
2.057057057057057	8.338238939843116	10.920281094969132	10.337321087993534	16.819650482422478	3.7148237531953443	12.031424026936788	9.75330488111828	31.485296521279135	1.0451059840666193	6.248822108878366	27.759605185150726	21.31613788575329	25.605626853115176
2.063063063063063	8.293485565411698	11.0883251566194	10.352878906850545	16.29135283453654	3.8443744538821942	11.92770375949739	9.328081503495754	31.72730084710071	0.9755028471170382	6.5954344016515725	27.740965580510046	21.820546729598668	25.35132066241558
2.069069069069069	8.232682226474772	11.236591166833291	10.36865606662434	15.784095394465762	3.966857279173046	11.78380420581085	8.890131535253795	31.917236398541736	0.9272869533829099	6.952135764242278	27.697056021904753	22.331928889394288	25.06590036466303
2.075075075075075	8.158058330801952	11.362454364587794	10.385885600982617	15.300639954859705	4.081559706331368	11.601732418870666	8.44284474807007	32.05457431205699	0.8997875758668223	7.318898737405852	27.627402967711465	22.848929981203998	24.75454664525885
2.081081081081081	8.072040587752863	11.46359611168063	10.40618485099009	14.843658753203208	4.187892685512601	11.383966854286207	7.98959813912433	32.139211981315455	0.8924767614559019	7.695635147803944	27.53160865972482	23.37004338702336	24.4226449820443
2.0870870870870872	7.97720872343005	11.538035668616347	10.43153251962338	14.4157212627642	4.285401028599432	11.133424616211807	7.53370307277896	32.17145313616467	0.9049728990984207	8.082174374039578	27.4093502844754	23.893576598003282	24.075670648369766
2.093093093093093	7.876247490425968	11.584156353260841	10.464236368862736	14.019278015010995	4.373771181013835	10.853422624906932	7.078356567886516	32.15198269761415	0.9370406696136604	8.47824004380795	27.260378618415196	24.417624045320327	23.719072972315217
2.099099099099099	7.77189595366259	11.600725700983961	10.506891686907645	13.65664148802963	4.452836043819602	10.547633653559526	6.626597595639771	32.081837502310805	0.9885876016445804	8.88342581746298	27.08451669969515	24.94004780855958	23.35816177289707
2.105105105105105	7.666895105920793	11.58690935968229	10.562330885596118	13.329964230628656	4.52257658774447	10.220038266642614	6.181269068886258	31.962374071274553	1.05965747827154	9.29717101682562	26.88165905244283	25.458467298693108	22.997998797469943
2.111111111111111	7.563934913757732	11.542278571982365	10.63356482679719	13.041214525415592	4.583120086865192	9.874873739505945	5.74498601236739	31.79523463025202	1.1504208539488572	9.718736941824615	26.651771939362327	25.97025867935381	22.64329680891743
2.1171171171171173	7.465601915643539	11.466811217135625	10.723716714690196	12.792150022099152	4.634734895015597	9.516581048486225	5.320110211011213	31.582312571967478	1.2611629531257655	10.147184776721572	26.39489503808656	26.472564428526375	22.29832872335813
2.123123123123123	7.3743284890216	11.36088650370815	10.8359496215756	12.58428989064492	4.677821789477629	9.149750993454774	4.908731446391431	31.325718484990087	1.3922692314169969	10.581356018086858	26.11114483051948	26.96231306655994	21.966848887788142
2.129129129129129	7.292344871971168	11.225273518323993	10.973388931335634	12.418886148923033	4.712902010857477	8.77907045282043	4.512655255339056	31.02774776319263	1.5442088885089653	11.019856355129841	25.800719868230665	27.436248699711623	21.652028222912797
2.135135135135135	7.221634969200096	11.061113942827001	11.139041180239875	12.296894907669031	4.740602231691457	8.40926967835831	4.133396984247669	30.690850659125374	1.71751662986403	11.461043897332894	25.463907937625738	27.890969665455792	21.356404551316956
2.141141141141141	7.163896892747081	10.869899349951018	11.335710943208486	12.218948343860914	4.7616367856563375	8.045071418836583	3.772181771728678	30.31760546108461	1.9127729821625452	11.903022573752544	25.10109500358123	28.322975230211153	21.081848997961952
2.1471471471471473	7.120509087050335	10.653443573955562	11.565917549170964	12.185328259420043	4.776787580727909	7.691142523241097	3.429949973847652	29.91069526567385	2.1305834754489337	12.343641423365128	24.712775667248	28.72871899451042	20.82954890216796
2.153153153153153	7.092502768389859	10.413850726120954	11.83181350673327	12.1959421034645	4.786882199893665	7.3520485231343224	3.1073674520780172	29.472888594740404	2.3715570129972425	12.780500358412779	24.299564740415022	29.104667415930297	20.600007231210334
2.159159159159159	7.080541272938737	10.153479484372447	12.135106576733742	12.25030233183047	4.792770759065869	7.032211536433761	2.804840075212209	29.007023877856565	2.636283757612534	13.210962816219896	23.86220942232139	29.447361675209635	20.393058048558565
2.165165165165165	7.084906758857699	9.874904330942382	12.476987438087477	12.347509946591252	4.79530214109852	6.735871678863253	2.522531742681328	28.51599759931105	2.9253128698698205	13.63217552410634	23.401601471395995	29.753480992395183	20.207897177019138
2.171171171171171	7.105494549352088	9.58087444165889	12.858064855270229	12.48624300096477	4.795300255280588	6.467052021519183	2.2603852170888956	28.00275570189891	3.2391304389575692	14.04109539271997	22.918788699235936	30.019905451375696	20.043126819919365
2.1771771771771773	7.141815238857107	9.274270945380444	13.278310168659512	12.664750772210404	4.793540981993271	6.229526999904005	2.018145056546657	27.47028765793323	3.578137949552907	14.434523332228531	22.414985080963078	30.24377641379118	19.896812571916122
2.183183183183183	7.193004517101721	8.958063272878467	13.737012792703371	12.880854198560229	4.790730451715758	6.026794067128517	1.795381960267166	26.9216224689845	3.942631627717561	14.809144560971319	21.891578777118557	30.422552695204057	19.76655097329867
2.189189189189189	7.257840499342826	8.635265302051936	14.23274822273265	13.131953048350518	4.78748527630923	5.862048296475025	1.5915178810052173	26.35982574651952	4.332783004420819	15.161574755429283	21.3501373980089	30.554060833035326	19.649545544211758
2.195195195195195	7.33476818916494	8.308891981965226	14.763359821656406	13.415040143465697	4.7843152993074245	5.7381595796341	1.405851312209479	25.787996960710057	4.748621026329245	15.488411181899885	20.792409910785153	30.636537990044314	19.5426890824984
2.201201201201201	7.421930546441615	7.981917083268761	15.325955386564521	13.726722798758425	4.781609362312057	5.657652038808295	1.2375822228337643	25.209265927067637	5.190016029469485	15.786287762008772	20.220324689790672	30.668666299836136	19.44264992324927
2.2072072072072073	7.517205490758306	7.657232678670181	15.91691918746066	14.063251468566841	4.7796244987132575	5.6226852742087905	1.0858361853222775	24.626787630991924	5.656665871970714	16.051932863536383	19.635983337684063	30.64959776102629	19.345959839979763
2.2132132132132134	7.618248043016843	7.337610905909735	16.531939832257223	14.420555415520404	4.778478866594401	5.635037102474078	0.949687319073681	24.043734567429784	6.148084497244903	16.282228481490552	19.041650053102384	30.578969112019806	19.249101314957656
2.219219219219219	7.722536698036274	7.025668508796223	17.166053951215996	14.794285040466807	4.77814862308805	5.696087504001265	0.8281797496617623	23.46328589322055	6.663593168794986	16.474269387247272	18.43973648377548	30.456906455873337	19.14859201599092
2.225225225225225	7.827423031366358	6.723834590847916	17.813705318671794	15.17986034062475	4.778468826243147	5.806803584544687	0.7203473604944097	22.888612848061808	7.202314582695027	16.625420779834904	17.83278217495136	30.28401974121582	19.041064483629764
2.2312312312312312	7.930183476476296	6.434321952407099	18.468818649434812	15.572524800962704	4.779138331495475	5.96772546395322	0.6252316860379302	22.32286008944627	7.763170024187625	16.73337297537993	17.223430894323524	30.061387527885532	18.92333924937462
2.2372372372372373	8.028072165746265	6.159102317043821	19.124886931672098	15.967403876085514	4.779728532049418	6.178953126839975	0.5418978622366223	21.76912279914269	8.344879691474972	16.796191718985792	16.614403278926613	29.79053276285598	18.792489863960284
2.2432432432432434	8.11837371151475	5.899885687734809	19.7750707976282	16.359567090945177	4.779695679774005	6.440134399797176	0.4694486087665279	21.23041964462207	8.94596626342562	16.81236279674776	16.008466399596358	29.473390552587727	18.645898605943554
2.249249249249249	8.198454812473418	5.6581040085889125	20.412308098659636	16.744092682312296	4.778396419291523	6.750454350487978	0.4070362681606588	20.709661908494912	9.564761739434248	16.78082976137003	15.408400968107186	29.112269133325256	18.48130195479278
2.255255255255255	8.265813605965015	5.434899244481559	21.029431551876932	17.11613362231149	4.775106076167141	7.108626528370547	0.3538729679407441	20.209619322623357	10.199417529915715	16.701023758492703	14.816967015474795	28.709805404301118	18.29682523921569
2.2612612612612613	8.318125747566969	5.231115929354473	21.619292071780624	17.470983812826525	4.769039163419448	7.512886577849917	0.30923900339733856	19.732883351475586	10.847917725712772	16.572884646473845	14.236868942752764	28.268916495843694	18.09100620026264
2.2672672672672673	8.353286284383428	5.047298174461079	22.17488520028264	17.804143216763052	4.759371511339841	7.960988845635474	0.27248956065032737	19.281828852544592	11.508095424804411	16.396872832939277	13.67072088489782	27.792748892947692	17.862807529772493
2.2732732732732734	8.369446495685786	4.883691070689254	22.68947790978207	18.11138069966292	4.745263385576718	8.450206669032617	0.24305991249273814	18.858575192351566	12.177651945757134	16.173971498947434	13.121013332308934	27.284626625314715	17.611618748529175
2.279279279279279	8.365045001250309	4.740246364370119	23.156732982302547	18.388793392740716	4.725882938662564	8.977337065821239	0.2204692239431724	18.464948008137977	12.854178709896559	15.905679137589882	12.590081923318175	26.74799996988295	17.337248066478402
2.285285285285285	8.338832580656174	4.616632233736665	23.570828167017172	18.6328614549157	4.700429340974304	9.538710545483491	0.2043231013034465	18.102442872879234	13.535181528591268	15.593992589513647	12.080079255560388	26.18639599626693	17.039905112041318
2.2912912912912913	8.289890302129216	4.512246943475602	23.926567390640518	18.840497204866168	4.668154958135299	10.13020672345355	0.1943150089117825	17.77219214157805	14.218106988632131	15.2413810046013	11.592950467496633	25.603372126013564	16.720175622819248
2.2972972972972974	8.217640723036526	4.426236107703228	24.21948143979051	19.009087711809574	4.628385982011224	10.747276343934434	0.1902266629016676	17.47493622867139	14.900370587685126	14.850751388748941	11.130413217385325	25.002473681381954	16.37898935116922
2.3033033033033035	8.121852091361472	4.357513247351268	24.445915748861403	19.136530072226297	4.580540979999486	11.38497020343699	0.19192749241242	17.211000490498538	15.579386233377624	14.42540660001264	10.693942540736252	24.387196177850576	16.017582552219775
2.309309309309309	8.002635643783776	4.304783286631518	24.603103206293632	19.22125875518973	4.524146899971968	12.037975318969279	0.1993732371857212	16.980278765693438	16.252596683964217	13.968996833090635	10.28476090462968	23.760952876846066	15.637456487529409
2.315315315315315	7.860436256732962	4.26656859534137	24.689220229311445	19.262264567030257	4.458852153241447	12.70065850574547	0.21260372766989794	16.782224464399818	16.917504475992036	13.485465770213038	9.903833604718683	23.127047871656085	15.24033339507013
2.3213213213213213	7.696016857524841	4.241237149783763	24.703424743215365	19.259104962186026	4.384436492161356	13.367117324871906	0.2317398709656888	16.615849900239645	17.571702855366965	12.97899267652253	9.55186947505113	22.488654740371192	14.828111347449445
2.3273273273273274	7.510437139303397	4.227032355631481	24.645875125493436	19.21190560660723	4.300817499078433	14.031238138475468	0.25697984445824745	16.47973433416776	18.21290620331498	12.45393177700009	9.22932670887852	21.84880057465657	14.40281934864646
2.3333333333333335	7.305027242341559	4.222104051893635	24.517729625372656	19.12135327833989	4.208053605875163	14.686760775979064	0.2885944799877007	16.372040954895304	18.838979428744654	11.914750269557448	8.936423426957933	21.210354990916834	13.966573909725128
2.339339339339339	7.08135716224932	4.224540197033573	24.32112623310705	18.98868036243882	4.106343664825	15.32734907928301	0.32692180601069987	16.29054276529041	19.4479657844969	11.365966306250346	8.673152484590299	20.576023558433373	13.521538201781713
2.3453453453453452	6.8412027204505454	4.232398727060188	24.059143436988585	18.815641359946188	3.9960231886509874	15.946666365482193	0.3723607043689645	16.23265708719623	20.038112558175854	10.812088214267243	8.439299885134613	19.94834494325389	13.069884716411597
2.3513513513513513	6.586508982360101	4.243739071859374	23.735742756511335	18.604481979507877	3.8775574675094573	16.538454632513893	0.42536363283084	16.195488147504697	20.607894090138053	10.257556134284062	8.23446607041643	19.329690971199483	12.613762177436392
2.3573573573573574	6.319352033290505	4.256652820859344	23.3556943645686	18.35790151194309	3.7515318504661783	17.09661614457299	0.4864283651614946	16.17587697472063	21.156031583346536	9.706687130863045	8.058089290634799	18.72226876068688	12.155267249984398
2.3633633633633635	6.041900021361733	4.269293042904262	22.924487498229993	18.079009299942353	3.618639546701836	17.615295878357685	0.5560887075670283	16.17045762552229	21.681509193763482	9.163624683541997	7.909470220180315	18.128124066636524	11.696421391729046
2.369369369369369	5.756374351518425	4.2799017883242385	22.448227696108653	17.771276204849467	3.4796673555031274	18.088963195327956	0.634904164195358	16.175718581788736	22.18358592727795	8.63229330436111	7.787796982039118	17.54914500919928	11.23915299332539
2.3753753753753752	5.465011866889296	4.2868353337730225	21.933523181877103	17.438482038629758	3.335479772953277	18.512491034942524	0.7234485449771452	16.18806801574203	22.661802921133482	8.116358854319719	7.692169771713342	16.98706543231799	10.785284767466626
2.3813813813813813	5.170028785552976	4.288586772313331	21.387362931391404	17.084659970741523	3.187001946595641	18.881230903476204	0.8222975362186732	16.203901518272495	23.115985755370343	7.619194954126883	7.621624330113819	16.44346724263155	10.336526174359372
2.3873873873873874	4.873587075276748	4.283805602009811	20.816989110562535	16.71403893647344	3.0352019572406426	19.191081964905894	0.9320152875195454	16.21967082559919	23.546241523359313	7.143855709797844	7.575153600773275	15.919781213001741	9.894470520677958
2.3933933933933935	4.577763849395111	4.271314025164946	20.229766650250873	16.33098506580722	2.8810729000962048	19.438552624961417	1.0531401070150728	16.231952062925497	23.952950489870208	6.693054806828834	7.551727016036056	15.417285890052291	9.46059624300879
2.399399399399399	4.284524257416734	4.250119736208367	19.63305273297422	15.939943121060628	2.725615216591579	19.620813135274695	1.1861693996024458	16.237512049801353	24.336752279333854	6.269150872797763	7.550306984764884	14.937104413887525	9.036271788055858
2.4054054054054053	3.9956982280716407	4.21942504772978	19.034068906190544	15.545378879106169	2.5698196951267587	19.735737928189053	1.3315440284063287	16.23337127807045	24.698526664233626	5.874138871363561	7.569862295044159	14.480199232567523	8.622763431867003
2.4114114114114114	3.712961304216405	4.178632279571288	18.43977841240158	15.151723322041079	2.414651515351639	19.78193661895063	1.4896323267377765	16.216862275737583	25.039369161243307	5.5096471738599275	7.60937829336983	14.047364865882145	8.221245339285453
2.4174174174174174	3.4378196920426287	4.127345413395035	17.856771143118223	14.763319411484984	2.2610356585514535	19.75877287380279	1.6607140344551092	16.18568220383233	25.36056178729725	5.176939860047756	7.667863850694692	13.639219034704558	7.832811151842439
2.4234234234234235	3.171599534854528	4.065368092697237	17.291158389077616	14.384372119310052	2.10984394854147	19.666370631679513	1.8449644770308569	16.137938692433888	25.66353947491579	4.876923728113283	7.744355269271041	13.256192616552582	7.4584864054936535
2.429429429429429	2.9154403173779664	3.992698123755848	16.748479281355497	14.018902274998691	1.9618839254694265	19.505607474434612	2.042439345737283	16.072188099890006	25.949852790825087	4.610159445673697	7.837917416599191	12.898519008659768	7.099241116210276
2.4354354354354353	2.670292212748897	3.9095187043880624	16.233620506290965	13.670704670660403	1.817889691379246	19.278095255856975	2.253060471105157	15.987465569012302	26.221127738702943	4.376876247464071	7.947642488558299	12.566223571711685	6.756001928035796
2.4414414414414414	2.436917103076634	3.8161866726562867	15.750750540957196	13.343310742844041	1.6785148034812767	18.986148412827333	2.4766030071328653	15.883306448752649	26.479023549973203	4.176989579811695	8.072646898294046	12.25911388660296	6.429663290892526
2.4474474474474475	2.215892937279966	3.713218124966031	15.303269304857515	13.039956029500361	1.5443272307928277	18.63274068270338	2.712684458681238	15.759758842942801	26.725189470157417	4.010121104587166	8.212066856900211	11.976771580726998	6.12109721995931
2.4534534534534536	2.0076210376581844	3.6012718007602817	14.89377376695876	12.76355248454392	1.4158063339025166	18.22145122972652	2.960755987330767	15.617387233063093	26.96122162684181	3.8756205032053814	8.36505325364501	11.71854646855312	5.831161280553522
2.4594594594594597	1.8123359297077217	3.48113066795345	14.524039693927886	12.516665624972514	1.2933417775199847	17.756401431155005	3.2200964202360587	15.457267294458871	27.188621113869377	3.772588561270444	8.530766455904185	11.48355370421648	5.560704537939606
2.4654654654654653	1.6301172478114327	3.35368216844635	14.195019383627825	12.301496389634854	1.1772342423228352	17.242183783388956	3.4898093610866754	15.280972180707495	27.40875444082236	3.6999010633249703	8.708371631734567	11.27067456365727	5.310571306431408
2.4714714714714714	1.4609032619026523	3.2198975959995284	13.906854904764767	12.119867507243587	1.0676977671868486	16.68378455349025	3.768823761521991	15.09055068585504	27.62281747426816	3.6562330816199715	8.897035152044996	11.078561363955448	5.081602623044961
2.4774774774774775	1.3045055759120672	3.080811079308878	13.658906065259082	11.97321410629945	0.9648635256252234	16.086501917834152	4.055898255110774	14.888497807097723	27.831803936015405	3.6400832997998163	9.095922556676117	10.905646892560338	4.87463545481041
2.4834834834834836	1.160624566272142	2.9374986316312923	13.449792063558373	11.862578252750481	0.8687848212814232	15.455861394595138	4.349629484722148	14.677718320499523	28.036479423738633	3.6497980691498686	9.30419847256895	10.75015856472863	4.69049972329051
2.4894894894894897	1.0288651562609488	2.7910577054551875	13.277445542755325	11.788607073258332	0.7794430764324211	14.797530389680226	4.648464568803774	14.461484049997742	28.23736178239976	3.683594949256724	9.521028756735108	10.610137360007537	4.530013293162101
2.4954954954954953	0.9087525576260617	2.6425876575664398	13.139177569978544	11.751554112894329	0.696754584211831	14.117233637726573	4.950717754377047	14.243385556773324	28.434708484228047	3.7395855347481226	9.745585006894347	10.483461414836807	4.3939751228440045
