# Supplementary material for: Stimulus duration encoding occurs early in the moth olfactory pathway
Source: Commun Biol. 2024 Oct 3;7:1252. doi: 10.1038/s42003-024-06921-z (PMC11449909; doi:10.1038/s42003-024-06921-z)
Supplement: Supplementary file 3 — Supplementary Data 1 [file 42003_2024_6921_MOESM3_ESM.zip › Fig 4/D/2000ms.csv]

time (s)	neuron1	neuron2	neuron3	neuron4	neuron5	neuron6	neuron7	neuron8	neuron9	neuron10	neuron11	neuron12	neuron13
-0.993993993993994	6.960521355587388e-106	4.952250603098725e-106	7.868366220151032e-106	1.547061621715924e-105	3.9173304706525884e-106	8.241356408972212e-107	9.958022331482963e-106	1.5561165806062244e-105	1.643442885778168e-105	1.0432719315613149e-105	7.736959351780493e-106	9.59114276365976e-34	3.594378690033701e-69
-0.987987987987988	3.857237911811539e-105	2.810154753797923e-105	4.283984868587889e-105	8.625435978416752e-105	2.168453819026495e-105	4.819681973320585e-106	5.597882076072702e-105	8.702189890327692e-105	9.160918159729209e-105	5.800570287886723e-105	4.254786824218917e-105	1.130018859269239e-40	4.2838060890428916e-60
-0.9819819819819819	2.126516087964983e-104	1.5877056313373522e-104	2.3246385769306142e-104	4.786328601607571e-104	1.1942569870965628e-104	2.8132683606342325e-105	3.1317839816472684e-104	4.844227023095184e-104	5.081967313983464e-104	3.2095048685485224e-104	2.3276478704830022e-104	3.1453163136327956e-48	1.2061437649263073e-51
-0.975975975975976	1.1663356913222257e-103	8.93060492838754e-104	1.257440978535491e-103	2.643451917550847e-103	6.543522635898566e-104	1.6381706198533836e-104	1.7436855899868423e-103	2.684224680777271e-103	2.8055950262535547e-103	1.7672977416301232e-103	1.266715408214368e-103	2.0682653808599884e-56	8.022904963426517e-44
-0.96996996996997	6.364270361984421e-103	5.000616867471445e-103	6.781515371336352e-103	1.4530749364390414e-102	3.56673331931492e-103	9.511746474510332e-104	9.661521133064158e-103	1.480474849543282e-102	1.5413842507152438e-102	9.684941224302665e-103	6.857331216733709e-103	3.2130057087998537e-65	1.2607457668749476e-36
-0.963963963963964	3.455047370011657e-102	2.7871532716541196e-102	3.647167741829732e-102	7.949747187098897e-102	1.9339908149829127e-102	5.504661022864324e-103	5.3274344397177814e-102	8.127571808293302e-102	8.427196276149144e-102	5.282165789171997e-102	3.692660592865604e-102	1.179179800355546e-74	4.680440070769851e-30
-0.957957957957958	1.8661766216703644e-101	1.5461724303823772e-101	1.9563950039386795e-101	4.328815592727863e-101	1.043141020901402e-101	3.1739871839160673e-102	2.923358190458051e-101	4.441079749728956e-101	4.5849642374552005e-101	2.867264898406427e-101	1.9780071239789307e-101	1.0223788675910704e-84	4.1049621620637086e-24
-0.9519519519519519	1.0029075793267915e-100	8.536559369751695e-101	1.0469082048181649e-100	2.346052706818644e-100	5.5965093702187804e-101	1.8227971444339922e-101	1.5963753406862086e-100	2.415323324610943e-100	2.482360685768312e-100	1.5490946766110215e-100	1.0539472486972579e-100	2.094174434070852e-95	8.505403608724923e-19
-0.9459459459459459	5.362877060693425e-100	4.690367529187134e-100	5.589681050204644e-100	1.265500920881396e-99	2.986472127758701e-100	1.0423248810930465e-100	8.675140542323217e-100	1.3074123136218766e-99	1.3374158875100422e-99	8.330220565001998e-100	5.586161389391485e-100	1.5302097753941691e-99	4.163360286573374e-14
-0.93993993993994	2.853555305120934e-99	2.5645110082811387e-99	2.9782473665831163e-99	6.7943343648651854e-99	1.5850715024336914e-99	5.933217029158681e-100	4.691457057167229e-99	7.043570161170148e-99	7.170320024882629e-99	4.458797209639217e-99	2.945205827056635e-99	8.253222866274545e-99	4.814557343449666e-10
-0.933933933933934	1.5109588781426912e-98	1.395257006876512e-98	1.5837650779161707e-98	3.630742274748411e-98	8.367029504637167e-99	3.3612982135102808e-99	2.5248268152252413e-98	3.77667217770946e-98	3.8254295768263906e-98	2.3756143557633295e-98	1.544659311411098e-98	4.430966167204836e-98	1.3153218929860951e-06
-0.9279279279279279	7.962088787541602e-98	7.55332110897885e-98	8.406751433131976e-98	1.931135856626743e-97	4.392476587571747e-98	1.8948553162241483e-98	1.35223658081676e-97	2.015375449548223e-97	2.0309165482513234e-97	1.259926752065794e-97	8.058898599530449e-98	2.3679135371063485e-97	0.0008489289204875858
-0.9219219219219219	4.1758355419058146e-97	4.0685717812315574e-97	4.4546438157295613e-97	1.0223614632210818e-96	2.2932308773029413e-97	1.0627561082143913e-97	7.207378235968938e-97	1.0703550534188354e-96	1.0729420780831592e-96	6.651805112870192e-97	4.182729962641042e-97	1.2595533837636625e-96	0.12944311147540166
-0.9159159159159159	2.17991543004105e-96	2.180503414628707e-96	2.356526925476371e-96	5.3873617791886686e-96	1.190615555742025e-96	5.929642874207579e-97	3.823080777223584e-96	5.657453289882441e-96	5.640746876184312e-96	3.496002130000659e-96	2.159757581908995e-96	6.668712270825762e-96	4.663753489572489
-0.9099099099099099	1.1328113400194187e-95	1.1627254552257564e-95	1.244572780463377e-95	2.8257519469923623e-95	6.147051996884713e-96	3.290946923192378e-96	2.018230534972552e-95	2.9759960164517633e-95	2.9510642315424443e-95	1.8291698716915716e-95	1.109523054086469e-95	3.514260746257731e-95	39.83018996567731
-0.9039039039039038	5.860610055540973e-95	6.168827716243541e-95	6.562306578931305e-95	1.4753148633456015e-94	3.155882072233293e-95	1.8166895145814414e-95	1.06037724802438e-94	1.5579737055030106e-94	1.5364198340685259e-94	9.527911414494104e-95	5.671326923372782e-95	1.8432540484861635e-94	84.92760999492269
-0.8978978978978979	3.0188713605679274e-94	3.256396558321607e-94	3.454354533766024e-94	7.66716964474243e-94	1.611094710694615e-94	9.974407048056493e-95	5.544917148585828e-94	8.11715112577539e-94	7.960490339450296e-94	4.940973765469775e-94	2.8846116154927345e-94	9.622523289135514e-94	79.5707160618579
-0.8918918918918919	1.5485153743623459e-93	1.710370025930134e-93	1.8151969080552655e-93	3.966361227910135e-93	8.178179214996878e-94	5.446620115393972e-94	2.8859505075213555e-93	4.208849614722211e-93	4.104686539591508e-93	2.550979142505145e-93	1.4601203074840818e-93	4.999648188998903e-93	83.88853310217787
-0.8858858858858859	7.910630113964126e-93	8.938711121938145e-93	9.521087306537468e-93	2.0425076622945147e-92	4.1277865701601e-93	2.9579780125027013e-93	1.4950554072882162e-92	2.1719071605267157e-92	2.1064164466003923e-92	1.3112559855257428e-92	7.355980097923953e-93	2.5854230274065086e-92	36.05870804957255
-0.8798798798798799	4.025215586353728e-92	4.6484767834127876e-92	4.9842903096967265e-92	1.0470247881433727e-91	2.0715421748193215e-92	1.597685486658622e-92	7.709334648531589e-92	1.1154247824285074e-91	1.075842341086157e-91	6.710566135933577e-92	3.6889547088592336e-92	1.3306424515963083e-91	3.8337971909793334
-0.8738738738738738	2.040371463054346e-91	2.4055884745273984e-91	2.603826748508041e-91	5.342934279687671e-91	1.033661390319755e-91	8.582671226042192e-92	3.957175673259992e-91	5.701182723762486e-91	5.46904679330866e-91	3.419203124793857e-91	1.8418152640581494e-91	6.815937501280396e-91	0.09656409162218177
-0.8678678678678678	1.0304612515602806e-90	1.2388991051997715e-90	1.3571957769663498e-90	2.7141896245218658e-90	5.1281898115166e-91	4.585639706536971e-91	2.0219994402544655e-90	2.900154261397365e-90	2.767286483346517e-90	1.7345453830674967e-90	9.156872163244137e-91	3.474738910198354e-90	0.0005746935512859842
-0.8618618618618619	5.185808758403622e-90	6.350216519314273e-90	7.05696194670652e-90	1.3726063541540784e-89	2.529565441489842e-90	2.4369105243787615e-90	1.0285444178143812e-89	1.4683038184425726e-89	1.393796508667687e-89	8.760731698120015e-90	4.534135620294168e-90	1.7629909318991505e-89	8.080243496777838e-07
-0.8558558558558559	2.6008927281145956e-89	3.239799033528834e-89	3.65979239881536e-89	6.910434204726605e-89	1.2405668357228812e-89	1.2881348717648805e-89	5.20871754218545e-89	7.398745306701447e-89	6.988325018165186e-89	4.4054058970976906e-89	2.2365864002817883e-89	8.90244725605438e-89	2.683960478268763e-10
-0.8498498498498499	1.3001862713354417e-88	1.6453875589008454e-88	1.8926668197246943e-88	3.463588362565484e-88	6.049021395539084e-89	6.773116240856668e-89	2.6261758730304137e-88	3.7107148552385314e-88	3.488215856275949e-88	2.2055515852401527e-88	1.0993287273235275e-88	4.4740565906913055e-88	2.1061587286040556e-14
-0.8438438438438438	6.479149878771544e-88	8.319304111590293e-88	9.758550447896857e-88	1.728291249502534e-87	2.9325220846226113e-88	3.542806443736691e-88	1.3183215818245564e-87	1.8523620522199977e-87	1.7334864745202486e-87	1.0993279615999788e-87	5.385621308338482e-88	2.2378389513010237e-87	3.904535539471372e-19
-0.8378378378378378	3.2188934134922e-87	4.188190973618394e-87	5.015387105817586e-87	8.585892591461871e-87	1.4134870207671011e-87	9.675102458613234e-86	6.589345394712058e-87	9.203981889142387e-87	8.577422927065108e-87	5.4551584987154085e-87	2.6304714357428384e-87	1.1140260680787026e-86	1.7100584757775804e-24
-0.8318318318318318	1.5944519482830419e-86	2.0996267433693452e-86	2.5689025920317635e-86	4.246586568640398e-86	6.773966002318958e-87	1.263079586079848e-75	3.27947637577185e-86	4.552200181966076e-86	4.226167893953183e-86	2.6949285069387133e-86	1.2812976606888337e-86	5.519583446454533e-86	1.769358521303408e-30
-0.8258258258258259	7.875257924178671e-86	1.0483155916497788e-85	1.311092542415552e-85	2.0911668584352736e-85	3.227787420355693e-86	3.97122544971386e-66	1.6252675553476608e-85	2.2411868429598704e-85	2.0736054099912543e-85	1.3253644505478508e-85	6.2261262035486816e-86	2.7218762660163707e-85	4.324979186681187e-37
-0.8198198198198199	3.878732914503771e-85	5.21358419800705e-85	6.666277316936113e-85	1.0252735564369802e-84	1.529298238117135e-85	2.9497259522369937e-57	8.020817863267353e-85	1.0984049668472053e-84	1.0132860918981942e-84	6.48871897358553e-85	3.0190534541818016e-85	1.335948707052557e-84	2.4975575311412074e-44
-0.8138138138138138	1.9050220696265407e-84	2.5830694441376634e-84	3.37616292140763e-84	5.004969273265033e-84	7.204849887029015e-85	5.1760932849412644e-49	3.9418433277802342e-84	5.359105665888631e-84	4.93176774867786e-84	3.1623130545627485e-84	1.4613005744790837e-84	6.526499228554323e-84	3.407299263709819e-52
-0.8078078078078078	9.330349986372827e-84	1.2751221684102232e-83	1.7028773560887906e-83	2.4326630154212334e-83	3.3754366380627934e-84	2.145783094990402e-41	1.929204838284487e-83	2.6030723900009964e-83	2.390980541837179e-83	1.5341199441097542e-83	7.062336937409397e-84	3.1735934866170348e-83	1.0981669194600153e-60
-0.8018018018018018	4.55696259105995e-83	6.272528947950483e-83	8.552592882871144e-83	1.1773070394497345e-82	1.5726862273749688e-83	2.101516690537333e-34	9.402959616490514e-83	1.2588204972709612e-82	1.1547566498069286e-82	7.408131365668811e-83	3.408873052846646e-83	1.5360872116477198e-82	8.361606663854824e-70
-0.7957957957957957	2.219286902160491e-82	3.075140380442236e-82	4.2766707477207526e-82	5.673267634603596e-82	7.2879570726839e-83	4.862315854624774e-28	4.56419692672488e-82	6.061013418381095e-82	5.556268245691751e-82	3.560735686891188e-82	1.6437089993749602e-82	7.400973019293661e-82	1.509666795521796e-79
-0.7897897897897898	1.0776607274494416e-81	1.5026938269567456e-81	2.128879947277208e-81	2.722207258584038e-81	3.35951991410848e-82	2.6577663018696546e-22	2.2063847901760087e-81	2.9057038172961935e-81	2.663729187142905e-81	1.7034924261095722e-81	7.918986757125092e-82	3.5496594950169324e-81	2.720682882256251e-81
-0.7837837837837838	5.217246168558751e-81	7.319905230502501e-81	1.0548291521684069e-80	1.3006556065705479e-80	1.5407288990193141e-81	3.432050900336298e-17	1.0622231256440708e-80	1.3870854904159061e-80	1.272461781153236e-80	8.111462553866502e-81	3.8124206307723195e-81	1.694836592345413e-80	1.3226406300692016e-80
-0.7777777777777778	2.517920653780895e-80	3.5547476044569075e-80	5.201771407118152e-80	6.188219516543977e-80	7.031355504932577e-81	1.0470176533995897e-12	5.092902541285311e-80	6.59359360385579e-80	6.0572859621774775e-80	3.8442141962689044e-80	1.834208532614891e-80	8.056239216955563e-80	6.404582428227624e-80
-0.7717717717717718	1.2112303733952198e-79	1.7211192595817796e-79	2.5527911195818837e-79	2.931842756727759e-79	3.1938978151696e-80	7.546021612236836e-09	2.4317814796114346e-79	3.121256055643191e-79	2.873540883557778e-79	1.813254602952447e-79	8.81893272996419e-80	3.81260792195912e-79	3.088854183895832e-79
-0.7657657657657657	5.806722118241153e-79	8.308699378951959e-79	1.2466217742952165e-78	1.383237628797564e-78	1.4444398658734047e-79	1.284840360927843e-05	1.1563378972756585e-78	1.4714510751966296e-78	1.35858188264852e-78	8.512342132195916e-79	4.237185747626967e-79	1.79647351252061e-78	1.4836604938730212e-78
-0.7597597597597597	2.773861865977859e-78	3.9993152628619644e-78	6.057224094130581e-78	6.498961552503908e-78	6.506190716727806e-79	0.005168624155555919	5.475636507669804e-78	6.908629323434347e-78	6.401795771306247e-78	3.9772066902184635e-78	2.0341390359236618e-78	8.428564705428544e-78	7.097013461514542e-78
-0.7537537537537538	1.3201210092619217e-77	1.91941295772413e-77	2.9281913181519186e-77	3.0408318712963953e-77	2.920002401308967e-78	0.49150012099033047	2.5820226609608877e-77	3.2306305942317043e-77	3.006620153025442e-77	1.8494807410310003e-77	9.755458223012832e-78	3.937742890630502e-77	3.3806081973025003e-77
-0.7477477477477478	6.2580708598327326e-77	9.184803166112082e-77	1.4082588543928646e-76	1.4169439052982293e-76	1.3064086861976905e-77	11.096296638955383	1.2123963886456143e-76	1.50470316055124e-76	1.407419775846654e-76	8.559972090518217e-77	4.672815218697953e-77	1.8320198848267812e-76	1.6034934360434137e-76
-0.7417417417417418	2.954514216390646e-76	4.381948371836919e-76	6.737454439379483e-76	6.575602811799978e-76	5.829832716693423e-77	61.579833744455975	5.668522250569048e-76	6.980718624103074e-76	6.566573203115774e-76	3.943294439428324e-76	2.2348836635680462e-76	8.488510023895604e-76	7.573012982429958e-76
-0.7357357357357357	1.3889006159924169e-75	2.0841415229660925e-75	3.206380282352783e-75	3.039151203373399e-75	2.596493347921276e-76	105.47059294793178	2.6388549578800044e-75	3.225904730233542e-75	3.053653340046082e-75	1.8081292616520728e-75	1.0669493784205142e-75	3.9172519627315083e-75	3.5610374703178755e-75
-0.7297297297297297	6.500053919926083e-75	9.881121186144617e-75	1.5178113373705237e-74	1.3989889290661893e-74	1.1549787182348343e-75	100.63195699630343	1.2230949541444147e-74	1.484977645690825e-74	1.4153253617444939e-74	8.252934440235024e-75	5.0827948558664915e-75	1.8005751828438057e-74	1.6671285283108637e-74
-0.7237237237237237	3.027932702359729e-74	4.66929952972301e-74	7.146343034347102e-74	6.4140613285782645e-74	5.135008712119793e-75	47.239518539761086	5.643929369901886e-74	6.809552044012878e-74	6.53781344193416e-74	3.749970247241618e-74	2.4153654825570905e-74	8.244265849692923e-74	7.770088513071179e-74
-0.7177177177177176	1.4037314815173816e-73	2.1988884702504003e-73	3.346530193727468e-73	2.929008071985339e-73	2.2836414268335723e-74	6.2839329061627	2.5927291959378058e-73	3.110706248269564e-73	3.009726923513944e-73	1.696393552510658e-73	1.1445493311474747e-73	3.760407160980835e-73	3.605189959017324e-73
-0.7117117117117118	6.475278818293464e-73	1.0317950606148477e-72	1.558596133698981e-72	1.332258476445682e-72	1.0166579372902362e-73	0.5016523251195552	1.185672104170641e-72	1.4156344264989318e-72	1.3807457419737077e-72	7.641012848326305e-73	5.406411436008337e-73	1.7087973957243738e-72	1.665167558132867e-72
-0.7057057057057057	2.9716730501051716e-72	4.823363518004988e-72	7.219132374024754e-72	6.035992353261007e-72	4.534277304681865e-73	8.063338738560816	5.397371420215625e-72	6.418047478055879e-72	6.311923703125938e-72	3.4273180760745323e-72	2.54485234070508e-72	7.736575517650355e-72	7.65594787267471e-72
-0.6996996996996997	1.3565850900187227e-71	2.24593141190123e-71	3.3253314015925747e-71	2.724035723416208e-71	2.027310268221917e-72	51.297157552831095	2.445625417836169e-71	2.898816274067911e-71	2.874993458671829e-71	1.5310810785097391e-71	1.1933221003037038e-71	3.490098139026159e-71	3.5037748884256907e-71
-0.6936936936936937	6.159365393436034e-71	1.0414874045483735e-70	1.523247888350315e-70	1.2245943545799524e-70	9.09182074485477e-72	77.11132138339293	1.1029833957851645e-70	1.3043944085269585e-70	1.3046734813520444e-70	6.813193176554332e-71	5.5726961435276335e-71	1.5688569687036184e-70	1.596084523945407e-70
-0.6876876876876876	2.7810677572235736e-70	4.8088629978807435e-70	6.938735758991595e-70	5.484007871524364e-70	4.09136637473176e-71	27.38459437779974	4.951117062198784e-70	5.847503355427804e-70	5.898170249410798e-70	3.020558647622031e-70	2.5909915945976216e-70	7.027640431102237e-70	7.236783205552532e-70
-0.6816816816816818	1.2485962706664966e-69	2.2104531478043791e-69	3.1430678673483413e-69	2.446474879019307e-69	1.8478035107347745e-70	2.2975119505565456	2.2119698357538816e-69	2.6115996460136023e-69	2.6560889553425857e-69	1.3344103281363177e-69	1.199085110745593e-69	3.137160633227677e-69	3.265832891573386e-69
-0.6756756756756757	5.573398146401078e-69	1.011326298302628e-68	1.4157333909072621e-68	1.0872519429298129e-68	8.375351576231275e-70	0.04553785237769367	9.835283638572034e-69	1.1620292891389353e-68	1.1913425536637333e-68	5.875484974933566e-69	5.522275590128666e-69	1.3956699252141946e-68	1.4668677797159188e-68
-0.6696696696696697	2.4732212738689704e-68	4.604628924135798e-68	6.340964228387158e-68	4.81366043517798e-68	3.8089634076598115e-69	0.00021323113078219264	4.3523108833966875e-68	5.1511041396422396e-68	5.321801321645115e-68	2.5789367666549e-68	2.5303532827552104e-68	5.632786095420631e-65	6.55733829675724e-68
-0.6636636636636637	1.0909697249816797e-67	2.0860082264687068e-67	2.824023022139807e-67	2.1231697318023985e-67	1.737312532093656e-68	2.3588046456076184e-07	1.9167968210925452e-67	2.2748542246256084e-67	2.3673855737258e-67	1.1286852524317545e-67	1.1533476835216513e-67	3.4850535164416006e-56	2.917399190802922e-67
-0.6576576576576576	4.7833916056159044e-67	9.401195789546232e-67	1.2505887364893948e-66	9.329645199294432e-67	7.942471412012402e-68	6.164482700569511e-11	8.401518239245812e-67	1.0008590122690601e-66	1.0486484688135295e-66	4.926435247826045e-67	5.228606580046808e-67	5.0996023966270273e-48	1.2917807184468782e-66
-0.6516516516516517	2.0845112737538034e-66	4.2143141484427544e-66	5.506678889809077e-66	4.084347581572391e-66	3.636852073007815e-67	3.805963343770837e-15	3.664985413389481e-66	4.386856696984707e-66	4.624941794561594e-66	2.1449185182403256e-66	2.357209122372401e-66	1.762895144622896e-40	5.692464948287332e-66
-0.6456456456456456	9.028056082360297e-66	1.8788067752050556e-65	2.4109658265930026e-65	1.7814029387403746e-65	1.6666337777095654e-66	5.551314899465772e-20	1.591226246913524e-65	1.915532127698867e-65	2.030794874518778e-65	9.317350366970633e-66	1.0566840444086743e-65	1.4397263385849322e-33	2.4964645587291462e-65
-0.6396396396396397	3.885866508584654e-65	8.328891843107274e-65	1.0495839587378376e-64	7.740819746117106e-65	7.63725945059503e-66	1.9128918863337907e-25	6.876297068450812e-65	8.332480726361153e-65	8.877304079037885e-65	4.038831512195844e-65	4.70959615127901e-65	2.7777728994996768e-27	1.089581241626133e-64
-0.6336336336336337	1.6621597880654116e-64	3.6710018621885294e-64	4.5432723093053104e-64	3.3511900916803717e-64	3.49670397386759e-65	1.5572139513006938e-31	2.9577650039097508e-64	3.6107778489381694e-64	3.863024687039573e-64	1.7473050885935833e-64	2.086785882015424e-64	1.2661259835876628e-21	4.7325971830140765e-64
-0.6276276276276276	7.065497711203807e-64	1.6084980743732073e-63	1.9554581566214185e-63	1.4454364793694367e-63	1.5983121233851874e-64	2.99481118293271e-38	1.2664496559294304e-63	1.558693661988512e-63	1.6733471984595636e-63	7.54548165493149e-64	9.191771040726332e-64	1.363392537672797e-16	2.045702839387339e-63
-0.6216216216216216	2.9846850453000817e-63	7.005597273292833e-63	8.368768503639075e-63	6.211346966564857e-63	7.288348150377127e-64	1.3606734340212684e-45	5.398359744382981e-63	6.702635124375021e-63	7.215107337698421e-63	3.2527549755983546e-63	4.0246277066962837e-63	3.468412950520795e-12	8.80008505706566e-63
-0.6156156156156156	1.252992119573769e-62	3.032580538940561e-62	3.561357896218223e-62	2.659235657332032e-62	3.3134222673094704e-63	1.4605003489898348e-53	2.290999908716542e-62	2.8710828135139794e-62	3.096628503110939e-62	1.39986651644449e-62	1.7516281971851297e-62	2.0845738389147274e-08	3.7673124440240282e-62
-0.6096096096096096	5.227682857613225e-62	1.3046066014094331e-61	1.5070286859448798e-61	1.134247825343624e-61	1.500911183058102e-62	1.339343891041589e-61	9.681049160945609e-62	1.2250418793275893e-61	1.3228850636976522e-61	6.014511051607518e-62	7.57771737053391e-62	2.9602962583388925e-05	1.6050071387771713e-61
-0.6036036036036037	2.167744331691254e-61	5.577092432617545e-61	6.341521333736693e-61	4.819848772636337e-61	6.770952433047824e-62	4.195921471354818e-61	4.073832629302453e-61	5.206550961915249e-61	5.625288754245345e-61	2.579778735457229e-61	3.258453440849813e-61	0.009939510788651964	6.80493597700788e-61
-0.5975975975975976	8.934762870686711e-61	2.3689805842778976e-60	2.6536856336185245e-60	2.040449365836742e-60	3.040757416329154e-61	1.8083501636362804e-60	1.7073421664942606e-60	2.2040998228954576e-60	2.3810374383776033e-60	1.104602144734741e-60	1.3927183326631912e-60	0.7916578890456218	2.8712781737091264e-60
-0.5915915915915916	3.66087914083589e-60	9.997884677813713e-60	1.1043631019011041e-59	8.605502015913059e-60	1.3589524181507187e-60	7.757475928384953e-60	7.127396632457436e-60	9.29354319978791e-60	1.0032318821683579e-59	4.720928048776455e-60	5.916995483182316e-60	15.206230322074937	1.20568660141813e-59
-0.5855855855855856	1.4913560351764283e-59	4.191972290852777e-59	4.570963903204254e-59	3.6155470362658987e-59	6.042271273973422e-60	3.3126635479435214e-59	2.9640994510093877e-59	3.9028891567823896e-59	4.20795463440485e-59	2.0136747312980228e-59	2.49883911763354e-59	75.9928316461941	5.038565559548512e-59
-0.5795795795795795	6.041629987779765e-59	1.7460878183307997e-58	1.8817830176345007e-58	1.5132375565085137e-58	2.6722647888508358e-59	1.4082856967901565e-58	1.2281901748227201e-58	1.632415544667912e-58	1.757122547471115e-58	8.570808093669369e-59	1.0490418036715798e-58	126.18020345009202	2.09555905361306e-58
-0.5735735735735736	2.4344806271964406e-58	7.224834588554186e-58	7.706111518074516e-58	6.3090190323235645e-58	1.1753725930565518e-58	5.960717709182286e-58	5.071176475390635e-58	6.799836102664196e-58	7.305104004444997e-58	3.639527131333837e-58	4.378128002407752e-58	90.29550222579257	8.674065340262078e-58
-0.5675675675675675	9.76027536935612e-58	2.969502195030829e-57	3.139420244817291e-57	2.620131217421817e-57	5.1409408914837116e-58	2.512710816068478e-57	2.086794401303262e-57	2.8207969665365705e-57	3.023995449781707e-57	1.5416006256909051e-57	1.816579550438376e-57	22.934229388776593	3.5734435971724984e-57
-0.5615615615615616	3.894656677580789e-57	1.2123169493592144e-56	1.2725159429718806e-56	1.0838623440762878e-56	2.235901366911492e-57	1.9649724456778777e-52	8.559193535451529e-57	1.165285061908978e-56	1.2465440305899592e-56	6.511947251778331e-57	7.494200650253166e-57	1.5628268865040438	1.4652339724316182e-56
-0.5555555555555556	1.5473937441432195e-56	4.915996977384541e-56	5.132571410760035e-56	4.465777926402145e-56	9.669250140226643e-57	1.50222912089473e-44	3.4995967624981314e-56	4.7935775729770635e-56	5.117417439127583e-56	2.74263580818037e-56	3.0742650192880433e-56	0.02587398468072029	5.979986278413393e-56
-0.5495495495495495	6.124301516750467e-56	1.9799743138899373e-55	2.0603009183919682e-55	1.8326213792226273e-55	4.157793004500756e-56	2.713329203152856e-37	1.4265227780745418e-55	1.9635136319864847e-55	2.0924661138992052e-55	1.151462894081983e-55	1.2541461031209948e-55	0.00010176863108113196	2.42933402790632e-55
-0.5435435435435436	2.4158058272738337e-55	7.920516223891329e-55	8.232349826020203e-55	7.489977647276857e-55	1.7777593133498376e-55	1.1577961495387761e-30	5.7976365705626026e-55	8.008170227967096e-55	8.522747240704293e-55	4.8179750794055245e-55	5.088586683660691e-55	9.466851372172248e-08	9.824091983302143e-55
-0.5375375375375375	9.503141364856806e-55	3.146959805420575e-54	3.274883449405856e-54	3.048588892908075e-54	7.558599769425678e-55	1.167145532492663e-24	2.3494278723204467e-54	3.251891566967039e-54	3.4583102260807725e-54	2.0087401636955898e-54	2.0537397651325892e-54	2.080912569558142e-11	3.954976827961545e-54
-0.5315315315315315	3.7302881087917544e-54	1.2418680007072395e-53	1.2972857754492768e-53	1.2356777784499825e-53	3.195894101802697e-54	2.7795930839536615e-19	9.493572267632791e-54	1.3146804773312024e-53	1.3981702351830233e-53	8.34342093299088e-54	8.246228019904119e-54	1.0806464585391582e-15	1.5851636562862112e-53
-0.5255255255255256	1.4620819563795415e-53	4.867598390188608e-53	5.118458593706561e-53	4.987424227192729e-53	1.3438616595765741e-53	1.5638703008175613e-14	3.8252585644605307e-53	5.291319620726677e-53	5.6326675482236395e-53	3.4518178901791907e-53	3.2945402238386056e-53	1.3258069559785912e-20	6.325858307925273e-53
-0.5195195195195195	5.725901048459619e-53	1.895066332203914e-52	2.0119103694245163e-52	2.0044173216420037e-52	5.620290126051326e-53	2.0786603933140143e-10	1.5369225415076626e-52	2.1200507430824557e-52	2.2613537227075517e-52	1.4222081632850915e-52	1.3098958226854057e-52	3.842739512134063e-26	2.513742797599362e-52
-0.5135135135135136	2.2420216699340046e-52	7.328714667793701e-52	7.880451665648683e-52	8.020776695469492e-52	2.337955983029845e-52	6.527241019549378e-07	6.157281114147264e-52	8.45564889621788e-52	9.048160187351556e-52	5.834781256567502e-52	5.1839251218893086e-52	2.631267693436914e-32	9.947713702804908e-52
-0.5075075075075075	8.782515172090363e-52	2.815514791108082e-51	3.076643059566457e-51	3.195484374564277e-51	9.674260708868382e-52	0.0004842159121355329	2.4595025565383334e-51	3.356971060541477e-51	3.60844385170843e-51	2.3832683331395097e-51	2.0424069438628833e-51	4.25649812940033e-39	3.920809731886416e-51
-0.5015015015015015	3.443525706536295e-51	1.074629165128501e-50	1.1975629493509526e-50	1.2674320563726658e-50	3.9822734987855073e-51	0.08486170709067017	9.794737407454464e-51	1.3265752792969805e-50	1.4343999186828086e-50	9.690700121612595e-51	8.012577217527147e-51	1.6268547094210342e-46	1.5393268543648615e-50
-0.49549549549549554	1.3519581488854588e-50	4.0755653472117257e-50	4.648632802745532e-50	5.00445304941202e-50	1.630799068907954e-50	3.5135632018791156	3.888507750875328e-50	5.21778540333018e-50	5.683622576909429e-50	3.922146611501326e-50	3.1306575262838415e-50	6.713967414685576e-50	6.020658414928914e-50
-0.48948948948948945	5.316235330295147e-50	1.5360980320705892e-49	1.7999648927080245e-49	1.9670237621516904e-49	6.644239888782379e-50	34.367431481452456	1.5387498767315672e-49	2.0426791457144988e-49	2.2448617618803068e-49	1.5799262729744665e-49	1.2184850938487852e-49	2.625441904238677e-49	2.34624193264783e-49
-0.48348348348348347	2.093912052258038e-49	5.754978018799836e-49	6.953663112520509e-49	7.69594712068053e-49	2.693266649257138e-49	79.41630563147004	6.06865604121708e-49	7.959158572419456e-49	8.838090092545152e-49	6.333689705118198e-49	4.725128537229036e-49	1.0215274688673894e-48	9.111207950769463e-49
-0.4774774774774775	8.260030655786925e-49	2.1437549939661358e-48	2.680787521256922e-48	2.997051757875808e-48	1.0862006315620836e-48	43.35463999366	2.3850467687994902e-48	3.0866331338471594e-48	3.468303774599138e-48	2.5266820901982093e-48	1.8260009781138284e-48	3.954796579530902e-48	3.526241620293153e-48
-0.4714714714714715	3.262538129257316e-48	7.942378388152098e-48	1.0315369030939405e-47	1.1616857204864088e-47	4.40962534065067e-48	5.591454402594325	9.339404603391556e-48	1.1913966973280088e-47	1.3565690654510312e-47	1.0029723024158936e-47	7.033371389035593e-48	1.5234989255701347e-47	1.3603109038337383e-47
-0.4654654654654655	1.289722158149682e-47	2.9277499083819837e-47	3.9622191891087135e-47	4.481575786800658e-47	2.541965329160595e-42	0.1703637889223794	3.6433143579897354e-47	4.577088343021533e-47	5.288109615226927e-47	3.9613734576232035e-47	2.7007008723550493e-47	5.840199650948816e-47	5.231284140195596e-47
-0.45945945945945943	5.099950607334216e-47	1.0742823713284618e-46	1.5193647699672607e-46	1.720717257146203e-46	2.9865094532442684e-35	0.0012263093975565047	1.4156871860395395e-46	1.7502394010230698e-46	2.0542483370475142e-46	1.5566755000937469e-46	1.0339680197974213e-46	2.227977886929314e-46	2.0057269763944478e-46
-0.45345345345345345	2.015995371035261e-46	3.925793591995477e-46	5.816649076692538e-46	6.575339431529859e-46	8.289425579951379e-29	3.0300913916453574e-05	5.478623106800387e-46	6.661938872137875e-46	7.951579088333835e-46	6.085909043561515e-46	3.947416139818848e-46	8.459184685328566e-46	7.667817752502177e-46
-0.44744744744744747	7.961030241060092e-46	1.4296005794767227e-45	2.2231375431889414e-45	2.500661511163376e-45	5.43560988039771e-23	0.009564456114973445	2.1113138445011482e-45	2.5242063193685087e-45	3.066556746409172e-45	2.367063748939905e-45	1.502934029490549e-45	3.1968650809235866e-45	2.9230987010424733e-45
-0.4414414414414415	3.1383457297936733e-45	5.191130074446616e-45	8.482341860736271e-45	9.465065201345368e-45	8.420452321989685e-18	0.765939640297586	8.101394785744694e-45	9.521433860705647e-45	1.1781263875268353e-44	9.15874540766679e-45	5.707176223410135e-45	1.2026771492280681e-44	1.1112531061819597e-44
-0.4354354354354354	1.234201462229257e-44	1.8809349574421672e-44	3.2305261547112294e-44	3.565616819672662e-44	3.081668095959164e-13	14.490792963319231	3.094897709073399e-44	3.5757869266540885e-44	4.50838031011023e-44	3.525252797116546e-44	2.1616050906790515e-44	4.504645862499584e-44	4.213044647760697e-44
-0.4294294294294294	4.838871503530969e-44	6.805653396487852e-44	1.2279237105440781e-43	1.3369209786906544e-43	2.664401089363911e-09	64.76689185006991	1.1769888216279254e-43	1.3371406227170565e-43	1.718231143647082e-43	1.3497764527788349e-43	8.16601574967181e-44	1.6800570227440402e-43	1.5929323334107305e-43
-0.42342342342342343	1.890247476995965e-43	2.460778793747489e-43	4.657208686293941e-43	4.989562136960183e-43	5.442226869309228e-06	68.38758372285885	4.455583187689054e-43	4.979303415710757e-43	6.521105389258569e-43	5.140936386149048e-43	3.07690280456412e-43	6.240377853222337e-43	6.006339327941022e-43
-0.41741741741741745	7.353320031661305e-43	8.898001355196523e-43	1.7621292683376712e-42	1.8536979488052574e-42	0.0026261345967203476	17.059439671483318	1.6788676120653017e-42	1.8467193043032232e-42	2.4642722663132535e-42	1.9477153736331068e-42	1.1562839422068558e-42	2.308869030231267e-42	2.2584745630382276e-42
-0.41141141141141147	2.8473765970175126e-42	3.2196627873867465e-42	6.649646441619593e-42	6.856122949457168e-42	0.29937850778736197	1.0053460237504475	6.296343429807044e-42	6.822330391868782e-42	9.271234420874903e-42	7.340209463048164e-42	4.333388156668005e-42	8.510849365354919e-42	8.468057052009995e-42
-0.4054054054054054	1.0970924221248843e-41	1.1664318527484034e-41	2.5020271193116765e-41	2.5248399790009057e-41	8.062831052364757	0.013996829298036442	2.3502148192720435e-41	2.510880282755603e-41	3.472376642902236e-41	2.751635044800142e-41	1.6194138239186705e-41	3.126222639623254e-41	3.1657438293871375e-41
-0.3993993993993994	4.2048658514985785e-41	4.23260467984025e-41	9.38422910584018e-41	9.259051489008312e-41	51.30011409358561	4.603700548977269e-05	8.731070179450021e-41	9.207558484143649e-41	1.2945589039211382e-40	1.026066216923404e-40	6.033950450937034e-41	1.1445418123112184e-40	1.1798923454640729e-40
-0.3933933933933934	1.6027946043556036e-40	1.538671491932439e-40	3.507508159699529e-40	3.3817928295129146e-40	77.1280605623155	3.577237435561877e-08	3.2282543326943254e-40	3.3647502661463807e-40	4.8039109009613045e-40	3.805993424359936e-40	2.2412999608804503e-40	4.1773509144034684e-40	4.383564528570904e-40
-0.3873873873873874	6.075153855786463e-40	5.6037619198446436e-40	1.3060977055900687e-39	1.2304206561229e-39	28.581432623119298	6.566769408612177e-12	1.1879917192080816e-39	1.2255058412111623e-39	1.7742966803063403e-39	1.4043581858777267e-39	8.29831921538487e-40	1.520267045903856e-39	1.623188781645821e-39
-0.38138138138138133	2.2895808061668467e-39	2.044232498597963e-39	4.8441629103746196e-39	4.460369745490364e-39	21.22627868392057	2.8478628153489e-16	4.351254395510138e-39	4.449334730241938e-39	6.522344136364296e-39	5.1548651917050106e-39	3.06202920957924e-39	5.51794564568032e-39	5.989656265748354e-39
-0.37537537537537535	8.579582231925887e-39	7.466937963029824e-39	1.7890620014028423e-38	1.61134081371702e-38	70.63133979351387	2.917760650463389e-21	1.586299847537201e-38	1.6104698035748002e-38	2.3862915997319764e-38	1.8823564259687736e-38	1.1258923844288141e-38	1.997822140710775e-38	2.2022122675536192e-38
-0.36936936936936937	3.1967183482835347e-38	2.7296015770221596e-38	6.578145858502135e-38	5.80220857989625e-38	62.18259941404532	7.062257691293416e-27	5.756308887607047e-38	5.812268299221557e-38	8.689403767133721e-38	6.838333141891463e-38	4.124741605637298e-38	7.21660400364351e-38	8.066306551021925e-38
-0.3633633633633634	1.184430322440517e-37	9.980225538656603e-38	2.4075380941408184e-37	2.082940561332207e-37	12.94138201029158	4.038587764004802e-33	2.0792787839245637e-37	2.091841539122559e-37	3.1493104175921746e-37	2.4716349054430468e-37	1.5054269212619034e-37	2.601172857039534e-37	2.9429656634348145e-37
-0.3573573573573574	4.36456047106496e-37	3.647405720215791e-37	8.769368365350636e-37	7.456254030609141e-37	0.6362930999071575	9.346486383403001e-37	7.47681177681803e-37	7.508501191670145e-37	1.1361093061401672e-36	8.888510316060127e-37	5.4732470352781765e-37	9.35655332811209e-37	1.0693800962474287e-36
-0.3513513513513513	1.5998315655412287e-36	1.3315211506914329e-36	3.178615837816893e-36	2.6619382848091868e-36	0.007390895764546901	3.237908796528635e-36	2.6766040459016477e-36	2.6882366777897677e-36	4.079730094052182e-36	3.1806239321924164e-36	1.9820851673165644e-36	3.358979983466416e-36	3.869578856081407e-36
-0.34534534534534533	5.8344968699518616e-36	4.852532846249064e-36	1.1464308724222493e-35	9.479132568147978e-36	2.0281507871077216e-05	1.1141440108312089e-35	9.540006971307482e-36	9.601029373607297e-36	1.4584241118842042e-35	1.1325718946658852e-35	7.14943998809465e-36	1.2035421729149998e-35	1.39423777429156e-35
-0.33933933933933935	2.1175520985892137e-35	1.7644764783132766e-35	4.1141564992833685e-35	3.367252037603989e-35	1.3148212143439416e-08	3.805588543015084e-35	3.3856958066558564e-35	3.4209689811851835e-35	5.190606715986797e-35	4.0135113397881224e-35	2.5685411047389847e-35	4.304052566488569e-35	5.001710559815482e-35
-0.33333333333333337	7.650389593591597e-35	6.398930598533208e-35	1.4690557703390278e-34	1.1932809222571548e-34	2.0137078557971078e-12	1.2903765379288588e-34	1.1965358776804264e-34	1.216203314149043e-34	1.8394199788231371e-34	1.4155586366731775e-34	9.191156638091513e-35	1.5361683696658792e-34	1.7864362127940236e-34
-0.3273273273273274	2.752183834809779e-34	2.313743424324102e-34	5.219644672538546e-34	4.21863965675296e-34	7.286006011447978e-17	4.3436433818395584e-34	4.211468112673285e-34	4.314536102444503e-34	6.491185184667991e-34	4.969587203492404e-34	3.2759655412649324e-34	5.471563739042799e-34	6.3523630119925805e-34
-0.3213213213213213	9.86159358106474e-34	8.340095692618749e-34	1.845564272446564e-33	1.4878057842333869e-33	6.227961015961869e-22	1.451742644353924e-33	1.4764956744486748e-33	1.5274925395796532e-33	2.2814132568385017e-33	1.7368098851247195e-33	1.1631132735971177e-33	1.9446773494742778e-33	2.2488862493743108e-33
-0.3153153153153153	3.5206790706405504e-33	2.996866765474265e-33	6.494764172304301e-33	5.233903699997561e-33	1.2576698647844747e-27	4.8185131886978816e-33	5.156963059250967e-33	5.397446607719259e-33	7.98696053756309e-33	6.0434000614523836e-33	4.1139346136425e-33	6.895844046211174e-33	7.926917866160087e-33
-0.30930930930930933	1.2527043922760924e-32	1.073631787328518e-32	2.2752220490267698e-32	1.836350656336114e-32	1.1791178976313239e-32	1.588777626354495e-32	1.7947538343645388e-32	1.903747799427665e-32	2.7856163325875606e-32	2.0939845343134758e-32	1.4497565814053033e-32	2.4392868391219454e-32	2.782155975819332e-32
-0.30330330330330335	4.443676372598112e-32	3.835644768709885e-32	7.93614612471649e-32	6.424926995540749e-32	3.8817197901799345e-32	5.20647805207955e-32	6.225384511674321e-32	6.703300551284222e-32	9.68035543796638e-32	7.226104355645758e-32	5.090900013041896e-32	8.605986929856287e-32	9.724108627445293e-32
-0.29729729729729726	1.5719138662988433e-31	1.3669834084442838e-31	2.75700706026123e-31	2.241243263223473e-31	1.341537289228012e-31	1.6968637716309465e-31	2.1527645261331847e-31	2.356509820766764e-31	3.3524541596507137e-31	2.484047324010317e-31	1.7816581833070503e-31	3.027795114563832e-31	3.3851307574663832e-31
-0.2912912912912913	5.546470718037183e-31	4.861909041899043e-31	9.542027783770013e-31	7.7936934638064325e-31	4.620461889752912e-31	5.505232770133373e-31	7.423914214517271e-31	8.271569528830334e-31	1.1572048926163955e-30	8.508207217536437e-31	6.215293232727504e-31	1.0621079045845587e-30	1.1739211094166119e-30
-0.2852852852852853	1.95254186564929e-30	1.7264723924052695e-30	3.291261791684367e-30	2.7012408904340735e-30	1.586101346144369e-30	1.7802260496758718e-30	2.5540600849810427e-30	2.8991585758250365e-30	3.982086409243481e-30	2.9043453783927136e-30	2.161679517010063e-30	3.714173653360493e-30	4.056334492511626e-30
-0.2792792792792793	6.858915759072473e-30	6.1235962262897194e-30	1.131763272887796e-29	9.330289370814332e-30	5.4272400682165435e-30	5.74724235476571e-30	8.769291451354857e-30	1.0146954445849001e-29	1.3662927229620024e-29	9.883516967207154e-30	7.497317346918804e-30	1.294651459795634e-29	1.3968980052484303e-29
-0.27327327327327333	2.404570698767634e-29	2.170231622060563e-29	3.8812882367581746e-29	3.211483157184087e-29	1.8511694645966622e-29	1.8562326354794712e-29	3.00622908320872e-29	3.5463163266950167e-29	4.6751033136036016e-29	3.3539744450033335e-29	2.593609923761659e-29	4.4978079747793383e-29	4.795622271798564e-29
-0.26726726726726724	8.41357757778378e-29	7.687234255214468e-29	1.3279353782669833e-28	1.1015108495327925e-28	6.293935408318636e-29	6.012964345864097e-29	1.029447316910572e-28	1.2375915394908935e-28	1.5956447265030293e-28	1.135362956202036e-28	8.951439960648069e-29	1.557346410817204e-28	1.6416974791762928e-28
-0.26126126126126126	2.938313438763619e-28	2.7217369432480264e-28	4.534242889436562e-28	3.7650466288172093e-28	2.132888848487384e-28	1.9592170005211282e-28	3.5230295536303275e-28	4.312171629983755e-28	5.433283884420447e-28	3.835189213905817e-28	3.083051698609161e-28	5.374119996851931e-28	5.60569232637226e-28
-0.2552552552552553	1.024198954922429e-27	9.631737188451925e-28	1.5455847332716296e-27	1.2826611795034538e-27	7.203020986166671e-28	6.4409375181146325e-28	1.2054838128868234e-27	1.499945094765633e-27	1.846089973888851e-27	1.2932249775454027e-27	1.0599412862696033e-27	1.848398455587213e-27	1.909724540593557e-27
-0.2492492492492493	3.563028807227029e-27	3.40590755841866e-27	5.2608715350095165e-27	4.3562508448676306e-27	2.4236088778841964e-27	2.1427531336678457e-27	4.126002405727848e-27	5.2076285419499564e-27	6.260207592062319e-27	4.3547415321507095e-27	3.6383996651785726e-27	6.3373681349124924e-27	6.492737860377045e-27
-0.2432432432432432	1.2370141553243198e-26	1.202919317449039e-26	1.7885317569081761e-26	1.475402013851947e-26	8.122414216474583e-27	7.231260950893815e-27	1.4131440784223907e-26	1.804267614911981e-26	2.1190824730737624e-26	1.4649623829992588e-26	1.2473242811528584e-26	2.1664099247105397e-26	2.2034324053140175e-26
-0.23723723723723722	4.2856929369501023e-26	4.2408041479647145e-26	6.07416834216316e-26	4.985142191900649e-26	2.7103953671943096e-26	2.479388966615413e-26	4.8446444443901684e-26	6.51608237638607e-26	7.161493654007892e-26	4.9255318359925456e-26	4.27165918353635e-26	7.386196624917107e-26	7.465698570900312e-26
-0.23123123123123124	1.481621088308126e-25	1.491221756590729e-25	2.0610410314871364e-25	1.6811990923692935e-25	9.001997277013754e-26	8.640196009754059e-26	1.6627910197513936e-25	1.2725893815117742e-21	2.4167077537902048e-25	1.655944917946581e-25	1.4617112667653501e-25	2.512567246623552e-25	2.5258442258106245e-25
-0.22522522522522526	5.111150746802515e-25	5.225800528879633e-25	6.987782612420336e-25	5.661935545807587e-25	2.9746170902728373e-25	3.05758761042556e-25	5.713970001788679e-25	1.3693283897777135e-16	8.144648137811109e-25	5.569689795108191e-25	4.998760674734518e-25	8.531699639380877e-25	8.534060955269348e-25
-0.21921921921921927	1.759490003997777e-24	1.8234538956443347e-24	2.3674379171055616e-24	1.9052895124777344e-24	9.775605153867226e-25	1.0967087511267761e-24	1.9657260396713322e-24	3.481477685634562e-12	2.7416174239491246e-24	1.8752685635074495e-24	1.70872668050436e-24	2.8934115805626425e-24	2.8797003033248103e-24
-0.21321321321321318	6.04497296653272e-24	6.32971528753632e-24	8.015577197239614e-24	6.41002104904203e-24	3.1940190962441765e-24	3.9769597370700824e-24	6.768417516929433e-24	2.091139093600294e-08	9.219014249552538e-24	6.324569496188588e-24	5.839158406984302e-24	1.0318994638305978e-23	9.704981508288301e-24
-0.2072072072072072	2.0731407408775633e-23	2.1840303779683677e-23	2.712332754922557e-23	2.157284534722138e-23	1.0373545162919939e-23	1.453901230723285e-23	2.3316456347202986e-23	2.967327802435626e-05	3.097162602994318e-23	2.1382244434199014e-23	1.9949730046819706e-23	1.337023760117318e-19	3.2666336925415253e-23
-0.20120120120120122	7.09920716717987e-23	7.485097822939726e-23	9.17381487335888e-23	7.266682651482757e-23	3.3490349939255796e-23	5.343827899136223e-23	8.032090800759987e-23	0.00994744231988684	1.0397089750978753e-22	7.252276409609705e-23	6.814901991535916e-23	8.230898653347087e-15	1.0981529915608205e-22
-0.19519519519519524	2.42818212315691e-22	2.5464882235141405e-22	3.1018531513828126e-22	2.451051680615876e-22	1.0751498047462926e-22	1.9698911589629818e-22	2.7652038305965088e-22	0.7878084463538264	3.4882632436675357e-22	2.4697018679839538e-22	2.327729532299908e-22	1.1973711071424863e-10	3.687104562146063e-22
-0.18918918918918914	8.29841972506979e-22	8.596398625783316e-22	1.0486869473459532e-21	8.281961769798262e-22	3.435195473150561e-22	7.2679342396877825e-22	9.50785744899884e-22	14.739852416309844	1.1699359060096366e-21	8.450700346200911e-22	7.949911823196179e-22	4.115152901553141e-07	1.236482770269107e-21
-0.18318318318318316	2.8346004620394928e-21	2.8791066393480556e-21	3.5460069480345874e-21	2.804308258723856e-21	1.094117360080304e-21	2.6793645807761393e-21	3.2630741117502038e-21	65.15217775453029	3.923838945178843e-21	2.9072993082849847e-21	2.7148982500783455e-21	0.0003341780837565166	4.142092332009723e-21
-0.17717717717717718	9.679921777551802e-21	9.568478850885613e-21	1.1996233776923093e-20	9.518188441579278e-21	3.48287974071101e-21	9.856351692134567e-21	1.1171911740361831e-20	68.0343183552788	1.3165731765390545e-20	1.0060246016719566e-20	9.270780821586123e-21	0.06417206203211172	1.386351343533906e-20
-0.1711711711711712	3.305008542493329e-20	3.1573999616746894e-20	4.061892656842878e-20	3.2391702182643277e-20	1.1123712332376917e-20	3.613891721174635e-20	3.8143416215263624e-20	16.783805506697394	4.421933863847827e-20	3.501776651688973e-20	3.16574190273788e-20	2.9272166043559067	4.637676341633405e-20
-0.16516516516516522	1.128098644317617e-19	1.0759423387397745e-19	1.3771314270647884e-19	1.1055799478856112e-19	3.583089540739008e-20	1.3194112463707896e-19	1.2984998160802794e-19	0.9781740513235296	1.487761751711854e-19	1.2257768940052509e-19	1.0811409509146852e-19	32.54094008524924	1.5514140879995648e-19
-0.15915915915915912	3.848184300679717e-19	3.791731460238696e-16	4.677168782631895e-19	3.786047321716191e-19	1.1713704840386937e-19	4.792162534782547e-19	4.40834943215638e-19	0.013468062922127015	5.018899626114435e-19	4.3122000025805754e-19	3.693410613282305e-19	100.59943033036268	5.193639741249828e-19
-0.15315315315315314	1.3112246017333545e-18	8.407087573055156e-12	1.5920452165037173e-18	1.3015127794415702e-18	3.912014245468633e-19	1.7299669254812547e-18	1.493443948859576e-18	4.380840434273712e-05	1.6994855429734683e-18	1.5231052507518048e-18	1.2625733765856738e-18	135.7541111654081	1.7416181803664536e-18
-0.14714714714714716	4.460059287943795e-18	4.407621805073996e-08	5.4337934794412344e-18	4.494639923926417e-18	1.341868410070339e-18	6.201687642644387e-18	5.054465533624302e-18	3.366456697090028e-08	5.783733604194255e-18	5.39486734498104e-18	4.320997462546538e-18	132.98953804108382	5.857404030457949e-18
-0.14114114114114118	1.513531245410451e-17	5.4591698202798494e-05	1.8606028319144335e-17	1.5608210832068368e-17	4.7399639259076624e-18	2.205827177192977e-17	1.7119514519358023e-17	6.1115761695250134e-12	1.9809329340449207e-17	1.913729575963791e-17	1.4815160331631922e-17	77.97123570342828	1.978706060522855e-17
-0.1351351351351351	5.122558093954897e-17	0.01597404141078718	6.395521304579927e-17	5.457187781128269e-17	1.7226075064525996e-17	7.778377983428614e-17	5.816583394834586e-17	3.241463238807958e-16	6.837352079703449e-17	6.790125497979573e-17	5.0934326692621053e-17	21.26774257462402	6.725895400690432e-17
-0.1291291291291291	1.7295568628540207e-16	1.1043478327661755	2.2086218855078785e-16	1.9239721108378907e-16	6.414265985838373e-17	2.7178609839393465e-16	1.9882817507180762e-16	2.1197250378994623e-16	2.381172287162455e-16	2.4072140007079375e-16	1.757827936496165e-16	43.19093801782452	2.305073777208966e-16
-0.12312312312312312	5.832764565897759e-16	18.061650986027136	7.671452960097199e-16	6.851520992924802e-16	2.432916976781446e-16	9.408926057188595e-16	6.860260426798438e-16	7.308446922453006e-16	8.37519037403259e-16	8.521378315435038e-16	6.097815041352849e-16	79.57318504890168	7.982559303041072e-16
-0.11711711711711714	1.9701278544416686e-15	71.23402245539941	2.684253173737758e-15	2.4690698133531406e-15	9.346763344386654e-16	3.2293391455231007e-15	2.39690242454653e-15	2.5459816756832337e-15	2.976953361915936e-15	3.0119819769665586e-15	2.12943225624619e-15	35.32376324132937	2.799861640851884e-15
-0.11111111111111116	6.6965351291847894e-15	86.46326895097319	9.481248550545865e-15	9.02127858409555e-15	3.622153559931681e-15	1.1009857920009651e-14	8.50271739450937e-15	8.974578446683797e-15	1.0697084749161845e-14	1.063924507005917e-14	7.498930517201246e-15	3.7050156470747413	9.970577792771779e-15
-0.10510510510510507	2.3066732623708196e-14	94.62972064417724	3.389514111528492e-14	3.348571114661356e-14	1.4134105405163194e-14	3.743084203643252e-14	3.067484111963639e-14	3.2072801565354784e-14	3.88660322011121e-14	3.763166159417469e-14	2.6683753438518872e-14	0.09180722043250324	3.6140032774214546e-14
-0.09909909909909909	8.124823152713724e-14	105.15537090588202	1.2301551376852055e-13	1.2655725186723055e-13	5.5572776140642813e-14	1.277533289222544e-13	1.1261202599055751e-13	1.1653001312946359e-13	1.428572468436163e-13	1.337404883072243e-13	9.616365713682696e-14	0.0005374362219222263	1.3370187891167754e-13
-0.0930930930930931	2.955604752146441e-13	90.42837680513023	4.547864506353614e-13	4.884373435547054e-13	2.2082641268242667e-13	4.422832134769567e-13	4.2076830316867206e-13	4.322546314469879e-13	5.319372895698287e-13	4.79972500292079e-13	3.519365777518308e-13	7.432598077970934e-07	5.065339588765576e-13
-0.08708708708708712	1.120909176409558e-12	53.45841928135374	1.7195158724913926e-12	1.933045451971782e-12	8.915194285216621e-13	1.575166635534169e-12	1.602367340280456e-12	1.6470729615266997e-12	2.012725908674455e-12	1.7511205159429737e-12	1.31223877040229e-12	2.448697966117618e-10	1.9739898820927176e-12
-0.08108108108108114	4.4695916083302826e-12	79.34619152110972	6.685919676020304e-12	7.894864579602103e-12	3.687067582185794e-12	5.865705184361695e-12	6.253311514883392e-12	6.502575739658927e-12	7.78406193661639e-12	6.550350942327108e-12	5.006635999564013e-12	7.768690415259868e-12	7.964654301110113e-12
-0.07507507507507505	1.8919018217540998e-11	87.92365631416284	2.69854438073505e-11	3.359222183646168e-11	1.5826534067391462e-11	2.3181265040439863e-11	2.53459946744124e-11	2.690397204519089e-11	3.107343812757755e-11	2.5410829166844368e-11	1.9691569210317837e-11	3.10357940545818e-11	3.359073937344018e-11
-0.06906906906906907	8.624227696392059e-11	88.96939449372479	1.1496420840262826e-10	1.509117284972356e-10	7.198005751236391e-11	9.811534415968751e-11	1.0935692868746019e-10	1.1839202508190126e-10	1.3001423991701235e-10	1.0403945089677702e-10	8.107167452829421e-11	1.332010978030881e-10	1.500910118147402e-10
-0.06306306306306309	4.321381618537144e-10	48.502310811394516	5.313465302048385e-10	7.281575559753201e-10	3.5708515808832574e-10	4.453914081058777e-10	5.193695862511063e-10	5.648610059839533e-10	5.833176602902992e-10	4.6299860706715236e-10	3.606275817071695e-10	6.267669641693963e-10	7.231453202289597e-10
-0.0570570570570571	2.4298749676343454e-09	6.966665944227386	2.764767827412313e-09	3.847689192597367e-09	1.9948705011404772e-09	2.1608338411791423e-09	2.7975910775408288e-09	2.9962292956299873e-09	2.898534346730461e-09	2.340807389925098e-09	1.8285584352058312e-09	3.3044438515209306e-09	3.836850295055208e-09
-0.05105105105105101	1.550744467412684e-08	0.23837619525315193	1.6797420407688548e-08	2.2712050320734245e-08	1.2855122798801742e-08	1.1198415415611608e-08	1.730063749682094e-08	1.8226533393210242e-08	1.6641908956169978e-08	1.4084019952595254e-08	1.1214822881707794e-08	1.9939085807272504e-08	2.2955996624491424e-08
-0.04504504504504503	1.125630324992646e-07	0.001928180744639217	1.220464079190459e-07	1.5279980533478172e-07	9.68961078035983e-08	6.307769133073936e-08	1.2277601589320333e-07	1.3152279897266028e-07	1.1592175741753648e-07	1.0322900582345263e-07	8.553469303615015e-08	1.4145663021890688e-07	1.592572270927686e-07
-0.03903903903903905	9.360540294194379e-07	4.556726779992849e-06	1.0762109210935428e-06	1.1995332315187097e-06	8.693508544868621e-07	4.064661288513521e-07	1.0107160648085967e-06	1.1632680411587278e-06	1.0341765385216548e-06	9.199522934558343e-07	8.090620626512199e-07	1.230768907824409e-06	1.33103760919768e-06
-0.033033033033033066	9.093738848544284e-06	7.339531002499906e-06	1.1599170321568593e-05	1.1206452656981499e-05	9.460939152527631e-06	3.170158222087584e-06	9.91693797749164e-06	1.2855613950200932e-05	1.276456886497449e-05	9.861551393741461e-06	9.754266071160867e-06	1.3902434747891297e-05	1.4170465809843952e-05
-0.027027027027027084	0.00010218600977726195	6.460431480904483e-05	0.00014565198816077847	0.00012121744162482906	0.00012007192953601265	2.8908941238873217e-05	0.00011413793495533025	0.00016944306991830847	0.00023125867879544444	0.00012108233218635067	0.00015559625996645578	0.00020414949831229387	0.00020078982804741963
-0.02102102102102099	0.0012053907226227457	0.0005585328278126305	0.0018653972824169654	0.0013637239792202778	0.0015563625364109648	0.00027052581120262697	0.0013737342619781214	0.0023062070776502866	0.005123963896431462	0.001510189372265193	0.0028365223928908004	0.0033127652401871714	0.003434277110675669
-0.01501501501501501	0.012932970849299154	0.0044189916372858375	0.021018004836595074	0.013944640930204324	0.017727004823502163	0.0023011554251406714	0.014882239885059463	0.02751479687674347	0.09671939585777196	0.01665908437385703	0.044733001987542	0.04700187076122677	0.05424985275087844
-0.009009009009009028	0.1129358141940798	0.03027652600164342	0.18846710739132927	0.11726491083686902	0.16022064763382476	0.01659788601376847	0.1303624755818169	0.2574072409715267	1.2225803548206469	0.1473126315664889	0.5064433296100964	0.49737682174171816	0.6259112225619955
-0.0030030030030030463	0.7544117174657661	0.1734016015374888	1.2752872324037068	0.766459496037058	1.0887700765113622	0.09816418364331063	0.8716759075536172	1.7810303736318744	9.378796648960558	0.9894972177281296	3.799380751426905	3.6390360767227405	4.696167886217057
0.0030030030030030463	3.746061882128459	0.8136811614892846	6.356521893406746	3.7895637095951793	5.428950178843817	0.4686722619801905	4.333525735008769	8.883715825254216	42.65106277910072	4.924051228638781	18.403516990795314	17.901839207148583	22.09670369561638
0.009009009009008917	13.703494984219365	3.097297205532304	23.177569069085507	14.041252958797864	19.730575405084895	1.7939653144657655	15.888197184862134	31.759999392340546	117.65236522680179	18.0178285245044	57.72975646128907	59.220429028545915	66.07372795382423
0.01501501501501501	37.11247083618083	9.534497165172557	62.176994993482886	39.1130072041074	52.59501775445421	5.4942388020066835	43.162190288005675	82.14202349712625	210.93740364673158	48.73526682997312	120.68906054834241	134.84193656913493	133.19725087909958
0.021021021021021102	75.81244358633678	23.793507897427354	124.98343943785791	83.14152267528958	104.8483122839373	13.4838991540357	88.39278129687791	157.55019528490385	276.4039471288668	99.20287178629282	179.16108235221498	222.0488747603324	200.9427789238112
0.027027027027026973	121.00916286012092	48.52325738849449	194.65834128102546	138.7499070983131	161.89352326616873	26.656990413434325	140.93081228037894	233.93344567833896	303.2756586761593	157.0572960131705	210.11658542414943	285.8497041736291	254.701007707825
0.033033033033033066	159.25929535830508	82.06325121548034	247.1294740895328	189.8697811708218	204.01418799221048	42.8884223153227	183.77281700615958	285.7882894766393	307.19529912530413	203.26170490781053	220.6962264780065	315.71988301957293	291.5817400326433
0.039039039039038936	184.4709806711183	117.75176748802681	272.52284312856534	225.16847769639244	223.65474071677758	57.16539719688211	208.58224870214087	307.6740382801425	299.8827751521715	228.73139636495554	224.77852722847814	322.8604348553883	310.93965976889916
0.04504504504504503	199.12707904741478	147.92743736645872	277.38742275759057	244.49618797874396	226.35382796611262	64.99063853753279	218.87174738188307	308.8654274490153	286.09237427052926	237.23821418895847	225.0466381420542	317.6543009361216	315.8400436619224
0.05105105105105112	206.90136628488884	168.82296333349888	271.27243521987407	252.87670564656065	219.97905225684562	65.86564350105047	221.25454759876314	298.385736423878	267.57385690127376	235.60750961640022	219.7716776552843	304.34521270540665	310.74280562189466
0.05705705705705699	209.16616890671338	181.18413940823612	259.1413397392375	253.99314421048322	209.06316473438446	63.04812185566124	219.48838570001013	280.7598954849589	245.51874602063734	227.5721208428238	208.6714852996241	285.25054515404156	298.59897993286245
0.06306306306306309	206.2386769812431	187.19165609551712	242.63664196660756	249.4049285354586	195.51079607463475	60.42004764881861	214.73393099464676	258.42525017786943	221.5167179442922	214.4183206939304	192.66114386205888	262.7487615699852	281.5543163470511
0.06906906906906896	198.59239324374562	188.05046432670284	222.6506070843143	240.03570068590477	180.1475507337587	60.08325872065655	207.17306756807628	233.44210185204716	197.26923155905203	196.88726488985213	173.00374566815498	239.12022741654286	261.60457531269185
0.07507507507507505	186.9642517130397	183.98846994687048	200.3280140280989	226.9702569634277	163.46798967202852	62.12434694263912	196.8041816830389	207.7355816247439	174.12458253413976	176.0216190302206	151.1138108151887	216.06382151286394	240.44172997861926
0.08108108108108114	172.20295406708723	175.18464983825848	177.09997134650854	211.45853468690817	145.96208348792845	65.50886400143081	183.72375311394913	182.93896457308543	152.9648500373133	153.30935504766921	128.50967196386864	194.5142212803828	219.26438537452302
0.08708708708708701	155.22995373972603	162.25641591056856	154.39664190439538	194.69035971492454	128.2287554983921	68.99023360126424	168.2549840026817	160.27116713732812	134.3181387570707	130.50891223310768	106.69977393562503	174.80080126079918	198.7985462199231
0.0930930930930931	137.06287704016415	146.2483703055518	133.35845147656036	177.64592670238352	110.94928695507863	71.64295811606726	150.99786986530722	140.4764289401607	118.45836537557803	109.32660238559545	87.0234510703334	156.93280128460339	179.4535117876734
0.0990990990990992	118.80062088583371	128.47413471208299	114.71109187854816	161.07046863904733	94.80392229200271	73.00102864051928	132.80048845644234	123.81558140299649	105.41658451294256	91.09726010174931	70.49391862601404	140.8044847024957	161.4857683893174
0.10510510510510507	101.531841660995	110.34798590098767	98.81262610233536	145.5073315918081	80.38618831166461	72.96090438539966	114.6635359506339	110.12839952766379	94.97110198423768	76.58139677260853	57.67586514815246	126.27650913496817	145.09133850593085
0.11111111111111116	86.19117429475028	93.19956297257443	85.77141564839503	131.32896560328035	68.13051497389259	71.64531767220697	97.6074544308825	98.96962104086035	86.69881109592365	65.92226297675974	48.632333074274	113.19867955499956	130.42249039490684
0.11711711711711703	73.41742401482833	78.08705617614547	75.5342545966605	118.75231188152968	58.25664420503413	69.30656376618415	82.5324644853113	89.78168156922825	80.09867102093419	58.74475251184538	42.968627872067984	101.43494736428862	117.56707806261068
0.12312312312312312	63.46442217469291	65.66214341446015	67.91527027009904	107.85261495225888	50.74114288606398	66.24668903117457	70.09650991166103	82.0490752370148	74.73119227999746	54.34021314649671	39.96867088840982	90.90097619761478	106.52779861085479
0.12912912912912922	56.1930735498468	56.128237379938575	62.59731060997453	98.5875621004208	45.330178732085734	62.73899322170316	60.633416304323106	75.39246888108751	70.30694710278362	51.87168592537787	38.78276691640139	81.59177473399284	97.21923543995123
0.1351351351351351	51.14598222248728	49.294661469315315	59.14812635042423	90.8303509299209	41.59826949225095	58.97672132792206	54.128873629513485	69.59064167356547	66.6943492491624	50.548709041743095	38.609714593941696	73.57693051732855	89.48325744218121
0.14114114114114118	47.68170567690891	44.69705512576532	57.06798547773386	84.40285003019149	39.04069964131918	55.07473058285735	50.259429595578375	64.54662197722527	63.863837529503904	49.745531122144	38.825855315239004	66.96030193216019	83.11468022375975
0.14714714714714705	45.12997603276794	41.74207988329708	55.857144127935484	79.1018881712869	37.17414106638046	51.1155619215443	48.482489345256155	60.22923335368924	61.81063645480826	49.057470454034636	39.03923787717287	61.82090141100317	77.88803777568384
0.15315315315315314	42.92678559121247	39.83920327610395	55.08054136728457	74.71738546930146	35.61772410075708	47.20533064361675	48.15180146661388	56.61978748764771	60.49437854739145	48.302306245970584	39.07469773067619	58.15988250653431	73.5795419661834
0.15915915915915924	40.69935449661633	38.495526362909544	54.41223664737522	71.04493680327028	34.135260301261006	43.506809801659685	48.629247814762316	53.680862574129	59.81337145446302	47.479753317851205	38.91451943933604	55.873147665942525	69.98244215421329
0.1651651651651651	38.29022885107219	37.36428930271456	53.65312525538546	67.89593071872449	32.63363074229416	40.23677093906567	49.37017604101642	51.34884878022458	59.610844605050715	46.70584764389064	38.62494210341388	54.756202263571055	66.91675241939937
0.1711711711711712	35.72871841235961	36.24997483042736	52.72423545715833	65.10663673370208	31.126296855464854	37.63401419483323	49.971610727853246	49.54171842734733	59.69975490812678	46.14083204349763	38.29292551605029	54.53543636375107	64.23502436974515
0.17717717717717707	33.16983409530705	35.08130657974968	51.642236083989474	62.54581694587439	29.67957316594963	35.91407099494799	50.18475188321906	48.17102976096556	59.89208234553687	45.927289423457914	37.98600868085187	54.91293304973558	61.825186022405404
0.18318318318318316	30.82355237101335	33.86751024002523	50.48504808982269	60.11946097710328	28.36068895340084	35.2266309787274	49.90108358433702	47.150642102641385	60.02334787900357	46.149428153414554	37.73671631802436	55.61095693137054	59.610596339341456
0.18918918918918926	28.892582205439588	32.65309376596794	49.355326196092676	57.77141958941282	27.201789652976082	35.62670878707684	49.12387537495669	46.40007488961589	59.96856360486527	46.816584873061814	37.54547700558448	56.40565057542514	57.54717164889076
0.19519519519519513	27.528831405237522	31.482792833266494	48.34863323569177	55.47964003126756	26.185950475985866	37.06430558657221	47.935063341178854	45.84453056157642	59.64951902898761	47.867229639307055	37.39324267074189	57.14467669808125	55.617818034263586
0.20120120120120122	26.811125937028102	30.382607438288463	47.53127297836316	53.24880571809968	25.25343020087371	39.39196792841947	46.46381007544313	45.41489287860264	59.03495131830049	49.18611940656493	37.2558440663496	57.748570506779686	53.82504993638304
0.2072072072072071	26.741480197552715	29.35687985820269	46.93005948957994	51.10096716804731	24.3211924160216	42.38605687194317	44.85958495252254	45.04991771877364	58.13549631188415	50.62694730551484	37.114826818858674	58.19920496048979	52.183110707944934
0.21321321321321318	27.254729290166164	28.396848051438514	46.53337267291906	49.06598081164391	23.306973489785648	45.775878388384015	43.270462374985044	44.70072016832494	56.995166292777505	52.0346778208408	36.96257275708409	58.52059476977623	50.71088992006447
0.21921921921921927	28.235967411079866	27.49403191121229	46.30050312581831	47.173278239896874	22.150329757876808	49.2748377193351	41.82652927284447	44.33589829033895	55.68088975873091	53.264217314113985	36.801984336820254	58.757437791097225	49.426507909832495
0.22522522522522515	29.541045313965608	26.652187946229148	46.175120200477636	45.445886907967605	20.825901859021272	52.608929246952336	40.62825463892673	43.944994037349964	54.271488819422096	54.19409832759882	36.64250455596593	58.95582173188244	48.34384514561073
0.23123123123123124	31.01659731871957	25.893653194896636	46.09881510022032	43.89697945621293	19.347300448780395	55.5395201640712	39.73977971475638	43.53852397212845	52.847314053308274	54.735098976980645	36.494750065219606	59.149000092884044	47.47078305369201
0.23723723723723733	32.51725687220328	25.25862479142795	46.02174621014516	42.5287378773392	17.762616250462372	57.8789908643626	39.18698549727518	43.14405280465611	51.48153802848727	54.83430041211923	36.36576258014549	59.349546717021724	46.808645667769504
0.2432432432432432	33.9187153564331	24.79833579106774	45.90890729800951	41.333052666384326	16.14414522640125	59.499046409617186	38.959854543605225	42.79910056743042	50.23380292902867	54.47529106707072	36.25614867601115	59.547829474401624	46.352308700799
0.2492492492492493	35.12606687187088	24.564613012282983	45.741944106548345	40.29350177182325	14.57546491902267	60.33233782048373	39.01823101358678	42.542568503523455	49.14654825884356	53.67528516122973	36.15950972788317	59.71573088332824	46.090596704178296
0.25525525525525516	36.07749379496399	24.598786987425445	45.51743578739618	39.388086953163054	13.138724797624475	60.36850888186792	39.299787323813824	42.406617764740034	48.24396452441933	52.47994280525639	36.06383123584128	59.813916524333166	46.006803249560306
0.26126126126126126	36.743810580440595	24.92254382926741	45.243025609124544	38.59227162783427	11.904246924471957	59.646037439173874	39.7289334380298	42.410593844388494	47.53318932021654	50.95668034673686	35.954062958902945	59.80069612820103	46.07934276282812
0.26726726726726735	37.124707071900474	25.532408419131134	44.93279308382262	37.88192800495386	10.92358748428307	58.241359629969125	40.2255499893234	42.557889139896005	47.007134413649396	49.18723070031213	35.815012603201716	59.64060150419373	46.28262233354344
0.2732732732732732	37.24271990209559	26.39849151245376	44.60296319087828	37.23586236562933	10.226325811571483	56.25678222592763	40.71270794976963	42.83585462928527	46.64823422410927	47.26014665975061	35.633829527690246	59.31116172349273	46.588205889592196
0.2792792792792793	37.13601590881983	27.46720369440154	44.26862222291156	36.637662489843464	9.820172647688267	53.808592791516546	41.122855522500984	43.21823441174144	46.43243647019828	45.2638400475933	35.40165066432782	58.806901976747675	46.96626608064257
0.2852852852852852	36.85100721818451	28.666998411290614	43.94169523995569	36.07671225230671	9.693582158682096	51.016555086000885	41.40223253922206	43.66922555746668	46.33288704420873	43.28062627275251	35.114295389317306	58.14021700485539	47.38722796276285
0.2912912912912913	36.43565514991466	29.915899138903708	43.63012243862596	35.54834065059123	9.819902535274707	47.995636851466465	41.513481154839376	44.14817722430231	46.32294875660745	41.3821064370737	34.77213995110547	57.3393562735202	47.82344180363915
0.29729729729729737	35.93408840118699	31.129550876563	43.33798100048279	35.05319609263684	10.162153440767952	44.85040064850256	41.43656175495812	44.61407855163104	46.3783893454062	39.62607371176834	34.37943435104945	56.44420866011689	48.25069952982969
0.30330330330330324	35.38289404796659	32.22872650305382	43.06622496754838	34.5960362920751	10.677701002451034	41.6720615552422	41.16817493782118	45.02924976772517	46.478738816814406	38.054983236592314	33.943348466350265	55.50083090797527	48.649430301813865
0.30930930930930933	34.80917316516634	33.145516845946744	42.81372692339692	34.18418009557387	11.3223386093867	38.537848867693256	40.7199545462914	45.36194989457911	46.60792712084578	36.695883936373264	33.472981181296284	54.55571487869255	49.00546202317519
0.3153153153153152	34.23021887442687	33.82775665691373	42.57836524161701	33.8258735706393	12.053514841860405	35.51205786187116	40.11574370402032	45.587874369937616	46.75436590307366	35.56158824009984	32.978477710491646	53.65066370091636	49.31029936142002
0.3213213213213213	33.65449874014422	34.24153023427004	42.35797831090852	33.5287861542366	12.832639874488704	32.64806948236863	39.38829557526144	45.69069567575439	46.910642661506046	34.6527644887847	32.470312613488176	52.818903489442775	49.56092963706558
0.3273273273273274	33.0835203340429	34.371830712035056	42.15108133729138	33.29879032078558	13.62653178427099	29.990646263480368	38.575746979576415	45.66188922243837	47.07297000033257	33.96058698086788	31.958732482816693	52.08276220769059	49.75921619047605
0.33333333333333326	32.5141309092262	34.22160836161324	41.957301182540796	33.139109115161766	14.408135079600878	27.577951468147702	37.71819027799635	45.500097849814544	47.240495634541155	33.46957464218021	31.453321201995927	51.45296135562406	49.91097108375861
0.33933933933933935	31.940840443903422	33.809541505897705	41.77752746030079	33.04985522445425	15.156667362665324	25.442939628409068	36.854616513148855	45.210246725410165	47.414544843113006	33.16028871550202	30.96264816538939	50.92933416607695	50.02481600911479
0.3453453453453452	31.357844268303662	33.166910526193796	41.61380609701763	33.027941087711014	15.85734283662124	23.613981697129365	36.02042682953907	44.802554638449024	47.597843845415476	33.01163361718361	30.493975164008923	50.5026301879282	50.11094481078621
0.3513513513513513	30.760535160761204	32.33396305683933	41.46901922966679	33.06731269595031	16.500799161805936	22.11477571081843	35.24562125173961	44.29152205156668	47.79376111528712	33.00259962370693	30.05301844815874	50.15699546490693	50.17989610371597
0.3573573573573574	30.146413314209912	31.356136690239882	41.346406939353166	33.15944613047217	17.082328856191328	20.96372719293039	34.55368753057286	43.694926848340366	48.00560042515538	33.11338591175343	29.643778924156727	49.872719977994684	50.24143254018328
0.3633633633633633	29.515407718589167	30.280461630261236	41.24899461777415	33.294039745780374	17.600994937650515	20.17305174386807	33.96114001934439	43.032832193340006	48.2359791187336	33.32593320293635	29.268460191174576	49.62890054368439	50.303606131943575
0.36936936936936937	28.869701986387916	29.152405301078513	41.178995422175134	33.45983151147235	18.058695221462425	19.747859150875488	33.477607292095335	42.326605910050574	48.486323085934586	33.62396560271549	28.927490509206276	49.405755606757964	50.37206810863078
0.37537537537537546	28.213205827418548	28.013349005101485	41.13725933820998	33.64546823348317	18.459229868739623	19.685437952447842	33.10634011347272	41.597960546078184	48.75650361072086	33.992684578439246	28.619653622204478	49.18642735091007	50.44965847542963
0.38138138138138133	27.55083066526099	26.89880873168853	41.12283713114946	33.84035166595552	18.80742012278459	19.97489075269641	32.84500629611708	40.86803895927301	49.04463058176351	34.41827291271333	28.34231912943775	48.95819967202726	50.53628625968396
0.3873873873873874	26.88771923831172	25.83743410278299	41.13271750058098	34.03538805685465	19.10832015360632	20.597192851351224	32.68665055858354	40.15658364038299	49.34700328331105	34.88735603024029	28.091750226207285	48.713136977480495	50.629088075214334
0.3933933933933933	26.228552035065583	24.850747338786118	41.161778751362085	34.22357486172722	19.366556707036974	21.5256755694331	32.62071899661732	39.481233521609084	49.658206771908844	35.386538846258816	27.863458251868924	48.448203414580775	50.72283174075496
0.3993993993993994	25.577016431992245	23.953523653782277	41.202973444482744	34.40037263227878	19.585822014825297	22.7268811721893	32.634072845014245	38.85698756255727	49.97133117743181	35.90209647590994	27.652570889057195	48.164954722664525	50.8105147184756
0.4054054054054055	24.935485041148265	23.154669993797864	41.24773837175811	34.563831137929476	19.768534358455852	24.161702853024956	32.7119400054402	38.29586101761385	50.27828472938846	36.41985507195008	27.454183626367424	47.8689085143133	50.88409517623399
0.41141141141141135	24.30491391129902	22.45843304384383	41.286596246134614	34.714464515921804	19.915668696480598	25.786710210873242	32.83877251574422	37.806741301894625	50.57016929720361	36.925261649583724	27.263670608050017	47.56869824936576	50.93528714187295
0.41741741741741745	23.68494258393436	21.865760415963685	41.309893280841784	34.854897275096	20.026748093150214	27.55556399183709	32.99899278113365	37.39543012044794	50.83768906987625	37.40361366196689	27.076939144321145	47.275106669727435	50.95635063162572
0.4234234234234233	23.074158206995214	21.375649389231818	41.30860131728723	34.989327420817574	20.099976524153355	29.42043789105822	33.17762138548722	37.06484112384574	51.07156732542358	37.84040236473384	26.890620006880656	47.00006057118323	50.940812451594695
0.4294294294294294	22.47047486706986	20.98634239701777	41.27510620123079	35.12287132732259	20.132485895985614	31.333384144377007	33.36078577820269	36.81531079364674	51.26295149207496	38.221718336769534	26.702191856670787	46.75565384585093	50.884062845745675
0.4354354354354355	21.871575778821537	20.696263469229315	41.20390618365048	35.26086484114635	20.120665298335837	33.24759871365795	33.53611334885158	36.64497594491233	51.40379154521265	38.53467082682361	26.510042198511012	46.553251711593866	50.78378624246919
0.4414414414414414	21.275368163998422	20.504630381283594	41.09215441462036	35.408195503766564	20.06053869068126	35.11855790875608	33.69301535889008	36.55017395168166	51.48718038098662	38.767781821434454	26.313469298930233	46.402716720933334	50.640199777263845
0.44744744744744747	20.68040667754475	20.411718759861895	40.93999626569441	35.56873229253268	19.948158133742027	36.90500981292095	33.82287046842409	36.52583006227665	51.50764691522871	38.911327646864066	26.112630190761784	46.311786425213455	50.456089689809176
0.45345345345345334	20.086249463771562	20.4187928076873	40.75067281932564	35.74490371753601	19.77998281172972	38.56981085436675	33.919118344842474	36.56580771960127	51.461393550747424	38.957612741592534	25.908440055721968	46.285622933880624	50.236651772641416
0.45945945945945943	19.49372013362622	20.527749455294586	40.530383803515065	35.93745511928187	19.55321884286644	40.080601262439885	33.97727498036457	36.663210186529	51.34646995384339	38.90117001718138	25.702428666304954	46.32654546087507	49.98915656665624
0.4654654654654655	18.90505835401651	20.740546485547497	40.28792414363217	36.145394532685486	19.266100627523375	41.41031442777839	33.99488171682273	36.81063283814149	51.16287551614278	38.738888981625024	25.49656063853121	46.43394789360959	49.72247194438161
0.4714714714714714	18.323950880353994	21.058499448084806	40.03412624773807	36.36611628318171	18.918100679905773	42.5375158667216	33.97139950205112	37.00037368219312	50.91258409429929	38.47007642891604	25.293028090257575	46.60439438168015	49.44648436128015
0.4774774774774775	17.75544349811362	21.481536942102736	39.78115384611514	36.5956747765235	18.510061066436453	43.44656880480508	33.90805867683014	37.22461423674065	50.59948701857215	38.096455548967484	25.094026669403544	46.83187717441145	49.1714649738297
0.4834834834834836	17.205742297185687	22.007499914513783	39.54170201029533	36.82916918043847	18.04424536328771	44.12762610789303	33.80767288397214	37.4755838085016	50.229254022990496	37.622108686247834	24.901528329695953	47.10821292600461	48.90742793765343
0.48948948948948945	16.681919793720873	22.63155946799147	39.328161785605886	37.06119348382218	17.52431516264195	44.57645264545914	33.67442388736812	37.74571806088786	49.80911643636838	37.05336764905631	24.71706611091309	47.423547020303594	48.66352573829634
0.49549549549549554	16.191547386715186	23.345811191885137	39.151807034616866	37.286305601083576	16.955239387935755	44.794087940812204	33.513622594115134	38.02781851003026	49.347582189681106	36.39865427270302	24.541546996362765	47.76693068737618	48.44752086535294
0.5015015015015014	15.74228018831014	24.139084298784088	39.02205626917092	37.49947300502031	16.343147868907693	44.78636556843156	33.331450713160805	38.31521437052854	48.85409729332847	35.66827341935548	24.375108303496898	48.12693317935582	48.26536520964805
0.5075075075075075	15.341423091811688	24.996982928274278	38.94585429141264	37.696459668049286	15.695142683741993	44.56331242008628	33.13468743026958	38.6019230690755	48.338672737457586	34.87416098713683	24.21703087268121	48.49225120988284	48.120909054676204
0.5135135135135136	14.995507796122638	25.90215672878272	38.92720828997744	37.87412854200597	15.019081669542468	44.13845685377462	32.93042621286795	38.88280162575273	47.811498672215	34.02959074880221	24.065718656237525	48.85228016850894	48.015751297789336
0.5195195195195195	14.709909271573128	26.834779787576647	38.96690155965104	38.03064410459539	14.323348278906888	43.528079124205064	32.725788180843495	39.15367854406237	47.28256880899721	33.14884568999911	23.918749492051646	49.197616014790434	47.94923238798152
0.5255255255255256	14.488526882217915	27.773202288780226	39.062396080652576	38.16556950760887	13.61662074259976	42.75043981847966	32.52764005941536	39.411455100481476	46.76133705639322	32.246861608857444	23.7729963454378	49.52046279447063	47.918562121888634
0.5315315315315314	14.333550312361615	28.69472865422867	39.2079235565075	38.27986170121459	12.907651483286228	41.825021980820324	32.342326174668315	39.6541659310872	46.256425524210194	31.33885270249072	23.624812670738113	49.814927868300984	47.919066470993045
0.5375375375375375	14.245323991471622	29.576469664056724	39.39475379634099	38.3757750037297	12.20506516924959	40.77182016919625	32.175424883538916	39.88099128744291	45.77539848808115	30.439930393321152	23.470270333168372	50.07719464209703	47.9445314242478
0.5435435435435436	14.222316414098811	30.396214098137126	39.61162003776684	38.4566886558847	11.517180990639885	39.610705063547364	32.031539953743014	40.092216831977396	45.3246111848827	29.564727533071753	23.305434229197463	50.305570301223796	47.98761764590094
0.5495495495495495	14.261193224237378	31.133267420697834	39.845273307642906	38.52687691717089	10.851861977697967	38.36088587303617	31.91413656208996	40.28914085118216	44.909136004467065	28.72704027342217	23.126654723025506	50.50041331601218	48.04031762092138
0.5555555555555556	14.356985795852795	31.76921036048246	40.08113244703631	38.5912414011258	10.21639172411085	37.04048525461686	31.825429750562936	40.47393277865825	44.53276239784338	27.939499321159673	22.930857506827866	50.66395191633058	48.09442679086266
0.5615615615615615	14.503340852604692	32.28853818494375	40.303993096454725	38.6550249094013	9.617376933621028	35.66623342465273	31.766330503436514	40.64945050459442	44.198061244663265	27.213281090376924	22.71581057073488	50.80001004939646	48.142001748923555
0.5675675675675675	14.692831876745307	32.67915122461573	40.4987577443348	38.72352438221772	9.060672899281567	34.25328029400647	31.73645133875281	40.81902677804241	43.90650002316442	26.55786755860256	22.480349568992494	50.91366134550591	48.17578155326921
0.5735735735735736	14.917309957307019	32.9326779592748	40.65114977778797	38.80181812047399	8.55132838933743	32.8151173985149	31.734169772084147	40.98623688490265	43.658592264341195	25.980861578172295	22.224545803181606	51.01083422054103	48.18955226856245
0.5795795795795795	15.168270452615902	33.04462295842304	40.74837714103553	38.89451951071308	8.093546404370196	31.363595627337276	31.756744563784785	41.15466063536273	43.454063632068916	25.487862134311754	21.94980503043752	51.09789242015527	48.17843957535289
0.5855855855855856	15.4372123598396	33.01434248222425	40.77971543146641	39.005566403129215	7.6906577703027	29.90902061136719	31.800476634852142	41.32765155744957	43.29201755046782	25.082401705625816	21.658890002464307	51.18121510698157	48.1391193264895
0.5915915915915915	15.715969417481734	32.84486000908602	40.73698571868418	39.138052292342536	7.345105377428348	28.460305286909325	31.86090420118324	41.50812519126732	43.17108542582177	24.765945577717584	21.355864679999744	51.26679911917941	48.069940947616594
0.5975975975975976	15.996995423453797	32.54254190034091	40.61490869654598	39.294102698051255	7.058437882587527	27.025158584899646	31.933020212299294	41.69837669009551	43.08954986880793	24.537950773353106	21.045963079530175	51.35990344926135	47.970963298804264
0.6036036036036037	16.27359066206436	32.116659512090806	40.41132359623891	39.474797740049915	6.831312681209639	25.610290244788473	32.011499666996315	41.899935765297016	43.045433501223606	24.395980264527388	20.735390354613703	51.464752513434995	47.84390682531238
0.6096096096096095	16.540061290313492	31.578868126696115	40.12726722980056	39.680139896608324	6.663508776866867	24.22161412218977	32.09092479162948	42.11346456899647	43.03655046805519	24.335866383936988	20.43106770182982	51.5843106441218	47.6920293840558
0.6156156156156156	16.791808628810138	30.942635042557946	39.76691525179008	39.90906433158933	6.553950719836835	22.864435675782307	32.1659972943958	42.338701581061855	43.06052220925152	24.351915908897013	20.14033578360198	51.72013570362161	47.519935959348615
0.6216216216216217	17.025350158341407	30.222649097159852	39.33739391470551	40.159487949372945	6.500744995137009	21.543613170869772	32.231728770513335	42.5744521141197	43.114762960188486	24.437148195041615	19.87063342289908	51.87231505436547	47.33333455339553
0.6276276276276276	17.238278318918077	29.434241983622247	38.84847599487847	40.428392445762796	6.501230107456377	20.26368612197796	32.28360260615315	42.8186237950328	43.19644351196927	24.583557025279763	19.629169271915593	52.03948259291996	47.138751874292346
0.6336336336336337	17.429166696781195	28.592848228783698	38.31217898284387	40.71193601843985	6.552041172580251	19.028968258967883	32.317703176541045	43.06830340976328	43.30244374607256	24.78238653201878	19.422603989194354	52.21891140103975	46.943223098807245
0.6396396396396395	17.597435701775286	27.71352597723675	37.742286932026204	41.005588033444475	6.649189152904274	17.843605559462027	32.33081053034422	43.31986986425865	43.429305255602465	25.024411649350615	19.25675924996887	52.406672992481084	46.75397002977704
0.6456456456456456	17.743191302583863	26.81055516435831	37.15381947262801	41.304280771406624	6.788154059224535	16.71160245580437	32.32046090560865	43.569136743554246	43.5731949897001	25.300214036465412	19.136367797727655	52.597851297545	46.57808147799153
0.6516516516516517	17.867050800773143	25.89712367574903	36.562472415935865	41.60257236400553	6.963990579548693	15.636821104745712	32.28497518759626	43.81151705136867	43.7298894279444	25.600445240909085	19.064875905565575	52.786797533189315	46.422208756188816
0.6576576576576576	17.96996905781536	24.985106086555014	35.98405414590376	41.89481515190854	7.17144378018512	14.622959600377916	32.22345870811847	44.04220217621701	43.894786513635566	25.91606997647703	19.044306272414623	52.96741100246932	46.29228785459742
0.6636636636636637	18.053077172358094	24.084933924165096	35.43394071621945	42.1753239333266	7.405071832147228	13.673515288908192	32.13577657003584	44.25634694203834	44.062949714194964	26.238583695498985	19.075185767964687	53.13343064388483	46.193298243935715
0.6696696696696696	18.11754351198263	23.20555141786202	34.92657037778514	42.438538917296825	7.65937220365575	12.791739036006867	32.02250898410566	44.44925274074352	44.22918542905798	26.56020004989315	19.156538798014576	53.27872274782609	46.12906638825991
0.6756756756756757	18.16446443666212	22.35444663183993	34.47499531886391	42.67917864226062	7.928907460762613	11.980585563905766	31.884890997339706	44.616541186176526	44.388151826677344	26.87400526962288	19.285943611151502	53.39755156870246	46.10212000861796
0.6816816816816818	18.19478922444289	21.537744882009694	34.090504892816554	42.89237866456912	8.208426743665894	11.242663985684425	31.72474057297501	44.75431144499306	44.53449433337179	27.174077858390536	19.459645801323614	53.48482144906302	46.11359698056226
0.6876876876876876	18.209280835113397	20.760349482603118	33.78233073104123	43.07381245843945	8.492979127001718	10.580191577428065	31.544378369283013	44.85927535618024	44.66300064180056	27.455573246371024	19.672720732829163	53.5362813761702	46.16321053737108
0.6936936936936937	18.20851142021781	20.02611414143508	33.557440086968526	43.21979169064518	8.77801540347044	9.994952779128953	31.346541876925833	44.92886560752872	44.768766418373744	27.714774100013113	19.919274731607402	53.54868544307372	46.24927025271587
0.6996996996996996	18.19288907579243	19.338031633296513	33.42041971904523	43.327343827021195	9.059475316056432	9.488264501753168	31.134295920264297	44.961313547489965	44.847361960209035	27.949107843188465	20.192673706614233	53.51990531899403	46.36875616118026
0.7057057057057057	18.162710369931823	18.69842457931463	33.37344877052475	43.39426587498317	9.33385786354545	9.060948102088199	30.910940992853142	44.955694620685456	44.894989906438816	28.1571335881658	20.485787395198887	53.44899339465893	46.517441414124484
0.7117117117117118	18.11823175174601	18.10912605369357	33.416355595217595	43.41915394193063	9.598272974395204	8.713307893371978	30.679920538245753	44.91194086514399	44.90862470392828	28.338501124445038	20.791237629045007	53.336197625616016	46.69005713268801
0.7177177177177176	18.05975210890059	17.571640112486797	33.54675043966045	43.401409163374005	9.850473544837376	8.445115781418691	30.44472812892726	44.83082133567407	44.886125767144854	28.493884898700657	21.10163981616308	53.1829311465044	46.88049167540933
0.7237237237237237	17.98769849238691	17.08727497257871	33.76022342320129	43.34122139253372	10.08886753266458	8.255601522602431	30.208815531958425	44.71389265665606	44.82631801811973	28.624896079262882	21.409828123828902	52.99170139882602	47.082015442193196
0.7297297297297298	17.902707334836546	16.65724425682145	34.05059542682644	43.2395328084993	10.312510459005981	8.143448146631728	29.975502845580106	44.56342309824928	44.729035581399636	28.73397587579163	21.70905650208625	52.76600476278126	47.287521633052556
0.7357357357357357	17.805694284622497	16.282734284450687	34.41020834535538	43.09798425659539	10.521079273895236	8.106792222699278	29.747892191720197	44.382294559106064	44.59512666665	28.82427331809689	21.993169573378076	52.51019349950357	47.489773095974215
0.7417417417417418	17.697906968528436	15.96493768258943	34.830240679754006	42.91884764916615	10.714829071710978	8.143228823157774	29.528786787843888	44.17388758368578	44.426419928600424	28.899510718660586	22.25673939796742	52.229322209886625	47.681645540363405
0.7477477477477477	17.580956470299245	15.705055525082475	35.30103461965098	42.7049481000518	10.894534589885637	8.24982121252303	29.32061752734439	43.94195501463064	44.22565469764778	28.963840071585363	22.495166083720957	51.92898103871251	47.856357946575876
0.7537537537537538	17.456824952372077	15.504271712323112	35.81242153519867	42.459579622275726	11.061418784080841	8.423115430310817	29.125379405412673	43.690490067735645	43.9963792983801	29.021693684347788	22.70474203595545	51.61512255302566	48.00768193280682
0.7597597597597598	17.32784853577488	15.36370437335176	36.35403408213258	42.186418176801396	11.217071044855105	8.659160025061523	28.944580184420424	43.42359452266923	43.74282312393524	29.077632393804215	22.8826812534737	51.29388866707889	48.13012309358166
0.7657657657657657	17.196676179333146	15.28433971650438	36.915594824470816	41.8894356231362	11.363357807206643	8.953531226564051	28.779203564730626	43.145352366475926	43.46974915337369	29.136194770267533	23.02711641021298	50.97144324248144	48.21906882875133
0.7717717717717718	17.066206769522168	15.266954020410962	37.48717328196295	41.57281770464029	11.502328409687445	9.30136381607442	28.629688800127333	42.859713642675416	43.18229416435193	29.201750742013516	23.13706748285222	50.65381513007124	48.27089885599673
0.7777777777777777	16.939507871474213	15.312029403379064	38.059405492668574	41.24088862893494	11.63611908950621	9.697387879440175	28.49592818017686	42.57039249115696	42.88580401398684	29.278363052857934	23.21238638206479	50.346755502514455	48.28305635460813
0.7837837837837838	16.81972054674073	15.41966870456867	38.62367242233352	40.89804411344907	11.76685795993432	10.135971518512648	28.377283123448795	42.280782465208944	42.585671074087244	29.369659873576648	23.2536824289899	50.05561240761444	48.254079433920346
0.7897897897897899	16.709955284178598	15.589514323674589	39.17223573433159	40.548694002721696	11.896573711985274	10.611169466013756	28.272618830899088	41.99389123759316	42.287180271376265	29.478721704069567	23.262233616578705	49.78522459443152	48.18359427087443
0.7957957957957957	16.613184408476467	15.82067525999757	39.698331451064924	40.197214777642074	12.02711061887732	11.116777410658486	28.180356594713704	41.712295812865975	41.995369271843806	29.607985414269844	23.23988844843596	49.53983585803392	48.072272741783706
0.8018018018018018	16.532136337767096	16.111665919523823	40.19622380068939	39.84791151921635	12.160052203804698	11.646391702322004	28.098542007171304	41.43811839956144	41.71490724144009	29.759167873477242	23.188962804585714	49.323030432540094	47.92175862112925
0.8078078078078077	16.469196785322595	16.460359560227065	40.66122298335972	39.50498821068341	12.29665566322476	12.193473977079801	28.024926529017716	41.173022207962624	41.44999539470208	29.933211115010625	23.112135796877347	49.13768934387509	47.73456738934639
0.8138138138138138	16.426321480907575	16.86395854879716	41.0896716637597	39.172524706363866	12.437798823281343	12.75142012094551	27.957059214037677	40.918225662683135	41.204291286254154	30.130250389792586	23.012347998678454	48.9859671123698	47.51396535478305
0.8198198198198199	16.404964273828075	17.318982922495724	41.478905680930055	38.85445829929532	12.583941050467644	13.31363287785568	27.892384892028584	40.67453287974612	40.98085757682814	30.349605800391803	22.892704812316733	48.86928776366066	47.263834143895856
0.8258258258258258	16.40602362536944	17.821278095013707	41.82719476595849	38.55456760690859	12.7350991442463	13.873597298682546	27.828344818342366	40.442377770457895	40.78213487373083	30.589797503614452	22.756387115165357	48.788358753161646	46.9885266579583
0.8318318318318318	16.429809557296593	18.36604191643799	42.13366899890262	38.276456476054925	12.89083881531998	14.424958119916944	27.762475720776767	40.221878804381355	40.60993725099276	30.848583755769774	22.606570734859574	48.74320112224868	46.692720359858924
0.8378378378378377	16.476032147297364	18.947870693608813	42.39823636348782	38.023535783049105	13.050281906353524	14.96159805001234	27.69250331373137	40.01290128759239	40.46546822892507	31.123020381914557	22.446355770452104	48.73319397160297	46.381273279927726
0.8438438438438438	16.543811698980328	19.560823197662806	42.62149613174717	37.79900135490251	13.212129051739685	15.47771582698472	27.616426689697327	39.815123979434496	40.34935435582522	31.409539608843556	22.278706314968183	48.757131149754045	46.05908746376549
0.8498498498498499	16.63170980432004	20.1985011326411	42.80465200097843	37.605806736193344	13.374697010863333	15.967902794258451	27.53259051066664	39.62810696512713	40.261693093736554	31.704045637927226	22.106400753142907	48.81328790709951	45.73098378210184
0.8558558558558558	16.73777969404223	20.854144019233317	42.94942798710818	37.4466301336223	13.535969458324415	16.427216627673968	27.439742568209873	39.45135790337004	40.202111462994935	32.00202386962162	21.931992506343235	48.899495155770495	45.401591138894084
0.8618618618618619	16.85963356247705	21.520735972303545	43.05798912627804	37.32383554172968	13.693659589098326	16.851250742913436	27.33707501567588	39.2843940564409	40.169831835987104	32.2986603421013	21.757780869422525	49.01321890552723	45.07525220338844
0.867867867867868	16.994523976431037	22.191121435337617	43.132868119411356	37.239428739341776	13.845282511725637	17.236197829904285	27.22424835157179	39.12679786405009	40.1637413718359	32.58896772114688	21.585791422166025	49.15164242013118	44.75594690375109
0.8738738738738738	17.139436044072948	22.858126597814316	43.17689823250321	37.1950094978431	13.988235073363478	17.578905911338932	27.101398003216122	38.97826422137689	40.18246182861631	32.86791408012311	21.417765389331052	49.31174866378643	44.44723409553955
0.8798798798798799	17.291186734684484	23.51468298219053	43.19315208558037	37.191721913581	14.119880501008833	17.876925319195383	26.969124082174815	38.83863804818937	40.224416853026796	33.13055073496894	21.25515725541725	49.49040069001905	44.15221108978481
0.8858858858858858	17.44652760275204	24.153949563900014	43.18488545817146	37.23020522840554	14.23763506569736	18.128545038178775	26.828465522752413	38.70794117405732	40.28789430216715	33.37213554222034	21.099139900891608	49.68441777136141	43.87349011465444
0.8918918918918919	17.60224717482602	24.769429795148948	43.15548492550211	37.31054780447893	14.33905389057102	18.33281698827991	26.680860345649066	38.58638800118662	40.371101670447324	33.58824831710981	20.950616504562284	49.890645280535715	43.613190303251706
0.897897897897898	17.755269395433945	25.3550800503803	43.10841801882394	37.43224705287419	14.421913035527131	18.489567016655307	26.528094194209377	38.474389830408946	40.47221324907264	33.77489536996357	20.810238442972867	50.10601661199985	43.37294345030992
0.9039039039039038	17.9027447864618	25.905406299901447	43.047184662429686	37.59417807274632	14.484285102849006	18.59939164374392	26.372239563576038	38.37254813835772	40.58940820937006	33.928600576949	20.678428405152268	50.32760577193279	43.15391155650527
0.9099099099099099	18.042131337629897	26.415546241953567	42.97526885405695	37.79457354340852	14.524605817602298	18.66363995665024	26.215588285605687	38.28163746730647	40.7208993493967	34.04648087928247	20.55540792525053	50.55266965561386	42.95681406865371
0.9159159159159158	18.171262596862167	26.881334667656994	42.896089890334885	38.031017040861094	14.541729337146725	18.684380455457006	26.060579854342627	38.20257892701804	40.8649527529988	34.126304626546414	20.441228514234687	50.778679459891045	42.78196271065755
0.9219219219219219	18.288400949944307	27.299350475069048	42.812952854394176	38.30045144796752	14.534970425245955	18.664353120922982	25.909728093812205	38.13640560432819	41.01989906178388	34.16653172815208	20.335805544670986	51.00334112747507	42.629301864919455
0.927927927927928	18.392274649438036	27.666944458582623	42.728998535772945	38.599203525569344	14.504132073747204	18.606907465714244	25.76554850143993	38.084221425519516	41.18413743671641	34.16633513597834	20.238954011168346	51.224605168814435	42.498452587816885
0.9339339339339339	18.482097753447018	27.982247743670577	42.64715340089593	38.923025047132505	14.449517651563436	18.515927832755583	25.630488367961206	38.04715521354646	41.3561335745359	34.1256037351148	20.15042525614885	51.44066663454306	42.38875850768155
0.93993993993994	18.557572745583787	28.24416147737512	42.57008063679838	39.267150210827104	14.371927187650936	18.39574768777404	25.506861499707064	38.026311821926335	41.534413336530896	34.04492725340251	20.069943720095768	51.64995639525192	42.299332043889166
0.9459459459459458	18.618876208844345	28.4523290844631	42.50013361851775	39.6263683684779	14.272637931745216	18.251055092022394	25.396789071486154	38.02272230528782	41.71755363964602	33.92556429980907	19.997242751798485	51.85112520551296	42.22909958860189
0.9519519519519519	18.66662849939306	28.607093022457764	42.43931337661948	39.99511048581415	14.153369863689214	18.08679190974859	25.302147834963115	38.03729509980098	41.90417225350306	33.76939509323386	19.932098502178086	52.04302226866129	42.17684449930299
0.957957957957958	18.701848894106792	28.709438484879236	42.38923174956861	40.367547203106255	14.016237320072658	17.908049580088417	25.22452661188387	38.07077013303427	42.092918047479664	33.57886083487284	19.874360929863204	52.224670165118354	42.14124695471724
0.9639639639639639	18.725898152431682	28.760926886433857	42.351081889440714	40.73769592330402	13.863688358168277	17.719964445872513	25.165191723179426	38.12367766207178	42.28246304976642	33.35689199798133	19.823980972347357	52.39523805263445	42.12091992604409
0.96996996996997	18.740410825063567	28.7636221999123	42.325617651273724	41.099534032413565	13.698433866801292	17.527615669263167	25.125061749462752	38.1963034531022	42.47149742947771	33.106828049761184	19.781032987312816	52.5540149902544	42.114440708782105
0.9759759759759759	18.747219948004993	28.720013294312135	42.31314314702612	41.447115162475804	13.523368749754656	17.335928669875262	25.104691787800647	38.288661669828365	42.65872821074788	32.83233127438593	19.74573164776149	52.700385083652684	42.120377648197874
0.9819819819819819	18.74827697224348	28.63293534842652	42.31351340244219	41.77468534193398	13.341487740752413	17.149586796233546	25.10426716317029	38.40047653928681	42.842882193792214	32.537297429710144	19.718442584095776	52.833805908161764	42.13731187449358
0.987987987987988	18.745569891174284	28.50549319387369	42.32614664225815	42.07679593526965	13.155798554483333	16.972953594800035	25.12360636800653	38.531173522012175	43.02271321271601	32.22576594182174	19.69968620707776	52.953791352914166	42.16385404236475
0.9939939939939939	18.74104253761197	28.340989094261648	42.35004827264086	42.34841044159366	12.969235133318707	16.810007588304238	25.16217283594898	38.679880341325024	43.197013523838855	31.901832223368885	19.690134316965214	53.05989966478822	42.19865624332062
1.0	18.736517930658493	28.142857017450577	42.38384615752048	42.585002483973774	12.784573715240406	16.66429093902435	25.219095002356937	38.845437838239654	43.364628810584804	31.569564498982945	19.69059930367496	53.15172707690768	42.24041942588808
1.006006006006006	18.733628363854283	27.914604935112546	42.425836325096114	42.78264265829884	12.604354328734276	16.538872780362418	25.293193960991843	39.02642022982272	43.524476028272495	31.232927242897638	19.702015966333125	53.22890700733281	42.287896815134715
1.0120120120120122	18.733754647046243	27.6597661203078	42.47403781766125	42.93807230162782	12.43081012118755	16.436327382335982	25.383017891250525	39.22116397614747	43.67556310777829	30.895712991885265	19.725416221980613	53.29111443317994	42.33989396395004
1.0180180180180178	18.737976555250476	27.381859842735295	42.52625503386388	43.04876266449515	12.26580665690007	16.358726705843534	25.486882302800307	39.42780412045802	43.81700940036322	30.56148390539715	19.76189722471037	53.33807470594908	42.395266188308646
1.024024024024024	18.74703611105032	27.08436131460635	42.58014562481052	43.11295841005741	12.11079298911189	16.307646328712472	25.602915025458625	39.64431667389587	43.9480656817951	30.233524020848314	19.81258366879644	53.36957579452067	42.45291423091532
1.03003003003003	18.76131484756406	26.770680246605615	42.633291805966486	43.1297047980684	11.966765928721225	16.284183223211933	25.72910476437778	39.868565383385445	44.06813254255089	29.914802713177387	19.87858529194266	53.385482738098226	42.51177905597723
1.0360360360360361	18.780825683343014	26.44414695737694	42.68327284192872	43.09885832921473	11.834248512856135	16.28898345536171	25.863351948154026	40.09835105964518	44.176776068244806	29.607949432438748	19.96095081644204	53.385752972278546	42.57083669698954
1.0420420420420422	18.805219506602235	26.108004659790065	42.72773645166507	43.021081014428304	11.713283232079823	16.322277580782888	26.00352052550735	40.33146155919012	44.27373985249825	29.315239379134205	20.06061975549948	53.370451161819645	42.62909405550881
1.0480480480480479	18.83380603254674	25.765406334662885	42.76446696344826	42.89781878691138	11.60344011904355	16.383921342996295	26.147489320313223	40.56572051337443	44.35895257205809	29.038589400844113	20.17837365847597	53.339762232271745	42.685586480106195
1.054054054054054	18.865587982957862	25.41941450242952	42.79144821276742	42.73126488745027	11.503839347250262	16.47343924345913	26.293201540593373	40.799032978886935	44.4325305776085	28.77956306997173	20.31478846284618	53.29400143271904	42.73937784169581
1.06006006006006	18.899307159852427	25.073002213413407	42.80691941076839	42.524309324613185	11.413187549488592	16.590068645993515	26.438711059556304	41.02942634368022	44.49477519863911	28.53938364278137	20.470189654618103	53.23362047189407	42.78956366749146
1.0660660660660661	18.93350056197395	24.72905368953632	42.80942250053845	42.28047574126136	11.329826654227386	16.73280229191328	26.582224149746487	41.25508505244482	44.546164711901596	28.31895341280686	20.644611907758897	53.15920903436524	42.8352777068584
1.0720720720720722	18.966564339395266	24.39036325071694	42.797839847669	42.00384720959896	11.251793666872612	16.90042741968949	26.722135457054122	41.474378005528685	44.58734116609516	28.11887786191216	20.837764774732218	53.07149128402593	42.87570208657167
1.0780780780780779	18.99682311050421	24.05963142989297	42.77142146345922	41.69898263172855	11.176889502274623	17.091560082427478	26.857057150085556	41.685877821056	44.61909247772761	27.939492980809646	21.04900583584375	52.971317278816926	42.91008098071078
1.084084084084084	19.02260198711138	23.739457500688783	42.7298013178908	41.37082554452359	11.10275471485279	17.304673711648807	26.985840370413396	41.88837151631713	44.6423304041319	27.780894174995137	21.277322489445854	52.8596495333514	42.93773748323015
1.09009009009009	19.042298574015028	23.432327988979317	42.673002650513844	41.02460721939896	11.0269497810919	17.538121458320813	27.107588336557583	42.08086254448693	44.65806515163958	27.642965285714926	21.52132328627681	52.737545255753524	42.958093141471736
1.0960960960960962	19.05445223206081	23.140601091740688	42.601432518046025	40.66574601130841	10.947037471864775	17.79015232252667	27.221660713143645	42.26256449918431	44.66737748518784	27.52540642960349	21.77923939047681	52.60613503467156	42.97068939880893
1.1021021021021022	19.05780801763821	22.866487262781654	42.515866117660615	40.29974494809463	10.86066481266579	18.05892153348648	27.327669138605167	42.4328871555631	44.67138926842259	27.427759583449866	22.048936400827966	52.466598948347226	42.97521001574121
1.108108108108108	19.051372931830794	22.612026526907375	42.41742168713676	39.9320895611574	10.765642169517102	18.34249603644417	27.425464100541664	42.59141583696958	44.67123338174496	27.349431098813586	22.327936404031522	52.320141199997394	42.97150340115184
1.114114114114114	19.034462420434203	22.37906333692587	42.307527002469605	39.56814794030711	10.66001711551182	18.638856261013633	27.51511364675649	42.737885367071186	44.668023943256465	27.289710610520423	22.613449773837395	52.1679644471274	42.95960369711344
1.12012012012012	19.00673544959161	22.16921998089712	42.18787866789315	39.213074947898235	10.54214092349298	18.94589557102125	27.59687471074755	42.8721500775713	44.662827699650386	27.24778608871202	22.902415892080576	52.01124498576437	42.93974942711508
1.1261261261261262	18.968216925601563	21.983869673765344	42.06039552248738	38.87172244773517	10.410725787443095	19.261418918841677	27.671158101513942	42.99415148292173	44.656637367591706	27.222755061791307	23.191551665713117	51.85110987733867	42.91239854164498
1.1321321321321323	18.91930671376452	21.824110526032968	41.927167573313724	38.54855729064625	10.26489118958965	19.583142244275738	27.73848844784231	43.103885300768546	44.65034759855799	27.213632294054243	23.477406461440964	51.6886169733151	42.878238776557254
1.138138138138138	18.86077502043061	21.69074157457027	41.79040191037295	38.247588649292126	10.104198190743682	19.90869407213696	27.799460586497148	43.20136948852137	44.644734119156276	27.219354425408547	23.756421887603256	51.524738611210836	42.83819237558196
1.144144144144144	18.793744414232627	21.58424199275015	41.65236706741427	37.97230610882137	9.928670815050868	20.235620582834926	27.854694033055146	43.28661488405089	44.64043647183952	27.238782261833016	24.02499472916368	51.36034953827523	42.7934144130496
1.15015015015015	18.719659256330758	21.50475447747573	41.515337268893845	37.72562969775915	9.73880411306833	20.561395170514853	27.90478726636235	43.359599886919476	44.63794465414446	27.270701537035542	24.279541290056102	51.19621938029686	42.74528417841705
1.1561561561561562	18.64024376571547	21.452073650000123	41.38153795127098	37.509872786881665	9.535558904237375	20.883433182041898	27.9502735877286	43.420250403456016	44.63758983331463	27.31382304367593	24.516561417624214	51.03300972768718	42.69538934063293
1.1621621621621623	18.557450346310706	21.42564011755615	41.25309387002265	37.32671849639843	9.320343606798568	21.19911216851528	27.991580281340884	43.468426014631625	44.63953920137978	27.36678305479969	24.732700572594617	50.87127567369471	42.645502886529535
1.168168168168168	18.473400132434648	21.42454063583119	41.131981005383054	37.17720993893523	9.094983946040085	21.505797601817605	28.02899270283168	43.503913022328454	44.64379493596128	27.428144923722932	24.924808457415445	50.71147142353434	42.59755311123249
1.174174174174174	18.39031795599006	21.447514599841746	41.019983362327466	37.06175429473653	8.86168167776812	21.800873634837476	28.062624760901667	43.526424700938755	44.65019714547386	27.49640266696912	25.089992915298456	50.55395940956298	42.55358721774998
1.1801801801801801	18.310464094217686	21.492966883195777	40.91865562558446	36.98014037491556	8.622963762071667	22.08177813713435	28.092397037311844	43.535608741867485	44.658430604056676	27.569987205687813	25.225668048996937	50.399022205001295	42.51572934548988
1.1861861861861862	18.236065216719243	21.558986851798746	40.82929247987652	36.931568988480535	8.381623664023145	22.346040937219183	28.118023520738817	43.531061543260364	44.66803502064563	27.64727577390074	25.32959576782184	50.246876432752266	42.48613408233674
1.1921921921921923	18.169246914764777	21.64337320446485	40.75290524033764	36.91469510015365	8.140656636588027	22.591323964159116	28.139007619348153	43.512348680576885	44.678418536625166	27.726604806040722	25.39992023866365	50.097687819192686	42.46693671229601
1.1981981981981984	18.111970068859176	21.743664144190372	40.69020625937087	36.92768045998745	7.903190953037268	22.815461816568234	28.154647776689295	43.479030608936355	44.68887410569078	27.806286401755333	25.43519497725749	49.95158654496177	42.46020160246121
1.204204204204204	18.065973100283195	21.857172262483594	40.641601385675784	36.96825511368955	7.672417100590266	23.01650120327557	28.164052658207716	43.43069240740425	44.69859837607779	27.884628243613783	25.43440255628398	49.808682092500504	42.46787023304961
1.2102102102102101	18.032721870424023	21.981023425676277	40.607190551009246	37.03378597494653	7.45151692549687	23.192737699312875	28.166165514751604	43.3669761884723	44.706712667554	27.959956624068006	25.396967115880702	49.66907687775888	42.4917104185528
1.2162162162162162	18.013368652556764	22.112198885537286	40.58677635349294	37.12135046727201	7.243594636329385	23.34274834090675	28.15979697872274	43.2876146704114	44.71228561229755	28.030642032325886	25.322760031176337	49.532878073529325	42.533268255036035
1.2222222222222223	18.00872122077372	22.247579794568267	40.579880296978786	37.22781313066926	7.0516114330275395	23.465418737164054	28.143665221597203	43.19246435073486	44.71435700926844	28.095126569465076	25.212099215091175	49.40020717541311	42.59382425899451
1.2282282282282284	18.019222697629246	22.383993286137162	40.5857661391589	37.34990304324013	6.878325342055554	23.55996359369652	28.116442111291818	43.08153672759537	44.711962425761676	28.15195230975845	25.065742610741022	49.27120701888881	42.67435503989881
1.234234234234234	18.04494239374267	22.51825927783924	40.60346960270121	37.484289932841335	6.726237611985441	23.62593981124303	28.0768037658657	42.95502609150564	44.70415806786631	28.199789614909523	24.884876457511528	49.14604611764399	42.77550167669436
1.2402402402402402	18.085577476498035	22.647237169974336	40.631833520354654	37.62765694929086	6.597546768809284	23.663251625135032	28.023483716140916	42.813332548382505	44.690045434353245	28.237464341056395	24.67109890249326	49.02492035000157	42.89754575498203
1.2462462462462462	18.14046493714807	22.767871636963267	40.66954732374428	37.77676823090566	6.494111156531945	23.67214757291015	27.955326771608252	42.657079129949196	44.668795267199975	28.263982859382196	24.426399481390487	48.90805216363958	43.04039377490462
1.2522522522522523	18.208603000039375	22.877236745647274	40.71518965349874	37.92852962488495	6.4174205062253975	23.653209401142806	27.871341636509626	42.48712208997885	44.639670317799684	28.27855384127773	24.153134919213674	48.79568759188945	43.20357036959139
1.2582582582582584	18.288680845631784	22.97257767913838	40.76727277201226	38.08004120110743	6.368576795365358	23.607333333082465	27.770750348506887	42.30455376376096	44.602046462147285	28.28060583742584	23.85400161137607	48.68809147236958	43.386220490908684
1.264264264264264	18.379115308706215	23.051349397306357	40.82428740517985	38.22864052272414	6.348284387725239	23.535704402023324	27.653032710181378	42.11069767108129	44.555431721995895	28.269799804029713	23.532005051178533	48.58554132699447	43.58712043412675
1.2702702702702702	18.478093069535056	23.11125162475585	40.884746630134266	38.371935991909716	6.356849190105105	23.439764799753036	27.517964050145043	41.907095856604194	44.49948278283503	28.246035893846404	23.190426380838534	48.488320399776896	43.80469729681607
1.2762762762762763	18.58361678032439	23.15025962432474	40.947227464829524	38.50782996119773	6.394186332208866	23.32117738589417	27.365644879367448	41.69548877221418	44.43401864380202	28.20945402811109	22.83278617004145	48.396710355363545	44.03705621019443
1.2822822822822824	18.69355356015507	23.16665028896445	41.01040890264943	38.634531674982014	6.459835675190382	23.181785646348757	27.196521290466876	41.477788300340016	44.35903108899336	28.160427989752463	22.462805476716042	48.31098411862297	44.28201445273645
1.2882882882882885	18.805684344171716	23.159023167535757	41.073105269183614	38.75056046680917	6.5529842865368	23.023571474275403	27.011395272040563	41.256044783198554	44.27469173323122	28.09955301924516	22.08436422551654	48.23139928696255	44.53714136430821
1.294294294294294	18.91775267954133	23.12631613048857	41.13429395469274	38.854739971283976	6.672494886477155	22.848612174867604	26.81142446378806	41.032409149405915	44.18135546674394	28.027627141967837	21.70145695398428	48.15819247667918	44.799802830978635
1.3003003003003002	19.027511712316773	23.067815479046192	41.19313678814658	38.94618440119478	6.816939175178037	22.659038068101463	26.598111247249356	40.80909140761445	44.079560200541	27.945626699602734	21.31814602552676	48.09157487768048	45.06720901068494
1.3063063063063063	19.132768294936735	22.98316040524839	41.24899455866976	39.024278179100094	6.984634890667047	22.456991986296423	26.373281436956887	40.58831690020102	43.97002289522979	27.854676787546225	20.938512490428845	48.0317291930196	45.33646392074089
1.3123123123123124	19.23142335201241	22.87234181823325	41.3014344477889	39.08865038876245	7.17368542377372	22.244591842294923	26.13905319333285	40.37228177460394	43.853631938102545	27.75601750560973	20.56660488675837	47.9788080367444	45.60461551027747
1.3183183183183185	19.32150786047402	22.735695662033862	41.35023039999295	39.13914561899583	7.382020826622083	22.023897287131486	25.89779710815235	40.16310913447592	43.7314360139005	27.650967101507977	20.206386405638998	47.93293376136156	45.86870489246019
1.3243243243243241	19.401214017722243	22.573890958963286	41.39535671825093	39.17579280743942	7.6074390928895	21.796881291800336	25.652088703588863	39.96280727889448	43.604629691148936	27.540883218098134	19.861680991497824	47.894199590190084	46.12581350905306
1.3303303303303302	19.468921377813363	22.38791291700878	41.436975413851705	39.19877365458974	7.847646658150392	21.565407284992883	25.40465482637873	39.7732313295524	43.47453601598201	27.42712354005369	19.536119097836725	47.862671844860245	46.373107138064086
1.3363363363363363	19.52321792204918	22.17904153602327	41.47541805558651	39.2083920725969	8.100297163709648	21.331212266123796	25.158315601395216	39.59604938954825	43.342586466863274	27.311007169579476	19.2330839624466	47.838392988266904	46.607875826688755
1.3423423423423424	19.562916189636127	21.948826232417154	41.51116304255302	39.20504596556321	8.363027643632524	21.09589609870112	24.915923728411073	39.43271418147145	43.21029867491952	27.193778041999092	18.955659392381747	47.82138515154043	46.827569028219344
1.3483483483483485	19.58706472140267	21.6990570723567	41.54480936025396	39.189202417950185	8.633491428181735	20.860916980379056	24.680302959318247	39.284440886758254	43.07925235457068	27.076571620936182	18.70658014866678	47.81165378219246	47.02982543380479
1.3543543543543541	19.594955162196648	21.431733256541243	41.57704796596242	39.161377107171326	8.90938720339223	20.627592889071344	24.454187580623937	39.15219166356825	42.95106391711306	26.960385992010963	18.488186085054153	47.80919104059826	47.21249720834077
1.3603603603603602	19.58612542499469	21.149029533578087	41.608631983817595	39.12211846927899	9.188483821740398	20.397108624359397	24.24016465040175	39.03666706787748	42.82736025575095	26.846058308315857	18.302381217356405	47.813978583429915	47.37366855477436
1.3663663663663663	19.560359343474566	20.853261232801977	41.64034687270541	39.07199684765767	9.46864061841776	20.170527903995055	24.040620605250687	38.93830435311367	42.70975219460579	26.734247337258118	18.150598875246256	47.825989404581904	47.51166873365745
1.3723723723723724	19.517683233192415	20.546848601059978	41.67298166316666	39.01159855895221	9.747823147201563	19.948809839341468	23.857693668516333	38.85728238779541	42.5998080871907	26.625422625208056	18.03377401467428	47.84518845464734	47.62507984669484
1.3783783783783785	19.45835974945043	20.232281102453783	41.707302248246826	38.9415245327402	10.024114404959295	19.7328290028768	23.69323326505956	38.793532717431646	42.499028032784	26.519860543663274	17.95232364649175	47.871531826416394	47.71273984737745
1.3843843843843842	19.382879378456757	19.91208229716156	41.74402756432593	38.86239293515045	10.295721760169394	19.523398216282448	23.5487673904089	38.74675611399451	42.40881915333705	26.417647219114507	17.906136168344876	47.90496437282144	47.77374136319376
1.3903903903903903	19.291949834204814	19.588775857916133	41.7838093201485	38.77484498327544	10.560979934400892	19.321293129317173	23.425478604073067	38.716443809343716	42.330472340421395	26.31868808966972	17.894570177721384	47.945415711389344	47.80742699874527
1.3963963963963963	19.1864835636579	19.2648532137768	41.82721573525638	38.67955300589432	10.818350502658564	19.127277627245814	23.324189029149235	38.70190250178877	42.265140842684886	26.222723585831936	17.916463101641256	47.992794661389674	47.81338183561209
1.4024024024024024	19.06758349419458	18.942743234177613	41.87471954312537	38.577229712885895	11.066418475434181	18.942129097234847	23.245354453835798	38.702282159167176	42.21382102073881	26.129350211063013	17.970149712139666	48.04698225215489	47.791423853178856
1.4084084084084085	18.936527096193597	18.624784285710188	41.9266903098419	38.468637603753244	11.303886599263542	18.766662600741114	23.189067354981475	38.716605617009854	42.1773355496087	26.0380461092023	18.053490316960968	48.10782352919435	47.74159296683044
1.4144144144144142	18.794748785565606	18.31319891346103	41.983390925918094	38.35459747462192	11.529568061243214	18.6017530381852	23.15506840817982	38.74379898430945	42.15631929997815	25.948200058157934	18.163908133127336	48.17511846464176	47.664139319623864
1.4204204204204203	18.643820660259436	18.01007132142011	42.04497795558262	38.23599506943137	11.742378304701031	18.448354452642743	23.142765820553667	38.78272191824587	42.15120807939382	25.8591427283199	18.298435078847138	48.24861234656004	47.55951137583933
1.4264264264264264	18.485431554191784	17.717327755446277	42.111505381920644	38.11378505839772	11.941326657261996	18.307515699294953	23.15126162708785	38.83219690781141	42.16223036417472	25.77017899340228	18.453764967824508	48.32798607450131	47.42834425593967
1.4324324324324325	18.3213644030856	17.436719829790942	42.18293117313063	37.988991706233165	12.125508439041495	18.180391805199164	23.179383933310042	38.89103680857476	42.18940210263003	25.680620082067854	18.62631286977269	48.412846823957906	47.27144862944436
1.4384384384384385	18.15347194923557	17.169810785756866	42.259126018525926	37.86270580311988	12.294098158732098	18.068250457652887	23.225723968771582	38.958069990272875	42.23252462088357	25.589814409461937	18.81227922078711	48.502719558178725	47.089800352463726
1.4444444444444446	17.983650864646926	16.91796462941232	42.33988354430979	37.736077660747554	12.446344321023549	17.97247318690356	23.288676738037655	39.03216258886644	42.291185614606555	25.49717602508346	19.007717134376776	48.59703986131369	46.884530907586765
1.4504504504504503	17.813814441357675	16.68233806431802	42.42493131815257	37.61030621086511	12.5815662631687	17.894550947837406	23.366484018216372	39.11223748874007	42.364763163730956	25.40220975152099	19.208601283446562	48.695148541897886	46.65691858254187
1.4564564564564564	17.645864079935077	16.463875114166562	42.51394198589155	37.48662447185455	12.699153315548322	17.836073952927965	23.45727845264659	39.197289793063604	42.45243266322083	25.304532259935094	19.410896698113746	48.796288411062484	46.40838021693768
1.4624624624624625	17.481659897103686	16.26330431770755	42.60654394929187	37.36628185762897	12.798566445552353	17.798715762219242	23.559127526410357	39.28639866597773	42.5531765217225	25.20388852382723	19.610625854268896	48.89960357713734	46.140463258815466
1.4684684684684686	17.322990865566872	16.08113837252283	42.7023310854432	37.25052398191336	12.879342401379601	17.784211792265246	23.670076277230635	39.37873554528156	42.665796441950306	25.10016330272567	19.80393251121851	49.00414151982908	45.85483780884819
1.4744744744744747	17.17154498737834	15.91767610306509	42.800871119703444	37.14057075081672	12.94110022829383	17.794332561309595	23.788187690893636	39.47356882583084	42.78892806258088	24.99338752166697	19.987140889312734	49.10885811589372	45.553288292552374
1.4804804804804803	17.02888008078135	15.77300662974687	42.90171238820096	37.03759363105826	12.983549890505278	17.830852138943467	23.911579849085154	39.57026520019592	42.92105771183486	24.88373962062212	20.156808953934494	49.21262568767704	45.23770439109053
1.4864864864864864	16.896395823681523	15.647015617755674	43.00438885559113	36.942693026400256	13.0065026031694	17.895512411303365	24.038459034776448	39.66828791361729	43.06054099840546	24.77154214083183	20.309774782743027	49.31424403995551	44.91007087889388
1.4924924924924925	16.77530773991647	15.539393484939255	43.108423381992914	36.85687668969106	13.009882366697989	17.989983903836645	24.167148151356322	39.767192245202935	43.20562294646041	24.657253984040835	20.44319522954742	49.41245434326556	44.57245605975933
1.4984984984984986	16.666623833187842	15.44964544622945	43.21332935323785	36.78104004409356	12.993738104776147	18.11582401916543	24.296109972006594	39.86661856764987	43.35445936849643	24.541458919058105	20.55457635079839	49.50595561751513	44.22699855929659
1.5045045045045047	16.571124565001245	15.377103266833421	43.31861089495642	36.71594918882879	12.958255742464436	18.27443364425069	24.423964900973633	39.96628336508244	43.505139163077416	24.424851012982764	20.641795319313673	49.593423472154	43.87589231656074
1.5105105105105103	16.48934683554879	15.320938587543587	43.423761978819705	36.66222722861743	12.903769524790828	18.46701315590066	24.549503094260118	40.06596860472271	43.65570722394692	24.308217728940654	20.703113804577395	49.67353067229732	43.52136971647177
1.5165165165165164	16.42157255986375	15.280177673277564	43.52826479485187	36.620344400342304	12.83077187133376	18.694518904166262	24.67169094997731	40.165509864961344	43.80418765243267	24.19242145753284	20.737183040500973	49.74496902728142	43.1656829116918
1.5225225225225225	16.367822336858517	15.253717421132164	43.63158780481353	36.59061228499527	12.739921089155581	18.957621277401124	24.78967213457393	40.26478362177623	43.94860697595947	24.078380236762765	20.743041021663313	49.80647204196745	42.81108349221383
1.5285285285285286	16.327854588458884	15.240342448007915	43.73318390724469	36.57318219821396	12.63204632434772	19.256665449493322	24.902763457090952	40.36369408887242	44.087017091123734	23.967048368282736	20.720102460885514	49.85683773383221	42.45980076722498
1.5345345345345347	16.301170403659842	15.238743061711421	43.832489135145735	36.56804765932887	12.508149219276534	19.591635878499513	25.010446036468238	40.46215999551066	44.21751766920774	23.859397561363203	20.66814229926376	49.89495100190468	42.11401902136472
1.5405405405405403	16.28702416273667	15.247533904995718	43.928922273977044	36.57505065710224	12.369401854925172	19.962125566910885	25.11235232402365	40.56010167044588	44.33827778413022	23.756399136343948	20.587273680958383	49.9198049375638	41.77585419136154
1.5465465465465464	16.284439845738362	15.265273050867348	44.0218857332363	36.59389126957028	12.21714069087589	20.36731100812453	25.208249642121725	40.6574287809515	44.44755654645008	23.659007703695693	20.477921387391635	49.9305204919664	41.4473304750472
1.5525525525525525	16.292232753109495	15.290481321120378	44.110767932774486	36.62414006349397	12.052856363848953	20.805933633219823	25.298020978657675	40.754029052424116	44.54372255098632	23.56814661087651	20.340791769073473	49.92636395951169	41.13035742969442
1.5585585585585586	16.30903619156176	15.321661599591291	44.19494737935376	36.665252601968035	11.878179362953706	21.276288439414955	25.38164383358458	40.84975826612736	44.62527196878336	23.484695324576517	20.176840219711444	49.90676179964377	40.826708138353986
1.5645645645645647	16.333332511978	15.357317917776218	44.273798514277466	36.71658533073443	11.6948617591254	21.7762203298162	25.459167947001138	40.944431799673616	44.69084513561598	23.409478797915526	19.987237209649237	49.87131239815632	40.53799902035765
1.5705705705705704	16.363487734824787	15.395974103415302	44.34669931399797	36.77741209646062	11.50475532070624	22.30312852705271	25.53069274745528	41.03781793629723	44.73924150830403	23.34325876703898	19.77333383825455	49.8197944611535	40.26567183551154
1.5765765765765765	16.39778886844884	15.436191802074333	44.413040527145405	36.84694057317162	11.309786490080754	22.85397924533977	25.59634534379057	41.129633124436445	44.7694328764103	23.2867268344968	19.536627782731223	49.7521718366368	40.01097838192514
1.5825825825825826	16.434482922187875	15.476587706734605	44.47223633791522	36.924327933506575	11.111928821520872	23.425326620985352	25.65625984432326	41.219539318514485	44.78057473036777	23.240499131485866	19.27873041957779	49.66859466670471	39.7749683170847
1.5885885885885886	16.47181654392964	15.515849859525314	44.52373616125061	37.00869519487944	10.913173582580727	24.013341715097965	25.71055872426229	41.30714347540499	44.772015697999294	23.20511230958289	19.001335780365636	49.56939688374508	39.558480443708724
1.5945945945945947	16.50807517394825	15.55275292116718	44.56703720322949	37.099139790688945	10.715499296228037	24.613849219059823	25.759336877583497	41.39199921969694	44.743304970336	23.181020595428535	18.706191881367054	49.45509017287952	39.362137699823144
1.6006006006006004	16.541620605596908	15.586172335319633	44.60169736327848	37.19474605592746	10.520841045396251	25.222371317911346	25.802648885205997	41.47361062586587	44.6941976454443	23.168593647784792	18.395074842135898	49.326354626468614	39.186345980545326
1.6066066066066065	16.570925879423108	15.615097344577732	44.6273480152716	37.29459346653272	10.331060374183842	25.83417800363076	25.84049991008459	41.551437998654315	44.62465792664775	23.168114982863386	18.069766086128997	49.184026411088354	39.031296801729006
1.6126126126126126	16.594606509775613	15.638642840123824	44.64370618339652	37.39776262394453	10.147916600370419	26.44434298351271	25.872840495108292	41.62490546662935	44.53486012016909	23.179780776991525	17.73203280076557	49.02908284974633	38.8969736974336
1.6186186186186187	16.611447149888928	15.656060045989863	44.65058562624308	37.50333912202691	9.973040303568096	27.047804202107493	25.899565395383785	41.69341014060609	44.42518738789373	23.20369891081052	17.383611727973722	48.862625389358705	38.78316212854979
1.6246246246246248	16.620422939355066	15.666746049894142	44.647906358474465	37.610415564852744	9.807909674850105	27.63942789154674	25.92051642690982	41.75633253115638	44.29622822460459	23.239888181003757	17.026196261358805	48.68586097331989	38.689462572957865
1.6306306306306304	16.62071494225126	15.670252194572976	44.63570217257611	37.71809211387802	9.6538303109707	28.214074986968832	25.93548916345225	41.813047870499766	44.14877064637881	23.288277668548634	16.66142674382559	48.500082369637184	38.6153063719839
1.6366366366366365	16.611719269419066	15.666291335967442	44.614125771838445	37.8254760261559	9.511918914182568	28.766668692845528	25.944243167415816	41.86293794623856	43.983794098270685	23.34870631139689	16.290883790143006	48.30664801551339	38.55997382675728
1.6426426426426426	16.593049678140268	15.654743957795674	44.583451187742455	37.93168069745184	9.383091222777498	29.292261963214134	25.94651530350937	41.90540302981462	43.80245911497617	23.420922779555468	15.916084402199017	48.1069619290882	38.52261397382173
1.6486486486486487	16.56453364985027	15.635663106931123	44.544073227754424	38.035824743185216	9.268054353876428	29.786103664263734	25.942035560703363	41.93987347283855	43.60609479752652	23.50458578785076	15.53848059963982	47.90245420866998	38.50226542377155
1.6546546546546548	16.526202154414435	15.609278082319628	44.496503780459555	38.137031635629924	9.167303594874706	30.243702220752095	25.93054470277057	41.965820550511914	43.39618420145095	23.59926500336713	15.159460253945749	47.69456259030744	38.49787762083425
1.6606606606606604	16.47827351070836	15.575996774240995	44.44136489113963	38.23443036914895	9.081123539343075	30.66088560694904	25.91181298450365	41.982766153394955	43.17434776618477	23.704442709047335	14.780349788292698	47.48471546776777	38.50833187556321
1.6666666666666665	16.421131940885846	15.536406513405694	44.379378609524295	38.32715754947503	9.009593332687261	31.033856626124905	25.88565911282683	41.99029096612742	42.9423249504015	23.819516371924085	14.402418387306698	47.27431669735991	38.53246153686251
1.6726726726726726	16.35530158339353	15.491273253870274	44.31135369983746	38.41436120271026	8.952595677374523	31.35924252734199	25.851968602018996	41.988040822960755	42.701954271843775	23.94380223491141	14.02688334870902	47.06473241661661	38.5690707025835
1.6786786786786787	16.281416871837873	15.441538883406322	44.23816938894999	38.49520648051058	8.909829151033774	31.63413813127063	25.81071067183839	41.975730992954844	42.455151981469015	24.07654000721584	13.654916201811837	46.85728000415652	38.61695091855048
1.6846846846846848	16.200190298498576	15.388316433055941	44.16075640923137	38.56888330642274	8.880823316162955	31.856141774355002	25.7619528672225	41.953148219678475	42.20388962870263	24.216898673443133	13.287649215171866	46.65321920201751	38.67489538233042
1.6906906906906904	16.112378658965433	15.332882947165054	44.08007566667073	38.63461587162081	8.864956049317088	32.02338352905926	25.705872638163587	41.920150418031305	41.95017079585915	24.363983379385356	12.92618191715784	46.453745315559445	38.74171024826877
1.6966966966966965	16.01874891560987	15.276669778735576	43.99709493044133	38.69167375355312	8.861472491112623	32.13454531315925	25.642765207021	41.87666401092387	41.69600729418157	24.516843287782482	12.571587258872837	46.25998430397873	38.81622272195083
1.7027027027027026	15.920044821208563	15.22125009434658	43.91276399606762	38.739384305228825	8.869505015632573	32.18887265914899	25.57304716559779	41.82267896750438	41.44339512066282	24.674480234768048	12.22491705930232	46.07298948081897	38.897285732837474
1.7087087087087087	15.816955410125658	15.16832340922139	43.82798881980125	38.77714585244796	8.888093637263982	32.186178071975974	25.497255382468808	41.758241679061804	41.194290473489275	24.83585796181022	11.887206388534683	45.89373946267079	38.98377908078853
1.7147147147147148	15.710086394406636	15.11969702640963	43.743605156081166	38.804441146754876	8.916206312143776	32.12683605593455	25.41604095810186	41.683445875663516	40.95058611470275	24.99991165290094	11.559476567415809	45.72313693924636	39.07460706291134
1.720720720720721	15.599935398510404	15.07726432370186	43.66035225268536	38.82085045770816	8.952758646997816	32.011770036416095	25.330158136282623	41.59842184352858	40.71408835210754	25.16555747598163	11.242736492093345	45.56200779240002	39.168692699029926
1.7267267267267266	15.486871832865743	15.042979916037131	43.57884716923551	38.82606365237718	8.996632596473294	31.84243153656699	25.240448259643795	41.50332424826563	40.48649488959533	25.331701813656768	10.937982030535734	45.411100068006434	39.26496878446083
1.7327327327327327	15.371122047591333	15.01883181715226	43.4995602841614	38.819890604571874	9.046693807028513	31.62077209046852	25.14781903866767	41.398318901330306	40.269373767345854	25.49724987258925	10.646193285993876	45.27108230468765	39.36236610513308
1.7387387387387387	15.252760228951992	15.006810828631062	43.42279254330582	38.802269301550616	9.101807346921722	31.34920848149777	25.053219581104056	41.28356882606189	40.0641435825	25.66111338387441	10.368329579859495	45.14254074810395	39.45979924988652
1.7447447447447448	15.131705308416247	15.008877493302663	43.34865498044017	38.773271070796696	9.160851643837573	31.030581985872267	24.957611796027805	41.15921998587744	39.872055148778045	25.822217147254918	10.105322073325961	45.025975028843256	39.55615054556573
1.750750750750751	15.007723953898171	15.02692705864614	43.27705100658221	38.733102431585905	9.222730530542302	30.66811237638379	24.8619389376681	41.025387031754356	39.694174722067395	25.97950422824118	9.858064022970472	44.921791954817685	39.65025271990976
1.7567567567567566	14.880439511453371	15.062752999816015	43.20766192179435	38.682103182009264	9.286383371499918	30.265347499843053	24.767092183031956	40.88213941070528	39.53136889007615	26.131939686033437	9.627398748519544	44.83029716346231	39.74087096294539
1.7627627627627627	14.749346569866402	15.118009746458899	43.13993605083582	38.62074045743929	9.350793307063096	29.826109284091793	24.67387623923046	40.72948815365574	39.38429119937967	26.278512787789115	9.414105479675316	44.75168449193105	39.826685107467945
1.7687687687687688	14.613830636488018	15.194175338243513	43.07308184349289	38.54959863597663	9.41499370482851	29.35443705726764	24.58297504717296	40.56737363232651	39.253370573882876	26.41823774687342	9.218883340410851	44.686023051010544	39.906272681282445
1.7747747747747749	14.473192246196659	15.292514797024957	43.00606521256749	38.46936511453429	9.478072948912546	28.85452907429346	24.494918684826086	40.39565454281381	39.13880156577592	26.550153104608818	9.042333820508166	44.633242125976956	39.97809359645683
1.780780780780781	14.326674681703892	15.414045045500789	42.937611308421204	38.38081213003311	9.539177726890223	28.330683144477494	24.41005257362026	40.214098340838135	39.04053647387719	26.67331995202922	8.884942171829465	44.5931141698374	40.04047723251063
1.7867867867867866	14.173494367065317	15.559502220570977	42.8662108497983	38.284774947818065	9.597514991270119	27.787237240928434	24.328510055164426	40.0223733220844	38.95827936473035	26.786819255844158	8.747058247133511	44.56523629563884	40.091612640233144
1.7927927927927927	14.012872910770474	15.72931222276232	42.79013104763959	38.18212687824629	9.6523527785843	27.228510948518633	24.250189332854617	39.82004251222705	38.89148203832313	26.88974860735257	8.628877368350299	44.5490108088898	40.129542540186755
1.7987987987987988	13.844069722739667	15.923565310357409	42.70743107308864	38.07375170728065	9.703020065890156	26.658748573628955	24.174735666191545	39.60655950612357	38.83934199171901	26.98121875128642	8.530421865390606	44.543625442737984	40.15216171497491
1.8048048048048049	13.666414112451028	16.14199548859206	42.61598193429927	37.960514233334564	9.74890583352258	26.08206469702735	24.10152956786185	39.3812663746483	38.800802448713625	27.06035027130326	8.45152396238439	44.54803406174368	40.157220297759785
1.810810810810811	13.479335793643644	16.38396536171496	42.513490540470144	37.84322968683004	9.7894574863451	25.50239290197261	24.029681589234073	39.143393740487014	38.77455453999627	27.126270808908306	8.391810702810657	44.56093867974746	40.14233234273333
1.8168168168168166	13.282392773851312	16.648457010983257	42.39752764728921	37.72263286812992	9.824178765666694	24.923438353811697	23.95803409419852	38.89206311008148	38.75904173414501	27.178113172878003	8.350691596080571	44.58077368902148	40.10498992845551
1.8228228228228227	13.075295692581216	16.934069337718487	42.26555929723891	37.59934787183796	9.852627262509804	24.348634845590556	23.885170220352016	38.62629153646463	38.752466632959525	27.21501465775557	8.327349634385037	44.605693218112336	40.042582895106335
1.8288288288288288	12.857927787385465	17.23902217093768	42.114981292564934	37.473859270077156	9.874411621958023	23.781106856993098	23.809430017057082	38.34499867522401	38.75280025301954	27.236117834660938	8.320736269594832	44.63356252211439	39.95242415541024
1.834834834834835	12.630359808554203	17.56116728787404	41.94315616970318	37.3464856044023	9.889188509526544	23.223637101584035	23.728933538853124	38.047016281323835	38.757793917004996	27.240573008334724	8.329570856319059	44.66195426036191	39.83178035059627
1.840840840840841	12.3928593660336	17.898006337314005	41.7474520831072	37.217355986572244	9.896659395173007	22.67863996009764	23.64161046706218	37.73110017598868	38.76499387156533	27.227542454529253	8.352344960565896	44.68815043281292	39.67790745212395
1.8468468468468466	12.145894371102095	18.246715494687884	41.525282955162005	37.086390534465856	9.896567199576705	22.148141115579506	23.54523563897954	37.39594468844124	38.77175873211109	27.196206465559964	8.387331806532604	44.70915062917258	39.488090742309886
1.8528528528528527	11.890130424476297	18.604176518855258	41.274149208550604	36.953285273712766	9.888692841092924	21.633763619778257	23.437469689053543	37.04019954543942	38.77527982802374	27.145771143271702	8.432600990577853	44.721687096847035	39.259688447950296
1.8588588588588588	11.626422195693646	18.967013727992033	40.99167836926451	36.81750202150383	9.872851720331154	21.136720529615484	23.315903855508967	36.66248914122068	38.77260448416979	27.075477792103694	8.486038435948002	44.72224695915663	38.9901781560983
1.864864864864865	11.355799029538822	19.331636270116373	40.67566481345956	36.678263640431766	9.84889018219147	20.65781415830166	23.178107883615574	36.2614340712011	38.760662226547346	26.98461368439305	8.545371399576814	44.707101719012066	38.677205015688166
1.870870870870871	11.079445197741432	19.694284936403715	40.32410793039701	36.53455491132016	9.816682001643416	20.19744188839462	23.02167986684372	35.83567475489281	38.73629384223213	26.872523899161717	8.608198178974574	44.67234397156436	38.318630627659545
1.8768768768768767	10.798675382259669	20.051082655888674	39.93524798738204	36.38512912924813	9.776124948476388	19.755608394736647	22.844296811905604	35.383896908070064	38.6962831578933	26.738623877430285	8.672022008839832	44.61393102900094	37.91258145394937
1.8828828828828827	10.514906124760929	20.398087721229263	39.5075990112551	36.22852038082121	9.727137496416109	19.331944024957025	22.64376469434416	34.90485855308455	38.63739132886464	26.582412293925074	8.73428848953909	44.5277349389913	37.45749553567646
1.8888888888888888	10.229624100674005	20.731348729115066	39.03997804463604	36.063061317508144	9.669655752006095	18.9257289855689	22.41806678785549	34.39741818198274	38.55639335432919	26.403483818436275	8.792425758728543	44.40959816281398	36.95216630552475
1.894894894894895	9.944352171515964	21.04696017719849	38.53153019345874	35.88690610362683	9.603630687102656	18.535922884363103	22.165409101668477	33.860563612900734	38.45011645615829	26.201541330758907	8.843886508357034	44.2553939773946	36.39578231005235
1.900900900900901	9.66061423316519	21.341117643023665	37.98174895469764	35.69805809200795	9.529025764421084	18.161199086787988	21.88426184370459	33.29344100976343	38.315479882097584	25.976407161011796	8.886190866575731	44.061090484483444	35.78796172449462
1.9069069069069067	9.379899908505708	21.61017147957866	37.39049139851418	35.49440166868552	9.445815047167809	17.799983257449842	21.573395939562605	32.69538347251655	38.14953562115796	25.728032951329496	8.916969111237107	43.82281695652576	35.12878064436932
1.9129129129129128	9.103630129693137	21.85067799641582	36.75798787589295	35.273737612783314	9.353981880520344	17.450495380031647	21.231913774456086	32.065938553950325	37.949509453074604	25.45650777394246	8.93400316114293	43.53693112810337	34.41879427233668
1.9189189189189189	8.833124618633262	22.059447153767334	36.084846029344725	35.033821241084006	9.25351822400809	17.11079448208062	20.859273482271476	31.404894023423456	37.71284169723218	25.1620641924417	8.935265804231292	43.20008595876592	33.659050281618995
1.924924924924925	8.569572205701007	22.233585878143117	35.37204899820187	34.77240254991848	9.144424699491676	16.77882523744719	20.45530627765849	30.712301180842015	37.43722698197027	24.84508201509631	8.918956668430406	42.809294350999174	32.85109382405236
1.930930930930931	8.314004828920817	22.370536209404197	34.62094782885694	34.48726753067942	9.026711399599908	16.452465580682556	20.020226508017345	29.988495028826783	37.12065232481023	24.506089558730494	8.883534019619713	42.361990308015976	31.996963855840235
1.9369369369369367	8.067275932408602	22.468107608645063	33.833248221137445	34.17627981948161	8.900399476697048	16.129574446138236	19.554634286862164	29.23411063902161	36.761432799598005	24.14576231602634	8.82774157945762	41.85608506058525	31.099180670906733
1.9429429429429428	7.8300438383100275	22.524502890347705	33.010991861794125	33.83742184570652	8.765523503602969	15.808038741203124	19.059510752910942	28.450095100876602	36.358244069101055	23.764918995380572	8.750629690058602	41.290016779367335	30.160724753567063
1.9489489489489489	7.602760505895917	22.538337387789284	32.15653271159924	33.46883466729395	8.622134565562778	15.485818678932782	18.536206175282093	27.63771451782232	35.91015108197926	23.364514977928163	8.65157030795017	40.66279261691188	29.18500728201167
1.954954954954955	7.385665920503595	22.508651113914045	31.272508720568243	33.068855721138604	8.470304009789972	15.160990630604156	17.986421289718045	26.79855561523289	35.41663227149699	22.94563330860967	8.530265480948481	39.974021987974155	28.175832824886992
1.960960960960961	7.17878817952494	22.43491383694149	30.36180954319109	32.636053772916185	8.310127745884047	14.831786713214864	17.412182399740743	25.934521644551214	34.877598649550904	22.50947340507725	8.386749142543302	39.22394019329764	27.137354968456798
1.9669669669669672	6.9819491685669455	22.317023146900723	29.427540909344195	32.169260419933714	8.141730959223331	14.496630399766081	16.81581090666194	25.047822404953862	34.29340726272746	22.057337728030117	8.221382242756222	38.413421714646695	26.074025785434543
1.9729729729729728	6.794775554017821	22.15529574207242	28.47298637415131	31.667597580840564	7.965273071719215	14.15416752983953	16.199888040748004	24.14095835360831	33.6648685658616	21.590616707856896	8.034841415867204	37.543982750993855	24.990540203409065
1.978978978978979	6.616714663938293	21.950452309103678	27.501567219310665	31.13050049483718	7.780952761645569	13.803292202427235	15.567215650656333	23.216698932829704	32.993247371175244	21.1107722642263	7.8281015577434685	36.6177728201333	23.891776446655644
1.984984984984985	6.447054692303855	21.703596503662244	26.51680130770888	30.557735847981636	7.589012837993482	13.443167149589957	14.920773968373672	22.27805540169443	32.28025714537045	20.6193202868612	7.602412843064102	35.63755550904342	22.78273380698652
1.990990990990991	6.284948546264982	21.416188656546673	25.522261701529068	29.94941474299374	7.389744756041925	13.073238315237953	14.26367730189656	21.328248615076966	31.528047550534282	20.11781246683164	7.359272850501749	34.606678712423744	21.668469045318894
1.9969969969969972	6.129440565530709	21.090014930216686	24.52153584127839	29.306000329421916	7.18349256034451	12.693243494725355	13.599128618126569	20.370672338847612	30.739185254619045	19.60781787828312	7.100394577755905	33.52903494455848	20.55403273526933
2.003003003003003	5.979495279521766	20.727152730299522	23.51818604966923	28.62831001116761	6.970656049494286	12.30321502436062	12.930373964879028	19.408852820582208	29.91662817062345	19.090904710788042	6.827671215089371	32.40901253800287	19.44440683398968
2.009009009009009	5.834027332876065	20.32993323389972	22.515712071294868	27.91751224637263	6.751692973821713	11.903476641589402	12.260657645092673	18.446405445636625	29.06369341733494	18.568622542892246	6.5431386036624515	31.251438747222412	18.344444705501516
2.015015015015015	5.691931703482603	19.900901930277055	21.517516288438852	27.175118049003128	6.527120102173636	11.494634762760525	11.59317900035012	17.486989394647207	28.184019425466733	18.04248552850985	6.248936332595582	30.061515950760203	17.258814730884644
2.021021021021021	5.552113358717199	19.442778079139277	20.526872167666873	26.402967390760647	6.297513026285365	11.077564542463543	10.931051587160105	16.534261277215755	27.281522738123346	17.51395684031545	5.947268426562685	28.844752287307998	16.191948521663395
2.027027027027027	5.413515543252926	18.958413977628705	19.546896394125675	25.603210785081863	6.063504609812118	10.653391183160748	10.277265440930014	15.591828745626236	26.360350170750095	16.98443467903331	5.640364545154277	27.606888165904422	15.14799461219861
2.033033033033033	5.275145963155451	18.450754889982612	18.580525044156357	24.7782864109948	5.8257820323428895	10.22346705337843	9.634653022203599	14.663205090998645	25.424827100212628	16.45524011545613	5.330442558558056	26.35382015628417	14.13077834894305
2.039039039039039	5.136100222652979	17.922800435431775	17.630494035623055	23.930893202688438	5.585082424965176	9.789345244763366	9.005859330729177	13.7517657926209	24.47940274279927	15.927606984170739	5.019673284441377	25.09152379132097	13.143768524504944
2.045045045045045	4.995581978108294	17.377568152424992	16.699323983056644	23.063960390165384	5.3421871413200765	9.35275025115836	8.393316558467532	12.860707930801269	23.528593354415854	15.402673995439008	4.710148072116998	23.825976799958106	12.190051128153543
2.051051051051051	4.852919394011997	16.818059863542803	15.78930947502867	22.18061402672631	5.097914754662386	8.915546485490104	7.7992235359040025	11.993013287027965	22.576924341061023	14.881479175677466	4.403849806451506	22.563084237597	11.272310407160253
2.057057057057057	4.70757761371338	16.247231358775707	14.902512687600373	21.284141079829954	4.8531129153354975	8.479705362397137	7.225530110032137	11.15141584605923	21.628872302251338	14.364956688789997	4.102627780151231	21.308606894329152	10.392817260404183
2.063063063063063	4.559167088492068	15.667965798811274	14.04076115333086	20.377951692693568	4.608649242520898	8.04727166656525	6.6739264799457985	10.338374287104438	20.688808043246034	13.853936031592124	3.808176753736315	20.068094243312228	9.553424821718314
2.069069069069069	4.407447737942569	15.083051118439773	13.205649422781288	19.465540244547164	4.365401457570312	7.6203298997886835	6.1458374096729145	9.55604991038751	19.7609415830273	13.349143538150463	3.5220203922969775	18.846823046499686	8.75557093967529
2.075075075075075	4.252329038257818	14.49516158705969	12.398544286708038	18.550445847504964	4.124246992391599	7.200971255575976	5.642421139938647	8.806290296333453	18.849270153836972	12.85120607151247	3.2454991413478393	17.64974256796032	8.000287126366262
2.081081081081081	4.093866249033397	13.906843562375906	11.620593173508146	17.636212917434865	3.8860523242823692	6.791261810960277	5.16457273282153	8.090618842716395	17.95753013498342	12.36065672848882	2.979762484658766	16.48142716172759	7.288213432891555
2.0870870870870872	3.9322530903871056	13.320505358367745	10.872735298581302	16.72635244497718	3.651662297703189	6.393212453806077	4.7129315072377445	7.410230175568876	17.089153789474953	11.877942335317751	2.7257654182010445	15.346036807316057	6.619618615631895
2.093093093093093	3.7678112678444813	12.738411042743017	10.155715120001464	15.824304571094633	3.4218896935507885	6.008750983403704	4.287892159905858	6.765991287343511	16.247231578171967	11.40343247054062	2.4842688790169163	14.247285967569772	5.994424885941178
2.099099099099099	3.600977310624483	12.162677885225625	9.470097647494804	14.933403039501693	3.1975052977138048	5.6396967357957415	3.889619116547649	6.158448125093527	15.434480714458429	10.93742971747521	2.255843787917339	13.188420946063754	5.4122364869473
2.105105105105105	3.4322872384480303	11.595277098437851	8.816285157848712	14.056842056473643	2.979228703614432	5.2877379964346325	3.518063621796966	5.58783723597238	14.653220495257894	10.480180823320403	2.040878301734452	12.172205730226374	4.8723713141693175
2.111111111111111	3.2623596022972303	11.038037449509348	8.1945348876822	13.197646037517373	2.7677200589296698	4.954412374703481	3.17298305345494	5.054101980025674	13.905354804328482	10.031888425947868	1.8395878249884723	11.200916126550974	4.37389479049125
2.1171171171171173	3.0918774559006144	10.49265127390529	7.604977301782294	12.358642661061223	2.5635729358952952	4.6410902306209545	2.8539619368334983	4.556912743090128	13.192362034313609	9.59272300333512	1.6520273021932623	10.276341829975635	3.9156552189498917
2.123123123123123	2.9215698079905708	9.960682393677741	7.047634569493201	11.542439582747127	2.3673084688828725	4.348961166444448	2.5604341371359522	4.0956905267520325	12.515292518438477	9.162834704534351	1.478105299929242	9.399795924238626	3.496319866603304
2.129129129129129	2.7521930820404013	9.44357543013525	6.522438920386809	10.751405091357308	2.1793708638106026	4.079023527212198	2.2917057210438934	3.669633258011936	11.874773404689812	8.742364734872597	1.3175993910462827	8.57213118648472	3.114411076928291
2.135135135135135	2.5845130721957155	8.942666004925726	6.029250591133561	9.987652910325622	2.0001243429771565	3.832076796343001	2.0469780016155004	3.2777441479821867	11.271020748587429	8.331455991198386	1.1701723702854556	7.793762469478818	2.7683417640131758
2.141141141141141	2.4192878338051544	8.459191342339388	5.567875115789349	9.253031268763879	1.829851547665053	3.6087167264924656	1.8253703118082822	2.918861435294906	10.703858449059487	7.930262674532844	1.0353888592702878	7.064694359494336	2.456449706437688
2.1471471471471473	2.257251886934775	7.994300817439209	5.138079749569758	8.549116284688658	1.6687533808500423	3.4093330126050665	1.6259420898975456	2.5916888739773034	10.172743509211202	7.5389586462409675	0.9127318970507877	6.384553257487776	2.177030129366872
2.153153153153153	2.0991020442703476	7.54906603725452	4.739608849922417	7.877209622422365	1.5169502349430914	3.2341092935511084	1.4477139032220996	2.294826364904064	9.676796973470724	7.157744338317858	0.8016191579152983	5.752623004953715	1.9283661373533991
2.159159159159159	1.945485103659031	7.124490093363796	4.372198067116244	7.238340307739001	1.3744845158693986	3.0830252603709285	1.2896870835429506	2.0268001817508403	9.2148397779691	6.78685207688822	0.7014184887418478	5.167883172591593	1.7087566351914503
2.165165165165165	1.7969875729264229	6.721515681279547	4.035587218919575	6.633270509947667	1.2413243459182919	2.9558606519046755	1.150861696425692	1.786092303613669	8.785432654930364	6.426549728705793	0.6114625115503204	4.629049147708321	1.5165414477344186
2.171171171171171	1.6541275230631833	6.3410318426840435	3.7295317400238788	6.06250503136043	1.1173683043930878	2.852200930941281	1.0302526171596404	1.5711684340135779	8.386919156698545	6.07714263141882	0.5310620911051075	4.134613192726251	1.3501234200657897
2.1771771771771773	1.5173485976908023	5.983879148431594	3.4538126069759474	5.526304182927357	1.0024510476057453	2.771444454081302	0.9269035356793194	1.3805043568214266	8.017470812646833	5.73897381778351	0.45951852058982684	3.682885699494407	1.20798734537454
2.183183183183183	1.3870161438486042	5.650853201221867	3.2082446442535892	5.024699671468553	0.8963496383874275	2.7128109741103863	0.8398987618128091	1.2126103508326955	7.675133403811318	5.412422590119956	0.3961343289746053	3.2720359292750576	1.0887156283087605
2.189189189189189	1.263415373188797	5.342706395147191	2.992683117908992	4.557513079881416	0.7987904099652997	2.6753513425069513	0.7683727492042559	1.0660534536958728	7.357873336228175	5.097901542582799	0.34022266045507005	2.900131603144611	0.9910006458454135
2.195195195195195	1.1467514148223714	5.060147923452379	2.8070285213807997	4.1243764876605375	0.7094561895015661	2.657958309406694	0.7115173008990343	0.9394774304085033	7.0636231145121915	4.79585216400322	0.2911152182916933	2.565176788941944	0.9136538155831179
2.201201201201201	1.037151082120103	4.803842074720671	2.6512294553398554	3.7247547554545513	0.6279937123188899	2.659378346647204	0.6685864614827532	0.8316203598178181	6.79032496140261	4.5067391822185146	0.2481688018462394	2.2651476157589387	0.8556114229509427
2.2072072072072073	0.9346661461400285	4.574404900602923	2.525283501614362	3.3579689843299056	0.554021068203676	2.678224444342014	0.6388991396419171	0.7413298031332236	6.5359716953872375	4.231043831384572	0.21077049621000105	1.9980254324479982	0.8159372945453891
2.2132132132132134	0.8392778880509685	4.372399374794435	2.429235992184307	3.0232206577551364	0.4871350354198003	2.712989851000163	0.6218395410156058	0.6675755604804126	6.298644065058388	3.96925623658835	0.17834159841465203	1.7618271101539145	0.7938224353181492
2.219219219219219	0.7509026916426382	4.1983291932331595	2.3631765797072926	2.719615981646777	0.4269181753377014	2.762062740107362	0.6168555242922886	0.6094600545780955	6.076543842992352	3.7218671153561123	0.15034038290738977	1.5546322682615867	0.7885817734775408
2.225225225225225	0.6693984341580447	4.052631389731893	2.327233527615694	2.4461899544821595	0.3729455800062174	2.823741791349709	0.6234550237986305	0.566226404720475	5.86802210066768	3.489358993959163	0.1262638220441374	1.3746072765880717	0.7996481796826833
2.2312312312312312	0.5945714384198915	3.9356679599846824	2.3215656568085703	2.2019297246501854	0.324791185687238	2.8962526718033152	0.6412007094807001	0.5372642698354211	5.671602215895447	3.2721971286419977	0.1056483852467043	1.2200259527790365	0.8265639473846219
2.2372372372372373	0.5261837605377321	3.8477167007851256	2.3463519132944346	1.9857968248951001	0.2820335864904773	2.977765391443466	0.6697030803335087	0.5221135472539996	5.485997301839713	3.0708203091829227	0.08807004373297028	1.0892869317828182	0.8689699399519516
2.2432432432432434	0.4639606042470604	3.7889614811361847	2.4017785573463892	1.7967479128323933	0.24426130300655127	3.0664124887437167	0.7086122100866328	0.5204660150691504	5.31012188825803	2.885631705876627	0.07314360698933468	0.9809277335028114	0.9265926283599415
2.249249249249249	0.4075976739521708	3.759482168509778	2.4880240198652666	1.6337536909429087	0.21107748054575667	3.160307976895018	0.7576083843188288	0.5321650019128931	5.143097827383811	2.7169899025314215	0.06052151307673634	0.8936355952180352	0.9992292614129703
2.255255255255255	0.3567683026206193	3.75924443757985	2.605241525272693	1.4958157280368625	0.18210400965643816	3.2575669506340934	0.8163918860706855	0.5572031601434531	4.984254535314119	2.565200238849423	0.049892188118970705	0.8262551674442165	1.0867314291943426
2.2612612612612613	0.3111302166451269	3.788089690951262	2.7535396414361735	1.3819809558036942	0.1569850775429877	3.3563257195122738	0.8846722022558415	0.5957184084018136	4.833123811481743	2.4305065669821033	0.04097808156969731	0.7777931962446882	1.1889872999337698
2.2672672672672673	0.27033182656347654	3.84572532223781	2.93296098443785	1.2913536676605917	0.13539017246999535	3.4547622975797116	0.9621569354266611	0.6479880988920332	4.689429600710744	2.3130835103511687	0.033533473707544566	0.747420332524046	1.305902830720698
2.2732732732732734	0.23401795913358267	3.9317155516250133	3.1434593775571997	1.2231049016952427	0.11701657398493287	3.55111704395565	1.0485407143084278	0.7144214551371318	4.553073171798842	2.2130292990017466	0.027342140826278463	0.734470220685491	1.4373822731605073
2.279279279279279	0.2018349718569671	4.045473062907564	3.3848758373656427	1.1764791441648625	0.10159136968842843	3.643713215679193	1.1434944014659743	0.7955503188297425	4.42411428129779	2.1303592455365252	0.022214952260795506	0.7384360264738475	1.5833083155867094
2.285285285285285	0.17343521493541653	4.186251668836797	3.6569138327148893	1.1507983439557983	0.08887304430547356	3.7309771655752315	1.2466548969335511	0.8920182410327278	4.302748969420672	2.0649999194761453	0.017987462137727468	0.7589645681902729	1.7435222229670206
2.2912912912912913	0.1484808272931064	4.353140228178892	3.9591143317834456	1.145463280902652	0.07865268903348867	3.811457895425088	1.3576158320217104	1.0045679544668125	4.189284695542012	2.016784075773394	0.014517547903235218	0.795848218068702	1.9178043531169267
2.2972972972972974	0.12664687231425367	4.545058032732417	4.290831215226151	1.1599523812644121	0.0707548787169834	3.883845660013875	1.475919437230967	1.1340272707614643	4.084113562828073	1.985446394907384	0.011683137526258559	0.8490147426849702	2.10585544203384
2.3033033033033035	0.107623835096563	4.760751875114287	4.651207686811053	1.1938181213671812	0.0650382615462853	3.9469893117817025	1.6010498517317362	1.2812934598489298	3.987684404887454	1.9706200969100722	0.009380057997670896	0.9185152539219151	2.307279060747628
2.309309309309309	0.09111951620015929	4.998794997740376	5.03915435377596	1.246681204896396	0.06139590097911915	3.9999120795539183	1.7324281188111335	1.447316188328186	3.900474512170564	1.971834498956836	0.007520029473190623	1.0045104461359309	2.5215656496701326
2.315315315315315	0.07686036709731778	5.257588109406308	5.453329674745134	1.3182227400235034	0.059755402764089596	4.041825488418903	1.8694090818001945	1.6330791194464773	3.822961762793636	1.9885135946821886	0.006028822210855786	1.1072553014213835	2.7480785326703665
2.3213213213213213	0.06459231991797042	5.535362637538029	5.892123480993877	1.4081746789517584	0.06007885166452649	4.07214115103365	2.0112803582501817	1.8395803088203257	3.7555978925054836	2.0199757418940263	0.004844587352283905	1.2270824536364788	2.9860423007710586
2.3273273273273274	0.05408116883899357	5.8301863609256745	6.353644265160299	1.516308814022231	0.06236257312549309	4.090480192770728	2.157263526742254	2.0678115662803287	3.6987835929482253	2.0654345525017104	0.003916367568736714	1.3643844132362122	3.2345339334178
2.3333333333333335	0.04511256284246119	6.139971539094944	6.835710898747801	1.642424650675465	0.06663672509938778	4.096680113043942	2.3065176111832373	2.318736994080554	3.6528460677308803	2.1240010828875198	0.0032027895823905556	1.5195948687580572	3.4924769929407855
2.339339339339339	0.03749166987171682	6.462485620101322	7.3358493851567035	1.7863364977438678	0.07296471496037536	4.090798931357939	2.4581448925483738	2.593270953677622	3.6180196038709904	2.194687423359419	0.0026709374983570435	1.6931692965441214	3.7586391846767992
2.3453453453453452	0.031042570970509362	6.7953645683612	7.851295178457393	1.9478601291773936	0.08144242631324136	4.0731165173159125	2.611199018859151	2.892255755616812	3.594429633735384	2.2764117806073334	0.0022954036431524806	1.8855651272179672	4.031633521199672
2.3513513513513513	0.025607440133186787	7.13612880831757	8.379001500366325	2.1267993778187053	0.0921972309552512	4.04413305698385	2.764695322092427	3.2164394078282568	3.582080671684869	2.3680051363584895	0.0020575120868965486	2.097221734599705	4.309923264608762
2.3573573573573574	0.02104556165031887	7.48220172871137	8.915653970401285	2.322933020728006	0.1053867526904141	4.0045646615483745	2.917623187321953	3.5664537947746977	3.5808484122027524	2.4682195480969376	0.001944709108330976	2.328540529001343	4.591830746693287
2.3633633633633635	0.017232232013942052	7.830930636710003	9.457691729242436	2.5360023063749253	0.12119734252125011	3.9553361760318033	3.0689602565180243	3.9427936912874206	3.5904761743799862	2.575738133523327	0.0019501144192239136	2.5798654509396335	4.875550084329032
2.369369369369369	0.014057588233333907	8.179609992145114	10.001335085939754	2.7656994564537527	0.13984221933094287	3.897571293983038	3.217688189052362	4.345797038501079	3.6105757732403645	2.6891867494984574	0.0020722268732875286	2.8514641719363345	5.159163718426403
2.3753753753753752	0.011425398957151365	8.52550669091866	10.542619559490667	3.011657448993245	0.1615592268678022	3.8325801268179376	3.3628096451294027	4.775626923092685	3.640632793484537	2.807147339030374	0.0023147785223984786	3.1435103149687227	5.440662611290834
2.3813813813813813	0.009251849316214143	8.865887104792193	11.07743601875576	3.2734413548909136	0.18660815696614452	3.7618444124338803	3.503366109149774	5.232255703302848	3.680016137727996	2.9281728772920883	0.002686731132223189	3.4560670071098243	5.717969841885028
2.3873873873873874	0.007464345071014612	9.198045524042007	11.601576456440375	3.5505414573288006	0.21526759074730067	3.687000575865261	3.6384561293809874	5.715451714534159	3.727991621063307	3.050803800898803	0.003202409518886529	3.7890720699561764	5.988967243975735
2.3933933933933935	0.006000356609824669	9.51933359176979	12.110784767998357	3.842368333333711	0.24783121424587776	3.609820874529774	3.7672535200634174	6.224768962633895	3.7837392885794108	3.17358575522666	0.0038817662138604953	4.142325138814866	6.251524641457976
2.399399399399399	0.004806318702140405	9.827190266050247	12.600811750011186	4.148250019959992	0.2846035726324344	3.5321928719713633	3.8890250537592252	6.7595401737018355	3.8463740440328253	3.295088444151402	0.004750771909813628	4.5154769788491835	6.503531151303395
2.4054054054054053	0.0038365977406362105	10.119171800655549	13.067473390001288	4.4674313254499145	0.32589523800207454	3.4560974873536674	4.0031471665597005	7.318873515369651	3.9149690978121066	3.4139253171141934	0.0058419257990816814	4.908021235342769	6.742927950554365
2.4114114114114114	0.0030525345462317915	10.392981198872572	13.506711395657966	4.799075279841092	0.37201737951974473	3.3835858641774896	4.109121207496547	7.90165323650511	3.988581672192378	3.5287737818499	0.007194879212538383	5.319288816192677	6.9677418423947355
2.4174174174174174	0.0024215676838155536	10.646496569858902	13.91465481056143	5.142266651718924	0.4232757413998893	3.3167552920774606	4.206586786485541	8.506544391336044	4.066280343049659	3.6383955893967808	0.00885716483578052	5.74844505833168	7.176118910103997
2.4234234234234235	0.0019164396385104754	10.877797804800688	14.287681489541146	5.49601739028425	0.47996405347547044	3.257724401722449	4.295332812194647	9.132001721794994	4.14717335096359	3.7416570030026053	0.010885022171248128	6.194489777037164	7.3663575187777734
2.429429429429429	0.0015144861155986713	11.08519099229423	14.622478162889962	5.859273786954365	0.5423569205817494	3.2086078366660855	4.375305861683469	9.77628267077404	4.230437182089116	3.837548335928982	0.013344307794602972	6.65626023940113	7.536939914718834
2.4354354354354353	0.0011970071204926286	11.267230009961656	14.916097806946013	6.230925090785214	0.6107022601210843	3.171490589460614	4.446615586301775	10.437464391789597	4.315344701235643	3.925202426353525	0.016311476305098938	7.132437042312721	7.686561682435172
2.4414414414414414	0.0009487173089045341	11.422734762983586	15.166013060211226	6.60981325956565	0.6852133813423057	3.148402174457618	4.509536931469247	11.11346451058137	4.401292116947806	4.003911611681863	0.019874614697487105	7.621552813090953	7.81415834965502
2.4474474474474475	0.0007572723265821778	11.550805590147442	15.370164479277697	6.9947434858824495	0.7660608243059387	3.141290798350868	4.564509029456626	11.802065285052604	4.487824071471491	4.073142770345443	0.02413450921571844	8.122003589520915	7.918928481440278
2.4534534534534536	0.0006128674348059163	11.65083342378373	15.527002516352935	7.384495106977567	0.8533641003602963	3.151997683305259	4.612130711649606	12.500940705556937	4.574656177464126	4.132550016916206	0.029205719641415145	8.632062677679277	8.000352674419217
2.4594594594594597	0.0005079045937466724	11.722505370641823	15.635522218006248	7.777832490700567	0.9471834982940129	3.182231697739667	4.653152677223417	13.207685981796272	4.661694368010831	4.181984666046837	0.03521763150704353	9.14989673275303	8.058207949772163
2.4654654654654653	0.0004367243031668811	11.76580547480947	15.695289789773035	8.173515488751827	1.047512140179582	3.2335444573156034	4.68846644572981	13.919848779369481	4.74905048644519	4.2215021218722795	0.042315452020404196	9.673583762087652	8.09257714666772
2.4714714714714714	0.0003953988331997264	11.781010529114758	15.706460339417799	8.570309063643196	1.1542684872875169	3.307306073722615	4.719090308779731	14.634961501916427	4.837053616806486	4.251365401231713	0.05066111069148411	10.201132712744181	8.103853033587415
2.4774774774774775	0.0003815839740827435	11.768680915451371	15.669786298172156	8.966991727681549	1.267289508362374	3.404681751161735	4.746152577828751	15.350573867032768	4.926256743300808	4.272045060195536	0.06043402094572643	10.730504279358154	8.09273698015344
2.4834834834834836	0.00039442705259249496	11.729646574068113	15.586616218750487	9.362362480439199	1.3863247291073324	3.5266094591291473	4.770872498249599	16.06428499831677	5.017438426330793	4.284215362425712	0.07183165460201207	11.259632553125204	8.060232163097114
2.4894894894894897	0.00043452966706280865	11.664988323620706	15.458883855640709	9.755245994522303	1.511031382128104	3.6737789437282014	4.794539261907176	16.77377425395416	5.111599291639288	4.288746603147703	0.08506987723078839	11.786447129842326	8.00763141305444
2.4954954954954953	0.0005039643470894729	11.576014873998405	15.289087641147331	10.144495876176267	1.6409708701998087	3.8466123762880917	4.818489599233586	17.476830035227433	5.20995324569077	4.2866935820968814	0.1003829893542062	12.308895304146589	7.936499940038513
2.5015015015015014	0.0006063451148306571	11.464235988774151	15.080260874064455	10.528995914868151	1.7756067420954165	4.0452469750821844	4.844084465715392	18.171375866391028	5.313913452128389	4.279280300758852	0.11802341649028451	12.8249639978909	7.8486533008464585
2.5075075075075075	0.0007469526796582878	11.331332359755326	14.83593313109454	10.907659331323773	1.9143043591374918	4.2695199706094575	4.872685355690798	18.85549310964372	5.425073228304919	4.267881041566918	0.13826099047091245	13.332701101917996	7.746131087621605
2.5135135135135136	0.0009329157044323863	11.179122848854334	14.560083589101376	11.27942613290725	2.0563324021555904	4.518956314205399	4.905630777952543	19.52743977361862	5.5451821446285585	4.253998067506626	0.1613817655718112	13.830235950768921	7.631166919924425
2.5195195195195197	0.0011734502069130205	11.009529828977477	14.257087104554452	11.643258784644292	2.2008663329810587	4.7927595505953136	4.944213413030905	20.185664988090625	5.676117729813104	4.239236257957619	0.1876863160601479	14.315798697067331	7.506155410004177
2.5255255255255253	0.0014801596696185373	10.824543412912586	13.931654031450568	11.998136499306822	2.3469938826178587	5.089806284409947	4.989658441979865	20.828818847781033	5.819853299057801	4.225275068867848	0.21748746704319907	14.787738404077002	7.373616840058773
2.5315315315315314	0.0018673987898878345	10.626185394922155	13.58876486786877	12.343048536433205	2.4937225907121205	5.408644665936715	5.043103492387381	21.45575746975245	5.97842252671487	4.213838270967567	0.25110741819606774	15.244539728596209	7.236160339268686
2.5375375375375375	0.0023527039711319104	10.416473742248265	13.233600902383133	12.676986973733197	2.6399893691032386	5.747497300203631	5.105580591088624	22.06554325686188	6.1538814772485155	4.206661977347549	0.28887423020463526	15.684838119156893	7.096446376083433
2.5435435435435436	0.002957293596447497	10.19738846211094	12.871472084074764	12.998939471141478	2.7846720075250055	6.104268944203208	5.178000447039489	22.657440508595176	6.348268885548173	4.205461520207541	0.3311176566519248	16.10743350367299	6.957149387092244
2.5495495495495497	0.003706640795530628	9.970839633972297	12.507743364070153	13.307882584488818	2.9266024835920446	6.476559298693177	5.261139314713328	23.230906664670883	6.563565537489129	4.2118977749895	0.37816431957958735	16.511302483594402	6.82092134797002
2.5555555555555554	0.0046311207730185735	9.738638337638575	12.1477607535007	13.602776199732697	3.064581883866802	6.861681123422464	5.355628611150913	23.785579600468903	6.801653641931659	4.227543557702446	0.43033224494341543	16.89560908592499	6.69035705525764
2.5615615615615615	0.005766733769291972	9.502471126826904	11.796778314430895	13.882559648173732	3.1973966899557014	7.256683808574668	5.461947381452751	24.32126151130924	7.0642771044163055	4.253850737458679	0.48792479440724895	17.25971414820178	6.567961831530327
2.5675675675675675	0.007155903333794724	9.263878597577106	11.45988724919318	14.146150027324781	3.3238361351475256	7.658382422366573	5.580417631044391	24.837900020131404	7.35300360942145	4.292118710676247	0.5512240520131085	17.60318342327823	6.4561222927984705
2.5735735735735736	0.008848347770754798	9.024238484505025	11.14194818273075	14.392443191418762	3.4427102949414725	8.063392127660043	5.711202471286355	25.335567216253512	7.66918939150588	4.343464875810987	0.6204837477294185	17.925794489687743	6.357080728210814
2.5795795795795797	0.010902020339326385	8.784753589142591	10.847527645337568	14.620317791368581	3.5528685406341918	8.468167722549934	5.854306960452788	25.814437378641557	8.013947525846593	4.408797727751113	0.6959218240900824	18.227542539330912	6.272913541109017
2.5855855855855854	0.013384111035980603	8.546444707722216	10.58083966307425	14.828642638854998	3.6532179604487007	8.869047915328993	6.009581466863602	26.274764153672265	8.38812049610585	4.488793159157818	0.7777127763556339	18.508645087799337	6.205514090303755
2.5915915915915915	0.01637209955093235	8.310148585272529	10.345693253570303	15.016287546659756	3.742741338709082	9.262303797737866	6.176727336606817	26.716857944153297	8.792257703366698	4.58387451221848	0.865979920011831	18.769545615089072	6.156580154362858
2.5975975975975976	0.01995484528364353	8.07652078345449	10.14544650913747	15.182137661826875	3.8205142811620694	9.6441908371315	6.355304615830264	27.141064224104674	9.226598465860866	4.694196868786697	0.9607877610492589	19.01091609772741	6.127606123030672
2.6036036036036037	0.024233696156388162	7.846043215775218	9.982967830024025	15.325111164898383	3.8857210841931518	10.011003573485194	6.544741557390091	27.547743424543096	9.691060927822061	4.8196360001661445	1.0621346633667668	19.233658340011086	6.119879901892687
2.6096096096096097	0.02932359343457683	7.619035980025317	9.860604750713211	15.44418006302308	3.937668967424201	10.359132086351007	6.744345633453097	27.937252942493867	10.18523715008676	4.959782320481334	1.1699460228197958	19.43890395522935	6.13448440216483
2.6156156156156154	0.035354144929985974	7.395673007930651	9.780160683383274	15.538393663149064	3.975800322613992	10.685119195038173	6.953315778583555	28.309931713028966	10.708394498662736	5.113940100504144	1.2840681679224084	19.628012790920106	6.17230337988069
2.6216216216216215	0.04247063393957214	7.176000959464052	9.742879786446567	15.606904179766346	3.999702676074749	10.985717277023868	7.170755600461787	28.66608765752567	11.25948328451374	5.281132103039467	1.404263212102222	19.802569539130925	6.234031290308131
2.6276276276276276	0.05083492620065547	6.959960716703607	9.749440053393728	15.648993815494617	4.009116115715281	11.257943538805646	7.395687315763281	29.005988186437563	11.837150442791836	5.460109697844466	1.530205080902281	19.96437822716719	6.3201867362955655
2.6336336336336337	0.06062623219719415	6.7474107814368764	9.799954608431074	15.664102557422625	4.003937995700695	11.499132553105417	7.627066194590014	29.329853797925708	12.43975887750181	5.649368405171418	1.6614769289788964	20.11545425015873	6.4311290151403595
2.6396396396396398	0.0720416775367483	6.538151852930769	9.89398109066283	15.65185586194114	3.9842247996432443	11.706984888512116	7.863795325670589	29.637854681023178	13.065411943064973	5.847168704276147	1.7975701457091795	20.25801358744055	6.567077208734311
2.6456456456456454	0.08529663006726969	6.331951857570874	10.030538907584214	15.612091359328915	3.9501911150337197	11.879610703153547	8.104740543731687	29.93011010967819	13.711982392429348	6.051561828801133	1.9378851244822473	20.394458843262125	6.7281312169472836
2.6516516516516515	0.10062472917486694	6.1285707197213855	10.208134040994016	15.544883698851073	3.902205744958835	12.015567252458908	8.34874538745807	30.206690307558617	14.377144997040638	6.260420157263559	2.081733939353631	20.52736177112897	6.914294104764176
2.6576576576576576	0.11827756057388596	5.927784201656533	10.424790993640514	15.450566676629448	3.8407850556375434	12.1138893709492	8.59464597899806	30.467620377600372	15.058411941594173	6.471471696618087	2.228345034032345	20.65944198180187	7.125495119455037
2.6636636636636637	0.1385239191542491	5.729406197533828	10.678091372608316	15.329751841718497	3.7665837275913856	12.174112126548575	8.841285732107917	30.712885828572787	15.75317001996574	6.682338052856236	2.376869982785474	20.793541598407103	7.361612734495268
2.66966966966967	0.16164860337200082	5.5333089392824375	10.965218515477883	15.183342858991617	3.680383142112323	12.196285009359167	9.087529804334691	30.942439195795185	16.45871861130071	6.89057518777228	2.5263923317266865	20.932595708044097	7.6224970911760845
2.6756756756756754	0.1879506875281921	5.339440657661164	11.283007477810601	15.012545017648383	3.5830776910917868	12.180977200484246	9.33227920829654	31.156207245581037	17.172307399320793	7.09371617829994	2.6759384733346328	21.079598566481543	7.907991235692
2.6816816816816815	0.21774122332168178	5.147840335986659	11.627999616105049	14.818869407263469	3.475659345505366	12.129273664888073	9.574484487993402	31.354098272603988	17.89117281488336	7.289315127030243	2.8244904484178184	21.2375656387352	8.217950587590312
2.6876876876876876	0.25134032948342105	4.958649293384335	11.996500920068947	14.60413143419617	3.359200854544029	12.04276201950112	9.813158848742912	31.536009044378464	18.612572232004894	7.47499132227165	2.9710005098209784	21.409491700223732	8.552260123319927
2.6936936936936937	0.2890736382450769	4.772119435131023	12.384643173371849	14.370443513983695	3.234837972583548	11.92351033759504	10.0473906050686	31.701831014349768	19.33381503008444	7.6484727155938135	3.1144072228439397	21.598305376571545	8.910848814677186
2.6996996996997	0.33126807993005936	4.588618106180053	12.78844695495641	14.120201943673553	3.103751124362504	11.774036256610465	10.27635478160226	31.851455510500145	20.052289747872887	7.807637776045668	3.2536528206143642	21.806820659904655	9.293700924688727
2.7057057057057055	0.3782470020575252	4.408629577044468	13.203885435865294	13.856068125314348	2.967146919811487	11.597267953078447	10.499323670300907	31.984777704827085	20.765486694611457	7.950554794454853	3.387701480558599	22.037686099938792	9.700863831463186
2.7117117117117115	0.4303246368935926	4.232753276069544	13.626947882065028	13.580944471512485	2.826239919293285	11.396497729426388	10.715676115951542	32.101699274863485	21.471015546368253	8.075517749058164	3.5155581426480427	22.293332523079847	10.132452122490045
2.7177177177177176	0.4877999511289737	4.061698956498615	14.05370174477443	13.297945469945743	2.6822350283341945	11.175329118331451	10.924905274246418	32.20212977562088	22.166617635620263	8.181077905140665	3.636287453143477	22.57592027568375	10.588647776647406
2.7237237237237237	0.550949932948227	3.8962790489831125	14.480352209222493	13.010364510528449	2.536310869370541	10.937618546710876	11.126624565945331	32.28598684301486	22.85017283342293	8.266070405587502	3.749032390802954	22.887287112088757	11.069696327882502
2.72972972972973	0.6200223946985931	3.737398499311873	14.903298083306504	12.72163718197944	2.3896044380303203	10.687412710182718	11.320571539964847	32.35319544239693	23.519701119333806	8.329635214730212	3.8530321173749855	23.22889794781737	11.575898982417655
2.735735735735736	0.6952283930621427	3.586042426783952	15.319182941717203	12.43530182038633	2.243197304680129	10.428882887661388	11.506609360493226	32.403686453337784	24.173359127509364	8.371231902312218	3.9476385917494023	23.60179776774312	12.107600739856732
2.7417417417417416	0.7767343923677617	3.4432619610926625	15.724940500654634	12.15495813877985	2.09810357021893	10.166257473483013	11.68472565074226	32.43739494025753	24.809432140880222	8.39064789482656	4.032331498071681	24.006569013089685	12.665174647295824
2.7477477477477477	0.8646543196374863	3.310158625654578	16.117833284514287	11.884224782868907	1.9552597303008887	9.903754020925128	11.85502846033318	32.45425849495755	25.426322172039765	8.387999974302181	4.106731062700212	24.443294765943403	13.2490023941248
2.7537537537537538	0.95904168125799	3.1878676343133074	16.495483759290096	11.626696644451892	1.8155165462336236	9.645512077005685	12.01773917534001	32.454216049896175	26.02253291295312	8.363728965739192	4.170608372898699	24.911529002792843	13.859451533294443
2.75975975975976	1.0598819298696236	3.077540457955146	16.855897247385247	11.38590272245694	1.6796329655686626	9.395528045704037	12.173182259491464	32.437207549796064	26.596652450082065	8.318587719353149	4.223892860941698	25.410275098126327	14.496849692001385
2.765765765765766	1.1670852852248277	2.9803269997334723	17.19747610347523	11.165265255153205	1.5482720825868694	9.157593247685957	12.32177180075091	32.40317483478884	27.147334722318536	8.253622657895637	4.266676679746847	25.937973625486496	15.16145621043468
2.7717717717717716	1.2804802234636838	2.8973576943833153	17.519024818395252	10.968060759960604	1.421999079995478	8.935236252281495	12.463994937222092	32.35206403292888	27.67328074277037	8.170149317827905	4.299215768683349	26.492500328350587	15.853431720650573
2.7777777777777777	1.3998078546306405	2.8297258205979023	17.81974592402321	10.79738351447389	1.3012810494707359	8.731670445358088	12.60039234685865	32.283829686725475	28.1732206098974	8.069722461395505	4.321927488908479	27.07117492010845	16.572806247725467
2.7837837837837838	1.5247174075663377	2.7784702876030547	18.099226792090345	10.65611189941673	1.1864885512041774	8.549747668636146	12.731536102715243	32.19844075139778	28.64589729822928	7.954101470318071	4.335384794196289	27.67078112611652	17.31944648069639
2.78978978978979	1.6547630339579542	2.7445591296474423	18.35741764817215	10.546877907183097	1.0778987420532735	8.391918625823772	12.85800531468823	32.09588850649209	29.09005314495753	7.8252118469263365	4.340306993238313	28.2875981076138	18.093022919724707
2.795795795795796	1.7894021289169777	2.728873916559289	18.594601352439557	10.472040004365498	0.9756998786769507	8.260200602605599	12.980360094572333	31.976196322298676	29.50441983867155	7.685103741771826	4.337547250140635	28.917443114732983	18.892977656378978
2.8018018018018016	1.927995343800836	2.7321952658478894	18.811355724198172	10.43365942889392	0.8799969862806237	8.15615289476793	13.099114488268965	31.839431123187484	29.88771257445922	7.535908495305635	4.328077058562745	29.55572491250026	19.71849358364579
2.8078078078078077	2.069808438185163	2.7551896226672943	19.008509400611572	10.433479907242015	0.7908184751634816	8.08086018510336	13.214709111590995	31.68571629635355	30.2386288708714	7.379794223245734	4.312968008903209	30.197507218903542	20.568465858769752
2.813813813813814	2.2140160822834383	2.798397458473496	19.18709241405092	10.472910698909404	0.7081234857695876	8.034923958418554	13.327484299077797	31.515245710847996	30.555852355303568	7.218921489633146	4.293371244503427	30.837581097572883	21.441476452762966
2.81981981981982	2.359707679342889	2.8622230271177425	19.34828284023	10.55301281733658	0.6318097478040718	8.018461897808935	13.437654623887594	31.32829844181428	30.838061622458103	7.055400098080941	4.270495069576956	31.47054496921063	22.33577261295629
2.825825825825826	2.5058952305413555	2.946925807741167	19.4933510041786	10.674488240631279	0.5617217494320715	8.031115066813804	13.545285667319677	31.12525374135199	31.083944063519944	6.891247990971434	4.2455812263172374	32.09089065521675	23.249250037061557
2.8318318318318316	2.6515232138583995	3.0526137561356848	19.623602827483264	10.837671912752032	0.497659027752965	8.072062553179064	13.650273906038088	30.906605762246272	31.292214359528234	6.728353179802941	4.219880399578334	32.69309365296666	24.17944150707245
2.8378378378378377	2.7954803947177647	3.179238478911284	19.740323953432547	11.0425263455298	0.43938441068103473	8.140043132409247	13.7523305420536	30.672977524801613	31.461637139046797	6.568439539739628	4.1946275332563365	33.27170567293988	25.123511657718332
2.843843843843844	2.9366134315133787	3.326592436389404	19.84472629337162	11.288638662211508	0.38663206207505746	8.233383404411024	13.850970024767882	30.425133620108216	31.59105312507435	6.413037190563621	4.171017552072928	33.82144735013788	26.078258456617057
2.84984984984985	3.073742085193831	3.494308269096382	19.93789859577953	11.575219970955466	0.3391152054566571	8.350031765328128	13.945503907112254	30.163991164262942	31.679407945890787	6.263458058123367	4.150182075411666	34.3372989812063	27.040121852153103
2.855855855855856	3.2056757907197913	3.68186032758594	20.020762548997716	11.901107017701092	0.29653342599375193	8.487597499877982	14.03504054166321	29.890628555616455	31.72578266488529	6.12077706891982	4.13316768621925	34.8145871378578	28.005199901817928
2.8618618618618616	3.331231301261759	3.8885684647767063	20.094035790481968	12.264766137029817	0.25857947472199494	8.64339421762096	14.118490961575294	29.606291638666427	31.729424999799686	5.985819279886545	4.120916278297892	35.249065068141554	28.969272530733083
2.8678678678678677	3.4492510752351935	4.113604123032883	20.158203012905386	12.664299591395473	0.22494552244775431	8.81448680991514	14.194581110431422	29.312396940989345	31.689780155284982	5.8591530900902455	4.11424795060968	35.636984919363265	29.927832890821115
2.873873873873874	3.558622043293626	4.355998714207252	20.21349613498946	13.097454457509555	0.19532883274346577	8.9977410729413	14.261870390867855	29.01053172059983	31.606520185738407	5.741089525426977	4.1138468489782305	35.975159997535734	30.87612610009141
2.87987987987988	3.6582943686154326	4.614654249631124	20.259884248647158	13.561634277833983	0.16943684335237558	9.189875126065797	14.318776301031859	28.70245063730777	31.47957083805089	5.631687435736186	4.120250275714636	36.26101551366156	31.809194944161334
2.885885885885886	3.747299800334991	4.8883561289134505	20.297073771235443	14.0539137395303	0.14699166273201109	9.387511753718124	14.363604727975957	28.390068940119804	31.309134894613944	5.530764300193534	4.133841298485884	36.49262655058307	32.72193192454756
2.8918918918918917	3.8247692175512293	5.175787942287756	20.32451893083683	14.571056667991432	0.12773400307464047	9.587230812507313	14.394585275520182	28.07545214089113	31.09571114274683	5.43791220512125	4.154844993758077	36.668742307580914	33.609136847062054
2.8978978978978978	3.889948970374106	5.475548082548292	20.341442402685544	15.109537623349876	0.11142658275868272	9.785620872917312	14.409910828264627	27.76080222007534	30.840108233359945	5.352518441778144	4.1833283601850475	36.78879603395801	34.46557896568742
2.903903903903904	3.9422156449067196	5.786167901286344	20.346865605731264	15.665567363433992	0.09785703972800087	9.979329305849044	14.407780400129635	27.44844048181024	30.543452853823954	5.273790073038425	4.219203836324591	36.852900436991064	35.28606253938486
2.90990990990991	3.981088910448128	6.106131082564776	20.339647869604583	16.23512238425232	0.08684040278643451	10.165110077555047	14.386444191039436	27.140787241488077	30.20719182146541	5.200781739327248	4.262236258061808	36.8618287326098	36.06549452783644
2.915915915915916	4.006242148663814	6.433893848097148	20.31853340337779	16.813978669454865	0.07822117034051825	10.339868580965348	14.344249684056804	26.840338588650624	29.833087898048824	5.132425917304284	4.312052997088275	36.81698188733302	36.798953052882375
2.9219219219219217	4.0175106147466435	6.767905554414099	20.282204747386352	17.397749675150678	0.07187504590547882	10.50070290564176	14.279687561025426	26.549640521226937	29.42320932489998	5.067564810466213	4.368156935598461	36.72034296573216	37.48175519015028
2.9279279279279278	4.0148969380791515	7.106629197484466	20.229341175967132	17.981928449273607	0.06771037695096696	10.644941031022814	14.191436199727763	26.271260793857262	28.979913275784856	5.004983039302083	4.42994185668871	36.57441983780718	38.10952263361723
2.933933933933934	3.9985738327292757	7.448561306838716	20.158680349077326	18.561933640113097	0.0656693386945905	10.770173516444274	14.078403540311529	26.007758863647307	28.505823613315403	4.9434403094573405	4.496709767157712	36.382177804740024	38.67824379666502
2.93993993993994	3.9688839541868	7.792250692224588	20.069081389756978	19.1331589926144	0.06572889758143677	10.874281354694123	13.939765172305178	25.76165435164082	28.003803508001504	4.881703268498844	4.567689621521812	36.146963960285454	39.18433097707879
2.945945945945946	3.926336905881788	8.136315503629744	19.959587496069766	19.691025770493987	0.06790158077204193	10.955458751522077	13.774997593445889	25.535394468091834	27.476923631301844	4.818575813710416	4.642056884644571	35.872425310780876	39.624671319200175
2.9519519519519517	3.8716034650029165	8.479458082020084	19.829486182567972	20.23103738464459	0.07223606837408031	11.012230689450318	13.583905723908671	25.331320874683808	26.92842676021499	4.752927182764303	4.718953356509921	35.5624228233456	39.99667045124032
2.957957957957958	3.805507159807408	8.820477114568547	19.678365287788708	20.748835361512707	0.07881761478070057	11.043465228301553	13.366643919273665	25.15163647744563	26.361689727202595	4.683717243556277	4.797506686867915	35.22094365516603	40.298287855159025
2.963963963963964	3.729013388002713	9.158276664900372	19.50616297936947	21.240255656792943	0.08776829471323386	11.048380585023239	13.123729906656399	24.9983726602829	25.780183712800177	4.610018496065029	4.8768490296994225	34.85201383475224	40.52806323469444
2.96996996996997	3.6432163161457662	9.491871725494386	19.313210133991504	21.701384217068124	0.09924705880143624	11.026547119732749	12.856051264116008	24.87335748053674	25.18743390759663	4.531034404654055	4.95613432703983	34.45961361875074	40.6851333770853
2.975975975975976	3.5493238419292035	9.820390034467517	19.100263660927908	22.128610621196735	0.11344957316082432	10.977884431737582	12.56486426662842	24.778185354291285	24.586979565037268	4.446113790483044	5.0345537674438035	34.0475976374545	40.76923924788038
2.981981981981982	3.448640933658194	10.14307001022337	18.86852956959181	22.518678599365696	0.13060780782716647	10.902653837166184	12.251785125365677	24.71418875950833	23.98233542760367	4.354761127293872	5.111349034479113	33.619621772718325	40.78072330756545
2.987987987987988	3.342551683532279	10.4592547816693	18.61967484617127	22.86873223431066	0.1509893304542932	10.801446557670157	11.918773843796401	24.682412478521012	23.376955438375393	4.256642696497527	5.185823042809958	33.17907848956872	40.72051728496223
2.993993993993994	3.232500423328284	10.768382424909378	18.355827494422524	23.17635669806291	0.1748962547281659	10.675167996675691	11.56811109777364	24.68359088689195	22.77419955084564	4.151588666078111	5.257347950928623	32.7290420750118	40.590120877072806
3.0	3.1199722529560296	11.069972654844477	18.079564402662374	23.43961246864638	0.20266378783038846	10.525018515500136	11.202368711642983	24.718128772048882	22.17730432613139	4.0395912594574135	5.325370337319552	32.27222493335236	40.39157206042603
3.0060060060060056	3.0064733247542432	11.363610356802004	17.7938870144075	23.65706210245973	0.23465831830213643	10.35247114632018	10.824374443810333	24.786086131450165	21.589357863123922	3.9207992725600764	5.389413527438768	31.810945756703706	40.127409888073466
3.012012012012012	2.89351121029959	11.64892647372601	17.50218509544197	23.827788805821168	0.2712749850819442	10.159246692862169	10.437171909632536	24.88716735550689	21.013279449000787	3.7955092777116435	5.449077158870447	31.3471100429181	39.80063080341476
3.018018018018018	2.7825756532087382	11.925576883070372	17.208189197132814	23.951406247819488	0.31293467053994667	9.947286673502512	10.043976554654039	25.02071514460481	20.451804150588764	3.664153919961223	5.504034167876604	30.88220308178844	39.414639622612114
3.0240240240240244	2.67511998244326	12.193219999017721	16.915912706852872	24.028059279233048	0.3600803651743999	9.718724556225082	9.648128646110026	25.18570944223302	19.90747239725056	3.527287763704433	5.554025468896439	30.41729518484814	38.97319641864353
3.03003003003003	2.5725434276510635	12.451493915078256	16.629584644415065	24.058415460722482	0.41317285937561166	9.475855721830918	9.253044275518107	25.380771587812745	19.38262443920647	3.385571184356221	5.598852676237728	29.953058604743568	38.48036058082711
3.0360360360360357	2.476174542820758	12.699993955265443	16.353574602320805	24.043647548881474	0.47268572832727496	9.221106572333987	8.862165361507982	25.60417380422226	18.879399407210766	3.2397528210562694	5.638369281464578	29.48979528644549	37.94043332430494
3.042042042042042	2.3872559086872402	12.938251525527654	16.09231143219703	23.98540733177323	0.5390995896496075	8.957003177112083	8.478909612273348	25.853854037653456	18.39973855564978	3.090651112253302	5.672470748535979	29.027474322874756	37.35789988645182
3.048048048048048	2.3069302494844544	13.165715148654144	15.850197445864715	23.88579143710211	0.6128956296484245	8.686139821621431	8.106621354487443	26.12743606326481	17.945392146190354	2.939135427234874	5.701084019880557	28.56577775880297	36.737372574773794
3.0540540540540544	2.2362280671818824	13.38173452439529	15.631520023925074	23.747299947470577	0.6945484127768237	8.411147793791413	7.748524064180557	26.422254661528573	17.517929327169032	2.7861072843952432	5.724156939247423	28.10415320454553	36.083535728094745
3.06006006006006	2.1760568673881178	13.58554838228814	15.440362605473648	23.5727888404647	0.7845180098000063	8.134664712932379	7.407675349319719	26.735385560035052	17.11875028820467	2.6324821127694746	5.74164809099338	27.641871588665353	35.401093525129575
3.0660660660660657	2.1271920264686006	13.776276789267074	15.28051706845238	23.365417420059607	0.8832415027402145	7.859304676272568	7.086925038206512	27.063679726943196	16.74909992230592	2.4791719688950624	5.753517530814943	27.178088298530138	34.69472142797617
3.0720720720720722	2.0902693295739656	13.952918440499106	15.155399501070216	23.12859201505906	0.9911239484302704	7.587629470045473	6.7888769268255595	27.403801498559243	16.410082210291165	2.3270695683978238	5.75971884087639	26.71190592924598	33.969021889075
3.078078078078078	2.0657791943159802	14.114353304214985	15.067971311360367	22.865907286753973	1.1085289068008062	7.322121066066246	6.515854636136899	27.752269928055707	16.102674554802253	2.1770339329612556	5.7601928845578865	26.24243688362592	33.22848478524645
3.0840840840840844	2.054062584515705	14.25935081491121	15.020667525800704	22.581086510354222	1.2357686641695904	7.065155601410178	6.269871930761849	28.105502658374128	15.827741332681681	2.0298778907065476	5.754863564978938	25.768864135306536	32.477452877787094
3.09009009009009	2.0553086122100086	14.386583620395706	15.01533399121873	22.277922173570207	1.3730943050356494	6.818979018316958	6.05260775668248	28.459861552926046	15.586046003043029	1.8863576036268843	5.743635809870544	25.29049857938352	31.72009243906019
3.0960960960960957	2.06955382308042	14.494646693635717	15.053175019806426	21.960218173362858	1.520685807414904	6.5856845237218495	5.86538616983856	28.811699265486354	15.378261201062164	1.747164231619328	5.726395916482121	24.80683154434188	30.960369038612647
3.1021021021021022	2.096683159581504	14.582081427519126	15.134712808453365	21.631734792382552	1.6786423557764372	6.367192012585834	5.709161251455103	29.15740589782477	15.204976360552545	1.6129177807111974	5.703014297468283	24.31758121911509	30.202028349831423
3.108108108108108	2.1364325960590747	14.647404146838246	15.259759724785335	21.296137505414766	1.8469730813566618	6.165229585991954	5.584507040329673	29.49345488172632	15.066702537205371	1.4841631249226939	5.673350575655381	23.822731952730845	29.44858172473059
3.1141141141141144	2.188393439754715	14.689138304193655	15.427404287798593	20.956950509790122	2.025588451284131	5.981317283204308	5.49161245714378	29.81644723199696	14.9638742438557	1.3613681382216716	5.6372608857354845	23.322565603854077	28.7032961918622
3.12012012012012	2.252018289497348	14.705849481715205	15.636011385809152	20.617515699485256	2.2142925348522406	5.816753135867739	5.430281150414485	30.123153348997	14.896848253765857	1.244923826289892	5.594607157574136	22.817684346296218	27.969188461732458
3.1261261261261257	2.326628638888943	14.696182204307622	15.883236974042488	20.28095761817019	2.4127763768423227	5.672601641541123	5.399936156655549	30.41055160260404	14.865899472005882	1.1351463081017248	5.545268081909588	22.30902456718776	27.249022475636973
3.1321321321321323	2.4114241018813116	14.658897487274508	16.166057184422737	19.95015473936658	2.6206127035522937	5.549684742111563	5.399629236910807	30.675863002933998	14.871214112908996	1.0322804650809074	5.489151397272653	21.797861720527894	26.545310006784394
3.138138138138138	2.5054932250484416	14.592909995103485	16.480811467200486	19.62771723935496	2.8372521768087307	5.4485753796858925	5.428054726002338	30.916581354606443	14.912880547889113	0.936505051007408	5.426207088921378	21.285806214456986	25.860313815398417
3.1441441441441444	2.6078258321276593	14.497323680916248	16.823259074492753	19.315971256974397	3.0620213945734096	5.369593687765577	5.48356770744215	31.130498398155343	14.990878297709015	0.8479390387843629	5.35644105779513	20.77479061098074	25.19605287000854
3.15015015015015	2.717326822430563	14.371464808089192	17.188647896318816	19.016949479424724	3.294122813821504	5.3128058584761675	5.56420630388727	31.315723561146626	15.105065732324741	0.7666489702882451	5.279928800617711	20.26704859812338	24.554309172695287
3.1561561561561557	2.8328313157914238	14.214911325775114	17.57179437712921	18.732387758803217	3.532636742383383	5.27802570709223	5.667717848401523	31.47069806905742	15.255167106296474	0.6926570722530834	5.196828641315422	19.76508635373707	23.9366357636539
3.1621621621621623	2.9531210034866437	14.027517675950376	17.967172981922136	18.463727353219454	3.7765255118002563	5.264818932997863	5.791588674120633	31.594203298095767	15.440759596022904	0.625949903766525	5.107394068216274	19.271647055632958	23.344365526979146
3.168168168168168	3.076941528059338	13.809434247234424	18.369013452422397	18.212122300333363	4.024639903539649	5.272510051643157	5.933077228187291	31.685363384884113	15.66126101539136	0.5664873086495518	5.011984759816693	18.789669403454226	22.77862047191539
3.1741741741741745	3.2030206765824776	13.561120854927815	18.771403901665938	17.978451370074144	4.275727856907359	5.3001919452638155	6.0892501795866	31.74364223730288	15.915918868655401	0.514211457860868	4.911075922487842	18.322241103808004	22.240321219012177
3.18018018018018	3.3300871332366873	13.283353811354587	19.168397645315927	17.763334005863797	4.528445439597063	5.3467379515409394	6.257021149941279	31.76883521299307	16.203801354429626	0.46905578219849137	4.805265614181067	17.8725483323707	21.73019647597832
3.1861861861861858	3.4568895000185447	12.977226348808898	19.554121564975727	17.567149647520367	4.781370012094428	5.410816379542157	6.433191652214061	31.7610558435759	16.52379086473506	0.4309536130739438	4.6952797865248534	17.443822226320048	21.248792341199724
3.1921921921921923	3.582215260901497	12.64414236190987	19.92288374648342	17.39005983093548	5.0330154662519195	5.49090731186138	6.614493775980331	31.72071808054571	16.87458043117147	0.39984636817910546	4.581974841072975	17.039283479310356	20.79648132199257
3.198198198198198	3.7049093368479324	12.285803639539687	20.269278137320917	17.23203247577934	5.281849367515291	5.585321521596114	6.797634111361159	31.648514620581313	17.25467346059097	0.3756911387068567	4.466337561222086	16.662086111305527	20.373470998260068
3.2042042042042045	3.823891858641226	11.904190951545806	20.588284023109818	17.09286779876874	5.52631178078383	5.69222130344499	6.979338359119794	31.545391931894223	17.662386979879837	0.3584675547910774	4.349482346931852	16.315261469040305	19.979812299370572
3.21021021021021	3.9381747733233943	11.501539535261381	20.875358233465313	16.97222532231628	5.7648355130057	5.809642990558219	7.156396034363487	31.41252264808403	18.095858478933337	0.3481838254879196	4.232645742537684	16.00166348176294	19.6154073923017
3.216216216216216	4.046876899571393	11.080309685592196	21.12651815041752	16.869651482816398	5.995867462603413	5.9355209035944	7.325704638408465	31.251276021410145	18.553056308250174	0.3448818685458914	4.117178306654363	15.723916153113933	19.280017202354724
3.2222222222222223	4.1492370587445	10.643153284854128	21.338413804733282	16.784607376103615	6.2178907278740025	6.067712456432941	7.484312650245806	31.06318713372672	19.03179345842736	0.34864146315284517	4.004533925849933	15.484364215182154	18.97326860439775
3.228228228228228	4.244624932284466	10.192877210743799	21.508387601750524	16.71649620715378	6.42944709471381	6.204024124794035	7.629460678065835	30.849925551535296	19.529744428677272	0.35958337566632	3.8962567193012587	15.285027806293096	18.69466133330473
3.2342342342342345	4.3325493328544535	9.732404630067036	21.634520512233927	16.66469003518598	6.629159499342185	6.342237970150699	7.75862011444935	30.613264083237635	20.044464785328344	0.377871423998445	3.7939657194002314	15.127561960976681	18.443574667946212
3.24024024024024	4.412663625748013	9.264735220708614	21.71566388741422	16.628555423211647	6.815754044960369	6.48013840218711	7.869528657595939	30.355048253759165	20.573412923460328	0.40371346089120563	3.6993375431268167	15.013221619585655	18.219273944837536
3.246246246246246	4.484768097837401	8.79290536467371	21.751456401821354	16.607477612992568	6.988081143131698	6.615538858943207	7.960222096190384	30.07716705666254	21.113973478864796	0.4373612699003554	3.614087291266557	14.94283277670668	18.02091695652328
3.2522522522522523	4.5488091422848855	8.319949322008467	21.742325982971227	16.600882853453808	7.145135351559492	6.746308084824948	8.02906180735471	29.78152547932245	21.663481795866527	0.4791093806645481	3.539947927964472	14.91677029218987	17.84756028714531
3.258258258258258	4.604875206550181	7.848862331280565	21.68947694313994	16.608258514795978	7.286073490134495	6.870395692861199	8.074757485007481	29.470019225425368	22.21924884054982	0.5292928221458678	3.4786484027390356	14.93494278660987	17.698165634491275
3.2642642642642645	4.653189536594502	7.382566490362314	21.59486287493892	16.629170624444537	7.410230636670655	6.985856708823041	8.096384698511844	29.144511983699115	22.77858595874689	0.5882838441584615	3.431890782237153	14.996784934603811	17.57160616510376
3.27027027027027	4.694099838956553	6.923880155619914	21.46114619901224	16.663278467565338	7.517133632486946	7.090874810838569	8.093396976698566	28.80681551492158	23.338828912726	0.6564876487974769	3.4013266611311552	15.101257355286783	17.466672947498928
3.276276276276276	4.728065071650181	6.475491463000673	21.29164554935043	16.710345907353506	7.606511765554996	7.183783998576544	8.065632217529723	28.45867275318863	23.897360687693062	0.7343371844448774	3.3885331220990706	15.246854179544282	17.38208150870167
3.2822822822822824	4.7556396615468115	6.039936426088968	21.090272440862037	16.770249101785737	7.6783043447367625	7.263088450470977	8.013313335639886	28.10174404409056	24.451632635760177	0.8222870659099112	3.3949885151584134	15.431618250475385	17.31647856139736
3.288288288288288	4.777455526969136	5.619581909306216	20.86145887766479	16.842980326815667	7.732664931914095	7.327480355278028	7.937043175200808	27.73759657338324	24.9991836168574	0.9208066949507601	3.422048327911338	15.653163787013018	17.268448952977238
3.2942942942942945	4.794202356635424	5.216613614409692	20.61007772332021	16.928647663333667	7.769962058600813	7.375855534885092	7.837793830241008	27.367696976054106	25.537656898376447	1.0303726658465209	3.470921421391903	15.90870621356699	17.23652289329554
3.3003003003003	4.806606657068562	4.833029060443537	20.34135776198362	17.0274703680981	7.790776318800737	7.4073267080736755	7.716890624920471	26.993407058045577	26.06481468289769	1.1514605507134972	3.5426469117093093	16.19509873258993	17.219183524477195
3.306306306306306	4.815410127660162	4.47063538608859	20.06079543012948	17.13976982785159	7.795893799153886	7.421234279183966	7.575991108665466	26.615982511566703	26.57855024073318	1.2845361687071302	3.6380719856720067	16.50887509476253	17.214874902805587
3.3123123123123124	4.821347953726729	4.131051663244443	19.774065192077117	17.26595609051297	7.7862958793892405	7.417154570632001	7.41705951218653	26.23657445982324	27.076897725816668	1.430046451898636	3.7578309487391133	16.846297905787686	17.222010468600576
3.318318318318318	4.825127621600605	3.815715285332964	19.486930470861754	17.406510076167304	7.7631455092685435	7.394905453284836	7.2423371873840905	25.856233627750026	27.558039844638785	1.5884100282246278	3.902325815231686	17.203411702493195	17.238982083968995
3.3243243243243246	4.8274088551377545	3.5258918862650015	19.205156932811118	17.561961690981395	7.7277701409781185	7.3545493631101895	7.054309614757422	25.4759169013914	28.0203136239532	1.7600076482307856	4.071708762601302	17.576099937004084	17.26416971923291
3.33033033033033	4.828785249705474	3.262688158576041	18.93442976491208	17.73286419558866	7.681641566682768	7.296393725620027	6.855670604654493	25.096496009296697	28.462214580158342	1.9451725871336039	4.265866782208607	17.960144928977385	17.295951865607698
3.336336336336336	4.829768138097952	3.0270668735134048	18.680276385534018	17.919765311501628	7.626352978068891	7.220988840797737	6.649284342791422	24.718768034025253	28.88239962886254	2.1441811568093536	4.484408866765979	18.35128978485597	17.3327167433147
3.3423423423423424	4.830773163928815	2.819863362775341	18.447995799322804	18.123175679639473	7.563593626578811	7.129123309868143	6.438145936007212	24.343467440045213	29.279689085528414	2.3572434635283965	4.726656077436234	18.745301241923748	17.372874359959997
3.348348348348348	4.832109963501173	2.6418027014241554	18.242595554898223	18.343535408584557	7.495121518152294	7.02181711093871	6.225341102064718	23.971279285559593	29.653068096858828	2.584494546497378	4.991634829609337	19.138032375242847	17.414869453140412
3.3543543543543546	4.8339752691583495	2.4935168339127873	18.06873699866137	18.58117956100332	7.4227346232359315	6.900312452792403	6.014005619074859	23.60285326993985	30.00168780852668	2.8259860295250303	5.278073723733136	19.525484108260112	17.457195323610048
3.3603603603603602	4.836449648365367	2.375560909340061	17.930689248919048	18.83630351917832	7.348241120343241	6.766062554628311	5.8072851080701255	23.238818255574483	30.32486651997512	3.0816784134380004	5.584404224593952	19.903864493195957	17.49840853108516
3.3663663663663668	4.8394979863524945	2.2884281366979815	17.832292050776186	19.108929239581034	7.273429218485733	6.62071851411174	5.608295669170796	22.879796893382828	30.622091004451196	3.35143413036678	5.908765457808496	20.269644774713413	17.537144384397802
3.3723723723723724	4.842973709444701	2.2325625343397086	17.77692742237395	19.398873447287663	7.200037119519641	6.466114436622876	5.420085830849138	22.526419975593377	30.89301808626758	3.635011472877766	6.249013345107954	20.619611318447053	17.572133112149857
3.378378378378378	4.846626634748047	2.2083690282015143	17.767499774705175	19.70571883014411	7.129723685292743	6.304251005116359	5.2456002063773095	22.179340138404694	31.137476472399563	3.9320595013936943	6.602734239929808	20.95091257267711	17.602216550579804
3.3843843843843846	4.850114223248265	2.216220448236112	17.806423986948904	20.028789267356395	7.064040366151405	6.137277672701797	5.087645185069193	21.83924454174594	31.35546873733081	4.242114022688786	6.967263152127485	21.26110033399244	17.626365133697792
3.3903903903903903	4.853015911091928	2.2564610796240734	17.895620752229274	20.367130066359866	7.00440492690074	5.967473659234213	4.948856921664669	21.506866164468367	31.54717326428355	4.564594720769219	7.339706566172032	21.548164702918452	17.64369491884147
3.396396396396397	4.854850101147582	2.3294065420304477	18.036518378669665	20.719494085527028	6.952077474039108	5.797227929311816	4.831671828128119	21.182993371827266	31.712945858318438	4.898803509439411	7.716969762603473	21.810562239488203	17.65348433084947
3.4024024024024024	4.855093316836241	2.4353398937287456	18.230060139802223	21.084334490083844	6.908139244662802	5.629018322687036	4.738299720745666	20.868477438800117	31.853320672715448	5.243924163574568	8.095788449877972	22.047236957700644	17.655190262378934
3.408408408408408	4.853200955200635	2.57450398497565	18.476716217497255	21.459804727533506	6.873474563809058	5.465389999880448	4.670699733622826	20.564237748126455	31.969010034441126	5.599023273794918	8.472764405919982	22.257633927797027	17.648463128879907
3.4144144144144146	4.848629028258223	2.7470902136388164	18.776499268801736	21.843766121284826	6.848756314409626	5.308933356514091	4.630559078742767	20.27126442613679	32.060902721450915	5.963052557013218	8.84440471886326	22.44170538249991	17.633160446683977
3.4204204204204203	4.840856252281618	2.9532239627325048	19.12898267325756	22.23380327263102	6.834435193941263	5.162261550362678	4.619274713129814	19.99061823223502	32.130060237126315	6.334852543294109	9.207164108281942	22.59990934436286	17.609358483686187
3.426426426426427	4.829405834575476	3.192947121117669	19.533320576006332	22.627247238298708	6.830732955970321	5.0279877761937914	4.637937965098012	19.723427578674386	32.177710647153255	6.713157647612767	9.557489705515145	22.733200903229186	17.57736152602282
3.4324324324324325	4.813866316731855	3.4661982020612934	19.988268929843514	23.021206220825782	6.837639754936984	4.908702415938107	4.687322173023794	19.470882624921025	32.20523959213188	7.09660262334566	9.891867578398163	22.843016373199944	17.537708312411258
3.438438438438438	4.793910861768756	3.772790676527234	20.492206851103933	23.412603279854828	6.854915630650963	4.806950186327775	4.767873399847816	19.23422646389845	32.2141781643021	7.483730382514244	10.2068702056633	22.93125064591604	17.49117521138376
3.4444444444444446	4.769314418899673	4.11239022594449	21.043157733980124	23.798220352009814	6.882096087055251	4.725207403483106	4.87970430227059	19.014743493830267	32.20618743671526	7.8730011557016635	10.499204043013087	23.000228130605688	17.438775755935673
3.4504504504504503	4.7399682622936155	4.4844916898675065	21.63880970940533	24.174747663187446	6.9185016398145915	4.6658594844556305	5.022591252571419	18.813745146990307	32.183039554410065	8.262802951923936	10.76575627953572	23.052667731293557	17.381756204958855
3.456456456456457	4.705891476918849	4.8883965347082725	22.27653518165534	24.538837437166073	6.963251131074766	4.631178809690237	5.195974830043648	18.632553222951707	32.146595434896156	8.651463265281981	11.003639862264212	23.091642358623353	17.32158687047834
3.4624624624624625	4.667239052862454	5.323191698190369	22.953409322149668	24.887160654970796	7.0152785390501835	4.62330307774482	5.39896381493864	18.472481146294395	32.09877927376296	9.03726196069576	11.210235870105558	23.120533509409707	17.259949032797252
3.468468468468468	4.624306346509804	5.787730668378181	23.666227539723042	25.216465505939905	7.073352946472265	4.644214294131639	5.630342827318647	18.33481353458145	32.041550204007216	9.418445255232198	11.383232347099867	23.142981473350105	17.198717360261828
3.4744744744744747	4.577529769572262	6.280617634598736	24.41152207455437	25.523636098131753	7.136101276674093	4.695718549277142	5.888583753309837	18.220784519281942	31.976871607744105	9.793240694354747	11.520658759126013	23.162831745722407	17.139937854068776
3.4804804804804803	4.527483671984002	6.800195499477373	25.185577974367916	25.805749965385136	7.202033360236551	4.779426755520751	6.171861089293009	18.13155530798248	31.906678719207818	10.15987300385064	11.62091531696059	23.184078239992573	17.08580144851203
3.486486486486487	4.474873488973857	7.344538466542622	25.984448802643282	26.0601329222198	7.26956885942328	4.896736528729846	6.478071308483652	18.068191508847246	31.83284528141376	10.51658067835722	11.682796510303445	23.210803907676205	17.038613510148554
3.4924924924924925	4.420525323090307	7.911449817133891	26.803972496491934	26.284409875475863	7.3370655525327315	5.048815415231813	6.804856312735676	18.031640756477024	31.75715011909594	10.861633146597157	11.705508319430221	23.24711938693698	17.000759592192193
3.498498498498498	4.365372225757409	8.498465365275303	27.6397878346845	26.47655030121429	7.402848465942693	5.236585677943989	7.1496309746564375	18.022711181239323	31.681244561918106	11.193348332099026	11.688678710160572	23.29710031825926	16.974667909575764
3.5045045045045047	4.310437527501285	9.102862932263424	28.48735199310903	26.634907233528097	7.46523933787494	5.4607108653287035	7.509614701501828	18.04205125154144	31.60662168994464	11.510110406920184	11.632361169813723	23.364723986511425	16.962769102155097
3.5105105105105103	4.256815639106046	9.721678017408994	29.341959655814552	26.758248783834603	7.522585904363215	5.72158439163635	7.881866864004792	18.09013149073945	31.534588374737403	11.810387515466896	11.537031202225654	23.453805974514502	16.967453945229792
3.516516516516517	4.205650805851237	10.35172566198536	30.198764115761705	26.845781409099356	7.573290513930009	6.019320355445349	8.263325832337033	18.167228528350336	31.466241052521106	12.092749226787827	11.403575863840468	23.567937543726003	16.991029744976565
3.5225225225225225	4.158114342324676	10.989628315088353	31.05280074236733	26.897164368594638	7.615837602236139	6.353746814577411	8.650851250719326	18.273411890430204	31.402446090561607	12.3558834576619	11.233276585326315	23.710424491863797	17.035676218964984
3.528528528528528	4.115380905249301	11.631849318609571	31.899013115587312	26.912515043943362	7.6488195904810405	6.724401718167225	9.041269065452688	18.408533868331745	31.343825495830313	12.598612596417293	11.027785679098772	23.884228273401792	17.103401706565055
3.5345345345345347	4.078604375953986	12.274731440147873	32.732282031934616	26.892405038771845	7.670960810508195	7.130531670458753	9.431418702622402	18.57222273086295	31.290748569428153	12.819908549691778	10.789097077789762	24.091910204260824	17.1960005792065
3.5405405405405403	4.048893922673204	12.914539704043325	33.54745748033812	26.83784721472157	7.681139104256305	7.571093665697244	9.818201676201374	18.76387946469331	31.243329935888458	13.018906432219817	10.51951197770698	24.335579603422797	17.31501272514779
3.546546546546547	4.027290796350713	13.547507608453712	34.33939356928985	26.750274052554374	7.678404794213199	8.044759889666619	10.19863079978399	18.98267814438432	31.201434179509175	13.194916624022984	10.221600170890104	24.616846747847433	17.461685967297136
3.5525525525525525	4.014746383033291	14.169885676947429	35.102986265689054	26.631507943866342	7.661996773712761	8.549925631869392	10.569879080834385	19.22756994935349	31.16468710753002	13.347434930742326	9.898157936394373	24.936781528913404	17.63694223594364
3.558558558558558	4.012101992624354	14.77799118243068	35.833213684605134	26.48372421448595	7.631355520146906	9.084720294447632	10.929327300118283	19.497290762996315	31.132493440344398	13.476150601725877	9.552163423631054	25.29587869453787	17.841348261836455
3.5645645645645647	4.0200708093892725	15.368257804546232	36.52517855212049	26.30940784988381	7.586132889396534	9.647021421519385	11.274609225513775	19.79037221143959	31.104060510577057	13.580951987052428	9.186730496573595	25.694030537243897	18.0750914802588
3.5705705705705704	4.039222366076794	15.937283943181573	37.17415235452386	26.111305031820898	7.5261986050574246	10.234471607887718	11.60365338272541	20.105155928019013	31.078427344445615	13.661929648843433	8.805062016900326	26.1305078413102	18.337961745437948
3.576576576576577	4.069969832942374	16.481878413331987	37.77562059001562	25.892370701089714	7.451643410486969	10.844498081570709	11.914720308838492	20.439810766205206	31.054498308782325	13.719376783589713	8.410403527111612	26.603949829017356	18.629339349068772
3.5825825825825826	4.112560337541312	16.999102291779266	38.325328456863616	25.655713431789977	7.362778904566682	11.474334692976267	12.20643425050344	20.792352629551473	31.031080343229753	13.753786860105171	8.005998252615152	27.11236374509608	18.948189719491445
3.588588588588588	4.167068453164406	17.48630577380153	38.81932624713621	25.40453893747171	7.260134132702008	12.121045987523456	12.477808338125215	21.16066654306327	31.00692266627876	13.76584843112979	7.595044276781731	27.653134589106667	19.293065051980605
3.5945945945945947	4.233392915458604	17.941159026680296	39.25401366955935	25.142093529095263	7.144449052400153	12.781552990661515	12.728262370857179	21.54253055649544	30.980757751560883	13.75643713428551	7.18065465780224	28.22304534818405	19.662112988631968
3.6006006006006004	4.3112565502735025	18.36167619275113	39.6261822998718	24.87160881046569	7.016665037291619	13.452660296889134	12.957632483362097	21.935641046376553	30.951342321185777	13.72660495856196	6.765821154125055	28.818307899271023	20.053092331505052
3.606606606606607	4.400209323125016	18.746231893179214	39.933055352722825	24.5962488308249	6.877912624277974	14.131084029417487	13.166172131851404	22.337638969583328	30.917497098262675	13.677566914110301	6.353382110050381	29.434604543852398	20.46339563798536
3.6126126126126126	4.499634353701837	19.093569808128844	40.17232398545785	24.319060819550334	6.72949674523895	14.813480225902431	13.354544030297005	22.746136616307478	30.878144101571614	13.610685304067395	5.9459949286829445	30.067139913807427	20.890078415652745
3.618618618618618	4.608756679154726	19.402803151920782	40.3421793802257	24.04293050790386	6.572879717099255	15.496473208915138	13.523802883260574	23.158744413353396	30.832340350303003	13.52745185556881	5.54611342996581	30.71070275000996	21.32989450800423
3.6246246246246248	4.726654498818708	19.673407114554536	40.44133990531635	23.770542901417844	6.409662291761358	16.17668351750163	13.675368993827542	23.57309733883458	30.77930697269869	13.429468021193928	5.155970260971409	31.35973681237449	21.779337144651485
3.6306306306306304	4.852272591537416	19.905203594453482	40.469072727652296	23.50434920800223	6.241563090195131	16.850755007575163	13.810993067174977	23.986880525464354	30.718452874446392	13.318423810043717	4.777564397826636	32.00841993860946	22.2346850223129
3.636636636636637	4.984437565567761	20.098338792048	40.42520933369381	23.246540455591578	6.070396762605126	17.515380772509367	13.932712775208449	24.397853650772124	30.649392314466265	13.196075547841616	4.412653657112605	32.650750036875905	22.692052687943235
3.6426426426426426	5.121874580482985	20.253254460590117	40.31015451322469	22.99902815358296	5.898051228856118	18.167327589022133	14.04280188793788	24.803873737872394	30.57195594972057	13.064222996424503	4.062752022389256	33.28063658291402	23.147444414262452
3.6486486486486482	5.263225170564006	20.370653810688346	40.124888466968	22.76343216888031	5.726464360032198	18.803458654580307	14.1437130051358	25.202916019212065	30.486195138418932	12.924686283549907	3.72913149122331	33.89199600288917	23.596810692009157
3.6546546546546548	5.407065799533497	20.45146323068187	39.87096181212412	22.54107580442328	5.557600462977129	19.420754447983725	14.238015129736457	25.59309254755584	30.392379523491467	12.779283103180187	3.4128280617776827	34.478849166592234	24.036106413344623
3.6606606606606604	5.551926786496892	20.496791109646928	39.550483377175006	22.332987889845313	5.393426924787904	20.016331611168614	14.328327505165529	25.972668273120536	30.290988146315346	12.629806643719737	3.114651407077608	35.035419098300984	24.46134978756774
3.666666666666667	5.696311261670014	20.50788512861648	39.16610079625484	22.139911524403434	5.235891363445914	20.587459814185465	14.417251285722243	26.340074343195113	30.182694555509546	12.478004686836982	2.8351977303603686	35.55622694002863	24.86868101393563
3.6726726726726726	5.838713836709495	20.486089415377283	38.72097403186274	21.962318955331952	5.086899614073111	21.13157662350244	14.507300716514266	26.693918420921804	30.068346568885058	12.325560292609701	2.574865256726746	36.036184178169265	25.254419736907934
3.6786786786786783	5.977638706838694	20.432802937816227	38.21874207073225	21.80043193379099	4.948294857779277	21.646300443369007	14.600835562592424	27.03299186341379	29.948941511055086	12.174074448256722	2.3338717944011247	36.47067917228836	25.615120326280355
3.684684684684685	6.111616938945996	20.349440441067816	37.66348314961241	21.654246768781984	4.8218381719162755	22.12944163856077	14.699996542424133	27.356273646321245	29.8255978787692	12.025051008480084	2.112273792582899	36.85565610486959	25.947624057918997
3.6906906906906904	6.239222739818073	20.2373971175042	37.059668974122644	21.523563199559906	4.709190747079876	22.579011972754547	14.806645486674384	27.66293097258972	29.69952447626925	11.879884196577056	1.9099863310353729	37.187684602391535	26.249107319440775
3.696696696696697	6.359088540024953	20.098018040619188	36.41211349354654	21.408016131525482	4.611897977842624	22.993232509166468	14.9223118589335	27.952316557602792	29.57198811112751	11.739848868432942	1.7268034978134863	37.46401845856626	26.517125028281303
3.7027027027027026	6.469918770114288	19.9325732004718	35.725916886439066	21.30710923114954	4.5313755915456095	23.370540118923778	15.04814714161785	28.22396264110284	29.44428094620388	11.606093667975356	1.5624186442476065	37.68264211567914	26.749648526064593
3.7087087087087083	6.57050224522783	19.742238757348712	35.00640549537856	21.220249353401183	4.468897933252824	23.709592728818365	15.1848884104335	28.477571837915317	29.317688566471297	11.479637124577074	1.4164440486978336	37.842303823960535	26.945097301803735
3.714714714714715	6.6597231107154995	19.52808489051692	34.259068523353456	21.146780781014346	4.425588476067416	24.00927341531168	15.332832198722144	28.713005003912055	29.193459743221947	11.361366662335247	1.2884295708330733	37.94253469468633	27.102363995827282
3.7207207207207205	6.736570333710121	19.291070369869274	33.48949236837192	21.086018288605942	4.402412575452373	24.268693418390267	15.491819494342389	28.93026635985706	29.07277876692728	11.252040410339479	1.1778799344214956	37.98365318209703	27.220832244941313
3.726726726726727	6.800145753110935	19.03204372968291	32.70329352616467	21.037278105274517	4.400172435159127	24.48719411014388	15.661232423404547	29.129486182429755	28.95674107955411	11.152291624251918	1.0842703370633764	37.966754863285274	27.300387045564467
3.7327327327327327	6.849670722470244	18.75175068521862	31.906051032479738	20.999905935196338	4.419504202132248	24.664347912186606	15.84000286520721	29.310901437126887	28.84633277434759	11.06263545504787	1.0070601482738848	37.893687724521264	27.341417433671158
3.7387387387387383	6.884491396651683	18.450847213517612	31.103239445501963	20.973301304442646	4.460877059703945	24.79995811688104	16.02663292002706	29.474834789920124	28.742414353693487	10.983477732843166	0.9457045212911244	37.76701349751144	27.344811406498174
3.744744744744745	6.904082723895585	18.129917527596657	30.3001633843752	20.956937630568067	4.524594143956424	24.894057533285146	16.2192268254929	29.62167249125614	28.64570895182719	10.915125374500272	0.8996638075675517	37.589955910448694	27.31194313916415
3.7507507507507505	6.908051210441781	17.789496015112668	29.501894640552504	20.950377555571357	4.610795068764493	24.946905853066493	16.415533597951924	29.751841674864497	28.55679504707545	10.857797975123534	0.8684107248866914	37.36633701754882	27.244652677593145
3.756756756756757	6.8961365257287275	17.4300920937474	28.713212863655325	20.95328323813314	4.7194598121564555	24.958985617015305	16.612999372319774	29.865787652462224	28.476103515888582	10.811640107371536	0.8514352893892566	37.10050303898814	27.14521841532197
3.7627627627627627	6.868212013229886	17.052216859603057	27.938550791629833	20.965421462668225	4.8504136915792335	24.93099666121752	16.80882813688053	29.9639518114725	28.403918725344237	10.776733830200387	0.8482475776032062	36.79724137371938	27.016322783764796
3.7687687687687683	6.824284166179297	16.656410373512717	27.181944945305396	20.986663585492522	5.003333139612136	24.863848934524366	17.00004931721255	30.046750734168928	28.340383228266727	10.753110901343549	0.8583784360992562	36.461690634726686	26.86101170114002
3.774774774774775	6.7644911198489455	16.243268443222053	26.44699263932799	21.01698049700975	5.177751985618021	24.758653605802166	17.183590463744615	30.114557151397545	28.28550552050914	10.740764196299464	0.8813783030043	36.09924569547565	26.68264843238851
3.7807807807807805	6.689100203769939	15.81346781494127	25.736816074497124	21.056432928110134	5.373067953463015	24.616712419687158	17.35635314705708	30.167683320852362	28.23917024670373	10.739657861181684	0.9168143467614326	35.71545982468635	26.48486260893301
3.786786786786787	6.598504589398134	15.367788782205425	25.0540341709136	21.10515756411315	5.588549101158535	24.43950531134427	17.5152900691101	30.206367377966206	28.20115020069173	10.749735767386536	0.9642661627659151	35.31594602271968	26.27149524105673
3.7927927927927927	6.493219062172693	14.90713434826676	24.40074267772331	21.16334954629676	5.823339955087848	24.22867635129714	17.657481360604386	30.230763146655406	28.171119460025086	10.770927892068803	1.023320297428838	34.90627965695322	26.04654062518154
3.7987987987987983	6.373874942501911	14.432545234129842	23.778502954918913	21.231242035784355	6.076467128968495	23.986018157282953	17.780208056331627	30.240933817952	28.14866701888635	10.80315431881578	1.0935638914724752	34.49190442712781	25.814086101775292
3.804804804804805	6.241214178533603	13.945210200727637	23.18833966767088	21.30908358463996	6.346844265013299	23.713454977299936	17.88102082140147	30.236849808239455	28.13331033748583	10.846326636111447	1.1745777495347067	34.07804357772782	25.5782506556627
3.8108108108108105	6.096082634984211	13.446471342955808	22.63074746670414	21.39711410279687	6.633276190587691	23.413024712272996	17.95780213945321	30.218390997390646	28.12450830413051	10.900346605140548	1.265929151196746	33.66961811717506	25.343123368118476
3.816816816816817	5.93942260691705	12.937824207488566	22.105706552764108	21.49554022632404	6.934462246270582	23.08686020377608	18.008820365289477	30.185353423314133	28.121673203319567	10.965102070702288	1.3671647191490817	33.27117360815734	25.112702728633025
3.8228228228228227	5.77226459502342	12.420912777785233	21.612706843294458	21.60451088302209	7.248998808452503	22.73717015798057	18.03277428293519	30.13746037662456	28.124181393247888	11.040460196580847	1.4778036532524585	32.886816865802196	24.89083779342462
3.8288288288288284	5.595718389271493	11.897519551205216	21.150780279691066	21.72409381698529	7.575381098942613	22.366220107925397	18.028827088456374	30.074377701297056	28.131382512415342	11.12625821640865	1.597331624713639	32.52016364725233	24.681172137846595
3.834834834834835	5.410963520140989	11.369551098193085	20.718540638937107	21.85425377706216	7.91200444270622	21.976313829569634	17.996629026125493	29.99573296860822	28.142607151003656	11.222291999343597	1.7251956025806936	32.17429814453032	24.487091491506902
3.8408408408408405	5.219239150270266	10.839019636538172	20.314230049296423	21.99483299840554	8.257165199853276	21.569775621061474	17.93632823677624	29.90113805705659	28.157173031940836	11.328302833082653	1.8607998555293654	31.851744809550723	24.311675869357625
3.846846846846847	5.0218334933082085	10.308021270405392	19.935771261320024	22.145534515441394	8.609061656302778	21.148933828503715	17.848569717792685	29.790214545052997	28.174389843382325	11.443962921110462	2.0035033358946066	31.55445275288563	24.157656920882413
3.8528528528528527	4.820072860126806	9.778711631099652	19.58082459776132	22.305908742935834	8.965795206182147	20.716105955628898	17.73448263409399	29.662621210676136	28.193562943863427	11.568860172957406	2.152618610734812	31.28379267330035	24.02738111490628
3.8588588588588584	4.6153104443529225	9.253279712623305	19.24684840370464	22.475343653896633	9.325372195217362	20.273585630777976	17.595656547686815	29.518082838136394	28.213996219922425	11.70248293214021	2.307412457253049	31.040565999620775	23.92277926196424
3.864864864864865	4.408914968538296	8.733920719636307	18.931161745241063	22.65305877324002	9.685706815684544	19.823631625078054	17.434107439248272	29.35641945778955	28.234994411164	11.844205333231885	2.4671081882048136	30.825025666108306	23.845342752413888
3.8708708708708706	4.202259318439641	8.222808739301442	18.631008064413052	22.838103098623876	10.044625447979305	19.368459024345494	17.252234668935042	29.17757509897266	28.255865228543765	11.993274004481677	2.630889718281635	30.636907702451154	23.79610675961904
3.876876876876877	3.9967092952478147	7.72207001375496	18.343618491881504	23.02935695824072	10.399872830150368	18.91023255839934	17.05277025649336	28.98164511521227	28.275921578530298	12.148796833498377	2.7979073263478056	30.475472604251628	23.77564052677542
3.8828828828828827	3.793612613823487	7.233757529648611	18.066273547607615	23.22553772266754	10.749120404179854	18.45106199008233	16.838722045521827	28.7689011511866	28.294484170528168	12.309734489352936	2.9672850124609282	30.339555263210617	23.784044726539417
3.8888888888888893	3.594288268945022	6.759827559240049	17.796362023240807	23.425209206305723	11.08997713650077	17.992999367537156	16.613312447882507	28.53981286090226	28.31088473052391	12.474895344495875	3.1381292945824772	30.227622080976804	23.82095575772379
3.894894894894895	3.4000163813986304	6.302118688377425	17.53143593599355	23.62679452489084	11.42000304115344	17.538037852361462	16.379914538155713	28.295065556500386	28.324469974375468	12.642934364442324	3.309539239589009	30.13783376893114	23.885556725924573
3.9009009009009006	3.2120286218278977	5.86233375529759	17.26926056937515	23.828592119553363	11.73672554888151	17.08811175802123	16.141987283120326	28.035573065458887	28.334606414294864	12.812356433512491	3.4806174784361152	30.06811224931514	23.976594747722515
3.906906906906907	3.0314992932455103	5.442025005501631	17.00785876686971	24.028794614701205	12.037658766912948	16.645097371654707	15.903011648061598	27.762485198161954	28.340685987153396	12.98152446321151	3.6504819178168013	30.01621002166201	24.09240412334999
3.9129129129129128	2.859537133818961	5.042582647064831	16.745548815041126	24.225510145620326	12.320325565468977	16.21081409162761	15.666429222874253	27.477189374298103	28.3421324087174	13.148672489194286	3.8182778319519395	29.97978034234949	24.230934842244075
3.9189189189189193	2.6971778809646123	4.665226872332248	16.480975436371804	24.416785770624397	12.58228231210005	15.78702539540962	15.435584861042903	27.18130612086151	28.338408079111037	13.311923807127483	3.9831899995585665	29.956446583561192	24.389785820990298
3.924924924924925	2.5453776170078144	4.311003300359601	16.21313360256636	24.60063256991851	12.82114595814441	15.375439158895484	15.213674630039627	26.87667833144944	28.329021296580365	13.46931403181416	4.144454543552964	29.94386918978823	24.566242224496005
3.9309309309309306	2.4050068968136946	3.9807816934177667	15.94138506897766	24.77505202696438	13.034623067621741	14.977706879342248	15.003700140424757	26.56535436027209	28.31353348317558	13.618818792973027	4.301370135268965	29.93980873352192	24.75731618892684
3.936936936936937	2.276845639968074	3.675257713460628	15.665467713206999	24.93806328592363	13.220540272475125	14.595421408594337	14.808430062172688	26.249565208680878	28.291566090532317	13.758385610769407	4.45330824107186	29.942183684887844	24.959790248528897
3.942942942942943	2.1615787552932457	3.394957412950735	15.385497929118662	25.087730878780686	13.376875543924141	14.230112878994587	14.63036936054787	25.931696240789226	28.26280683868892	13.885969330527882	4.599722116926388	29.949121650192	25.170262766950398
3.9489489489489493	2.0597924545777513	3.140244100357617	15.101966475517157	25.222192516414783	13.50178959211618	13.883242598086971	14.471736500817382	25.614254031754605	28.227014946809547	13.999570344970643	4.740154294939331	29.95900299892523	25.385194685618284
3.954954954954955	1.971971206031565	2.9113271846904634	14.815728301554216	25.339686538093876	13.593656649061103	13.55619479577533	14.334448591884003	25.299829101712355	28.184025041557984	14.097274699569404	4.87424235387315	29.97049598464262	25.600956925289076
3.9609609609609606	1.8984952765465144	2.7082725855207785	14.5279869647571	25.438578613065925	13.65109385609029	13.250266224214688	14.220114173910153	24.991055414990196	28.13374947526706	14.177295067482383	5.001722821400941	29.982582668961214	25.813877809998065
3.966966966966967	1.8396388154704288	2.5310142943040015	14.240274320002298	25.517387286196925	13.67298846899529	12.966653731168932	14.130033113821476	24.690567623699796	28.076178849473546	14.2380114997215	5.122433117330473	29.994575176091995	26.020289923036476
3.972972972972973	1.7955684411139399	2.3793666879755784	13.954426187894533	25.574807957638818	13.658522112786862	12.70644004647208	14.065202863764465	24.400957103674095	28.01138061640954	14.278010807460342	5.236311511746616	30.006122033954327	26.21657585004005
3.9789789789789793	1.7663423041320936	2.2530372247989097	13.67255470951223	25.609734885536135	13.607191363806018	12.470578133280672	14.026330168270656	24.124727866722615	27.939495717509292	14.296123419524235	5.3433951373654915	30.017204592849545	26.39921231261061
3.984984984984985	1.7519096185056175	2.151639192863157	13.39701806352398	25.621280802485828	13.518824008750956	12.259874556027759	14.013847181474171	23.86425343524655	27.860733309268134	14.291456580717227	5.443816158621013	30.028123749460075	26.564812245154382
3.9909909909909906	1.7521106700846445	2.0747042307378947	13.130388164847878	25.608793742852402	13.393590426016113	12.074972400954882	14.027930879765991	23.621735733592597	27.77536371801425	14.26342281610894	5.537796258401619	30.0394774378992	26.710164416152637
3.996996996996997	1.7666773333417858	2.0216943946792347	12.875416886141933	25.571870691255878	13.232009651524743	11.916334349131986	14.068524629248678	23.399166986594093	27.68370985149672	14.211762681806794	5.625639654357894	30.05212957574898	26.832270241586162
