# Supplementary material for: Stimulus duration encoding occurs early in the moth olfactory pathway
Source: Commun Biol. 2024 Oct 3;7:1252. doi: 10.1038/s42003-024-06921-z (PMC11449909; doi:10.1038/s42003-024-06921-z)
Supplement: Supplementary file 3 — Supplementary Data 1 [file 42003_2024_6921_MOESM3_ESM.zip › Fig 4/E/data.csv]

	{durations[i]}
0	-0.15080000000000382
1	0.012100000000003774
2	0.06210000000000093
3	0.05979999999999919
4	-0.10179999999999723
5	-0.03190000000000026
6	-0.022399999999997533
7	0.04050000000000864
8	0.024399999999985766
9	-0.05170000000001096
10	0.024799999999999045
11	-0.030100000000004457
