# Supplementary material for: Stimulus duration encoding occurs early in the moth olfactory pathway
Source: Commun Biol. 2024 Oct 3;7:1252. doi: 10.1038/s42003-024-06921-z (PMC11449909; doi:10.1038/s42003-024-06921-z)
Supplement: Supplementary file 3 — Supplementary Data 1 [file 42003_2024_6921_MOESM3_ESM.zip › Fig 4/B/20ms.csv]

time (s)	neuron1	neuron2	neuron3	neuron4	neuron5	neuron6	neuron7	neuron8	neuron9	neuron10	neuron11	neuron12	neuron13
-0.993993993993994	8.412531936397187	1.5972656248077532e-193	1.3363623534096062e-111	7.932630538321212e-109	4.598215877320564e-137	3.5628764968182924e-106	9.091954635902694e-107	2.521703595982983e-93	0.0003307405900037917	2.967838294723841e-106	1.9306609478395424e-106	5.424733876269308	1.4840270933910399e-77
-0.987987987987988	0.43473312824739907	9.93115106848179e-193	6.4985853986668116e-111	4.9534600071988544e-108	2.293784478477123e-136	2.0514789835883616e-105	4.683739657639157e-106	1.6054893931873626e-104	0.06376298623209099	1.6297351226147551e-105	1.0336632447630681e-105	42.728521094857335	8.410151654277754e-88
-0.9819819819819819	4.308372890225491	6.1516494918378746e-192	3.144850279141446e-110	3.122485704639837e-107	1.1395515865895434e-135	1.1751927558568104e-104	2.399826292613486e-105	4.662624076513077e-112	2.9313752962828694	8.897118238998252e-105	5.502430171361029e-105	79.51009955948999	1.1259764115940456e-98
-0.975975975975976	38.131065299286476	3.7962353821959845e-191	1.514494245122208e-109	1.980996837966107e-106	5.638109473289136e-135	6.697896903988382e-104	1.2229755043965488e-104	2.2307444381721613e-111	33.247183473691734	4.828734215225146e-104	2.912287027202418e-104	34.953448738406166	2.5481524162584267e-104
-0.96996996996997	79.7806439046251	2.3339107509207847e-190	7.258080049971775e-109	1.261434588262179e-105	2.778121003289629e-134	3.7980933712727743e-103	6.19877579145998e-104	1.0622503829237585e-110	107.03675802080475	2.605345229466185e-103	1.5325698732712714e-103	3.6301239595651618	1.4762364851909768e-103
-0.963963963963964	39.43478744867112	1.4295025137626903e-189	3.461483915375583e-108	8.042931126996888e-105	1.3632859451563875e-133	2.142890317059804e-102	3.1249541780896664e-103	5.034300491204335e-110	145.68504244799968	1.397468651368953e-102	8.018919664753081e-103	0.09080995550036522	8.497419276775657e-103
-0.957957957957958	4.604948428688293	8.722785130885424e-189	1.6428173659572847e-107	5.124861907163387e-104	6.6625565605715436e-133	1.2029549243124827e-101	1.5668603127307399e-102	2.374578475372926e-109	131.84355454755337	7.451792933076374e-102	4.171812725785638e-102	0.2217515660281008	4.859797051095043e-102
-0.9519519519519519	0.12703790895426945	5.302674920484752e-188	7.758944067732943e-107	3.2582667751458725e-103	3.242746646229758e-132	6.719244221601457e-101	7.813851694774044e-102	1.1147284023587337e-108	68.20096440248452	3.95019708661344e-101	2.158003553961393e-101	6.633518611863542	2.7615263493134743e-101
-0.9459459459459459	0.000827952080411419	3.211474041088925e-187	3.6467189408218718e-106	2.064399746520559e-102	1.5718217483048538e-131	3.7343772977498383e-100	3.8756778385310654e-101	5.208189145327474e-108	31.12274101891316	2.0816785278585892e-100	1.1099526199208479e-100	47.07039360232925	1.5591224404776445e-100
-0.93993993993994	1.2747950431940855e-06	1.9376860695050682e-186	1.7056435136916645e-105	1.3022431978174812e-101	7.587727743034069e-131	2.0651238167147643e-99	1.911952818020139e-100	2.4218071925664595e-107	72.00847208101384	1.09054436638764e-99	5.676623336303596e-100	82.23585593720608	8.746035303616186e-100
-0.933933933933934	4.637018513230238e-10	1.1647481051806563e-185	7.938903296884407e-105	8.172747018795953e-101	3.6478616873575985e-130	1.1363337581110522e-98	9.381084567788107e-100	1.1207984213274476e-106	61.40026997002403	5.679444691533699e-99	2.886821322547135e-99	66.54682285725814	4.874636122419351e-99
-0.9279279279279279	3.984745536162027e-14	6.975096304931389e-185	3.677214769222719e-104	5.100172140182613e-100	1.7465586396950754e-129	6.221537308360646e-98	4.577988556380542e-99	5.162387255434343e-106	22.470495874429737	2.940353555537339e-98	1.4598486509128355e-98	95.19176890798865	2.6994367214654067e-98
-0.9219219219219219	8.089574055122896e-19	4.161386076376672e-184	1.6949765254011624e-103	3.163475712343013e-99	8.328104590892006e-129	3.3893767330425183e-97	2.2219870714948238e-98	2.3665123064358084e-105	65.1628199383904	1.513292400813344e-97	7.341278215339256e-98	112.27777353459958	1.4852654313088847e-97
-0.9159159159159159	3.879841790807828e-24	2.473406072536618e-183	7.774895451496246e-103	1.9497273348777266e-98	3.954825885320837e-128	1.8372528129760497e-96	1.0726374031670002e-97	1.0796974289909157e-104	127.938600961007	7.742378916167534e-97	3.671421223882205e-97	128.53750386641423	8.119606221645982e-97
-0.9099099099099099	4.396080914694919e-30	1.4646115443263726e-182	3.549045573063447e-102	1.193750288370051e-97	1.8703667366722795e-127	9.909228171368639e-96	5.150013297693481e-97	4.902645315649747e-104	100.02738980216316	3.937795004354623e-96	1.8260993821514352e-96	110.95742418831709	4.410276669143318e-96
-0.9039039039039038	1.176740328698099e-36	8.640106713536994e-182	1.6121843974967165e-101	7.259540316918749e-97	8.809360530587115e-127	5.3177236499707444e-95	2.459275582750156e-96	2.215613421271903e-103	27.70697365863439	1.9909388265495534e-95	9.033978662019037e-96	92.91967529485119	2.3801080583349925e-95
-0.8978978978978979	7.441472773141125e-44	5.07791455697748e-181	7.287925801687988e-101	4.384352174550969e-96	4.1321893791178366e-126	2.8393457905696054e-94	1.1680163391404878e-95	9.96535104469697e-103	2.1131552028356224	1.0006635331928266e-94	4.445746604661064e-95	71.28471589835968	1.2762257040445543e-94
-0.8918918918918919	1.1117328941762202e-51	2.973180710580552e-180	3.2785305460267226e-100	2.6294270966628263e-95	1.930342071004507e-125	1.5083682534057469e-93	5.517380805263223e-95	4.4609393864885975e-102	0.03961136961395139	4.999689125783746e-94	2.1766067972324312e-94	17.55589738563468	6.799207146911602e-94
-0.8858858858858859	3.9237860052996765e-60	1.734310546427071e-179	1.4677110448546906e-99	1.5658328802710323e-94	8.980625127020001e-125	7.972261888154395e-93	2.592141954486479e-94	1.9874451923380338e-101	0.00017701210055505532	2.4832610077575388e-93	1.0603724521549293e-93	1.0507268111241739	3.5990595363973946e-93
-0.8798798798798799	3.2716999790591753e-69	1.0078643198196959e-178	6.538647126300068e-99	9.258384722996191e-94	4.1609941106272735e-124	4.192064164494399e-92	1.2112278624701192e-93	8.812500469344872e-101	1.8725021400193827e-07	1.2261006803296189e-92	5.141287060929173e-93	0.014889893947522442	1.892865527029013e-92
-0.8738738738738738	6.444732974009542e-79	5.835081542265906e-178	2.8988198216003272e-98	5.435172684806701e-93	1.9200205720688288e-123	2.192968097760835e-91	5.6290311923633585e-93	3.8890039317938406e-100	4.6816347706760264e-11	6.018033494819565e-92	2.481613141207628e-92	4.985776760565972e-05	9.891233763131244e-92
-0.8678678678678678	2.9991603351624442e-89	3.3655918519078814e-177	1.278911533358799e-97	3.167866462174766e-92	8.823338043257988e-123	1.1412463797972873e-90	2.6018465860032836e-92	1.7080989991552045e-99	2.7655304174201212e-15	2.9363547047362317e-91	1.1928486647653073e-91	3.944058837748516e-08	5.135481189075125e-91
-0.8618618618618619	3.889781915299871e-100	1.9339517346140885e-176	5.614947785580894e-97	1.8330997157649584e-91	4.0381106773988195e-122	5.90816841619253e-90	1.1961054170708968e-91	7.466611300513386e-99	3.859508339227032e-20	1.4242596927576144e-90	5.712115010414734e-91	1.009464087690774e-10	2.649181983874651e-90
-0.8558558558558559	2.572584238542209e-100	1.107132211976418e-175	2.453222031326833e-96	1.0530857433818582e-90	1.840525286470865e-121	3.042533886784064e-89	5.468856256701019e-91	3.248409882171156e-98	1.272479756822634e-25	6.867499339821664e-90	2.726314715413775e-90	3.347322076840682e-07	1.3578206727392247e-89
-0.8498498498498499	1.1118392604842173e-99	6.31426813686878e-175	1.0666302373823251e-95	6.006124207484444e-90	8.354561063387318e-121	1.558508117596275e-88	2.4869234093504172e-90	1.406555549022124e-97	9.911366422457344e-32	3.2918482174804245e-89	1.297686928285195e-89	0.00028289060002249675	6.914694766436306e-89
-0.8438438438438438	4.7829553610309344e-99	3.587700974072961e-174	4.615054366948053e-95	3.4007419451723324e-89	3.776798138293172e-120	7.940633544842291e-88	1.1247779202200967e-89	6.061583265638269e-97	1.8238099524517716e-38	1.5686169051176185e-88	6.164105733954171e-89	0.056502173276192585	3.498674871168067e-88
-0.8378378378378378	2.0480123463029158e-98	2.030856080671137e-173	1.9871271806394772e-94	1.911607434401127e-88	1.700365182835943e-119	4.023968157634951e-87	5.059520006113865e-89	2.5999659992768626e-96	7.928462046355303e-46	7.430801694747922e-88	2.9242419292615617e-88	2.6732320375039813	1.7588715849740382e-87
-0.8318318318318318	8.728723436151703e-98	1.1452802043848766e-172	8.5145260768965e-94	1.066760774123312e-87	7.623930640908676e-119	2.028092218731247e-86	2.2635485862714243e-88	1.1099960197342459e-95	8.142572346281329e-54	3.49948403919006e-87	1.386694182559391e-87	30.44961470052382	8.785463047326901e-87
-0.8258258258258259	3.7029753094662013e-97	6.434489030063793e-172	3.630625287353406e-93	5.909855484146686e-87	3.404348253011025e-118	1.016564371829395e-85	1.0071827353447885e-87	4.717252051765643e-95	1.9755935549059164e-62	1.6384475573015645e-86	6.579485837617067e-87	92.66904554666765	4.360087031780077e-86
-0.8198198198198199	1.563625769154777e-96	3.6015221160241953e-171	1.5405963737873153e-92	3.250325188850645e-86	1.5139353981296927e-117	5.06729519530543e-85	4.457228786893403e-87	1.9959896382782602e-94	1.132392214802636e-71	7.626678871554567e-86	3.1267568863420547e-86	113.43319642890145	2.149936541657035e-85
-0.8138138138138138	6.5719877036017315e-96	2.0082964682281737e-170	6.505543747313545e-92	1.7746628332541392e-85	6.705003891465057e-117	2.511838726185285e-84	1.961825912929244e-86	8.41223880092693e-94	1.5334760443570946e-81	3.529650027313058e-85	1.4898541878587916e-85	75.45265440472245	1.0533097623336992e-84
-0.8078078078078078	2.74942948513776e-95	1.1156790730663374e-169	2.733803604940514e-91	9.619293763569702e-85	2.957393139344289e-116	1.238117036491651e-83	8.588083347610806e-86	3.534483751624073e-93	2.747698594221952e-85	1.6242245553354124e-84	7.124966314844256e-85	17.249670078346274	5.127274491935524e-84
-0.8018018018018018	1.1449073687083325e-94	6.174765662007351e-169	1.1432564469950551e-90	5.1761661398387185e-84	1.2990845944793352e-115	6.068290942313188e-83	3.739165553825223e-85	1.4831007519578178e-92	1.2117347566928871e-84	7.432100808553901e-84	3.4230170992396653e-84	1.0016770330099662	2.4798021183292206e-83
-0.7957957957957957	4.7454787968815955e-94	3.4046416787616907e-168	1.5127239351934502e-86	2.7650974852565508e-83	5.6830850782673715e-115	2.9572391003210847e-82	1.619197654996163e-84	6.237162502252334e-92	5.313879944843119e-84	3.381981534448697e-83	1.6532732289325873e-83	0.013889306690619985	1.1916466510343362e-82
-0.7897897897897898	1.95781497957181e-93	1.870217372835693e-167	2.2466459395962603e-76	1.4663902006193106e-82	2.4759920452916486e-114	1.4328567211033253e-81	6.97394329215239e-84	2.647112760055306e-91	2.3172957425800446e-83	1.5306682444080555e-82	8.031681705525658e-83	4.556689592510928e-05	5.689551025784723e-82
-0.7837837837837838	8.039798811226364e-93	1.023487431909966e-166	7.885141849417894e-67	7.720141136340324e-82	1.0743176325886957e-113	6.902345482196454e-81	2.9875898558621635e-83	1.148277589066352e-90	1.0048857150370124e-82	6.891501219811845e-82	3.925402123468603e-82	3.5324234129194614e-08	2.6990352227154587e-81
-0.7777777777777778	3.2862503150115126e-92	5.580109222759043e-166	6.538041683045367e-58	4.0349420909515282e-81	4.6423143278125206e-113	3.3055976566942787e-80	1.2730468648988191e-82	5.20007676060047e-90	4.3332854304650373e-82	3.0871896904337417e-81	1.9298727529766178e-81	6.469520228978626e-12	1.2721525730242129e-80
-0.7717717717717718	1.3370203817375274e-91	3.030907281610019e-165	1.2807051590840524e-49	2.0935608319514772e-80	1.9978127090572488e-112	1.5737832587331598e-79	5.396038184851913e-82	2.531720550871279e-89	1.8581606924389005e-81	1.376415957608424e-80	9.540149834328613e-81	2.79921636064057e-16	5.957581547282662e-80
-0.7657657657657657	5.414487356962699e-91	1.6401077291942163e-164	5.926713479113703e-42	1.078375341634717e-79	8.562358334994025e-112	7.44842190942145e-79	2.2753792329970984e-81	1.363893977718689e-88	7.923453662880413e-81	6.109784566277915e-80	4.7386931172748135e-80	2.861306668352927e-21	2.7720497093188616e-79
-0.7597597597597597	2.1825218053254597e-90	8.841824278591497e-164	6.47950761790026e-35	5.514298862498613e-79	3.654689075026084e-111	3.504220140134162e-78	9.5464937382189e-81	8.226130878903238e-88	3.35978117327762e-80	2.70137425454154e-79	2.3628659152897965e-79	6.909644124222676e-27	1.2815405863132257e-78
-0.7537537537537538	8.7567262333067e-90	4.748770388158415e-163	1.6735295185311893e-28	2.7992814291371753e-78	1.5535523374031247e-110	1.6387404911856618e-77	3.9860444202641125e-80	5.475816764622503e-87	1.4166827737032056e-79	1.1903288589648606e-78	1.1814988355197744e-78	3.941942245472096e-33	5.88659563394714e-78
-0.7477477477477478	3.497090643389382e-89	2.540915704514589e-162	1.0211464960415275e-22	1.4107130299207769e-77	6.576877759904302e-110	7.617372625219619e-77	1.6568982691258742e-79	3.90271529570103e-86	5.940176116250617e-79	5.230811855807194e-78	5.917602339886934e-78	5.312857090244196e-40	2.6865612853538945e-77
-0.7417417417417418	1.3901252913447798e-88	1.3544692377010767e-161	1.471994019209794e-17	7.057755319301839e-77	2.7728864694568707e-109	3.5193426856172765e-76	6.860052495437669e-79	2.890351777549159e-85	2.4768006535610343e-78	2.294303838973979e-77	2.9653574844990748e-77	1.6916453155915287e-47	1.2182328913084782e-76
-0.7357357357357357	5.500256486611974e-88	7.19312891835179e-161	5.012882030562409e-13	3.505341123014211e-76	1.1642945228464655e-108	1.616087943355695e-75	2.83119295210557e-78	2.177259401280589e-84	1.0269463313156542e-77	1.0054036450609284e-76	1.4850666907709882e-76	1.2724882657527256e-55	5.4886476286463865e-76
-0.7297297297297297	2.1661767174305614e-87	3.805715852029459e-160	4.0330468485594315e-09	1.7283421394390192e-75	4.868689491132648e-108	7.375676277297166e-75	1.166038931538965e-77	1.6468231193447079e-83	4.2341802517272185e-77	4.4069145018384734e-76	7.425149310908436e-76	2.2613175911843488e-64	2.456984723841688e-75
-0.7237237237237237	8.49154613167662e-87	2.0059712266253115e-159	7.665665009130117e-06	8.45989297230587e-75	2.027588261152027e-107	3.3454849379392613e-74	4.800336051178956e-77	1.241867758361468e-82	1.736024206150049e-76	1.9346088444118862e-75	3.702974077050235e-75	9.49363737836938e-74	1.0928045735645144e-74
-0.7177177177177176	3.313306515198863e-86	1.053374672256469e-158	0.003442574859794435	4.110888714494476e-74	8.409417931423866e-107	1.508079494940111e-73	1.9799694874616274e-76	9.301824115111865e-82	7.077941852066965e-76	8.517707665210042e-75	1.8404566665392836e-74	3.2179129389231693e-81	4.829327952846835e-74
-0.7117117117117118	1.2868218034882718e-85	5.510752224028551e-158	0.3655653133428835	1.9830892460201715e-73	3.473526314277158e-106	6.755934816097238e-73	8.20857376481221e-76	6.906916640186465e-81	2.8696103176139037e-75	3.766597180953481e-74	9.110047391330391e-74	1.2495047372110408e-80	2.1204923898543175e-73
-0.7057057057057057	4.974588554634763e-85	2.872160766492059e-157	9.229047418707621	9.496957087151233e-73	1.4288733928297377e-105	3.007678663530709e-72	3.435048450047837e-75	5.079163286870104e-80	1.1569205155040141e-74	1.6752424045542034e-73	4.4881929055413684e-73	4.842051535122558e-80	9.251132229007329e-73
-0.6996996996996997	1.914158450749426e-84	1.4913392991421636e-156	57.52197787609568	4.515047879946815e-72	5.853766811788722e-105	1.3306120581920115e-71	1.4585299264173298e-74	3.697182667674134e-79	4.638192024293746e-74	7.503138361302889e-73	2.199657463987592e-72	1.867136710802606e-79	4.010185155307477e-72
-0.6936936936936937	7.331292911473256e-84	7.714611201044812e-156	110.11023821327208	2.1309629862292817e-71	2.38833712553746e-104	5.849723226880049e-71	6.3205727250490985e-74	2.663218866458295e-78	1.8490918122184218e-73	3.3873207320656494e-72	1.0719746441217683e-71	7.164370350199047e-79	1.7272283492572348e-71
-0.6876876876876876	2.7948932839160526e-83	3.975772344439637e-155	120.38681303698458	9.984472120410604e-71	9.704530318650929e-104	2.5554851248597332e-70	2.8115278745850987e-73	1.898197827794172e-77	7.330485160986184e-73	1.5422615470144534e-71	5.192837475505911e-71	2.7354899722285834e-78	7.391915078195124e-71
-0.6816816816816818	1.0605517518236636e-82	2.041264653257964e-154	120.25334663186824	4.644189827907407e-70	3.927108744863731e-103	1.1093188868013578e-69	1.2894632750917017e-72	1.3385802415447338e-76	2.8898240423703613e-72	7.082485934911984e-71	2.499697837562848e-70	1.0393155034519872e-77	3.143361890701959e-70
-0.6756756756756757	4.0057190262784983e-82	1.0441538860044541e-153	121.09685948915539	2.1445218014148206e-69	1.5826909993087411e-102	4.78493219708444e-69	6.109979408494591e-72	9.338989158885954e-76	1.1328553611716246e-71	3.2791857140602167e-70	1.1954389103450897e-69	3.929296979116807e-77	1.328230213691165e-69
-0.6696696696696697	1.5059518558409687e-81	5.328928215599837e-153	98.2594174502866	9.83074914629866e-69	6.352977680580851e-102	2.0507998884093257e-68	2.9880776183566913e-71	6.446137714181024e-75	4.416130091993144e-71	1.5294369624104747e-69	5.678554929870119e-69	1.4782145204188654e-76	5.577111311528464e-69
-0.6636636636636637	5.635386216360635e-81	2.850525966495107e-152	69.77565103698974	4.473818967239177e-68	2.5410992787287e-101	8.73355636253012e-68	1.5024548432714202e-70	4.401889905202314e-74	1.7118808354434763e-70	7.177273786359059e-69	2.678847774220178e-68	5.533695096799006e-76	2.3271434087324094e-68
-0.6576576576576576	2.0990282375388507e-80	3.9555312938497315e-151	99.66112589859547	2.0211839480346013e-67	1.0157142871845255e-100	3.695489463096762e-67	7.72341117941612e-70	2.973831471732331e-73	6.598867784983623e-70	3.3839366805782744e-68	1.254874037627503e-67	2.061332888236686e-75	9.650349382961345e-68
-0.6516516516516517	7.78206548108189e-80	4.3912625783427895e-149	107.9521733526767	9.065023097295523e-67	4.12577292570957e-100	1.5536703076121807e-66	4.0335608010080835e-69	1.987604084688014e-72	2.529469797193492e-69	1.6004452590752025e-67	5.8364246343013204e-67	7.640753255425838e-75	3.977469247885401e-67
-0.6456456456456456	2.871795368233113e-79	6.951484531941018e-147	69.1361053330551	4.036153074576351e-66	1.8599033333088076e-99	6.490008458611449e-66	2.127502554235977e-68	1.314253370837867e-71	9.64170175469477e-69	7.581103585647371e-67	2.6949438568591056e-66	2.818248904610074e-74	1.6295404374703965e-66
-0.6396396396396397	1.0548582822672593e-78	1.0754772282879611e-144	14.483719952708475	1.7840292936312701e-65	1.2588269434229732e-98	2.6935495361382674e-65	1.1276529883954086e-67	8.597331153603224e-71	3.6546177833130086e-68	3.5912577229293045e-66	1.2353135109339566e-65	1.0343741072042176e-73	6.637206413233096e-66
-0.6336336336336337	3.8567080689460064e-78	1.6029701803968355e-142	0.75519752430309	7.828381306405245e-65	1.672334271678422e-97	1.1106881359564705e-64	5.982558354625207e-67	5.563951752732061e-70	1.3775084091237007e-67	1.6989832473506575e-65	5.6208708752657155e-65	3.7777311716989826e-73	2.6881686527627673e-65
-0.6276276276276276	1.4035291776499226e-77	2.3006710713386984e-140	0.009365115995058909	3.4101823189612396e-64	3.2332320112185913e-96	4.5503127131482226e-64	3.167485455273721e-66	3.562362373795488e-69	5.16309994630217e-67	8.017422540101967e-65	2.538680233001473e-64	1.3729020958229314e-72	1.0829188905641682e-64
-0.6216216216216216	5.0840306626275075e-77	3.1796709662974066e-138	2.745936958931657e-05	1.474751552830267e-63	6.784632294178343e-95	1.8521113535162448e-63	1.67001934995581e-65	2.256460922876489e-68	1.9243795636293359e-66	3.769910583533712e-64	1.1380811533553925e-63	4.964816363399473e-72	4.3406683781186916e-64
-0.6156156156156156	1.833061013293573e-76	4.231634822547815e-136	1.9022868205276534e-08	6.331341835656678e-63	1.4216865358946716e-93	7.489706015585628e-63	8.754705586233069e-65	1.4140100269569605e-67	7.132385763468886e-66	1.764800920344388e-63	5.063901868551865e-63	1.7865777012762981e-71	1.731954927951029e-63
-0.6096096096096096	6.578512909935062e-76	5.422911631001062e-134	3.113366642649927e-12	2.6984122398716386e-62	2.9268110152851578e-92	3.0090516419164867e-62	4.558352820005453e-64	8.766214522412338e-67	2.6287104485350947e-65	8.218848441858608e-63	2.2363134395979543e-62	6.397285331584985e-71	6.883185196458227e-63
-0.6036036036036037	2.349960707549472e-75	6.691988969701334e-132	1.2037838721948248e-16	1.1417117476833927e-61	5.902142202795175e-91	1.2010396140515585e-61	2.3555713477802164e-63	5.376586318358408e-66	9.63417369572351e-65	3.8055345450569436e-62	9.80180376025088e-62	2.2794214046829015e-70	2.7266899177366825e-62
-0.5975975975975976	8.355559511076871e-75	7.95199776477577e-130	1.099588418649716e-21	4.7955704658374285e-61	1.1652356977260775e-89	4.762595734972608e-61	1.2074861438814763e-62	3.2623914368330697e-65	3.5111545183347144e-64	1.7510445683129224e-61	4.263807124874199e-61	8.081809452740989e-70	1.077641164201174e-61
-0.5915915915915916	2.9571445048078932e-74	9.09904108571407e-128	2.372876325055232e-27	1.999676391441037e-60	2.2519749887431318e-88	1.8762249614377564e-60	6.137772473512122e-62	1.9583956190932425e-64	1.2724745902484734e-63	8.003567998875892e-61	1.8407761325534598e-60	2.851331233778741e-69	4.2539338290614694e-61
-0.5855855855855856	1.0417215321560226e-73	1.0025668641527521e-125	1.2097157920091776e-33	8.277797476921409e-60	4.260404619827421e-87	7.343062631162667e-60	3.0929675062583338e-61	1.1630535258157804e-63	4.585766728088632e-63	3.632759558569938e-60	7.886985760417014e-60	1.0010178290022263e-68	1.6794343181940736e-60
-0.5795795795795795	3.652690087469554e-73	1.0637251098031696e-123	1.4569843819190938e-40	3.4017744068049332e-59	7.889946755863414e-86	2.8550730337475076e-59	1.5449063473549698e-60	6.833353487421372e-63	1.6433816033730742e-62	1.636987422485829e-59	3.3536945003514915e-59	3.496962922043868e-68	6.641339821263551e-60
-0.5735735735735736	1.274841261016611e-72	1.0867854601809066e-121	4.1456223974636474e-48	1.3878158939826073e-58	1.430319092345322e-84	1.1028123170258248e-58	7.647865163683998e-60	3.9719427806769576e-62	5.8563694144639406e-62	7.321853050947964e-59	1.4152551836207179e-58	1.2156129366656802e-67	2.6351336819944095e-59
-0.5675675675675675	4.428753469010696e-72	1.0691941446616298e-119	2.7866992665787903e-56	5.6207444373105236e-58	2.5382089837558007e-83	4.231821129103724e-58	3.75192582453034e-59	2.284057277744436e-61	2.075305547821469e-61	3.250070817930868e-58	5.927095072733695e-58	4.204890274241933e-67	1.0509254878480461e-58
-0.5615615615615616	1.531401323500231e-71	1.0129025579189e-117	8.19603678022883e-61	2.259911626898706e-57	4.409175482359712e-82	1.613211803546612e-57	1.823978423510546e-58	1.2994091135307054e-60	7.313059908028892e-61	1.4315426043987974e-57	2.4634428557675865e-57	1.447335079282911e-66	4.2199948534955504e-58
-0.5555555555555556	5.2708257426963465e-71	9.240109289338154e-116	4.6718727608518754e-60	9.020377405800049e-57	7.497611861380666e-81	6.109295332574614e-57	8.786572529935559e-58	7.313406893538077e-60	2.562593246442725e-60	6.256195175184208e-57	1.0160955334974417e-56	4.957224349293987e-66	1.7087639245324413e-57
-0.5495495495495495	1.8057201151437874e-70	8.116800879135396e-114	2.63440787471605e-59	3.5743213489247286e-56	1.248027304246512e-79	2.298390877993391e-56	4.194128330498348e-57	4.072194150055591e-59	8.929428153916076e-60	2.7125321280578586e-56	4.15926293872736e-56	1.6895191711385913e-65	6.98517840917411e-57
-0.5435435435435436	6.157499153343598e-70	6.865797972617044e-112	1.4694556143948769e-58	1.4060414259792743e-55	2.0335777547385794e-78	8.589882859629381e-56	1.983709084689201e-56	2.2432213258330482e-58	3.094076191001661e-59	1.1667273267436372e-55	1.6896105362184275e-55	5.729843196915965e-65	2.8844478295928154e-56
-0.5375375375375375	2.0899718804877955e-69	5.592364784220891e-110	8.1079558099194e-58	5.490833470670709e-55	3.2436429374132255e-77	3.1891786911013965e-55	9.296563089074854e-56	1.2225051149032602e-57	1.0661092475741005e-58	4.978182167533423e-55	6.811520806914094e-55	1.9336479772194932e-64	1.2031785449581981e-55
-0.5315315315315315	7.060877757004083e-69	4.386299765513875e-108	4.4253509262344056e-57	2.1286980528866667e-54	5.064549982246748e-76	1.1762415866164523e-54	4.316889014083944e-55	6.591194919815372e-57	3.652882739062747e-58	2.1069818075539606e-54	2.7251339272684554e-54	6.493325171761078e-64	5.0663502806586246e-55
-0.5255255255255256	2.3744286331976865e-68	3.3128324333221075e-106	2.389271479602173e-56	8.192670493808734e-54	7.740771452437811e-75	4.309612215743789e-54	1.9861883683574577e-54	3.515705883704926e-56	1.2446092685190251e-57	8.845546657623737e-54	1.0819746751395122e-53	2.16976127616557e-63	2.150946916339097e-54
-0.5195195195195195	7.947704983820687e-68	2.409344903171675e-104	1.276041276244837e-55	3.130203320130895e-53	1.1581456788597348e-73	1.5685626842820854e-53	9.054594171292905e-54	1.8552217487379344e-55	4.21690264868819e-57	3.683415194797953e-53	4.263155283200559e-53	7.214592738416058e-63	9.192275678711622e-54
-0.5135135135135136	2.647930335558907e-67	1.6873175549559904e-102	6.741326885070689e-55	1.1872857135098533e-52	1.6962025033998137e-72	5.671340550955975e-53	4.0899223782208644e-53	9.685321207704828e-55	1.4207489053201495e-56	1.5213506121416566e-52	1.6669764223774287e-52	2.3870787804486354e-62	3.946916453918073e-53
-0.5075075075075075	8.781194235588569e-67	1.140166360190344e-100	3.5229581963070216e-54	4.470679851132926e-52	2.431799535588065e-71	2.036985674070065e-52	1.8304488621621223e-52	5.0022701272433327e-54	4.75997052106818e-56	6.232366408041036e-52	6.540459425458063e-52	7.859171253475772e-62	1.699350689742574e-52
-0.5015015015015015	2.8985636071556367e-66	3.117961280365087e-92	1.8211722860911109e-53	1.6711965643549992e-51	3.4128201726069957e-70	7.267866736238845e-52	8.117005361463552e-52	2.555966531050656e-53	1.58582164700039e-55	2.532302206620727e-51	7.061631907084503e-46	2.5747900752171387e-61	7.322713684468306e-52
-0.49549549549549554	9.523450377808407e-66	1.0005747287454962e-81	9.312708627711297e-53	6.201791079420961e-51	4.688507356219674e-69	2.575971704179862e-51	3.5663931373575324e-51	1.2920463557002708e-52	5.2537273993123324e-55	1.0204976930983632e-50	1.6398292843154807e-38	8.393865236530937e-61	3.152569120877064e-51
-0.48948948948948945	1.3661337965907175e-64	7.585631547695878e-72	4.710667348703807e-52	2.284769351469711e-50	6.305091028088646e-68	9.069615471193772e-51	1.5525920313601775e-50	6.461538533886317e-52	1.7307877435780616e-54	4.0788567714765396e-50	8.996157103375638e-32	2.7229352313881197e-60	1.3539062162296732e-50
-0.48348348348348347	6.255857133948692e-56	1.3586176672275746e-62	2.357058156137329e-51	8.356092353925084e-50	8.300106842010457e-67	3.172114780765351e-50	6.696994751991627e-50	3.1968973543062953e-51	5.67000107019417e-54	1.6169313224882505e-49	1.1659467699424933e-25	8.789577625940763e-60	5.79252735602095e-50
-0.4774774774774775	8.766264802673684e-48	5.748652684088175e-54	1.1666473492193737e-50	3.0338893168467876e-49	1.0695757979534205e-65	1.1020969445237324e-49	2.8621792227276586e-49	1.564791059931892e-50	1.8470791018040914e-53	6.357242105813025e-49	3.56996300427992e-20	2.8232861263807653e-59	2.4661609315145495e-49
-0.4714714714714715	2.9020550630287183e-40	5.746430822929666e-46	5.712028142181357e-50	1.0935329375093199e-48	1.3491959049872132e-64	3.8036479332391126e-49	1.2120144557591855e-48	7.577377614658895e-50	5.983438669596291e-53	2.4789504540216127e-48	2.5823315861373848e-15	9.024544062043571e-59	1.0438853551665077e-48
-0.4654654654654655	2.269655855869838e-33	1.357042953938483e-38	2.766448040311534e-49	3.912908020157756e-48	1.6659962675366647e-63	1.3040349300067878e-48	5.085255439285599e-48	3.630081833028506e-49	1.927432424101795e-52	9.587096918902707e-48	4.412895130705703e-11	2.292368881034074e-54	4.389768411767817e-48
-0.45945945945945943	4.193509899397053e-27	7.570983596513405e-32	1.3253669487399971e-48	1.38996237466329e-47	2.0137641099375875e-62	4.4410472766951844e-48	2.1140325219265714e-47	1.7204767604166018e-48	6.174053916481366e-52	3.67726681109721e-47	1.781552414141827e-07	2.4553277137047133e-46	1.8328656899072104e-47
-0.45345345345345345	1.830453217012847e-21	9.978708022474299e-26	6.281034719607472e-48	4.901647596463517e-47	2.3827513890588535e-61	1.502407559896282e-47	8.707719183184412e-47	8.067075403838432e-48	1.9666387363017328e-51	1.3988809526069837e-46	0.00016991748408485383	6.213726127802285e-39	7.594779305917254e-47
-0.44744744744744747	1.8875692508420306e-16	3.107131434841199e-20	2.944473779187921e-47	1.7159979317216084e-46	2.759843330823176e-60	5.048883362410306e-47	3.553783646162089e-46	3.742125362565317e-47	6.229334466288737e-51	5.277800981922762e-46	0.03828729720095559	3.714993440129418e-32	3.1220008907261904e-46
-0.4414414414414415	4.598439251536713e-12	2.2856421359121897e-15	1.3654180125428641e-46	5.9638549521800556e-46	3.129145007368579e-59	1.6854166325612586e-46	1.4370482358297903e-45	1.717336731208615e-46	1.9621019865427084e-50	1.974881852363431e-45	2.0389162902413394	5.247196249298953e-26	1.272788665516943e-45
-0.4354354354354354	2.646557368318063e-08	3.9720997390831776e-11	6.263325808051351e-46	2.057657199928986e-45	3.4729818370326684e-58	5.588855994573596e-46	5.757652969962983e-45	7.796999310481152e-46	6.145600960395326e-50	7.328995290296945e-45	25.7666634754321	1.7508943309904168e-20	5.144986851218437e-45
-0.4294294294294294	3.598449983892579e-05	1.6307800792781263e-07	2.8420114201879e-45	7.04781704486834e-45	3.7732440641766134e-57	1.8409499278969102e-45	2.2856693388477926e-44	3.502147579076388e-45	1.914123687426493e-49	2.69750619932131e-44	80.99988844201248	1.3802452781885574e-15	2.0617582411981603e-44
-0.42342342342342343	0.011558804761019507	0.00015817378672163988	1.2756398365344876e-44	2.3964693464114663e-44	4.012941656146449e-56	6.023720831252974e-45	8.990319286333915e-44	1.5562390219817284e-44	5.928414667892962e-49	9.846790756310466e-44	93.93453463779642	2.5705031076037164e-11	8.189444952511417e-44
-0.41741741741741745	0.877149630875569	0.03624469537548584	5.663850312192747e-44	8.089558558239111e-44	4.177787597885772e-55	1.9579122674064117e-44	3.503730299329337e-43	6.841527374175766e-44	1.8258721713620987e-48	3.5648466812227674e-43	88.6091624584015	1.1309816937515956e-07	3.2239294477792646e-43
-0.41141141141141147	15.725256606515783	1.9625399155753736	2.487579104726639e-43	2.710900131991886e-43	4.25760561205871e-54	6.321665493106598e-44	1.3529450128319781e-42	2.975532838262212e-43	5.591989054472243e-48	1.279972372007396e-42	38.37391176735165	0.00011757742393719271	1.2577445278862339e-42
-0.4054054054054054	66.60166653809604	25.182746854140422	1.0807455913365874e-42	9.018578662737845e-43	4.247369710623375e-53	2.0276324490520203e-43	5.1763507585408126e-42	1.2802987943198385e-42	1.70305727733473e-47	4.5579933172430814e-42	20.413703157439574	0.028902021296347693	4.8623350842511665e-42
-0.3993993993993994	66.64011703307385	79.49477852732154	4.6446338648780045e-42	2.9785084641735577e-42	4.1477595003968834e-52	6.46079659557773e-43	1.9622827156749038e-41	5.449953990347966e-42	5.157838658661356e-47	1.6097555296693064e-41	67.54655719381296	1.6863620881272778	1.8625973371144658e-41
-0.3933933933933934	15.752507863369383	89.33878110476803	1.974517264756966e-41	9.765541298742501e-42	5.54726391115955e-49	2.0453203981762096e-42	7.370453676182739e-41	2.295140336665895e-41	1.5534848421564332e-46	5.638442667289194e-41	65.79266910470247	23.858255854179713	7.069616314014731e-41
-0.3873873873873874	0.8796845375902301	88.67352669100264	8.30332096455972e-41	3.17856969521199e-41	2.2720438060027533e-41	6.434164369278035e-42	2.7429781035533855e-40	9.56226039194433e-41	4.653932873801086e-46	1.958715280913454e-40	15.903712650727384	91.45719365966394	2.6586462404528338e-40
-0.38138138138138133	0.01160559767163158	42.799657284205914	3.4540144937575735e-40	1.0270876912532799e-40	2.214283169790672e-34	2.0119965008208747e-41	1.0114562837931232e-39	3.9413662782334075e-40	1.3874435215402401e-45	6.7483300569136795e-40	15.09872495978662	144.65238803964118	9.90606727047527e-40
-0.37537537537537535	3.617190343466638e-05	5.351518190777544	1.4212743708532767e-39	3.2947964688004296e-40	5.098153619871091e-28	6.258202262451158e-41	3.6954767570777725e-39	1.6071926496525183e-39	4.121695160696395e-45	2.3058669315420934e-39	65.996575901516	170.15951513265028	3.6568622558632156e-39
-0.36936936936936937	2.6634129922383735e-08	0.15923787394725242	5.7851301394357065e-39	1.0493122832363391e-39	2.773038987481851e-22	1.938606390728085e-40	1.3378133910877305e-38	6.483716080283844e-39	1.2246126942954814e-44	7.814214282211257e-39	91.13684116678044	168.98060769302256	1.33744231770928e-38
-0.3633633633633634	4.633071093028482e-12	0.0011199968237069725	2.329323352915505e-38	3.3179023603375285e-39	3.5633815969419176e-17	5.994077894062941e-40	4.79874129856897e-38	2.5877061075001626e-38	3.67455325935725e-44	2.6263346968928985e-38	91.20453435311242	143.43656684698738	4.846125779387538e-38
-0.3573573573573574	1.903981455519213e-16	1.86109383998238e-06	9.277433879627459e-38	1.0113698388971097e-36	1.081762666799654e-12	1.8573466619618203e-39	1.7055871518006703e-37	1.0217410051744557e-37	1.1405184850913633e-43	8.754464604439756e-38	58.57526192209114	74.18002971945532	1.739653265521315e-37
-0.3513513513513513	1.8485013119532003e-21	7.306079236267402e-10	3.6551684311595577e-37	3.794814962618199e-30	7.758270988664746e-09	5.807636174666218e-39	6.00686747146346e-37	3.9911826755956585e-37	3.852571724584627e-43	2.8941829763183097e-37	10.6041378080976	13.414069942678662	6.186931156579349e-37
-0.34534534534534533	4.2397486588806654e-27	6.775851549160227e-14	1.4245193728674785e-36	3.398839362447921e-24	1.3145018451816264e-05	1.8529383445820548e-38	2.096379454678443e-36	1.5424010027623633e-36	1.529598832280661e-42	9.489498006182067e-37	0.4604482275639424	0.6372421155244362	2.179863875952034e-36
-0.33933933933933935	2.2973319846691076e-33	1.4845905571421244e-18	5.491750077593976e-36	7.191740456617872e-19	0.005261635444546879	6.129361955027072e-38	7.25055105517391e-36	5.896956205159354e-36	7.525787714048008e-42	3.0859491250405605e-36	0.004728874245685439	0.007329205859366635	7.608910927615072e-36
-0.33333333333333337	2.9408353251029737e-40	7.68445028090013e-24	2.0942793434367997e-35	3.595016245776808e-14	0.4975578815905326	2.1426591928433995e-37	2.485424018512667e-35	2.2304547467270666e-35	4.4501934262202647e-41	9.953507169170885e-36	1.1475899785295969e-05	2.002340763688462e-05	2.631192783125811e-35
-0.3273273273273274	1.2970923758115614e-47	9.39684829393574e-30	7.900232868357446e-35	4.2455329747718647e-10	11.115524229843404	8.04564320241295e-37	8.445668910317551e-35	8.346297111944739e-35	2.9180657570321387e-40	3.1844171243281454e-35	3.0414100337956914e-06	1.2939095405428283e-08	9.01401492793607e-35
-0.3213213213213213	5.528887683224024e-47	2.714656759388796e-36	2.9479941391417084e-34	1.184499171626042e-06	58.66740768918059	3.263136155026123e-36	2.8456899873682393e-34	3.0897915095663417e-34	1.9889487851740367e-39	1.010634833147093e-34	0.0016529124195460362	1.9758227640792626e-12	3.059271423780938e-34
-0.3153153153153153	7.270247328192884e-46	1.8527249665653924e-43	1.0881650627269675e-33	0.0007808218235213208	73.42546343744682	1.4169075094614513e-35	9.51123272687175e-34	1.131616889210022e-33	1.3621159829165134e-38	3.1823435446447537e-34	0.21268080724453972	7.128212463488728e-17	1.0286102086414766e-33
-0.30930930930930933	9.270005968427119e-45	1.647623094443608e-49	3.973236164083539e-33	0.12169329956798874	29.256354996427376	6.465769472383383e-35	3.1553339617326585e-33	4.100195608912629e-33	9.234536345009204e-38	9.94545827287015e-34	6.465022739285432	6.075501768442774e-22	3.426225113265819e-33
-0.30330330330330335	1.1461083363156256e-43	3.022132200607087e-48	1.435077716193184e-32	4.503136090840512	51.79631206168714	3.0388601481757538e-34	1.0399287413913002e-32	1.4697539708125703e-32	6.16018903499696e-37	3.0864776812129424e-33	46.4274801260248	1.22334286128381e-27	1.130609296864251e-32
-0.29729729729729726	1.3739951236560684e-42	5.43695437998639e-47	5.127290230607291e-32	40.64275439628726	77.53790488140073	1.4470219760447505e-33	3.4094201169003336e-32	5.21218255824287e-32	4.0336351471911236e-36	9.520572883057149e-33	78.7668482429505	5.8468257442364446e-34	3.6960714374322404e-32
-0.2912912912912913	1.597196593316129e-41	9.419939925420832e-46	1.8120985880808216e-31	104.18288683048208	28.221175509837973	6.90189226967715e-33	1.1140070608202854e-31	1.8286454319251288e-31	2.589994628466985e-35	2.9234431585996523e-32	31.570039310111852	1.74991434140274e-35	1.1970137121232467e-31
-0.2852852852852853	1.8003013200826239e-40	1.571819505993937e-44	6.335154103445546e-31	127.28673443951237	2.427362239697376	3.2739048963619454e-32	3.6370697405862325e-31	6.3470848286513565e-31	1.6301486243451373e-34	8.958826436734469e-32	2.9893039538628545	1.0935139694138679e-34	3.8405119654598915e-31
-0.2792792792792793	1.967640246161389e-39	2.5260013851161728e-43	2.1908567865182314e-30	125.15648481568886	0.04932406087691552	1.5377742287559134e-31	1.190619108060917e-30	2.1794856324589377e-30	1.0055601195252631e-33	2.750795582092525e-31	0.06686953908750541	6.693798147374218e-34	1.2207071011567963e-30
-0.27327327327327333	2.0852586716027014e-38	3.909830484141905e-42	7.494665362172848e-30	99.77223410289639	0.00023678073980348794	7.134260686307601e-31	3.925068504807752e-30	7.404037824749427e-30	6.078664644343202e-33	8.51358284608096e-31	0.000353386441061792	4.0138394488150976e-33	3.843873206183479e-30
-0.26726726726726724	2.1428315714518667e-37	5.829026265695489e-41	2.536132701937744e-29	90.3776298994236	2.685327260370216e-07	3.264363229647932e-30	1.3097567399261063e-29	2.4883883424190027e-29	3.600899949115882e-32	2.6782142273613424e-30	4.4119921799417064e-07	2.3576888539552626e-32	1.1991359420366775e-29
-0.26126126126126126	2.1351588864164306e-36	8.370894820980947e-40	8.48932617720936e-29	61.43123328255389	7.194678094968e-11	1.4718815229362904e-29	4.4475381848284675e-29	8.27375391754684e-29	2.0902932097761066e-31	8.653730537693317e-30	1.3013163460710215e-10	1.356600872737024e-31	3.706156415356796e-29
-0.2552552552552553	2.0629407207669568e-35	1.1580142112950183e-38	2.8109693028904094e-28	11.959245218289453	4.5539558257294134e-15	6.536705459653453e-29	1.544096508942395e-28	2.721585343842296e-28	1.1890240823696329e-30	2.9037529085945655e-29	9.067641374585284e-15	7.646396286629962e-31	1.1349190564734446e-28
-0.2492492492492493	1.93267227482208e-34	1.543317407385371e-37	9.207058557131757e-28	0.5586414579776039	6.809724764728626e-20	2.858468965422341e-28	5.497449686508954e-28	8.85678787120597e-28	6.627619251510436e-30	1.0204598929963042e-28	1.4926881501090825e-19	4.221828825297106e-30	3.443924188049357e-28
-0.2432432432432432	1.7556803494889806e-33	1.981685503635718e-36	2.9831033408350318e-27	0.006171931730859087	2.405781732226393e-25	1.2306276889162694e-27	2.0081224002938657e-27	2.851448221152773e-27	3.6199790602682176e-29	3.7659430759768485e-28	5.805421509340355e-25	2.2834081546127147e-29	1.035893997055409e-27
-0.23723723723723722	1.5464994875278627e-32	2.4518689172171065e-35	9.5609234585061e-27	1.6110479824770265e-05	6.898490886664599e-29	5.215569350180836e-27	7.50907166213636e-27	9.082173480545786e-27	1.9374774192643403e-28	1.4529524255002791e-27	1.2374946572685558e-28	1.2097777226717975e-28	3.0903023722624703e-27
-0.23123123123123124	1.32091021381827e-31	2.9234425105389956e-34	3.0312313854062696e-26	9.934860400341733e-09	3.696359902809544e-28	2.175926688404371e-26	2.861701396050884e-26	2.8618668226360107e-26	1.0161383166039478e-27	5.8025449427228926e-27	4.786033121638129e-28	6.278656540590282e-28	9.153834627523174e-27
-0.22522522522522526	1.0940047722791089e-30	3.359586858241479e-33	9.50679214426337e-26	1.4473666246130548e-12	1.9444454558393736e-27	8.936296877895408e-26	1.1052614933517363e-25	8.921648279785873e-26	5.2223035733672e-27	2.3701543783056213e-26	2.078640287029401e-27	3.1920301050530426e-27	2.69815710733938e-26
-0.21921921921921927	8.786024874158917e-30	3.721674723448298e-32	2.9495927140624394e-25	4.98148301219606e-17	1.0012737774164159e-26	3.612947659058244e-25	4.301284665903714e-25	2.7515586487336958e-25	2.630130627832551e-26	9.793078231084694e-26	9.796804809583978e-27	1.5896676599874762e-26	7.946135304587324e-26
-0.21321321321321318	6.842271316861037e-29	3.974914708311514e-31	9.054009248985764e-25	4.058489237846763e-22	5.047141520885039e-26	1.4381193216822205e-24	1.677866509850083e-24	8.395673603536127e-25	1.298129817020704e-25	4.057521073882317e-25	4.830349312423718e-26	7.755053672700437e-26	2.355111965861891e-25
-0.2072072072072072	5.167181607693604e-28	4.093910539619944e-30	2.7501117024103513e-24	3.3428458329089875e-24	2.490426248297981e-25	5.6366160884447475e-24	6.532432372523232e-24	2.534477754240672e-24	6.279325472169246e-25	1.6754159766984895e-24	2.421663126973069e-25	3.7059741458635233e-25	7.109719122529866e-25
-0.20120120120120122	3.7841534057223126e-27	4.0668937762714023e-29	8.269046612990132e-24	1.3644747487319176e-23	1.2029219516713293e-24	2.1758191787216603e-23	2.529960878898833e-23	7.570252894739585e-24	2.97715473024758e-24	6.866816056688543e-24	1.2130216643754923e-24	1.734838578590371e-24	2.225238088552064e-24
-0.19519519519519524	2.6876236639653174e-26	3.8976436356251354e-28	2.4631534161882863e-23	5.478983610639785e-23	5.68770126749379e-24	8.274417802217582e-23	9.723740048628671e-23	2.2376998856326704e-23	1.3836824754027847e-23	2.786767584575961e-23	6.012667491082907e-24	7.955268952702409e-24	7.376637400391711e-24
-0.18918918918918914	1.8513388014213348e-25	3.604658944467513e-27	7.279851967884089e-23	2.1640745152157487e-22	2.632519934662724e-23	3.1013004901919977e-22	3.702809669359379e-22	6.548720844708554e-23	6.305036836227631e-23	1.1183639137126013e-22	2.934678480453204e-23	3.573466995658896e-23	2.636251170940597e-23
-0.18318318318318316	1.2369937599893201e-24	3.2178246050332666e-26	2.1410492539387954e-22	8.409601806574458e-22	1.192729941744278e-22	1.146285230343842e-21	1.3956915238218086e-21	1.8994541211249313e-22	2.817370786195655e-22	4.435608722871236e-22	1.4069747967173624e-22	1.5724027936182104e-22	1.0201493703315921e-22
-0.17717717717717718	8.018213842544168e-24	2.773404539936843e-25	6.30039299948043e-22	3.21625693664623e-21	5.289908229103484e-22	4.181445056643833e-21	5.205131809395886e-21	5.47339913029222e-22	1.2348585482722587e-21	1.7385068958657938e-21	6.618254991920393e-22	6.777616536624033e-22	4.2223004416861674e-22
-0.1711711711711712	5.0431759327738996e-23	2.3085185892504045e-24	1.8726990517332516e-21	1.211150107251175e-20	2.296623042967172e-21	1.5069800910945387e-20	1.920883872633047e-20	1.5751827761314334e-21	5.310610051301144e-21	6.735248850660961e-21	3.052933050877429e-21	2.8617351426174515e-21	1.828007578708352e-21
-0.16516516516516522	3.078682213651162e-22	1.856247336160724e-23	5.707833951247348e-21	4.4935426570256813e-20	9.760383153505146e-21	5.373450805031033e-20	7.018581049927088e-20	4.619958397974571e-21	2.2417690882931423e-20	2.580253315764535e-20	1.3808243160603618e-20	1.1836449112139506e-20	8.094278265777511e-21
-0.15915915915915912	1.8248000232075258e-21	1.4422009563208296e-22	1.8207879613908762e-20	1.6439197952314953e-19	4.060500815974279e-20	1.8992150552380587e-19	2.541768261530309e-19	6.7687981845547845e-18	9.292916912682263e-20	9.779336919661566e-20	6.123655281951255e-20	4.79572037262791e-20	3.602610507393527e-20
-0.15315315315315314	1.050645378031231e-20	1.0829192698424972e-21	6.209097538825257e-20	5.936458027976711e-19	1.6535905971359456e-19	6.669768143591225e-19	9.137492982938216e-19	2.5431021048849615e-13	3.784908693927217e-19	3.6685257377179803e-19	2.663008629149165e-19	1.9033957406748919e-19	1.5933100958894635e-19
-0.14714714714714716	5.879509615561856e-20	7.860016101961929e-21	2.291891496599886e-19	2.1187793498027343e-18	6.591925631318243e-19	2.334300288207309e-18	3.2672382478095436e-18	2.261848657507637e-09	1.5155244347640933e-18	1.3625787639354942e-18	1.135730322719623e-18	7.400373423897118e-19	6.953032979966142e-19
-0.14114114114114118	3.200237731999888e-19	5.515256703310967e-20	9.122650167350563e-19	7.48528695410046e-18	2.5723698997738475e-18	8.170464492676928e-18	1.1646757394767569e-17	4.752764870685209e-06	5.9700350346235824e-18	5.0118856705657096e-18	4.750831587686429e-18	2.8186706924526034e-18	2.9816033553043874e-18
-0.1351351351351351	1.6957123883970788e-18	3.7416421734703533e-19	3.84724101790462e-18	2.6219296549934525e-17	9.826398874815382e-18	2.8713210063018145e-17	4.149279476798184e-17	0.0023599823615122004	2.3155450817499295e-17	1.8255850921495708e-17	1.9493855107563695e-17	1.0518253312767518e-17	1.253440750734321e-17
-0.1291291291291291	8.755485267186e-18	2.4543622883687983e-18	1.6820108243678805e-17	9.121688534461008e-17	3.674556922771489e-17	1.0171108886541198e-16	1.480780376353705e-16	0.2772821707033633	8.851800547053032e-17	6.583545206255092e-17	7.846695585950616e-17	3.8464011707793744e-17	5.1591359932642143e-17
-0.12312312312312312	4.41001938715223e-17	1.5567533525713834e-17	7.48887794264327e-17	3.157034943945717e-16	1.3452260715211585e-16	3.6439762159702055e-16	5.303185805274041e-16	7.768458544184643	3.3395914930368166e-16	2.3495412704705234e-16	3.098472779823033e-16	1.3791742065421675e-16	2.0778931687984323e-16
-0.11711711711711714	2.1693645385491128e-16	9.548927195336787e-17	3.357345055533216e-16	1.0884611681967213e-15	4.822296148510044e-16	1.3233210597113974e-15	1.9076850872217657e-15	54.19526841824058	1.2458415174761966e-15	8.293338760098667e-16	1.2002738611918751e-15	4.854953071281273e-16	8.189911612514604e-16
-0.11111111111111116	1.043419681065231e-15	5.665778652418551e-16	1.5067519386044521e-15	3.7415027600808236e-15	1.6936756834996492e-15	4.874222196485972e-15	6.891762699548353e-15	114.45007273054985	4.6085316622965355e-15	2.8939362803336398e-15	4.5613902890324965e-15	1.6824646570349329e-15	3.161993155137563e-15
-0.10510510510510507	4.912675477404399e-15	3.253803695289064e-15	6.753436100286165e-15	1.2826412992534089e-14	5.837076529148928e-15	1.8192404267485692e-14	2.4976265560680337e-14	108.05496154224463	1.697510387538374e-14	9.983190108329174e-15	1.7009489712386374e-14	5.77285699436163e-15	1.1987788462939779e-14
-0.09909909909909909	2.266998428412083e-14	1.810762460887277e-14	3.020467567128349e-14	4.3849804842389316e-14	1.9818391591029718e-14	6.868102092356266e-14	9.067045473312877e-14	43.15231052243252	6.263407721611084e-14	3.409572060409838e-14	6.228982147561134e-14	1.9834484116636568e-14	4.4864654126991825e-14
-0.0930930930930931	1.0271579342303337e-13	9.786260587260907e-14	1.3470292886547556e-13	1.4958346006335801e-13	6.69281836415534e-14	2.61901187913786e-13	3.2954574906034934e-13	5.148122057022176	2.3332115864477736e-13	1.1585105310397728e-13	2.2457138766513352e-13	6.964719654017498e-14	1.6748495050789393e-13
-0.08708708708708712	4.58581720089633e-13	5.156002848091917e-13	5.982919957972288e-13	5.112597624162673e-13	2.2967127709259837e-13	1.0094242123162235e-12	1.2025471134749322e-12	6.106092375868956	8.853256385022412e-13	3.965041432349477e-13	8.025124275457069e-13	2.581184612027438e-13	6.356131179614508e-13
-0.08108108108108114	2.0337295918238046e-12	2.6651410110296314e-12	2.643473429460379e-12	1.7778686227631439e-12	8.349998533256273e-13	3.9496986230400776e-12	4.452612818564896e-12	44.713670688163184	3.4503315312625824e-12	1.4045048313198524e-12	2.8916418164892342e-12	1.051238108975494e-12	2.528473693730339e-12
-0.07507507507507505	9.121893608323167e-12	1.3654854829097074e-11	1.1633256963317885e-11	6.565875098553517e-12	3.4271842754502556e-12	1.5842152083759632e-11	1.7154631938033644e-11	79.16899161585387	1.3899843827428705e-11	5.415196134319941e-12	1.0920477494888501e-11	4.870941730148117e-12	1.0973507738937224e-11
-0.06906906906906907	4.288420415479408e-11	7.044523500039805e-11	5.148850951281035e-11	2.8093750744341802e-11	1.687848460443645e-11	6.620018210725705e-11	7.19424874557643e-11	33.29360439109692	5.827736890378983e-11	2.4382560410216878e-11	4.636966058267387e-11	2.6054052368312885e-11	5.384421570611686e-11
-0.06306306306306309	2.2342471005588322e-10	3.7437508292624686e-10	2.364474725342074e-10	1.531345583706225e-10	1.0169631080907032e-10	2.9537465843240667e-10	3.4677081779041784e-10	9.034771823232633	2.588392728850303e-10	1.3550103708974426e-10	2.397257228594638e-10	1.603164254550156e-10	3.025381016456989e-10
-0.0570570570570571	1.3625911855092084e-09	2.1118419889423842e-09	1.2099083696566431e-09	1.0662452182159364e-09	7.327566923512321e-10	1.4594585508857394e-09	1.977028285109353e-09	44.05879050713753	1.2809040247461112e-09	9.283688168495573e-10	1.5460631970572195e-09	1.1268974068334465e-09	1.9224037073605284e-09
-0.05105105105105101	9.884150025296393e-09	1.3077688197877087e-08	7.669059684857417e-09	8.724317605651527e-09	6.116072792642053e-09	8.378400420458057e-09	1.3113160802010093e-08	79.30944666982086	7.795300304808819e-09	7.507982466747757e-09	1.190214219712771e-08	9.040039622045379e-09	1.3552086378977857e-08
-0.04504504504504503	8.34013368494231e-08	9.157679931883831e-08	6.436988113246755e-08	7.881297262640198e-08	5.8009872784264226e-08	5.800527319371601e-08	9.824162017842493e-08	33.785447489313526	6.408211375948331e-08	6.899887081808574e-08	1.0464345572087462e-07	8.341654672396028e-08	1.0593934394863468e-07
-0.03903903903903905	8.059372132849722e-07	7.376517134449383e-07	6.986472388605855e-07	7.850495463888323e-07	6.269594377119579e-07	4.7664339620952773e-07	8.305465880441602e-07	3.400165922940779	7.047895352881073e-07	7.144557722461457e-07	1.0455054505319679e-06	9.069655179262911e-07	9.622481845483657e-07
-0.033033033033033066	9.028085468399348e-06	6.789277042377261e-06	9.183554057019795e-06	8.893539237932568e-06	7.834633653774003e-06	4.308582645666653e-06	8.132801003497394e-06	0.08085111403774631	9.426819505378514e-06	8.375931354942274e-06	1.1911788134033869e-05	1.2190330411331313e-05	1.1232590719513026e-05
-0.027027027027027084	0.00011572286658122946	6.795400692046319e-05	0.00013264073449323455	0.00011313669981980577	0.00010948070904114225	3.9058697191872076e-05	9.109994545046976e-05	0.0006099675084463603	0.00013578921168858768	0.00010714260279882626	0.00014712549669835731	0.00020464549345811483	0.00017666759670118812
-0.02102102102102099	0.001527341926081861	0.000675417343087028	0.0018377132084162527	0.0014531907131984981	0.0015167665428629056	0.0003299013981046169	0.0010523459003227284	0.002486480425130703	0.0018481583630414785	0.0013462204226055421	0.0017647499166527172	0.0036982573929123	0.0031984800746053714
-0.01501501501501501	0.017854072868996172	0.006062272700563021	0.021551443582701158	0.016415547624697914	0.018088544359022376	0.00247269293135996	0.010942414923477563	0.033583284413075815	0.02124538663607426	0.01473458043861367	0.01841292168605274	0.05695515231322512	0.0509070925421909
-0.009009009009009028	0.16511279781355223	0.04584823571908669	0.19716593008082708	0.14758996208389769	0.1683914733006393	0.01595860908375886	0.09285905906209299	0.3415826200514122	0.19143024797920544	0.12897131363870704	0.1551206986317833	0.6344038677284553	0.583761890881324
-0.0030030030030030463	1.1362865305993748	0.2804074701034345	1.3467535615168589	1.000240275785605	1.1616696182804713	0.08709257110366513	0.6097742879809758	2.4574533269077268	1.2966304507433883	0.8607736046860222	1.0122346322811822	4.726098510530378	4.377025328185379
0.0030030030030030463	5.663275589821302	1.3573008865439897	6.730837708649255	4.984084569324163	5.802757944694159	0.39766051779702627	3.0222064679967198	12.190364666806735	6.471607892750042	4.2824704140914145	5.013007919554133	22.92452130091532	20.80042952012651
0.009009009009008917	20.30446578311357	5.150860335780261	24.482210728517384	18.132120871233386	20.869843794026988	1.5103899351338863	11.208684537258549	41.61671946791451	23.669100189926002	15.768844755287947	18.706908825473157	72.76520605646999	63.40984679491375
0.01501501501501501	52.81425225205733	15.30585660709933	65.2068730808577	48.46027167498721	54.459806521741015	4.761094488624965	31.188094633273995	99.53162462180606	63.80165699645959	43.157716827162155	52.73265180497551	156.19777217854846	130.64377022538022
0.021021021021021102	102.12564138249301	35.821351133364935	129.4701349251646	97.02084701154101	105.37322844943428	12.461694536099534	65.97378229912495	173.46970586252166	128.95693763697787	89.17189418856577	113.6012763310518	241.7445787026837	199.09540109736227
0.027027027027026973	153.34818458602967	66.94765467192357	197.88855334111742	150.74437795957715	157.17951018926394	27.16957485720024	108.90973004133701	234.68156255708504	201.50515316684243	143.2036603694214	191.20424084665441	295.81334710969287	247.91087626737118
0.033033033033033066	190.44437989314412	102.34792797832358	244.34898119295391	191.5786732419644	191.49359442430253	49.649674336801795	146.35729847417485	266.6402890798786	254.6086215357791	186.954238336203	260.23072304948045	315.3266084038746	269.3275974738741
0.039039039039038936	209.94941286833816	132.6907191580487	259.00181955614005	212.24210612047767	204.1179974501141	76.79964715633399	169.5658177197715	273.0686154044903	274.8936994580001	210.21660046492318	300.0571907548897	313.5652256019688	264.95994520427075
0.04504504504504503	217.17103832751357	152.68181143308632	250.0784472525348	217.30454648847424	202.12265339724644	102.00551168166609	180.0462960063651	262.81226223787064	267.4655932248683	215.69018188371572	309.06174982450136	300.1603901645843	246.3661679539016
0.05105105105105112	216.62814708140704	162.96678400030984	229.19338220310965	213.56832600443835	192.41737595384106	118.59652549472271	183.43826828401586	241.46993087689486	243.50463518748202	210.30842407336587	298.1629423545641	279.19683982416296	226.86499704602656
0.05705705705705699	210.01352290147017	166.10674574640035	203.0785100697533	204.91497398770784	178.03942816374524	123.59171048360028	183.28176933286886	212.7342827095286	211.34381758547264	198.40296772327656	277.95181909327005	252.67336761154996	212.68900550607535
0.06306306306306309	198.11731777018989	163.47030629402167	174.72561150165512	192.82604353661532	160.12413904197334	118.4704212390485	180.60163388796445	179.9925895920552	176.08081013087778	181.80986902076526	253.97180376960637	222.4869139107298	203.04407857405516
0.06906906906906896	181.83019229100697	155.78929275839087	145.9309508293245	177.75595592028142	139.63766198324814	107.048106323693	175.48647943351685	146.3382782580586	141.28265225741342	161.75975573204482	228.34372548276014	190.9048078285197	194.2872249378291
0.07507507507507505	162.222084885467	144.3970072746128	118.22206822769135	159.9560674645556	117.88317479719703	93.06971780440946	167.79387250003612	114.25273430061385	109.66697466981164	139.63982493515172	201.91349567887002	160.2016882307313	183.34687175763443
0.08108108108108114	140.50750937335877	131.1199640490862	92.91609519914857	139.94429658618975	96.42069044486156	79.19634580355877	157.32190793238567	85.52476766989048	83.07524012942194	116.98211529565289	175.23652125341604	132.12212928806065	169.03966368079824
0.08708708708708701	118.02181308760727	117.55921818359839	71.04245663873772	118.63572948293012	76.7505121894509	67.05410155263463	144.03069867001886	61.347888666684305	62.36408895628144	95.27024050209387	148.889102700638	107.61345127178413	151.83462007857938
0.0930930930930931	96.13205199465112	104.73960606289124	53.298299657873194	97.19215007945414	59.96363704997851	57.46771699347953	128.27420671857078	42.39693567794471	47.49481548496879	75.7299039872376	123.54307374079266	86.91160289722139	133.07625535536116
0.0990990990990992	76.0874775577156	93.18106877147613	40.0147007430882	76.7787390903177	46.528762994639955	50.57019336235643	110.86772624005779	28.825182498728473	37.815291612699944	59.15023571807181	99.92738874783525	69.81149148284659	114.26559387865859
0.10510510510510507	58.86571642789005	83.08936723374558	31.12641998172194	58.37311880559089	36.29593861073682	45.92059035785659	92.95567316747226	20.270904287168527	32.36769066345158	45.795253268273804	78.72023204988938	55.92484811846782	96.58932782934205
0.11111111111111116	45.061343895903875	74.50323042197732	26.178809371862435	42.6621993043358	28.683763758476264	42.748520690765005	75.76467088108285	15.964362692077833	30.091861361532693	35.44973865809329	60.430724896277376	44.82699041019174	80.72928433459634
0.11711711711711703	34.84198861512159	67.374059491051	24.402515038530147	30.00555419440007	22.947181895379263	40.274158948546905	60.35900323620199	14.926511286415957	29.924954970068512	27.58652406604237	45.32600247691054	36.0958446620708	66.90522843847093
0.12312312312312312	27.978668133208526	61.58866669196598	24.849509424335416	20.44445080303765	18.41669752074472	37.96905200977814	47.48145773089938	16.174209802871108	30.867508540253638	21.58493473355912	33.42508706583213	29.301151484161217	55.04311963018709
0.12912912912912922	23.939178524672975	56.95555860388619	26.550670348204246	13.749655338499048	14.638160083605122	35.66016302878607	37.503744967511736	18.853383441103563	32.062015117943055	16.91374233059804	24.545055938665737	24.00330138326212	44.956135156258185
0.1351351351351351	22.01847321322626	53.18892964448099	28.649803076415747	9.502363396154657	11.396640584149916	33.470404195365894	30.46322303956752	22.27961632794151	32.876203254461345	13.222659570930691	18.36905317826585	19.78655460873216	36.46998618814058
0.14114114114114118	21.473493123287085	49.92309651333697	30.48808385573353	7.192516692090193	8.65428454839774	31.661999592594526	26.1436305459062	25.916396559698107	32.95705670660511	10.338195597117302	14.510433191533904	16.31185830902691	29.47463831080257
0.14714714714714705	21.633889474342894	46.76759250599244	31.636868946964896	6.310728415110577	6.454428504126401	30.470720073819447	24.163299354628464	29.335806732638105	32.231051482025805	8.199931565945308	12.561045808153764	13.356972500829716	23.91681840633138
0.15315315315315314	21.971852964662	43.385765619712124	31.890524437431225	6.413028135964755	4.839299396210218	29.995582578703246	24.050824379148914	32.19224356544504	30.85028785800295	6.784854471032662	12.122936277294471	10.821292861144412	19.760780307411252
0.15915915915915924	22.12835213942838	39.56564289072228	31.23283492320932	7.150062175766795	3.8059420198284575	30.166600408976816	25.30293421555352	34.2176050472846	29.10347276579312	6.053888781668637	12.827266860776247	8.695320406850714	16.94467661618514
0.1651651651651651	21.904138211011386	35.25648046949298	29.787466029240477	8.266062762287476	3.3002918987795535	30.77759527260769	27.427067296450943	35.23097073446763	27.31806968601334	5.931540339519043	14.344055987751153	7.012278461358625	15.351591327147824
0.1711711711711712	21.22912439684609	30.56101732340809	27.760900138187854	9.58066937094848	3.2343384675098417	31.553730955337052	29.972785646472634	35.15068717111527	25.777241830120357	6.311230271736308	16.3850575829422	5.803217373611767	14.802633107088022
0.17717717717717707	20.123565081146282	25.691109322269217	25.386346722052217	10.966788180046452	3.5089585025748935	32.22328767881634	32.55486006248134	33.9988926876329	24.666719442290976	7.071873351593425	18.701766648668354	5.069447579465901	15.069294079261244
0.18318318318318316	18.661052440575478	20.90524018471035	22.877215762199903	12.33291113015109	4.0309189965264425	32.572883632086175	34.869207385814654	31.893579604344197	24.056211738114293	8.0937460051007	21.080966932487126	4.774994184976242	15.8967343479144
0.18918918918918926	16.939019382918868	16.448020697725518	20.396807192047014	13.612663952953165	4.720412976908731	32.47729363787752	36.70187203021689	29.02833148161936	23.91056108678768	9.268119703309157	23.340399492320792	4.853554120079981	17.029173640947874
0.19519519519519513	15.058637618205948	12.50630698479199	18.046780212904004	14.760389417597494	5.511009294217728	31.904517031027407	37.93091156460797	25.64346987096589	24.119827292995488	10.500680166367157	25.326442215211934	5.221644814927199	18.231354513724824
0.20120120120120122	13.113316266489772	9.188072836210207	15.8722077698309	15.74991924030223	6.345927921880573	30.902224524904202	38.521131797557175	21.994083659770038	24.535894377191365	11.711370772507053	26.914384300357597	5.791189504677217	19.303626134423514
0.2072072072072071	11.183539328775467	6.522431276305514	13.877432623329096	16.57376683698104	7.17405783157533	29.573582055000163	38.51202230407025	18.320435614833297	25.005414610080276	12.83333904149203	28.01060392708019	6.478161775357563	20.09082470783678
0.21321321321321318	9.335409416289428	4.474407105446589	12.04563680112439	17.240919248698543	7.9476309593376255	28.04988852811781	37.999940029232654	14.824997782004585	25.393215820472868	13.812464949297118	28.55522552209267	7.206950658556622	20.48623510637897
0.21921921921921927	7.620723474403761	2.9666360530431115	10.356026245869987	17.772561393808388	8.622045026033565	26.46563958729396	37.11643963025661	11.658455477052895	25.59475153993097	14.60768714144919	28.523774027413452	7.911791154726829	20.431868979369078
0.22522522522522515	6.077304490764715	1.9012923136869069	8.794979394265292	18.196059657417447	9.157429689475716	24.939400002466453	36.00537570312322	8.915021976159945	25.539391448291486	15.19159499347358	27.92677407505271	8.53694276770171	19.915786808771983
0.23123123123123124	4.7292285645431775	1.1779371151877869	7.360277202253095	18.538196353048185	9.521167100943916	23.561781583157803	34.80170655927274	6.6357702828522545	25.187832890128206	15.550582253293449	26.806869682876222	9.036818020741984	18.966790234330865
0.23723723723723733	3.587198702954964	0.7054897616606053	6.059696222432746	18.818926732400453	9.690535985741034	22.39019933615351	33.61464974364785	4.817663874125741	24.52689849085518	15.684070286109204	25.233623902055236	9.376540318391616	17.64675379147478
0.2432432432432432	2.6495029877074154	0.4084455347741648	4.906353236677143	19.04684381887439	9.654784394796337	21.44906212351034	32.51702168498121	3.4256076168373206	23.564075869755566	15.602673199688757	23.296568790061343	9.532824652331026	16.041101652417453
0.2492492492492493	1.9038309533808957	0.22856300909106	3.9132632598953694	19.217161028135788	9.416150194025734	20.733646851913026	31.541456162538076	2.4050441434857217	22.322982545822907	15.325518952364497	21.09728502458639	9.49476949795138	14.248271947214656
0.25525525525525516	1.32989785138189	0.12360529231424096	3.0889433476385078	19.312481689496963	8.989589483964505	20.215988587619183	30.68303004621589	1.693203258408909	20.839950758622315	14.877162976604204	18.741328030354495	9.264105941943981	12.369252680456672
0.26126126126126126	0.902535927060606	0.06458629151183276	2.4349864272936212	19.306061254111942	8.40121186084547	19.851498913852183	29.90688948426206	1.227860628577394	19.16133518929094	14.284601097665906	16.330736107277673	8.85458218654407	10.49830225886878
0.26726726726726735	0.5947741146655676	0.032599828789590064	1.9456936408044287	19.166811901047346	7.685631972265364	19.58549433258294	29.158924056804576	0.9531900277135688	17.34096768824315	13.57481947835855	13.957705510207715	8.290372158237732	8.715767109209944
0.2732732732732732	0.38046399117581087	0.0158910637193839	1.6092906661276027	18.865038249400914	6.882604219375442	19.35921447205652	28.37741812283994	0.8228701431832014	15.43731356674387	12.773153276054689	11.699834305817216	7.603610848973419	7.083540338975646
0.2792792792792793	0.2361681387116232	0.007478941199597758	1.4100119419790338	18.377857930758495	6.033392394062413	19.115155019563943	27.503854181030192	0.8009702796436794	13.510173564574915	11.902519336809233	9.617144181823315	6.831327584438272	5.643270060946928
0.2852852852852852	0.1422262294122389	0.0033975289978880295	1.33035955602212	17.6934277911078	5.177330735812058	18.801631704988637	26.49152891249824	0.8612895869881178	11.617081323918029	10.98339793235327	7.7509018799130045	6.012146252265661	4.417026139227122
0.2912912912912913	0.08308418333715994	0.0014893993411555962	1.35302584717278	16.813401730525484	4.3489639703776115	18.376482757818486	25.311228913340056	0.9858060048387896	9.809764803750085	10.034307459377482	6.124091694054771	5.183141884684693	3.409845401989722
0.29729729729729737	0.047074562809577745	0.0006299093319478136	1.4622054963156306	15.753408413395201	3.5760309819599483	17.8097793766167	23.953778307106628	1.1627684223079064	8.131121169627345	9.072465881153683	4.7432503347961905	4.3771937952447395	2.6134338226943092
0.30330330330330324	0.02586706294451455	0.0002569593172035382	1.6442368227986646	14.54167911909178	2.8784076382856405	17.0854047563779	22.42973003054049	1.3848018141627427	6.613098512404783	8.114361804625808	3.601278368329737	3.6210753597210292	2.0103066144641906
0.30930930930930933	0.013783998443036584	0.00010108304001474657	1.8876624417842203	13.216220288877013	2.2679782575632417	16.201409647956094	20.766784083835276	1.6472382129328607	5.275721812567649	7.1760456671332165	2.6807982019619034	2.934394233497742	1.5777612659929248
0.3153153153153152	0.007122833651690577	3.833858920906489e-05	2.182877435134174	11.821081134318492	1.749286875467664	15.16915227336105	19.005673227177553	1.946763582161521	4.127300788946867	6.273066239944335	1.95764005712916	2.3293699387082074	1.2912572294449083
0.3213213213213213	0.003569173833592175	1.4017239127707735e-05	2.5215505399663076	10.402309641365946	1.320744318990451	14.011356989967297	17.195278903170564	2.2803905228628123	3.1656691361727485	5.4200874799001015	1.404098365739197	1.8113300027612564	1.1269716047138578
0.3273273273273274	0.0017342498943638991	4.93958120625185e-06	2.895981363443245	9.004136641322756	0.976139815597032	12.759346004704849	15.387661024122394	2.644724949698769	2.3801691617924985	4.63030099959932	0.9916971051683692	1.3797353885142598	1.0634748499677202
0.33333333333333326	0.0008171075700832327	1.6774888469229125e-06	3.2985151128570984	7.665805927581822	0.7062213883706329	11.449782976479463	13.633542389227987	3.03548082246803	1.7540326685053833	3.9147873855319775	0.6933144099063256	1.029516081082657	1.0826012861248155
0.33933933933933935	0.0003733075290333962	5.489324382227421e-07	3.7210915815543877	6.4193115522308535	0.5001557520240847	10.121299906362736	11.978616960442844	3.4471991099370083	1.2668168332521115	3.2819751263792973	0.48462473856535926	0.7525053194113966	1.1696681103805255
0.3453453453453452	0.00016537576383391278	1.7307028094179728e-07	4.15496640544253	5.28814207901977	0.34674102752212665	8.811356751260263	10.460879502809473	3.8731358901941015	0.8966161748566623	2.737308703802481	0.34490527119385206	0.5387969421961059	1.3132279179836304
0.3513513513513513	7.103838185035909e-05	5.256917622083506e-08	4.590613455667481	4.286989830615919	0.23531020301127759	7.553615940419238	9.10902247464803	4.305293579056049	0.6218643295621817	2.2831824261823455	0.25731299132548985	0.377902512205718	1.5045346772588226
0.3573573573573574	2.9588938251957676e-05	1.538194044983308e-08	5.01779742904338	3.422276624989666	0.15631902869182654	6.376017917322802	7.9418266951395005	4.73457550885279	0.4226381097859044	1.91913939339265	0.2087681237842108	0.25964116233797274	1.7368755220387577
0.3633633633633633	1.1950339456584999e-05	4.33544276703942e-09	5.425793202701383	2.693282967019718	0.10165260200866448	5.299637789445623	6.9683902902458446	5.151046517361267	0.2814623577064535	1.6422879812457005	0.18958216532542613	0.17474566877628822	2.004883328725686
0.36936936936936937	4.6799946199973095e-06	1.1769921631206993e-09	5.803720982829428	2.093644343536831	0.06470840788122699	4.338304195700572	6.188995211852566	5.544281315023876	0.1836763759632496	1.447858716228676	0.1929521262961343	0.11520687797944308	2.3039073902880225
0.37537537537537546	1.7771532638197046e-06	3.0775891557624473e-10	6.140961870193324	1.6129896937486912	0.040321668197553874	3.498882226483783	5.596397786659466	5.903779324887361	0.11745792103691818	1.329814261540378	0.21441533912121244	0.07440283995349241	2.6294873685354188
0.38138138138138133	6.543656988408752e-07	7.750453742228592e-11	6.427616148851196	1.2385334631527636	0.024595283414894604	2.782069720692645	5.1773424383087985	6.21942077670422	0.07361155925198927	1.281431967226856	0.25132891898892207	0.047069517880394665	2.9769515014579846
0.3873873873873874	2.3363662035425429e-07	1.879785594893522e-11	6.654966031522402	0.9564829602379338	0.014685905651982174	2.183532141257479	4.91412805788709	6.481935335126883	0.045220785185437505	1.295796901484563	0.30241025437478286	0.029169511547040766	3.341143717241953
0.3933933933933933	8.08962696856873e-08	4.390782582384364e-12	6.815905839167226	0.7531768586939233	0.00858391085681213	1.6952026709627648	4.7860966496723965	6.683352457959362	0.02724497412333238	1.3661674629263838	0.36735293413361003	0.017707523782587796	3.71627441230142
0.3993993993993994	2.7176631135469672e-08	9.87683454608005e-13	6.905305856282089	0.6159205472063741	0.0049113991028550096	1.3065953635828793	4.770956898704613	6.817402701632318	0.01611960354938836	1.486200142779825	0.4465173447311376	0.010529943783425363	4.095884231766842
0.4054054054054055	8.88031427006921e-09	2.1395745596431192e-13	6.92028148851957	0.5335242995702316	0.002750811408791604	1.006012907155387	4.845895652783912	6.87984165750616	0.009396187107316484	1.6500407951068434	0.5406863523494658	0.006133869882043267	4.4729074025033775
0.41141141141141135	2.8592188258637755e-09	4.463380755693007e-14	6.860346718711029	0.49657841015397014	0.0015081758067618093	0.7815695722523835	4.9884641261980125	6.868673107468412	0.005440014821723695	1.8523046872914009	0.6508727458390806	0.003500140122073455	4.839819608240742
0.41741741741741745	9.671794570907196e-10	8.966472727610385e-15	6.727439792997882	0.49751541864911464	0.0008094288607181056	0.6219880444909333	5.177250778786826	6.784255003842797	0.00319033396039144	2.08797607010417	0.77816491720426	0.0019565211443359734	5.1888542047118555
0.4234234234234233	4.367484604765223e-10	1.7345861756750148e-15	6.525818903367778	0.5305149764648096	0.0004252467112536527	0.5171615790227623	5.392368726380831	6.629280413534989	0.0019790035527411055	2.352260656898313	0.923599168017988	0.0010713929394560665	5.512269385031053
0.4294294294294294	3.6781590316688234e-10	3.231342011475916e-16	6.261835534685177	0.5913044033804015	0.00021869497505881387	0.45849766899694044	5.615792882026579	6.408634837495709	0.0013991246385334057	2.640422556078028	1.0880499280239122	0.0005748139782793625	5.802647725496428
0.4354354354354355	4.923183701394847e-10	5.796685489223716e-17	5.943602229287503	0.676900447512107	0.0001100961691726334	0.43907536460481483	5.831582374200981	6.129140449529175	0.0012135956965015785	2.947632406539494	1.272132282038533	0.00030224952049203146	6.053208594410013
0.4414414414414414	7.573365749474048e-10	1.0013453262698072e-17	5.580578972218881	0.7853278513197812	5.425517565775873e-05	0.4536560933443974	6.026019175428264	5.79920593143495	0.0012938881714455422	3.2688471535893773	1.4761140584767447	0.0001559191968277496	6.258113502954998
0.44744744744744747	1.1935297485816916e-09	1.6656869793894744e-18	5.183107568115871	0.9153401359611292	2.6172529777562276e-05	0.4985888193887008	6.1876864438894446	5.428406966533728	0.0015806888388534561	3.598735196154381	1.699837103038046	7.914956358127957e-05	6.412744910502028
0.45345345345345334	1.8817698920273543e-09	2.668128450085349e-19	4.7619258686674995	1.0661589539037966	1.235907005353179e-05	0.5716465853413747	6.307501780378331	5.027026541417204	0.002059774282017539	3.9316542892013895	1.9426491579666132	3.9902665059205405e-05	6.513940469274912
0.45945945945945943	2.9556833615333393e-09	4.115500654669492e-20	4.327693410154932	1.2372411738514173	5.712963479951e-06	0.6718248814134836	6.3787129861440155	4.6055857029789475	0.002748169729719373	4.261684016327981	2.2033489859954054	2.0522610015265678e-05	6.560167277037438
0.4654654654654655	4.621663862515845e-09	6.112800845725893e-21	3.89055711891603	1.4280777632853037	2.5850721234961896e-06	0.7991246081942627	6.396858026992671	4.174394310894696	0.003687094287861682	4.582710021763534	2.48014805072121	1.154267534440204e-05	6.551624330503189
0.4714714714714714	7.19345160739215e-09	8.74296398059978e-22	3.4597806802176	1.638025357123055	1.1450367974684266e-06	0.9543349484663425	6.35968730423759	3.7431478690338613	0.004939334765790363	4.888553517650091	2.7706522365658723	8.054561278513628e-06	6.490265832604056
0.4774774774774775	1.1144660396184756e-08	1.2041411816226398e-22	3.043454574866015	1.8661697663460022	4.964800310684971e-07	1.1388250899359242	6.2670450821510055	3.3205911907779875	0.006589527815839926	5.173136798647359	3.0718668099820037	7.6434636915069e-06	6.3797429932301215
0.4834834834834836	1.7186432201130327e-08	1.59696701972807e-23	2.648296405023673	2.111220127317572	2.107267600413588e-07	1.3543488714790675	6.120707741807462	2.914263085845438	0.008746410490932393	5.430673525779606	3.380227140860031	9.252344616577003e-06	6.225267096957738
0.48948948948948945	2.6381160412660775e-08	2.0394541511631974e-24	2.279543706996816	2.371432474859563	8.755342843119078e-08	1.6028631525711723	5.924178898983488	2.5303291554197003	0.011546479835933657	5.655871326837985	3.6916566781843843	1.2583674362128701e-05	6.033401490072999
0.49549549549549554	4.0308013525729984e-08	2.5080207952546437e-25	1.9409346639915648	2.644561865518305	3.560919751984511e-08	1.88635889028662	5.682444695620872	2.173502841697211	0.015158736751676128	5.844133767917674	4.001652377512733	1.7806413249177766e-05	5.811794381560719
0.5015015015015014	6.130251840739074e-08	2.9699374159183746e-26	1.634766526826373	2.9278425042301675	1.4177079639770729e-08	2.206703280442463	5.401696094270535	1.847048703910236	0.019790322235644687	5.991748961362322	4.305396294685986	2.5435909780146916e-05	5.568867639422732
0.5075075075075075	9.280144650026855e-08	3.3865873397824276e-27	1.3620174835288137	3.2179954598260343	5.5251864018640214e-09	2.565491557785962	5.089028188907118	1.5528569478422374	0.02569291806688315	6.096052969121032	4.597890489186467	3.631490599876839e-05	5.313478869659182
0.5135135135135136	1.3983657331538435e-07	3.7185699921030675e-28	1.1225153485496924	3.5112634035706054	2.1078643242179036e-09	2.9639078384716395	4.752128939370098	1.291574804590861	0.03316980190383399	6.1555576971242205	4.8741108313564885	5.1659532765374577e-05	5.054574879742001
0.5195195195195195	2.0973769421995415e-07	3.931771278400951e-29	0.9151357378744849	3.80347135347649	7.871798003453351e-10	3.402595448859924	4.398971047278623	1.062778535471185	0.042583433695721325	6.170035082340139	5.129173894710192	7.315492463752739e-05	4.800854161346383
0.5255255255255256	3.1312805856494424e-07	4.003124234542681e-30	0.7380131669237416	4.090111692623204	2.8776688861789734e-10	3.8815382936995357	4.037520793673763	0.8651695605226039	0.054363415969681785	6.140551936729099	5.358509949240936	0.00010309723912134094	4.5604544016847095
0.5315315315315314	4.6532603640958e-07	3.924717273018719e-31	0.5887504483700519	4.366450826128327	1.0297775295544773e-10	4.399955805452663	3.6754765838668892	0.6967792561046336	0.06901462125444134	6.069452680541002	5.558034253539288	0.00014458633379064157	4.340678466008775
0.5375375375375375	6.883077916792456e-07	3.705238198183562e-32	0.464614507920608	4.6276538447203	3.6073004087489304e-11	4.956214767061862	3.3200478531526167	0.5551690354748281	0.08712522007955223	5.960290191432908	5.724308451715226	0.00020177844288016015	4.147769068023228
0.5435435435435436	1.0134400804537984e-06	3.3683895241100357e-33	0.3627098954781097	4.868922578473626	1.2369741764386866e-11	5.547761738117107	2.977782131552153	0.4376150608990659	0.10937427630272084	5.817707920990372	5.854683966391768	0.00028021221285984743	3.98673877420212
0.5495495495495495	1.4852638758665995e-06	2.948674828598891e-34	0.28012449434783065	5.085641556580958	4.152357983639489e-12	6.171079899892284	2.654444753298728	0.3412699809771401	0.1365385065465852	5.647279093982711	5.9474198584734275	0.00038722511895395725	3.8612583840610664
0.5555555555555556	2.1667031127849516e-06	2.4855920671394193e-35	0.21404493115491674	5.273525732572878	1.364811816835006e-12	6.821673857973635	2.3549522481277094	0.263297122724431	0.1694977312053719	5.455311035505843	6.001768678482188	0.0005324809583472704	3.7736033699260605
0.5615615615615615	3.146194287375792e-06	2.0175839086859418e-36	0.16184175269353987	5.428763466455989	4.3971779209262536e-13	7.494085316658494	2.0833571665342316	0.20097533741222978	0.2092384803216398	5.248624330048337	6.018025307299788	0.0007286329638939658	3.7246551681265494
0.5675675675675675	4.547389003917476e-06	1.5770447571981242e-37	0.12112643755837191	5.5481482300611455	1.3971382133249705e-13	8.181941602698394	1.8428792215481282	0.15177502212081243	0.2568551637768222	5.034317514837131	5.997535587933405	0.0009921511419891298	3.71395183803779
0.5735735735735736	6.542281266921516e-06	1.1880608346908117e-38	0.08978370508813178	5.629192846520764	4.524570898897214e-14	8.878037821669782	1.6359753598207294	0.11340761507811012	0.31354817738541835	4.819528312115885	5.9426635703542035	0.0013443466604331226	3.73978101757628
0.5795795795795795	9.368864292391243e-06	8.864297253693695e-40	0.06598339414199104	5.670220786927564	1.740672907521014e-14	9.574452048616365	1.4644398136022125	0.08385206484959756	0.380618300694461	4.611202031044269	5.856718297696162	0.0018126303760940563	3.7993072014137828
0.5855855855855856	1.3354739344715236e-05	1.2097393019716596e-40	0.04817648129456921	5.670430095258329	1.1572592543548958e-14	10.26269146862563	1.3295243655620714	0.061362433600684184	0.4594567546978734	4.415876790205773	5.743843117151418	0.0024320467099940173	3.8887250869075887
0.5915915915915915	1.8948494654854887e-05	1.4535053987907378e-40	0.03507969426847546	5.6299268380015075	1.4314397566830394e-14	10.93386588420088	1.2320689458123346	0.0444609878101205	0.5515303340922477	4.239493738321501	5.60887237074926	0.003247127791545655	4.003430962795758
0.5975975975975976	2.6761160379820163e-05	3.267572414382129e-40	0.02565276634406092	5.549726496589179	2.2679837480249175e-14	11.578883589600425	1.1726331865503856	0.031920955617118774	0.6583611141611897	4.0872386245422385	5.457161893383553	0.004314115772858183	4.138204721470634
0.6036036036036037	3.762064160759141e-05	7.515376984416866e-40	0.01907178322772591	5.431723341652298	3.7790721390303724e-14	12.18866337026226	1.1516205593663709	0.02274269671683456	0.7815003606260739	3.9634190456907277	5.294400925966003	0.0057036030502884685	4.2873959150554315
0.6096096096096095	5.264275220930551e-05	1.7233800108421092e-39	0.014701394440719797	5.278629442978963	6.331847368181318e-14	12.754355402009578	1.1693880697630121	0.016126442229049447	0.9224964437724952	3.871379630524539	5.12641377943877	0.0075036403384840305	4.445108217036693
0.6156156156156156	7.332333468357197e-05	3.937281355008607e-39	0.01206797616926558	5.093886472742967	1.0582877168652425e-13	13.267563169438422	1.226336037387291	0.011444108467101548	1.0828567754578682	3.8134554509907925	4.958959834128319	0.009823360563699654	4.6053775867614535
0.6216216216216217	0.00010165697105902306	8.961657938172533e-39	0.010835199042426165	4.881554755566244	1.7620715783511435e-13	13.720558245541513	1.3229741157327808	0.00821204132587752	1.264004046061058	3.7909621933843414	4.797540236980074	0.012797161756968782	4.762340286931739
0.6276276276276276	0.000140288981416793	2.0321541185114932e-38	0.01078290827382461	4.64618502694028	2.9220991364320286e-13	14.106479901403542	1.4599612908750905	0.006065957676059128	1.4672273317821964	3.8042201623521055	4.647219007120295	0.016589483867502773	4.91038763158259
0.6336336336336337	0.0001927087799564568	4.590937294979703e-38	0.011789781982616728	4.392679023366109	4.826173318387094e-13	14.41951204599524	1.6381190624978748	0.004738847503091221	1.693628961398704	3.852608076908256	4.512465245220568	0.021400201997696384	5.044304933194853
0.6396396396396395	0.0002634942182471753	1.033290894720392e-37	0.013819898362890848	4.126145311488189	7.938624449625678e-13	14.655030905763008	1.8584182990437597	0.00404219935797577	1.9440683628520865	3.9346418648735297	4.397021850961645	0.027470641316353565	5.1593925881837235
0.6456456456456456	0.00035861828751707493	2.316970202886764e-37	0.016913105190243843	3.8517566657096736	1.300534308815828e-12	14.80971809140854	2.121941346864948	0.0038506125256995865	2.219104438132286	4.0480732550122225	4.303804683144378	0.03509019623349941	5.251567623877298
0.6516516516516517	0.00048583146131646744	5.176008529210489e-37	0.02117893096359465	3.5746148477923008	2.1219382384083452e-12	14.881635193636793	2.429821858207139	0.0040896534433032495	2.5189383216591477	4.190002865430141	4.23483454866129	0.044603507836331026	5.317444370273574
0.6576576576576576	0.0006551350066439179	1.1519835862434268e-36	0.026793687825776947	3.2996278755762636	3.4480871988604255e-12	14.870257713729611	2.7831654987532866	0.004726687063045445	2.843358642913797	4.3570026374941255	4.1912028739969065	0.05641811879547931	5.354393259715015
0.6636636636636637	0.0008793627271105946	2.5543150255721284e-36	0.03400037403780237	3.031403858454034	5.580312660138348e-12	14.776467872330535	3.182955225985826	0.00576434939327496	3.19169161802116	4.545242804072076	4.173070478351401	0.0710124839159082	5.360577133412943
0.6696696696696696	0.0011748907549087877	5.6426039803795946e-36	0.04311097149394884	2.7741643050485663	8.994433929244258e-12	14.602507552319015	3.6299452216974233	0.0072363086321917194	3.5627584175437432	4.750619046849789	4.179697596154268	0.08894416752365158	5.334964869243745
0.6756756756756757	0.0015624970817732576	1.2418287712067088e-35	0.05451073748467636	2.5316785603875864	1.4438576264216079e-11	14.351894225381924	4.124547840255953	0.009204973917804787	3.954842281144309	4.968876033881763	4.209502234419783	0.11085800665348337	5.2773226486878695
0.6816816816816818	0.0020683943851934265	2.7228328849376207e-35	0.06866409867715044	2.307219791693	2.308396260521874e-11	14.029304104286174	4.666718117229216	0.0117608399252169	4.365667759676411	5.195724090249133	4.2601431228626545	0.1374939627166435	5.188183744434191
0.6876876876876876	0.0027254612041205254	5.947815247422807e-35	0.08612176126966069	2.1035417924962867	3.675632092326949e-11	13.640427887776928	5.255840480895111	0.01502319225700189	4.792394252149499	5.426946309737388	4.328622929094316	0.16969432569892026	5.068798311905283
0.6936936936936937	0.0035746974524709864	1.2944082048313804e-34	0.10752864956938663	1.9228748804096405	5.828940432499653e-11	13.191805276501807	5.890622323371887	0.01914193538430783	5.231625665390202	5.658493945176709	4.4114070589468914	0.20840987625378793	4.921065274648524
0.6996996996996996	0.004666930397503341	2.8064831646643823e-34	0.1336322734392241	1.766938374390832	9.206262200147493e-11	12.690644912573358	6.568999012147909	0.02430033678958869	5.679437561546776	5.886568412710232	4.504553222447555	0.254704555175709	4.7474489655196335
0.7057057057057057	0.006064796308511658	6.062211948695858e-34	0.1652911028332679	1.6369665839929628	1.4481496208403255e-10	12.144636530802044	7.288054744550152	0.03071850490879624	6.131422583836343	6.107688712978973	4.603846990849487	0.30975814007615826	4.550883681582941
0.7117117117117118	0.007845020704762968	1.3046000072258178e-33	0.2034824963263866	1.533744938015878	2.26871601836933e-10	11.561761925449204	8.04396335230167	0.03865743300202034	6.582754282697779	6.318743517693513	4.704938767387558	0.37486638952719964	4.334669692565195
0.7177177177177176	0.010101016184139246	2.7970570113743257e-33	0.24930969276733264	1.457652817205348	3.539840421542812e-10	10.95011086941615	8.831952736470027	0.048423445892251823	7.028268728560679	6.517027602685154	4.803477911883932	0.4514380897309775	4.102364479731341
0.7237237237237237	0.012945810869368869	5.9745202751854104e-33	0.30400733455492734	1.4087098134464522	5.500780484558106e-10	10.317707423499575	9.646296044278769	0.06037288213694451	7.462562525763508	6.700262736020433	4.89524016732871	0.5409884323522939	3.8576730538211237
0.7297297297297298	0.016515312246561182	1.2714012597494887e-32	0.36894495188463744	1.3866224820365274	8.513384901101578e-10	9.672351200863396	10.480331984604199	0.07491683176479999	7.88010507149682	6.86660355557442	4.976245009674578	0.6451281689178737	3.6043410990778244
0.7357357357357357	0.020971900296333872	2.6955054399437237e-32	0.4456278044696734	1.3908291411911775	1.3122536559806265e-09	9.021477169183303	11.326515823579175	0.09252573077178582	8.275362173576616	7.014629392155939	5.042860059794661	0.7655480312430059	3.346054420094623
0.7417417417417418	0.02650833008685321	5.693454653915111e-32	0.5356944558288209	1.420540856328915	2.0145178849873373e-09	8.37203654212823	12.176501620947933	0.11373358999014041	8.642927491492472	7.143323403058997	5.091890243058193	0.9039979821927372	3.0863477459535784
0.7477477477477477	0.033351907245253616	1.1980907078334192e-31	0.6409104504545788	1.4747773773931454	3.08008374378308e-09	7.730400290138442	13.021255187794283	0.1391416098342321	8.97765773474575	7.252040762215476	5.120649945331644	1.0622609692858676	2.828525398970175
0.7537537537537538	0.04176887989458033	2.511781271114912e-31	0.7631574810828857	1.5523974294430718	4.690209399790313e-09	7.102285836940626	13.851196103350015	0.16942090610773886	9.274807174815932	7.340467988146609	5.127016985046754	1.2421209965002842	2.575595698003297
0.7597597597597598	0.05206896782755799	5.246290378999493e-31	0.9044174765300926	1.652123349044242	7.113126031641793e-09	6.4927066417993515	14.656365967875615	0.20531404802409425	9.530156829246788	7.408575758817573	5.109467791111617	1.445325506838599	2.3302202780711987
0.7657657657657657	0.06460992415484898	1.0916950151055705e-30	1.06675111411473	1.7725605777447893	1.0744039378908576e-08	5.905943625781481	15.42661894164235	0.2476350904824809	9.740133676665819	7.456567742966164	5.067093737609926	1.673542277591279	2.0946788096039812
0.7717717717717718	0.07980199689357599	2.2632312580041608e-30	1.2522703675317637	1.9122129434949264	1.616269404908163e-08	5.345536799685099	16.151829581857317	0.2972677711763861	9.901915468113637	7.484828053265326	4.999599129139989	1.9283112675257688	1.870848930985815
0.7777777777777777	0.09811212866993142	4.674500925210586e-30	1.4631048429040052	2.0694949642970344	2.4215823560068402e-08	4.814294997685429	16.822112095071496	0.35516154202171213	10.013517109804878	7.493869885941621	4.90728184447021	2.210992113959128	1.660200601548157
0.7837837837837838	0.12006770287448724	9.618788821703606e-30	1.7013618327303115	2.2427425872285274	3.6134689420389905e-08	4.314321311139126	17.42804442376347	0.4223251163132062	10.073855191001638	7.484287749514658	4.790998118599594	2.5227082491475845	1.463803566734858
0.7897897897897899	0.14625961547489888	1.9718980805900375e-29	1.9690802278755704	2.430223829714062	5.370185185297736e-08	3.84705164123478	17.96089012687313	0.49981724036358177	10.082787992971006	7.456715405661099	4.652113360951778	2.864288878877167	1.2823462226432023
0.7957957957957957	0.17734442476564366	4.027426155026e-29	2.2681786678568843	2.6301507249157243	7.948667224025073e-08	3.41330373209523	18.412810829223698	0.5887344431850146	10.041129206530572	7.411791259810775	4.492441256777978	3.2362103290051483	1.1161638847730229
0.8018018018018018	0.2140453083662934	8.195017218246823e-29	2.6003985735629622	2.8406938014915655	1.1717629230856136e-07	3.013334089300998	18.77706212515733	0.6901955815271675	9.950634564524021	7.350132467798677	4.314173667330806	3.638538504073421	0.9652743082416425
0.8078078078078077	0.25715153971530835	1.6613128841172056e-28	2.9672429861137672	3.0600000663882265	1.7203857631345991e-07	2.64690031312848	19.04816623355151	0.8053230810584213	9.813961614799133	7.272318494132426	4.119804021580968	4.070874401337723	0.8294182687383664
0.8138138138138138	0.3075161872270651	3.355307999781622e-28	3.3699124206717808	3.28621512769619	2.5156652415096924e-07	2.3133265618188776	19.222055405007968	0.9352208775447266	9.634603869800848	7.178884298235687	3.912046971042539	4.532304768958029	0.7081030832580817
0.8198198198198199	0.36605174031574345	6.751384882330739e-28	3.8092392226815504	3.5175097149177783	3.6637096771210174e-07	2.0115700899657822	19.29618105186169	1.080949183376383	9.416801522434405	7.07032277074819	3.6937570566927325	5.021360074816156	0.6006471102653487
0.8258258258258258	0.4337233797122169	1.3534212087297476e-27	4.285622172845938	3.7521104493171835	5.314112212307252e-07	1.7402870646996123	19.26958476738224	1.243496342388889	9.165431769730276	6.9470955257476135	3.467849014816879	5.535981950322904	0.5062235001771276
0.8318318318318318	0.5115396367939441	2.7030423324671685e-27	4.798963311855365	3.988334310436049	7.67683368448539e-07	1.4978961342082608	19.142928768988725	1.4237481860563748	8.88588249761474	6.809650707069595	3.2372221336154645	6.073502182113842	0.4239017471460984
0.8378378378378377	0.6005402295703345	5.378393819637947e-27	5.3486091319526965	4.224625858671677	1.1045250310371081e-06	1.2826384981605994	18.918484778450903	1.6224554619989622	8.583913621666674	6.658446113297369	3.0046907760107433	6.630635137648314	0.3526859003998112
0.8438438438438438	0.7017809225957353	1.0661844866351146e-26	5.933298395852884	4.45959592877085	1.5827462426086928e-06	1.0926334989961	18.600081870555428	1.840200065351156	8.26551072990491	6.49397570534261	2.772922821789177	7.2034852265669285	0.29154860766494045
0.8498498498498499	0.8163153348674086	2.105679427354422e-26	6.551118881709378	4.692060223691519	2.25886147653164e-06	0.9259290100490594	18.19301530889515	2.0773609578600145	7.936735824883397	6.316797443815204	2.5443873726307893	7.7875706211468625	0.2394604668954352
0.8558558558558558	0.9451737133836089	4.1431667514012694e-26	7.1994753053045475	4.921076028181256	3.210781616313557e-06	0.7805461360343913	17.703919773413883	2.334080800783523	7.603579914951129	6.127560413084604	2.3213126272484477	8.37786399435564	0.19541444138091135
0.8618618618618619	1.0893387992684822	8.121812625043807e-26	7.875070530029186	5.145975138883874	4.545431126897955e-06	0.6545179598654832	17.140611605058552	2.6102344474012296	7.271821969934059	5.927029319207401	2.1056543919483572	8.968850496032028	0.15844533682350131
0.867867867867868	1.249719036012277	1.5861857544199757e-25	8.573901937852067	5.366391081252906	6.4088901268890514e-06	0.5459222645331763	16.51190569375486	2.9054005307750956	6.946898355146291	5.716104686232231	1.8990752648831415	9.554602594723411	0.1276445404220168
0.8738738738738738	1.427119502189102	3.0862832693691662e-25	9.291274501045747	5.582278757276428	8.999829631948845e-06	0.4529083281619726	15.82741337477222	3.218837434179488	6.633786317185557	5.495837399917855	1.7029341386437005	10.12887078712033	0.10217037826524676
0.8798798798798799	1.6222110897316426	5.982715066504195e-25	10.021831670338166	5.7939248418444285	1.2587218074092689e-05	0.37371803342020515	15.097328147836038	3.5494649380359737	6.336904448188337	5.267436635041559	1.51828532123703	10.68518854473449	0.08125455844836918
0.8858858858858858	1.8354985882308785	1.1554250726802312e-24	10.759604690698588	6.001947514863042	1.7533536452827265e-05	0.3067016488793334	14.33220618136316	3.8958527922335042	6.060032337740146	5.0322706248967455	1.3458862918474712	11.216989256633946	0.06420523591764768
0.8918918918918919	2.067288469726009	2.223137514717537e-24	11.498080386206258	6.2072844718712	2.432505730640939e-05	0.25032872997128014	13.542748415267601	4.256217362172685	5.806250869662852	4.791860161211252	1.1862128928640396	11.717732366734028	0.05040726569633969
0.897897897897898	2.317657290361491	4.261594074342781e-24	12.23028683981956	6.411168584722155	3.361112921656795e-05	0.20319465172640688	12.7395906495015	4.628427338755327	5.577903869105852	4.547865122718959	1.039480616986476	12.181035422743888	0.0393202097148954
0.9039039039039038	2.5864217280614046	8.138777726818124e-24	12.948895755482116	6.615091068934477	4.625487469187408e-05	0.1640233258781516	11.933107335025294	5.0100192874452425	5.376581085063658	4.302064697118339	0.9056705771898957	12.600808377539499	0.03047463549432849
0.9099099099099099	2.873111351915365	1.5485591396954144e-23	13.646339654710669	6.820752535600613	6.33982664814714e-05	0.13166667309650695	11.13323391354983	5.39822354287058	5.2031218311747285	4.056332264685699	0.7845587436317587	12.97138623480073	0.023467199070741768
0.9159159159159158	3.1769452625341215	2.935472727914567e-23	14.314941455016948	7.030002841002824	8.654520729576461e-05	0.10510141941976728	10.349311534585826	5.790000639572929	5.057638024240364	3.812606138319212	0.6757470878498456	13.287656026314934	0.01795494614130352
0.9219219219219219	3.4968137472057252	5.543832479388594e-23	14.947053430850477	7.244771172720625	0.00011766701183801643	0.0834237671254417	9.589956870271434	6.182088115657286	4.93955486996035	3.5728574961824577	0.5786953811392184	13.545174159097524	0.013649200152056284
0.927927927927928	3.831266054400727	1.043095547879373e-22	15.535202095628113	7.46698830310254	0.00015933558818414275	0.06584245731810766	8.862958608635934	6.57105714613474	4.847667057333188	3.3390568973711434	0.4927525396381791	13.74027037984343	0.01030933877069019
0.9339339339339339	4.178505305718901	1.9553305319050136e-22	16.07223518961904	7.698503376363859	0.00021489064607800782	0.05167069755925638	8.175201090864542	6.953378070813903	4.780208039630299	3.113140741853622	0.4171865815677417	13.870134967929289	0.007736694758727699
0.93993993993994	4.536391428307312	3.651728848209463e-22	16.55146673274333	7.940997952940137	0.0002886484276458483	0.040317376079363226	7.532614519184671	7.325493493529093	4.734929798370151	2.8969789320822414	0.35121245053920624	13.932886274245945	0.005768756555053263
0.9459459459459458	4.9024528078494045	6.7945276425310025e-22	16.966816018289798	8.19590029560139	0.00038616076178702184	0.03127792753482385	6.940150243050505	7.683897262158255	4.709190400712084	2.6923448279279665	0.2940171519272463	13.927616352299506	0.004273789846917146
0.9519519519519519	5.27390713451694	1.2595127902237123e-21	17.312936491583773	8.464303031493907	0.0005145346812066178	0.024125156706434513	6.401778866751112	8.025217309374343	4.700046660537927	2.5008883746113924	0.24478183735978537	13.854413154635832	0.003145955141271859
0.957957957957958	5.647691647299224	2.326101273873841e-21	17.585330678374397	8.746887352501039	0.0006828243966609067	0.0185002684545428	5.92050833513181	8.346300058854673	4.704349287617671	2.3241130423414282	0.2027006474293247	13.714358560968018	0.0023009582632612423
0.9639639639639639	6.020502683746247	4.279938643889482e-21	17.780447695747277	9.043856817929713	0.0009025090720980967	0.014104296719941959	5.49841875835716	8.644293895718816	4.718838045161687	2.1633569640090746	0.16699627869035244	13.509502330148376	0.0016722406513060381
0.96996996996997	6.388844122403018	7.84566062571982e-21	17.89576038133861	9.354883598736802	0.0011880715499631652	0.01069007401826323	5.136710533161705	8.916729075921143	4.74023462120059	2.019778410263066	0.13693237372038683	13.242812890347073	0.0012076937356784074
0.9759759759759759	6.749083975908998	1.432863140013583e-20	17.929819695729627	9.679069656975143	0.0015576948859387612	0.008054836894862891	4.83576229827746	9.161591416769731	4.765331141711585	1.8943455145147587	0.11182294019888217	12.918106664703542	0.0008668657579896084
0.9819819819819819	7.097518067070585	2.6071336137144486e-20	17.8822847637606	10.014924898828701	0.002034095197372367	0.006033522925147528	4.595195408315073	9.377387175585381	4.791072502467335	1.787829966147649	0.0910390859958717	12.539958339635993	0.0006186191427645821
0.987987987987988	7.430439412132522	4.726127390675199e-20	17.75392769435578	10.360363790383435	0.002645510820590799	0.0044927813999225815	4.413941898804092	9.563196687554756	4.814630962866446	1.7008042375328525	0.0740134129879564	12.113595090134716	0.00043919094936998806
0.9939939939939939	7.74421165903225	8.535545611159804e-20	17.5466131235759	10.712721302285148	0.003426868998868248	0.0033256928186212757	4.2903133156824955	9.71871459455225	4.833471720643281	1.6336418050031902	0.060242444687013605	11.644778256323946	0.0003106070183895536
1.0	8.035344697067933	1.5358226039910555e-19	17.263253228932406	11.068788376258123	0.004421152152068669	0.0024471714355522984	4.222068262467397	9.844274847263241	4.8454084648836115	1.5865197678452123	0.04928747453758096	11.139676300538852	0.00021940126501526094
1.006006006006006	8.300570380279963	2.753181889677906e-19	16.907739731734612	11.424866409167695	0.005680986055100496	0.0017900098631318043	4.206477043745798	9.940859092406269	4.848648180941559	1.5594232614445787	0.04077421616513537	10.60473305367284	0.00015559435906943968
1.0120120120120122	8.536916200069054	4.9171449819466235e-19	16.484855107561348	11.776839556353591	0.007270471797378058	0.001301514484073289	4.2403823214131355	10.010087550650601	4.8418247503741085	1.552151096838626	0.034391617397926684	10.046535280854446	0.00011189009174060697
1.0180180180180178	8.741774710679245	8.749345476916819e-19	16.000165835466305	12.12026299300398	0.009267282011706738	0.0009406744321462404	4.320255219646252	10.05419203138151	4.824021148289046	1.5643221325363648	0.029890169957918506	9.47168346445138	8.305252059939635e-05
1.024024024024024	8.912966558602635	1.5510390907958126e-18	15.459901011589778	12.450464667089577	0.011765039334802913	0.0006758044111694675	4.442246789155776	10.075971297995114	4.794780286400442	1.5953819871883936	0.027080009504408493	8.886669428852104	6.543209154177751e-05
1.03003003003003	9.048795094727202	2.7393954749112924e-18	14.870820015559715	12.762657554428609	0.014875991169624602	0.00048260189401519015	4.602235148926552	10.078729570817602	4.754104779731449	1.6446098239961007	0.025829059023034024	8.29776403444649	5.6614058408193304e-05
1.0360360360360361	9.14809075358173	4.820274001606007e-18	14.240073137934843	13.052059007242487	0.018733989336971818	0.0003425615877545695	4.795868948084914	10.066199512604047	4.702446125585987	1.7111250696111504	0.026061424724175206	7.71091767059937	5.516745660138267e-05
1.0420420420420422	9.210243661206858	8.450334680067752e-18	13.575059150216443	13.314013489420988	0.023497775914789316	0.00024169385160696124	5.018608021275826	10.042451563056101	4.6406839725517495	1.7938940617911259	0.02775620948550106	7.131675705511766	6.0477516252533416e-05
1.0480480480480479	9.235223272545488	1.475915451192506e-17	12.88328372852728	13.54411482713472	0.02935456727516018	0.00016949848226161361	5.265762243432132	10.011791954604096	4.570096322502702	1.891736742033241	0.0309468657801067	6.565110432879069	7.264866808454083e-05
1.054054054054054	9.223584228419364	2.5682342320759425e-17	12.172222437065818	13.738324079497676	0.03652391688605902	0.00011815050021341228	5.532529625121365	9.978652134854615	4.492321647740478	2.0033336137545237	0.03572116884754015	6.015770419663505	9.246919436799027e-05
1.06006006006006	9.176458046406312	4.452393716723803e-17	11.449191652539414	13.893079252071582	0.045261823748281985	8.185993609884489e-05	5.814034633892011	9.947472627635584	4.409314016893837	2.127233266802624	0.042221852062232765	5.4876475333695085	0.00012143213594345219
1.0660660660660661	9.095530702860144	7.690214835025676e-17	10.721230385124718	14.005393331721208	0.05586503736354513	5.63728679251373e-05	6.105367590703262	9.922584574004043	4.323292405928389	2.2618608204324113	0.050647910182837784	4.984161335678612	0.00016181033424915212
1.0720720720720722	8.983006607656158	1.3233342946142067e-16	9.994995447621026	14.072937504694217	0.06867549194890775	3.8585914653854145e-05	6.401625787599722	9.908092300259925	4.236685424296894	2.4055276565649746	0.06125654234298081	4.508159993292757	0.00021678652715327587
1.0780780780780779	8.841559901691557	2.268752140106545e-16	9.276671866927805	14.094106915688894	0.08408478241273518	2.62509295550449e-05	6.697956719833108	9.907760259220396	4.152072711423543	2.556442802321154	0.07436567504061517	4.061936393063157	0.00029064229611310444
1.084084084084084	8.674274403195943	3.8751733464232546e-16	8.571899846133208	14.068066914487869	0.1025385727106187	1.7750691636466118e-05	6.989603540748559	9.924907584932319	4.072124256798428	2.7127262765567006	0.09035697571217954	3.6472577687854244	0.00038901244484351055
1.09009009009009	8.48457387754259	6.594502319959589e-16	7.88571899617414	13.994778395264852	0.12454080407993613	1.1929940122079383e-05	7.271952549644114	9.96231329448847	3.999538870263073	2.8724246422385336	0.10967923947002663	3.2654068582245954	0.0005192141343953577
1.0960960960960962	8.276144593755255	1.1180466855835106e-15	7.2225299863866885	13.875001536120113	0.15065754694732864	7.969140957540093e-06	7.540582229832717	10.02213487183745	3.9369829806625893	3.0335289093370714	0.1328520050523601	2.9172324129154714	0.0006906628533709897
1.1021021021021022	8.052852349313936	1.88853522535232e-15	6.586073233848828	13.710277965518207	0.18152031682329037	5.290942640518594e-06	7.791313083432499	10.105842588465901	3.8870308745924773	3.1939948170553727	0.1604692309356555	2.603206777527955	0.0009153900974326162
1.108108108108108	7.818656286366971	3.178174201241932e-15	5.9794237793511895	13.502892090577658	0.2178286522218389	3.491411962985022e-06	8.02025727618244	10.21417146793283	3.8521074065157905	3.3517653961776657	0.19320283901564964	2.323488233721995	0.001208680484110483
1.114114114114114	7.577521883616381	5.328659678223758e-15	5.405001096322763	13.255812993004778	0.26035173271054324	2.2898866223648597e-06	8.22386692244893	10.347092300542643	3.834434121217541	3.5047955791645125	0.23180591159523622	2.0779858560451285	0.0015898489313961118
1.12012012012012	7.333335488912001	8.901151091451857e-15	4.864592257079914	12.97261890733035	0.30992879888659064	1.4926919351084272e-06	8.398979717134516	10.503802577203638	3.835979633377227	3.6510784946139023	0.2771153081484463	1.8664247430009675	0.0020831814524253623
1.1261261261261262	7.089822661171228	1.4813664024080016e-14	4.359386643097086	12.657406821510026	0.367468124775687	9.670931801968099e-07	8.542860563645194	10.682737654567523	3.858415010522019	3.7886729609485443	0.3300534521745297	1.6884096521621195	0.0027190660081012636
1.1321321321321323	6.850472422791384	2.4562194527533414e-14	3.890020233291606	12.314690164308669	0.4339442883126689	6.227404911830312e-07	8.65323785812565	10.881601903760753	3.9030748076522244	3.915731588272057	0.39162902629896557	1.5434852709960598	0.003535342630070891
1.138138138138138	6.618469293913912	4.057517794646955e-14	3.4566274335336042	11.949287854172896	0.5103934886431514	3.985523442620895e-07	8.728333169047714	11.097419048838555	3.970924306445554	4.030528813038202	0.4629363066356434	1.4311915822462165	0.004578904561731791
1.144144144144144	6.396634698404823	6.677940193074824e-14	3.05889841551634	11.566208172445076	0.5979066713792587	2.5351405270296093e-07	8.766883193819329	11.326600384072677	4.062533420244268	4.131488132189147	0.5451528663953765	1.3511130227236985	0.005907584314848696
1.15015015015015	6.187379010310453	1.094998894132494e-13	2.6961400049669773	11.170530986869052	0.6976202459041152	1.6027143822618098e-07	8.768153073240345	11.56502908562429	4.178057638144677	4.2172077751377355	0.6395353849322414	1.302920377323856	0.00759236011873288
1.1561561561561562	5.9926651617040445	1.7888508828817744e-13	2.3673382872742423	10.767291791536922	0.8107042133782373	1.0070400891204117e-07	8.731940390667045	11.808158415772835	4.317226296684047	4.286484055349128	0.7474133129382264	1.2864045880867272	0.00971991902713191
1.1621621621621623	5.813984371331287	2.911549283784988e-13	2.0712212711169498	10.361370853661901	0.9383475709678596	6.288876916435745e-08	8.65856946393323	12.051121267534407	4.479338384352222	4.338331678749651	0.8701801682851767	1.3015018854397664	0.012395612689949726
1.168168168168168	5.652344191005699	4.721325526033877e-13	1.8063201552482793	9.957390477028275	1.0817409172976644	3.903322109878488e-08	8.548875841286492	12.288848222998524	4.663266000416176	4.372000352661957	1.0092822708328935	1.3483098618293112	0.01574684020618475
1.174174174174174	5.508268715174285	7.627703215899509e-13	1.5710279680097208	9.559623021454467	1.2420562560441673	2.407852982475451e-08	8.40418122397746	12.516191106568028	4.867465503050925	4.386987133880526	1.16620476886159	1.4270943052187801	0.019926889238300625
1.1801801801801801	5.381810469107522	1.227761251106941e-12	1.3636545818685253	9.171911874677198	1.4204240781833346	1.4762475720766915e-08	8.226259343785788	12.728048908633623	5.089996290282084	4.383044073983886	1.342454864788871	1.5382867916003582	0.02511926135553789
1.1861861861861862	5.272573191865922	1.9689042995922495e-12	1.1824773358619884	8.797607077182862	1.617907897319906	8.995421401029207e-09	8.017293610396013	12.91949293769068	5.328547058878999	4.360180859029619	1.539542213231125	1.68247320329252	0.03154250004593875
1.1921921921921923	5.179744468929741	3.145763714388103e-12	1.025786718319023	8.439516772115205	1.8354765147328376	5.447740340383788e-09	7.779827599099084	13.085888128604173	5.580469279843067	4.318662293523259	1.7589565395391193	1.8603734958609943	0.03945552966232422
1.1981981981981984	5.1021369516889745	5.007473470360473e-12	0.8919267633195749	8.099875111976116	2.073974398590724	3.279014848367767e-09	7.5167096635025	13.223007588210557	5.842817514145199	4.259000638540985	2.002142610457066	2.0728131839421247	0.049163500438851496
1.204204204204204	5.038236730584703	7.941500108354431e-12	0.7793299915583977	7.780326721138194	2.3340906719072674	1.9615619840466967e-09	7.231033122688718	13.327137690805255	6.1123960695606945	4.181942974401943	2.2704727787900976	2.320687157984109	0.061024118370192205
1.2102102102102101	4.986257307508771	1.2548101770200477e-11	0.6865468759373308	7.481927306405098	2.616327312336583	1.166250834295652e-09	6.926073581963562	13.39517133706674	6.3858113706580815	4.088453912673009	2.565217418683126	2.604916582419813	0.07545441899252817
1.2162162162162162	4.9441975414069095	1.9753560416534746e-11	0.6122699324201786	7.205159543040773	2.920967269498372	6.891485115101353e-10	6.60522499804458	13.424687350265202	6.659529282194239	3.979694124266296	2.8875136646109554	2.926399762680228	0.0929379208484378
1.2222222222222223	4.909901917722317	3.0981673765386145e-11	0.5553526271771271	6.94996295426234	3.248043297494692	4.047289578515733e-10	6.271936093000961	13.414014391031232	6.929936495380877	3.8569952743433107	3.238332962347275	3.2859580042620813	0.11403206768526664
1.2282282282282284	4.881121514922363	4.8412418873933136e-11	0.5148233529995925	6.7157761586224	3.597308376795027	2.3623597985451623e-10	5.929648658808339	13.362278212908365	7.193404961610758	3.721832055973074	3.618448030586648	3.6842776209610064	0.13937583841150608
1.234234234234234	4.855574106364519	7.537049723300658e-11	0.48989476378034985	6.501589589329244	3.968208655941099	1.3704331350684814e-10	5.581739180708187	13.269431540782218	7.446358244770691	3.5757920894238246	4.028399913903933	4.121849379148646	0.1696973708834928
1.2402402402402402	4.831001938815131	1.169065790684609e-10	0.47996876890608253	6.306006596553718	4.359859875046836	7.901316516061076e-11	5.231465049367963	13.136266317982537	7.68533856700315	3.420544500271838	4.468465877638407	4.598906786989899	0.20582141028905898
1.2462462462462462	4.805225865008759	1.806632348989729e-10	0.48463748380088667	6.127310729285727	4.7710282358502045	4.527627101383425e-11	4.881916437425119	12.96440852037742	7.907073249407817	3.2578080061823576	4.9386289494523545	5.115364746891142	0.24867635603908828
1.2522522522522523	4.776194671217943	2.781596669018522e-10	0.5036804131616479	5.963536955638318	5.200116653882055	2.5785242899282113e-11	4.535974694782689	12.756296162755286	8.108539203933638	3.089319329575061	5.43854994734799	5.670760180352117	0.29930064372051624
1.2582582582582584	4.742028626066294	4.2668990543430657e-10	0.5370581144410694	5.8125446154440095	5.64515726490763	1.4594896108614796e-11	4.196277879041863	12.51514151106907	8.287024120001762	2.916802713008178	5.967542846844973	6.264196300176909	0.3588481621031847
1.264264264264264	4.701056477762629	6.521157782520998e-10	0.58490255566682	5.672090000186586	6.10381095912698	8.210315219958157e-12	3.8651937928448468	12.244878852304932	8.440183012463429	2.7419412487076382	6.524554328414897	6.894292238816424	0.4285923709713713
1.2702702702702702	4.651845337521593	9.929593583437744e-10	0.647504348342625	5.539896614675207	6.573374583007393	4.590368495262403e-12	3.544800658430175	11.950099452664237	8.5660888581469	2.5663506468918222	7.1081483084449	7.559139736759007	0.5099287554373424
1.2762762762762763	4.593223101208178	1.5063745256090041e-09	0.7252970071864944	5.4137213830103645	7.050796281861471	2.5507273063728107e-12	3.236875330343885	11.635975547852263	8.66327614668192	2.3915559637935866	7.71649619211719	8.256268545298191	0.6043752283489349
1.2822822822822824	4.524293273433407	2.276824095507223e-09	0.818838367517277	5.291415308063253	7.532699259710602	1.408669640133167e-12	2.9428887378169364	11.30817535285513	8.730776306003822	2.2189716944447544	8.347373494755878	8.982622098758643	0.713570076527458
1.2882882882882885	4.444442262971537	3.4286355759551745e-09	0.9287892812345625	5.170977368194849	8.015414011424324	7.731839164255146e-13	2.6640080652022746	10.972771151967722	8.768144130730365	2.049885512488292	8.998163360523092	9.734544858995166	0.8392670410394655
1.294294294294294	4.353339410404324	5.144093048642062e-09	1.055889715815254	5.050600726517685	8.495018841867935	4.2177895187064724e-13	2.401105026838742	10.63614253529555	8.775474537698548	1.8854458146249862	9.665867366005552	10.507782528323908	0.9833271286794639
1.3003003003003002	4.250930183772024	7.689396503924983e-09	1.200932398995938	4.928710626176793	8.967388235328986	2.2867323819972384e-13	2.1547694748586688	10.304876790599847	8.75340919120381	1.7266531056411607	10.347123834389276	11.297496066910512	1.1477067733711779
1.3063063063063063	4.137423131774812	1.1451752727766406e-08	1.3647341853525434	4.803993640006752	9.428248384336053	1.2321796927138712e-13	1.9253274961748361	9.985668346799827	8.703132773693769	1.574355145698531	11.038233707688033	12.09829014044155	1.3344420041089207
1.3123123123123124	4.013271313466923	1.699214678660743e-08	1.5481053694397766	4.675418225456869	9.87323893932544	6.598738936400695e-14	1.712863107962161	9.685219007372618	8.62635891792071	1.4292456784642396	11.735193834820382	12.904256269650745	1.5456283318384227
1.3183183183183185	3.8791490259398036	2.5120104599475147e-08	1.751817232208073	4.542246797858479	10.29797980895853	3.512173618357114e-14	1.5172426477439576	9.410140519516357	8.525306055638714	1.2918664697335198	12.433737337830841	13.709030563496672	1.7833961423224352
1.3243243243243241	3.7359247255551686	3.699915982399018e-08	1.9765681808918725	4.4040397701252525	10.698141634667207	1.8578860636616864e-14	1.3381409718253685	9.166860810388899	8.402663667749804	1.1626123136282902	13.129380523326368	14.50586550339536	2.049881475957987
1.3303303303303302	3.5846310831002395	5.429499949556173e-08	2.222948924456495	4.2606522093256185	11.069518391105085	9.767652401082056e-15	1.1750686204426102	8.961534997383055	8.261549633795784	1.0417386085594196	13.81747561759924	15.287714819811072	2.3471921883979183
1.3363363363363363	3.4264331289255554	7.938266705704466e-08	2.4914072132747314	4.112223926114863	11.408100434565625	5.103748745032087e-15	1.02739917507301	8.79996205721525	8.10545956819818	0.9293710683853327	14.4932684283023	16.04733007918174	2.677369616549874
1.3423423423423424	3.262595431702046	1.1563511904660158e-07	2.7822127586551177	3.959163939026888	11.710146240710253	2.650429791711403e-15	0.8943961179168822	8.687507829505892	7.938209191224228	0.8255171152572823	15.151959879072354	16.777367194077488	3.04234602105778
1.3483483483483485	3.0944492157483325	1.6782334212206836e-07	3.09542303039317	3.8021303407517135	11.97225104604177	1.3679531154403113e-15	0.7752386005126656	8.629034843829594	7.763870910311589	0.7300784984821488	15.788770231814823	17.47050069846108	3.44389823574403
1.3543543543543541	2.9233602595402046	2.4266875661423703e-07	3.43085070364276	3.642006637746362	12.191410637394437	7.017040394996579e-16	0.6690456327707581	8.628839302143847	7.586705879721439	0.6428646967362416	16.399004709420712	18.11954330836911	3.883598122790153
1.3603603603603602	2.750698335286956	3.4960254870180585e-07	3.7880335850337583	3.4798756390837555	12.365078621033744	3.5773758013174185e-16	0.5748983107108852	8.690595425885778	7.411092862753064	0.5636066870542535	16.978119163513394	18.71756803056595	4.3627606048277645
1.3663663663663663	2.5778088501318033	5.018048845274122e-07	4.166207887199292	3.3169919377244987	12.491215646219974	1.8126040662811586e-16	0.4918598066434583	8.817307291063472	7.241455241771969	0.4919707008079175	17.52178440035969	19.258029900211167	4.882390215942542
1.3723723723723724	2.40598723776295	7.176209249049335e-07	4.564285736245373	3.1547539608048427	12.568329253460147	9.127862863748738e-17	0.41899294583431324	9.011268224909859	7.082187509341943	0.4275716318186031	18.025947785057994	19.73488433330399	5.443127276517748
1.3783783783783785	2.236456529373496	1.0224817536340121e-06	4.980837784370664	2.9946764693442525	12.595503259147868	4.5683883224848005e-17	0.3553752859097839	9.27402782111484	6.93758253228548	0.3699858122205816	18.486890789958576	20.142699077531205	6.045194945009506
1.3843843843843842	2.070348409378143	1.4514987118357317e-06	5.414081756889867	2.8383642669591076	12.572415867919128	2.2723993067393098e-17	0.30011169719208947	9.606366642017118	6.8117608139157015	0.3187629251923894	18.901281237088828	20.476756839563723	6.688348526046317
1.3903903903903903	1.9086879383473359	2.0529516058528654e-06	5.861877687483354	2.6874877372210024	12.499346012247539	1.1233989012912925e-17	0.2523445123220709	10.008278708229891	6.708602892963805	0.27343687787479537	19.26621910395061	20.733145857444672	7.371828511580992
1.3963963963963963	1.752382007228076	2.89295777454513e-06	6.321730487012081	2.54376067605451	12.377167744749096	5.519643602109336e-18	0.21126137112815255	10.47896192039254	6.631685916079065	0.2335355106334462	19.57927491400769	20.9088359692281	8.094318893420956
1.4024024024024024	1.6022114766278277	4.0616936368258705e-06	6.790800350525607	2.4089207250209377	12.207332840779241	2.6953536716108003e-18	0.17610093155577142	11.016816604649245	6.584225309304431	0.1985890685638153	19.838519912971098	21.001738095394682	8.853912305208993
1.4084084084084085	1.458826855746601	5.681647386661696e-06	7.265921336445388	2.2847125494527654	11.991842095333194	1.3081216993893203e-18	0.14615664993372682	11.619452413394155	6.569022357309861	0.16813740639620245	20.042547434158607	21.010745491178486	9.648083524687422
1.4144144144144142	1.3227472898250723	7.91851607362278e-06	7.743628255112075	2.1728737479646445	11.733206107404104	6.30969253144463e-19	0.12077885471161165	12.283703836545078	6.58841838139029	0.14173593772925078	20.190485074558655	20.935755621092333	10.473672789048562
1.4204204204204203	1.1943625544306895	1.0995528429549672e-05	8.220191786150151	2.0751233323019354	11.434396625964904	3.0247946046724485e-19	0.09937534817887209	13.005654577869125	6.644256091419121	0.11896037315607207	20.281997531060313	20.77767204444448	11.326880245146924
1.4264264264264264	1.0739377005281838	1.52121835045397e-05	8.691661511929155	1.9931524837397678	11.098789774990324	1.441156747482389e-19	0.08141077192510746	13.78067101898983	6.737848575205912	0.09941031904132612	20.31728017663543	20.538386258548876	12.20327267197974
1.4324324324324325	0.9616199563911759	2.0968652559429097e-05	9.153916315384382	1.9286171786501383	10.730102672413004	6.824238204653077e-20	0.06640496541154552	14.603444925966155	6.86995628212245	0.08271182945742259	20.297043682067606	20.220740005754127	13.097803376834413
1.4384384384384385	0.8574474706852772	2.8797406945443396e-05	9.6027213530125	1.8831321850430849	10.332325103544687	3.211624463325178e-20	0.05393053453175886	15.468045447386558	7.040772256537864	0.068519018348573	20.222490203316333	19.828469091391717	14.004845882691658
1.4444444444444446	0.7613594745938708	3.9404018224548495e-05	10.033790586893069	1.8582658667074987	9.909647999379587	1.5021833761677125e-20	0.04360982995485582	16.36798030895455	7.249915779791434	0.056514847824155404	20.0952818514331	19.366130263111923	14.918241698873459
1.4504504504504503	0.6732074482887352	5.3719539956506134e-05	10.442853652136142	1.8555351940375466	9.466390502706554	6.98310793266891e-21	0.03511151478906761	17.29626593033382	7.496434485721761	0.046411212203815	19.91750233541087	18.8390131503098	15.831362107608774
1.4564564564564564	0.5927668966101687	7.296743575580134e-05	10.82572565697877	1.8764003518680623	9.006927380747301	3.2262807833809007e-21	0.028146878967382247	18.245505980866294	7.778814922335299	0.03794843676403204	19.691612813589025	18.2530396402941	16.737183516122766
1.4624624624624625	0.5197493684873271	9.874867848168315e-05	11.178378369924285	1.9222583549037224	8.535618464957254	1.4814369310424277e-21	0.02246603486541548	19.207977659242584	8.095001439060923	0.030894305842267714	19.420403102381208	17.614653363377805	17.628375528591185
1.4684684684684686	0.4538143922116954	0.0001331494242276104	11.497011148839714	1.9944351299729781	8.05674167150432	6.760701598434983e-22	0.01785410595912955	20.175724737786993	8.442423183359626	0.025042727824619578	19.10693946937181	16.930702163501504	18.497400497614738
1.4744744744744747	0.39458104193802196	0.00017887657547683504	11.778119916353091	2.094175599861181	7.574430986321207	3.0663940202955828e-22	0.014127498572903094	21.14065616564188	8.818028890794231	0.02021213533675015	18.754510279642602	16.208316539457762	19.33662293426578
1.4804804804804803	0.34163889753651544	0.0002394276029785626	12.018562488038842	2.222631403536826	7.092620594395655	1.3822663605461302e-22	0.011130326529568876	22.09464878862786	9.218329048203216	0.01624370838362139	18.366570769155462	15.454787053267244	20.138426802990168
1.4864864864864864	0.2945582081007598	0.00031930220654119483	12.215618616565205	2.380846009054096	6.614996102966662	6.192743663023977e-23	0.008731040194198871	23.029652529003208	9.639444900364586	0.012999496876068314	17.94668818793897	14.677443619596588	20.895338416101332
1.4924924924924925	0.2528991171725119	0.0004242647693000396	12.367043225887565	2.5697371144449757	6.144953561910144	2.7574144719280527e-23	0.006819295248683553	23.93779618747434	10.07716365740757	0.010360507489224947	17.498488490665817	13.883539419705661	21.600152384765316
1.4984984984984986	0.2162198534767785	0.0005616681023375568	12.471111472195771	2.7900763840132017	5.6855667313016784	1.2202493295797309e-23	0.0053030826568457885	24.811491893360742	10.526999145132832	0.00822480857305756	17.025605655981362	13.08014193483401	22.246057890249237
1.5045045045045047	0.18408383335700607	0.0007408506854565506	12.526654478001442	3.0424667275652992	5.239562795121797	5.3668898622376356e-24	0.00410612968144353	25.64353614594287	10.984257026162512	0.00650569623727246	16.53163459261546	12.274033279385938	22.82676241979332
1.5105105105105103	0.15606565915421589	0.0009736214766473312	12.533084835831238	3.327317492777113	4.809306479824853	2.3459803188186208e-24	0.003165572408721761	26.427205367809222	11.444103610116574	0.005129955028118214	16.020088444622676	11.471621647933304	23.336610072343547
1.5165165165165164	0.13175603078539175	0.0012748483690700634	12.490411260068225	3.644818100297684	4.396792314554245	1.0191864015034155e-24	0.002429892871647473	27.156343934051815	11.901637170089563	0.0040362379845749925	15.49436094541031	10.678865287405772	23.77069158432199
1.5225225225225225	0.11076561533766591	0.0016631684901441666	12.399242069738083	3.9949108013665615	4.003644572446743	4.400585361767297e-25	0.001857108343231964	27.82544275125662	12.351960595273013	0.003173583411920341	14.957694296301542	9.901209982921454	24.124943355376914
1.5285285285285286	0.09272794146575308	0.0021618407183522747	12.26077750064208	4.377263372690556	3.63112426461081	1.8884037364229303e-25	0.0014131964733115265	28.429706636298867	12.790254140446281	0.0025000794827458794	14.413152866216755	9.14354061841718	24.39623296628464
1.5345345345345347	0.0773014018553147	0.0027997629786807557	12.076791160813496	4.791242677281736	3.280142423374498	8.053910945840126e-26	0.0010707374313057942	28.965108982952835	13.211846986863803	0.0019816827570030447	13.863602830615168	8.410146956653742	24.582428970422903
1.5405405405405403	0.06417045828377733	0.003612678987137288	11.849601247369865	5.235890107456912	2.951278811131721	3.413865173506926e-26	0.0008077528602198592	29.42843249747147	13.612286309940277	0.0015911928494817774	13.311697695869109	7.704703390976377	24.68245309816062
1.5465465465465464	0.05304615031532933	0.0046446010469880184	11.582032424423087	5.709899982352725	2.6448051259579257	1.4381807655933082e-26	0.0006067210203966079	29.817295123281067	13.987402560430619	0.001307382679907651	12.759869495082349	7.030262065210342	24.696313429173124
1.5525525525525525	0.043666010961355486	0.005949477129396976	11.27736951065877	6.211601992996842	2.3607117441390106	6.021548037394723e-27	0.000453747799439528	30.13016064838371	14.333369709844199	0.0011142819103735397	12.210325297746223	6.389258447826115	24.625117548004013
1.5585585585585586	0.03579349134401785	0.007593131649543421	10.939304332685381	6.738948770035812	2.098737040684575	2.5057076679891542e-27	0.000337874103234761	30.366333883985945	14.64675928871941	0.0010006101860911296	11.665048552527868	5.783528189097311	24.471065188434892
1.5645645645645647	0.029216992174026134	0.009655509901398197	10.57187725914998	7.289509590632985	1.8583983586121524	1.0362873950870959e-27	0.00025050136217113166	30.52594070528097	14.924587157840563	0.0009593565201120349	11.125804683002256	5.214333889905415	24.237420376648615
1.5705705705705704	0.023748593348148522	0.012233255840986872	10.179415035744194	7.8604711411098585	1.6390237523561757	4.259489927809689e-28	0.00018491835142825578	30.60989364082782	15.164352095815065	0.0009875014699196772	10.594150282389707	4.682400270059771	23.928463585659888
1.5765765765765765	0.0192225648146416	0.015442651587403192	9.766466589564176	8.448646111332897	1.4397837056166094	1.7400532602054917e-28	0.0001359141238340521	30.619844071457234	15.364065458544413	0.0010858795137536248	10.071445206443245	4.187956142031306	23.549424898195973
1.5825825825825826	0.015493732623615995	0.019422944402381386	9.3377384620653	9.050490217887539	1.259722114571827	7.064721611211561e-29	9.946350033841074e-05	30.558122439829024	15.522271362613486	0.0012591801202755716	9.558866843610454	3.73078157019102	23.10639962721008
1.5885885885885886	0.012435764288524123	0.02434008275888777	8.898031464520663	9.662128039528188	1.0977859288319578	2.850723720580181e-29	7.247318930676752e-05	30.427668165839577	15.638057059946124	0.0015160872936606353	9.057425847536777	3.3102586214751017	22.6062482490618
1.5945945945945947	0.009939427675043539	0.030390877157328276	8.452180032035788	10.2793878055583	0.952852950143098	1.1432541085656806e-29	5.257816241595297e-05	30.231951201133352	15.7110533987752	0.0018695587482144937	8.567982647028604	2.925424184851846	22.056482852658625
1.6006006006006004	0.00791086796699465	0.03780759333955993	8.004995587293518	10.897845012429606	0.8237573983242078	4.55677910998099e-30	3.797936816970724e-05	29.974887330440712	15.741425498968212	0.0023372472062676733	8.091264100078687	2.575023446915901	21.465142589457844
1.6066066066066065	0.00626993811972976	0.04686297524800276	7.561215020466771	11.512874463967021	0.7093129613429081	1.805097841018421e-30	2.731519293180926e-05	29.66074943338024	15.72985400062262	0.002942067506815208	7.6278797281322746	2.2575627515745946	20.84066081778067
1.6126126126126126	0.00494860980887634	0.05787568227397325	7.125455155623868	12.119710045285592	0.6083331484879666	7.106750699856127e-31	1.9560273109590945e-05	29.29407695552616	15.67750746618618	0.00371291414792689	7.178337050588879	1.971360735013772	20.191726766792662
1.6186186186186187	0.003889484356837214	0.07121610987959709	6.702173815890191	12.713511259487712	0.5196488595735315	2.7807950325285635e-31	1.3946317829091372e-05	28.879585802529487	15.58600672107026	0.004685534451682946	6.743055633412659	1.7145968049018807	19.52714459996984
1.6246246246246248	0.0030444165507092186	0.0873125444735536	6.295637829605849	13.289435289837918	0.4421231669669226	1.081420108141768e-31	9.900522120239296e-06	28.422080769158384	15.457382099324892	0.005903562624834028	6.322379565357026	1.4853562174766508	18.85569273681156
1.6306306306306304	0.0023732586812366635	0.10665758247417188	5.909898047863089	13.842713108579318	0.3746633795688174	4.1797226621102465e-32	6.9979434084762945e-06	27.926372452007083	15.294024713826973	0.007419719480644796	5.916588176430598	1.2816711907775564	18.185986199345958
1.6366366366366365	0.0018427275189732185	0.1298147199163229	5.54877118002505	14.368727946765599	0.31623051791207046	1.6055655997583286e-32	4.924888818632543e-06	27.39720037816547	15.09863299008	0.009297181378304872	5.525904911812873	1.101557670730644	17.526344593101857
1.6426426426426426	0.0014253932542782528	0.15742499299517274	5.215828007438665	14.863094276532836	0.2658463770647677	6.129657469831703e-33	3.4509288105872365e-06	26.83916382192379	14.87415578586561	0.011611119920680733	5.1505043668222035	0.9430475339547577	16.884668118914416
1.6486486486486487	0.0010987865917643288	0.19021352198580554	4.914387314979836	15.321735346027257	0.22259838929635065	2.3257976189921806e-33	2.407626003552784e-06	26.256661488437256	14.623733463697098	0.014450411031126834	4.790517571616295	0.8042161630180493	16.26832375167051
1.6546546546546548	0.0008446181214386581	0.22899578159665265	4.6475146925825825	15.740957254055552	0.18564252217323934	8.77071905369505e-34	1.6724587039725142e-06	25.653840928785204	14.350638288753187	0.01791950811938069	4.4460356855625704	0.6832054635149121	15.684043425161164
1.6606606606606604	0.0006481026935987958	0.27468339075158615	4.418025210416818	16.117517560859056	0.15420446089051232	3.28719933954438e-34	1.156738132005295e-06	25.03455822684825	14.058215492513476	0.022140469076412386	4.11711231882764	0.5782425059059321	15.137835739166393
1.6666666666666665	0.0004973807054435421	0.32828918498298343	4.228488866315126	16.448686505485348	0.12757932744814748	1.224459556691485e-34	7.965773341543206e-07	24.40234817646253	13.749826273737677	0.02725512076361982	3.8037647415998084	0.4876540677129233	14.63491236620305
1.6726726726726726	0.0003830278692064199	0.3909313061756756	4.081237645252463	16.73229903895922	0.10513018511748048	4.53304898560455e-35	5.461779691873879e-07	23.760404858238665	13.428793906926211	0.03342733746955324	3.5059742690834685	0.4098774234142494	14.179629990934837
1.6786786786786787	0.00029764508473844995	0.463836018626823	3.9783730193976043	16.966796083334735	0.08628556595598061	1.6678767015593568e-35	3.7286717186265677e-07	23.11157223897958	13.098353998130971	0.040845401523592395	3.2236861232665244	0.34346778101686476	13.77544827413285
1.6846846846846848	0.00023552040206240732	0.5483389387332929	3.921772753154558	17.15125368482788	0.07053624335493518	6.099089898731304e-36	2.534480472369745e-07	22.458344161077708	12.761609773888823	0.049724404954641685	2.956809071347778	0.28710279716634807	13.424904003247716
1.6906906906906904	0.00019235565902049064	0.6458843496663935	3.913095958858148	17.285399037393862	0.05743145212479494	2.2166324677364437e-36	1.7153048070241207e-07	21.802872871205924	12.42149311661914	0.06030864089391709	2.7052151270096374	0.23958461861489697	13.129601279796184
1.6966966966966965	0.00016505115323395828	0.7580222638052568	3.9537854721463273	17.369612702070455	0.04657473671334969	8.006632744234943e-37	1.1558933062615472e-07	21.146985061785077	12.080731874902492	0.07287392253743173	2.4687395762261053	0.1998398990183861	12.890217305229207
1.7027027027027026	0.0001515426035994567	0.8864028961618565	4.045066776999595	17.404916726163975	0.03761958495283709	2.874310551420711e-37	7.755927107010183e-08	20.492204267963206	11.741823785615484	0.08772975616822068	2.247181556074651	0.1669182286518891	12.706523065744378
1.7087087087087087	0.00015068563122338995	1.0327682231879753	4.187942903401749	17.39294876257082	0.030264981226630842	1.0255221207425108e-37	5.18233472034742e-08	19.8397783781437	11.407017152844258	0.10522128332627077	2.040305375291335	0.13998939302550306	12.57741798537611
1.7147147147147148	0.00016218400817808893	1.1989403247302697	4.3831849389842406	17.33592268998403	0.024250989949865964	3.636502904198286e-38	3.448878130398919e-08	19.19071097666482	11.078298241505204	0.12573089611534688	1.8478427213213675	0.11833984678295416	12.500977417253138
1.720720720720721	0.0001865589570044369	1.3868062438104494	4.6313180325610235	17.236576625841472	0.019354458417475205	1.281593828687468e-38	2.2871218507404268e-08	18.545795240671644	10.757385166923983	0.14967941933260986	1.6694958525333163	0.10136875374928295	12.474511675791392
1.7267267267267266	0.00022515781242255165	1.5982991503676216	4.932603014271686	17.098109592191417	0.015384907871082851	4.488946596613424e-39	1.5129428051877618e-08	17.905649155796574	10.445727899992042	0.17752674414716121	1.5049418280663838	0.08858390441548754	12.49463517765797
1.7327327327327327	0.00028020136134150234	1.8353756617285542	5.2870140058931385	16.924108427431012	0.012180663405334136	1.5626655310612505e-39	1.0008064756529507e-08	17.270750892145536	10.144513865016176	0.20977179104089627	1.3538377831848585	0.07959778009911005	12.557344155882484
1.7387387387387387	0.00035487014269383073	2.0999892544995706	5.6942126373573885	16.71846682254585	0.009605257271979877	5.406487324778446e-40	6.657696006747961e-09	16.641473287652712	9.854678487362689	0.24695167530235945	1.2158272164224748	0.07412398980890621	12.65810133839785
1.7447447447447448	0.000453430900690386	2.394059799361147	6.153519713279351	16.485298589117388	0.0075441263276377745	1.8590535858231392e-40	4.509887039173904e-09	16.01811651399413	9.576919953050696	0.2896399471940535	1.0905472172580162	0.07197426249111218	12.791925938225802
1.750750750750751	0.0005814052293341549	2.719439360805588	6.6638853782638	16.228847430072893	0.005901612793758382	6.353253578123238e-41	3.1914682523628565e-09	15.400938144624236	9.31171737433593	0.3384437816512065	0.9776365302574989	0.07305613459347422	12.953487286041883
1.7567567567567566	0.000745783206427402	3.0778745264086766	7.223859004316122	15.953395577361581	0.004598268063908405	2.15788369661063e-41	2.466765874839803e-09	14.7901799988557	9.059351514976424	0.39399999963447785	0.8767443238782623	0.07737143125248373	13.137200445507005
1.7627627627627627	0.0009552854731807896	3.4709656622582052	7.83156016090865	15.66317368042416	0.0035684518561926067	7.284293572155809e-42	2.2000097282052836e-09	14.186091294292181	8.819927216392996	0.4569698155984013	0.787539509469262	0.0850155991789259	13.337322186114747
1.7687687687687688	0.0012206777486839279	3.900123629440791	8.484652122143112	15.362274275094437	0.002758213380330159	2.44384923229185e-42	2.3326833032797315e-09	13.588947796893562	8.593396680629262	0.5280322233919028	0.7097204381597256	0.09617791060748256	13.548045745990208
1.7747747747747749	0.0015551421505744045	4.36652463708889	9.180319411112631	15.054571036678297	0.0021234371587914593	8.148711482995271e-43	2.872517947342689e-09	12.99906680870141	8.379582806407031	0.6078759565720936	0.643024789833412	0.11114252048618706	13.76359289670899
1.780780780780781	0.001974709893420633	4.87106404586038	9.915250875421822	14.74364582817416	0.0016282334883253194	2.7004182564313035e-43	3.892363386401667e-09	12.416817973745712	8.178201838476795	0.6971899886985121	0.5872394586259284	0.13029032333563717	13.978301922352145
1.7867867867867866	0.0024987599193304895	5.414310066804216	10.685629727790168	14.432725302016346	0.0012435520314292398	8.894073049081661e-44	5.538459852613076e-09	11.84263000966689	7.988884675039168	0.7966525745753067	0.5422102326750642	0.15410152180466705	14.186710244120246
1.7927927927927927	0.0031505877417636365	5.996458418924429	11.487131871292943	14.124628510447106	0.0009459964750187611	2.9113734103533173e-44	8.048836097983996e-09	11.276993583739047	7.811196279855622	0.9069188742667325	0.5078510615215958	0.18315878580599457	14.38363055813394
1.7987987987987988	0.0039580482108640585	6.617289108772047	12.31493366138748	13.821726636405872	0.0007168183890011563	9.471585695016638e-45	1.178379305897876e-08	10.720460645700594	7.644652760897824	1.0286072473975474	0.4841527019943066	0.21815084920849673	14.564219505506085
1.8048048048048049	0.004954274992280012	7.2761265714789465	13.163730039550778	13.525915585632784	0.00054106918319323	3.062492523351673e-45	1.7271833955784136e-08	10.173640605273414	7.488735801766681	1.1622843548491217	0.47119053214350376	0.259876360461837	14.724038058001106
1.810810810810811	0.006178478246627521	7.971804459458924	14.027763711044496	13.238601794239408	0.00040689024128439	9.84135603533331e-46	2.527610666353082e-08	9.637193799357245	7.342904261176143	1.3084492572681388	0.46913132251797773	0.30924777442338636	14.859102976843703
1.8168168168168166	0.007676820260780471	8.702636377720342	14.900865738731053	12.960701217285425	0.00030492277223958506	3.143130500015243e-46	3.6888592227022726e-08	9.111822733073751	7.206602884974014	1.4675167533347668	0.47823875473045885	0.3672950453748252	14.965928883375833
1.8228228228228227	0.009503366577156103	9.466393839299787	15.776507594321094	12.692651085688086	0.00022782055205692513	9.976941932488642e-47	5.366209555480876e-08	8.598261601044614	7.079268199943916	1.6398002537537368	0.49887747897881596	0.43516885623229745	15.041560664817336
1.8288288288288288	0.011721107463288956	10.260292647693515	16.647864357717705	12.434433663175554	0.00016985044295823938	3.147458689479397e-47	7.779380706638412e-08	8.097264601829357	6.960331774676929	1.8254945374858902	0.5315155053713718	0.5141430968933627	15.083596122622765
1.834834834834835	0.014403041343140684	11.080988803536052	17.507888395196055	12.185610912972994	0.00012656730346442222	9.868478409603582e-48	1.1237910412316665e-07	7.60959355089349	6.849221136141171	2.024658782725976	0.5767247291513404	0.6056162862890763	15.09019895093498
1.840840840840841	0.017633308071296587	11.924584879783426	18.349392489814104	11.945368705017193	9.455158964433261e-05	3.0751613980105146e-48	1.6176072299070825e-07	7.13600527757608	6.745358717726096	2.2372003043647624	0.6351793980217736	0.7111116189015563	15.060102304463419
1.8468468468468466	0.021508355688772487	12.786647614533367	19.165141054958365	11.712568966500061	7.119955879668978e-05	9.523864238822787e-49	2.3200692873522303e-07	6.677239261097784	6.648159282624919	2.4628594599623836	0.7076523416741357	0.8322753082396165	14.99260337491855
1.8528528528528527	0.026138119595799602	13.662237236255795	19.947947746573636	11.485808007226055	5.4557498702538615e-05	2.9314739552756377e-49	3.315634371935393e-07	6.23400592153367	6.557026313305155	2.701196205509705	0.7950088003372373	0.9708728980637933	14.88754953933304
1.8588588588588588	0.03164718798167479	14.545948767221736	20.690777513262557	11.263479140284865	4.319280599196576e-05	8.967810996385251e-50	4.721383459783582e-07	5.806975935651358	6.471347882181414	2.9515787885651372	0.8981977117151272	1.1287832180533308	14.745316769036084
1.864864864864865	0.038175921964819504	15.431965253575278	21.38685089703044	11.043837669349205	3.609602246050791e-05	2.726555960094653e-50	6.698981397565912e-07	5.3967708962678715	6.390492519998322	3.213175058125063	1.0182403450312563	1.307989675106785	14.56678109212447
1.870870870870871	0.04588149335167562	16.314122552577434	22.029748230579393	10.825066325809924	3.2609111526411884e-05	8.238913573632214e-51	9.470770989736622e-07	5.003955578869776	6.313805577305292	3.484946846611315	1.156216207847591	1.510568595461752	14.35328398308588
1.8768768768768767	0.054938797390607454	17.185984978189317	22.613511277541203	10.60533930919446	3.237632674039893e-05	2.4743039082184665e-51	1.334133574215937e-06	4.629032022076087	6.240606532092333	3.7656478389278183	1.3132461964543722	1.7386743670521834	14.106592609647295
1.8828828828828827	0.0655411925818068	18.040930775521595	23.13273983552462	10.382883208240107	3.53150022958744e-05	7.385224428849405e-52	1.872626314267698e-06	4.2724355703565475	6.170187635324874	4.05382528650605	1.4904730141869922	1.9945211765234157	13.828855898649383
1.8888888888888888	0.07790101474566463	18.87224607363523	23.58268087153532	10.156033251326583	4.1604496180065076e-05	2.190795885056173e-52	2.619034440075193e-06	3.9345329693426203	6.101814208679647	4.347825851110672	1.68903894389527	2.2803611913560737	13.522557390338589
1.894894894894895	0.09224980842023639	19.6732256659349	23.959307885733306	9.923283546076252	5.169235561573808e-05	6.459035893309622e-53	3.6498082410049974e-06	3.6156225470227357	6.034726818781307	4.645805775065271	1.910061130400101	2.59845910455176	13.19046583528878
1.900900900900901	0.10883821554806654	20.437278699019203	24.259388400376388	9.683330210149169	6.631756783899092e-05	1.8926096139474363e-53	5.068017708216135e-06	3.315936458897658	5.968145453686144	4.945745473305985	2.154604605070058	2.951063036879056	12.83558445233092
1.9069069069069067	0.12793545963554928	21.158037124857884	24.48053774115867	9.435106559263783	8.655152273538948e-05	5.511654022732054e-54	7.012065114951692e-06	3.035644922449389	5.901275724573028	5.245468530757558	2.42365336608184	3.340371878945825	12.461099712130252
1.9129129129129128	0.14982836344212658	21.829464597043497	24.621257610346134	9.177809794628974	0.00011385806203578483	1.5952561115236422e-54	9.667051087009339e-06	2.7748623166032913	5.83331701301965	5.542664969026195	2.718079912435665	3.768499251107504	12.070330442657152
1.9189189189189189	0.17481984009346394	22.445963377660732	24.680958335101913	8.910918910695631	0.0001501747355581915	4.588877331792825e-55	1.3279535183350259e-05	2.5336549756931785	5.7634723862271064	5.834918522904977	3.0386137148507317	4.237434361767614	11.666677973333288
1.924924924924925	0.2032268016024823	23.002476773255967	24.65996409809512	8.634203816233054	0.0001980181389353762	1.3119281241978937e-55	1.8176617383771314e-05	2.312050465148155	5.690960013208441	6.119737543679057	3.3858091893237257	4.749000151887191	11.253577947840961
1.930930930930931	0.23537743537663394	23.494584640540527	24.559500907202995	8.347725918719203	0.0002606169769785451	3.727702101865655e-56	2.4790492075517996e-05	2.1100480880259544	5.615025737941183	6.394589026940259	3.7600138161163237	5.304809223006198	10.834454345186675
1.9369369369369367	0.2716078085854937	23.91858959652002	24.381667522057217	8.051830656384109	0.00034207728625406633	1.0526885940155525e-56	3.3689897801351304e-05	1.9276303378906663	5.534956403871207	6.656935151915386	4.161337114750274	5.906218154963834	10.412676158138597
1.9429429429429428	0.31225777238162683	24.271591732868284	24.12939001203489	7.747132667636313	0.0004475850592215421	2.954514995685495e-57	4.5620211415508005e-05	1.764774984622971	5.450093480300557	6.904271621435129	4.589621240643362	6.554280924665023	9.991517090796677
1.9489489489489489	0.3576661529400572	24.551549867155714	23.806361057806527	7.4344944590628055	0.0005836523349571115	8.241381953205927e-58	6.155432209805755e-05	1.6214674557991078	5.3598465166410225	7.134167010614851	5.044414007794144	7.249702235350045	9.574118555507344
1.954954954954955	0.408165234029755	24.757327658106718	23.41696551214701	7.11499956721096	0.000758413646782536	2.2847645332425466e-58	8.275687690444223e-05	1.4977131575294778	5.26370594595306	7.344302271636603	5.524945161128684	7.992791653445233	9.163456175722047
1.960960960960961	0.4640745561539183	24.888723260186058	22.966194092049083	6.789921303933769	0.0009819805271242103	6.295212826997209e-59	0.0001108650232213284	1.3935493653827853	5.161254774429379	7.532509504649125	6.030106718867184	8.783419523748696	8.762309937199666
1.9669669669669672	0.5256940798622429	24.946481584266923	22.459547371664417	6.460688229687515	0.0012668625393287144	1.7238796715452034e-59	0.00014798939240935404	1.3090563085399403	5.05217872749211	7.696809092920155	6.558438177242411	9.620975690096724	8.373238075963368
1.9729729729729728	0.5932967851770641	24.932288654018436	21.902932474850058	6.128847514716497	0.001628464001560934	4.691708725072227e-60	0.00019683978003741045	1.244367068968297	4.936274474144968	7.835444315278965	7.108117315525821	10.504332084640492	7.998554747778892
1.978978978978979	0.6671208045777258	24.84874798886814	21.302555020278106	5.796027326737952	0.002085666147246886	1.2690615852671947e-60	0.0002608807871363265	1.199675922563373	4.813455616674549	7.94691259091076	7.676957257893273	11.431810261668897	7.640311490133703
1.984984984984985	0.7473612129137653	24.69933939014207	20.664808947126897	5.463899328880451	0.002661504878711334	3.4116299373612434e-61	0.0003445235974942305	1.175244761287713	4.683756209701384	8.02999258003182	8.262410340481715	12.4011549392306	7.300282462730725
1.990990990990991	0.8341616231103061	24.488360943288566	19.996166844166808	5.134142287490095	0.0033839544555255437	9.115252380956628e-62	0.00045336107900668585	1.1714072547790633	4.547331657520799	8.083766457201913	8.861579198417626	13.409514571909918	6.9799534348836305
1.9969969969969972	0.9276057606337689	24.22085546235085	19.30307332135112	4.80840768097662	0.004286827347662774	2.420488598917297e-62	0.0005944545094848367	1.1885704371335133	4.404456927998725	8.107636789369778	9.471235331099221	14.453429909927053	6.680514476110799
2.003003003003003	1.027709211381103	23.902522980361066	18.591843805361968	4.488288073573925	0.005410799998929345	6.388000587049346e-63	0.0007766814311876009	1.227213439989106	4.255522111289896	8.101337584679309	10.087845228149506	15.528831402964178	6.402856297670561
2.009009009009009	1.1344115558858736	23.539621219752156	17.868570916033896	4.17528887742861	0.006804573304783954	1.675538517412281e-63	0.0010111554195923766	1.287883136964024	4.101025438725653	8.064939226323748	10.707603947802793	16.631046182265198	6.14757018570906
2.015015015015015	1.247569116453032	23.138856250682434	17.13904029848203	3.870803978507579	0.008526175122562941	4.367887527962967e-64	0.0013117298889814902	1.3711865171424336	3.9415639580365793	7.998847163482746	11.326475839526857	17.75481520297282	5.914951459125568
2.021021021021021	1.366948552049025	22.707265754919266	16.40865745717954	3.576095551927294	0.01064441001165125	1.1316601950904359e-64	0.001695599419863542	1.4777796666809606	3.7778221326882284	7.903794393386166	11.940241899636629	18.894320952573693	5.705006375418182
2.027027027027027	1.4922215375941617	22.25209745357462	15.68238677556451	3.2922782455623083	0.013240458558662009	2.9139909339923766e-65	0.0021840134403845186	1.6083533075333776	3.610558693082682	7.780827929420955	12.544553049251872	20.04322593376655	5.517462394183824
2.033033033033033	1.622960758992393	21.780685325953964	14.964703521189229	3.0203077717401943	0.01640962499722881	7.457408178201659e-66	0.002803118373466493	1.76361492028483	3.440592113868989	7.631289604580299	13.134988435194176	21.194721914914282	5.351781689523677
2.039039039039039	1.7586374422501019	21.300326244013952	14.259559245403945	2.760973819355491	0.020263227314587736	1.896772286365052e-66	0.0035849455084709255	1.9442675633434534	3.2687851234090735	7.456791702359141	13.707117683282176	22.34158971305668	5.207177778715133
2.045045045045045	1.8986206140828155	20.818159574793025	13.570360601270055	2.5148970859534527	0.024930618596972296	4.7947949465280265e-67	0.004568562792125388	2.15098559207776	3.0960286680196227	7.259188033806846	14.256565886630801	23.476269038441878	5.0826351050015735
2.051051051051051	2.042178262468904	20.341052166294784	12.899961236238335	2.2825301335499555	0.03056132197730867	1.2046265887657888e-67	0.005801409365552321	2.3843875773328604	2.923225755058501	7.040541185886361	14.779079995039034	24.590937691378034	4.976931377555927
2.057057057057057	2.188480528967128	19.875490937258345	12.25066607833034	2.064161694652856	0.03732725421851193	3.007893208439126e-68	0.007340831895626566	2.6450068211093263	2.751275585959019	6.803086749393425	15.270595190500666	25.677599167936144	4.888662432395541
2.063063063063063	2.3366050208780016	19.427485046260493	11.624247035762718	1.8599239968126042	0.04542500474057933	7.464486619877952e-69	0.009255841439239729	2.9332599656404623	2.581058364185997	6.549195392207551	15.727299792284516	26.728177506880677	4.816269335483281
2.069069069069069	2.4855442814250286	19.002479330124878	11.021968877938491	1.6698026349929436	0.05507812787369501	1.8410476844093523e-69	0.011629108606039388	3.249414287869337	2.413421125498338	6.281333674315432	16.145697235514472	27.734618002377857	4.758067405015174
2.075075075075075	2.6342154012982917	18.60528038594297	10.444623866208838	1.4936485003808313	0.06653939644085721	4.51292060301645e-70	0.014559213006961403	3.5935543612925396	2.249164890907289	6.002024504618469	16.522663710815532	28.688992221571	4.7122767858044705
2.081081081081081	2.7814716966594437	18.239996335798054	9.892573559318675	1.3311912706397837	0.08009295465022499	1.0994561455502305e-70	0.018163160244492098	3.9655488479448002	2.089033388610116	5.713808116753529	16.855500138837783	29.583605608690547	4.677054166728672
2.0870870870870872	2.9261163188091612	17.909990969156517	9.365796132344812	1.1820539782847166	0.09605629798138066	2.6621081307478435e-71	0.022579175866858717	4.365018251442403	1.9337035323754486	5.4192043937022385	17.14197728013	30.41110583308455	4.650525194473447
2.093093093093093	3.0669176011054553	17.61785261503724	8.86393751844607	1.0457681987029444	0.11478199761902402	6.406207994234819e-72	0.027969780627745546	4.791304513969056	1.7837777827897165	5.120677301350042	17.38037294413114	31.164589951810846	4.630817105300588
2.099099099099099	3.2026258914435886	17.36537776391284	8.386364707149145	0.9217894350269435	0.1366590774251279	1.5321593673289746e-72	0.03452514493310485	5.243443372488526	1.6397784567872444	4.820602102597728	17.569500455737682	31.837708411719632	4.616091073149032
2.105105105105105	3.3319915657503625	17.153569146190613	7.9322196067316675	0.8095123211295876	0.16211394291005565	3.641953603862021e-73	0.04246671240509248	5.720140399208702	1.5021439921405468	4.521235919882476	17.708727757491257	32.424763913762156	4.604573758661395
2.111111111111111	3.4537838715417686	16.98264768714572	7.500471995615125	0.7082853140073286	0.1916107546812415	8.603842258093041e-74	0.052051072968193814	6.219751635767672	1.371227118984892	4.224692099157057	17.797986762426646	32.92080320495319	4.594587540993517
2.1171171171171173	3.5668102125381687	16.85207750299345	7.089970241496408	0.6174246003787969	0.2256511339718094	2.0201240199371693e-74	0.06357405472288952	6.740269687745884	1.2472948415815637	3.9329187068199456	17.837772818858667	33.32169995115094	4.584578923391152
2.123123123123123	3.6699354572992267	16.760602883554643	6.6994886493759545	0.5362269972600895	0.2647730856623298	4.7140174751593895e-75	0.0773749911283319	7.279316074697675	1.1305300916195342	3.6476813671017303	17.82913439538061	33.62422697553713	4.573144624938791
2.129129129129129	3.76210083820125	16.70629602636349	6.327770502397538	0.4639816806221059	0.3095490252909316	1.0932812657829344e-75	0.09384110574111558	7.834140530616848	1.0210348802753362	3.370550525149331	17.773653333648568	33.82611632107341	4.5590549045609965
2.135135135135135	3.842342002830564	16.686614146336034	5.973566074113888	0.39998062830434344	0.3605828014621653	2.5199979455808802e-76	0.11341194110010963	8.40162782130479	0.9188347504791502	3.1028931043438623	17.673416240100575	33.926105806791426	4.541273708771112
2.141141141141141	3.909805788579827	16.698464484195824	5.635665109271836	0.3435277117730273	0.41850561432463057	5.772926520797649e-77	0.13658374153951736	8.978312490294176	0.8238843134941528	2.8458684186235534	17.53097778832938	33.92397099293295	4.518975290844118
2.1471471471471473	3.963765313014136	16.73827567452865	5.312923484831318	0.2939464150067239	0.4839707448193178	1.3143754393807298e-77	0.16391368207820367	9.56040176670794	0.736073644800053	2.600428104594891	17.349316875184012	33.820541743106446	4.491557014652813
2.153153153153153	4.003633007043046	16.802073908435496	5.00428396681139	0.25058619701957796	0.5576470285174309	2.974201601691672e-78	0.19602381749600167	10.143806670725734	0.6552353128835601	2.3673197562080306	17.131786710933543	33.61770286633403	4.458648129605506
2.159159159159159	4.028971264232266	16.885562333346705	4.7087911657780595	0.21282754684083297	0.6402110322301671	6.68881113808281e-79	0.23360460779135317	10.724181140232073	0.5811518201441959	2.147093878290611	16.88206002361636	33.31837863105297	4.42011438193314
2.165165165165165	4.039500436397332	16.98420217017726	4.425600959540813	0.18008580598173762	0.7323379211635298	1.4950476219399862e-79	0.2774178590434727	11.296968781682553	0.5135632468047299	1.9401137251462761	16.6040706182764	32.92650125929399	4.376058409773318
2.171171171171171	4.035103971210665	17.093294091830774	4.153984792286991	0.15181385359983082	0.8346910389778323	3.3211514600261516e-80	0.3282989029947625	11.85745662592746	0.45217490542601735	1.7465675569448762	16.301952553067835	32.44696382465417	4.326815952762995
2.1771771771771773	4.015830559843492	17.208058493125332	3.8933293725662366	0.12750376398118707	0.9479102622270869	7.332463330756135e-81	0.3871578252262086	12.400835052855198	0.39666483425142424	1.5664828293718966	15.979978177715367	31.885558284620437	4.272947988850406
2.183183183183183	3.981893239308077	17.323713386548242	3.64313237705486	0.10668755502942703	1.0725992335807135	1.608935670185206e-81	0.45497954148693437	12.922262844697132	0.3466909810129103	1.3997418300340787	15.642496228547088	31.248899668837236	4.215228989524289
2.189189189189189	3.93366547264033	17.435548777010887	3.402994822843407	0.08893715072313309	1.2093116239921513	3.508770984153417e-82	0.5328225154678883	13.416936144058804	0.3018979539171449	1.246098287055859	15.293871092549121	30.544337713106415	4.154631557562014
2.195195195195195	3.8716743077715905	17.538996498359175	3.1726107990988863	0.07386368060810304	1.35853662134508	7.604994919178071e-83	0.6218159100009033	13.880159936259597	0.2619232422639743	1.1051944994081566	14.93842424592604	29.77985746801007	4.092307776892539
2.201201201201201	3.7965907903151366	17.629694631486778	2.95175525125582	0.06111623599897827	1.5206838906103057	1.638213105898473e-83	0.7231549682188447	14.307420552780119	0.22640283460238067	0.976578572792983	14.580378746503392	28.96397061569254	4.029567660737521
2.2072072072072073	3.709217874106511	17.70354576551053	2.7402704900342605	0.050380196359202996	1.696068296508104	3.5072718237669448e-84	0.8380944324680657	14.694457608996702	0.19497618669995032	0.859721387220423	14.223807520392963	28.105599394199427	3.9678551306698755
2.2132132132132134	3.610476133986808	17.756768506956647	2.538052056778818	0.04137523097534426	1.8848947222544137	7.462700612380505e-85	0.9679398274541092	15.037333749199007	0.16729051423164953	0.7540329705583942	13.872586038123814	27.213955152654517	3.908721994825589
2.219219219219219	3.501387636122114	17.785941784951575	2.3450345194640145	0.033853071169437914	2.0872433552303016	1.5781568844906266e-85	1.114036460805249	15.332500577984987	0.14300440547390336	0.6588780041493323	13.53034983012965	26.298413640481176	3.8538004178188445
2.225225225225225	3.3830583606161944	17.788041640993466	2.161177704030193	0.02759513747313392	2.303055840375	3.31689628487279e-86	1.2777560293367505	15.576859210770053	0.12179076706135476	0.5735902400248719	13.20045715172165	25.368389169086324	3.8047743879119253
2.2312312312312312	3.2566595982451503	17.760470328241414	1.9864537873570365	0.02241009492440083	2.5321227228311405	6.928531121382336e-87	1.4604807629261503	15.767813976903769	0.10333913081054902	0.49748566244476894	12.885956978304362	24.433209775371903	3.763350688994569
2.2372372372372373	3.1234087572432947	17.7010776758643	1.8208355948935189	0.018131398371109952	2.7740726110718046	1.4383945030504806e-87	1.6635850899145808	15.903317954606598	0.08735736165272086	0.4298742778049154	12.58956239644304	23.50199546469337	3.7312298765493215
2.2432432432432434	2.9845500171075745	17.608174797489283	1.6642863612494945	0.014614878728449979	3.0283634888428446	2.967853229676633e-88	1.8884148678536494	15.981909203785015	0.07357281587879859	0.37007046503329327	12.313629358170862	22.58354151906031	3.710077738887718
2.249249249249249	2.8413352547455886	17.480540337982642	1.51675112906719	0.011736410814765886	3.2942765875163205	6.086034184533474e-89	2.1362642903966274	16.002736785360415	0.061733005312891095	0.3174018623370587	12.060140686141663	21.686208727949627	3.701497698593964
2.255255255255255	2.6950056447986186	17.317419558613512	1.3781498829529846	0.009389693886589149	3.570913199034823	1.2403776079298547e-89	2.4083506539935318	15.965575907278707	0.051605826903533124	0.27121680478456334	11.830695156223268	20.817822238290745	3.7070045754939267
2.2612612612612613	2.5467743018510167	17.11851665614152	1.2483724433938517	0.007484167445302392	3.857194763184703	2.512470724524956e-90	2.705787245232016	15.870831809952314	0.04297941882042962	0.2308903601902509	11.626501441117545	19.985580531732076	3.7280000928289057
2.2672672672672673	2.3978102890475173	16.883980795691965	1.1272750821234763	0.005943077373172947	4.151866501677279	5.057963197826165e-91	3.0295546892570897	15.719532288797314	0.03566170377272009	0.1958290378686994	11.448376671850088	19.19597582630483	3.7657504639163735
2.2732732732732734	2.249224267195996	16.614386409722133	1.0146787665342545	0.0047017010031975125	4.453504796243818	1.0119938716794626e-91	3.3804711794626634	15.513309039555386	0.029479678248326646	0.16547426602496085	11.296749360983313	18.45472697134223	3.821366348644205
2.279279279279279	2.1020560027214086	16.31070837535746	0.9103688971387358	0.003705734321613615	4.760528420091351	2.012369203989692e-92	3.7591620860655013	15.254368293900948	0.024278503042977802	0.13930474904330128	11.171666429096524	17.76672566425091	3.895785418812195
2.285285285285285	1.9572638939319558	15.97429272946643	0.8140963689851155	0.002909840097719809	5.071213633662298	3.977086208623496e-93	4.166029513522423	14.94545147934552	0.019920446123934083	0.11683782608535494	11.07280408105677	17.1359965705844	3.9897577196406795
2.2912912912912913	1.8157166150354878	15.606823614806506	0.7255797651228775	0.00227635226211397	5.383713049315256	7.811778309270069e-94	4.601222441181137	14.58978688018628	0.016283723859707996	0.09762995770062327	10.999482287413894	16.565671679671162	4.10383396262551
2.2972972972972974	1.6781869181954847	15.210287171369037	0.6445084771349411	0.0017741292241967876	5.696078058440184	1.5249737826098054e-94	5.064608135180674	14.191033487659894	0.013261281217939203	0.08127646816785236	10.950682635595852	16.057978981253825	4.238356833124322
2.3033033033033035	1.5453475774820433	14.786933094861194	0.5705465435514764	0.0013775469353781101	6.006284502203141	2.9587100521874525e-95	5.55574555962419	13.753218401236145	0.010759545930571952	0.0674106686621038	10.9250693225391	15.614245308221076	4.393455345287595
2.309309309309309	1.4177694064755615	14.339234579493079	0.503337000568049	0.0010656212641119399	6.312261157458709	5.70518851939204e-96	6.073861538817244	13.28066927424452	0.008697186053358823	0.05570248073914515	10.921013062598528	15.234912960090822	4.569042227780489
2.315315315315315	1.2959212348774682	13.869847345529998	0.4425065496915946	0.0008212485512692704	6.611920506406228	1.0933649672302864e-96	6.617830427583673	12.77794338251541	0.007003894972496668	0.045856671701387575	10.936617680363467	14.919569504492108	4.764814276683835
2.3213213213213213	1.1801716898312729	13.38156842428651	0.38767036243729885	0.0006305529620072859	6.903191166336681	2.0825137222155755e-97	7.186158031451404	12.249754932884967	0.00561922286458127	0.037610803784391876	10.969749146447429	14.666989952088239	4.98025556747266
2.3273273273273274	1.0707925954970892	12.877295335445691	0.33843686168597703	0.0004823293524451659	7.18405127819133	3.942195442852637e-98	7.776970481492976	11.700902219428276	0.0044914689914652296	0.030732988359159455	11.018066795298118	14.475190316360731	5.214643376486402
2.3333333333333335	0.9679637801714833	12.359986245034294	0.29441234151176854	0.0003675707438486614	7.452562093153801	7.416790193435176e-99	8.388008709086371	11.136196180991037	0.003576645071253315	0.025019525001591558	11.079056438236647	14.341491405245316	5.467056624261974
2.339339339339339	0.8717790640047842	11.832621638455961	0.25520531101185756	0.000279070070965941	7.706900958140012	1.386824158899425e-99	9.01662908382836	10.560391817357637	0.002837516344365019	0.020292493785434983	11.150065053617709	14.262591548280428	5.73638661895548
2.3453453453453452	0.7822531919539037	11.298167983171968	0.22043047184042802	0.00021108658199478906	7.9453928861783165	2.5772370484954637e-100	9.659810674042975	9.978123787956127	0.0022427238589847152	0.01639735788366143	11.228336701118634	14.234646841954985	6.021349848309596
2.3513513513513513	0.6993294755756146	10.7595437914668	0.18971226283756706	0.00015906806273358702	8.166539907828803	4.760087056408897e-101	10.314169465339855	9.393847352202219	0.0017659889231518252	0.013200622815659643	11.311049271053607	14.253357398388019	6.3205025437338955
2.3573573573573574	0.622887912950529	10.219588426794253	0.1626879275784529	0.00011942089367730758	8.369047435616885	8.737817862497837e-102	10.97597973084788	8.811785621108488	0.001385398585596164	0.010587588681671114	11.395351644865658	14.314058009244242	6.63225672057
2.3633633633633635	0.5527535675990625	9.681033928990086	0.13901008124272457	8.932079192841002e-05	8.551846934617313	1.5941113075190941e-102	11.64120259018906	8.23588388286514	0.00108276937719698	0.00846022264205351	11.478400812242883	14.411811588657477	6.954897385011105
2.369369369369369	0.4887050037502244	9.146480065592357	0.11834877147558727	6.65579135395833e-05	8.714114277496323	2.8904260290564296e-103	12.30552162678235	7.669771548196149	0.0008430853249397052	0.00673517082691656	11.557398466204113	14.541503736535791	7.286600590896525
2.3753753753753752	0.43048259572255154	8.618372749956277	0.1003930435947482	4.9410777023258923e-05	8.85528326919663	5.208739513606335e-104	12.964385259080565	7.116732041815605	0.0006540053913408613	0.00534192184838264	11.629626582299068	14.697936767444757	7.625452029081175
2.3813813813813813	0.37779655241699767	8.098985902965435	0.08485203344685906	3.654420195844837e-05	8.975053951819087	9.328911674500367e-105	13.613055385720841	6.579680751312969	0.0005054349436912397	0.004221128135723881	11.692481483651681	14.875921580607503	7.969465838539301
2.3873873873873874	0.3303345229635262	7.590406774935811	0.07145562141553323	2.692712957961607e-05	9.073395440102242	1.6605688458022769e-105	14.246661652502473	6.061150940744362	0.00038915556885353093	0.0033230863896981017	11.743505901298706	15.070365803482959	8.316603341889804
2.3933933933933935	0.2877686754211608	7.0945246886234585	0.0599546886180538	1.9766800654757958e-05	9.150543187557734	2.9377196813778074e-106	14.860260525918044	5.563287348766765	0.0002985074727366921	0.0026063744959076442	11.78041855988914	15.276356724643335	8.664791428505358
2.399399399399399	0.2497621662045593	6.6130231137281985	0.05012102137207078	1.4456308724382652e-05	9.206990737652124	5.165250428062315e-107	15.448898208941591	5.08784702501223	0.0002281187944713719	0.002036639167571548	11.801140852421883	15.48923764065655	9.011940335437282
2.4054054054054053	0.2159749428087792	6.147374938410075	0.0417469128035599	1.0533025150788887e-05	9.243476168037422	9.026096542051618e-108	16.007676304956355	4.636206817180946	0.000173676383616825	0.0015855263126538406	11.803820213774353	15.704676375335914	9.355960609437467
2.4114114114114114	0.18606884576398425	5.698840764404045	0.03464451128332093	7.64580942290522e-06	9.260963583295243	1.5676031548949666e-108	16.531819029691096	4.209376807516312	0.00013173289917154247	0.0012297445390203404	11.786849860175694	15.918724886498046	9.694779071508673
2.4174174174174174	0.15971199704550967	5.268470019475309	0.02864496452667115	5.529277957264957e-06	9.260620147740092	2.705825876967877e-109	17.016740692821884	3.808018912248845	9.954546149391303e-05	0.0009502512227133669	11.748884628834368	16.127869053173107	10.026353647529712
2.4234234234234235	0.13658248100335657	4.857104654214668	0.023597405983892754	3.983712131107754e-06	9.243789269716297	4.641850245740383e-110	17.45811212369368	3.4324698015011874	7.494149718457201e-05	0.0007315500694009229	11.68885272653778	16.32906793236897	10.348686973207952
2.429429429429429	0.11637134000492032	4.46538516941605	0.019367826896140267	2.859446735573667e-06	9.21196064834027	7.914253685754244e-111	17.85192470172531	3.0827672692492154	5.620784197522225e-05	0.0005610890038453829	11.605963275783534	16.519781985754605	10.659838727348216
2.4354354354354353	0.09878492027908671	4.09375870530191	0.015837873385293782	2.0447987780212913e-06	9.166737969417584	1.341085205580742e-111	18.19455067275478	2.758679181557274	4.199959149303054e-05	0.00042874744073354194	11.499709629275138	16.69798999919687	10.95793669249232
2.4414414414414414	0.08354661389635006	3.742488914381255	0.012903603453953402	1.4567787939862454e-06	9.109805086890152	2.258553270857878e-112	18.48279848804592	2.459734154014086	3.126560209975919e-05	0.00032640244531227376	11.36986850576789	16.86219464765075	11.241186584612809
2.4474474474474475	0.070398050504671	3.4116673353932243	0.010474234029764636	1.0339774758031311e-06	9.042891548286502	3.780348758052717e-113	18.713961991981808	2.185253153061116	2.318793490858185e-05	0.0002475639166329569	11.216495079707704	17.01141688974253	11.507880731988914
2.4534534534534536	0.059099797532549174	3.101225986222785	0.008470903398487002	7.311440393648082e-07	8.96773831700946	6.2887011902482674e-114	18.885862405576457	1.9343812772827238	1.7132899511443675e-05	0.00018706966242100655	11.039914231489721	17.14517960544924	11.756405716000147
2.4594594594594597	0.0494316303002656	2.8109508984527505	0.006825469698635418	5.150734597244641e-07	8.886064511758256	1.039722910561261e-114	18.996882202767427	1.7061190500172072	1.2611686245098916e-05	0.00014083203495052814	10.840708232389643	17.2634811113399	11.985249111885471
2.4654654654654653	0.041192434124117314	2.540496324903835	0.005479361727597396	3.6150118809000945e-07	8.799535925859292	1.7084482593184934e-115	19.045990150975577	1.4993526400707626	9.248875245368007e-06	0.00010562862325570007	10.619701196577463	17.3667593956359	12.193005484342383
2.4714714714714714	0.034199799361183225	2.28939936366179	0.004382494231485843	2.5276944657289487e-07	8.709736009637162	2.7900604307861517e-116	19.032756981791678	1.312882519156231	6.7573768449412935e-06	7.893031833749747e-05	10.377940680821872	17.45584810472795	12.378381800338465
2.4774774774774775	0.028289367740725664	2.0570947572441876	0.0034922561842826117	1.760814810663361e-07	8.618139900870245	4.528485188576028e-117	18.95736136638027	1.1454501594184747	4.918591942413423e-06	5.876086194202519e-05	10.11667684969618	17.53192547890819	12.540202419240517
2.4834834834834836	0.023313984578271413	1.8429296432606925	0.002772577344287089	1.2220163252477186e-07	8.526091976144254	7.304993869980578e-118	18.820586087326085	0.9957624688364106	3.5667844938847037e-06	4.3582739648104134e-05	9.837339649913291	17.59645757355143	12.677413808345227
2.4894894894894897	0.01914270687259126	1.6461780527162724	0.0021930756223072292	8.449179123070134e-08	8.434787274266784	1.1711548534074635e-118	18.623804517983405	0.8625137535897389	2.576833472099982e-06	3.22049745003074e-05	9.541514451890622	17.651137209045263	12.789089110597804
2.4954954954954953	0.01565971212500626	1.4660549735411073	0.0017282855019136935	5.820042751735218e-08	8.345257016754841	1.8661061823237736e-119	18.368957735680638	0.744405082272776	1.8546810354124143e-06	2.3709011830380852e-05	9.230916620199334	17.697820165426307	12.874432661656336
