# Supplementary material for: Stimulus duration encoding occurs early in the moth olfactory pathway
Source: Commun Biol. 2024 Oct 3;7:1252. doi: 10.1038/s42003-024-06921-z (PMC11449909; doi:10.1038/s42003-024-06921-z)
Supplement: Supplementary file 3 — Supplementary Data 1 [file 42003_2024_6921_MOESM3_ESM.zip › Fig 3/A/200ms10pg.csv]

neuron 1	neuron 2	neuron 3	neuron 4	neuron 5	neuron 6	neuron 7	neuron 8	neuron 9	neuron 10	neuron 11	neuron 12	neuron 13	neuron 14	neuron 15	neuron 16	neuron 17	neuron 18	neuron 19	neuron 20	neuron 21	neuron 22	neuron 23	neuron 24	neuron 25	neuron 26	neuron 27	neuron 28	neuron 29	neuron 30	neuron 31	neuron 32	neuron 33	neuron 34	neuron 35	neuron 36	neuron 37	neuron 38	neuron 39	neuron 40	neuron 41	neuron 42	neuron 43	neuron 44	neuron 45	neuron 46	neuron 47	neuron 48	neuron 49	neuron 50
-120.17434999999999	-119.66974999999996	-12.809349999999998	-21.53955	-120.16085000000001	-113.19475	-119.94435000000001	-120.19605	-120.20164999999999	-119.43414999999999	-29.13305	-24.23265	-120.20244999999997	-120.20044999999999	-120.19454999999999	-120.13745	-119.06255000000002	-29.37385	-24.59035	-120.19855000000001	-120.18934999999999	-120.20364999999998	-96.96294999999998	-25.904249999999998	-120.19995	-120.00864999999999	-120.20225	-117.34355000000002	-27.301650000000002	-15.43165	-120.19165000000001	-118.49825	-120.19004999999999	-120.07514999999998	-120.11305000000002	-29.44455	-12.86055	-120.01234999999997	-119.91884999999999	-115.37935	-118.76435000000001	-119.81134999999998	-30.11435	-29.83735	-120.15795	-120.17935	-120.14464999999998	-26.81015	-28.42145	-113.62404999999998
-120.16274999999999	-119.61284999999998	-0.7160499999999992	-18.278550000000003	-117.87025	-108.87895	-119.93935000000002	-120.19105	-120.19184999999999	-119.19815	-26.24895	-7.10905	-120.19744999999998	-119.43624999999999	-120.17684999999999	-119.40625	-118.19765000000004	-29.35855	-24.57665	-120.19435000000001	-120.14525	-120.20044999999999	-90.59584999999998	-25.89075	-120.19475	-119.84674999999999	-120.16325	-115.53755000000001	-25.82295	-15.41905	-120.18515000000002	-118.48745	-110.16114999999999	-120.04854999999998	-120.09045	-29.42125	-12.844449999999998	-96.71374999999998	-119.85815	-115.36145	-117.88795000000002	-119.12324999999998	-30.09925	-29.81915	-118.25514999999999	-120.03604999999999	-119.48554999999999	-17.571849999999998	-28.41335	-113.56734999999998
-120.06675	-119.39534999999998	-0.0963499999999975	-1.0172500000000007	-112.98095	-105.94145	-119.93395000000001	-120.18545	-120.18515	-118.62865	-26.22925	-3.8423499999999997	-120.19134999999997	-119.42765	-120.16184999999999	-119.39695	-117.36765000000003	-25.01765	-22.93035	-120.19005000000001	-111.26095	-120.19734999999999	-86.94074999999998	-25.86275	-120.19085000000001	-119.59564999999999	-115.99505	-114.47875000000002	-25.81315	-15.40615	-120.17895000000001	-117.23304999999999	-109.19864999999999	-120.03504999999998	-119.56675000000001	-26.05085	-11.809449999999998	-84.00114999999997	-119.79844999999999	-114.44695	-117.86095000000002	-118.65584999999999	-28.066850000000002	-28.95295	-117.58724999999998	-118.27374999999999	-119.47434999999999	-17.54505	-28.38835	-113.40204999999997
-117.23294999999999	-119.08094999999997	-0.08804999999999907	-0.11925000000000097	-109.64255	-105.92605	-119.17235000000002	-120.18045000000001	-120.17914999999999	-116.66305	-25.27195	-0.4231499999999997	-120.18564999999998	-119.42004999999999	-120.08585	-119.36734999999999	-117.34855000000002	-5.1603499999999976	-3.830350000000003	-120.18565000000001	-111.24205	-120.19385	-60.32384999999999	-19.776449999999997	-120.18475000000001	-119.57695	-115.98175	-114.45815000000002	-24.18555	-15.36815	-120.17195000000001	-114.82925	-108.60784999999998	-119.77494999999999	-119.54615000000001	-25.03955	-11.79655	-48.91224999999997	-119.34275	-114.43545	-116.78295000000001	-118.48554999999996	-27.74615	-28.72495	-114.02224999999999	-118.22475	-119.46474999999998	-17.49575	-28.37535	-113.38745
-117.21185	-118.83414999999997	-0.07284999999999897	-0.006450000000000955	-108.43355	-105.90324999999999	-119.16235	-120.17325	-120.17214999999999	-116.08904999999999	-25.22885	-0.40745000000000076	-120.17894999999999	-119.32944999999998	-119.44984999999998	-117.84105	-116.13595000000004	-0.14584999999999937	-3.82085	-120.18095	-111.21154999999999	-120.19035	-51.78264999999999	-19.760849999999998	-120.17855	-116.74114999999999	-114.38265000000001	-112.69295000000002	-24.16335	-14.32485	-120.16285000000002	-114.81515	-108.59754999999998	-119.76664999999998	-119.27165000000002	-24.94135	-0.15394999999999825	-5.74694999999997	-119.32844999999999	-105.05195	-116.77395000000001	-118.34704999999997	-26.38515	-28.69875	-114.00735	-116.94864999999999	-118.73024999999998	-17.479950000000002	-28.07705	-113.36595
-117.18735	-118.82604999999998	-0.06554999999999822	0.006550000000000722	-105.70605	-104.85145	-119.00585000000001	-120.16135	-120.16664999999999	-115.68185	-24.574450000000002	-0.15715000000000146	-120.17404999999997	-119.32114999999999	-118.03464999999998	-117.83175	-116.12025000000003	-0.13824999999999932	-0.14355000000000118	-120.17625000000001	-109.97194999999999	-120.18695	-39.41594999999998	-3.1008499999999977	-120.17235	-116.70604999999999	-112.92295000000001	-110.31145000000001	-16.926450000000003	-14.31245	-120.15715	-114.80515	-108.58914999999999	-119.75795	-118.68045000000001	-24.02375	-0.1471499999999999	-5.703249999999969	-119.31724999999999	-103.52235	-114.40055000000001	-118.33824999999996	-26.36385	-27.724050000000002	-113.41055	-116.92855	-117.46455	-15.06465	-28.05105	-109.72504999999998
-114.38964999999999	-118.81724999999997	-0.056749999999997414	89.89585	-105.69765000000001	-104.63014999999999	-118.34205000000001	-120.15305000000001	-120.16054999999999	-114.82565	-22.54655	-0.15145000000000053	-120.16874999999999	-119.31264999999999	-117.02644999999998	-117.80815	-116.10885000000002	-0.132950000000001	-0.1354500000000023	-120.17125000000001	-109.88095	-120.18355	-12.443449999999984	-3.090250000000001	-120.16275000000002	-113.29735	-112.89825000000002	-107.21165000000002	-16.32315	-12.653649999999999	-120.14855	-114.79685	-108.54634999999999	-119.43314999999998	-118.64455000000001	-23.995649999999998	-0.1407500000000006	-5.682949999999948	-119.08904999999999	-101.96725	-114.38385000000002	-118.32474999999997	-26.35265	-27.697850000000003	-113.33165	-116.86984999999999	-117.45325	-12.438749999999999	-28.00805	-109.71074999999999
-105.61185	-118.80864999999997	-0.048449999999998994	92.40005	-105.67914999999999	-104.59625	-118.32895000000002	-120.14325000000001	-120.15414999999999	-114.42224999999999	-21.23005	-0.14705000000000013	-120.16184999999999	-119.30554999999998	-117.00644999999999	-117.43815	-116.09515000000002	-0.12664999999999793	-0.1197499999999998	-120.16635	-109.86935	-120.18015	-11.882450000000006	-3.08005	-120.15805	-113.23425	-112.88915	-106.37435000000002	-16.28935	-0.10385000000000133	-120.14035000000001	-114.78555	-106.61805	-119.42044999999999	-118.33835000000002	-18.98305	-0.1343500000000013	-0.12284999999997126	-119.00764999999998	-101.94445	-111.02695000000001	-116.65214999999998	-26.34635	-27.17295	-113.30675	-115.48275	-116.52814999999998	-12.408549999999998	-27.09735	-109.42505
-105.59134999999999	-118.79494999999997	-0.03885000000000005	92.92035000000001	-105.49705	-102.35294999999999	-117.87135	-117.67715000000001	-120.13225	-112.70665	-21.13205	-0.14414999999999978	-120.15534999999997	-118.92364999999998	-114.08734999999999	-114.13184999999999	-114.47605000000001	-0.1197499999999998	-0.07405000000000328	-120.16005000000001	-109.82605	-120.17644999999999	16.48275000000001	-3.0607499999999987	-120.14855	-113.04424999999999	-112.87465	-103.27075000000002	-12.56805	-0.08464999999999989	-119.93695000000002	-114.77485	-104.23034999999999	-119.23764999999999	-117.96425000000002	-17.928849999999997	-0.12594999999999956	-0.1090499999999679	-117.63305	-94.36775	-109.27815000000001	-116.62054999999998	-26.33805	-26.38305	-113.27955	-115.17495	-116.50934999999998	-12.36945	-27.08025	-107.13404999999997
-105.58245	-118.78004999999996	-0.030249999999998778	92.92805000000001	-105.48464999999999	-98.39335	-117.86165000000001	-109.29725	-114.55564999999999	-111.34465	-20.52525	-0.13285000000000124	-120.13104999999999	-118.91344999999998	-114.07215	-114.11355	-112.65595000000002	-0.11284999999999812	-0.0668500000000023	-120.15105	-103.40375	-120.17245	38.47534999999999	-3.029049999999998	-119.73605	-111.67054999999999	-112.85975	-103.25955000000002	-11.721150000000002	-0.07015000000000171	-119.69255000000001	-112.98485	-102.38354999999999	-118.53854999999999	-117.95185000000001	-14.68695	-0.11384999999999934	-0.09344999999996162	-117.60364999999999	-85.86205000000001	-104.14455000000001	-115.30994999999999	-26.32915	-25.29125	-113.26874999999998	-115.15995	-116.31975	-12.350249999999999	-27.06505	-106.24134999999998
-105.57284999999999	-118.53024999999997	-0.018549999999997624	92.93695	-105.46494999999999	-98.35475	-117.73745000000002	-109.27695	-114.41664999999999	-109.73175	-20.014850000000003	-0.12875000000000014	-119.35144999999997	-118.90494999999999	-114.04094999999998	-112.90115	-112.64045000000002	-0.10664999999999836	-0.060650000000002535	-120.14385000000001	-103.33455	-120.16815	45.10865000000001	-2.8950499999999977	-119.65795	-111.64134999999999	-110.17045000000002	-98.40765000000002	-11.46735	-0.03634999999999877	-115.07195000000002	-112.97595	-102.37214999999999	-118.48665	-117.93875000000003	-14.65505	-0.10644999999999882	-0.06834999999995262	-117.57844999999999	-85.81565	-103.50405	-115.20584999999997	-26.31585	-25.27615	-112.91215	-115.13104999999999	-114.70184999999998	-12.263649999999998	-25.07545	-106.20824999999999
-95.83945	-118.08964999999998	0.6734500000000025	92.94585000000001	-103.98114999999999	-95.84834999999998	-117.72685000000001	-109.26455000000001	-106.70755	-109.70984999999999	-19.93185	-0.1241500000000002	-118.95774999999998	-118.74724999999998	-112.36464999999998	-112.25225	-111.54515000000004	-0.09805000000000064	-0.018650000000000944	-120.13255000000001	-103.31434999999999	-120.16354999999999	53.14725000000004	4.724050000000002	-119.64055000000002	-108.48315	-110.16035000000001	-97.09545000000003	-11.294050000000002	-0.026849999999999596	-115.05825000000002	-112.96555000000001	-102.35784999999998	-118.22954999999999	-117.74525000000003	-14.64115	-0.09475000000000122	-0.05554999999998245	-117.55845	-84.28805	-103.28275000000002	-114.21924999999996	-26.14185	-25.252850000000002	-112.90314999999998	-115.08914999999999	-114.69024999999999	-8.50385	-25.01065	-102.40025
-89.91434999999998	-118.07844999999998	21.233950000000004	92.95545000000001	-103.46645000000001	-89.25025	-117.16395000000001	-109.25125	-98.83245	-107.46185	-18.55305	-0.1188500000000019	-118.94594999999998	-118.73325	-108.49504999999999	-112.24234999999999	-111.47105000000002	-0.09164999999999779	-0.006750000000000256	-120.12125	-96.42644999999999	-120.15884999999999	73.87615	4.7361499999999985	-118.59465	-108.46685	-110.13565	-90.70675000000003	-11.27795	-0.014849999999999142	-103.68315000000001	-112.36675	-92.44985	-118.21704999999999	-117.46865000000003	-11.44115	-0.04224999999999923	-0.03464999999999918	-114.30694999999999	-84.27725000000001	-100.29125000000002	-113.46264999999997	-26.11665	-23.948950000000004	-111.41755	-108.05125	-114.59664999999998	-8.49035	-22.92555	-102.37834999999998
-88.58664999999999	-117.93974999999998	21.24795	92.96705	-102.83314999999999	-76.42195000000001	-117.15225000000001	-109.23305	-98.82085	-106.63794999999999	-17.824350000000003	-0.10385000000000133	-116.46754999999999	-117.99284999999999	-108.46734999999998	-111.80664999999999	-110.63785000000001	-0.08305000000000007	0.017349999999996868	-106.57825	-91.94035	-120.15474999999999	99.96055000000001	4.751050000000003	-111.26515	-102.85094999999998	-110.12365	-79.56115000000003	-11.036550000000002	0.008050000000000779	-82.94875000000002	-112.34875	-92.43574999999998	-118.16465	-117.03025000000002	-11.40755	4.546750000000003	0.005150000000014643	-113.03214999999999	-84.25925000000001	-94.54525000000001	-113.45304999999996	-25.21365	-23.929550000000003	-111.38565	-104.20394999999999	-114.39314999999999	-4.80395	-22.91445	-102.35645
-72.97435	-117.92574999999997	24.24265	92.98495	-101.43885	-75.03915	-116.38755	-109.17095	-49.32594999999999	-106.58054999999999	-16.199150000000003	-0.09534999999999982	-116.45484999999996	-117.98034999999999	-107.95254999999999	-110.64335	-110.62595000000002	-0.04254999999999853	0.022649999999998727	-106.51275000000001	-90.85225	-120.14764999999998	107.46725000000004	4.7760500000000015	-111.25085000000001	-102.82385	-108.47595000000001	-79.55375000000001	-10.999749999999999	0.026949999999999363	-82.92985000000002	-111.97575	-91.03135	-117.43234999999999	-116.78005000000002	-11.393449999999998	4.56765	0.021350000000040836	-110.71574999999999	-84.18455	-93.87875000000001	-113.43914999999998	-25.204050000000002	-23.362350000000003	-110.15435	-104.18615	-113.56664999999998	-0.1761499999999998	-19.77115	-102.34334999999999
-72.91544999999999	-117.54924999999997	24.255950000000002	95.11005	-95.33994999999999	-74.42974999999998	-115.94945000000001	-105.86485	-32.12844999999999	-105.48345	-16.12975	-0.08034999999999926	-114.89674999999997	-117.79384999999999	-107.93924999999999	-108.98355	-109.01745000000003	-0.018149999999998556	0.4724499999999985	-105.70555000000002	-90.83335	-120.14134999999999	117.22015000000005	6.871150000000004	-111.22535000000002	-102.57735	-108.46395000000001	-79.53605000000002	-9.407350000000001	11.852149999999998	-80.96905000000001	-111.96735000000001	-85.70684999999999	-108.73044999999999	-115.83995000000002	-11.10115	30.803649999999998	0.05885000000000673	-84.50104999999999	-77.77805000000001	-85.24575000000002	-112.87044999999998	-25.19345	-19.47175	-110.13655	-103.10755	-112.62695	-0.16614999999999824	-19.76415	-102.27104999999997
-72.88255	-117.53824999999998	24.51465	103.60945000000001	-95.32175000000001	-67.37064999999998	-115.92905000000002	-103.30985000000001	-22.89314999999999	-104.98694999999998	-15.85585	-0.07165000000000177	-114.88254999999998	-117.36884999999998	-107.24374999999998	-108.91264999999999	-107.79925000000003	-0.008449999999999847	0.49214999999999876	-101.55185	-67.14184999999999	-120.11354999999999		6.886050000000001	-110.71585000000002	-100.71945	-108.45485000000001	-79.50045000000003	-8.71855	11.863049999999998	-80.95695	-108.82535	-75.82355	-108.71894999999998	-115.43085000000002	-11.08735	60.854749999999996	0.08155000000004975	-70.69534999999999	-71.07525	-84.64595000000001	-112.86014999999998	-23.89835	-18.276650000000004	-109.06664999999998	-101.33255	-112.61574999999999	-0.16045000000000087	-19.75285	-102.23225
-70.33404999999999	-117.52384999999998	25.87165		-88.52715	-40.00504999999998	-115.60325000000002	-96.05945	-6.289850000000001	-104.92214999999999	-15.634850000000002	-0.06064999999999898	-114.87144999999998	-116.57114999999999	-106.53965	-105.32554999999999	-106.46935000000002	-0.0018500000000010175	10.033049999999996	-100.53525000000002	-65.24185	-119.55354999999999		6.9210499999999975	-108.69065	-100.70474999999999	-108.44395	-77.70165000000003	-8.702549999999999	20.04975	-67.43285	-108.81775	-72.37485	-108.67344999999999	-115.15685000000002	-9.131049999999998	90.70065	0.7143500000000245	-68.28224999999999	-68.47705	-84.06615000000001	-112.22074999999998	-23.283250000000002	-16.666050000000002	-108.15914999999998	-87.40105	-112.13125	-0.15575000000000117	-19.74015	-102.04444999999998
-55.97265	-117.51484999999997	25.882750000000005		-88.51724999999999	-39.98335	-115.57685000000001	-88.32005000000001	-6.211249999999978	-104.89914999999999	-15.36345	-0.03675000000000139	-114.86204999999998	-116.50524999999999	-105.87504999999999	-104.31815	-105.73885000000001	0.03255000000000052	10.04005	-96.62385	-65.22905	-113.42014999999999		6.933450000000004	-102.29485	-100.68205	-104.60905000000001	-77.67895000000001	-8.689050000000002	20.06155	-67.41045000000003	-108.80924999999999	-72.36524999999999	-103.24814999999998	-115.13845	-9.11475		0.7265500000000316	-68.25614999999999	-68.29445	-66.85135000000001	-110.77764999999997	-23.26495	-16.213050000000003	-105.86024999999998	-87.38295	-112.10755	-0.14975000000000094	-19.70705	-101.98055
-55.959649999999996	-117.50624999999997	26.31065		-88.50864999999999	-38.90195	-114.97535000000002	-76.50785	-3.9778499999999894	-104.83134999999999	-15.336450000000001	-0.024450000000001637	-114.85284999999999	-116.36264999999999	-105.17194999999998	-102.95175	-105.71615000000003	2.8682499999999997	23.156349999999996	-96.60575	-65.21645	-112.94975		6.95815	-102.05675000000002	-97.51755	-96.10135000000001	-68.40095000000002	-8.460250000000002	20.071749999999998	-63.56805	-107.93815000000001	-67.83524999999999	-103.23145	-114.26295000000002	-6.395849999999999		31.003450000000043	-56.70394999999999	-62.428250000000006	-66.84095000000002	-110.75994999999998	-23.22035	-14.900650000000002	-105.83935	-84.79384999999999	-110.21214999999998	-0.14495000000000147	-15.413649999999999	-101.24284999999998
-55.943749999999994	-117.29504999999997	27.919550000000005		-86.99324999999999	-20.596949999999993	-114.96105000000001	-65.55965	-0.17345000000000255	-100.73925	-14.932250000000002	0.001449999999998397	-111.39984999999999	-115.18554999999999	-105.15224999999998	-101.53395	-104.40945000000002	6.7409500000000016	30.278549999999996	-96.59345000000002	-62.11784999999999	-112.93564999999998		9.529349999999997	-101.78835000000001	-92.35995	-96.07985000000001	-67.14845000000003	-8.45065	25.255950000000002	-59.35215000000002	-107.93035	-67.01585	-103.21224999999998	-114.25035000000003	-6.352049999999998		84.79905000000002	-56.69294999999998	-62.03755000000001	-63.12165000000002	-110.30794999999998	-23.20755	-14.470450000000001	-102.26945	-84.77275	-110.19854999999998	-0.13925000000000054	-15.40105	-101.18554999999998
-52.49485	-115.04424999999998	28.05255		-85.71395000000001	-14.527249999999981	-114.77925000000002	-50.81795000000001	-0.16065000000000396	-100.53985	-14.23135	6.806849999999997	-111.39104999999998	-114.30605	-105.14124999999999	-98.57624999999999	-104.20555000000002	6.772850000000002	57.780249999999995	-88.02865	-62.10535	-112.87034999999999		9.538549999999997	-101.39275	-92.33675	-96.06665000000001	-67.13615000000001	-7.4010500000000015	35.607749999999996	-57.917850000000016	-107.89965000000001	-67.00704999999999	-101.44454999999999	-114.22945000000001	-5.859749999999998			-56.66274999999999	-61.732150000000004	-61.12615000000001	-110.12354999999997	-23.08315	-14.455050000000002	-101.43115	-83.11805	-109.01415	-0.1349499999999999	-15.38605	-100.90254999999999
-52.46034999999999	-115.03424999999999	28.066150000000004		-85.69985	-14.509849999999972	-114.75225	-42.972750000000005	-0.15474999999997863	-100.09144999999998	-14.13465	8.016150000000003	-111.37954999999997	-114.25984999999999	-104.90044999999998	-98.56025	-103.56185000000002	23.730750000000004	57.789950000000005	-88.01765	-62.08435	-111.44594999999998		9.554849999999998	-92.99865	-90.70054999999999	-96.04935	-61.49965	-7.152850000000001	35.62495	-57.90225000000001	-107.89125	-66.16364999999999	-101.33994999999999	-114.21515000000002	-5.526150000000001			-45.15294999999999	-36.890550000000005	-53.29875000000001	-105.13164999999998	-22.87515	-14.28395	-101.41845	-83.06734999999999	-108.90375	-0.13034999999999997	-15.359549999999999	-100.87654999999998
-51.134249999999994	-113.96434999999997	28.262850000000004		-84.42235	-6.729849999999999	-113.10385000000002	-28.349249999999998	-0.1469500000000039	-99.46345	-13.500150000000001	10.09355	-111.36824999999999	-113.30715	-104.07514999999998	-95.79355	-101.51485000000002	23.75485	57.801950000000005	-87.93725	-60.14045	-105.55194999999999		9.568749999999998	-87.36185	-90.68705	-95.98305	-55.50385000000003	-6.749749999999999	37.241249999999994	-47.770550000000014	-107.88505	-65.38074999999999	-99.50484999999999	-111.35195000000002	-5.184449999999998			-45.13624999999999	-36.87705	-39.83385000000001	-103.46414999999996	-22.370150000000002	-14.158150000000003	-101.39464999999998	-83.04925	-108.36785	-0.1247499999999988	-15.12425	-94.92444999999998
-40.743449999999996	-113.94864999999996	28.742950000000004		-84.40865	-6.709549999999979	-113.06375000000001	-4.166950000000014	-0.14085000000000036	-98.43705	-13.338650000000001	14.45955	-111.35184999999998	-113.27464999999998	-102.74664999999999	-94.21574999999999	-101.49775000000002	27.33465	77.66665	-87.63204999999999	-60.12885	-105.54344999999998		9.585449999999998	-87.35335	-68.87804999999999	-94.70335	-53.261750000000006	-3.8192500000000003	37.255849999999995	-44.55585000000002	-107.06665000000001	-65.01514999999999	-99.48024999999998	-111.31495000000001	-5.1736499999999985			-11.552249999999987	-35.50025000000001	-39.818550000000016	-102.68784999999997	-22.36035	-14.142050000000001	-100.50104999999999	-78.19284999999999	-108.32274999999998	-0.11694999999999922	-15.11545	-94.49324999999999
-39.25175	-113.92664999999997	29.912250000000004		-80.39365000000001	-0.500349999999969	-113.04645000000002	-4.128450000000015	-0.13504999999997835	-96.72635	-13.091450000000002	14.471249999999998	-110.98994999999996	-112.87644999999999	-101.33064999999999	-94.19505	-95.94775000000001	27.35965	77.67455	-86.78975	-60.06885	-105.52964999999999		9.625449999999997	-87.18765000000002	-68.86285	-94.69575	-45.87485000000001	-2.6518499999999996	40.501949999999994	-44.34695000000002	-106.48734999999999	-65.00365	-99.03504999999998	-110.41485	-3.7286499999999982			-11.544849999999997	-35.00025000000001	-38.456350000000015	-97.07024999999996	-19.49125	-12.18335	-100.48964999999998	-78.17345	-107.66215	-0.11145000000000138	-15.087349999999999	-94.47844999999998
-39.16244999999999	-113.91034999999997	54.85575		-80.36625000000001	-0.19574999999997544	-112.63795000000002	-0.20734999999999104	-0.12954999999999472	-95.98825	-12.847150000000003	14.481949999999998	-110.32564999999997	-111.39894999999999	-101.32055	-92.11935	-95.92905000000002	32.09415	79.33745	-86.76875000000001	-50.454049999999995	-105.46594999999999		9.648950000000003	-85.88255000000001	-61.72165	-94.20165	-45.52245000000002	-2.35295	41.76774999999999	-38.999750000000006	-106.48044999999999	-61.28765	-98.06544999999998	-108.26015000000001	-3.7212500000000013			-11.40164999999999	-27.639250000000004	-36.748350000000016	-95.60414999999998	-19.46225	-12.10565	-95.53864999999999	-78.04995	-107.64224999999999	-0.10674999999999812	-14.89655	-94.46664999999999
-14.580150000000003	-113.90294999999998	63.780150000000006		-78.83384999999998	-0.10654999999997017	-112.62695000000002	-0.1843499999999949	-0.12284999999999968	-95.96465	-12.015450000000001	14.852049999999998	-110.31734999999998	-111.26684999999999	-101.16234999999999	-92.10865	-95.32005000000004	32.115849999999995	79.34575	-80.51665	-50.389849999999996	-99.36614999999999		33.08895	-84.08865	-61.698049999999995	-94.18905000000001	-45.510850000000005	-1.4141499999999994	42.917249999999996	-31.78185000000002	-106.47364999999999	-61.27905	-98.04664999999999	-107.43105000000003	-3.702849999999998			-11.394349999999974	-20.35714999999999	-28.046650000000014	-95.14174999999997	-18.96665	-11.41675	-95.52314999999999	-55.692949999999996	-107.60714999999999	-0.09825000000000017	-14.882249999999999	-94.44395
-14.567250000000001	-113.89104999999998	72.46295		-78.82364999999999	-0.08994999999998754	-112.61695000000002	-0.17564999999999031	-0.1165499999999895	-95.57024999999999	-10.65795	20.431350000000002	-106.48694999999998	-111.20344999999999	-100.12804999999999	-91.16714999999999	-94.36285000000004	32.13775	89.46905	-69.53715	-50.36234999999999	-99.35464999999999		33.10105	-84.07345000000001	-61.58444999999999	-94.17825	-45.10265000000001	-0.5846499999999999	42.94985	-31.760650000000027	-106.43755	-61.26875	-96.91174999999998	-104.61585000000002	-1.3984500000000004			-11.38624999999999	-19.661149999999992	-20.558550000000025	-95.12164999999996	-18.949150000000003	-10.681050000000003	-94.47104999999999	-52.66215	-107.59555	-0.09104999999999919	-11.312749999999998	-82.17374999999998
-6.9544500000000085	-113.48124999999996	79.65905000000001		-78.81365	-0.07914999999997008	-112.60065000000002	-0.16585000000000605	-0.10344999999998095	-95.55634999999998	-10.23385	23.81975	-106.45764999999997	-109.07724999999999	-98.10225	-91.15535	-94.33615000000003	36.30315	108.59634999999999	-60.11725000000001	-43.35455	-97.61824999999999		33.12095000000001	-81.98445000000001	-61.40414999999999	-93.98515	-42.90865000000002	-0.13684999999999903	44.99634999999999	-29.404750000000007	-106.42885	-57.59084999999999	-96.90015	-104.16545000000002	-1.3652499999999996			-9.700049999999976	-19.624349999999993	-13.987250000000017	-93.17684999999997	-18.926450000000003	-10.396250000000002	-93.14765	-50.55924999999999	-107.58255	-0.08224999999999838	-11.306549999999998	-82.13315
-6.344750000000005	-112.24834999999996	80.16295000000001		-77.06575000000001	-0.06225000000000591	-110.77375	-0.15895000000000437	-0.09635000000000105	-95.54344999999998	-9.162850000000002	34.62005	-105.91234999999998	-109.06394999999999	-98.07154999999999	-91.14165	-86.84395000000004	48.65065		-55.617050000000006	-43.33834999999999	-96.41205		33.135850000000005	-79.73825000000002	-52.23224999999999	-93.34755000000001	-41.533950000000004	-0.12865000000000038	48.24504999999999	-26.98965000000001	-106.41835	-57.582049999999995	-94.57974999999999	-104.14365000000001	-1.348749999999999			-9.684550000000002	-13.676450000000017	-13.32895000000002	-92.59954999999997	-18.54435	-9.790850000000002	-93.11085	-37.12245	-103.14114999999998	-0.07564999999999955	-11.273049999999998	-81.20624999999998
-6.329549999999983	-112.22904999999997	83.56655		-75.18914999999998	-0.03705000000002201	-110.74945000000002	-0.15405000000001223	-0.082650000000001	-94.77464999999998	-8.772750000000002	44.54825	-105.88394999999997	-109.05014999999999	-95.65024999999999	-90.57355	-83.76215000000002	52.38735		-54.82724999999999	-43.329449999999994	-95.05354999999999		33.22775	-79.45245	-48.15665	-93.32475000000001	-41.51325000000003	-0.11025000000000063	48.29514999999999	-26.972550000000012	-105.76214999999999	-57.573449999999994	-94.54624999999999	-103.98655000000002	-0.3650500000000001			-9.655749999999983	-4.1471500000000106	-0.059850000000011505	-92.39654999999996	-16.77785	-6.468150000000001	-89.31625	-34.40724999999999	-103.06094999999999	-0.06694999999999851	-11.263949999999998	-80.74664999999999
-0.8154499999999985	-111.82144999999997	83.58105		-75.18015	-0.020449999999982538	-110.20795000000001	-0.14764999999999873	-0.07094999999998208	-94.75985	-8.609850000000002	44.56185	-104.57014999999998	-108.16544999999999	-95.19704999999999	-90.55645	-82.48675000000003	52.41485		-51.16415000000001	-43.317049999999995	-95.03674999999998		33.38635000000001	-79.38805000000002	-48.123949999999994	-93.30995000000001	-39.075650000000024	-0.10004999999999953	48.30615	-25.775150000000025	-105.74855	-57.54795	-93.76964999999998	-103.97395	-0.35224999999999795			-8.50754999999998	-0.36625000000000796	5.331849999999974	-91.13104999999996	-16.76855	-4.643550000000001	-89.06825	-34.38674999999999	-102.47164999999998	-0.027449999999998198	-11.25525	-80.68834999999999
-0.1638499999999965	-111.76684999999998	98.97755000000001		-75.16964999999999	0.38485000000002856	-108.53295000000001	-0.14314999999999145	-0.06224999999997749	-93.03514999999999	-8.029050000000002	47.430550000000004	-104.55934999999997	-106.61245	-94.10674999999999	-87.77895	-82.47605000000001	53.77985000000001		-51.11865	-38.57124999999999	-95.02794999999999		33.56035	-79.36855	-48.08425	-93.28845000000001	-38.383050000000026	-0.04854999999999876	53.00824999999999	-25.765650000000022	-104.74275	-51.99225	-93.74204999999998	-99.51205000000002	-0.17435000000000045			-0.16074999999997885	4.667849999999987	5.3525499999999795	-90.58334999999997	-16.72065	-4.565450000000002	-88.06275	-34.24565	-102.42294999999999	-0.01914999999999978	-11.24735	-80.66565
-0.1522499999999809	-111.33344999999997	105.49865		-75.15025	3.332650000000001	-108.52385000000001	-0.13795000000001778	-0.05025000000000546	-90.73634999999999	-7.82855	47.43855	-104.54614999999998	-106.60104999999999	-94.07844999999999	-82.91234999999999	-82.46345000000002	53.79135000000001		-50.13945000000001	-38.54235	-83.25665		63.63915	-78.32305	-45.592749999999995	-93.18425	-37.749450000000024	-0.02224999999999966	53.02735	-25.753750000000025	-104.73275000000001	-51.96705	-87.41784999999999	-98.88965000000002	-0.16665000000000063			-0.15364999999999895	4.690349999999995	7.103849999999994	-90.57294999999996	-16.705550000000002	-4.149150000000002	-88.02754999999999	-27.086550000000003	-102.10735	0.009949999999999903	-11.173549999999999	-80.39094999999998
-0.14185000000000514	-111.32124999999996			-69.42814999999999	5.065150000000017	-104.64955	-0.13175000000001091	-0.015749999999997044	-90.72405	-7.788450000000001	47.451249999999995	-104.52614999999997	-106.57985	-94.07094999999998	-82.89264999999999	-82.43685000000002	65.47045		-40.798550000000006	-37.59935	-70.25744999999999		63.647850000000005	-78.29255	-45.54214999999999	-93.17295000000001	-37.73565000000002	0.5358499999999999	53.05584999999999	-25.74165000000002	-104.71725	-51.950149999999994	-87.40544999999999	-96.22455000000002	-0.16185000000000116			-0.1434500000000014	8.326249999999987	10.968949999999978	-87.44714999999997	-16.54165	-4.128250000000001	-86.00164999999998	-6.724150000000009	-102.08794999999998	2.0886499999999977	-11.13315	-80.37504999999999
-0.13434999999998354	-111.28774999999996			-68.56795	6.398250000000019	-104.63645000000001	-0.12505000000001587	62.33345	-90.70265	-7.573050000000002	47.464549999999996	-104.51794999999998	-106.55034999999998	-93.36874999999998	-82.87585	-82.41865000000001	65.48015000000001		-40.13405	-35.80865	-70.24544999999999		63.66435	-77.24845000000002	-40.99024999999999	-93.15565000000001	-37.54805000000002	2.6614499999999985	53.09545	-20.92705000000001	-103.10735	-50.68544999999999	-87.38844999999999	-94.93825000000001	-0.15664999999999907			-0.12404999999998267	16.200950000000006	10.987149999999986	-87.43254999999996	-14.654150000000001	-3.5346500000000027	-82.47205	-5.774149999999992	-101.37095	2.1071500000000007	-10.371649999999999	-80.22514999999999
-0.12735000000000696	-110.79344999999998			-67.71945	6.41194999999999	-103.62905	-0.11985000000001378	62.350750000000005	-88.14235	-7.408850000000001	47.63035	-104.35354999999998	-106.52614999999999	-92.82094999999998	-81.86505	-78.64845000000003	66.19685		-38.359650000000016	-35.69884999999999	-70.22205		72.44865	-73.66665	-40.935249999999996	-92.38965000000002	-37.53645	4.099250000000001	53.66565	-11.71565000000004	-103.09835000000001	-50.67554999999999	-87.36894999999998	-92.61035000000001	-0.15084999999999837			-0.11564999999998804	21.109849999999994	36.30824999999999	-86.38984999999997	-14.632850000000001	-3.127450000000003	-82.46015	-0.08435000000000059	-101.26784999999998	8.10735	-1.5217500000000008	-80.16194999999999
-0.12014999999999532	-106.37954999999997			-67.71064999999999	6.4293499999999995	-103.61995000000002	-0.11404999999999177	68.48575	-88.11114999999998	-7.391850000000002	48.664449999999995	-100.41104999999999	-106.17214999999999	-88.99384999999998	-81.41935	-65.44275000000002	66.22495		-37.69685000000001	-35.682649999999995	-70.19654999999999		72.45795000000001	-73.43865	-40.91704999999999	-89.46965	-35.92035000000001	4.112950000000001	63.24374999999999	-10.78955000000002	-102.64555	-50.66095	-87.35344999999998	-92.59875000000002	-0.1430499999999988			-0.108949999999993	23.491950000000003	36.32634999999999	-83.23844999999997	-12.372050000000002	-1.7155500000000004	-78.83795	-0.055949999999995725	-101.01684999999998	11.285250000000001	-1.5070499999999996	-74.27874999999997
-0.11084999999999923	-105.19634999999997			-66.03074999999998	9.003150000000005	-103.61095000000002	-0.10464999999999236	71.83825000000002	-85.71164999999999	-7.145150000000001	52.19875	-100.39244999999997	-106.13744999999999	-88.96814999999998	-81.40804999999999	-65.42845000000003	69.10895000000001		-36.975449999999995	-35.63305	-66.28584999999998		83.86965000000001	-73.42805000000001	-37.00314999999999	-89.43915000000001	-32.77955000000003	5.772549999999999	63.25255	-8.14224999999999	-102.03885	-47.935249999999996	-79.97155	-91.80255000000002	-0.13644999999999996			-0.09534999999999627	24.70904999999999	42.40514999999999	-81.04454999999999	-12.35465	-1.7068500000000029	-78.70564999999999	-0.03915000000000646	-100.00305	15.924150000000001	-1.4997499999999988	-72.89515
-0.1013499999999965	-105.17844999999997			-65.17155	17.122149999999976	-101.80675000000002	-0.09274999999999523	71.84715	-85.11964999999998	-7.1205500000000015	54.859249999999996	-95.84744999999998	-106.12334999999999	-87.61744999999999	-79.45025	-64.63455000000002	72.74005000000001		-35.81925000000001	-34.38275	-58.59774999999999		83.89235000000001	-73.41505000000001	-36.984849999999994	-87.58315000000002	-30.396350000000012	7.929849999999998	64.71705	-8.131349999999998	-102.02615	-46.696349999999995	-79.95664999999998	-91.78255000000001	-0.12744999999999962			-0.07684999999997899	25.422750000000008	42.424349999999976	-80.07284999999996	-12.305150000000001	-1.700050000000001	-77.80154999999999	-0.007149999999995771	-99.15545	23.01985	-1.4913500000000006	-72.82544999999999
-0.0861500000000035	-105.06854999999996			-65.16514999999998	24.44535000000002	-101.62445000000002	-0.08164999999999623	73.75915	-85.10284999999999	-6.834350000000001	55.082550000000005	-95.83884999999998	-106.11474999999999	-87.50944999999999	-76.67685	-64.54175000000004	73.98985		-35.80924999999999	-34.36024999999999	-58.589449999999985		83.91215000000001	-73.40695	-36.74934999999999	-81.34025000000001	-30.370150000000024	7.947649999999999	64.74125	-0.9974500000000148	-102.01185000000001	-39.95115	-77.59374999999999	-83.45175	-0.11935000000000073			-0.06934999999998581	25.53635	43.29014999999998	-78.48734999999996	-11.90755	-1.689350000000001	-76.82165	0.014150000000000773	-97.64804999999998	23.032950000000003	-1.4784499999999987	-71.74204999999998
-0.07675000000000409	-104.75914999999998			-65.15795	24.688949999999977	-101.41445000000002	-0.0704499999999939	75.12185	-84.76454999999999	-6.586750000000002	68.18355	-94.74204999999998	-106.08345	-87.47684999999998	-76.21355	-56.14895000000001	76.37325		-33.567049999999995	-34.34725	-58.57684999999999		83.96255000000001	-72.69535000000002	-35.83444999999999	-80.43965000000001	-26.98675000000003	10.677249999999997	67.71405	-0.9758500000000367	-100.25915	-36.76474999999999	-77.42674999999998	-82.52935000000002	-0.09114999999999895			-0.056049999999999045	25.554849999999988	44.09944999999999	-76.98714999999999	-11.89705	-1.6724500000000013	-76.81305	0.3122500000000059	-97.63084999999998	30.236050000000002	-0.17364999999999853	-71.73034999999999
0.09544999999999959	-98.96784999999997			-65.14955	24.73014999999998	-100.76045000000002	-0.024249999999994998	77.95105000000001	-84.51935	-6.43385	77.43175	-94.69194999999999	-103.88074999999999	-85.38994999999998	-76.17835	-56.12055000000004	77.44335000000001		-33.25665000000001	-34.33175	-58.54844999999999		91.03075	-68.99045000000001	-32.57374999999999	-80.42985	-26.97335000000001	11.11075	74.96974999999999	-0.3278500000000122	-100.24685	-36.60565	-73.03164999999998	-81.25915	-0.08125000000000071			-0.04504999999997494	25.575050000000005	45.70384999999999	-75.01824999999997	-11.887350000000001	-1.2724500000000027	-74.31905	0.4956500000000119	-97.00164999999998	30.253449999999997	-0.16174999999999784	-71.67904999999999
3.7759499999999946	-98.95964999999998			-65.14265	28.909449999999993	-100.75035000000001	-0.01654999999999518	82.37305	-83.16074999999998	-6.385850000000001	77.46295	-94.16364999999999	-103.20944999999999	-85.37624999999998	-73.25255	-51.05165000000002	77.45325000000001		-31.499750000000006	-34.320049999999995	-58.536749999999984		91.04525000000001	-60.76215000000002	-32.55784999999999	-80.42005	-26.958050000000014	11.62575	75.00425	-0.1660500000000411	-100.23955000000001	-36.59044999999999	-73.02035	-81.24245000000002	-0.07454999999999856			-0.0237499999999784	25.726049999999987	45.716249999999974	-69.82324999999997	-11.876149999999999	-1.2562500000000014	-73.34064999999998	0.5188500000000147	-96.97254999999998	33.21495	-0.15394999999999825	-66.80245
3.7876500000000135	-98.92474999999996			-65.11834999999999	44.30685	-98.94945000000001	-0.0075500000000090495	91.50425000000001	-81.06995	-6.085250000000002	84.76245	-94.09974999999997	-103.19154999999999	-85.36344999999999	-71.02575	-51.03865000000002	77.46805		-31.488850000000014	-32.55664999999999	-58.511849999999995		91.06125	-60.74665000000002	-32.47794999999999	-79.17465000000001	-15.331050000000005	12.730549999999997	75.03295	-0.16124999999999545	-100.23205	-36.27305	-73.00884999999998	-81.19615000000002	-0.04224999999999923			0.00034999999999740794	26.642449999999997	51.19424999999998	-69.32194999999999	-11.867149999999999	-0.14615000000000222	-73.31234999999998	2.1835499999999968	-96.86044999999999	36.07145	-0.14695000000000036	-66.75385
3.8199500000000057	-95.08764999999997			-64.97014999999999	44.320449999999994	-98.79075000000002	0.009649999999993497	91.50965000000002	-78.53825	-6.045350000000003	84.78604999999999	-93.74444999999997	-95.32974999999999	-83.49425	-67.21435	-46.74525000000003	77.47815		-31.194150000000008	-32.53144999999999	-58.41624999999999		91.08055	-57.634450000000015	-30.542849999999987	-77.32465	-15.106249999999989	15.127750000000002	75.09304999999999	-0.155050000000017	-99.06345	-30.90894999999999	-63.94464999999998	-77.96255000000002	-0.03634999999999877			0.02075000000002092	26.66104999999999	59.50004999999999	-65.56374999999997	-11.15145	-0.1296500000000016	-73.07645	2.2171500000000037	-96.80894999999998	36.11605	-0.14034999999999798	-63.420349999999985
5.547850000000011	-95.07714999999996			-58.82124999999999	44.339350000000024	-98.76175	0.8590499999999963	91.51625000000001	-78.50674999999998	-5.847350000000002	87.94964999999999	-93.72444999999999	-94.45334999999999	-82.59324999999998	-65.84025	-46.726650000000035	79.36095		-31.104450000000014	-32.206649999999996	-58.40124999999999		94.79955000000001	-57.61965000000001	-30.491649999999993	-77.31425	-15.092849999999999	19.257250000000003	84.99645	-0.14945000000000164	-99.05405	-30.182649999999995	-63.90184999999998	-75.60895000000002	-0.028349999999999653			1.08035000000001	31.259150000000005	64.94244999999998	-65.14904999999996	-11.13765	-0.11125000000000185	-66.75735	8.439750000000004	-94.10424999999998	38.70255	-0.1291499999999992	-63.40424999999999
5.5998500000000035	-95.06724999999997			-57.59145000000001	44.39974999999998	-98.69225000000002	5.680649999999986	91.52315000000002	-77.73225	-5.315850000000001	94.64965000000001	-93.10284999999999	-88.18874999999998	-82.57164999999999	-64.47505	-41.47245000000004	79.37165		-25.88085000000001	-32.19745	-50.41674999999999		94.80905	-57.61565000000002	-30.476249999999993	-76.63255000000001	-3.9923499999999876	19.26875	94.52205	-0.14175000000000182	-98.99844999999999	-30.17205	-63.885249999999985	-75.56515000000002	-0.021249999999998437			1.3265499999999975	32.24615	65.78375	-64.39124999999999	-11.124850000000002	-0.10115000000000052	-64.74285	11.652350000000013	-93.70405	39.649150000000006	-0.11994999999999933	-63.36664999999999
5.623050000000006	-95.04814999999996			-57.58054999999999	55.17815000000002	-98.51825000000002	12.06264999999999	91.53105000000002	-75.90005	-4.808150000000001	100.92095	-93.08964999999998	-87.47234999999999	-82.42535	-61.87344999999999	-41.44885000000002	79.39645		-25.86285000000001	-32.15424999999999	-50.397949999999994		94.84545	-57.60915	-28.31604999999999	-75.66285	-3.976750000000038	20.04615	96.55454999999999	-0.13614999999998645	-98.85985	-28.88154999999999	-60.81654999999999	-72.90855000000002	-0.014949999999998909			3.530750000000012	39.08775	65.79614999999998	-59.08054999999996	-11.112650000000002	-0.08545000000000158	-64.33114999999998	11.676950000000005	-93.10645	39.676550000000006	-0.10344999999999871	-61.90224999999998
17.748350000000016	-95.03174999999996			-57.57005000000001	66.77465000000001	-97.57305000000002	12.081950000000006	91.53815	-75.88835	-4.078850000000003	102.88065	-92.55874999999997	-87.45864999999999	-80.42554999999999	-61.86135	-40.258050000000026	88.24845		-10.70105000000001	-30.44265	-50.382649999999984		94.92395	-57.604749999999996	-28.218949999999992	-75.65125	-3.9633499999999913	21.031650000000003	96.58144999999999	-0.13065000000000282	-95.43315	-28.86954999999999	-59.73164999999999	-72.87605000000002	-0.0012499999999988631			23.078250000000025	39.110749999999996	73.66004999999998	-58.12764999999996	-10.97805	-0.04445000000000121	-64.31725	16.065349999999995	-92.49195	39.71395	-0.09325000000000117	-61.89234999999999
17.80205000000001	-94.97084999999998			-56.36914999999999	66.83015	-97.55605000000001	20.611950000000007	95.07745	-74.87725	-3.524250000000002	104.73335	-90.20824999999996	-87.43894999999999	-77.85524999999998	-61.03864999999999	-40.248650000000026	88.25795000000001		-10.680450000000008	-24.93495	-50.33664999999999		101.99355	-57.591350000000006	-27.80024999999999	-73.49815000000001	-1.4531499999999937	21.240149999999996	96.61995	-0.124149999999986	-95.42385	-28.85074999999999	-58.97584999999998	-71.74435000000003	0.011849999999999028			24.99355	41.17484999999999	90.16864999999999	-52.07854999999998	-8.28875	-0.02575000000000216	-63.950050000000005	30.75505000000001	-90.84795	39.72485	-0.08624999999999972	-61.88084999999998
33.814750000000004	-94.41434999999998			-55.14314999999999	68.58445	-97.36885000000001	29.84405000000001	119.04005000000004	-73.54995	-3.2064500000000002	104.75635	-90.19654999999997	-87.42495	-74.93084999999999	-61.029349999999994	-40.23625000000001	88.26955000000001		-7.250249999999994	-22.067949999999996	-42.74564999999998		102.00865000000002	-56.352149999999995	-27.66494999999999	-73.47955	-1.4339500000000385	23.21025	112.45894999999999	-0.11625000000003638	-95.40745	-27.669349999999994	-58.95924999999998	-71.71165000000002	0.023550000000000182			25.033150000000006	43.42965000000001	90.17944999999997	-51.699749999999966	-8.24035	-0.016049999999999898	-62.79315	35.27945	-90.82944999999998	40.411550000000005	-0.07985000000000042	-61.860749999999996
34.54945000000001	-94.39654999999996			-55.13175000000001	70.37984999999998	-97.35185000000001	29.861549999999994		-73.52034999999998	-2.413450000000001	106.12054999999998	-88.36634999999998	-84.15174999999999	-73.92394999999999	-58.065349999999995	-40.222650000000016	88.28185		-3.255449999999996	-22.05185	-42.72744999999999		102.02195	-56.34465	-21.51214999999999	-73.46695000000001	-0.1420500000000402	24.43845	112.47415000000001	-0.10365000000001601	-94.69825	-20.56375	-57.349749999999986	-70.34655000000001	0.03415000000000035			27.74785	49.049350000000004	90.19115	-47.27264999999997	-8.230450000000001	-0.0014500000000019497	-61.73964999999998	35.34625	-90.71484999999998	43.98075	-0.07404999999999973	-61.817649999999986
37.53135	-94.37194999999997			-54.94215	76.85595	-96.09915000000001	40.47135		-72.94895	-1.8268500000000003	106.14935	-88.35414999999998	-83.98534999999998	-73.54964999999999	-51.73505	-40.20255000000003	104.25835		-0.1802500000000009	-22.042849999999987	-42.713849999999994		102.04855	-56.32325	-21.493650000000002	-73.43705000000001	-0.13195000000001755	25.077049999999996	113.50184999999999	-0.09514999999998963	-94.64715000000001	-20.547650000000004	-51.499549999999985	-66.76845	1.4786500000000018			42.72815	49.07415	90.74664999999999	-45.90214999999998	-7.744949999999999	0.09414999999999907	-60.54745	35.61715000000001	-90.70704999999998	43.990750000000006	-0.06724999999999781	-61.44494999999998
51.05865	-94.29514999999998			-48.22954999999999	76.87195000000003	-95.88355000000001	41.71875		-71.95374999999999	-1.7746500000000012		-87.09454999999997	-83.91824999999999	-72.76974999999999	-51.71665	-40.19165000000004	104.27195000000002		-0.17595000000000027	-22.03295	-42.69484999999999		102.07045	-56.30755000000002	-11.574449999999985	-71.08785	-0.11754999999999427	26.38925	113.51325	-0.07105000000001382	-94.63045	-20.53494999999998	-41.62254999999999	-65.77755000000002	1.4928500000000007			42.742350000000016	49.23564999999999	92.09734999999998	-44.650349999999975	-6.934850000000001	0.3024499999999968	-60.526549999999986	35.873850000000004	-90.70054999999999	51.28195000000001	-0.061949999999999505	-60.64454999999998
51.08355	-92.00434999999996			-48.197749999999985	90.88774999999998	-95.85795000000002	41.73615000000001		-71.53705	-1.6535500000000027		-87.06854999999999	-83.90095	-72.50174999999999	-50.58574999999999	-24.89375000000004	109.59075		-0.17074999999999818	-21.58314999999999	-33.887649999999994		102.10075	-56.290850000000006	-11.438749999999999	-71.07205	-0.10534999999998718	26.86675		-0.06245000000001255	-94.62415	-19.82235	-41.58704999999999	-63.513450000000006	1.5252499999999998			42.772850000000005	52.63464999999999	93.19364999999999	-43.39274999999998	-6.924849999999999	0.4815499999999986	-57.46644999999998	36.21875	-90.26925	56.18375	-0.05564999999999998	-60.63434999999998
51.102750000000015	-90.72124999999997			-47.777150000000006	91.85174999999998	-95.58345000000001	49.98875000000001		-68.95595	-1.6143500000000017		-83.73184999999998	-82.62894999999999	-72.48974999999999	-50.57195	-24.857650000000035	109.61125		-0.16685000000001082	-21.567549999999983	-33.86574999999999			-56.27815000000001	-11.300549999999987	-69.18275000000001	-0.09854999999998881	32.63804999999999		-0.047250000000019554	-94.61314999999999	-15.69074999999998	-34.08494999999999	-63.48095000000001	2.6502499999999998			42.78355000000002	52.65805	93.30044999999998	-42.241949999999974	-6.9147500000000015	0.9372499999999988	-56.32434999999998	36.50235000000001	-89.98284999999998	60.581450000000004	-0.049450000000000216	-60.58794999999998
51.12465	-90.71144999999999			-47.765649999999994	91.95665000000002	-95.57325000000002	67.45485		-68.93594999999999	-1.336750000000002		-83.72224999999997	-82.61894999999998	-72.45724999999999	-50.56134999999999	-23.792750000000012	109.62025000000001		-0.16284999999999172	-21.553750000000008	-33.835549999999984			-55.090450000000004	-11.224050000000005	-69.16765000000001	-0.08815000000004147	32.66695		-0.002949999999998454	-94.20375	-15.421750000000003	-34.06814999999999	-57.97935000000001	5.564750000000004			44.64905000000002	54.639849999999996	95.85324999999997	-41.23694999999998	-6.899750000000001	1.091949999999997	-55.525949999999995	37.374750000000006	-89.97555	60.59545	-0.04374999999999929	-59.404949999999985
55.53905	-90.69464999999997			-43.384150000000005	116.04865000000001	-94.20505000000001	79.24244999999999		-68.91665	-1.0309500000000007		-82.33294999999998	-81.24904999999998	-71.87144999999998	-50.53654999999999	-23.765650000000022	109.62865000000001		-0.15895000000000437	-21.486349999999987	-28.880849999999995			-55.08205000000001	-11.127649999999988	-69.12755000000001	-0.08115000000003647	35.84755		2.126350000000002	-94.19545	-15.409750000000003	-34.05284999999999	-57.95845000000003	6.513150000000003			45.75615000000002	54.67724999999999	114.38045	-36.03634999999997	-6.452650000000002	2.5169500000000014	-55.13434999999998	38.318250000000006	-89.33574999999999	60.61805	-0.03604999999999947	-59.38905
55.55324999999999	-90.67484999999996			-43.35284999999999	116.06094999999999	-94.19365000000002	85.76395		-67.59664999999998	-1.0131499999999996		-82.31234999999998	-74.03495	-70.94144999999999	-50.50144999999999	-19.502550000000014	109.64175000000002		-0.15534999999999854	-20.497950000000003	-28.867749999999987			-52.97415000000001	-8.64855	-69.07155	-0.07375000000001819	36.87325		3.8935500000000047	-93.52485	-15.400749999999988	-33.14274999999999	-56.97755000000001	7.682450000000003			50.26415	56.02175	115.93345	-34.613849999999985	-6.442250000000001	2.6885499999999993	-55.11505	38.341849999999994	-89.31725	60.64725	-0.026149999999997675	-59.28154999999998
55.57015000000001	-90.32824999999997			-41.239450000000005	116.07675	-91.74005000000001	85.77935		-67.56995	-0.9063499999999998		-82.29494999999997	-74.02324999999999	-70.45044999999999	-47.880449999999996	-19.485850000000028	109.66754999999999		-0.15125000000000455	-14.242249999999984	-28.858749999999986			-52.95445000000001	-8.636149999999986	-69.05645000000001	-0.06505000000004202	43.93974999999999		4.746649999999988	-92.48835	-15.034750000000003	-33.128849999999986	-55.80325000000002	7.711350000000003			93.85805000000002	56.03864999999999	115.94624999999996	-32.66884999999996	-6.432449999999999	2.8043499999999995	-54.67824999999999	38.35925	-85.77924999999999	61.84995000000001	-0.0163499999999992	-58.62814999999998
55.58645000000001	-90.31924999999998			-41.144149999999996	116.32385	-91.31705000000002	104.55744999999999		-62.67415	-0.5184500000000014		-79.93534999999997	-73.99234999999999	-67.42284999999998	-45.08595	-16.376250000000027	118.48595000000002		-0.14755000000002383	-14.228749999999991	-23.815549999999988			-52.91515000000001	-8.596350000000001	-45.59915000000001	-0.05025000000000546	46.84855		7.187849999999969	-92.48035	-14.354649999999992	-33.10884999999999	-54.012050000000016	7.753149999999998			93.87705000000003	56.16794999999999	118.70405	-26.296549999999968	-6.417249999999999	3.649949999999997	-54.66534999999999	39.032250000000005	-85.75975	69.65635	0.0021500000000003183	-58.61345
65.35735	-90.31274999999997			-41.133549999999985		-91.30605000000001	112.06324999999998		-62.65975	-0.4147500000000015		-79.92764999999997	-73.98284999999998	-64.37955	-45.067949999999996	-16.361950000000036	118.51684999999999		-0.14364999999997963	-14.20505	-23.799949999999995			-52.904650000000004	-8.361349999999987	-45.588350000000005	-0.006149999999990996	47.34855		7.214449999999999	-92.47075000000001	-13.133549999999985	-28.49084999999998	-54.00305	8.457950000000004			93.90455	60.997749999999996		-23.802749999999975	-6.404450000000001	3.6683499999999967	-54.22614999999999	57.49725000000001	-85.75064999999998	69.66985	0.04275000000000162	-54.75045
70.25695000000002	-90.29664999999997			-41.12135000000001		-91.23695000000001			-59.61464999999998	-0.23264999999999958		-79.88154999999998	-73.91864999999999	-64.36564999999999	-45.03805	-16.35145000000003			-0.13965000000001737	-14.186350000000004	-18.20165			-52.68565000000001	-8.125249999999994	-45.57785000000001	1.0626499999999623	49.50465		13.964749999999981	-92.45185000000001	-13.126149999999996	-25.62084999999999	-44.87095000000002	8.468350000000001			93.95705000000001	61.01474999999999		-19.41844999999998	-5.998850000000001	4.333849999999998	-53.15744999999998	57.530249999999995	-85.74374999999998	73.48765	0.701550000000001	-54.652649999999994
86.21145000000001	-90.27154999999996			-40.50495000000001		-87.19015000000002			-59.02275	-0.18145000000000167		-76.47804999999997	-70.93504999999999	-64.14965	-42.45085	-15.733550000000037			-0.13564999999999827	-14.171050000000008	-18.191450000000003			-52.66605000000001	-8.096350000000001	-38.27095000000001	3.0007499999999823	50.73094999999999		17.789649999999995	-91.50614999999999	-13.119650000000007	-23.82745	-42.72165000000001	8.804850000000002			94.79385000000002	62.61234999999999		-19.41184999999996	-5.985949999999999	6.180250000000001	-52.32085000000001	57.56784999999999	-85.73634999999999	78.84455	3.4266499999999986	-54.567949999999996
92.16585	-90.21574999999999			-40.49015		-87.16585000000002			-58.84084999999999	-0.1766500000000022		-76.46904999999998	-70.92684999999999	-64.12825	-41.03715	-14.797550000000001			-0.13134999999999764	-14.149049999999988	-18.181749999999994			-52.108149999999995	-0.9933499999999924	-38.241550000000004	7.553049999999985	50.75735		23.63504999999998	-91.47665	-13.11314999999999	-23.22905	-31.75785000000002	11.429050000000004			112.15395000000004	64.19434999999999		-19.397449999999964	-5.167249999999999	6.87285	-51.32954999999998	57.81784999999999	-85.71664999999999	78.85415	3.4464500000000022	-54.22594999999998
93.43725	-90.20534999999998			-40.06145000000001		-86.46835000000002			-58.17224999999999	-0.17265000000000086		-74.76324999999997	-70.91514999999998	-60.65984999999999	-37.27534999999999	-13.141950000000008			-0.12684999999999036	-11.533549999999991	-10.377249999999975			-52.040250000000015	-0.9690499999999815	-33.67105000000001	10.679849999999988	57.67004999999999		32.39914999999996	-85.88435	-12.948049999999995	-21.13145	-27.86315000000002	11.804749999999999			112.18744999999998	64.21564999999998		-18.759449999999987	-5.152049999999999	7.623349999999995	-48.289950000000005	57.854150000000004	-83.88065	78.87095000000001	3.6584499999999984	-53.127849999999995
93.45185000000001	-88.26724999999996			-37.70654999999999		-86.45635000000001			-55.23474999999999	-0.16895000000000238		-74.73794999999998	-70.87355	-60.64874999999999	-36.38374999999999	-12.22705000000002			-0.12265000000002146	-11.518149999999991	-9.577949999999987			-50.469449999999995	-0.9084499999999878	-33.66045000000001	10.710149999999999	57.68424999999999		33.19024999999999	-85.87685	-5.409050000000008	-21.088549999999998	-20.71075000000002	11.835549999999998			112.19855000000004	64.23755		-13.922949999999958	-3.9882500000000007	7.91845	-48.279949999999985	57.869249999999994	-81.26835	86.73555	3.6655499999999996	-51.44135
115.46875000000003	-84.14994999999996			-37.68135000000001		-86.44225000000002			-55.219449999999995	-0.16495000000000104		-74.61514999999997	-70.86325	-60.58534999999999	-36.355549999999994	-7.977850000000046			-0.11804999999998245	-11.44135	-9.393849999999986			-50.44615000000002	0.009749999999996817	-33.64905	10.72505000000001	59.00744999999999		33.20355000000001	-85.86685	-5.401649999999989	-19.69104999999999	-20.605950000000007	14.618850000000002			113.97455	71.48435		-13.672349999999994	-3.9777500000000003	8.979149999999997	-48.26644999999999	62.50704999999999	-81.25205	86.74505	3.6788500000000006	-42.50864999999999
115.48395000000002	-84.13964999999996			-37.12455		-85.75295000000001			-55.20124999999999	-0.16125000000000256		-72.01444999999998	-69.87395	-58.998549999999994	-36.34335	-7.928650000000005			-0.11324999999999363	-11.428750000000008	-5.988349999999997			-49.175550000000015	0.02395000000001346	-33.622150000000005	11.42025000000001	60.81505		38.97814999999997	-85.85485	-5.236750000000001	-19.682849999999974	-19.14425	14.657350000000001				75.37725		-7.83484999999996	-3.9553499999999993	9.251550000000002	-48.250249999999994	63.847650000000016	-81.23614999999998	89.76265000000001	3.8980500000000013	-42.20704999999998
	-83.52084999999997			-36.63485		-85.73805000000002			-53.75815	-0.15725000000000122		-72.00094999999999	-66.74824999999998	-58.03604999999999	-36.32724999999999	-7.912050000000022			-0.10795000000001664	-8.926649999999995	-5.0706500000000005			-47.96915000000001	0.046449999999993	-31.36245000000001	13.705749999999966	62.73425		39.00364999999999	-81.21085	-5.229150000000004	-19.675749999999994	-17.57555000000002	15.544449999999998				79.69755		-1.0971499999999992	-2.882450000000002	9.269149999999996	-44.632949999999994	76.15395000000001	-81.22584999999998	89.76975	7.29955	-42.18994999999998
	-83.50764999999998			-36.61205000000001		-81.61775000000002			-51.00344999999999	-0.15375000000000227		-69.42664999999997	-66.28585	-58.024649999999994	-32.65365	-0.17085000000002992			-0.10275000000001455	-8.889949999999999	-5.062150000000003			-47.93165000000002	0.06435000000001878	-31.346550000000008	13.726949999999988	63.75255		39.02864999999997	-81.19165	-5.218249999999983	-19.66764999999998	-17.52675000000002	15.56445				79.72505000000001		-0.7891499999999496	-2.87275	10.867550000000001	-44.61804999999998	78.61535	-79.74185	92.71725	7.355549999999997	-40.130149999999986
	-83.48634999999996			-35.69194999999999		-76.66435000000001			-48.994249999999994	-0.15005000000000024		-68.12874999999997	-66.27274999999999	-54.814049999999995	-32.13785	-0.1642500000000382			-0.0977500000000191	-7.586549999999988	-5.044049999999999			-47.14835000000002	0.20395000000002028	-31.33095	14.996649999999988	63.77334999999999		39.52234999999996	-80.59055	-4.642349999999993	-16.93594999999999	-17.10125000000002	18.115850000000002				83.77635000000001		-0.18124999999997726	-1.5360499999999995	12.749249999999996	-41.43084999999999	78.64345	-79.56844999999998	97.17935	8.134850000000004	-39.76384999999999
	-79.19464999999997			-35.58695		-73.43615000000001			-46.250849999999986	-0.14635000000000176		-68.11294999999998	-66.25944999999999	-54.502549999999985	-29.38865	-0.15925000000004275			-0.09224999999997863	-7.564249999999987	-5.02464999999998			-47.14025000000001	0.4080500000000029	-31.319850000000002	15.01785000000001	63.79124999999999		39.53215	-80.57955	-4.6343499999999835	-15.94905	-17.082850000000008	18.147350000000003				83.78864999999999		-0.17614999999995007	-0.3323500000000017	12.850349999999999	-41.420349999999985	79.00695000000002	-79.36444999999998	100.40285	9.858450000000001	-39.73925
	-79.18134999999998			-34.607849999999985		-73.42835000000001			-46.238550000000004	-0.1421500000000009		-68.08874999999998	-63.97664999999999	-53.70814999999999	-29.10884999999999	-0.15375000000000227			-0.08575000000001864	-7.549450000000007	-4.931849999999997			-47.11885000000001	0.5195500000000095	-30.515550000000005	19.262650000000008	63.831149999999994		46.90305000000001	-78.15325	-0.16474999999999795	-15.931549999999987	-15.19565	18.17955				83.81635		-0.17164999999999964	-0.31935	13.688049999999997	-39.08525	85.86925	-78.78875	101.40795	13.546650000000003	-37.344149999999985
	-79.09004999999996			-33.238849999999985		-67.71835000000002			-46.21474999999998	-0.13824999999999932		-67.39984999999999	-63.951049999999995	-53.69364999999999	-29.09604999999999	-0.14845000000002528			-0.07915000000002692	-6.32835	-3.6686499999999853			-47.095050000000015	0.5587500000000034	-30.50545000000001	21.65224999999998	65.80675		49.44454999999999	-78.08625	-0.15834999999998445	-15.903549999999996	-15.179650000000038	18.835950000000004				84.73525000000001		-0.16664999999994734	-0.2693499999999993	13.715849999999996	-36.54384999999999	87.14455000000001	-77.60284999999999	102.41024999999999	13.568749999999998	-37.298249999999996
	-79.07544999999996			-33.16765000000001		-67.70485000000001			-46.187449999999984	-0.13395000000000223		-66.70594999999997	-61.80884999999999	-52.03684999999999	-29.07325	-0.14225000000004684			-0.07184999999998354	-3.3199500000000057	-3.650350000000003			-47.07465000000002	12.000650000000007	-29.403350000000003	21.659249999999986	69.27005		49.45704999999998	-77.14895	-0.15295000000000414	-9.196649999999977	-12.310350000000028	19.14945				87.12205		-0.16174999999998363	-0.16434999999999889	13.88355	-36.35765000000001	87.20105000000001	-76.48904999999999	103.57445000000001	13.586850000000002	-37.28314999999998
	-79.06234999999998			-31.461749999999995		-67.26615000000001			-45.198949999999996	-0.1299500000000009		-66.69254999999998	-61.801649999999995	-51.48604999999999	-27.23625	-0.136950000000013			-0.06315000000000737	-2.431350000000009	-0.1842499999999916			-46.423550000000006	12.030750000000012	-29.379650000000012	21.680450000000008	69.97395		49.478549999999984	-73.34865	-0.14705000000000723	-1.3858499999999765	-0.17705000000000837	30.32685				87.53264999999999		-0.1570499999999697	-0.15225000000000222	14.355150000000002	-36.290249999999986	88.34685000000002	-74.96345	110.61505	13.606750000000002	-37.22985
	-78.48334999999997			-28.770350000000008		-67.25135000000002			-43.53604999999999	-0.12575000000000003		-66.66264999999999	-61.79044999999999	-49.41284999999999	-24.170149999999992	-0.1321500000000242			-0.0564499999999839	-0.09514999999998963	-0.1808499999999924			-46.40685000000002	12.114350000000002	-29.366650000000007	21.70184999999998	71.33265		56.54705000000001	-73.34195	-0.13804999999999268	0.09585000000001287	-0.16755000000000564	31.90245				92.28125		-0.15314999999998236	-0.14325000000000188	14.73715	-35.926649999999995	88.40095	-74.93654999999998	110.67015	13.621350000000003	-33.18275
	-78.46974999999998			-26.97735		-67.22685000000001			-42.735150000000004	-0.12085000000000079		-63.62674999999999	-61.779049999999984	-48.31784999999999	-23.32934999999999	-0.12675000000001546			-0.048749999999984084	-0.089650000000006	-0.17754999999999654			-42.125249999999994	12.38485	-29.345850000000013	22.124449999999968	71.34835		56.556749999999965	-73.32695	-0.1318499999999858	3.3522500000000264	-0.15745000000003984	33.316250000000004				95.64824999999999		-0.149249999999995	-0.13125000000000142	15.080750000000002	-35.567949999999996	108.77895000000001	-74.92165	110.68365	14.07205	-32.91614999999999
	-75.14354999999998			-26.967649999999992		-66.86925000000001			-41.787049999999994	-0.11545000000000272		-56.98524999999998	-61.76734999999999	-48.30444999999999	-23.32244999999999	-0.1198500000000422			-0.04014999999998281	-0.0815499999999929	-0.17434999999997558			-42.11255	18.369550000000004	-28.918650000000014	22.135850000000005	71.90415		64.08474999999999	-73.29575	-0.12264999999999304	12.710950000000025	-0.14865000000003192	33.37825				95.85515000000001		-0.145150000000001	-0.11735000000000184	15.66095	-34.77785	113.10935	-74.55275	111.14865	14.096349999999997	-32.903249999999986
	-75.09994999999998			-25.602149999999995		-65.94675000000001			-41.77464999999998	-0.10845000000000127		-56.93484999999998	-60.347149999999985	-47.76254999999999	-23.02395	-0.11325000000005048			-0.030649999999980082	-0.07075000000000387	-0.17114999999998304			-42.05955	18.38285000000002	-28.892550000000014	25.195449999999994	71.94485		64.09875	-73.28105	-0.0680499999999995	12.883850000000024	-0.13855000000000928	34.85765				96.95435		-0.13884999999999081	-0.10764999999999958	18.999249999999996	-29.21984999999998	113.15555	-74.53444999999999	111.17805000000001	14.994850000000003	-32.88504999999998
	-75.08914999999996			-25.481949999999983		-65.93465000000002			-41.75154999999998	-0.10325000000000273		-56.92154999999997	-60.33354999999999	-47.70904999999999	-23.00824999999999	-0.10545000000001892			-0.02055000000001428	-0.06374999999999886	-0.16804999999999382			-37.06465	28.95965000000001	-18.669450000000012	25.21614999999997	72.05055		67.84415000000001	-73.04995	-0.006349999999997635	20.182950000000005	-0.1292500000000132	35.47315				101.22145		-0.13094999999998436	-0.09945000000000093	19.02735	-26.69844999999998		-72.98644999999999		15.582649999999997	-32.86175
	-75.07474999999997			-22.04374999999999		-60.38175000000001			-39.31514999999999	-0.09645000000000081		-55.28794999999997	-60.313749999999985	-43.63114999999999	-20.838850000000008	-0.09905000000003383			-0.009950000000003456	-0.05725000000001046	-0.16485000000000127			-37.05385000000001	28.979150000000004	-18.62145000000001	27.415549999999996	72.38405		70.55374999999998	-73.04325	0.00034999999999740794	20.20105000000001	-0.120049999999992	35.48685				101.24484999999999		-0.12644999999997708	-0.08314999999999984	19.216249999999995	-25.703749999999985		-70.35284999999999		17.27625	-32.85235
	-74.63794999999996			-20.524550000000005		-57.31645000000002			-39.28944999999999	-0.09045000000000059		-55.279949999999985	-60.27404999999999	-43.28154999999998	-20.56434999999999	-0.09155000000004065			0.0014499999999770807	-0.04624999999998636	-0.16184999999998695			-36.72015000000002	29.040250000000015	-18.611850000000004	27.426349999999957	72.61945		71.97255000000001	-73.02815	0.0095500000000186	20.219450000000023	-0.10925000000003138	35.51295				101.58294999999998		-0.12164999999998827	-0.07485000000000142	21.67505	-24.578249999999997		-70.33054999999999		29.93465	-32.841849999999994
	-74.62994999999998			-16.095950000000016		-56.03705000000001			-37.810249999999996	-0.08455000000000013		-55.26844999999997	-60.187049999999985	-43.26614999999998	-19.959649999999982	-0.08005000000002838			0.018950000000018008	-0.02904999999998381	-0.1586499999999944			-33.36695	33.77125000000001	-18.50325000000001	27.438049999999976	72.63324999999999		73.69374999999997	-73.01445	3.409549999999996	20.76355000000001	-0.10155000000003156	35.560449999999996				101.61574999999999		-0.1161499999999478	-0.062249999999998806	22.398849999999996	-24.564449999999994		-70.31295		32.99405	-32.78584999999998
	-74.59814999999998			-16.072450000000003		-55.842950000000016			-37.785949999999985	-0.07745000000000246		-55.25754999999998	-58.668949999999995	-42.03564999999999	-19.94874999999999	-0.07055000000002565			1.3635499999999752	-0.021349999999983993	-0.15504999999998859			-33.34455	33.79245	-18.481150000000014	27.44855000000001	72.64975		73.70464999999996	-72.43265	3.420749999999998	25.655250000000024	-0.08865000000002965	35.57875000000001				104.47124999999997		-0.1078499999999849	-0.05564999999999998	24.43575	-24.102450000000005		-69.81154999999998		33.00235000000001	-31.92364999999998
	-74.02324999999996			-15.617349999999988		-55.829650000000015			-36.361050000000006	-0.07145000000000223		-55.02544999999998	-53.30684999999998	-40.27984999999998	-18.30035000000001	-0.05965000000003329			1.8946500000000128	-0.015150000000005548	-0.15154999999998608			-33.33155000000002	34.117050000000006	-14.882249999999999	27.78154999999998	73.08274999999999		85.54584999999997	-72.42285	3.4335499999999968	25.678150000000016	-0.04374999999998863	37.58625				104.48355000000001		-0.10074999999994816	-0.049849999999999284	24.88825	-22.685450000000003		-69.80214999999998		33.022850000000005	-31.89904999999999
	-74.01284999999999			-7.6115500000000225		-49.77075000000002			-34.74154999999999	-0.06285000000000096		-54.939749999999975	-52.25484999999999	-40.25004999999999	-17.67255	-0.04205000000001746			1.9083499999999844	-0.006450000000000955	-0.14824999999999022			-30.459450000000004	38.61715000000001	-14.864149999999995	32.71154999999999	74.87505		95.63614999999999	-72.41005	8.443150000000003	25.81015000000002	-0.03444999999999254	37.649849999999994				104.52624999999998		-0.08774999999997135	-0.025549999999999073	25.19265	-20.64904999999999		-69.79405		35.23745000000001	-31.38364999999999
	-72.56754999999998			-7.349150000000009		-49.75015000000002			-34.727749999999986	-0.053050000000002484		-53.278449999999964	-52.226849999999985	-38.64714999999998	-17.25094999999999	-0.03405000000003611			1.9183499999999754	0.012149999999991223	-0.14435000000000286			-30.417249999999996	38.645849999999996	-14.848849999999999	35.243949999999984	74.88735		99.10415	-71.77015	8.456950000000006	31.652650000000023	0.0007499999999822649	37.750750000000004				115.20915		-0.08024999999997817	-0.014649999999999608	26.607549999999996	-20.32034999999999		-69.55134999999999		36.75585000000001	-28.99525
	-72.54954999999998			-7.338450000000023		-49.73895000000002			-34.70704999999998	-0.042550000000002086		-52.259649999999965	-46.92384999999999	-38.632549999999995	-16.392349999999993	0.1401499999999487			3.790649999999971	0.013750000000015916	-0.14024999999998045			-30.332449999999994	41.67035000000001	-11.500050000000016	35.25644999999997	75.95904999999999		106.85994999999997	-71.76045	8.474150000000009	32.93315000000001	0.03165000000001328	39.44165				115.22545		-0.06984999999997399	-0.0071499999999993236	26.65685	-20.31004999999999		-69.54145		37.74565	-28.982949999999988
	-72.53844999999998			-5.764650000000017		-49.59355000000001			-33.154949999999985	-0.032849999999999824		-52.24494999999999	-39.91714999999999	-37.851449999999986	-16.384749999999997	1.3939499999999612			7.57204999999999	0.09395000000000664	-0.1358499999999765			-30.320150000000012	46.84745000000001	-7.312150000000003	36.29755	75.97534999999999		109.93385	-71.53615	19.055149999999998	32.94815000000003	0.481049999999982	39.48445				115.26705000000001		-0.05224999999995816	-0.0008499999999997954	27.49055	-20.12205		-67.28535		39.06835000000001	-28.23354999999998
	-72.52774999999997			-5.7499500000000126		-49.05365000000002			-33.13235	-0.02575000000000216		-46.941449999999975	-39.88474999999998	-37.68824999999998	-16.374949999999984	1.4116499999999519			7.595250000000021	1.2752499999999998	-0.131149999999991			-28.61975000000001	46.908150000000006	-7.299350000000004	36.31714999999997	76.00165		111.74234999999999	-67.84185	19.06835000000001	32.96345000000002	0.5052499999999895	43.381750000000004				115.31125		-0.0343499999999608	0.009949999999999903	28.052749999999996	-16.72584999999998		-67.13174999999998		39.07985000000001	-27.82065
	-72.27494999999996			-5.426649999999995		-48.50415000000001			-31.787049999999994	-0.016950000000001353		-46.93154999999999	-39.866449999999986	-36.84254999999999	-16.355349999999987	2.2055499999999597			7.609350000000006	1.3179499999999962	-0.12635000000000218			-27.357050000000015	46.959149999999994	-6.144350000000003	37.379549999999995	78.68124999999999		113.21954999999997	-67.82455	32.325950000000006	50.34545	0.8141499999999837	43.428549999999994				115.60254999999998		0.00415000000003829	0.5903500000000008	28.07085	-15.504349999999988		-67.12334999999999		39.12835	-27.802249999999987
	-72.26704999999998			-5.41334999999998		-48.492350000000016			-29.41594999999998	0.01104999999999734		-46.92394999999999	-35.82384999999999	-36.83054999999999	-12.947450000000003	6.379349999999988			8.121049999999968	8.297150000000016	-0.12164999999998827			-27.336450000000013	47.18795	-4.634650000000022	37.402150000000006	81.43294999999999		113.25045	-67.81545	37.34345000000002	50.36005	1.0372499999999718	43.73445				115.72864999999999		0.01485000000002401	0.7253499999999988	28.77315	-15.351650000000006		-66.38194999999999		39.15935	-27.78234999999998
	-72.25854999999999			-5.3773499999999785		-48.47955000000002			-27.326249999999987	0.016849999999998033		-45.406349999999975	-35.80794999999999	-34.257249999999985	-10.167749999999984	6.40644999999995			9.426649999999995	8.343250000000012	-0.11605000000000132			-19.560850000000016	47.317949999999996	-0.17105000000000814	42.25264999999996	82.52875			-67.71905	48.63135	55.924150000000026	1.0480499999999893	44.263749999999995				116.58345		0.39775000000003047	2.942050000000002	29.679649999999995	-15.339349999999968		-65.22305		40.62765	-27.767949999999985
	-69.62764999999996			-5.161749999999984		-48.14295000000001			-27.308750000000003	0.7002500000000005		-45.39454999999998	-35.795349999999985	-31.21904999999998	-10.158549999999991	10.91704999999996			9.45844999999997	8.372950000000003	-0.11034999999998263			-19.551350000000014	47.34685000000002	-0.14254999999999995	45.598149999999976	82.99595			-67.70465	48.640649999999994	64.03265000000002	1.3898499999999672	44.29995				116.59955		1.040050000000008	2.958750000000002	29.950649999999996	-14.73905000000002		-64.99625		40.664950000000005	-27.734849999999994
	-68.01914999999997			-5.066849999999988		-47.62015000000001			-27.280450000000002	1.08615		-45.31574999999998	-35.65594999999999	-30.98124999999999	-9.54034999999999	11.005849999999953			16.382049999999992	8.387249999999995	-0.10534999999998718			-19.33545000000001	48.856150000000014	-0.12454999999999927	45.62635	83.58035			-66.56045	50.15905000000001	71.10455000000002	1.6694499999999834	48.473850000000006				117.51705000000001		1.220450000000028	2.988349999999997	30.27375	-14.708849999999984		-64.82714999999999		40.68685000000001	-25.951149999999984
	-68.01104999999998			-5.05804999999998		-47.59685000000002			-25.75754999999998	1.1981499999999983		-45.24174999999997	-35.641949999999994	-29.724149999999995	-9.521150000000006	13.290049999999951			17.979449999999986	8.446750000000009	-0.09944999999999027			-19.32525000000001	48.89285000000001	-0.05545000000000755	46.414649999999995	85.27315			-66.55165	54.397549999999995	77.40025	3.090849999999989	48.502050000000004				117.54544999999999		1.2359500000000025	3.001350000000002	33.07145	-13.209149999999966		-64.31664999999998		41.77595000000001	-22.561149999999998
	-67.99044999999998			-2.7045499999999834		-45.96645000000001			-25.74494999999999	1.330449999999999		-42.611849999999976	-33.01604999999999	-27.950749999999985	-7.904449999999997	13.305349999999976			21.02004999999997	10.56295	-0.09414999999998486			-18.13255000000001	49.20305000000002	-0.04365000000001373	48.011649999999975	85.63034999999999			-66.54355	62.610450000000014	87.64015	4.052250000000015	48.545449999999995				118.63215		8.301950000000033	3.7669500000000014	36.49985	-13.198750000000018		-64.30355		41.786150000000006	-22.545949999999976
	-67.97674999999998			-2.696050000000014		-45.94835000000002			-23.818249999999978	1.4212500000000006		-42.60304999999997	-33.001649999999984	-27.940749999999994	-7.277649999999994	16.10744999999997			21.06265000000002	10.61945	-0.0873499999999865			-17.438850000000002	52.68385000000001	-0.02405000000001678	49.23534999999998	85.87944999999999			-66.52975	62.61935	87.66705000000002	4.070850000000007	48.559850000000004						8.479250000000036	3.785249999999998	36.79265	-12.651650000000018		-63.68885		41.80075000000001	-22.45354999999998
	-67.96284999999997			-1.9655500000000075		-45.69085000000001			-21.16594999999998	1.4395500000000006		-42.554749999999984	-32.95994999999999	-27.925349999999995	-7.266850000000005	16.115449999999953			22.21954999999997	10.62915000000001	-0.08024999999997817			-14.112549999999999	52.71135000000001	-0.008750000000020464	51.276549999999986	85.90365			-66.50465	64.93485000000001	87.67905000000002	4.086549999999988	54.54605						13.01015000000001	4.586449999999999	37.88855	-11.068150000000003		-61.937749999999994		41.80905	-22.423249999999996
	-67.54574999999997			-0.085550000000012		-42.05025000000002			-21.15334999999999	1.5143500000000003		-40.83714999999998	-32.950149999999994	-27.565749999999994	-7.255650000000003	16.13364999999999			22.48264999999998	10.644450000000006	-0.07504999999997608			-9.440949999999987	53.12895	0.09604999999999109	51.43394999999998	86.75314999999999			-61.951350000000005	64.94645	95.66645000000003	7.43444999999997	54.58475000000001						13.02415000000002	4.608150000000002	38.66085	-10.884349999999984		-60.786249999999995		44.608450000000005	-22.039949999999976
	-67.52894999999998			-0.07824999999996862		-42.03835000000001			-21.118049999999982	1.7738499999999995		-40.79324999999997	-27.898149999999987	-26.465949999999992	-0.8231499999999983	19.60684999999995			23.95904999999999	10.66685000000001	-0.06874999999999432			-9.431750000000022	53.14705000000001	0.12284999999999968	51.46195	89.74095			-61.94285000000001	64.95515	95.68305000000001	8.444250000000011	54.623650000000005						14.821950000000015	5.31315	38.716249999999995	-7.324450000000013		-60.77355		44.905950000000004	-18.015049999999974
	-67.51614999999998			-0.07254999999997835		-42.02885000000002			-20.98925	1.8859500000000011		-39.14414999999997	-27.882949999999994	-23.874049999999983	-0.15934999999998922	19.93244999999996			26.213649999999973	18.279650000000004	-0.06204999999999927			-9.42515000000003	59.24895000000001	0.652150000000006	53.86255	90.34725			-61.932050000000004	67.06555	107.37095000000002	8.851650000000006	54.806450000000005						16.408750000000055	6.35445	38.86845	-7.318249999999978		-60.75905		46.35015	-17.97494999999998
	-66.98194999999998			-0.06355000000002065		-42.00935000000001			-20.97534999999999	2.179850000000002		-39.126649999999984	-27.867949999999993	-19.74185	-0.1527499999999975	19.944349999999986			34.534850000000006	18.298249999999996	-0.05364999999997622			-9.417250000000024	59.28415000000001	0.682549999999992	59.80484999999999	90.36064999999999			-61.913650000000004	68.06995	109.04515	9.976650000000006	54.84265						17.803950000000043	6.372349999999997	40.031150000000004	-7.307549999999992		-60.744849999999985		46.36415000000001	-17.950949999999978
	-66.97044999999997			-0.05705000000000382		-41.37735000000001			-18.211449999999985	2.4744499999999974		-38.75574999999998	-27.852749999999986	-19.72954999999999	-0.11334999999999695	19.956249999999955			37.30054999999999	22.028449999999992	-0.04364999999998531			-9.390550000000019	59.50935000000001	0.7000500000000045	59.81574999999998	90.38985			-61.37285	68.07865000000001	109.06965	9.997349999999983	55.63935						24.803650000000005	6.392249999999997	40.100249999999996	-5.940650000000005		-56.15715		50.486850000000004	-17.528449999999992
	-66.95844999999997			-0.050650000000018736		-41.35805000000002			-15.710750000000019	2.6578499999999963		-36.77784999999997	-25.931349999999995	-19.280749999999983	-0.10644999999999527	31.01174999999995			37.30815000000001	23.009749999999997	-0.03725000000000023			-9.353749999999991	70.64435	0.7183499999999867	64.30734999999999	90.40705			-61.22055	68.09005000000002		23.204049999999995	55.65985						27.902150000000006	7.7222500000000025	40.54265	-5.410849999999982		-55.354150000000004		51.374750000000006	-17.509049999999974
	-62.34484999999998			-0.04385000000002037		-38.30875000000002			-14.41395	2.8928499999999957		-36.765349999999984	-24.387049999999988	-16.794549999999987	-0.09815000000000396	31.43795			37.318449999999984	23.023349999999994	-0.030049999999988586			-9.230349999999987	70.67285000000001	4.295749999999998	64.31655	92.52525			-61.207350000000005	68.10015000000001		23.230250000000012	55.687149999999995						28.29295000000002	7.743249999999996	42.447849999999995	-5.25124999999997		-55.061049999999994		51.38345000000001	-17.49294999999998
	-62.332749999999976			1.0696500000000242		-38.29105000000001			-12.037049999999965	3.272349999999996		-36.74324999999999	-24.35924999999999	-16.22504999999998	-0.09045000000000414	31.452849999999955			41.18164999999999	23.065650000000005	-0.020449999999982538			-8.889850000000024	70.71625	8.797349999999994	64.32504999999998	93.32085			-58.46285	70.99765		27.181449999999984	56.144749999999995						28.915250000000015	7.766149999999996	42.48145	-5.238150000000019		-55.051649999999995		51.40005000000001	-17.47674999999998
	-62.312449999999984			1.0871500000000083		-37.64145000000002			-12.016349999999989	3.3258499999999955		-35.22234999999998	-24.349549999999994	-15.277149999999978	-0.07605000000000928	38.03774999999996			44.637850000000014	23.08725000000001	-0.007749999999987267			-8.869950000000017	77.43585000000002	8.821249999999992	64.33304999999996	101.04145			-56.202749999999995	75.93485000000001		27.20844999999997	56.16835						29.08375000000001	10.150550000000003	42.645149999999994	-3.4867499999999723		-54.95165		51.69085	-15.930349999999976
	-58.11604999999997			2.0793499999999767		-37.62015000000001			-11.88734999999997	3.689949999999996		-34.043649999999985	-24.33404999999999	-12.188049999999976	-0.06684999999998809	47.41324999999995			44.69074999999998	23.170950000000005	0.0036500000000216914			-5.952350000000024	77.45495	8.830849999999998	64.36034999999998	101.06025			-56.19355	81.75475		31.374449999999968	56.88205						30.52335000000005	10.329250000000002	42.65865	-2.960550000000012		-54.79384999999999		52.61585000000001	-15.916249999999991
	-58.10204999999996			2.0940499999999815		-37.60385000000001			-11.495949999999993	4.031649999999999		-34.02954999999997	-24.326549999999983	-12.173749999999984	-0.04574999999999818	50.29124999999999			46.521950000000004	33.200350000000014	0.008750000000020464			-5.169550000000015	79.46255	8.845749999999981	64.36955	101.09475			-56.14935	81.76165		31.405149999999992	59.05545						30.534350000000018	10.86815	42.81844999999999	-2.4977499999999964		-54.58685		53.04195	-15.889349999999979
	-57.86504999999997			2.8219500000000153		-35.09645000000002			-9.361549999999966	4.153349999999996		-20.66904999999997	-24.318949999999987	-11.29464999999999	-0.03485000000000582	53.71234999999996			51.65715	33.21074999999999	0.029050000000012233			-5.1010499999999865	79.71025	10.883449999999982	64.38464999999997	101.80904999999998			-54.289950000000005	82.79485		41.87864999999999	59.95705						30.546950000000038	10.883650000000003	45.06374999999999	-1.836749999999995		-54.486249999999984		53.093450000000004	-15.874249999999961
	-57.85514999999998			2.9075500000000147		-34.42105000000001			-8.87115	4.285550000000001		-0.17134999999996126	-20.227249999999998	-10.39964999999998	0.019450000000006185	53.75644999999997			51.67194999999998	37.87514999999999	1.5239500000000135			-5.089449999999999	79.72615000000002	10.896050000000002	64.40445	103.48525000000001			-52.91915	83.54825		43.701449999999966	59.97815000000001						31.220550000000003	11.456249999999997	45.284749999999995	-1.810549999999978		-53.68994999999998		57.14975	-12.376350000000002
	-50.07514999999998			2.916850000000011		-34.40785000000001			-7.110050000000001	4.303449999999998		-0.16485000000000127	-15.339550000000003	-10.375849999999986	0.028350000000017417	72.58034999999995			51.69015000000002	37.88525000000001	3.35035000000002			-1.1738500000000158	79.74555000000001	10.906350000000003	64.59235000000001	103.50864999999999			-51.88475	83.55635000000001		45.62674999999996	60.015049999999995						35.13325000000003	11.46555	48.65735	-0.5004500000000007		-51.60454999999999		57.15835	-12.345849999999984
	-50.01034999999996			3.076149999999984		-31.538150000000016			-7.074549999999988	4.88485		-0.15834999999998445	-15.283149999999978	-6.419549999999987	1.5929500000000019	72.59465			55.05315000000002	37.911850000000015	3.3608499999999992			-1.1637499999999932	79.90865	12.467849999999999	64.60084999999998	103.65494999999999			-51.873450000000005	86.03365		56.63495	61.61915						35.15065000000004	11.486150000000002	48.70005	-0.14314999999999145		-51.11255		57.16605	-12.303349999999966
	-49.99574999999996			3.0851499999999987		-31.531050000000008			-5.664949999999976	4.896949999999997		-0.15125000000000455	-13.555949999999996	-6.387450000000001	1.6064499999999953	79.05514999999997			58.653549999999996	37.92445000000001	3.527950000000004			-1.149850000000015	80.86595	12.479849999999999	64.61394999999999	103.71054999999998			-51.863550000000004	86.65825000000001		56.668949999999995	61.644749999999995						44.34185000000002	11.81935	49.52805	-0.13474999999999682		-50.45354999999998		57.17415	-11.585649999999987
	-49.92714999999998			3.0935499999999934		-31.512650000000008			-3.1338499999999954	4.908049999999996		-0.14214999999995825	-13.082149999999984	-5.733449999999976	4.131650000000008	99.35274999999996			58.94504999999998	41.88055	4.7905500000000245			-0.8987500000000068	80.93045000000001	12.489249999999998	64.62525	107.72854999999998			-51.84085	89.27905000000001		69.72654999999997	61.660050000000005						44.83575000000002	11.84505	49.92594999999999	-0.12425000000001774		-50.12504999999999		57.18245	-11.567450000000008
	-45.261349999999965			3.1057500000000005		-30.59445000000001			-3.1134500000000003	5.058549999999997		-0.13155000000000427	-13.06914999999998	-4.155049999999989	4.145049999999998	99.36624999999998			58.95654999999999	41.897250000000014	4.843650000000025			-0.44684999999998354	85.65955	12.505849999999981	64.63894999999997	108.86025000000001			-51.80305	89.29214999999999		76.54865000000001	62.433249999999994						45.70355000000001	11.857149999999997	49.94075	-0.11775000000000091		-50.09594999999999		57.21605000000001	-11.33605
	-45.23144999999997			5.8808500000000095		-30.578550000000007			-1.8692499999999654	5.2089500000000015		-0.12164999999998827	-13.041949999999986	-2.7405499999999847	6.262650000000008	102.28204999999997			62.94124999999997	41.91595000000001	6.562950000000001			-0.37495000000001255	85.67905000000002	12.52894999999998	64.66604999999998	109.15895			-51.783950000000004	101.46545		91.53645	64.46565000000001						47.719250000000045	11.870350000000002	50.68435	-0.10154999999997472		-49.713750000000005		57.64775	-11.318849999999998
	-45.19334999999998			5.90685000000002		-30.55895000000001			-0.5793499999999767	5.223649999999999		-0.10644999999999527	-11.959649999999982	-2.4701499999999896	6.270049999999998	102.29894999999999			71.17784999999998	41.94345000000001	17.347350000000006			-0.17705000000000837	85.69835	13.173749999999984	65.29055	112.83115000000001			-50.841849999999994	101.73885000000001		97.34614999999997	68.00595000000001						47.73165	14.262250000000002	51.431549999999994	-0.09224999999997863		-47.86474999999999		57.655950000000004	-10.605349999999987
	-45.17884999999998			6.436750000000018		-30.16515000000001			-0.5707499999999754	5.658549999999998		-0.09474999999997635	-11.932249999999982	-1.4987500000000011	6.281049999999993	104.78594999999996			73.63954999999999	41.96934999999999	17.357050000000015			-0.17175000000003138	85.77465000000001	13.18734999999998	65.30554999999998	115.86814999999999			-50.83345	107.45624999999998		109.32175000000001	73.46945						51.90055000000001	14.274349999999998	51.45005	-0.03464999999999918		-47.85124999999999		57.66565	-10.384950000000003
	-45.16254999999998			6.46935000000002		-25.552450000000007			-0.5519499999999766	5.852049999999998		-0.03694999999999027	-11.920949999999976	-1.2644499999999823	6.56065000000001	112.33034999999995			81.87754999999999	42.880449999999996	17.37435000000002			-0.16655000000002929	85.87955	13.209249999999997	65.31504999999999	117.01845			-50.82485	107.47105000000002		119.24174999999997	73.48685						56.41285000000005	14.51305	53.84605	-0.026349999999979445		-47.65205		58.30635000000001	-9.404650000000004
	-39.41254999999998			9.687749999999994		-20.096250000000026			-0.18484999999998308	5.8779499999999985		5.000000004429239e-05	-0.185450000000003	-1.245049999999992	9.77725000000001	112.37004999999999			81.90954999999997	55.23955000000001	17.40485000000001			-0.16084999999998217	86.64465000000001	13.221949999999993	70.94115	118.77705			-50.77055	108.10805000000002			75.18205						56.42995000000002	14.522649999999999	55.83925	-0.018649999999979627		-43.543649999999985		61.28575000000001	-9.394749999999988
	-39.28524999999996			16.004050000000007		-20.084250000000026			-0.18104999999997062	6.012349999999998		73.51685000000003	-0.18094999999999573	-0.17534999999998035	9.805650000000014	118.00594999999998			86.59834999999998	59.702349999999996	20.734050000000025			-0.15625	86.71505000000002	13.257749999999987	72.69694999999996				-49.191649999999996	108.11755000000002			75.81424999999999						56.43735000000004	14.903849999999998	56.35744999999999	-0.008449999999982083		-41.94735		61.29395000000001	-9.37764999999996
	-39.273949999999985			16.022550000000024		-14.467750000000024			-0.177250000000015	6.134949999999996		83.51285000000001	-0.1760500000000036	-0.17014999999997826	10.751650000000012	118.05154999999996			88.33485000000002	59.72565	22.61635000000001			-0.15185000000002447	94.44525000000002	13.91395	72.71774999999997				-49.180049999999994	108.84655000000001			76.92325						57.733450000000005	14.925849999999997	56.72245	0.015750000000025466		-40.276849999999996		61.32065	-9.358450000000005
	-38.93284999999997			24.219150000000013		-14.393250000000023			-0.17345000000000255	7.05545		110.73875000000004	-0.17104999999997972	-0.1655499999999961	11.287149999999997				98.97964999999999	59.73505	36.64765			-0.14654999999999063	96.00735	13.924149999999997	74.28044999999997				-49.17255	108.86255000000003			76.93955						59.57725000000005	15.23545	56.768350000000005	0.5492500000000291		-40.24984999999998		61.32855000000001	-9.336649999999963
	-38.893249999999966			28.089949999999988		-13.339050000000015			-0.17005000000000337	7.073949999999996			-0.167349999999999	-0.16044999999999732	13.42935				100.81394999999998	59.74695	36.68785			-0.1411499999999819	96.02755000000002	18.81914999999998	79.82034999999996				-49.16374999999999	114.50735			78.38794999999999						61.118750000000034	15.245550000000001	57.238049999999994	0.6316499999999792		-36.36114999999998		62.28775	-4.37194999999997
	-32.856149999999985			29.041049999999984		-11.47535000000002			-0.16674999999997908	7.664549999999998			-0.16344999999998322	-0.15534999999999854	15.474850000000004				100.83325000000002	66.38775000000001	40.794550000000015			-0.13564999999999827	96.09615	18.854950000000002	80.22935000000001				-49.155550000000005	114.55654999999999			78.41825						61.95715000000001	15.553849999999997	59.798849999999995	0.6405500000000188		-36.334749999999985		62.29445	-4.356049999999982
	-30.03344999999996			29.052750000000003		-11.278650000000027			-0.16294999999996662	7.936749999999996			-0.1597500000000025	-0.15024999999999977	15.646350000000012				103.61205000000001	66.41964999999999	59.01235			-0.13075000000003456	101.00425000000001	18.864749999999987	88.69405				-48.39605				81.23425						62.51215000000002	16.017850000000003	60.062450000000005	0.8563500000000204		-35.90885		62.30915	-4.328249999999969
	-30.022449999999964			29.88425000000001		-11.241450000000015			-0.15935000000001764	8.418050000000001			-0.15614999999999668	-0.14175000000000182	16.30035000000001				118.76305000000002	66.44255000000001	59.071350000000024			-0.12475000000000591	101.06115	18.87654999999998	89.48775				-48.385149999999996				81.24975						62.89255000000003	16.047649999999997	61.05125	0.8860500000000116		-31.93214999999998		62.31955000000001	-4.312950000000001
	-30.01324999999997			30.39825000000002		-6.704050000000024			-0.15595000000001846	8.650950000000002			-0.15234999999998422	-0.13444999999998686	17.533450000000016				118.80075	67.57355000000001	70.77905000000001			-0.11804999999998245	101.20535000000001	18.897149999999982	89.49944999999997				-45.928349999999995				81.43414999999999						63.89065000000005	16.838749999999997	61.74744999999999	0.9616500000000201		-31.15504999999999		62.32855000000001	-4.298749999999984
	-29.969649999999973			33.22955000000002		-6.631250000000023			-0.1522499999999809	9.285449999999997			-0.14844999999999686	-0.12694999999999368	18.363650000000007				118.82304999999997	67.59105	83.81515000000002			-0.11245000000002392	103.77664999999999	18.91305	89.53654999999998				-45.90965				81.46085						67.30065000000002	19.13845	61.755050000000004	0.9886500000000069		-31.144149999999996		62.77905	-2.132349999999974
	-29.891249999999985			35.49475000000001		-4.145450000000011			-0.14864999999997508	9.62585			-0.14424999999999955	-0.11504999999999654	18.79865000000001					75.41615000000002	86.51085			-0.10495000000003074	103.79415000000003	23.342449999999985	91.94594999999998				-45.89985				81.99154999999999						70.16925000000003	20.04105	61.852650000000004	1.2784500000000207		-30.37994999999998		62.78555	-2.117649999999969
	-29.87934999999996			35.501750000000015		-4.133350000000007			-0.14474999999998772	9.928249999999998			-0.1387499999999875	-0.09814999999997553	19.672750000000008					75.43005	89.77775			-0.09685000000001764	103.84684999999999	23.355349999999987	91.97454999999997				-45.890150000000006				82.36155						70.48535000000004	20.049750000000003	62.597550000000005	1.3993500000000267		-30.060849999999988		67.15385	-2.098349999999982
	-26.87284999999997			35.52015		-3.858550000000008			-0.14074999999996862	9.96125			-0.1335499999999854	-0.08104999999997631	22.341849999999994					79.49025	89.79135000000002			-0.08584999999999354	104.69874999999999	23.367349999999988	91.99874999999997				-44.63395				82.39285000000001						74.63055000000003	20.055749999999996	62.943949999999994	1.652050000000031		-30.04514999999998		67.16635000000001	-2.077949999999987
	-26.863749999999982			36.42545000000001		-3.8472500000000025			-0.13684999999998126	10.028549999999996			-0.12674999999998704	-0.06914999999997917	24.35915					81.20535000000001	97.65545			-0.07895000000002028	104.90065000000001	23.48274999999998	93.77744999999999				-43.644949999999994				85.29245						77.97735	20.06245	63.44455	2.0158500000000004		-27.67704999999998		67.17425	-1.858349999999973
	-26.843949999999978			36.43855000000002		-0.7143500000000245			-0.13254999999998063	10.055549999999997			-0.11974999999998204	-0.05364999999997622	27.316450000000003					81.21975	101.36615			-0.07235000000002856	106.46594999999999	23.53754999999998	93.78694999999999				-42.44385				86.06555						78.01065000000006	20.06935	63.50854999999999	2.0279500000000326		-27.55695		67.18215000000001	-0.15584999999998672
	-18.582449999999966			36.457749999999976		-0.7014500000000226			-0.12794999999999845	10.419449999999998			-0.11175000000000068	-0.044950000000000045	27.635250000000013					81.23185000000001	101.37975			-0.06305000000003247	106.48235000000003	26.93795	97.30394999999999				-42.43405				86.09344999999999						80.12795000000006	20.080750000000002	64.41345000000001	2.250150000000019		-27.11624999999998		67.19255	-0.145150000000001
	-18.574449999999985			37.79124999999999		-0.18455000000000155			-0.12315000000000964	10.457749999999997			-0.10274999999998613	-0.03514999999998736	28.36005					82.96115	101.43745000000001			-0.05164999999999509		27.327349999999996	97.32594999999998				-42.42715				86.10435000000001						80.14285000000001	20.10635	64.45554999999999	2.26724999999999		-27.106650000000002		72.64175	-0.1329499999999939
	-18.563549999999964			39.53365000000002		-0.18095000000002415			-0.11734999999998763	10.809649999999998			-0.09375	-0.007749999999987267	28.368950000000012					84.68345	103.91775000000001			-0.045250000000010004		27.33714999999998	98.37545				-41.983549999999994				86.22815						81.04905000000002	20.242350000000002	64.48605	2.3026500000000283		-27.093850000000003		72.65425	-0.12394999999997935
	-18.554449999999974			39.536249999999995		-0.1771500000000117			-0.11244999999996708	10.905250000000002			-0.08654999999998836	-0.0011499999999955435	28.375950000000017					84.73865	112.12605000000002			-0.030550000000005184		29.717950000000002	98.38974999999999				-41.91475				86.99955						82.59995000000004	21.30305	65.19614999999999	2.7061499999999796		-24.88254999999998		74.32165	-0.03884999999996808
	-18.511149999999958			39.538850000000025		-0.173150000000021			-0.10435000000001082	10.99955			-0.07474999999999454	0.018050000000016553	28.411050000000017					84.75365	119.73135000000002			-0.021650000000022374		29.726649999999978	98.40324999999996				-41.151250000000005				87.01625000000001						84.20815000000005	21.388550000000002	66.99175	2.7149499999999875		-24.86775		75.72035000000001	-0.030149999999991905
	-17.231349999999964			39.54124999999999		-0.169050000000027			-0.09884999999997035	11.053150000000002			-0.05664999999999054	0.7748500000000149	29.27955					84.81745000000001	119.75325000000004			-0.01094999999997981		29.73554999999999	98.74824999999998				-40.948350000000005				90.67054999999999						88.68795	21.88425	69.31145000000001	2.733249999999998		-24.822249999999997		77.03425	-0.021149999999977354
	-17.214849999999984			39.55175000000003		-0.16525000000001455			-0.09154999999998381	11.30905			-0.0453499999999849	0.783850000000001	31.611649999999997					84.91735	119.77125000000001			-0.0036499999999932697		38.409549999999996	98.75885				-40.935550000000006				90.68865						91.11155000000002	22.246650000000002	69.49015	2.751950000000022		-24.309949999999986		77.06315000000001	-0.012650000000007822
	-17.194549999999964			39.71195		-0.1615500000000054			-0.0866500000000201	11.33325			-0.035949999999985494	0.8153500000000236	34.51125000000002					92.02195	119.79055			0.003949999999974807		38.41995	98.78694999999999				-40.919250000000005				91.62825000000001						92.48405000000002	22.271250000000002	70.00135	3.556250000000034		-24.300849999999997		77.08695	-0.005850000000009459
	-17.17534999999998			39.727449999999976		-0.1580500000000029			-0.08055000000001655	11.406649999999999			-0.017650000000003274	1.5679500000000246	34.53784999999999					92.03465	119.82855			0.012349999999969441		41.10374999999999	100.79525000000001				-39.54805				92.56845000000001						94.78405000000004	22.298949999999998	70.02244999999999	4.32344999999998		-24.28295		79.20965000000001	0.0049500000000080036
	-17.159149999999983			41.586749999999995		-0.1543500000000222			-0.07375000000001819	11.476349999999996			-0.00544999999999618	2.759050000000002	36.03205					92.05064999999999				0.024249999999994998		41.113550000000004	100.81014999999996				-39.52504999999999				92.65955						101.11955	22.827149999999996	70.62504999999999	4.897449999999992		-24.24414999999999		79.22085	0.017550000000028376
	-15.664449999999988			41.59235000000001		-0.1504500000000064			-0.0634499999999889	12.048749999999998			0.008850000000023783	3.8956500000000176	36.04474999999999					92.06535				0.5390499999999747		41.16364999999999	103.75745				-39.50905				92.81205						104.93505000000005	25.113549999999996	72.45245	5.248050000000035		-21.898949999999985		80.75685	3.2463500000000067
	-15.654049999999984			41.83055000000002		-0.14635000000001241			-0.05684999999999718	12.157449999999997			0.025249999999999773	4.968850000000003	36.460650000000015					101.35005000000001				0.554649999999981		43.88804999999999	103.78544999999997				-38.06925				93.07985						108.46105	25.225450000000002	72.46545	5.254850000000033		-21.819850000000002		80.76795	3.287149999999997
	-15.604349999999954			41.83355		-0.14185000000000514			-0.048149999999964166	12.363549999999996			0.12735000000000696	5.681350000000009	36.47495000000001					101.37235000000001				0.5618499999999926		44.598449999999985	107.08204999999998				-38.06075				93.23915						110.26095000000004	25.657449999999997	73.41884999999999	5.27355		-21.41164999999998		86.77775	3.299950000000024
	-14.201849999999979			41.84615000000002		-0.1375500000000045			-0.03735000000000355	13.16845			1.2611500000000149	5.696650000000005	36.48255					101.40835000000001				0.5874499999999898		44.626149999999996	107.09524999999996				-38.04065				93.25335000000001						112.65795000000003	27.13545	73.43305000000001	5.586349999999982		-19.493749999999977		87.94735	9.806050000000027
	-11.20414999999997			41.953149999999994		-0.1323500000000024			-0.026749999999992724	13.46105			1.2736500000000035	7.6389500000000226	43.63974999999999					105.41524999999999				0.6014499999999998		48.28035	107.64875				-38.031549999999996				93.26485							27.143549999999998	75.25045	5.5999499999999784		-19.48554999999999		88.17435	9.819549999999992
	-11.192349999999976			41.95614999999998		-0.12555000000000405			-0.014949999999998909	13.67295			1.9972500000000082	7.668950000000024	44.05745000000002					105.48675				5.682050000000004		48.29094999999998	108.53924999999998				-37.524249999999995				94.11635000000001							27.18085	75.28155000000001	5.789750000000026		-19.25475		88.18175000000001	9.841350000000034
	-11.174349999999947			42.026250000000005		-0.11865000000000236			-0.004649999999969623	14.616149999999998			2.102950000000021	9.068450000000013	45.49995000000001					105.50104999999999				5.725250000000017		48.306250000000006	108.55845				-37.514849999999996				94.12805							28.07945	75.99605	6.277550000000019		-18.81004999999999		88.21085000000001	9.978549999999984
	-11.163849999999968			42.03014999999999		-0.10815000000002328			0.02904999999998381	15.040549999999996			2.111450000000019	9.429150000000021	46.44475					105.51095000000001				5.74045000000001		48.32034999999999	108.57695000000001				-36.80645				94.83975000000001							28.12545	76.01265000000001	6.28815000000003		-18.198549999999983		88.22325000000001	13.272950000000037
	-11.13655			42.04205000000002		-0.08915000000001783			0.7624500000000012	15.76325			2.1331500000000005	9.444950000000006	46.45394999999999					105.54135				5.789049999999975		48.51415	109.14314999999999				-36.78575000000001				95.16335000000001							28.162750000000003	76.05335	6.479350000000011		-17.33544999999998		91.14755000000001	13.293650000000014
	-5.945949999999982			42.045950000000005		-0.07945000000000846			0.7732500000000186	16.78985			2.1634500000000116	10.417250000000024	46.460049999999995					106.07405000000003				6.430849999999964		48.52074999999999	112.11674999999997				-33.027649999999994				95.17365000000001							29.191850000000002	76.06264999999999	6.763649999999984		-16.93134999999998		91.15505	13.957050000000038
	-5.936049999999966			42.04984999999999		-0.0726500000000101			1.1821500000000356	16.835049999999995			2.1770500000000084	10.960250000000002	46.470950000000016					106.10055000000003				14.332850000000008		48.53914999999998	112.14044999999999				-32.088849999999994				95.18435							29.208350000000003	77.16085000000001	6.79525000000001		-15.472350000000006		91.16305	13.974050000000034
	-5.925649999999962			42.05335000000002		-0.05035000000000878			1.1973500000000286	17.213749999999997			3.164050000000003	10.967450000000014	46.478650000000016					106.13345000000001				14.344049999999982		48.57245	112.15285				-32.054950000000005				95.89525							29.95695	78.08155	6.9567499999999995		-15.444349999999986		91.59995	13.995150000000024
	-0.1732499999999959			42.24525		-0.041550000000000864			1.4954500000000053	17.24015			11.069050000000004	13.651750000000021	53.04635000000002					114.98265				14.363049999999987		49.03184999999999	113.79794999999996				-32.04665				96.07464999999999							31.03365	81.14345	7.7371499999999855		-14.515749999999969		91.60695	14.02215000000001
	-0.1686499999999569			42.25135		-0.0023500000000069576			1.5030500000000302	17.25235			11.097650000000016	13.66455000000002	54.79635000000002					114.99805				14.382850000000019		53.45904999999999	113.84474999999998				-27.028049999999993				96.58285000000001							31.071350000000002	81.51155	7.938150000000007		-14.499050000000011		91.61575	14.043350000000032
	-0.16404999999997472			42.25425000000001		0.01464999999998895			2.4287500000000364	17.74225			11.167450000000002	14.859250000000003	59.83465000000001					115.00654999999998				14.474150000000009		55.20484999999999	119.59244999999999				-27.014250000000004				96.61425							31.967349999999996	81.53995	7.968349999999987		-14.488749999999982		98.72115	14.12115
	-0.16004999999995562			42.25934999999998		0.032149999999973033			2.937250000000006	18.46255			14.909050000000008	15.911750000000012	59.84885					116.27835000000002				15.563850000000002		55.22674999999998	119.61334999999997				-26.146150000000006				98.65645							33.00315	81.94405	8.114750000000015		-14.464249999999993		98.72985	14.483049999999992
	-0.15574999999995498			42.43025		0.46264999999999645			2.9870500000000106	18.48775			21.78635	15.936950000000024	65.33085					116.40025				16.18504999999999		55.289950000000005					-26.135050000000007				98.66555							33.01495	82.39134999999999	8.126350000000002		-14.451649999999972		101.02715	14.495949999999993
	-0.15194999999999936			42.43385000000001		0.46875			2.9981500000000096	18.651849999999996			21.794550000000015	16.964050000000015	65.66865000000001					116.41524999999999				16.82974999999999		55.31584999999998					-26.12505				103.29974999999999							33.03655	85.35775000000001	8.236249999999984		-14.117349999999988		101.03555	14.55234999999999
	-0.14804999999995516			42.43745000000001		1.319749999999999			3.9315500000000156	18.771949999999997			21.80125000000001	21.07945000000001	65.93015					116.42544999999998				17.214650000000006		55.372449999999986					-26.116650000000007				103.32114999999999							33.05375	87.70325	8.511849999999981		-13.542050000000017		101.04275000000001	15.906150000000025
	-0.14374999999995453			42.44085000000001		1.330949999999973			4.539950000000033	18.80625			21.849850000000004	22.361050000000006	66.62315000000001					116.44325				17.23064999999997		57.099249999999984					-26.106350000000006				104.22614999999999							33.06735	87.71725	10.60835000000003		-13.532350000000008		101.05035000000001	15.924250000000029
	-0.139349999999979			42.44375000000002		4.5928499999999985			4.567949999999996	20.303849999999997			22.02725000000001	22.393950000000018	66.64255									17.96785		57.116749999999996					-25.524249999999995				104.24934999999999							33.73575	87.73294999999999	10.78555		-13.523950000000013		101.50825	15.946349999999995
	-0.1342499999999518			42.44655		4.604949999999974			4.888149999999996	21.696649999999998			22.71875	27.69735	66.67245									17.988850000000014		57.13544999999999					-22.923149999999993				105.14534999999998							33.905449999999995	87.76835	11.289249999999981		-11.753649999999993		108.71735000000001	19.144550000000038
	-0.12854999999996153			42.44945000000001		5.39364999999998			4.907250000000033	24.274250000000002			22.72765000000001	27.71105	66.69545									24.144349999999974		57.15914999999998					-22.910349999999994				108.23354999999998							33.91835	89.19794999999999	11.301249999999982		-11.744649999999979		109.94615000000002	19.333450000000028
	-0.12294999999994616			42.452350000000024		5.406949999999995			5.1144500000000335	26.421950000000002			26.76815000000002	28.42565000000002	67.65555									24.556550000000016		57.20595					-22.90395000000001				111.11474999999999							34.421749999999996	89.20695	11.552450000000022		-11.730250000000012		109.95865	24.208550000000002
	-0.11714999999998099			42.45875000000001		5.430649999999986			6.1250499999999874	26.43875			26.778750000000002	28.43395000000001	67.89395000000002									24.89134999999999		58.473150000000004					-22.875850000000014				111.13655							35.73915	92.84745000000001	11.879149999999981		-11.722049999999967		111.21015	24.23815000000002
	-0.11034999999998263			42.466650000000016		7.8706499999999835			6.8504500000000235	26.551449999999996			29.396150000000006	28.444350000000014	67.90285									24.90364999999997		58.48235					-21.38915				113.73884999999999							36.735850000000006	93.35245	12.32465000000002		-11.108450000000005		111.22194999999999	24.290850000000034
	-0.10224999999996953			42.47565000000003		19.21724999999998			8.221949999999993	26.801049999999996			29.449250000000006	30.31755000000001	71.42224999999999									24.915250000000015		72.31445					-21.380650000000003				114.37185							38.78055	93.36755	12.768950000000018		-11.064050000000009		113.43735000000001	24.493550000000027
	-0.09714999999999918			43.490549999999985		19.22494999999998			8.811149999999998	27.810649999999995			31.92675	30.349250000000012	71.43955									25.075850000000003		72.32655					-21.37405000000001				114.40994999999998							38.788549999999994	93.61855	14.042349999999999		-10.80514999999997		114.80105	24.538250000000005
	-0.09114999999997053			43.503750000000025		19.240349999999978			10.103150000000028	27.821550000000002			31.94965000000002	32.57665	74.16355000000001									26.348250000000007		72.34715					-21.366250000000008				115.46975							38.80075	95.43854999999999	14.217449999999985		-10.25385		114.81685000000002	24.560450000000003
	-0.08324999999996407			43.60025000000002		19.272149999999982			10.23705000000001	27.85215			32.93285	34.676050000000004	74.18265									29.701750000000004		72.36224999999999					-20.155550000000005											38.94285	95.87764999999999	15.157350000000008		-6.928949999999986		114.82575	24.650450000000035
	-0.07494999999994434			43.60455000000002		25.06205			10.247250000000008	28.02595			33.01475000000002	36.54615000000001	75.29015000000001									29.715949999999964		72.37525					-20.125850000000014											38.95065	95.89724999999999	16.165850000000034		-6.917550000000006		114.83675	30.132650000000012
	-0.06844999999998436			43.609050000000025		25.075849999999974			10.267550000000028	28.643749999999997			33.73875000000001	36.60915	77.82275000000001									29.735149999999976		73.20554999999999					-16.499650000000003											38.962849999999996	95.91045	16.943250000000035		-6.852350000000001		114.86314999999999	30.146450000000016
	-0.05994999999995798			43.61345		25.086449999999985			11.296350000000018	28.660849999999996			35.93085000000002	39.19205000000002	80.32915									30.511250000000018		73.22444999999999					-16.491749999999996											39.323550000000004	97.81385	17.41104999999999		-6.821649999999977		117.36335	30.169750000000022
	-0.05164999999999509			43.61874999999998		25.101249999999993			15.07065	28.795450000000002			35.94675000000001	40.18335000000002	80.34085000000002									30.523950000000013		74.59815					-16.482850000000013											40.846849999999996	98.10794999999999	17.425850000000025		-5.060850000000016			30.195150000000012
	-0.04384999999996353			44.00614999999999		33.27634999999998			16.82415000000003	28.95655			35.97125	40.373850000000004	80.40995000000001									34.29124999999999		74.62334999999999					-13.396449999999987											40.89405	98.62674999999999	17.443150000000003		-1.9399500000000103			32.758550000000014
	-0.03084999999998672			44.74015000000003		33.29864999999998			16.834249999999997	29.25215			37.372749999999996	47.251750000000015	81.72515000000001									34.305049999999994		74.76085					-13.387450000000001											40.90454999999999	98.64865	18.081650000000025		-1.9260499999999752			32.77805000000001
	-0.019749999999987722			44.74324999999999		38.58605			17.348850000000027	29.597749999999998			37.42345	48.10435000000001	81.73545000000001									34.914649999999995		74.77595					-13.377250000000004											42.037349999999996	98.67284999999998	18.126149999999996		-1.3754500000000007			32.80815000000001
	0.00015000000001919034			44.74664999999999		38.60334999999998			20.10624999999999	29.81075			37.49635000000001	51.66655	81.80315000000002									34.95224999999999		74.78764999999999					-13.071449999999999											42.08774999999999	98.78195	18.621250000000032		-1.2564499999999725			32.85295000000002
	0.00795000000005075			44.751649999999984		42.331349999999986			20.12914999999998	30.217349999999996			38.54875000000001	52.50325000000001	84.91385									34.97845000000001		82.57135					-9.85745											42.30155	98.96365	19.499250000000018		-1.0237500000000068			32.884450000000015
	0.027350000000012642			44.75574999999998		42.349549999999994			22.525250000000028	30.24785			38.578450000000004	53.764050000000026	84.94745									36.56205		82.58155					-9.844150000000013											42.73785	98.97964999999999	19.611249999999984		-1.009149999999977			33.41835000000003
	0.30905000000001337			44.75914999999998		43.70585			22.540650000000028	30.345149999999997			44.27835000000002	53.781150000000025	84.96275									36.57664999999997		82.59625					-9.72675000000001											42.746050000000004	98.98825	21.223450000000014		-0.842049999999972			33.43055000000004
	0.45335000000000036			44.762850000000014		52.775349999999975			22.697450000000003	30.631549999999997			44.33595	54.63715000000002	87.34345000000002									37.35564999999997		83.98145					-9.559750000000008											44.179849999999995	99.32014999999998	22.418549999999982		-0.09654999999997926			36.95005000000003
	0.48295000000001664			44.76704999999998		52.787049999999994			22.71165000000002	31.207549999999998			44.751450000000006	60.32465000000002	91.53045									38.233749999999986		83.99355					-9.53524999999999											44.23435	100.84244999999999	22.434050000000013		-0.08785000000000309			36.98295000000002
	0.8865499999999997			44.77095000000003		56.121249999999975			23.461450000000013	31.301650000000002			44.75875000000002	61.08655000000002	91.73485									38.793049999999994		84.01425					-9.528549999999996											44.248749999999994	100.85294999999999	24.497150000000033		-0.08035000000000991			38.643849999999986
	1.7546500000000265			44.774850000000015		58.44834999999998			23.780550000000005	31.347749999999998			44.77325000000002	61.72585000000001	93.84105									38.830449999999985		84.83484999999999					-9.521749999999997											44.675149999999995	101.48264999999998	24.83465000000001		-0.07245000000000346			38.662649999999985
	2.1979500000000485			44.78165000000001		58.45814999999999			24.135850000000005	31.521749999999997			44.78075000000001	61.74955	93.85265000000001									38.84264999999999		84.85254999999998					-9.512849999999986											44.69134999999999	101.50674999999998	24.87035000000003		-0.06194999999996753			38.937749999999994
	2.208750000000009			44.84994999999998		58.46934999999999			26.83575000000002	31.905549999999998			44.788250000000005	61.79155	93.86345									39.42075		84.87064999999998					-9.500650000000007											45.001749999999994	101.68754999999999	25.678150000000016		0.04815000000002101			38.96265
	2.221650000000011			44.85915		66.69334999999998			26.905849999999987	31.92385			49.62955000000002	63.80115000000001	93.88005000000001									39.439750000000004		86.39435					-9.457349999999991											45.01185	101.69995	26.610950000000003		1.2425499999999943			39.00065000000001
	2.2317500000000337			44.86394999999999		68.52494999999999			27.065650000000005	32.10415			49.64945	66.18435000000002	95.82485									42.64195000000001		88.38794999999999					-9.443950000000001											45.035149999999994	102.34864999999999	26.63235000000003		1.2545499999999947			39.568550000000016
	2.4953500000000304			44.86885000000001		68.53484999999998			29.137749999999983	32.14975			49.70485000000002	66.19385000000003	95.83404999999999									42.653549999999996		97.15895					-5.365749999999991											45.79085	102.35964999999999	27.19105000000002		1.54585000000003			39.59285
	2.9790500000000293			44.87344999999999		70.90965			30.070949999999982	32.447649999999996			50.37195	67.08175	95.85285000000002									48.357249999999965		110.83094999999997					-5.358550000000008											45.81965	103.39665	27.20384999999999		3.2604499999999916			39.77165000000002
	2.990750000000048			44.884450000000015		70.91704999999999			30.082850000000008	32.46515			53.57725000000002	67.10755	95.87035									48.38265000000001							-5.3431500000000085											46.427249999999994	103.42155	27.212050000000033		3.2698500000000195			39.81735000000003
	3.927750000000003			44.89404999999999		70.93294999999998			32.527750000000026	32.75675			53.598750000000024	67.12835000000001	96.62755000000001									49.204049999999995							-4.700449999999989											46.43855	105.51204999999999	28.004650000000026		3.28895			43.29045000000002
	3.9549500000000535			44.904949999999985		70.94334999999998			33.17275000000001	32.88505			61.28725	69.70265	98.58735000000001									49.21355							-4.464049999999986											47.66415	105.53864999999999	29.242349999999988		5.046350000000018			43.318449999999984
	3.985050000000001			44.91944999999998		72.45954999999998			33.78494999999998	32.95585			64.61305000000002	69.71405000000001	98.60435000000001									51.763049999999964							-4.4474500000000035											48.83635	106.21734999999998	31.54325		5.078550000000007			43.33855
	17.117150000000038			46.01645000000002		72.46744999999999			34.59575000000001	33.022149999999996			66.38885000000002	71.56405000000001	98.62084999999999									51.814149999999984							-4.436250000000001											48.91694999999999	107.26894999999999	31.735150000000033		6.4000500000000216
	17.127650000000017			47.469749999999976		72.47555			34.61374999999998	33.05665			66.40045	71.58095	98.90985									53.36174999999997							-0.8240499999999997											48.96005	107.28574999999998	31.750049999999987		6.527649999999994
	17.14285000000001			50.80754999999999		72.48274999999998			34.997749999999996	33.69585			66.42865	71.84995	101.01955000000001									55.837350000000015							-0.8140500000000088											49.455450000000006	107.30374999999998	33.11545000000001		6.554750000000013
	17.157850000000053			50.825350000000014		73.22274999999999			35.50004999999999	33.91445			68.75475	72.92155000000002	101.03155000000001									56.506050000000016							-0.1801499999999976											49.469150000000006	107.95665	33.13485000000003		6.667349999999999
	17.169850000000054			50.839650000000006		73.23524999999998			35.51065	33.953050000000005			70.90205	73.97645	101.85515000000001									59.49705							-0.1731499999999926											49.520149999999994	109.62414999999999	34.03565000000003		6.961250000000007
	19.76795000000004			51.062250000000006		79.69494999999998			42.20474999999999	34.27355			73.91485	76.18285	101.86285000000001									64.07085000000001							-0.16765000000000896											52.61344999999999	110.35764999999998	34.04765000000003		7.471650000000011
	19.780750000000012			51.06895000000003		79.87564999999998			42.65485000000001	35.19555			73.93975	82.80385000000001	101.87765000000002									64.08265							-0.16335000000000832											52.623650000000005	114.38944999999998	34.22905000000003		7.648149999999987
	19.789150000000006			51.07995		80.39165			42.86284999999998	35.20595			73.97395	86.84475	103.70805000000001									66.69554999999997							-0.15874999999999773											52.65454999999999	114.72764999999998	35.23865000000001		7.656350000000032
	19.808150000000012			51.63004999999998		80.40625			43.54075	35.21854999999999			78.60955000000001	88.50935000000001	103.93885									66.73854999999998							-0.15485000000001037											54.45804999999999	116.43664999999999	35.25004999999999		7.667650000000037
	20.099450000000047			51.73194999999998		80.93674999999999			49.78064999999998	35.70245			84.03685000000002	88.75155000000001	103.95575									70.14945							-0.15125000000000455											54.60045	118.16805	35.618150000000014		7.676150000000007
	20.109350000000006			51.743150000000014		80.97375			49.80435	35.965450000000004			84.24495000000002	90.90865000000002	107.24445000000003									70.15965							-0.14725000000001387											54.61365	118.18375	35.62855000000002		7.700649999999996
	21.738850000000014			51.75205		82.79534999999998			49.81645000000003	35.98264999999999			87.56575000000001	90.92565000000002	107.25475									70.17194999999998							-0.14295000000001323											54.645950000000006	119.88635	36.38055000000003		7.712750000000028
	22.61885000000001			52.859950000000026		84.40474999999998			50.400450000000035	35.99464999999999			96.54825000000002	92.09845000000001	107.78035									70.21004999999997							-0.13894999999999413											55.459250000000004		36.40205000000003		10.999850000000038
	22.630550000000028			52.89044999999999		84.41414999999998			52.280250000000024	36.02005			96.56845000000001	92.11135000000002	108.24095									71.28985							-0.13435000000001196											58.117749999999994		37.215149999999994		14.770750000000021
	22.647550000000024			54.38364999999999		85.12044999999998			52.642150000000015	37.10195			107.48275000000001	96.04955000000001	108.56475									73.27844999999996							-0.1294499999999914											58.940850000000005		37.227250000000026		15.468850000000032
	22.66885000000002			54.388149999999996		85.15394999999998			53.66495000000003	37.26455			107.50295	96.33905000000001	110.43335000000002									73.51355000000001							-0.12035000000000196											58.95015		37.511750000000006		15.87455
	22.71855000000005			54.39274999999998		87.59234999999998			53.73675000000003	37.27605			109.13265000000001	97.94015000000002	111.32035000000002									73.53724999999997							-0.11504999999999654											58.96075		37.71695		16.84235000000001
	29.290850000000034			54.39825000000002		87.85844999999998			53.77325000000002	37.46105			109.67955	99.25915	111.33114999999998									74.31734999999998							-0.10824999999999818											58.969649999999994		38.02705000000003		17.42945000000003
	29.307750000000055			54.40205000000003		89.01755			54.62504999999999	37.48325			109.74625000000003	99.27735000000001	111.34555									74.33414999999997							-0.07865000000001032											59.53025		38.21545000000003		18.37035000000003
	32.027750000000026			54.40904999999998		93.51044999999999			63.00274999999999	38.096149999999994			109.91514999999998	99.46555000000001	111.86785000000003									74.34965							-0.04224999999999568											61.198150000000005		39.443449999999984		19.599550000000022
	38.87005000000005			54.41435000000001		96.97964999999999			63.014850000000024	38.41114999999999			109.92355000000003	100.66105000000002	112.27845000000002									74.54804999999999							-0.03344999999998777											62.858650000000004		40.15224999999998		20.662450000000035
	38.882150000000024			54.42354999999998		96.98694999999998			63.03305	38.495450000000005			113.20255000000003	101.60255000000001	115.18185									75.79275000000001							-0.01675000000000182											65.76745		40.67675000000003		20.87975
	56.30305000000004			54.42795000000001		96.99674999999999			63.34005000000002	38.602850000000004			113.21725000000004	106.40275000000003	115.19015000000002									75.81475							-0.010050000000006776											67.01005		40.69575000000003		20.91194999999999
	56.31585000000001			54.43195000000003		97.00644999999997			63.771150000000034	38.63575			115.10115000000002	108.03635000000003	117.51965000000001									75.97735							0.0030500000000017735											67.31115		40.88035000000002		22.22735
	56.35715000000005			54.451250000000016		97.02304999999998			63.784550000000024	38.82105			115.12825000000004	109.04585000000003	117.92534999999998									77.62655000000001							0.012349999999997863											67.33155		41.41415000000001		22.244650000000036
	61.988950000000045			54.46834999999999		99.85655			63.79585000000003	39.24665			115.13875000000002	109.73495000000003	118.74155000000002									77.67584999999997							0.5398500000000013											67.34525		43.752250000000004		22.257049999999992
	62.00425000000001			54.555150000000026		99.86585			63.99705	39.259249999999994			115.18625000000003	110.33695	118.77625									79.40454999999997							1.6250499999999874											67.97425000000001		43.769450000000006		22.268250000000023
	74.48515000000003			54.561950000000024		99.90554999999998			64.01524999999998	39.31595			117.60135000000002	110.96615000000003	119.70335									83.26965000000001							1.6350500000000068											68.65754999999999		44.30535000000003		23.280750000000012
	74.49305000000004			55.36574999999999		105.13374999999996			64.32815	39.65615				110.97705000000002										86.06135							1.6416499999999985											68.66645		44.66025000000002		25.585550000000012
	74.50215000000003			55.47115000000002		108.50074999999998			64.78405000000004	39.79915				110.98965000000004										93.73415							1.6513500000000079											68.67615		45.063649999999996		27.16225000000003
	76.11885000000001			55.477750000000015		109.99005			66.41165000000001	40.08595				111.00325000000004										95.67824999999999							2.2480500000000063											68.69565		45.50954999999999		27.18414999999999
	76.14305000000002			55.48705000000001		110.17374999999998			66.42914999999999	40.10724999999999				119.28685000000002										107.89144999999996							2.2566500000000076											68.98165		47.32155		32.32375000000002
	76.83045000000004			55.50265000000002		112.36314999999996			68.74355000000003	40.433350000000004				119.37945000000002										113.34904999999998							2.264949999999999											69.81835000000001		48.72895		32.34064999999998
	76.84275000000002			55.79155000000003		112.37955			70.40775000000002	40.579350000000005				119.39175										113.36315000000002							6.692550000000011											69.82884999999999		49.58994999999999		32.35235
	76.85735000000005			55.81925000000001		112.94024999999999			70.42054999999999	40.89305														113.37545							6.750550000000004											69.84525		50.74785000000003		32.36565000000002
	85.07555000000002			55.99195000000003					71.32004999999998	41.15805														113.41825							6.7596499999999935											69.93105		55.84435000000002		32.37774999999999
	85.08725000000004			56.50565					71.33625	41.211650000000006														113.63274999999999							10.56434999999999											70.13204999999999		55.89325000000002		33.595650000000035
	85.10665			56.57155					72.25555000000003	41.47425														113.65195							25.15334999999999											72.23015000000001		56.10374999999999		33.62094999999999
	85.12165000000005			56.65965					72.27185000000003	41.70675														114.02344999999997							25.715450000000004											72.63565		56.395550000000014		33.64114999999998
	85.93705000000006			56.66975000000002					72.31135	42.053250000000006														114.03375							27.134150000000005											73.00104999999999		58.18504999999999		33.65625
	85.97385000000003			56.67565000000002					78.66245000000004	42.119150000000005														114.62635							28.44735											73.02695		59.352750000000015		34.277150000000006
	85.98905000000002			57.32884999999999					81.68625000000003	42.49095														114.65204999999997							28.62715											74.13255000000001		59.37455		34.70654999999999
	86.06595000000004								81.81215000000003	42.50505														114.66705000000002							28.638049999999993											75.26745		60.12004999999999		36.409249999999986
	88.53835000000004								83.08445	42.617549999999994														115.60525000000001							28.64824999999999											75.32045		60.59865000000002		36.87555000000003
	98.53425000000004								85.99275	42.63164999999999														115.63184999999999							28.662949999999995											75.69135		60.84404999999998		36.889549999999986
	98.54285000000004								86.37285000000003	42.80735														115.65715							28.68074999999999											75.70634999999999		62.177250000000015		37.820550000000026
	98.55375000000004								88.46625	43.230050000000006														119.31644999999997							30.085649999999987											76.48644999999999		65.18695000000002		39.01015000000001
	98.56385								88.49265000000003	43.68384999999999														119.32794999999999							30.094249999999988											76.49475000000001		65.20555000000002		39.033950000000004
	98.58505000000002								88.64925	43.705349999999996														119.34614999999997							32.46834999999999											76.50864999999999		65.22835000000003		39.639549999999986
	112.82455000000004								88.66295000000002	43.852549999999994																					32.47534999999999											76.52914999999999		66.81615		40.377350000000035
	118.20985000000002								91.28264999999999	44.113150000000005																					34.159549999999996											76.96205		66.82715000000002		40.38915000000003
	118.22105000000005								93.72174999999999	44.34365																					34.16784999999999											77.32114999999999		66.91784999999999		40.402750000000026
	118.29005000000001								93.74664999999999	44.90365																					34.17615000000001											77.33075		69.17765000000003		40.416150000000016
									95.39245	45.18415																					34.18965											78.43084999999999		69.19024999999999		40.44965000000002
									97.53635000000003	45.37595																					34.20545000000001											78.47184999999999		69.20515		43.854750000000024
									97.55655000000002	45.39985																					36.50735											79.96225000000001		69.66975000000002		44.23425000000003
									98.92734999999999	46.30995																					36.515950000000004											80.74725000000001		69.71535		44.27505000000002
									99.39044999999999	46.77695																					37.00305											80.75864999999999		69.72885000000002		44.720050000000015
									99.42245000000003	46.78605																					37.01775000000001											81.88175000000001		71.94825000000003		45.12485000000004
									100.25285000000002	46.942350000000005																					37.03215											81.91215		72.66235		47.691250000000025
									101.71134999999998	47.06335																					41.44255000000001											82.76925		72.67525		50.71555000000001
									101.72584999999998	47.363150000000005																					45.74825000000001											82.77985000000001		72.68664999999999		50.76645000000002
									102.86234999999999	47.48935																					50.27494999999999											82.79685		75.32475		52.28584999999998
									102.88135	47.64144999999999																					56.04495											83.55865		75.91075000000001		52.30875000000003
									102.90345000000002	47.66045																					56.054550000000006											84.45345		75.93535000000003		53.10464999999999
									102.91865000000001	47.86695																					56.06285											84.46385000000001		76.84244999999999		53.130750000000035
									103.65615000000003	48.11725																					56.06975											84.47534999999999		79.38774999999998		53.643550000000005
									107.12725	48.331050000000005																					56.11304999999999											85.68605		81.01995		54.310850000000016
									108.38974999999999	48.38525																					57.010549999999995											85.72045		82.82294999999999		55.34045000000003
									111.85095000000001	49.15975																					70.86654999999999											85.77095		82.85185000000001		57.63024999999999
									111.86095	49.72125																					70.88475											85.78014999999999		83.29315000000003		57.64435000000003
									111.88285000000002	49.73415																					70.90745000000001											87.77064999999999		85.43015000000003		58.04775000000001
									112.87234999999998	50.32535																					73.55085											89.45655		86.30394999999999		58.370150000000024
									116.06695000000002	50.34065																					73.56174999999999											89.83734999999999		86.32375000000002		61.35775000000001
									116.08095000000003	50.394149999999996																					76.03084999999999											89.85985		87.61675000000002		61.36885000000001
									116.09244999999999	50.652150000000006																					76.04075											90.18565000000001		87.65854999999999		61.451850000000036
									116.13875000000002	50.899249999999995																					76.05445											90.19385		87.70735000000002		63.659050000000036
									116.99644999999998	51.157849999999996																					76.06434999999999											92.14654999999999		87.80745000000002		63.668949999999995
										51.18055																					76.07875000000001											92.15745000000001		87.81705		63.83625000000001
										51.19515																					77.50995											92.17695		88.51515		63.852750000000015
										51.24875																					77.55085											92.74275		89.28375		64.17835000000002
										51.600849999999994																					77.57855											92.75995		91.11415		64.19024999999999
										51.97135																					79.20625000000001											93.05275		91.56934999999999		64.20974999999999
										52.02825																					79.21625											93.08245		91.57805000000002		64.22084999999998
										52.19114999999999																					79.22655											94.21645000000001		92.53715		65.96325000000002
										52.22565																					79.23715000000001											94.23804999999999		93.18265000000002		65.99225000000001
										52.474149999999995																					81.98105000000001											94.24625		94.36835000000002		66.17095
										52.49665																					81.98814999999999											95.55414999999999		94.38094999999998		67.53475000000003
										52.51195																					82.44784999999999											95.84635		96.53325000000001		69.49504999999999
										52.75175																					82.45455000000001											99.52375		97.00985000000003		69.51085
										52.768550000000005																					82.46305000000001											99.54455000000002		97.38245		70.59735
										52.81505																					82.47235											100.43605		98.84834999999998		70.62765000000002
										52.901349999999994																					85.55705											100.46135000000001		98.86415		74.00665000000004
										53.11395																					95.78254999999999											101.03995		100.05335000000002		74.33845000000002
										53.134150000000005																					101.69805											101.28355000000002		100.06275		75.25774999999999
										53.27605																					101.70965000000001											104.20785000000001		100.60804999999999		75.28105
										53.475350000000006																					107.74224999999998											104.21805		100.71885000000003		75.95935000000003
										53.50475																					114.33054999999999											105.85245		101.16475000000003		75.97694999999999
										53.59054999999999																					118.53805000000003											105.86015		101.47865000000002		76.32375000000002
										53.71594999999999																					119.58435											105.86795000000001		103.90255000000002		76.33765
										53.829449999999994																					119.59045											108.92345		106.42435		76.37485000000004
										54.153549999999996																																108.93405000000001		106.43484999999998		78.00115
										54.75985																																108.94815		106.49545		80.97385000000003
										54.81455																																108.95845		107.63755000000003		81.00315
										54.89035																																108.96825000000001		111.40595000000002		81.01595000000003
										55.101749999999996																																109.55215000000001		113.11804999999998		81.14294999999998
										55.65275																																109.56655		113.61515000000003		81.15424999999999
										55.762649999999994																																111.21725		113.63774999999998		81.63665000000003
										55.86695																																114.23275000000001		118.04624999999999		81.64935000000003
										55.908649999999994																																115.59055000000001		118.28505000000001		83.28935000000001
										55.97175																																115.65115		118.29855000000003		85.52044999999998
										55.978449999999995																																115.66225				86.17075
										55.99764999999999																																117.43525				87.59615000000002
										56.00725																																118.29275000000001				92.10194999999999
										56.50995																																118.32285000000002				92.77224999999999
										57.39305																																118.35805000000002				92.78205000000003
										57.864549999999994																																118.38325				94.32535000000001
										58.083650000000006																																118.39525				94.34435000000002
										58.28885																																118.94885				95.14715000000001
										58.721450000000004																																118.95875000000001				95.16424999999998
										58.730450000000005																																				96.87344999999999
										58.74265																																				97.01405
										58.84524999999999																																				97.02814999999998
										59.100449999999995																																				97.63695000000001
										59.12835																																				97.65195
										59.237449999999995																																				98.12805000000003
										59.253550000000004																																				100.68914999999998
										59.39144999999999																																				100.76435000000004
										59.55005																																				100.77474999999998
										59.66995																																				100.89134999999999
										59.73125																																				100.91424999999998
										59.962149999999994																																				101.34625
										60.19685																																				101.36495000000002
										60.65675																																				101.41045000000003
										60.78545																																				106.74844999999999
										60.80714999999999																																				107.32265000000001
										61.00104999999999																																				107.37335000000002
										61.01304999999999																																				107.38255000000004
										61.10745																																				108.43905000000001
										61.12434999999999																																				109.43265000000002
										61.30544999999999																																				109.46485000000001
										61.595150000000004																																				109.47424999999998
										61.692049999999995																																				109.48365000000001
										61.76205																																				111.42455000000001
										61.828050000000005																																				111.43385
										62.053349999999995																																				111.44045
										62.26105																																				111.45285000000001
										62.39125																																				111.60045000000002
										62.40615																																				111.61685
										62.52235																																				111.62695000000002
										62.656850000000006																																				113.33845000000002
										62.90805																																				113.86335000000003
										62.956050000000005																																				113.87445000000002
										63.094849999999994																																				114.43545
										63.36364999999999																																				118.36475000000002
										63.75574999999999																																				118.37525
										63.874849999999995																																				118.38595000000004
										63.89265																																				118.42865
										64.02005
										64.14225
										64.57605
										64.83005
										64.84365
										64.86175
										65.01915
										65.17115
										65.35715
										65.49235
										65.59835
										65.86675
										66.01035
										66.12275
										66.13955
										66.15935
										66.22335
										66.83875
										67.02855
										67.12045
										67.25065
										67.32365
										67.33575
										67.41435
										67.48005
										67.52935
										67.54765
										67.66544999999999
										68.02965
										68.13755
										68.25534999999999
										68.27345
										68.35895
										68.80445
										68.81965
										68.85855
										68.96465
										69.09615
										69.47095
										69.57845
										69.73564999999999
										69.80705
										70.13635
										70.24775
										70.28614999999999
										70.83965
										70.88285
										70.96495
										71.23145
										71.31125
										71.51795
										71.62134999999999
										71.63055
										71.64695
										71.69555
										71.71965
										71.72955
										72.60945
										72.82905
										72.83605
										72.96395
										73.11275
										73.28935
										73.42435
										73.96135
										74.43815
										74.52395
										74.53575
										74.56135
										74.64995
										74.71165
										75.05945
										75.25275
										75.46505
										75.55735
										75.61195
										75.72275
										75.97964999999999
										76.21945
										76.25205
										76.28905
										76.30475
										76.32295
										76.70135
										77.01925
										77.11255
										77.38885
										77.66825
										77.80425
										77.81945
										77.88845
										77.94624999999999
										78.23825
										78.41805
										78.42805
										78.56465
										78.60865
										78.79505
										79.05305
										79.06405
										79.08305
										79.09155
										79.24315
										79.54095
										79.61805
										79.63395
										79.64665
										79.81275
										79.93795
										79.95445
										80.01045
										80.15355
										80.34155
										80.46225
										80.60845
										80.70635
										80.83794999999999
										81.10735
										81.82585
										82.01035
										82.04435
										82.06805
										82.18075
										82.53365
										82.61915
										82.72805
										82.93675
										83.09085
										83.10385
										83.11195
										83.12375
										83.34935
										83.46455
										83.48235
										83.78985
										84.07325
										84.51395
										84.52335
										84.86355
										84.87615
										85.37025
										85.50865
										85.51625
										86.53045
										86.80495
										86.83755
										86.91335
										87.22715
										87.56835
										87.58655
										87.60905
										87.78235
										87.96345
										88.05535
										88.10535
										88.19815
										88.39665
										88.49245
										88.50655
										88.54055
										88.60265
										88.70735
										88.82435
										89.33555
										89.34895
										89.35885
										89.57055
										89.72315
										89.74055
										89.79845
										90.14975
										90.29575
										90.31775
										90.52695
										90.53675
										90.54785
										90.56184999999999
										90.97435
										91.00665
										91.15895
										91.31705
										91.33105
										91.38204999999999
										91.44105
										91.68045
										91.84125
										92.01085
										92.11345
										92.29065
										92.31654999999999
										92.66865
										92.82095
										92.89295
										92.91565
										93.29065
										93.38815
										93.59005
										93.59994999999999
										93.61755
										93.63245
										93.74204999999999
										93.76965
										93.96565
										93.97655
										93.99755
										94.24135
										94.46285
										94.52825
										94.72085
										94.86125
										94.89595
										94.92285
										95.31545
										95.32835
										95.66225
										95.83295
										96.03005
										96.04115
										96.05775
										96.21655
										96.31605
										96.48555
										96.55865
										96.73535
										96.81505
										96.94775
										97.03045
										97.24375
										97.80834999999999
										97.81604999999999
										97.82185000000001
										97.84805
										98.09035
										98.20894999999999
										98.39755
										98.66614999999999
										98.68854999999999
										98.83664999999999
										98.85225
										99.00555
										99.02095
										99.03035
										99.06445
										99.22235
										99.29835
										99.73325
										99.88125
										100.17644999999999
										100.25954999999999
										100.62405000000001
										100.87844999999999
										100.94395
										101.06075000000001
										101.08865
										101.18205
										101.31094999999999
										101.56575000000001
										101.98955000000001
										101.99535
										102.00335000000001
										102.33924999999999
										102.46965
										102.48865
										102.50354999999999
										102.79475
										102.89875
										102.90924999999999
										102.97125
										103.08255
										103.29685
										103.33805000000001
										103.46914999999998
										103.69364999999999
										103.70665
										103.82624999999999
										103.84004999999999
										104.13325
										104.25174999999999
										104.32714999999999
										104.44725
										104.69315
										104.80705
										105.15215
										105.43365
										105.49834999999999
										105.65405000000001
										105.66675000000001
										105.68785
										105.70435
										105.72014999999999
										105.88745
										106.30845
										106.34205
										106.61785
										106.63184999999999
										106.65115
										106.69624999999999
										106.80035000000001
										106.84795
										106.93725
										107.26825
										107.32605000000001
										107.51024999999998
										107.52275
										107.63635
										107.89415
										107.91075000000001
										107.97165000000001
										108.10945000000001
										108.23435
										108.49515
										108.62035
										108.63755
										108.74695
										108.75895
										108.76675
										108.82065
										109.04534999999998
										109.07245
										109.13235
										109.58175
										109.72604999999999
										109.75635
										109.86685
										109.95615000000001
										110.08425
										110.15045
										110.30035000000001
										110.38614999999999
										110.57985
										110.61725000000001
										110.82554999999999
										110.90995000000001
										111.07385
										111.31405000000001
										111.69765000000001
										111.82685000000001
										111.91565
										112.38125
										112.55425
										112.72725
										112.89465000000001
										112.90225000000001
										112.96855
										112.98804999999999
										112.99744999999999
										113.07085000000001
										113.49945
										113.60095000000001
										113.61144999999999
										113.69784999999999
										114.16225
										114.20464999999999
										114.26355000000001
										114.29124999999999
										114.61495
										114.87254999999999
										114.91775000000001
										114.94184999999999
										114.98044999999999
										114.98755
										114.99865
										115.17654999999999
										115.49494999999999
										115.50315
										115.74494999999999
										116.02815000000001
										116.03995
										116.17265
										116.21195
										116.32925
										116.58324999999999
										116.62385
										116.79724999999999
										116.92375000000001
										117.24205
										117.25385
										117.43975
										117.45585
										117.46705
										117.97704999999999
										117.99125000000001
										118.03264999999999
										118.07464999999999
										118.11725000000001
										118.28565
										118.40324999999999
										118.41745
										118.43005
										118.52775
										118.72245000000001
										118.76855
										118.79425
										118.88985
										118.91065
										118.92285000000001
										118.93205
										118.94675000000001
										118.95325
										119.09244999999999
										119.15555
										119.39245
										119.45085
										119.70025000000001
										119.71265
										119.96205
[truncated: 7 more columns]
