# Supplementary material for: Stimulus duration encoding occurs early in the moth olfactory pathway
Source: Commun Biol. 2024 Oct 3;7:1252. doi: 10.1038/s42003-024-06921-z (PMC11449909; doi:10.1038/s42003-024-06921-z)
Supplement: Supplementary file 3 — Supplementary Data 1 [file 42003_2024_6921_MOESM3_ESM.zip › Fig 3/A/20ms100pg.csv]

neuron 1	neuron 2	neuron 3	neuron 4	neuron 5	neuron 6	neuron 7	neuron 8	neuron 9	neuron 10	neuron 11	neuron 12	neuron 13	neuron 14	neuron 15	neuron 16	neuron 17	neuron 18	neuron 19	neuron 20	neuron 21	neuron 22	neuron 23	neuron 24	neuron 25	neuron 26	neuron 27	neuron 28	neuron 29	neuron 30	neuron 31	neuron 32	neuron 33	neuron 34	neuron 35	neuron 36	neuron 37	neuron 38	neuron 39	neuron 40	neuron 41	neuron 42	neuron 43	neuron 44	neuron 45	neuron 46	neuron 47	neuron 48	neuron 49	neuron 50
-120.00035000000003	-120.02375	-120.01364999999998	-118.63965000000007	-119.92314999999996	-119.98435000000006	-120.00765000000001	-119.51405000000005	-119.99475000000001	-120.01745000000005	-119.97005000000001	-120.00195000000002	-119.86694999999997	-119.58525000000003	-119.63235000000003	-119.88355000000001	-120.02215000000001	-118.53215	-119.18184999999994	-120.01705000000004	-120.02075000000002	-103.54085000000003	-119.98385000000002	-119.52875000000006		-119.43744999999996	-118.96225000000004	-120.02015	-120.01135	-120.01635000000005	-120.02115000000003	-119.44024999999999	-119.66305	-120.02265	-120.01695000000001	-120.02244999999994	-119.62454999999994	-120.02085	-118.44254999999998	-119.33024999999998	-120.02004999999997	-120.01585000000006	-119.99564999999996	-119.94895000000002	-120.00925000000001	-119.97584999999998	-119.99485000000004	-120.01374999999996		-119.27064999999993
-119.98545000000001	-120.01594999999998	-120.00004999999999	-117.35945000000004	-119.75984999999997	-119.64095000000009	-118.79955000000001	-118.74325000000005	-119.26135	-119.99905000000001	-119.93754999999999	-85.46325000000002	-118.67655000000002	-119.41275000000002	-119.51215000000002	-118.62975	-120.01375000000002	-118.51675	-119.17504999999994	-119.49495000000002	-120.01295000000005	-81.54825000000005	-119.95335	-119.21265000000005		-119.42444999999998	-117.02415000000002	-120.00225	-119.99824999999998	-119.60535000000004	-120.01225	-118.46404999999999	-119.64845000000003	-119.99174999999997	-119.99835000000002	-119.25214999999992	-118.86614999999995	-119.98644999999999	-116.98995000000002	-119.30874999999997	-120.00934999999998	-120.00865000000005	-119.98365000000001	-119.72875000000005	-119.99034999999998	-118.78145	-119.55655000000007	-119.58645000000001		-118.86984999999993
-119.21494999999999	-119.99655000000001	-119.98575	-117.34595000000002	-119.73094999999995	-119.41435000000001	-118.21355	-113.21665000000002	-119.25054999999998	-119.99165000000005	-118.79575	-81.71945000000005	-113.13104999999996	-116.70715000000001	-118.87695000000002	-118.61205000000001	-119.99865	-117.90445	-118.54584999999997	-119.41584999999998	-119.99545	-74.91495000000003	-100.36715000000004	-119.13365000000005		-119.38824999999997	-112.47185000000002	-119.49135000000001	-119.66784999999993	-119.37175000000002	-117.92055000000005	-118.45324999999997	-119.62715000000003	-119.54235	-119.97815000000003	-119.24095	-118.84714999999994	-119.68484999999998	-116.64255000000003	-118.16955000000002	-119.62644999999998	-119.16005000000007	-119.53324999999995	-119.71635000000003	-119.65375	-118.76945	-119.54885000000007	-119.57835		-118.86254999999994
-119.18605000000002	-119.71485000000001	-119.85964999999999	-117.32625000000007	-119.47634999999997	-119.40685000000008	-116.29835000000003	-110.59065000000004	-118.84164999999996	-119.79335000000003	-118.78354999999999	-81.71185000000003	-112.08254999999997	-115.57595000000003	-118.86624999999998	-117.81815	-116.82794999999999	-117.89675	-118.31534999999997	-119.40295000000003	-119.48405000000002	-66.87635	-80.15835000000004	-119.11985000000004		-119.25925000000001	-109.34505000000001	-119.46965	-119.06264999999996	-119.10285000000005	-117.87424999999996	-117.56374999999997	-119.58654999999999	-119.51814999999999	-119.95835	-119.06644999999992	-118.37994999999995	-119.53654999999992	-114.39495	-116.89044999999999	-118.98415	-119.12025000000006	-118.45695	-119.45085	-119.41115000000002	-118.47814999999997	-119.54315000000003	-119.56814999999995		-118.6063499999999
-118.91505000000001	-119.57055000000003	-119.25855000000001	-117.05275000000006	-118.90024999999997	-119.39195000000007	-116.28445000000005	-110.55505000000005	-118.82644999999997	-119.76155000000006	-118.24824999999998	-73.11875000000003	-112.07094999999993	-115.56035000000003	-118.85295000000002	-113.64434999999997	-113.71285	-116.88564999999994	-117.87544999999994	-118.99355000000003	-119.47735	-46.14745000000005	-80.14785	-118.72615000000002		-115.71035	-109.31475	-118.46815000000004	-118.96224999999993	-119.08815000000004	-116.51675	-114.86134999999996	-110.84005000000002	-119.20925	-117.96015	-119.05364999999995	-117.80954999999994	-119.31344999999999	-114.24695000000008	-116.88004999999998	-118.80374999999998	-116.81805000000003	-116.42314999999996	-119.38825000000003	-119.40215	-116.76355000000001	-119.53195000000005	-119.00274999999999		-118.59394999999995
-113.41475000000003	-119.54095000000001	-119.24995000000001	-117.03805	-118.88394999999997	-119.38135000000011	-115.06655	-110.52885000000003	-118.52834999999999	-119.63115000000005	-118.23895000000005	-63.82215000000002	-112.05624999999998	-114.06535000000002	-110.32245	-113.61725000000001	-106.83535	-116.18115	-117.74354999999997	-116.15404999999998	-118.88885000000005	-20.063050000000032	-80.13765000000001	-118.32065000000006		-115.69174999999996	-109.29984999999999	-118.14645000000002	-118.95394999999996	-118.99745000000001	-116.49225000000001	-114.85364999999996	-110.82185000000004	-118.98615000000001	-117.14255000000003	-118.23174999999992	-117.75804999999997	-119.03625	-114.20365000000004	-78.22505000000001	-118.78825	-116.80495000000002	-116.41144999999995	-119.36255	-119.29315000000003	-116.75414999999998	-119.16815000000003	-118.86895000000004		-118.34804999999994
-113.32125000000002	-119.13735000000003	-119.23295000000002	-116.03555000000006	-118.36204999999995	-119.27515000000005	-113.33045000000004	-106.88075000000003	-118.52074999999996	-119.54545000000002	-118.22525000000007	-62.39735000000002	-112.04565000000002	-114.05495000000002	-110.05804999999998	-109.10665	-106.82505000000003	-115.71834999999999	-117.50714999999997	-116.14405	-118.86865	-12.556350000000009	-80.12205	-117.77835000000005		-114.95454999999998	-108.60464999999999	-117.04685	-118.73484999999994	-118.98035000000004	-116.35704999999996	-112.40634999999997	-91.67394999999999	-118.97534999999999	-117.02955000000003	-118.21854999999994	-117.74364999999995	-118.74974999999995	-110.01954999999998	-75.72044999999997	-111.72224999999997	-116.07535000000007	-116.37884999999994	-119.34735	-118.97775000000001	-116.73505	-118.95115000000004	-118.85934999999995		-118.02054999999996
-110.72104999999999	-118.26925	-118.27555000000001	-116.01364999999998	-118.35424999999998	-119.09435000000008	-111.14245	-106.87135	-117.59504999999996	-119.53535000000005	-116.44785000000002	-53.16915000000006	-111.74784999999997	-112.50905	-106.59095000000002	-109.01785000000001	-106.81625000000003	-115.68954999999994	-117.49044999999995	-116.11135000000002	-118.71875	-2.803449999999998	-80.07235000000003	-117.71635000000003		-114.94315	-106.31915000000004	-116.73765000000003	-118.4297499999999	-118.97005000000001	-116.34865000000002	-112.38934999999998	-83.17454999999995	-118.63355000000001	-117.01565	-118.2037499999999	-117.70694999999995	-118.67554999999993	-109.94495000000006	-71.50934999999998	-111.54494999999997	-116.06235000000004	-116.23715000000004	-119.25955000000005	-118.80464999999998	-114.97764999999998	-118.94415000000004	-118.80714999999998		-117.98915
-110.68725	-117.82594999999998	-117.77204999999998	-115.74514999999997	-118.34654999999998	-118.29335000000003	-110.17995000000002	-75.10805000000005	-117.08654999999999	-119.51785000000001	-116.43335000000002	-45.715750000000014	-111.73344999999995	-112.49465000000004	-106.47225000000003	-106.73365000000001	-106.80655000000002	-113.59334999999999	-117.45824999999996	-116.09905000000003	-117.59575000000001	1.4271499999999833	-79.98215000000005	-117.56855000000002		-114.92575	-106.29795000000001	-116.15985	-118.35874999999999	-118.29705000000001	-114.13475000000005	-111.24144999999999	-83.15324999999996	-118.35395	-117.00145000000003	-118.00914999999998	-117.49784999999997	-118.65684999999996	-103.09975000000009	-69.11975000000001	-107.01405	-116.02235000000007	-113.90445	-119.11335000000003	-118.45425	-114.94545	-118.38935000000004	-118.79745000000003		-117.17174999999997
-101.92554999999999	-117.81515000000002	-117.69815	-113.00274999999999	-118.33554999999996	-118.28605000000005	-107.97385000000003	-75.00975000000005	-117.03674999999998	-119.16055000000006	-115.14314999999999	-45.70165000000003	-105.18844999999999	-112.47635000000002	-106.16135000000003	-106.71834999999999	-106.79505	-113.58634999999992	-117.43684999999994	-115.63115000000005	-117.40145000000001	16.07684999999998	-73.14035000000001	-117.55145000000005		-114.91595000000001	-105.02825000000001	-116.11895000000004	-118.34884999999997	-118.04005000000001	-114.12725	-111.22764999999998	-82.98685	-116.93254999999999	-113.16395	-117.97424999999998	-117.13514999999995	-118.44734999999991	-103.08075000000008	-67.61964999999998	-107.00004999999999	-112.27605000000005	-112.28404999999998	-119.04255	-118.44655	-113.62394999999998	-118.37825000000004	-118.56155000000001		-117.1131499999999
-96.48905000000002	-117.80225000000002	-116.79214999999999	-109.88115000000005	-118.32074999999998	-118.27325000000008	-106.60735	-74.92575000000005	-117.02564999999998	-119.14595000000003	-114.32465000000002	-44.40345000000002	-105.17665	-109.92255	-106.15415000000002	-103.91624999999999	-101.84255000000002	-113.57554999999991	-116.82464999999996	-115.62294999999995	-117.15805	22.617449999999963	-73.12645000000003	-117.46355000000005		-114.90004999999996	-105.00704999999999	-115.64095000000003	-118.34074999999996	-117.66975000000002	-112.50194999999997	-105.56254999999999	-82.97625000000005	-115.97114999999997	-113.13505000000004	-117.83274999999992	-116.56454999999994	-118.43404999999996	-102.37635	-62.75265000000002	-105.20224999999999	-111.26715000000007	-111.58704999999998	-119.02415000000002	-117.89364999999998	-113.49635	-118.36325000000005	-118.54264999999998		-116.07754999999997
-95.95935000000003	-117.79214999999999	-116.77985000000001	-104.51525000000004	-118.31054999999998	-116.75065000000006	-101.68115	-74.91385000000002	-116.09224999999998	-118.86875000000003	-113.78735000000006	-44.39095000000003	-105.08915000000002	-109.21955000000003	-102.43484999999998	-103.90825000000001	-97.96145000000001	-110.46825000000001	-115.82424999999995	-115.58045000000004	-115.66195000000005	24.160849999999982	-73.11525	-117.13475000000005		-113.31034999999997	-100.76225	-115.62815	-118.16274999999996	-116.48445000000004	-112.48215000000005	-104.43455	-82.95675000000006	-115.95254999999997	-113.12754999999999	-116.50894999999991	-114.96014999999994	-117.13454999999999	-95.45614999999998	-62.128150000000005	-103.61544999999995	-107.58805000000007	-111.56735000000003	-118.99265000000003	-117.73214999999999	-113.46924999999999	-118.34665000000007	-118.52355		-111.29924999999992
-95.91935000000001	-117.52855	-115.18484999999998	-101.56775000000005	-118.29824999999994	-115.80495000000008	-101.67115000000001	-74.86735000000004	-115.48384999999996	-118.78535000000005	-113.77134999999998	-42.349350000000015	-104.45214999999996	-109.20845000000003	-102.41494999999998	-103.89004999999997	-97.76325000000003	-109.7852499999999	-115.61224999999996	-115.56934999999999	-115.62175000000002	24.17304999999999	-73.09345000000002	-116.84835000000004		-113.29595	-98.37265000000002	-115.61565000000002	-118.1516499999999	-116.23735000000005	-112.47215000000006	-104.42255	-82.92385000000002	-115.93684999999999	-113.09865000000002	-116.34244999999999	-114.93884999999995	-116.56574999999998	-95.44155	-60.40744999999998	-102.22024999999996	-107.57165000000003	-110.61374999999998	-118.98325	-117.71915000000001	-113.35665	-118.33855000000005	-118.50545		-106.9383499999999
-95.85075	-117.04485	-115.17255	-96.67345	-117.51844999999997	-109.10795000000007	-98.21415000000002	-69.86025000000001	-115.45585	-118.77305000000001	-113.75855000000001	-42.320550000000026	-97.56404999999995	-109.19975	-96.85045000000002	-100.41685000000001	-97.75164999999998	-108.07434999999998	-115.45974999999999	-113.95564999999999	-110.63175000000001	24.21154999999999	-73.07405	-116.58995000000004		-111.68345	-98.36565000000002	-114.42235000000005	-117.86024999999995	-116.22025000000002	-112.45735000000002	-103.33184999999997	-82.70505000000003	-112.58895000000001	-113.08384999999998	-116.32434999999998	-114.13734999999997	-116.11564999999996	-89.99855000000002	-58.277150000000006	-95.22055	-105.15885000000003	-107.97064999999998	-118.80415000000005	-117.43975	-113.06275	-118.32305000000002	-118.43795		-106.92094999999995
-76.86234999999999	-117.03314999999998	-112.61104999999998	-91.64265	-117.50234999999998	-109.08095000000003	-97.40595000000002	-63.98305000000005	-115.13565	-118.55655000000002	-113.74745000000007	-41.65295000000003	-97.43364999999994	-109.18975	-96.83075000000002	-100.09125	-95.34244999999999	-98.12464999999997	-115.40404999999998	-113.94365000000005	-110.60845	24.23154999999997	-68.91135000000003	-115.83915000000002		-111.67384999999996	-98.34445	-113.10025000000002	-117.46084999999994	-116.04525000000001	-111.04454999999996	-103.31754999999998	-82.69045000000006	-111.57914999999997	-113.05745000000002	-116.30525	-113.69414999999998	-110.6276499999999	-87.57074999999998	-50.95294999999999	-92.12205	-104.10055000000006	-103.97855000000004	-118.66325	-117.42155000000002	-112.55234999999999	-118.31025000000005	-118.40194999999994		-106.90774999999996
-76.84525000000002	-116.09615000000002	-112.58675	-91.15805	-117.47814999999997	-109.0711500000001	-93.00355000000002	-63.964350000000024	-115.11654999999996	-118.54295000000002	-113.54034999999999	-40.412150000000054	-84.14305000000002	-106.86295000000001	-96.82114999999999	-100.07934999999998	-95.30144999999999	-98.11394999999993	-114.92734999999999	-109.16674999999998	-110.59615000000002	24.39314999999999	-68.90345000000002	-115.28615000000002		-108.77484999999996	-98.32305000000002	-113.08745000000005	-117.4193499999999	-115.75515000000001	-111.03575000000001	-102.99185	-82.66895	-111.17174999999997	-112.91845	-115.42075	-107.20544999999993	-104.84645	-87.42155000000002	-48.023649999999975	-91.73124999999999	-104.08855000000005	-103.96984999999995	-118.57335	-117.35694999999998	-112.37585000000001	-118.29275000000007	-118.07335		-101.49354999999991
-66.65235000000001	-116.06894999999997	-112.23415	-89.84884999999997	-116.82634999999993	-108.34535000000005	-92.17755	-54.70225000000005	-114.90934999999996	-118.46375000000006	-113.51285000000007	-40.40175000000005	-83.98725000000002	-106.85295000000002	-96.79485	-100.06745000000001	-89.70625000000001	-98.10624999999993	-113.56764999999996	-109.12474999999995	-110.35845	38.40314999999998	-68.89445	-115.27275000000003		-108.05494999999996	-97.90045000000003	-113.05765000000002	-117.40944999999999	-114.72505000000001	-111.01324999999997	-101.58814999999998	-82.57745	-110.04674999999997	-111.36095	-115.41084999999998	-107.15364999999997	-100.24884999999995	-87.39065000000005	-46.05185	-91.10895	-100.77355000000006	-101.34474999999998	-118.43535000000003	-117.00504999999998	-112.36764999999997	-115.48085000000003	-118.05774999999994		-101.47514999999999
-64.30925000000002	-116.03885000000002	-110.16125	-89.83105	-116.12384999999995	-107.80205000000001	-92.15815000000003	-43.873650000000055	-113.89875	-118.45625000000001	-113.43565000000001	-32.723450000000014	-79.14794999999992	-106.83775000000003	-95.99295000000001	-89.01195000000001	-86.42675000000003	-98.09904999999992	-113.54404999999997	-109.11154999999997	-109.42325000000005	51.43764999999996	-68.88005000000004	-115.15245000000004		-108.04214999999999	-97.88905	-112.53385000000003	-117.3989499999999	-114.38915000000003	-109.67835000000002	-101.57024999999999	-82.46704999999997	-110.02605	-111.35045000000002	-115.40114999999992	-106.03994999999998	-99.56634999999994	-85.91605000000004	-39.033649999999966	-90.94045	-100.53235000000006	-99.32695000000001	-118.15965	-116.14794999999998	-112.35634999999996	-115.46405000000004	-118.04324999999994		-101.44814999999994
-52.527750000000026	-102.90674999999999	-108.51164999999997	-76.11135000000002	-116.10664999999995	-107.78015000000005	-86.37245000000001	-41.479750000000024	-113.17334999999997	-118.43605000000002	-112.84225000000004	-17.818650000000048	-79.13024999999993	-106.82835	-94.47584999999998	-88.58574999999996	-86.40875	-98.08894999999995	-113.52444999999994	-109.07235000000003	-107.41545000000002	55.97125	-68.80285000000003	-114.91655000000003		-108.01484999999997	-94.82945000000001	-111.16825000000006	-117.37834999999995	-113.51415000000003	-109.66245000000004	-100.83864999999997	-82.43795	-96.81934999999999	-109.18934999999999	-115.35294999999996	-104.06194999999997	-99.54424999999992	-85.89875000000006	-38.53834999999998	-89.50084999999996	-96.89965000000007	-98.28025000000002	-118.13445000000002	-115.83654999999999	-112.34785	-112.37815000000006	-117.78215		-98.59944999999993
-51.23964999999998	-102.89625000000001	-105.90805	-76.07185000000004	-116.06594999999993	-104.17405000000008	-81.13735000000003	-40.08645000000001	-111.80185	-118.41815000000003	-104.96845000000008	0.7878499999999349	-74.15514999999994	-104.28245000000004	-94.41525000000001	-88.57085000000001	-86.36935	-93.30764999999997	-113.44194999999996	-109.02655000000004	-107.40485000000001	58.56545	-65.52285	-114.84135000000003		-107.58834999999999	-94.80875000000003	-109.87765000000002	-117.02404999999999	-112.77285	-108.43925000000002	-100.82815	-70.51705000000004	-96.79314999999997	-108.67765000000003	-115.34375	-104.04884999999996	-96.18484999999998	-74.56695000000002	-34.58294999999998	-89.48984999999999	-96.75845000000004	-97.03305	-118.00755000000004	-110.96265	-112.32335	-110.53075000000007	-117.76665000000003		-78.21844999999996
-51.20724999999999	-102.88105000000002	-105.26704999999998	-69.76655000000005	-115.90434999999997	-102.76195000000007	-78.12465000000003	-37.584450000000004	-111.21265	-118.41145000000006	-102.12824999999998	1.6434499999999161	-63.93844999999999	-101.74765000000002	-93.76974999999999	-81.98595	-79.41255000000001	-93.28805	-113.43184999999994	-106.58595000000003	-105.19375000000002	64.93474999999995	-65.51315000000005	-114.82845000000003		-107.57254999999998	-92.60935	-108.65725000000003	-116.88004999999998	-111.55935000000005	-108.42845	-98.51644999999996	-70.49064999999996	-92.84195	-108.62844999999999	-115.32554999999991	-104.01924999999994	-91.83084999999994	-74.51655000000005	-27.887850000000014	-89.47724999999997	-96.74535000000003	-95.57114999999999	-117.85865000000001	-110.67604999999998	-112.31124999999997	-110.49405000000007	-117.76014999999995		-78.19594999999993
-48.66705000000002	-102.86604999999997	-105.24885	-67.51544999999999	-115.88884999999993	-102.75565000000006	-75.57895000000002	-37.564550000000054	-109.92064999999997	-118.35935000000006	-98.38375000000008	26.10764999999992	-63.89694999999995	-99.80925000000002	-93.74115	-72.61045000000001	-79.39634999999998	-93.27684999999997	-113.41134999999997	-106.57524999999998	-105.18505000000005	80.65764999999999	-65.50335000000001	-114.18685000000005		-103.62844999999999	-92.59855000000005	-108.04095000000001	-116.86874999999998	-110.74365	-107.70915000000002	-98.50054999999998	-55.26405	-92.81495000000001	-108.18484999999998	-115.31475	-103.37684999999993	-85.71844999999996	-73.48975000000007	-15.020550000000014	-88.80365	-96.12805000000003	-93.42295000000001	-117.77005000000003	-102.31585000000001	-109.02414999999996	-97.79095000000007	-117.75255000000004		-78.18554999999992
-48.64834999999999	-102.85404999999997	-103.41825	-55.01814999999999	-115.60014999999993	-102.74495000000002	-61.13915000000003	-37.520050000000026	-109.78674999999998	-118.11515000000003	-98.17135000000007	26.122549999999933	-63.88485000000003	-99.79935	-90.07045	-69.73244999999997	-79.38465000000002	-93.26274999999998	-112.30824999999999	-106.56314999999995	-104.24675000000002	82.70174999999995	-65.48545000000001	-114.17685000000006		-103.61924999999997	-92.58685000000003	-107.60875000000004	-116.49204999999995	-110.37235000000004	-106.65525000000002	-98.48284999999998	-47.94664999999998	-88.64895000000001	-108.17175000000003	-114.04654999999991	-97.74804999999998	-85.70195000000001	-71.99535000000003	0.020150000000001	-84.89094999999998	-96.09545000000003	-92.83815000000004	-117.66475000000003	-101.70075000000003	-105.25324999999998	-97.78235000000006	-117.74455		-74.38604999999995
-41.11785000000003	-100.25594999999998	-103.39735000000002	-50.38274999999999	-115.08144999999996	-99.34905000000003	-57.31595000000004	-37.51465000000002	-109.77654999999999	-118.09485000000006	-97.88695000000007	40.489349999999945	-63.85704999999996	-99.76145000000002	-90.06285000000003	-66.31135	-68.90865000000002	-88.65654999999992	-112.29924999999997	-106.54845	-104.23695000000004	84.33384999999998	-65.46915000000001	-113.92835000000002		-103.60994999999997	-92.57634999999999	-106.78295000000003	-116.38874999999996	-109.49505000000005	-106.64605000000006	-96.81484999999998	-42.274850000000015	-88.61824999999999	-108.13725	-114.02004999999997	-97.72224999999997	-54.14754999999991	-71.95575000000008	0.03545000000002574	-84.87354999999997	-96.02165000000002	-92.10125000000005	-117.47955000000002	-101.54505	-104.55514999999997	-97.76635000000005	-117.31745000000001		-74.36644999999999
-40.24955	-100.24315000000001	-101.43785000000003	-50.37004999999999	-115.06484999999998	-99.13555000000008	-48.40935000000002	-37.505250000000046	-109.75624999999997	-118.04065000000003	-97.65155000000004	47.70314999999994	-55.47905000000003	-99.74795	-90.05525	-66.26724999999999	-56.66595000000001	-88.64284999999995	-112.22684999999996	-105.34905000000003	-104.22625000000005	86.68374999999997	-63.16885000000002	-113.92125000000004		-103.56764999999996	-92.24335000000002	-106.17745000000002	-116.3468499999999	-109.08495000000005	-105.46344999999997	-89.12404999999995	-41.22064999999998	-78.14474999999999	-108.00545	-113.00534999999991	-96.94844999999998	-54.13074999999992	-67.62535000000003	1.8695500000000038	-75.68234999999999	-95.44085000000007	-86.85225000000003	-117.23435	-97.13105000000002	-104.14945	-96.21035000000006	-117.31185000000005		-74.33245
-37.40255000000002	-100.23475000000002	-101.40095000000002	-44.53565000000003	-115.03444999999994	-99.11995000000002	-48.39915000000002	-32.73705000000001	-108.72744999999998	-118.02925000000005	-92.95505000000003	57.81194999999991	-50.63625000000002	-93.53355000000005	-90.04655000000002	-47.44335000000001	-56.65105	-87.16755	-108.80784999999997	-105.33995000000004	-103.73695000000004	93.19924999999995	-63.15825000000001	-113.85335000000003		-103.53954999999996	-87.31335000000001	-106.14365000000004	-116.00604999999996	-109.04705000000001	-105.45505000000003	-85.01484999999997	-41.201850000000036	-76.32195000000002	-107.49525	-112.98884999999996	-96.93514999999996	-50.83794999999998	-67.61115000000007	2.765950000000032	-75.18844999999999	-94.49145000000004	-86.35754999999995	-117.20165000000003	-97.02855	-103.18164999999999	-93.76365000000004	-117.30534999999998		-72.97254999999996
-37.37234999999998	-100.21575000000001	-97.67995000000002	-40.20934999999997	-114.73914999999994	-99.11015000000009	-46.45335	-28.773750000000007	-104.95315	-117.90935000000002	-90.50975000000005	59.25405000000001	-50.62855000000002	-92.87865	-90.03235000000001	-47.42904999999996	-55.659249999999986	-86.7458499999999	-108.75004999999999	-105.32394999999997	-103.37025	105.75424999999996	-63.147850000000005	-113.84625000000005		-97.64945	-84.78095000000002	-104.65235000000001	-115.65194999999994	-108.56505000000004	-105.44754999999998	-81.15004999999996	-33.319150000000036	-74.39665000000002	-107.46105	-112.92165	-95.43444999999997	-50.81975	-67.59445000000005	9.736350000000016	-74.32065	-94.46975000000003	-78.10585000000003	-117.11255	-95.55824999999999	-102.59454999999997	-87.95115000000004	-117.29734999999994		-72.96074999999996
-37.35685000000001	-99.92444999999998	-97.60424999999998	-40.20405000000005	-114.71644999999995	-99.09725000000003	-42.852750000000015	-28.69105000000002	-103.19964999999996	-117.82895000000002	-90.50025000000005	62.635850000000005	-50.58425	-92.48825	-90.02335	-40.96854999999999	-55.63125000000002	-81.22714999999994	-105.99254999999994	-105.30925000000002	-103.35755	105.78504999999996	-63.13575000000003	-113.64475000000004		-96.25684999999999	-84.76845000000003	-104.64075000000003	-115.59804999999994	-108.54835000000003	-105.43745000000001	-81.13524999999998	-30.091049999999996	-63.38844999999998	-107.45075000000003	-112.8083499999999	-89.52154999999993	-50.35595000000001	-67.46675000000005	17.47275000000002	-72.30494999999996	-89.14155000000005	-75.23055	-117.10055	-93.96435000000002	-101.65364999999997	-87.91335000000004	-117.29184999999995		-72.95024999999998
-27.478949999999998	-99.91455000000002	-97.24185	-40.19785000000002	-114.37014999999997	-98.08915000000002	-42.380449999999996	-28.68285000000003	-103.18955	-117.65715000000006	-90.48385000000007	62.65694999999994	-36.067249999999945	-90.90875	-89.34845000000001	-20.670950000000005	-54.72275000000002	-81.21084999999994	-105.24174999999997	-104.09505000000001	-102.44965000000002	110.97594999999995	-63.085350000000005	-113.62975000000006		-96.24424999999997	-83.72735	-102.76715000000002	-115.59074999999996	-107.17185	-104.86694999999997	-72.53514999999999	-20.692649999999958	-63.354449999999986	-104.51535000000001	-112.7961499999999	-89.46994999999993	-49.20034999999996	-67.44265000000007	22.529949999999985	-72.29255	-86.40885000000003	-71.82155	-116.92285000000004	-93.75375000000003	-100.42444999999998	-76.15235000000007	-117.28665000000001		-72.93694999999991
-27.436950000000024	-98.28505000000001	-94.70384999999999	-35.50895000000003	-114.00674999999995	-98.06765000000007	-35.77135000000004	-25.076750000000004	-102.67494999999997	-117.64905000000005	-90.40125	66.00534999999991	-36.056749999999965	-90.90015	-89.33585	-20.657449999999983	-40.68475000000001	-80.76954999999998	-104.67764999999997	-104.08495000000005	-102.42495000000002		-63.06785000000002	-113.46725000000004		-95.27734999999996	-83.70775000000003	-101.38075000000003	-115.56674999999996	-105.65655000000004	-104.85955000000001	-71.57894999999996	-20.670349999999985	-50.296850000000006	-101.49865	-112.77834999999993	-81.23314999999997	-38.38634999999999	-67.23745000000008	25.814149999999984	-68.12365	-84.73305000000005	-71.03845000000001	-116.90125	-93.49164999999999	-99.36154999999997	-75.19435000000004	-117.27874999999995		-72.92345
-27.380550000000028	-97.40505000000002	-94.69574999999998	-31.28645000000006	-113.40514999999994	-92.31985000000009	-35.16565000000003	-10.372850000000028	-99.91755	-117.35515000000004	-89.63405	66.64924999999994	-32.92345	-90.26225	-88.53145	-17.741649999999993	-39.20535000000001	-71.9102499999999	-103.77824999999996	-104.07325000000003	-102.41265000000004		-47.89595000000003	-113.02705000000003		-94.81975	-82.64535000000001	-101.36425000000003	-115.54464999999993	-105.63255000000004	-104.84595000000002	-71.57304999999997	-7.255149999999958	-43.47474999999997	-100.24005	-112.65215	-78.90604999999994	-34.761249999999905	-67.13485000000003	26.760050000000035	-63.61134999999996	-84.52315000000004	-69.73514999999998	-116.85915	-93.36214999999999	-99.14425	-74.78025000000002	-116.86554999999998		-67.17814999999996
-27.31645000000003	-97.39335	-94.68085000000002	-29.345450000000028	-113.39594999999997	-92.26235000000008	-35.139850000000024	-9.611450000000048	-99.89465000000001	-117.29285000000004	-86.74125000000004	69.12244999999996	-29.08274999999992	-86.95065	-79.72895	-17.724749999999972	-39.197749999999985	-66.37594999999999	-102.71904999999998	-104.05875000000003	-102.40355000000005		-47.881650000000036	-111.69545000000005		-94.80914999999999	-82.62275	-100.64635000000004	-115.29094999999995	-103.62435000000005	-104.17034999999998	-71.55865	-7.166950000000043	-28.48694999999998	-100.21825000000001	-112.63194999999996	-78.89284999999995	-34.716749999999934	-64.71424999999999	29.986950000000036	-63.59424999999999	-84.17535000000004	-65.16714999999999	-116.75065000000001	-92.99374999999998	-99.11205000000001	-74.31175000000007	-116.85055		-60.31544999999994
-26.021650000000022	-97.37635	-94.36894999999998	-21.472049999999967	-113.21344999999997	-84.3483500000001	-35.11925000000002	-8.038850000000025	-97.49854999999997	-117.27815000000004	-86.72655000000009	86.69655	-29.070550000000026	-84.66685000000001	-77.56265000000002	-15.237750000000005	-39.188649999999996	-58.820749999999975	-98.91374999999994	-102.74794999999995	-100.30785000000003		-26.766550000000052	-111.68355000000003		-94.79274999999996	-77.77225000000004	-98.72905000000003	-115.27494999999999	-102.94975000000005	-103.27724999999998	-71.54184999999995	-1.7347499999999627	-22.677250000000015	-98.13425000000001	-112.4614499999999	-74.08434999999997	-29.608049999999935	-64.68355000000008	39.928949999999986	-63.58684999999997	-79.02805000000006	-61.90134999999998	-116.63415000000003	-91.97264999999999	-97.79665	-68.99655000000007	-116.84355000000005		-60.304449999999974
-25.988850000000014	-97.35505	-94.35525000000001	-17.296249999999986	-112.79904999999997	-84.33135000000004	-33.26555000000002	-8.017350000000022	-97.48314999999997	-117.26065000000006	-86.69895000000008	100.06684999999993	-27.96984999999995	-82.84945000000005	-77.54205000000002	-7.6933500000000095	-38.526549999999986	-54.36725000000001	-98.71304999999995	-102.73654999999997	-99.92805000000004		-17.877950000000055	-111.63885000000005		-94.77064999999999	-74.42675000000003	-98.53345000000002	-115.23104999999998	-101.79735000000005	-103.26845000000003	-69.58614999999998	-1.2014500000000226	-10.701649999999972	-98.09285	-111.92124999999999	-73.41764999999998	-17.346349999999916	-64.45465000000002	50.596550000000036	-62.29075	-79.01075000000003	-48.00784999999996	-116.62025	-91.55945000000003	-97.77934999999997	-68.96635000000003	-116.83685000000003		-60.290449999999964
-25.069650000000024	-97.30534999999998	-91.37824999999998	-0.0008500000000140062	-112.70254999999997	-84.31985000000009	-10.720650000000035	0.022849999999948523	-97.32634999999999	-117.23145000000005	-84.52904999999998	105.02524999999991	-21.26305000000002	-81.45155	-75.60635000000002	-7.6536499999999705	-38.432050000000004	-54.355749999999944	-97.71094999999997	-99.41465000000005	-99.57375000000002		-17.865750000000048	-110.40135000000004		-94.74905000000001	-74.39855	-96.76435000000004	-115.07494999999994	-101.77905000000004	-103.24244999999996	-69.52704999999997	-1.188449999999989	-0.7816500000000133	-98.03514999999999	-111.35354999999993	-73.39884999999998	-8.389749999999935	-64.06995000000006	67.34494999999998	-60.44694999999996	-79.00265000000007	-45.28184999999996	-116.48475000000002	-91.03815000000003	-97.76695000000001	-68.95245000000006	-116.82764999999995		-52.39454999999998
-18.74245000000002	-90.73304999999999	-84.88805000000002	0.008550000000013824	-112.36574999999993	-84.30195000000003	-4.153850000000034	0.0313499999999749	-97.31214999999997	-116.86005000000006	-84.49715000000003	105.04124999999999	-15.159350000000018	-79.79615000000001	-72.68175000000002	-2.017749999999978	-29.71075000000002	-50.99204999999995	-94.92614999999995	-99.40035	-99.55675000000002		-17.85495000000003	-109.58705000000003		-85.79665	-73.61025000000001	-96.06985000000003	-114.92894999999999	-96.95545000000004	-102.46884999999997	-63.77394999999996	-1.1759500000000571	0.022949999999980264	-96.95125000000002	-107.75774999999999	-73.33744999999993	0.008050000000025648	-55.95195000000001	80.35725000000002	-58.90544999999997	-76.13215000000002	-29.168450000000007	-116.36195000000004	-90.75184999999999	-97.75574999999998	-68.93845000000005	-116.81534999999997		-52.13794999999993
-14.77755000000002	-90.71614999999997	-76.39695	0.015549999999961983	-112.34784999999994	-81.98955000000001	-1.0719500000000153	0.042349999999999	-96.56234999999998	-116.62605000000002	-69.11234999999999	113.34584999999993	-15.149350000000027	-78.18015000000003	-69.69184999999999	-1.9721499999999992	-25.876450000000034	-44.372749999999996	-93.89204999999998	-99.38594999999998	-99.54265000000004		-17.829750000000047	-109.56905000000006		-84.74014999999997	-72.01325000000003	-94.50375000000003	-114.59754999999996	-95.43625000000003	-101.34545000000003	-62.26604999999995	-1.1649499999999762	0.02904999999998381	-96.93955	-106.55115	-73.32534999999996	0.012650000000007822	-55.93855000000008	83.82495	-58.067049999999995	-76.08175000000006	-21.541150000000016	-116.18545	-90.19914999999997	-96.74324999999999	-68.84865000000002	-116.69174999999996		-48.37874999999997
-6.2219499999999925	-87.99615	-76.38465000000002	0.02215000000001055	-110.82924999999994	-81.97375000000011	0.013849999999990814	0.052149999999983265	-96.24324999999999	-116.25785000000002	-67.45015000000001	114.10754999999995	-15.140750000000025	-78.16714999999999	-67.72014999999999	0.0027499999999918145	-12.901850000000024	-44.36334999999997	-93.88094999999998	-91.24365	-99.45985000000002		-17.761850000000038	-109.54475000000002		-82.42154999999997	-70.78955000000002	-94.22365000000002	-114.57804999999996	-95.42165	-100.07074999999998	-62.247949999999946	-0.8833499999999503	0.03714999999999691	-96.54205000000002	-106.54144999999994	-70.67384999999996	0.016850000000090404	-55.477750000000015	111.58615000000003	-57.51204999999999	-65.81955000000005	-19.748849999999948	-116.17275000000001	-89.84635000000003	-94.43844999999999	-62.50365000000005	-116.66165000000001		-48.369550000000004
-6.172050000000013	-81.15384999999998	-76.36565000000002	0.031449999999949796	-110.80534999999998	-81.03735000000006	0.0232499999999618	0.06694999999996298	-95.88794999999999	-115.90575000000001	-67.42925000000002	114.15184999999997	-9.52744999999993	-77.60185000000001	-65.42755	0.007749999999987267	-12.877949999999998	-40.82745	-91.05984999999998	-91.20264999999995	-96.77965		-6.829850000000022	-109.53845000000001		-82.40494999999999	-68.74835000000002	-94.19915000000003	-114.39234999999996	-95.31215000000003	-98.84995000000004	-60.37044999999995	0.49675000000002	0.04914999999999736	-93.66675000000004	-105.98174999999992	-69.53604999999993	0.0209500000000844	-55.45945000000006	114.29874999999998	-57.13164999999998	-65.74955000000006	-11.03385000000003	-115.95985000000002	-89.54655000000002	-92.86174999999997	-59.98565000000002	-116.46744999999999		-48.36074999999994
0.026349999999979445	-81.14175	-66.56965000000002	0.04004999999995107	-110.71154999999993	-81.02365000000009	0.02884999999997717	4.3428499999999985	-93.18804999999998	-115.78735000000006	-63.263450000000034	115.78114999999991	0.0002500000000509317	-77.49015000000003	-63.59625	0.011850000000038108	-12.859649999999988	-36.763649999999984	-91.03324999999995	-86.79214999999999	-95.16615000000002		-6.820850000000007	-109.52995000000004		-76.34575000000001	-68.59095000000002	-94.18735000000004	-114.19295	-94.72085000000004	-97.49974999999995	-46.621249999999975	0.509050000000002	0.08805000000000973	-92.77435000000003	-105.94644999999991	-60.87814999999995	0.026350000000093132	-49.40005000000008		-56.13354999999996	-64.00895000000003	-3.3433499999999867	-115.92765000000003	-89.32085000000001	-92.83985000000001	-59.97485000000006	-116.45015000000001		-0.0015499999999519787
0.03314999999997781	-63.720849999999984	-62.05905000000001	0.05205000000000837	-110.05914999999993	-80.98415	0.03674999999998363	31.322749999999985	-93.11795000000001	-115.74365000000006	-62.87975000000006	117.13014999999996	0.0130500000000211	-76.20185000000004	-62.90424999999999	0.016050000000007003	0.007949999999937063	-32.25504999999998	-89.89724999999999	-86.77004999999997	-95.15425000000005		-6.809150000000045	-109.52055000000001		-76.33125000000001	-68.56295	-93.40405000000004	-113.83394999999996	-93.71415000000002	-97.49204999999995	-46.58494999999999	6.878150000000005	0.10604999999998199	-92.75585000000001	-105.9306499999999	-60.78824999999995	0.03235000000006494	-46.99365		-52.72354999999999	-63.26025000000004	-3.32955000000004	-115.85135000000002	-89.04595	-87.70024999999998	-59.964150000000075	-116.24244999999996		0.004050000000006548
0.05174999999996999	-63.708050000000014	-60.20044999999999	0.06314999999995052	-109.29984999999994	-80.96955000000003	0.043049999999993815	37.943149999999946	-92.95814999999999	-115.72775000000001	-61.456050000000005	117.14744999999994	0.02075000000002092	-75.58725000000004	-59.06925000000001	0.020250000000032742	0.01384999999993397	-16.23524999999995	-89.41924999999998	-85.60704999999996	-94.73835000000003		-6.773650000000032	-108.57345000000004		-76.32014999999996	-66.16235	-92.55135000000001	-113.58754999999996	-89.89955000000003	-93.55825000000004	-44.41784999999999	8.184650000000033	1.624750000000006	-91.77505000000002	-105.91604999999993	-60.23774999999995	0.037550000000010186	-46.87015000000008		-49.854949999999974	-62.99135000000007	0.02065000000004602	-115.79965000000004	-88.15615000000003	-87.68335000000002	-58.57755000000003	-116.03075000000001		0.010350000000016735
0.07515000000000782	-63.66674999999998	-60.17705000000001	0.21135000000003856	-108.95954999999998	-76.93525000000011	0.052049999999951524	55.01264999999995	-90.88605000000001	-115.47465000000005	-47.82655	118.37474999999995	0.0272499999999809	-75.57515000000001	-59.06175000000002	0.025149999999996453	0.01855000000000473	-8.594249999999988	-88.69664999999998	-85.58884999999998	-93.63105000000002		-6.741250000000036	-108.56015000000002		-76.31124999999997	-60.220050000000015	-91.63155	-113.58044999999993	-89.88005000000004	-92.58765000000005	-44.40954999999997	8.218250000000012	1.6420499999999834	-91.75524999999999	-104.42554999999993	-57.179449999999974	0.04365000000007058	-46.791650000000004		-49.53884999999997	-62.28695000000005	0.05295000000000982	-115.77085000000005	-87.82235000000003	-87.67165	-42.85095000000007	-116.02245000000005		0.014949999999998909
0.09055000000000746	-58.03494999999998	-60.147749999999974	1.4841499999999996	-108.94834999999995	-76.92415000000005	0.06444999999996526	55.02864999999997	-89.95285000000001	-115.45665000000002	-47.80975000000001	119.62374999999997	0.033950000000004366	-75.16405000000003	-59.04065000000003	0.02924999999999045	0.023450000000025284	-0.0020499999999401552	-87.49694999999997	-81.23524999999995	-93.62095000000005		-2.055650000000014	-107.81335000000001		-75.05764999999997	-60.20915000000002	-90.83075000000002	-113.19164999999998	-89.12735000000004	-91.83744999999999	-43.59715	9.361049999999977	4.180949999999996	-89.60755	-104.41504999999995	-52.980249999999955	0.05295000000000982	-45.97935000000007		-45.39364999999998	-53.951850000000036	0.0714500000000271	-115.76055000000002	-86.76515	-87.65834999999998	-42.825450000000046	-116.00054999999998		0.019450000000006185
0.11804999999998245	-58.01965000000001	-54.50304999999997	1.5069499999999607	-108.93484999999993	-64.99295000000006	0.07294999999999163	66.20604999999995	-89.94094999999999	-115.22785000000005	-47.01035000000002		0.04295000000001892	-75.13465000000002	-57.32774999999998	0.03365000000002283	0.029649999999946886	0.0014500000000907676	-86.96404999999999	-81.22355000000005	-93.60205000000002		0.10944999999992433	-107.80265000000003		-75.03634999999997	-55.71755000000002	-90.05315000000002	-113.1765499999999	-85.46295000000003	-91.81915000000004	-43.587549999999965	9.396749999999997	11.582249999999988	-84.97075000000001	-104.39554999999996	-43.95834999999994	0.07035000000007585	-42.69995000000006		-42.046850000000006	-52.57715000000002	0.33834999999999127	-115.53325000000001	-86.57544999999999	-87.64625000000001	-42.81385000000006	-115.80745000000002		0.02425000000005184
1.1991499999999746	-45.53874999999999	-54.48955000000001	5.00324999999998	-108.14424999999994	-63.42655000000002	5.303349999999966	66.21934999999996	-87.49604999999997	-114.89455000000004	-46.99765000000002		0.054250000000024556	-72.35425000000004	-57.31394999999998	0.03804999999999836	0.036150000000020555	0.005050000000096588	-83.92194999999998	-80.75755000000004	-93.57835		8.758749999999964	-107.61915000000005		-71.16645	-55.708349999999996	-90.04125000000005	-112.97104999999999	-85.43385	-91.81095000000005	-43.57284999999996	20.37914999999998	11.61345	-83.12615	-104.37004999999999	-42.748549999999966	0.11065000000007785	-41.206050000000005		-42.01354999999995	-52.56335000000007	1.9427500000000464	-115.49055000000004	-86.01794999999998	-86.42834999999997	-42.79985000000005	-115.79565000000002		0.02975000000003547
1.236249999999984	-45.53084999999999	-54.03865000000002	11.927249999999958	-108.13694999999996	-55.71965	5.3247499999999945	66.24894999999998	-86.85104999999999	-114.73135000000002	-44.436750000000075		2.940150000000017	-68.74725000000001	-52.95935000000003	0.04255000000000564	0.04255000000000564	0.008550000000013824	-83.19064999999995	-80.58325000000002	-91.51415000000003		8.785949999999957	-106.93545000000006		-71.15764999999999	-55.699850000000026	-89.91035000000005	-112.95994999999994	-84.61905000000002	-91.80155000000002	-43.564149999999984	25.878450000000043	16.122349999999983	-83.07864999999998	-103.68544999999995	-39.17274999999995	0.21955000000002656	-41.17984999999999		-39.89624999999995	-43.66555000000005	9.04684999999995	-115.30875000000003	-85.42425000000003	-86.40305000000001	-34.437850000000026	-115.69965000000002		0.034950000000094406
2.24045000000001	-45.52175	-53.46255000000002	19.305849999999964	-108.12714999999997	-55.70135000000005	9.190650000000005	72.06984999999997	-86.23885000000001	-114.70215000000002	-39.90224999999998		3.3754500000000007	-63.28775000000002	-52.940049999999985	0.047050000000012915	0.04764999999997599	0.012150000000019645	-81.37704999999994	-80.56674999999996	-87.50565		8.799350000000004	-106.92415000000005		-68.57664999999997	-55.691850000000045	-88.00365000000005	-112.9469499999999	-80.95845000000003	-91.50424999999996	-42.05704999999995	25.895449999999983	16.142949999999985	-79.96654999999998	-103.06754999999998	-39.08084999999994	0.27225000000009913	-40.98345000000006		-39.88135	-41.83035000000007	11.654049999999984	-115.24535000000003	-84.96685000000002	-86.38285000000002	-34.425550000000044	-115.43634999999995		0.03995000000008986
2.263649999999984	-43.90505000000002	-53.345950000000016	19.32134999999994	-108.10714999999993	-55.57095000000004	11.288049999999998	77.05474999999996	-85.42804999999998	-114.67115000000001	-38.84075000000007		6.690850000000069	-60.464350000000024	-52.21154999999999	0.053949999999986176	0.05385000000001128	0.01555000000007567	-78.45204999999999	-80.55105000000003	-85.60945000000004		8.816849999999931	-106.91365000000002		-67.30804999999998	-55.66455000000002	-87.04665000000006	-112.86104999999998	-78.53155000000004	-91.49275	-36.73114999999996	25.93184999999994	31.918049999999994	-79.56885	-102.5574499999999	-36.31594999999993	0.4830500000000484	-38.51645000000008		-38.975149999999985	-38.94285000000002	12.912649999999985	-115.23385000000002	-84.94315	-86.36775	-34.41455000000008	-115.21645000000001		0.04645000000004984
2.2762500000000045	-43.88085000000001	-52.081650000000025	32.805849999999964	-107.54594999999995	-47.623950000000036	11.818249999999978	77.08574999999996	-85.41005000000001	-114.49835000000002	-32.762050000000045		6.729750000000081	-60.45475000000005	-51.26445000000001	0.059550000000001546	0.0614500000000362	0.018950000000018008	-77.56274999999994	-78.76035000000002	-84.66595000000001		8.874950000000013	-106.27785000000006		-67.29055	-55.65535	-86.98885000000001	-112.82534999999996	-76.33575000000002	-91.37154999999996	-36.72344999999996	44.82434999999998	31.929849999999988	-79.12305000000003	-101.9478499999999	-36.29064999999997	0.6435500000000047	-38.49985000000004		-37.42424999999997	-38.148150000000044	16.228449999999953	-115.22445000000005	-83.87385	-85.74685	-34.40455000000003	-115.06295		0.06024999999999636
2.4025500000000193	-43.193449999999984	-51.40564999999998	43.310749999999985	-107.50584999999995	-46.42545000000007	11.822249999999997	90.58024999999998	-85.02605	-114.46435000000002	-27.697750000000042		11.488350000000082	-60.437550000000044	-49.891250000000014	0.06835000000000946	0.06884999999999764	0.02255000000002383	-72.68714999999997	-78.75184999999999	-84.65075000000002		11.252349999999979	-106.26745000000005		-67.28134999999997	-55.64025000000004	-83.63995000000006	-112.68824999999993	-76.32775000000004	-91.35384999999997	-23.59174999999999	53.626049999999964	38.51965000000001	-79.10745000000003	-100.3450499999999	-33.185149999999965	1.3566500000000588	-36.666150000000016		-35.81604999999996	-34.87465000000003	27.106750000000034	-114.91155000000003	-83.81105000000002	-85.31745000000001	-33.629950000000065	-114.99675000000002		0.07705000000009932
2.936649999999986	-43.18115	-49.61165	58.76525000000004	-106.43954999999994	-46.410850000000096	11.826449999999966	94.70894999999996	-84.52375	-114.41005000000001	-27.67685000000006		11.519750000000045	-58.30635000000001	-46.18175000000002	0.0825500000000261	0.07714999999996053	0.025950000000079854	-72.60114999999996	-78.70275000000004	-84.64035000000001		11.262949999999933	-106.25495000000006		-63.50045	-55.620450000000005	-83.61265000000003	-112.67104999999992	-76.31855000000002	-91.01515000000006	-19.162049999999965	53.644450000000006	63.75504999999998	-79.08654999999999	-100.3314499999999	-32.571549999999945	2.0298500000000104	-36.21334999999999		-31.336250000000007	-28.360050000000058	28.353349999999978	-114.79305000000005	-83.61505	-83.61475000000002	-15.800350000000037	-114.98664999999994		0.09225000000003547
3.021250000000009	-43.16654999999997	-49.06815	60.19044999999994	-106.40854999999993	-30.445550000000026	11.830150000000003	94.85564999999997	-84.51315	-114.27995000000004	-27.55245000000002		11.617050000000063	-57.86565000000002	-46.17075	0.09174999999999045	0.10445000000004256	0.03045000000008713	-67.65464999999995	-78.68814999999995	-84.45585		11.281650000000013	-106.23785000000004		-62.14184999999998	-55.43254999999999	-83.40805	-112.64964999999995	-75.33875	-90.48305000000005	-17.97154999999998	56.43375000000003		-79.07285000000002	-94.33785	-32.56234999999998	2.0643499999999904	-31.779449999999997		-28.912649999999985	-28.349350000000072	32.228650000000016	-114.72535000000005	-83.12205	-83.14844999999997	-14.385150000000067	-114.97024999999996		0.22945000000004256
18.62265000000002	-34.948350000000005	-48.674950000000024	60.55354999999997	-106.39584999999994	-30.018350000000055	11.833849999999984	94.91184999999996	-77.81905	-114.24875000000003	-27.515550000000076		14.302450000000022	-57.14575000000002	-43.48964999999998	0.10315000000002783	0.11324999999999363	0.0352500000000191	-65.34024999999997	-75.20595000000003	-84.22355000000005		11.31084999999996	-105.35805000000005		-62.114949999999965	-55.42405000000002	-83.38555000000002	-112.64054999999996	-75.32475000000005	-90.47294999999997	-17.96154999999999	56.45804999999996		-76.80285000000003	-94.31084999999996	-32.55124999999998	2.229850000000056	-24.62684999999999		-27.540149999999983	-28.33785000000006	34.25414999999998	-114.64405000000005	-83.01594999999998	-83.13445000000002	-14.371850000000052	-114.52845000000002		0.24385000000006585
19.362349999999992	-34.936649999999986	-48.652649999999994	62.09545000000003	-105.76314999999994	-29.235950000000003	11.837349999999958	101.46594999999996	-77.36894999999998	-114.14135000000005	-26.887650000000008		16.418049999999994	-56.52165000000002	-41.54464999999999	0.38775000000003956	0.22424999999998363	0.04145000000005439	-65.32004999999998	-71.54404999999997	-83.79835000000003		11.413850000000025	-104.63825000000003		-57.68824999999998	-55.410950000000014	-83.37355000000002	-112.61264999999992	-75.27915000000002	-90.45164999999997	-13.331249999999955	64.48334999999997		-67.94934999999998	-94.29234999999994	-31.984749999999963	2.5701500000000124	-24.579250000000002		-25.24014999999997	-28.329050000000052	37.077549999999974	-114.63355000000001	-82.82575000000003	-82.20344999999998	-13.12725000000006	-114.51874999999995		0.9935500000000275
31.52634999999998	-34.917250000000024	-48.331950000000006	63.52284999999995	-105.73324999999994	-29.22275000000002	11.840749999999957	104.57004999999998	-77.16095000000001	-113.95565000000005	-12.97255000000007		18.228450000000066	-53.19825000000003	-41.140649999999994	0.3962500000000091	0.3257499999999709	0.04835000000002765	-65.25334999999995	-71.53404999999998	-83.78755000000001		16.486350000000016	-104.61965000000004		-57.67394999999999	-55.39965000000001	-78.13865000000004	-111.83544999999992	-73.35965000000004	-86.62705000000005	-13.320749999999975	76.07034999999996		-67.93705	-94.27704999999992	-30.750149999999962	2.5864500000000135	-23.590450000000033		-18.904650000000004	-28.169050000000027	37.08495000000005	-114.55025	-80.98964999999998	-81.01384999999999	-13.11185000000006	-114.50405		1.00425000000007
37.51355000000001	-34.90224999999998	-47.36304999999999	63.53665000000001	-105.18764999999996	-29.207050000000095	11.844149999999956	116.62804999999997	-76.48304999999999	-113.59865000000002	-9.694050000000061		27.914550000000077	-52.45615000000004	-41.12635	8.363550000000032	8.708949999999959	0.5327500000000782	-64.56444999999997	-70.50274999999999	-83.76965000000001		16.49664999999993	-104.60755000000006		-57.664649999999995	-55.38595000000004	-78.10795000000002	-111.82544999999993	-73.33475000000004	-86.61665000000005	-7.549849999999992	76.08675000000005		-67.92655000000002	-93.67904999999996	-30.741749999999968	2.9386500000000524	-23.572750000000042		-15.089149999999961	-28.154350000000022	38.16575	-114.48215000000005	-80.97625	-80.99005	-10.904450000000054	-114.34855000000005		1.0175500000000284
37.52674999999999	-34.08684999999997	-47.33494999999999	63.547849999999926	-103.73474999999996	-28.371350000000007	11.847749999999962	117.08274999999998	-70.24315000000001	-113.59105000000005	-0.9128500000000486		36.19565	-52.441850000000045	-39.184349999999995	8.381050000000016	11.87665000000004	0.5553500000000895	-62.209749999999985	-70.49434999999994	-82.54425000000003		35.210950000000025	-104.58825000000002		-57.65314999999998	-55.35885000000002	-77.32745000000006	-111.46004999999991	-72.63195000000002	-84.64504999999997	-7.541849999999954	76.10964999999999		-67.22525000000002	-93.65824999999995	-25.50754999999998	3.559349999999995	-23.329950000000053		-11.563150000000007	-28.12205000000006	38.29224999999997	-114.47165000000001	-78.04115000000002	-80.38445000000002	-10.87235000000004	-114.34015		2.851850000000013
41.970849999999984	-34.05005	-46.75065000000001	63.562850000000026	-101.87994999999995	-16.018950000000018	11.851849999999956		-70.21945	-113.41735000000006	-0.8371500000000651		36.22564999999997	-50.308550000000025	-38.523450000000025	8.438050000000032	11.897649999999999	8.119750000000067	-62.183149999999955	-70.47574999999995	-81.68275		35.223749999999995	-104.56235000000004		-57.62034999999997	-54.734350000000006	-76.19185000000004	-111.43184999999994	-72.60725000000002	-83.73055	-7.529349999999965	84.80804999999998		-66.89435000000003	-93.6439499999999	-21.47154999999998	5.980650000000082	-23.229649999999992		-9.763249999999971	-5.436450000000036	38.298149999999964	-114.43145000000004	-77.64675	-79.64664999999997	-10.851550000000032	-114.23644999999999		2.861650000000054
41.984849999999994	-34.034850000000006	-46.717449999999985	63.58084999999994	-100.04504999999995	-16.011850000000095	11.855849999999975		-70.20734999999996	-113.40975000000003	0.028149999999982356		46.16165000000001	-45.58485000000002	-37.52095000000003	8.495450000000005	11.911949999999933	8.13295000000005	-62.16754999999995	-70.43505000000005	-78.05625000000003		35.24675000000002	-102.77625000000006		-56.067849999999964	-54.71935000000002	-76.08465000000001	-111.41404999999997	-72.02845000000002	-83.72104999999999	-6.619249999999965	84.84984999999995		-66.79935	-91.05354999999997	-2.696149999999932	7.671350000000075	-23.14314999999999		-7.3662499999999795	-4.917750000000069	38.30525	-114.29485000000005	-76.40485000000001	-79.63484999999997	-10.83585000000005	-113.51044999999999		3.679450000000088
43.76055000000002	-33.95794999999998	-45.82785000000001	64.91544999999996	-100.02994999999993	-15.999950000000013	11.860449999999958		-69.62334999999996	-113.39595000000003	0.040849999999977626		57.88925000000006	-45.11885000000001	-30.780149999999992	8.776850000000024	20.340349999999944	8.174849999999992	-59.59114999999997	-70.40745000000004	-78.01825000000002		35.26114999999993	-102.75255000000004		-56.04374999999999	-54.70985000000002	-74.48765000000003	-111.39424999999994	-69.88235000000003	-83.70335	-2.3448499999999513	89.05174999999997		-66.75925000000001	-91.04054999999994	0.025550000000066575	7.725950000000012	-20.772050000000036		0.0026500000000169166	0.030049999999960164	64.09524999999996	-114.17035000000004	-72.33585	-79.62124999999997	-10.778050000000064	-113.50334999999995		3.689450000000079
43.78544999999997	-31.48554999999999	-45.00434999999999	67.18655000000001	-99.81994999999995	-15.987250000000017	11.865049999999997		-67.74354999999997	-113.28015000000005	0.05124999999998181		62.246849999999995	-44.776850000000024	-22.930949999999996	8.786450000000002	20.36164999999994	12.58075000000008	-54.400349999999946	-68.55684999999994	-77.97305		35.39734999999996	-102.73055000000005		-56.02215000000001	-49.08375000000001	-69.13455000000005	-111.2739499999999	-69.85335000000003	-83.67505000000006	-0.0020499999999969987	100.96424999999999		-65.95384999999999	-91.03084999999999	0.03655000000003383	7.842650000000049	-20.752950000000055		0.008650000000045566	0.04624999999998636	70.15255000000002	-114.15355000000005	-71.83155	-79.60784999999998	-8.395650000000046	-113.46754999999996		3.7194500000000517
45.926049999999975	-21.489649999999983	-44.472849999999994	67.83005000000003	-99.26994999999994	-9.149050000000102	11.870749999999987		-67.38164999999998	-113.20175000000006	0.054349999999999454		77.08585000000005	-44.04625000000004	-22.916949999999986	17.36255	20.384649999999965	33.48095000000001	-52.97154999999998	-68.53805	-77.93895000000003		35.46204999999998	-102.71915000000001		-56.01245	-47.327950000000044	-67.72435000000002	-111.26554999999996	-69.82955000000004	-82.32905000000005	0.0013500000000021828	103.51504999999997		-65.93824999999998	-90.00984999999991	0.047750000000064574	8.739250000000084	-19.82355000000007		0.01675000000000182	14.181249999999977	70.65025000000003	-113.71705000000003	-65.61725000000001	-79.57434999999998	-8.375050000000044	-113.46064999999999		3.7301500000000942
46.95454999999998	-21.481049999999982	-43.01294999999999	67.86955	-99.25024999999994	-9.139950000000113	11.876749999999959		-66.35884999999996	-112.78765000000004	0.5183499999999412		105.84315000000004	-41.850750000000005	-20.703750000000014	17.37164999999999	20.39224999999999	55.93365000000006	-50.00014999999996	-68.52824999999996	-74.66185000000002		54.95944999999995	-102.70105000000007		-44.702049999999986	-47.307150000000036	-66.88675	-110.8486499999999	-68.69285000000002	-82.32084999999995	0.004450000000019827	103.52205000000004		-64.70724999999999	-89.99865	0.058950000000095315	9.619650000000092	-19.180950000000053		0.022850000000005366	14.21494999999993	70.66705000000002	-113.70245	-62.53935000000001	-76.16924999999998	-8.362150000000042	-113.19794999999999		11.793150000000082
46.96704999999997	-21.47014999999999	-41.99275	69.31754999999998	-99.23404999999997	-9.129850000000033	11.883249999999975		-66.28704999999997	-112.76665000000003	5.7056499999999915			-41.81585000000001	-20.69105000000002	17.71334999999999	21.516650000000027	87.16015000000004	-43.05834999999996	-68.49644999999998	-74.65175000000005		54.97194999999999	-102.52765000000005		-44.69104999999996	-45.74445000000003	-66.82715000000002	-110.82944999999995	-68.66745000000003	-81.41655000000003	0.00745000000000573	114.37715000000003		-64.04115000000002	-89.00244999999995	0.115949999999998	24.24425000000008	-18.96334999999999		0.02795000000003256	18.28895	77.62244999999996	-113.69335000000001	-49.91575	-75.78974999999997	-7.7283500000000345	-113.18664999999999		12.454450000000065
79.24885	-21.460050000000024	-41.73665	69.52904999999998	-96.39604999999995	-7.955050000000028	11.888350000000003		-66.25054999999998	-112.70705000000004	10.162649999999985			-41.08515	-19.79525000000001	21.539950000000033	25.59254999999996	93.43675000000007	-41.66314999999997	-68.47505000000001	-74.58415000000002		54.98804999999993	-101.22475000000003		-44.67904999999996	-40.20455000000004	-66.80875000000003	-110.68684999999994	-68.32865000000004	-81.40724999999998	0.010950000000036653	117.94285000000002		-62.22315000000003	-88.98304999999993	0.1298500000000331	31.67375000000004	-17.429750000000013		0.032150000000001455	18.300749999999994	82.20574999999997	-113.68215000000004	-49.90514999999999	-75.74894999999998	-0.004250000000070031	-113.17624999999998		12.482650000000035
84.42135000000002	-21.438850000000002	-39.799350000000004	70.85204999999996	-95.63654999999994	-2.975550000000112	11.895449999999983		-65.39875	-112.62005000000005	10.538849999999911			-39.817949999999996	-19.78744999999998	25.575850000000003	25.606149999999957	93.45675000000006	-39.939149999999984	-59.76035000000002	-74.51435000000004		83.07335	-101.20625000000007		-42.86484999999999	-39.79554999999999	-66.78725000000003	-110.65964999999994	-68.30645000000004	-81.35194999999999	0.014750000000049113			-62.20564999999999	-86.48164999999995	0.1402500000000373	34.6798500000001	-17.359550000000013		0.03624999999999545	20.228549999999927	84.95624999999995	-113.60535000000004	-49.889549999999986	-75.30394999999999	-0.00015000000007603376	-112.99014999999997		18.970450000000028
84.44324999999998	-7.199349999999981	-38.39974999999998	76.53755000000001	-95.28004999999996	-2.941150000000107	11.900549999999953		-57.02105	-112.60765000000004	13.486949999999979			-35.21655000000004	-17.695150000000012	25.587350000000015	25.690050000000042	105.11425000000008	-38.69984999999997	-51.63495	-74.38215000000002		83.08994999999993	-101.10585000000003		-42.857249999999965	-31.330849999999998	-64.23815000000002	-110.34754999999996	-66.53725000000003	-81.33744999999999	0.018950000000018008			-61.51395000000002	-86.46444999999994	0.23955000000000837	34.69794999999999	-12.860650000000078		0.043550000000038835	20.234249999999975	84.97394999999995	-113.58335000000005	-46.57125000000002	-74.89914999999996	0.0038499999999430656	-112.97874999999999		18.986650000000054
84.46345000000002	-1.8140500000000088	-37.605050000000006	76.54894999999999	-95.13294999999994	-0.0030500000000301952	11.904449999999997		-57.00894999999997	-112.59275000000002	13.494550000000004			-34.44575000000003	-17.68565000000001	25.61054999999999	26.00305000000003	105.12395000000004	-36.03114999999997	-49.55864999999994	-74.33375000000001		83.12214999999992	-100.91215000000005		-42.84774999999996	-30.537149999999997	-63.764050000000054	-110.29724999999996	-66.51745000000005	-78.22794999999996	0.022750000000030468			-59.95245	-86.45384999999999	0.40725000000009004	41.912750000000074	-12.603749999999991		0.04975000000001728	20.239849999999933	87.04584999999997	-113.32515000000001	-45.17425000000003	-72.33274999999998	0.007149999999910506	-112.83095000000003		21.10145
86.40965	-1.802849999999978	-35.36604999999997	77.50654999999995	-94.84384999999997	0.003449999999929787	11.907749999999965		-56.99074999999999	-112.50395000000003	13.518950000000018			-32.036550000000034	-17.667050000000017	31.105150000000037	27.543949999999995	105.13265000000001	-36.01124999999996	-49.54845	-74.18105000000003		83.13374999999996	-100.26905000000005		-42.83434999999997	-30.525450000000035	-61.44175000000001	-110.28895	-65.68705	-78.21424999999999	0.028250000000014097			-59.60525000000001	-86.43885	0.4242500000000291	45.895650000000046	-7.011750000000006		0.058050000000037016	20.245049999999992	96.45495000000005	-113.30025	-40.40314999999998	-69.30845	0.010349999999903048	-112.82065		21.711750000000052
100.75184999999999	-1.733850000000018	-35.35624999999999	77.67845	-89.05154999999996	0.008349999999950342			-56.683749999999975	-112.49775000000005	23.103349999999978			-32.00385	-17.659350000000018	31.120749999999987	55.38914999999997	105.14795000000004	-34.64694999999995	-49.53324999999995	-70.64585000000005		83.15795000000003	-99.62165000000005		-42.805349999999976	-30.488350000000025	-59.98355000000004	-110.15614999999991	-64.51045000000005	-78.20164999999997	0.03485000000000582			-59.590250000000026	-81.46314999999993	1.5990500000000338	51.64765	-6.946050000000014		0.06905000000000427	20.25045	96.48434999999995	-113.28645	-38.11995000000002	-69.25754999999998	0.013949999999908869	-112.44515000000001		21.723150000000032
100.76594999999998	-4.999999998744897e-05	-35.345849999999984	78.43624999999997	-89.03424999999993	0.012449999999944339			-56.25264999999996	-112.34005000000002	23.11635000000001			-31.634749999999997	-17.652150000000006	35.673249999999996	61.02565000000004		-34.623549999999966	-31.542149999999992	-65.14475000000004		83.18195000000003	-99.60165000000006		-37.20304999999996	-28.07895000000002	-59.95025000000004	-109.98034999999993	-61.21755000000002	-78.18865000000005	0.04145000000005439			-57.818550000000016	-79.10794999999996	1.6148500000000467	52.15135000000009	-0.28425000000004275		0.16185000000001537	20.25585000000001	102.38935000000004	-113.27595000000002	-38.10495000000003	-67.73815000000002	0.017650000000003274	-112.43544999999995		27.262350000000083
113.67325	0.005650000000002819	-35.336149999999975	78.46185000000003	-88.75804999999997	0.01604999999995016			-56.23924999999997	-112.26835000000005	23.617549999999937			-28.11255	-16.35714999999999	36.171850000000006	76.33365000000003		-34.61364999999995	-31.528050000000007	-64.97225000000003		83.21794999999997	-99.14845000000003		-25.418949999999995	-28.050350000000037	-59.92535000000004	-109.93364999999994	-60.80115000000001	-77.16465000000005	0.20655000000004975			-57.50504999999998	-79.09314999999992	1.6435500000000047	52.84865000000002	-0.23855000000003201		4.673150000000021	20.261249999999905	104.23495000000003	-113.23845	-38.08855	-67.71524999999997	0.021949999999947067	-112.42904999999996		29.166150000000016
116.29224999999997	0.010049999999978354	-35.32245	78.46804999999995	-88.73794999999996	0.01994999999999436			-56.227949999999964	-112.25695000000002	29.37304999999992			-26.23285000000004	-15.596949999999993	44.52705000000003	84.17274999999995		-34.02624999999995	-31.480549999999994	-63.093050000000005		83.26834999999994	-98.84655000000004		-25.405849999999987	-28.02615000000003	-59.117650000000026	-109.43914999999993	-60.78785000000005	-77.15324999999996	0.9664500000000089			-57.48554999999999	-79.07504999999992	1.664350000000013	52.87715000000003	-0.13115000000004784		12.760350000000017	20.268249999999966	104.32495000000006	-113.14745000000005	-37.920349999999985	-66.91935000000001	0.02584999999999127	-112.42234999999994		48.20555000000002
116.34075000000001	0.015049999999973807	-35.16565000000003	91.19904999999994	-88.72284999999994	0.02364999999997508			-56.02674999999999	-112.13525000000004	33.399850000000015			-24.883250000000032	-15.588450000000023	48.78325000000001	87.08325000000002		-33.358749999999986	-31.472549999999956	-63.08515		83.47214999999994	-98.67325000000005		-25.397249999999985	-26.247450000000015	-59.080850000000055	-109.32385	-60.762950000000046	-77.11604999999997	4.221250000000055			-55.670950000000005	-73.94414999999992	3.451650000000086	68.17575	2.9212499999999864		13.44055000000003	20.275350000000003	114.15734999999995	-113.02375	-37.76015000000001	-66.89324999999997	0.029649999999946886	-112.41094999999996		48.214450000000056
	0.019850000000019463	-35.132949999999994	91.20854999999995	-87.34174999999993	0.027949999999918873			-56.008550000000014	-112.02075000000002	39.05364999999995			-24.87205	-15.575550000000021	48.790549999999996	92.36715000000004		-33.343849999999975	-30.201850000000036	-63.06595000000004		86.42824999999993	-98.25025000000005		-20.726249999999993	-26.237950000000012	-57.44505000000004	-109.30374999999992	-60.73335000000003	-76.06795	4.243650000000002			-55.653250000000014	-73.93254999999999	7.259750000000054	75.37225000000001	2.9437500000000227		13.450450000000046	20.292949999999905	116.14805000000001	-112.95345000000003	-37.64704999999998	-66.38045	0.0334499999999025	-112.22625000000005		63.6635500000001
	0.024249999999994998	-35.02454999999998	117.62305000000003	-87.27874999999995	0.03204999999991287			-55.69565	-112.00705000000005	39.06745000000001			-24.861850000000004	-15.566149999999993	48.79905000000002	92.38845000000003		-33.32944999999995	-30.18825000000004	-61.31325000000004		86.44674999999995	-98.24055000000004		-6.797049999999956	-22.720950000000016	-56.595650000000035	-108.90215	-59.88125000000002	-76.05775000000006	4.252650000000017			-55.64095000000003	-73.90215	7.2797500000000355	75.3945500000001	5.957749999999919		13.479849999999999	20.29964999999993		-112.94485000000003	-37.609050000000025	-65.71314999999998	0.03814999999997326	-112.21675000000005		63.673950000000104
	0.02884999999997717	-34.83055000000002	117.62834999999995	-86.60884999999996	0.03644999999994525			-55.23974999999996	-111.98305000000005	39.121849999999995			-24.854649999999992	-15.554649999999981	48.82345000000004	92.43155000000002		-33.31344999999999	-14.36284999999998	-61.304250000000025		86.45864999999992	-98.22205000000002		-3.0974499999999807	-22.698950000000025	-56.58645000000001	-108.88294999999994	-59.86995000000002	-76.02515000000005	5.0151500000000055			-52.50445000000002	-70.5746499999999	18.744750000000067	77.15815000000009	5.993249999999989		13.492650000000026	20.311649999999986		-112.74495000000002	-37.187749999999994	-64.68354999999997	0.04314999999996871	-112.20444999999995		63.6848500000001
	0.03345000000001619	-29.319349999999986		-82.39164999999997	0.04104999999992742			-53.612149999999986	-111.97055000000006	46.61024999999995			-24.845349999999996	-13.657849999999996	54.38655	95.76044999999999		-29.584949999999935	0.0007500000000391083	-61.24525		86.51004999999998	-97.08845000000002		-1.617149999999981	-21.64945	-53.63615000000004	-108.86365	-59.85385000000002	-72.94505000000004	13.839150000000018			-52.47685000000001	-70.56504999999993	18.777649999999994	80.62725	6.158249999999953		13.508450000000039	26.194149999999922		-112.62125000000003	-36.82265000000001	-62.39375000000001	0.04834999999991396	-111.95794999999998		64.41745000000003
	0.03874999999999318	-29.276549999999986		-82.37184999999994	0.04984999999999218			-53.59465	-111.90195000000006	47.52044999999998			-24.313150000000007	-8.626649999999984	54.40445	102.60645		-24.99014999999997	0.004549999999994725	-60.08405000000005		104.26654999999994	-95.30215000000004		-1.6053499999999872	-21.63515000000001	-52.66485	-108.75815	-58.94705000000005	-72.93065000000001	18.026650000000018			-51.149249999999995	-70.55184999999994	22.589750000000095	90.79305	6.713649999999916		14.850850000000037	26.20864999999992		-112.60615000000001	-36.79804999999999	-62.37964999999997	0.05454999999994925	-111.94695000000002		64.42685000000006
	0.04604999999997972	-29.25355000000002		-81.62634999999995	0.05674999999996544			-51.28024999999997	-111.85545000000002	47.553249999999935			-24.302250000000015	-8.486350000000016	63.80405000000002			-23.713449999999966	0.008150000000000546	-60.06975		104.27904999999998	-95.28765000000004		0.08845000000002301	-21.621650000000045	-52.63425000000001	-108.71244999999999	-58.92505	-72.92224999999996	19.54735000000005			-50.41435000000001	-70.53184999999996	52.71995000000004	94.40375000000006	6.749649999999974		14.874950000000013	28.7354499999999		-112.44515000000001	-36.28915000000001	-61.97624999999999	0.061249999999972715	-110.78205000000003		64.43815000000006
	0.0574500000000171	-28.112750000000005		-80.64804999999996	0.06304999999997563			-49.61604999999997	-111.27555000000007	50.59364999999991			-24.026850000000024	-2.8311499999999796	63.889850000000024			-17.752149999999972	0.011949999999956162	-58.22765000000004			-95.26325000000003		0.09685000000001764	-21.276650000000018	-52.244550000000004	-108.69864999999993	-57.40545000000003	-72.91454999999996	21.44815			-49.72745000000003	-70.29744999999991	64.08545000000004	107.0340500000001	13.293949999999995		17.054149999999993	28.75414999999998		-112.31635	-36.27235000000002	-61.65384999999998	0.06914999999992233	-110.76734999999996		64.46795000000009
	0.06634999999999991	-27.612349999999992		-80.59654999999998	0.2306499999999687			-49.60325	-111.26545000000004	57.64805000000001			-20.04815000000002	-2.8153500000000236	69.53385000000003			-16.660349999999937	0.015650000000050568	-58.15345000000002			-94.56945000000002		7.947550000000035	-21.266050000000007	-51.432650000000024	-108.28715	-57.395550000000014	-72.73505	22.943850000000054			-49.714350000000024	-70.26734999999996	64.86355000000003	109.68965000000003	15.841249999999945		28.446650000000034	33.817049999999995		-112.30625000000003	-36.20434999999998	-58.66624999999999	0.08524999999997362	-110.67965000000004		66.80245000000002
	0.18205000000000382	-27.586149999999975		-80.15644999999995	0.23804999999993015			-48.703750000000014	-111.25275000000005	57.72204999999997			-20.033050000000003	-1.4241499999999974	85.09915000000001			-13.661149999999964	0.02004999999996926	-57.90195			-94.55875000000003		7.966350000000034	-21.237950000000012	-51.41225000000003	-108.2037499999999	-57.38425000000001	-70.25514999999996	29.402950000000033			-47.56614999999999	-67.49124999999992	64.92205000000001	113.90965000000006	16.023849999999925		34.201250000000016	33.84364999999991		-112.26105000000001	-36.16745000000003	-58.65514999999999	0.09204999999997199	-110.67004999999995		70.78095000000008
	0.41174999999998363	-26.870049999999992		-80.13074999999998	0.6266499999999269			-48.68754999999999	-111.21355000000005	61.33015			-17.056550000000016	0.00745000000000573	90.52975000000004			-8.526749999999936	0.024450000000001637	-48.02165000000002			-94.54345000000006		8.21165000000002	-19.229649999999992	-51.27325000000002	-108.1747499999999	-54.86685	-70.23604999999998	30.558750000000032			-47.543650000000014	-63.731449999999995	64.94425000000001	114.18985000000009	17.785349999999994		35.33715000000001	36.12844999999993		-112.11975000000001	-36.09994999999998	-58.572149999999965	0.10274999999990087	-110.65065000000004		79.2772500000001
	0.8413499999999772	-24.794449999999983		-76.57004999999998	1.382249999999999			-47.768249999999966	-111.19025000000005	72.12824999999998			-17.047349999999994	0.013950000000022555	95.90595000000002			-4.452849999999955	0.028750000000059117	-40.26805000000002			-93.85795000000002		8.226050000000043	-19.214750000000038	-47.65695000000005	-108.09994999999992	-54.85375000000005	-70.22164999999995	39.24015000000003			-47.52525000000003	-63.512149999999906	65.12715000000003	114.85525000000007	17.80804999999998		35.80045000000001	36.14154999999994		-112.07755000000003	-35.31265000000002	-56.364949999999965	0.7623499999999694	-110.32034999999996		79.30725000000007
	0.8529500000000212	-23.161749999999984		-73.83064999999993	1.4064499999999498			-47.751949999999965	-111.17485000000005	72.14485000000002			-17.033950000000004	0.019749999999987722	95.93005			-2.3948499999999626	0.03354999999999109	-40.18535000000003			-93.27835000000005		8.247749999999996	-16.267449999999997	-47.27535	-108.04824999999994	-54.02025000000003	-70.21405000000004	42.98575000000005			-47.205449999999985	-62.310249999999996	68.69205	114.89224999999999	17.986749999999915		40.891549999999995	36.15184999999997		-112.05955	-35.25265000000002	-56.355050000000006	0.9791500000000042	-110.29835000000003		79.31655
	0.9983500000000163	-22.416350000000023		-73.81904999999995	1.4253499999999804			-47.71244999999999	-111.06615000000005	72.32184999999993			-13.48965000000004	0.02704999999997426	96.90475000000004			-1.7033500000000004	0.04025000000001455	-39.74015000000003			-92.72955000000002		8.341850000000022	-16.239450000000033	-47.262850000000014	-107.96224999999993	-52.66075000000001	-69.19844999999998	45.06465000000003			-44.851350000000025	-62.29284999999993	69.91615000000002	117.60145	18.326649999999972		42.538250000000005	36.599249999999984		-111.97525000000002	-27.92455000000001	-56.187749999999994	0.9898499999999331	-110.10924999999997		83.42845
	1.448849999999993	-22.122950000000003		-71.02514999999994	1.437349999999924			-41.36134999999996	-110.99735000000004	84.43994999999995			-13.466250000000002	0.032550000000014734	96.91385000000002			-1.1210499999999683	0.04695000000003802	-38.50425000000001			-92.72075000000007		12.780149999999992	-12.942850000000021	-47.24595000000005	-107.95224999999994	-51.67115000000001	-69.18615	47.752050000000054			-44.823350000000005	-61.887449999999944	69.93865000000005		18.39014999999995		46.04665	36.612750000000005		-111.93695000000002	-15.26215000000002	-56.171249999999986	1.137049999999931	-110.09844999999996		83.44205000000011
	1.461749999999995	-21.387749999999983		-68.75514999999996	1.4930499999999256			-38.337549999999965	-110.98795000000001	84.45065				0.039049999999974716	96.92755			0.00035000000002582965	0.06134999999994761	-38.409550000000024			-92.19465000000002		15.585550000000012	-12.929650000000038	-45.714450000000056	-107.85694999999998	-50.78015000000005	-68.13234999999997	48.97175000000004			-44.50425000000001	-61.874649999999974	70.99085000000002		18.524749999999926		46.750850000000014	36.87214999999992		-111.67375000000004	0.006750000000010914	-55.84564999999998	5.24434999999994	-109.99855000000002		83.45305000000008
	1.4724499999999807	-19.473250000000007		-65.31114999999994	2.4239499999999907			-38.21164999999996	-110.97355000000005	84.48905000000002				0.0535499999999729	102.83425			0.004549999999994725	0.07444999999995616	-37.619050000000016			-92.17935000000006		15.620150000000024	-12.376149999999996	-43.901050000000055	-107.57364999999993	-50.76965000000001	-68.11514999999997	48.98455000000001			-41.98784999999998	-61.85704999999996	76.11225000000002		19.05734999999993		46.764350000000036	39.20954999999992		-111.50005000000004	0.016250000000013642	-55.83375000000001	5.257449999999949	-109.68004999999994		95.81035000000008
	3.122450000000015	-17.553350000000023		-65.29984999999994	2.4360499999999092			-36.93934999999999	-110.82085000000006	85.16165000000001				0.0656500000000051	102.85694999999998			0.008350000000064028	5.8387500000000045	-34.14205000000004			-91.51325000000003		21.429250000000025	-11.485650000000021	-42.68595000000005	-107.56554999999992	-50.75445000000002	-67.93185000000005	57.38455000000005			-41.94875000000002	-60.48314999999991	78.5394500000001		21.516750000000002		50.75335000000001	44.55525		-111.48885000000001	0.030649999999980082	-55.814250000000015	5.269249999999943	-109.67375000000004		95.83275000000003
	3.131149999999991	-17.325750000000028		-64.21874999999994	2.4527499999999236			-34.03104999999999	-110.80155000000002	89.31874999999991				1.1718500000000063	109.87434999999999			0.012050000000044747	5.848950000000059	-34.108450000000005			-87.12535000000003		29.471450000000004	-11.466450000000009	-41.61415000000005	-107.55824999999993	-49.492350000000044	-66.97204999999997	61.16595000000001			-39.482650000000035	-60.47214999999994	78.5548500000001		21.961850000000027		50.76865000000004	48.33324999999991		-111.41075000000001	0.05124999999998181	-55.80315000000002	6.709949999999935	-109.66404999999997		107.5865500000001
	3.1438499999999863	-15.168450000000007		-62.722549999999956	3.556049999999914			-33.650949999999966	-110.78365000000002	89.32954999999993				1.1934499999999844	109.88265000000001			0.015449999999987085	13.281950000000052	-34.09405000000004			-87.11675000000002		29.488850000000014	-11.447949999999992	-41.20765	-107.44314999999995	-48.80265000000003	-66.95815000000005	64.42185			-38.21975000000003	-59.732749999999896	105.78475000000003		33.98844999999994		50.81465000000003	52.37524999999994		-111.25545000000005	0.06815000000000282	-54.060749999999985	6.724849999999947	-109.65284999999994		107.59635000000003
	3.161450000000002	-14.775250000000028		-62.63854999999995	4.664449999999988			-31.557549999999992	-110.70315000000005	111.49734999999998				6.185949999999991	109.91525000000001			0.01885000000004311	13.291450000000054	-34.071150000000046			-86.19885000000005		29.50524999999999	-10.881750000000011	-40.995450000000005	-107.27784999999994	-48.43855000000002	-65.33114999999998	65.03505000000001			-37.99785000000003	-57.572349999999915	113.22625000000005		34.10654999999997		55.10255000000001	53.3776499999999		-111.07075000000003	0.07974999999999	-54.03174999999999	8.421549999999911	-109.63324999999998		107.61745000000008
	10.698649999999986	-12.531949999999995		-61.36424999999997	4.799749999999904			-31.53114999999997	-110.60175000000004	113.12324999999998				11.915849999999978	114.48155000000003			0.02255000000002383	13.309049999999957	-26.27565000000004			-86.16385000000002		29.568750000000023	-7.908150000000035	-40.02875	-106.95114999999998	-48.42135000000002	-63.82325000000003	66.93255000000005			-37.69524999999999	-57.55234999999993	116.54195000000004		34.27945		62.989750000000015	54.767549999999915		-110.87915000000004	0.09204999999997199	-53.853049999999996	14.014549999999986	-108.72375
	10.706849999999974	-10.99414999999999		-60.69504999999998	4.809949999999958			-31.37455	-110.35625000000005	114.61775				11.938049999999976	114.49375000000003			0.02615000000002965	13.334150000000022	-26.24735000000004			-85.98705000000007		29.587750000000028	-7.884450000000015	-37.78295000000003	-106.8047499999999	-48.182050000000004	-63.81595000000004	66.95085			-37.127850000000024	-57.510850000000005			37.41985		65.28255000000001	59.23294999999996		-110.86875000000003	0.4022499999999809	-52.48924999999997	14.026749999999993	-108.49265000000003
	10.717449999999985	-10.672649999999976		-60.20594999999997	9.224149999999895			-31.36084999999997	-110.34655000000004	115.47104999999999				12.016050000000007				0.030250000000023647	13.36144999999999	-26.234050000000025			-85.35315000000003		30.91255000000001	-7.8720500000000015	-37.77045000000004	-106.7911499999999	-43.85955000000001	-63.80124999999998	68.02135000000004			-36.54185000000001	-52.60934999999995			37.44114999999999		68.41835000000003	59.535249999999905		-110.70255000000003	0.6213500000000067	-50.52895000000001	14.067450000000008	-108.25255000000004
	10.737549999999999	-10.445749999999975		-59.75774999999993	9.239949999999908			-28.741150000000005	-110.31375000000003	115.53054999999995				31.37284999999997				0.034350000000017644	13.925250000000005	-24.59865000000002			-83.92525000000006		30.922450000000026	-6.226950000000045	-34.905550000000005	-106.77535	-43.837950000000035	-63.79084999999998	72.64325000000002			-36.48885000000001	-48.365449999999896			37.452350000000024		68.70915000000002	59.919149999999945		-110.69385	0.6371500000000196	-50.513149999999996	14.270649999999932	-108.14615000000003
	10.747650000000021	-10.424449999999979		-59.737049999999954	9.332449999999994			-26.30205000000001	-110.25035000000003	116.45994999999994				31.386950000000013				0.03894999999999982	13.942949999999996	-24.57235000000003			-83.89525000000003		30.932150000000036	-6.180150000000026	-34.88085000000001	-106.71204999999998	-43.500950000000046	-62.36525000000006	72.66885000000002			-34.900649999999985	-42.20774999999992			37.47474999999997		73.41735	59.948249999999916		-110.67845	0.7566499999999792	-49.426649999999995	15.1729499999999	-108.13255000000004
	15.962550000000022	-8.549950000000024		-51.27544999999998	13.414849999999888			-26.277150000000006	-110.21865000000003					33.105549999999994				0.044050000000083855	13.952049999999986	-21.897550000000024			-82.80035000000004		30.943250000000035	-0.4324500000000171	-33.78955000000002	-106.69975	-41.89625000000001	-61.23045000000002	74.20475000000005			-34.89235000000002	-38.99574999999993			39.988249999999994		73.43795	75.6439499999999		-110.42665000000005	0.7770499999999743	-49.396349999999984	16.179949999999963	-107.48455000000001
	15.975950000000012	-5.787249999999972		-51.25544999999994	13.426849999999945			-24.631349999999998	-110.12215000000003					51.032849999999996				0.04875000000004093	13.998849999999948	-21.88545000000005			-82.78605000000005		30.954650000000015	-0.41155000000003383	-33.393550000000005	-106.55894999999998	-39.99355000000003	-59.86775	76.47075000000001			-34.816250000000025	-38.96544999999992			40.00495000000001		74.37605000000002	75.66594999999995		-110.15405000000004	1.2043499999999767	-46.017349999999965	16.21004999999991	-107.42785000000003
	15.993249999999989	-5.777150000000006		-51.238749999999925	13.440549999999917			-22.487449999999967	-110.10695000000004					59.66775000000001				0.05565000000001419	18.808750000000032	-20.17935			-82.77665000000002		41.15775000000002	0.005549999999971078	-33.20135000000005	-106.54764999999998	-37.012950000000046	-59.85685000000001	77.23155000000003			-30.92705000000001	-35.458349999999996			40.034149999999954		85.40435000000002	77.00114999999994		-110.11525	1.2236500000000206	-45.68554999999998	16.22634999999991	-107.41985
	16.42085000000003	-4.874450000000024		-45.81164999999993	13.46284999999989			-22.46724999999998	-109.99155000000002					60.257949999999994				0.061850000000049477	18.823549999999955	-20.13295000000005			-81.63945000000007		41.17175000000003	0.012249999999994543	-31.391750000000002	-106.52454999999998	-36.98255	-58.54195000000004	77.25615000000005			-29.581950000000006	-35.449449999999956			40.05734999999993		88.41805	79.25214999999992		-109.96605000000005	1.2395500000000084	-44.766250000000014	16.24154999999996	-107.39355
	16.430650000000014	-4.772049999999979		-44.82674999999995	14.634149999999977			-21.096450000000004	-109.84365000000003					60.271450000000016				0.0695500000000493	19.352949999999964	-14.971750000000043			-81.62455000000006		47.00425000000001	0.02035000000000764	-31.175850000000025	-106.50315	-35.50065000000001	-58.53234999999995	77.93915000000004			-29.248350000000016	-35.43254999999999			40.236749999999915		88.45025000000004	87.81754999999998		-109.82825000000003	2.9952499999999986	-44.74295000000001	29.505949999999984	-107.05435
	16.466349999999977	-4.162750000000017		-43.802749999999946	21.300949999999943			-20.633350000000007	-109.79305000000005					68.32324999999997				0.07815000000005057	19.37525000000005	-14.959750000000042			-81.27245000000005		47.01215000000002	0.028050000000007458	-29.76275000000004	-106.34514999999999	-35.48275000000001	-52.560550000000035	88.49045000000001			-28.357349999999997	-34.3450499999999			41.11794999999995		89.88235000000003	106.46294999999998		-109.80195000000003	3.204650000000015	-44.06464999999997	29.52724999999998	-107.04555000000005
	16.539049999999975	-3.3013500000000136		-42.897149999999954	21.324149999999918			-20.601349999999968	-109.60065000000003					73.10924999999997				0.08654999999998836	19.42764999999997	-14.949350000000038			-81.15545000000003		47.01875000000001	0.03485000000000582	-29.74245000000002	-106.33414999999991	-27.828850000000045	-52.53035	90.21255000000002			-27.700249999999983	-34.01585			41.35834999999997		94.34735	106.47424999999998		-109.73465000000004	9.853250000000003	-44.04705000000001	29.540149999999926	-107.03805
	17.00875000000002	-3.077949999999987		-42.88054999999997	27.464649999999892			-19.77094999999997	-109.58625000000006					79.31004999999999				0.09585000000004129	19.444150000000036	-14.022550000000024			-80.84555000000006		47.03155000000004	0.050749999999993634	-29.71645000000001	-106.03494999999998	-25.360850000000028	-50.75514999999996	90.23825000000005			-26.86455000000001	-34.00744999999995			41.39704999999992		100.84365000000003	108.02434999999991		-109.57305000000002	10.382049999999992	-43.70024999999998	32.10464999999999	-107.02985000000001
	17.074549999999988	-3.0631500000000074		-40.16014999999993	30.242849999999976			-18.312450000000013	-109.41665000000006					81.70285000000001				0.1097500000000764	19.93965000000003	-4.167850000000044			-79.75915000000003		48.68905000000001	0.05725000000001046	-26.859950000000026	-105.97814999999991	-25.345550000000003	-50.73625000000004	90.78705000000002			-26.849649999999997	-25.859849999999938			41.67324999999994		102.19235000000003	108.05295000000001		-109.48165	11.09095000000002	-43.686350000000004	32.119550000000004	-106.66075000000001
	21.271050000000002	-2.3919500000000085		-37.475949999999955	32.383449999999925			-18.297950000000014	-109.34435000000002					87.66904999999997				0.12115000000005693	23.690249999999992	-3.505550000000028			-79.74185000000006		48.70715000000001	0.064549999999997	-26.618250000000046	-105.69954999999993	-21.729250000000036	-50.50694999999996	91.82385000000005			-26.835550000000012	-25.84954999999991			44.456050000000005		102.22475000000003	110.96735000000001		-109.45855	11.102649999999983	-43.64914999999996	35.42414999999994	-106.64004999999997
	21.28385000000003	-2.383550000000014		-35.348149999999976	32.41354999999999			-17.161450000000002	-109.08415000000002					87.68104999999997				1.3324499999999944	25.067750000000046	-3.442950000000053			-79.72705000000002		48.76835	0.07214999999996508	-26.528650000000027	-105.46394999999995	-20.912150000000054	-50.499149999999986	95.47685000000001			-26.790250000000015	-18.727649999999926			44.48104999999998		104.04965000000004	110.98275000000001		-109.43895000000003	12.169449999999983	-42.022850000000005	35.479349999999954	-106.62234999999998
	21.305450000000008	-2.374849999999981		-33.73694999999998	34.65824999999995			-17.142449999999997	-109.04065000000003					91.48795000000001				10.378350000000069	25.120450000000005	-0.0026500000000169166			-78.65895000000006		48.79635000000002	0.09284999999999854	-26.23875000000004	-105.27564999999993	-20.90065000000004	-49.331249999999955	95.49945000000002			-24.38285000000002	-17.880049999999983			44.796249999999986		104.67365000000001	116.97514999999999		-109.09835000000004	12.185450000000003	-39.050149999999974	35.49185	-106.19455000000005
	25.20735000000002	-2.3626499999999737		-33.71814999999998	34.6865499999999			-17.120349999999974	-108.96295000000003					91.50414999999998				10.53735000000006	25.131449999999973	0.0011499999999955435			-78.63055000000003		49.766850000000034	0.1049499999999739	-24.307150000000036	-105.04414999999995	-18.02815000000004	-45.15625	99.74565000000001			-24.35435000000001	-17.869550000000004			45.16104999999993		106.77015	116.98694999999998		-109.09015000000005	15.546350000000018	-39.020849999999996	45.89855	-105.77205000000004
	27.800250000000005	-1.3844500000000153		-29.494249999999965	34.716249999999945			-17.10514999999998	-108.94755000000004					101.08515				14.348150000000032	28.064949999999953	0.004549999999994725			-77.74755000000005		49.77515	4.17734999999999	-24.170950000000005	-104.9949499999999	-17.182450000000017	-44.38255000000004	102.23345			-22.007049999999992	-14.081649999999968			45.31634999999994		109.18485000000004	117.02184999999997		-109.06755000000004	15.87455	-39.00804999999997	46.79845	-105.76495
	27.822850000000017	-1.3661500000000046		-28.55404999999996	63.74344999999994			-16.36764999999997	-108.71665000000002					109.63864999999998				14.55435	28.075050000000033	0.007949999999993906			-77.73165000000006		49.80305000000004	4.202349999999967	-24.157550000000015	-104.66744999999992	-16.715550000000007	-43.46154999999999	103.16085000000004			-20.500749999999982	-13.970949999999903			46.38135		109.88075000000003	117.03024999999991		-108.87255000000005	15.892049999999983	-38.881050000000016	46.81104999999991	-105.75815
	27.83404999999999	-1.3505499999999984		-27.718549999999937	64.58044999999993			-12.89654999999999	-108.48775000000006					109.65685000000002				16.543250000000057	28.09514999999999	0.011149999999986449			-77.29345000000006		50.41374999999999	4.6583499999999844	-22.322050000000047	-104.60744999999997	-16.69975000000005	-43.400949999999966	105.84415000000001			-20.47244999999998	-9.662549999999896			47.811950000000024		113.26315			-108.85975000000002	15.915149999999983	-38.86975000000001	46.851249999999936	-105.74575000000004
	27.85095000000001	-1.1856500000000096		-27.705449999999928	64.60084999999992			-11.634050000000002	-108.38565000000006					109.68185				16.58445000000006	28.10495000000003	0.01454999999998563			-76.98935000000006		50.44454999999999	6.706649999999968	-18.818650000000048	-104.59785	-16.688150000000007	-43.39015000000006	105.85835000000003			-19.903250000000014	-6.6775499999999965			49.45034999999996		113.28225000000003			-108.49385000000001	23.911549999999977	-38.38734999999997	50.192049999999995	-104.87684999999999
	32.79565000000002	0.001150000000052387		-17.929149999999936	66.56564999999989			-8.172849999999983	-108.30495000000002					117.47095000000002				25.765250000000037	31.233449999999948	0.017749999999978172			-76.96195000000006		50.45915000000002	6.7219499999999925	-18.79535000000004	-104.26135	-15.079150000000027	-42.96955000000003	105.87065000000001			-19.865850000000023	-6.6478499999999485			49.46645000000001		115.46125			-108.40515000000005	30.891050000000007	-38.374649999999974	50.21774999999991	-104.58934999999997
	32.81175000000002	0.006150000000047839		-12.029049999999927	75.51225			-8.162849999999992	-108.26655000000005									30.321050000000014	31.245649999999955	0.02144999999995889			-76.94335000000007		50.486050000000034	7.56495000000001	-17.90825000000001	-104.2200499999999	-9.622650000000021	-42.952549999999974	109.52395000000001			-16.89715000000001	-6.237349999999992			49.50815		116.78875			-108.31785000000002	32.05205000000001	-36.73464999999999	50.23604999999998	-104.57434999999998
	38.346450000000004	0.010750000000030013		-5.382049999999936	75.52904999999998			-8.140949999999975	-108.22205000000002									33.58415000000002	31.261049999999955	0.024749999999983174			-76.62005000000005		60.50305000000003	11.13794999999999	-17.53665000000001	-104.15434999999991	-9.603750000000048	-42.17835000000002	109.54735000000005			-16.884749999999997	-6.214249999999993			49.67694999999992		116.84615000000002			-108.30685	32.124649999999974	-34.50355000000002	65.80944999999997	-103.00255000000004
	38.35775000000001	0.02004999999996926		-3.8540499999999724	76.5357499999999			-7.151450000000011	-108.21145000000001									33.60194999999999	31.27144999999996	0.028249999999957254			-76.60675000000003		60.511750000000006	24.39214999999996	-17.522250000000042	-104.14344999999992	-9.235850000000028	-42.16814999999997	110.48765000000003			-16.869550000000004	-5.269549999999981			49.77964999999995					-108.19945000000001	37.93115	-33.85325	68.29134999999997	-102.24935000000005
	38.39175	0.024750000000040018		0.030750000000011823	76.54804999999999			-3.9568499999999744	-108.12205000000006									34.58545000000004	31.282550000000015	0.03244999999998299			-75.21845000000002		62.73095000000001	24.40564999999998	-16.901850000000024	-103.92694999999992	-7.029350000000022	-41.10334999999998	110.49915000000004			-13.613850000000014	-2.76604999999995			50.32454999999993					-108.04115000000002	38.58645000000001	-32.42784999999998	68.3323499999999	-102.23675000000003
	38.417449999999974	0.02914999999995871		0.04815000000007785	76.56174999999996			-3.9428499999999644	-108.08145000000002									38.63805000000002	31.362750000000005	0.037049999999965166			-74.69495000000006		62.743750000000034	26.285349999999994	-15.950750000000028	-103.92044999999996	-3.7702500000000327	-41.09145000000001	110.50715000000002			-13.600850000000037	-2.7062499999999545			50.352449999999976					-107.73225000000002	40.997749999999996	-27.922050000000013	73.87164999999993	-102.22825
	38.430150000000026	0.03354999999999109		0.056450000000040745	77.73464999999999			-3.931350000000009	-107.71865000000003									38.66255000000001	42.206050000000005	0.04224999999996726			-74.02535000000006		64.05935	26.296850000000006	-13.311950000000024	-103.91174999999998	0.0029499999999416104	-38.755449999999996	114.11205000000001			-13.58095000000003	0.0004500000000007276			54.217750000000024					-107.72105000000005	47.460950000000025	-27.251750000000015	73.88254999999992	-102.20745
	60.68365	0.039049999999974716		0.08175000000005639	77.75635			-3.8850499999999784	-107.59515000000005									38.67405000000008	42.21595000000002	0.04774999999995089			-74.01035000000002		64.07005000000004	26.323249999999973	-10.266950000000008	-103.68784999999991	0.0072499999999990905	-32.23575000000005	114.14135000000005			-12.794050000000027	0.006750000000010914			54.230549999999994					-107.70465000000002	47.47545000000002	-27.241949999999974	78.39384999999993	-102.19885
	60.69785000000002	0.04435000000000855		0.15475000000003547	78.83624999999995			-3.0273500000000126	-107.53165000000001									41.042550000000006	43.001049999999964	0.05694999999997208			-70.87435000000005		64.08505000000002	26.380650000000003	-10.232850000000042	-103.67414999999994	0.010850000000004911	-31.841350000000034	119.77695000000006			-10.159249999999986	0.012750000000096406			54.253150000000005					-107.44965000000002	47.54295000000002	-25.698649999999986	83.94074999999998	-102.02134999999998
	60.70765	0.05145000000004529		0.174350000000004	79.84344999999996			-0.005349999999964439	-107.49975000000006									41.85385000000008	43.01985000000002	0.07084999999995034			-69.79645000000005		64.11054999999999	26.476949999999988	-10.155750000000012	-103.65764999999999	0.015149999999948704	-27.330850000000055				-10.146349999999984	0.017550000000028376			54.65594999999996					-107.44015000000002	54.98365000000001	-25.67964999999998	84.56975	-102.00455
	60.73165	0.1099500000000262		0.18725000000006276	79.88225			-0.0006500000000073669	-107.48675000000003									41.86585000000002	43.04065000000003	0.08524999999997362			-69.32255000000004		71.31815	26.493049999999982	-4.337650000000053	-103.51884999999993	0.02035000000000764	-27.325450000000046				-10.126750000000015	0.023250000000075488			56.53444999999999					-107.39655000000005	55.00355000000002	-24.87684999999999	84.58285000000001	-101.98685
	60.74445000000003	0.1201499999999669		0.4262500000000955	83.79214999999999			0.003750000000025011	-107.43655000000001									42.45384999999999	43.05345	0.10224999999996953			-69.29185000000007		74.95435000000003	31.66595000000001	0.00014999999996234692	-103.49095	0.025250000000028194	-27.318250000000035				-9.91455000000002	0.02935000000002219			56.54565000000002					-107.38445000000002	55.65645000000001	-24.85975000000002	84.67214999999999	-101.69754999999998
	69.96735000000001	0.2848500000000058		1.0085500000000138	83.81014999999991			0.007550000000037471	-107.42965000000004									47.12015000000008	44.03054999999995	0.17714999999998327			-69.09575000000007		74.96835000000004	31.701949999999954	0.009249999999951797	-103.48344999999995	0.031150000000025102	-27.30804999999998				-5.986150000000009	0.03605000000004566			56.56894999999997					-107.37045	55.68045000000001	-23.15055000000001	93.83164999999997	-101.68415000000005
	71.20875000000001	1.3836499999999887		1.0170500000000402	83.83155			0.011950000000013006	-107.30615000000006									49.67285000000004	44.04325000000006	5.648949999999957			-69.08555000000001		75.00115	40.45474999999999	0.013550000000009277	-103.20944999999995	0.03774999999995998	-27.289449999999988				-5.9725500000000125	0.044050000000083855			56.60604999999998					-107.25645000000003	55.70155	-23.009950000000003	93.8699499999999	-101.04674999999997
	71.22305	4.084449999999947		1.0332500000000664	112.64654999999993			0.01685000000003356	-107.25935000000004									52.06385	44.06254999999999	5.666949999999986			-68.83505000000002		75.01915000000002	40.46434999999997	0.01784999999995307	-103.10474999999997	0.04314999999996871	-24.961850000000027				-4.737349999999992	0.05195000000003347			56.88844999999992					-107.11645000000004	55.73304999999999	-22.99585000000002	93.89004999999997	-101.03755000000001
	71.23755	4.697350000000029		1.0477500000000646	112.65674999999999			0.022649999999998727	-107.23045000000002									54.72925000000009	44.10735	5.680949999999996			-68.39385000000004		75.04165	42.54974999999996	0.02255000000002383	-102.9827499999999	0.050749999999993634	-24.947750000000042				-3.8843499999999835	0.08445000000006075			66.72775000000001					-107.10315000000003	55.96954999999997	-22.387049999999988	93.90084999999999	-101.02745000000004
	74.14235000000002	5.711649999999963		1.0720500000001039	117.00294999999994			0.027350000000012642	-107.06495000000001									54.86245000000008	48.52565000000004	8.36144999999999			-68.31635000000006		75.09174999999999	42.569349999999986	0.027449999999930697	-102.66064999999992	0.06534999999996671	-24.93425000000002				-3.423850000000016	0.32815000000005057			66.76104999999995					-107.01665000000003	56.732050000000015	-22.37205	93.91414999999995	-101.01675
	74.15025000000003	5.859850000000051		3.779350000000022	117.02794999999992			0.03145000000000664	-106.95965000000001									55.83905000000004	48.91324999999995	14.186749999999961			-66.51485000000002		78.63465000000002	45.63964999999996	0.03284999999993943	-102.2902499999999	0.27594999999996617	-22.634050000000002				-3.4141500000000065	0.3455500000000029			68.97794999999996					-106.98115000000001	57.29694999999998	-21.89594999999997	104.62194999999997	-100.61754999999994
	74.15994999999998	7.266550000000052		3.8055500000000393				0.036150000000020555	-106.93465000000003									57.06344999999999	51.55955000000006	14.200549999999964			-66.49525000000006		78.64965000000001	46.57004999999998	0.03814999999997326	-102.19354999999996	0.28634999999997035	-22.284549999999967				-3.396250000000009	2.135250000000042			69.21704999999997					-106.97345000000001	57.715449999999976	-19.334850000000017	108.98394999999994	-100.60464999999999
	74.17304999999999	10.922050000000013		6.277250000000095				0.043350000000032196	-106.78945000000004									57.65005000000008	51.59095000000002	14.214849999999956			-65.65305000000006		78.66065000000003	46.584149999999966	0.044149999999945067	-102.17484999999999	3.483449999999948	-22.248749999999973				-2.882249999999999	2.157950000000028			69.25374999999997					-106.79735000000005	58.49065000000002	-19.259649999999965	109.03174999999999	-99.42735000000005
	74.72385000000003	12.037649999999985		8.144949999999994				0.04984999999999218	-106.69455000000005									61.628250000000094	51.62625000000003	14.224949999999978			-65.21465000000006		83.14605	46.645249999999976	0.050749999999993634	-102.10714999999993	4.391149999999925	-22.238249999999994				-0.1983500000000049	5.32935000000009			69.49085000000002					-106.73415	58.63204999999999	-19.249250000000018	115.19284999999991	-99.41805
	74.74685	13.25954999999999		8.164150000000063				0.06265000000001919	-106.50775000000004									69.05095000000006	51.67634999999996	19.59454999999997			-63.95005000000003		83.16465	47.23334999999997	0.057249999999953616	-102.09534999999994	5.1471500000000106	-21.536249999999995				0.004249999999956344	8.100450000000023			70.92795000000001					-106.68915000000004	58.75954999999999	-19.132650000000012	115.8400499999999	-99.40864999999997
	79.99175000000002	13.701249999999959		8.226950000000102				0.07195000000001528	-106.39855000000006									79.32535000000007	82.13755000000003	19.630049999999983			-63.93855000000002		84.16485	48.68354999999997	0.7396499999999833	-101.60034999999993	7.0812499999999545	-20.965850000000046				0.010149999999953252	8.119850000000042			70.94584999999995					-106.56655	58.79644999999999	-19.10975000000002	116.12365	-99.39895000000001
	90.42014999999998	16.77845000000002		12.15345000000002				0.6469500000000039	-106.37505000000004									79.87445000000002	82.14665000000002	20.081349999999986			-63.285950000000014		84.21565000000004	48.69524999999999	1.249249999999961	-101.5909499999999	10.333149999999932	-20.95875000000001				0.01485000000002401	12.585350000000062			71.38924999999995					-106.55205000000001	59.02474999999998	-18.677750000000003	116.13574999999992	-97.87955
	90.51145000000002	16.81065000000001		14.33465000000001				4.200850000000003	-106.24965000000003									79.89305000000002	82.15774999999996	22.338749999999948			-63.05695000000003		85.52175	55.81754999999998	1.702449999999999	-101.11275	10.418450000000007	-20.952549999999974				0.02065000000004602	12.607850000000099			71.40584999999999					-106.23985000000005	59.403250000000014	-18.65904999999998	118.78564999999992	-97.85365000000002
	90.52355	22.309750000000008		17.236950000000093				8.718050000000005	-106.23715000000004									79.90854999999999	82.17394999999999	22.36775			-62.66685000000007		88.34665000000001	57.83004999999997	1.7221499999999423	-101.10354999999993	12.799449999999979	-20.942250000000058				0.0272499999999809	13.55675000000008			71.87204999999994					-106.12315000000001	59.98694999999998	-18.613549999999975	119.00725	-97.81164999999999
	90.53715	23.03385000000003		17.251550000000066				8.727750000000015	-106.12285000000003									79.91835000000003	85.87755000000004	22.43414999999999			-62.20285000000001		88.35735	58.59235000000001	2.1295499999999947	-101.08864999999992	17.071749999999952	-20.21195				0.03454999999996744	17.058250000000044			72.04404999999997					-105.93115	60.106150000000014	-13.27555000000001	119.01974999999993	-97.25125000000003
	90.55754999999999	24.140449999999987		17.266350000000102				8.736350000000016	-106.11185000000006									79.93275000000006	85.88665000000003	22.446049999999957			-61.72625000000005		88.36875000000003	58.61484999999999	3.8276499999999487	-101.0701499999999	19.39614999999992	-17.711149999999975				0.039449999999987995	17.081950000000006			73.53625					-105.92025000000001	61.61725000000001	-12.70134999999999		-96.80174999999997
	105.84724999999997	27.490350000000035		19.38465000000008				8.755750000000035	-106.01785000000001									84.49605000000008	85.89935000000003	22.534249999999986			-61.71365000000003		88.37885	58.62594999999999	3.838649999999916	-101.05374999999992	19.406849999999963	-16.809150000000045				0.0454499999999598	20.517750000000092			73.55425000000002					-105.79435000000001	61.63535000000002	-12.650649999999985		-94.87935000000004
	105.88055000000003	29.90485000000001		20.52195000000006				8.959850000000017	-106.00695000000002									84.50864999999999	86.97424999999998	32.23984999999999			-61.701550000000054		88.39205000000004	58.64884999999998	6.079650000000015	-100.71274999999991	22.002849999999967	-15.11805000000004				0.04984999999999218	20.530050000000074			78.49365					-105.65345000000002	61.799350000000004	-12.641449999999963		-94.87334999999996
	105.91264999999999	35.60955000000001		27.198849999999993				8.988750000000039	-105.99605000000003									85.06254999999999	86.99495000000002	32.25694999999996			-61.46195000000006		88.41085000000004	62.78145000000001	6.230249999999955	-100.56584999999995	22.02744999999993	-15.106850000000009				0.05515000000002601	20.840250000000083			78.58974999999998					-105.63975000000005	61.96195	-11.584949999999992		-94.86754999999994
	105.93324999999999	36.564550000000054		27.72765000000004				9.480450000000019	-105.97715000000005									85.11554999999998	87.00834999999995	32.29644999999999			-60.08405000000005		88.47605000000004	64.01655	6.304250000000025	-100.42444999999998	22.72804999999994	-15.093650000000025				0.06105000000002292	20.850450000000023			78.61604999999997					-105.32795000000004	61.98244999999997	-10.591349999999977		-94.84654999999998
	110.57395000000002	37.78864999999996		34.79665				9.492650000000026	-105.74055000000004									91.88695000000007	87.02015000000006	40.23814999999996			-59.12695000000002		97.03905000000003	67.38324999999998	7.257949999999937	-100.40964999999994	22.969049999999925	-12.644649999999956				0.06794999999999618	22.080550000000017			78.63175000000001					-105.31915000000004	62.22584999999998	-10.559149999999988		-94.83124999999995
	110.58825000000002	37.80484999999999		36.10985000000005				11.222550000000012	-105.72915000000006									96.72435000000007	87.04055000000005	40.264449999999954			-56.655350000000055		101.31785000000002	67.39954999999998	7.405649999999923	-100.39874999999995	22.977750000000015	-12.637950000000046				0.075649999999996	25.118650000000002			83.40864999999997					-105.08055000000002	62.40814999999998	-10.549750000000017		-94.75755000000004
	110.60435000000001	37.976549999999975		36.30525				12.149350000000027	-105.71765000000005									96.74965000000009	91.93795	40.27894999999995			-56.644750000000045		106.22905000000003	67.42154999999997	8.610149999999976	-99.71134999999992	23.639549999999986	-12.622349999999983				0.10884999999996126	25.141050000000064			83.43044999999995					-105.06915000000004	62.706650000000025	-10.54034999999999		-93.54234999999994
	110.62175000000002	38.764850000000024		40.22874999999999				12.52845000000002	-105.69645000000003									97.38395000000003	91.94934999999998	41.51704999999998			-55.31025000000005		106.23905000000002	72.20824999999996	9.116049999999973	-99.19184999999993	26.441249999999968	-12.429449999999974				0.13845000000003438	25.15084999999999			83.73474999999996					-104.73355000000004	63.34404999999998	-8.59944999999999		-93.44934999999998
	110.64195000000001	40.58585000000005		44.84375				14.045450000000017	-105.68425000000002									98.42285000000004	91.96585000000005	41.55284999999998			-55.188150000000064		106.26384999999999	72.23044999999996	11.725549999999998	-99.17994999999996	28.017949999999928	-12.419150000000059				0.15594999999996162	25.164150000000063			85.55824999999993					-104.27625	63.918150000000026	-8.590149999999994		-92.63495
		41.292749999999955		48.903150000000096				14.066650000000038	-105.65515000000005									98.43795	91.99355000000003	43.58265			-54.74245000000002		106.30995000000001	72.36744999999996	12.119449999999915	-99.1086499999999	28.630049999999983	-9.623249999999985				0.17354999999997744	25.184349999999995			96.12074999999993					-104.26345000000003	64.01524999999998	-8.583550000000002		-92.01144999999997
		44.22715000000005		48.91835000000003				14.080849999999998	-105.59875000000005									108.4561500000001	92.01454999999999	47.85974999999996			-54.705850000000055		106.36375000000004	75.49264999999997	12.574749999999995	-98.68694999999991	28.648950000000013	-9.580850000000055				0.18695000000002437	30.679050000000075			96.12945000000002					-104.25445000000002	64.18844999999999	-8.571149999999989		-91.99935000000005
		45.43624999999997		48.9425500000001				14.094650000000001	-105.35575000000006									111.73435000000006	92.57595000000003	47.868649999999946			-52.844250000000045		116.61515000000003	76.10964999999999	13.48644999999999	-98.48424999999997	30.70444999999995	-9.308449999999993				0.20425000000000182	30.696450000000027			96.13754999999992					-104.24295000000001	64.22384999999997	-8.423549999999977		-91.86895000000004
		45.57024999999999		51.043049999999994				15.593950000000007	-105.34075000000001									111.74635	92.58675000000005	51.12304999999998			-52.29165000000006		116.62405000000001	76.12905	14.557849999999917	-98.32294999999999	30.71244999999999	-9.264149999999972				0.21185000000002674	32.45825000000002			96.15874999999994					-104.02585000000005	64.92115000000001	-8.407150000000001		-90.93314999999996
		47.76565000000005		51.05615				15.611649999999997	-105.29305000000005									112.20355000000006	92.60315000000003	56.30994999999996			-52.08235000000002		117.17585000000003	77.71844999999996	17.25744999999995	-98.31284999999991	30.75094999999999	-7.859649999999988				0.26395000000002256	32.46875			96.28395					-103.78125	65.17984999999999	-8.397049999999979		-90.92044999999996
		47.78724999999997		51.098850000000084				15.63435000000004	-105.27715000000006									115.79565000000002	92.61305000000004	61.192049999999995			-52.07365000000004		118.01814999999999	78.47974999999997	18.606149999999957	-98.30304999999998	35.50725	-7.851350000000025				0.279549999999972	32.47885000000008			97.77604999999994					-103.47655000000003	65.19545	-6.685549999999978		-90.90044999999998
		49.99514999999997		51.36105000000009				20.938750000000027	-105.26285000000001									117.06215000000009	92.64615000000003	61.21064999999999			-51.552050000000065		118.02995000000004	78.50614999999999	19.398249999999962	-98.29264999999998	36.83605	-7.843449999999962				0.295949999999948	32.49975000000006			97.96785					-103.46965	65.33924999999999	-6.1606499999999755		-90.88554999999997
		50.407749999999965		52.548650000000066				20.954049999999995	-105.21985000000006										92.81615	68.66434999999996			-51.53425000000004			79.96544999999998	20.59764999999993	-98.27524999999991	39.69804999999997	-3.91274999999996				0.412050000000022	32.51215000000002			98.16564999999991					-103.45435000000003	65.64004999999997	-6.1495499999999765		-90.68325000000004
		50.59145000000001		53.140750000000025				20.968150000000037	-105.09655000000004										100.71365000000003	70.50274999999999			-50.43945000000002			81.60464999999999	23.57314999999994	-98.26094999999998	39.70654999999999	-3.901650000000018				0.42285000000003947	33.85464999999999			99.13154999999995					-103.41915	65.67135000000002	-5.588549999999998		-90.67124999999999
		51.08415000000002		53.15445				20.986350000000016	-105.05995000000001										100.72085000000004	70.72634999999997			-50.30615000000006			85.44264999999996	24.349649999999997	-98.24984999999992	41.969949999999926	-3.888149999999996				0.4806499999999687	35.63225			102.14514999999994					-103.32675	65.88114999999999	-1.659249999999986		-90.66105000000005
		51.09984999999995		55.717250000000035				25.801750000000027	-104.95395000000002										100.74125000000004	70.75614999999999			-49.83355000000006			85.45734999999996	25.925250000000005	-98.21574999999996	41.98484999999994	-3.8754500000000007				0.487549999999942	35.64665000000002			104.77494999999999					-103.02175	66.17914999999999	-1.6487500000000068		-89.07785000000001
		56.45515		55.73725000000002				25.812350000000038	-104.84025000000003										100.75135	78.92984999999999			-49.800550000000044			85.47044999999997	26.81854999999996	-97.94174999999996	45.779049999999984	-3.1576499999999896				0.6058500000000322	35.653650000000084			104.79705000000001					-102.73025000000001	66.50795	-1.6380499999999643		-89.06835000000001
		60.880750000000035		55.75375000000008				25.828250000000025	-104.83135000000004										100.76755000000003	78.94524999999999			-49.72535000000005			85.51175	29.051849999999945	-97.72844999999995	52.05925000000002	-3.1471500000000106				0.6227499999999964	35.67265000000009			109.99545					-102.33985000000001	67.12945000000002	-1.5953499999999963		-89.05375000000004
		60.89734999999996		55.774650000000065				26.32884999999999	-104.79825000000005										100.79134999999997	82.01135			-48.88805000000002			86.74054999999998	29.665949999999953	-97.72224999999992	52.33114999999998	-1.7833500000000413				0.6292499999999563	35.681350000000066			110.01204999999993					-102.30235000000005	67.80905000000001	0.02755000000001928		-89.04435000000001
		63.924350000000004		58.461250000000064				28.57555000000002	-104.77215000000001										100.91975000000002	82.90124999999995			-48.489750000000015			91.10194999999999	30.23045000000002	-97.71204999999998	52.34375	-1.770750000000021				0.6662499999999909	40.82265000000007			110.03165000000001					-102.19985000000003	68.01735000000002	0.037950000000023465		-88.87824999999998
		69.09275000000002		58.48425000000009				32.98015000000004	-104.70035000000001										102.08254999999997	83.00025			-48.452950000000044			93.66575	30.40224999999998	-97.69324999999992	53.83785	-0.002349999999978536				0.6779500000000098	41.073350000000005			110.08204999999998					-102.05625000000003	68.51695000000001	0.23225000000002183		-88.86104999999998
		69.12085000000002		62.21525000000008				33.32985000000002	-104.51945000000006										102.11095	86.64204999999998			-46.78755000000007			93.67955	34.335050000000024	-97.14434999999992	55.12744999999995	0.00215000000002874				0.7145500000000311	42.65485000000001			111.81144999999992					-101.99705	68.62475	0.5073500000000308		-88.29755
		70.49704999999994		63.9384500000001				33.98304999999999	-104.45915000000002										102.12644999999998	92.54944999999998			-46.20345000000003			94.65105	35.88225	-97.12304999999992	55.138149999999996	0.006750000000010914				0.8084499999999935	42.94665000000009			111.86225000000002					-101.86095	68.64994999999999	0.8453499999999963		-88.28964999999994
		70.52014999999994		66.09955000000002				34.98095000000001	-104.35655000000003										102.13835000000006	99.46384999999998			-45.26225000000005			95.47384999999997	38.11794999999995	-96.92394999999999	56.95614999999998	0.010250000000041837				0.8908500000000004	43.708450000000084								-101.56945000000002	69.51814999999999	3.3938499999999863		-87.16165000000001
		70.52845000000002		69.98265000000004				35.67455000000001	-104.32975000000005										102.15504999999996	107.66634999999997			-44.903050000000064			95.88995	38.133749999999964	-96.68044999999995	57.62014999999997	0.013850000000047658				0.9470499999999902	43.99745000000007								-101.51425	69.99605000000003	4.141149999999982		-87.14975000000004
		70.53845000000001		70.61065000000008				44.17755	-104.32055000000003										108.92155000000002	108.98854999999998			-42.360450000000014			95.92444999999998	41.00125000000003	-96.66094999999996	57.63874999999996	0.01744999999993979				0.9555500000000166	44.37555000000009								-101.21005000000002	70.20695	4.175749999999994		-86.83664999999996
		70.54724999999996		70.62755000000004				44.46355	-104.30615000000006										108.93145000000004	109.52085			-42.05265000000003			96.13364999999999	42.287649999999985	-96.62815	59.457649999999944	0.02174999999999727				0.9722500000000309	44.388149999999996								-101.07645000000002	70.52044999999998	7.8218499999999835		-86.82875000000001
		71.61734999999999		71.33055000000002				44.49365	-104.29345000000006										108.98045000000002	109.99474999999995			-42.026350000000036			96.14544999999998	42.323549999999955	-96.50824999999998	59.46875	0.025250000000028194				1.0060499999999593	44.40185000000008								-101.04775000000001	70.75195000000002	9.204150000000027		-86.79875000000004
		72.46244999999999		71.34665000000007				45.00045	-103.95395000000002										108.99194999999997	112.10744999999997			-42.01215000000002			96.15805	45.94285000000002	-96.38204999999994	61.977750000000015	0.028950000000008913				1.0810500000000047	45.83895000000007								-101.03805	71.14835	10.351350000000025		-85.60244999999998
		73.98625000000004		76.86225000000002				45.01974999999999	-103.93445000000003										109.00715000000002	113.78394999999995			-40.99905000000007			98.18414999999999	48.615749999999935	-96.37344999999993	62.56764999999996	0.03345000000001619				1.092049999999972	45.86665000000005								-100.77095000000003	71.40634999999997	13.31695000000002		-84.90215
		75.80115		76.88945000000001				45.54725000000002	-103.57955000000004										109.50615000000005	115.48624999999998			-39.473450000000014			98.19464999999997	48.652349999999956	-96.30684999999994	62.58034999999995	0.038350000000036744				1.2260499999999865	47.56715000000008								-100.73745000000002	71.71935000000002	13.74414999999999		-84.88654999999994
		77.82145000000003		76.92735000000005				48.40035	-103.14275000000004										109.51165000000003	115.49884999999995			-39.41235000000006			98.21864999999997	49.03075000000001	-96.06894999999997	62.602649999999926	0.04314999999996871				1.30925000000002	48.14265								-100.56455	72.20164999999997	13.756650000000036		-83.25165000000004
		77.82835		97.78555000000006				49.31415000000004	-103.06495000000001										109.51684999999998	115.52794999999998			-38.96315000000004			103.46035	49.042749999999955	-96.06234999999992	62.61424999999997	0.0494499999999789				1.3161499999999933	48.49255000000005								-100.37105000000003	72.42815000000002	14.199349999999981		-81.96145000000001
		81.96005000000002		99.20985000000007				50.951250000000016	-102.75465000000003										114.56605000000002	117.86435			-37.61485000000005			104.76774999999998	49.348949999999945	-95.77805000000001	65.08645000000001	2.841450000000009				1.327949999999987	50.13975000000005								-100.36255	73.02945	14.911850000000015		-81.53904999999997
		83.80975000000001		99.23135000000002				54.17115000000001	-102.69465000000002										116.02335000000005				-37.60165000000006			104.78264999999999	51.34114999999997	-95.66774999999996	65.09884999999997	2.8486500000000206				1.341350000000034	50.152450000000044								-100.34605000000005	73.06965000000002	20.52695		-81.53015000000005
		84.33934999999997		101.18975				54.18105000000003	-102.52985000000001										116.50855000000001				-36.59035000000006			105.01374999999996	51.355249999999955	-95.65985	65.11264999999992	2.855549999999994				1.4304499999999507	50.16975000000002								-100.03265000000005	73.44425000000001	20.55695000000003		-80.63774999999998
		84.46085000000005		101.20335				56.19614999999999	-102.47085000000004										117.06545000000006				-36.033450000000016			105.03035	52.71875	-95.30214999999998	65.57434999999998	2.8667500000000246				1.4659500000000207	51.15005000000008								-99.93475000000001	73.80345	21.311149999999998		-77.75864999999999
		85.07045000000005		101.22575000000006				56.894949999999994	-102.44785000000002										117.07505000000003				-36.01795000000004			105.81025	57.52535	-94.85044999999991	65.59444999999994	2.876049999999964				1.483349999999973	51.1712500000001								-99.90015000000005	74.53665000000001	22.61495000000002		-77.74265000000003
		85.30735000000004		101.2432500000001				57.12985000000003	-102.40075000000002										117.09275000000002				-36.00385000000006			114.20814999999999	59.85514999999998	-94.6335499999999	67.54514999999992	2.887650000000008				1.6172500000000127	51.18025								-99.33765000000005	74.85685000000001	23.014850000000024		-77.71354999999994
		86.11135000000002		102.37835000000007				57.13855000000001	-102.32205000000005										117.16494999999998				-35.854250000000036				59.87365	-94.62154999999996	67.55314999999996	2.8996499999999514				1.6540499999999838	55.33725000000004								-99.30465000000004	75.44954999999999	25.005150000000015		-77.70195000000001
		86.14925000000005		102.93695000000002				57.45654999999999	-102.17615000000006														-35.12475000000006				62.07204999999999	-94.59084999999993	68.61714999999992	2.9820499999999583				1.749149999999986	55.53645000000006								-98.94605000000001	75.47154999999998	25.478250000000003		-76.45195000000001
		86.52904999999998		104.85845000000006				57.46475000000004	-102.15485000000001														-35.112450000000024				62.893550000000005	-94.58264999999994	68.62604999999996	4.453049999999962				1.839749999999981	55.7106500000001								-98.93535000000003	75.48705000000001	25.746550000000013		-76.44155
		87.57965000000002						57.477149999999995	-102.06765000000001														-35.10205000000002				62.907749999999965	-94.57554999999991	69.47564999999997	6.622150000000033				1.8473500000000058	56.100250000000074								-98.92655000000002	76.25635	26.84095000000002		-76.22014999999999
		88.70455000000004						58.17225000000002	-101.79875000000004														-35.09005000000002				63.31644999999992	-94.56705	70.73154999999997	8.471149999999966				1.8698500000000422	56.325649999999996								-98.90695000000005	76.38484999999997	26.85685000000001		-76.18795
		88.80595000000005						61.20285000000001	-101.54675000000003														-35.06955000000005				65.08364999999992	-94.55464999999992	70.74365	8.480649999999969				1.9848499999999376	56.44825000000003								-98.89525000000003	77.03775000000002	27.06155000000001		-75.96574999999996
		89.45675000000006						61.22014999999999	-101.53095000000002														-32.27225000000004				65.10874999999999	-94.53694999999993	70.75374999999997	10.187649999999962				2.0135500000000093	62.6105500000001								-98.88015000000001	77.05784999999997	28.91964999999999		-75.77715
		89.70614999999998						63.631050000000016	-101.44095000000004														-32.252350000000035				65.79054999999994	-93.85944999999992	71.18984999999998	11.857449999999972				2.026650000000018	62.62035000000003								-98.42905000000002	77.93725	29.00305000000003		-75.72514999999999
		91.13035000000002						64.35145	-101.36475000000002														-32.24275000000006				74.58674999999994	-93.84825000000001	71.19914999999992	11.864149999999995				2.117650000000026	62.62895000000003								-98.40055000000001	78.01044999999999	30.79095000000001		-75.71384999999998
		91.15065000000004						64.48285000000004	-101.18055000000004														-32.05585000000002				74.93105000000003	-93.66215	71.21764999999994	11.888349999999946				2.1285500000000184	62.63905								-97.98785000000004	78.62225000000001	30.804550000000006		-74.66925000000003
		92.13644999999997						65.58715000000001	-101.10775000000001														-29.536850000000015				74.95444999999995	-93.43394999999998	71.23005	11.900049999999965				2.3190499999999474	62.64895000000001								-97.92915000000005	79.20175	31.91885000000002		-70.85455000000002
		93.27814999999998						65.59545000000003	-101.04265000000004														-29.01075000000003				75.06724999999994	-92.97145	74.47244999999998	12.972350000000006				2.3265499999999975	63.397350000000074								-97.91995000000003	79.32695000000001	31.978850000000023		-70.83894999999995
		93.29105000000004						70.46525000000003	-101.00815000000006														-29.002350000000035				76.04944999999998	-92.93885	74.49135000000001	12.979349999999954				2.338549999999941	63.41205000000002								-97.91175000000004	79.95945	32.73554999999999		-70.56804999999997
		95.14765						70.48485	-100.88455000000005														-27.080350000000067				76.82454999999993	-92.59394999999995	81.24654999999996	12.988650000000007				2.414949999999976	63.44015000000002								-97.66725000000002	79.98955000000001	34.85964999999999		-70.55364999999995
		95.18605000000002						71.89224999999999	-100.78905000000003														-27.00105000000002				81.11844999999994	-92.58704999999998	83.03845000000001	25.341949999999997				2.422050000000013	63.86095								-97.62185000000005	80.73674999999997	36.000249999999994		-70.11464999999998
		95.98985000000005						71.90655000000004	-100.78165000000001														-26.980650000000026				81.72505000000001	-92.4419499999999	84.09195	27.479450000000043				2.4713500000000295	63.905050000000074								-97.51685000000003	81.20445000000001	36.00995		-69.78565000000003
		96.79695000000004						72.04075	-100.73515000000003														-26.519650000000013				82.49144999999999	-92.43484999999998	84.51665000000003	27.496149999999943				2.478150000000028	72.72575000000006								-97.42975000000001	81.43554999999998	36.04464999999999		-69.76654999999994
		100.90824999999995						72.05205000000001	-100.66275000000002														-26.49705000000006				82.58124999999995	-92.4170499999999	93.09915000000001	27.502650000000017				2.541749999999979	80.10495000000003								-96.98825000000005	81.91564999999997	36.515649999999994		-69.75305000000003
		101.38855000000001						72.32065	-100.62305000000003														-22.699550000000045				84.09904999999992	-92.4034499999999	95.00675000000001	27.513149999999996				2.55155000000002	80.26065000000006								-96.42425000000003	82.69704999999999	37.221450000000004		-69.44994999999994
		102.46965						73.36925000000002	-100.61635000000001														-22.685350000000028				84.14364999999998	-92.34174999999993	97.19484999999997	27.97384999999997				2.683750000000032	80.28145000000006								-96.31015000000002	83.23325	37.67005		-69.44425000000001
		102.67684999999994						74.31735000000003	-100.45445000000007														-22.673950000000048				93.36394999999993	-91.90794999999991	105.15944999999999	28.036749999999984				2.701149999999984	82.7174500000001								-96.29885000000002	83.47635000000002	37.98804999999999		-68.31775000000005
		106.04875000000004						75.16385000000002	-100.44365000000005														-22.629050000000063				95.96894999999995	-91.90114999999992	105.17075	28.382849999999962				2.7662500000000136	82.73405000000002								-96.27855000000005	84.17174999999997	38.521450000000016		-68.31105000000002
		110.17764999999997						76.36095	-100.37595000000005														-22.619350000000054				96.11704999999995	-91.89434999999992	106.86315000000002	37.62734999999998				2.7873499999999467	84.67655000000002								-96.20975000000004	84.24574999999999	40.00725		-68.30415000000005
		111.82135000000005						76.41645	-100.37075000000004														-22.59385000000003				96.56615	-91.81774999999993	108.88524999999993	37.64525000000003				2.999050000000011	86.65335000000005								-95.77655000000004	85.30264999999997	40.03205000000003		-68.29584999999997
		111.83304999999996						76.91595000000001	-100.36225000000002														-21.976450000000057				98.92575	-91.25874999999996	108.90204999999992	37.661249999999995				3.0105499999999665	86.66105000000005								-95.75845000000004	85.58595000000003	41.978549999999984		-67.94794999999999
		111.88615000000004						76.94815	-100.17065000000002														-20.701550000000054				100.67814999999996	-91.1199499999999	109.28194999999994	38.79065000000003				3.024249999999938	86.66965000000005								-95.74035000000003	85.99115	42.607849999999985		-67.93925000000002
		114.77075000000002						79.17845	-100.16075000000006														-19.506650000000036				100.69835	-90.81115	112.04584999999997	38.79975000000002				3.201249999999959	86.68765000000008								-95.72265000000004	86.85795000000002	42.63575000000003		-67.93004999999994
								79.20535000000001	-100.04395000000005														-19.47225000000003				100.73725000000002	-90.47354999999993	117.98095	38.819849999999974				3.210450000000037	89.41815000000008								-95.55375000000004	86.90575000000001	44.68795		-67.34375
								79.49234999999999	-99.97695000000004														-19.44345000000004				102.26495	-89.93205	118.87704999999994	39.44114999999999				3.2184499999999616	101.77295000000004								-95.48335000000003	87.10775000000001	45.650649999999985		-65.89504999999997
								81.26845000000003	-99.95325000000003														-19.412750000000017				102.27535	-89.92034999999998		46.057249999999954				3.5665500000000065	107.76665000000003								-95.47635000000002	87.50885	48.31324999999998		-65.51284999999996
								82.12434999999999	-99.88165000000004														-16.14235000000002				102.30425000000002	-89.57634999999993		46.06804999999997				3.589849999999956	107.77435000000003								-95.46425000000005	87.98275000000001	50.95335		-65.50445000000002
								82.93335000000002	-99.46755000000002														-15.840250000000026				102.32504999999992	-89.55964999999992		46.08635000000004				3.6105499999999893	107.81605000000002								-95.24445000000003	88.18054999999998	52.44105000000002		-64.55335000000002
								82.94505000000004	-99.46055000000001														-15.827850000000012				103.12394999999992	-89.41044999999997		46.099249999999984				3.7699499999999944	107.83315000000005								-94.94885000000005	88.92585000000003	52.478549999999984		-63.85754999999995
								84.03645	-99.45175000000006														-15.362350000000049				103.14765	-89.39544999999998		46.11114999999995				3.8827499999999873	109.61865								-94.93225000000001	89.22845000000001	52.512249999999995		-62.631849999999986
								84.07005000000004	-99.43625000000003														-15.337750000000028				104.06375000000003	-89.04234999999994		46.41224999999997				3.8894500000000107	109.63505000000009								-94.91975000000002	89.35354999999998	52.52795000000003		-61.985450000000014
								84.09225000000004	-99.24515000000002														-15.312950000000058				104.10135000000002	-88.77054999999996		54.23455000000001				3.8972499999999854	109.64675								-94.67315000000002	89.59805	55.123950000000036		-61.97564999999997
								86.30484999999999	-99.17945000000003														-14.212450000000047				104.71024999999997	-88.75304999999992		54.24955				3.9036499999999705	110.90305000000001								-94.54485000000005	90.15935000000002	55.136450000000025		-61.954849999999965
								86.31665000000004	-99.02095000000003														-14.20255000000003				105.96934999999996	-88.06344999999999		55.88564999999994				3.9151500000000397	115.07385								-94.41425000000004	90.78595000000001	55.144949999999994		-61.94095000000004
								86.92685	-98.87395000000004														-14.190150000000017				106.22764999999993	-88.05714999999998		68.12794999999994				3.923249999999939	115.08695								-94.40215	90.98635000000002	55.153549999999996		-61.93124999999998
								86.94085000000001	-98.82865000000004														-13.75305000000003				106.99294999999995	-88.02604999999994		68.13665000000003				3.9318499999999403	115.97495000000004								-94.37865000000005	91.53545000000003	55.24655000000001		-61.58024999999998
								90.02535	-98.75525000000005														-13.735050000000058				107.29705000000001	-87.98264999999992		68.14824999999996				3.9415500000000065	117.15385000000003								-93.85245000000003	91.55565000000001	56.696349999999995		-61.559349999999995
								91.89205000000004	-98.74495000000002														-13.708950000000016				109.63244999999995	-87.63294999999994		75.67885000000001				4.055749999999989	117.17325000000005								-93.81115	91.75035000000003	57.852250000000026		-61.23844999999994
								92.75255000000004	-98.55485000000004														-12.684150000000045				109.64954999999998	-87.44374999999991		75.69115				4.082149999999956									-93.60055	92.19094999999999	58.23784999999998		-61.230749999999944
								94.96605	-98.54355000000004														-12.673250000000053				109.66584999999998	-87.33164999999997		81.27705000000003				4.201649999999972									-93.51955000000004	92.79795000000001	58.79145		-61.22365000000002
								97.84685000000002	-98.52985000000001														-12.639850000000024				109.68904999999995	-87.32174999999995		81.30555000000004				4.216649999999959									-93.03675000000004	93.22985	60.82864999999998		-60.53805
								102.22435000000002	-98.52145000000002														-11.709150000000022				111.17734999999993	-87.30795		81.99204999999995				4.2353500000000395									-92.95535000000001	93.63144999999997	60.83544999999998		-60.53035
								103.07575000000003	-98.34455000000003														-11.691550000000063				111.19704999999999	-87.00574999999992		83.24315000000001				4.441749999999956									-92.90645	93.84685000000002	60.86785000000003		-60.52175
								104.45945	-98.33115000000004														-11.430350000000033				113.14694999999995	-86.77324999999996		83.81214999999997				4.450649999999996									-92.89855	95.44794999999999	62.85725000000002		-59.541150000000016
								106.73355000000004	-98.23795000000001														-11.40115000000003				113.15964999999994	-86.13774999999998		83.82134999999994				4.5642500000000155									-92.89015	95.47994999999997	64.53215		-59.53234999999995
								106.73935	-98.20525000000004														-11.048150000000021				113.84514999999999	-85.76694999999995		83.83195				4.601750000000038									-92.46505000000002	95.98205000000002	65.28755000000001		-59.522749999999974
								106.75125000000003	-98.17205000000001														-10.203550000000064				114.66895	-85.75524999999993		86.04015000000004				4.608449999999948									-92.44205000000005	96.23644999999999	68.71064999999999		-58.95894999999996
								107.21995000000004	-98.02275000000003														-9.104750000000024				114.68475000000001	-85.74545		86.05165				4.62194999999997									-92.42865	96.92514999999997	68.72865000000002		-58.95015000000001
								108.75195000000002	-98.00715000000002														-8.729750000000024				117.34114999999997	-85.5230499999999		86.06264999999996				4.655449999999973									-92.40555	97.72404999999998	68.92605000000003		-58.43055000000004
								109.48644999999999	-97.89985000000001														-8.711150000000032				117.82624999999996	-85.50744999999995		86.07415000000003				4.662450000000035									-92.21415000000002	98.00035000000003	69.60155000000003		-58.28914999999995
								109.50365	-97.86815000000001														-8.699550000000045					-84.9537499999999		90.51085				4.709949999999935									-91.80985000000004	98.50045	70.86394999999999		-56.78385000000003
								110.77935000000002	-97.81555000000003														-6.781650000000013					-84.9315499999999		90.51954999999998				4.840649999999982									-91.78115000000003	98.82715000000002	70.89605		-56.77494999999999
								110.79804999999999	-97.68085000000002														-6.757650000000012					-84.79094999999995		93.82714999999996				4.846549999999979									-91.51395000000002	99.48185000000001	72.88555000000002		-56.76795000000004
								111.23525000000001	-97.55285000000003														-6.743850000000066					-84.77864999999997		99.86455000000001				4.923850000000016									-91.35945000000004	99.49964999999997	72.91084999999998		-56.75744999999995
								114.83385000000004	-97.40085000000005														-6.570550000000026					-84.77244999999994		99.87424999999996				4.958250000000021									-91.14965000000001	99.84744999999998	73.54765000000003		-56.747749999999996
								114.85485	-97.39205000000004														-5.16515000000004					-84.76284999999996		99.90054999999995				5.098049999999944									-91.13755000000003	100.51544999999999	73.55505		-55.246650000000045
								117.28765000000004	-97.38475000000005														-5.153750000000059					-84.74734999999998		105.08434999999997				5.13474999999994									-90.86465000000004	101.30545000000001	74.81074999999998		-55.20164999999997
								117.30085000000003	-97.24175000000002														-5.133150000000057					-84.42514999999992		105.09604999999999				5.424049999999966									-90.85475000000002	102.08285000000001	74.83224999999999		-55.19505000000004
								117.33245	-97.23435000000006														-4.951850000000036					-84.40794999999991		105.10834999999997				5.436450000000036									-90.83585000000005	102.34395	74.95075000000003		-55.18634999999995
									-97.22875000000005														-4.862750000000062					-83.72564999999997		108.92875000000004				5.495149999999967									-90.78805	102.91534999999999	75.33555000000001		-54.539750000000026
									-97.12015000000002														-4.853450000000066					-83.63024999999993		108.93944999999997				5.5017500000000155									-90.44955000000004	103.00934999999998	75.60745000000003		-52.938549999999964
									-97.08115000000004														-4.844750000000033					-83.51754999999991		109.00635				5.519649999999956									-90.06675000000001	103.31484999999998	76.48525000000001		-52.93094999999994
									-97.03195000000005														-4.804650000000038					-83.49514999999997		110.99974999999995				5.550650000000019									-89.75135	103.86525	76.54135000000002		-52.28245000000004
									-96.97695000000004														-4.7791500000000156					-83.07065		111.00864999999999				5.559949999999958									-89.14305000000002	104.27145000000002	78.75015000000002		-51.96815000000004
									-96.96745000000004														-4.76645000000002					-82.71465		112.38675				5.580249999999978									-89.12975	104.27924999999999	78.76255000000003		-51.96074999999996
									-96.95905000000005														-4.131150000000048					-82.2164499999999		113.82344999999998				5.589550000000031									-88.82375000000002	104.44475	78.85115000000002		-51.23675000000003
									-96.94925000000006														-4.110150000000033					-82.17274999999995		115.85884999999996				5.597250000000031									-88.65465	104.79655000000002	80.41865000000001		-51.229150000000004
									-96.74755000000005														-0.35095000000001164					-82.08195		119.96545000000003				5.816749999999956									-88.53685000000002	105.52454999999998	80.43414999999999		-51.220050000000015
									-96.73825000000005														-0.00395000000003165					-82.07184999999993						5.9310500000000275									-88.34495000000004	105.82294999999999	80.78305		-51.19764999999995
									-96.63335000000006														-0.0002500000000509317					-82.05314999999996						6.017550000000028									-88.32955000000004	106.58055000000002	81.20085		-50.403749999999945
									-96.62335000000002														0.003249999999979991					-81.97744999999998						6.027749999999969									-88.31355000000002	107.35244999999998	81.99945000000002		-50.39594999999997
									-96.61265000000003														0.005249999999932697					-81.52914999999996						6.035349999999994									-87.60665	107.49745000000001	86.06285000000003		-50.38625000000002
									-96.51375000000002														0.010350000000016735					-81.52184999999997						6.041150000000016									-87.44885000000005	107.50664999999998	86.69704999999999		-50.37734999999998
									-96.40385000000003														0.013749999999959073					-81.51175						6.051249999999982									-87.37295	107.71515	88.23795000000001		-48.63855000000001
									-96.12245000000001														0.017249999999989996					-81.50045						6.1116499999999405									-87.21055000000001	107.74374999999998	88.24554999999998		-48.61315000000002
									-96.03915000000006														0.020949999999970714					-81.4854499999999						6.116449999999986									-85.95605	108.62405000000001	88.25115		-47.066749999999956
									-95.94745000000006														0.024450000000001637					-81.45884999999998						6.125249999999937									-85.93995000000001	108.76825000000002	88.25934999999998		-47.05774999999994
									-95.91515000000004														0.028849999999920328					-81.44574999999998						6.1331500000000005									-85.88055000000003	109.01995	88.27474999999998		-44.999649999999974
									-95.89365000000004														0.032949999999914326					-81.4247499999999						6.187950000000001									-85.44075000000004	109.29514999999998	88.77765		-44.98625000000004
									-95.81935000000004														0.03784999999993488					-81.3980499999999						6.454150000000027									-85.42895000000004	110.59764999999999	88.78635000000003		-42.45135000000005
									-95.77705000000003														0.043849999999906686					-81.12114999999994						6.459949999999935									-85.39035000000001	110.61315000000002	93.27685000000002		-42.06605000000002
									-95.70345000000003														0.0494499999999789					-80.84294999999997						6.467750000000024									-85.37835000000001	113.24945000000002	93.49414999999999		-42.05745000000002
									-95.63625000000002														0.05504999999993743					-80.44254999999998						6.611549999999966									-85.09985	113.46064999999999	93.50565		-42.03385000000003
									-95.62395000000004														0.061649999999985994					-80.43345						6.626949999999965									-84.91405000000003	114.09764999999999	94.52665000000002		-42.021150000000034
									-95.61285000000004														0.06884999999999764					-80.35424999999998						6.686950000000024									-84.76385000000005	114.45355	99.58465000000001		-41.07974999999999
									-95.59745000000004														0.07914999999991323					-80.34375						6.7114500000000135									-84.40055000000001	114.95974999999999	99.61574999999999		-41.061649999999986
									-95.56585000000001														0.08825000000001637					-80.31494999999995						6.73154999999997									-84.39355	114.98494999999997	100.09665000000001		-41.035150000000044
									-95.55285000000003														0.10044999999990978					-80.30734999999993						6.900549999999953									-84.38575000000003	115.01605	102.90505000000002		-39.66965000000005
									-95.53905000000003														0.17424999999991542					-80.16575						6.953750000000014									-84.29825000000005	115.21855	105.08005000000003		-39.09495000000004
									-95.52545000000003														0.1928499999999076					-80.01644999999996						6.960849999999937									-84.28735	115.40024999999997	106.04615000000001		-39.08114999999998
									-95.35405000000003														1.0324499999999261					-79.3663499999999						7.30925000000002									-83.66875000000005	115.62914999999998	106.88544999999999		-39.05264999999997
									-95.33315000000005														1.2144499999999425					-79.32655						7.437049999999999									-83.65625	116.11115000000001	107.77715		-38.36074999999994
									-95.20005000000003														1.224649999999997					-79.08614999999998						7.450550000000021									-83.30445000000003	116.12765000000002	109.08294999999998		-38.324550000000045
									-94.98685000000006														1.329849999999965					-78.62275						7.471549999999979									-83.26025000000004	116.15935000000002	113.49695000000003		-37.59175000000005
									-94.94535000000002														1.471849999999904					-78.54345						7.675049999999942									-83.24085000000002	116.17304999999999	113.57915000000003		-37.58045000000004
									-94.83505000000002														1.8547499999999673					-78.51855						7.68444999999997									-82.89405000000005	116.77274999999997	113.58555000000001		-37.57224999999994
									-94.55015000000003														2.0829499999999825					-78.24474999999995						7.70354999999995									-82.20445000000001	116.83665000000002	113.59975000000003		-37.56325000000004
									-94.46185000000003														4.73314999999991					-78.14324999999997						7.764850000000024									-81.71135000000004	117.22514999999999	113.66764999999998		-36.52445
									-94.45375000000001														4.777749999999969					-77.78924999999992						7.845550000000003									-81.55545000000001	117.39474999999999	113.95044999999999		-36.50895000000003
									-94.43775000000005														4.94844999999998					-77.47884999999997						7.9211500000000115									-81.54065000000003	117.86135000000002	115.20085		-36.50125000000003
									-94.31875000000002														5.400849999999991					-77.12624999999991						7.9351500000000215									-81.08645000000001	118.23205000000002	115.21175		-35.903350000000046
									-94.26945000000006														5.412149999999997					-76.98464999999999						8.128150000000005									-80.86375000000004	118.26384999999999	115.21965		-35.84685000000002
									-94.25085000000001														5.424350000000004					-76.97044999999991						8.137650000000008									-80.63965000000002	118.52895000000001	115.23395		-35.82815000000005
									-94.13555000000002														5.792949999999905					-76.94644999999991						8.147749999999974									-80.27385000000004	119.77955000000003	115.54104999999998		-35.56314999999995
									-94.01085000000006														5.801349999999957					-76.73334999999997						8.159350000000018									-79.91725000000002		116.04264999999998		-34.547649999999976
									-93.99995000000001														5.812950000000001					-76.35394999999994						8.357049999999958									-79.64015		116.31565		-34.51445000000001
									-93.99415000000005														7.204149999999913					-76.31584999999995						8.367750000000001									-79.62905		117.13785000000001		-33.61685
									-93.95035000000001														7.743449999999939					-76.30054999999993						8.38334999999995									-79.61525		118.20065		-32.61964999999998
									-93.59745000000004														7.763449999999921					-75.87664999999993						8.719749999999976									-79.17125000000004		118.21044999999998		-32.43515000000002
									-93.58295000000004														8.480449999999905					-75.60735						8.731649999999945									-79.12445000000002				-32.41234999999995
									-93.57605000000007														8.505649999999946					-75.11514999999997						8.960450000000037									-78.53255000000001				-32.37485000000004
									-93.56495000000001														8.862449999999967					-75.10244999999998						8.965649999999982									-78.22485				-31.21085000000005
									-93.50145000000003														10.061749999999961					-75.0855499999999						8.972049999999967									-78.21545000000003				-31.20055000000002
									-93.34675000000004														11.281149999999911					-74.42854999999997						8.977149999999938									-78.07455000000004				-31.053350000000023
									-93.21835000000004														11.293549999999982					-74.4202499999999						8.983849999999961									-78.05845000000005				-31.045949999999948
									-92.95825000000002														11.32695000000001					-74.31404999999995						9.135850000000005									-77.96505000000002				-31.03875000000005
									-92.88105000000002														11.928549999999973					-74.2680499999999						9.157749999999965									-77.70835000000005				-31.00604999999996
									-92.86795000000006														11.960449999999923					-74.24024999999995						9.168450000000007									-77.45095000000003				-30.444349999999986
									-92.84645000000006														12.140449999999987					-74.10444999999993						9.178049999999985									-76.64245000000005				-30.43285000000003
									-92.72255000000001														12.174249999999915					-74.08614999999998						9.536950000000047									-76.62565000000001				-30.418450000000007
									-92.70615000000004														12.874649999999974					-73.93345						9.57224999999994									-76.04745000000003				-30.04925000000003
									-92.55995000000001														13.600950000000012					-73.73064999999997						9.581249999999955									-75.88155				-29.98244999999997
									-92.54785000000004														13.959049999999934					-73.4093499999999						9.735649999999964									-75.37455				-29.09355000000005
									-92.53875000000005														15.32605000000001					-73.31444999999997						9.74395000000004									-75.35275000000001				-29.087049999999977
									-92.47565000000003														15.340249999999969					-73.30094999999994						9.92184999999995									-75.27535				-29.07484999999997
									-92.46325000000002														15.354249999999979					-73.26585						9.929650000000038									-75.25025000000005				-29.06484999999998
									-92.45125000000002														16.09674999999993					-73.05004999999994						10.111049999999977									-74.53005000000002				-28.21124999999995
									-92.40645000000006														16.102949999999964					-73.02934999999991						10.189650000000029									-74.42565000000002				-28.20055000000002
									-92.39155000000005														16.110849999999914					-72.10464999999999						10.19844999999998									-74.39555000000001				-28.19055000000003
									-92.38235000000003														16.125249999999937					-71.87784999999997						10.21995000000004									-73.96035				-28.17655000000002
									-92.33425000000005														16.148149999999987					-71.37334999999996						10.231049999999982									-73.68015000000003				-24.767349999999965
									-92.26965000000001														16.197850000000017					-70.86685						10.268850000000043									-73.28625000000005				-24.74414999999999
									-92.26185000000004														16.208349999999996					-70.57724999999994						10.396250000000009									-73.02055000000001				-24.10125000000005
									-91.98735000000005														16.237750000000005					-70.0977499999999						10.439750000000004									-73.00545000000005				-24.095649999999978
									-91.82395000000002														16.76374999999996					-70.01974999999993						10.498849999999948									-72.99065000000002				-24.087549999999965
									-91.76485000000002														16.791349999999966					-70.01135						10.795049999999947									-72.71905000000004				-24.07185000000004
									-91.75265000000002														17.150649999999928					-69.99564999999996						10.801150000000007									-71.45715000000001				-24.063049999999976
									-91.74255000000005														17.32504999999992					-69.77234999999996						10.827750000000037									-71.44555000000003				-24.053250000000048
									-91.66415000000006														20.827049999999986					-69.7635499999999						10.849649999999997									-71.38725000000005				-24.043049999999994
									-91.59355000000005														22.71684999999991					-69.24854999999991						10.858749999999986									-70.92495000000002				-21.78054999999995
									-91.36855000000003														24.73404999999991					-69.23865						11.230350000000044									-70.91255000000001				-21.381150000000048
									-91.35195000000004														24.80854999999997					-68.67994999999996						11.240149999999971									-70.51305000000002				-21.32084999999995
									-91.17515000000003														28.128049999999917					-68.50564999999995						11.24675000000002									-70.25795000000005				-21.03985
									-91.16495000000003														28.137749999999983					-67.93954999999994						11.254350000000045									-69.83455000000004				-20.28264999999999
									-91.13255000000004														28.401449999999954					-67.93234999999993						11.261250000000018									-69.82165000000003				-20.26604999999995
									-90.82445000000001														28.846149999999966					-67.92094999999995						11.38734999999997									-69.78195000000005				-20.256650000000036
									-90.75085000000001														29.453949999999963					-67.76304999999991						11.433850000000007									-69.48935				-19.156749999999988
									-90.57535000000001														29.487349999999992					-67.42935						11.458549999999946									-69.32595000000003				-19.120949999999993
									-90.52775000000003														30.339349999999968					-67.37514999999996						11.469249999999988									-68.41495000000003				-17.598349999999982
									-90.34345000000002														30.382949999999937					-67.36344999999994						11.777150000000006									-68.39815000000004				-17.57624999999996
									-90.17535000000004														30.519849999999906					-67.21584999999993						11.968449999999962									-68.38805000000002				-17.29894999999999
									-90.04845000000006														31.093349999999987					-66.8210499999999						11.991949999999974									-68.37885				-16.18055000000004
									-89.97665000000006														31.323249999999916					-66.81054999999992						12.17814999999996									-68.00025000000005				-16.120450000000005
									-89.96975000000003														31.35865000000001					-66.11084999999991						12.18795									-67.17405000000002				-16.111549999999966
									-89.84405000000004														36.023849999999925					-66.05334999999991						12.205749999999966									-66.91885000000002				-16.10145
									-89.82085000000006														36.06484999999998					-65.82444999999996						12.22244999999998									-66.88045000000005				-16.091850000000022
									-89.81065000000007														38.00894999999991					-65.81295						12.230950000000007									-66.61975000000001				-16.075849999999946
									-89.79535000000004														38.01954999999998					-65.79924999999992						12.277849999999944									-66.55685				-15.216450000000009
									-89.65655000000004														38.924350000000004					-65.57984999999996						12.73784999999998									-65.73685				-12.501250000000027
									-89.51205000000004														38.93994999999995					-65.55584999999996						12.748849999999948									-65.72635000000002				-12.492349999999988
									-89.45415000000003														38.97174999999993					-65.42665						12.759050000000002									-65.70455000000004				-12.482849999999985
									-89.41535000000005														39.26574999999991					-65.12704999999994						12.788649999999961									-65.04185000000001				-12.132249999999999
									-89.40015000000005														40.29544999999996					-65.09934999999996						12.806349999999952									-62.84775000000002				-12.126350000000002
									-89.38955000000004														41.73524999999995					-65.08155						12.941450000000032									-62.80785000000003				-12.116049999999973
									-89.37945000000002														41.74394999999993					-64.97634999999991						13.012950000000046									-62.29055000000005				-12.10654999999997
									-89.28785000000005														41.900249999999915					-64.56264999999996						13.059650000000033									-62.27565000000004				-11.00305000000003
									-89.26845000000003														42.50464999999997					-64.47104999999999						13.06714999999997									-62.07805000000002				-8.903549999999996
									-89.22305000000006														42.62315000000001					-64.43994999999995						13.107150000000047									-62.06925000000001				-8.885250000000042
									-89.19375000000002														42.639749999999935					-64.3717499999999						13.193949999999973									-61.77165000000002				-4.376949999999965
									-89.04985000000005														42.831050000000005					-64.07344999999998						13.398850000000039									-61.75695000000002				-3.214050000000043
									-88.81905000000006														44.44704999999999					-63.83174999999994						13.647649999999999									-61.33475000000004				-3.2038499999999885
									-88.68385000000006														45.694349999999986					-63.82504999999992						13.656749999999988									-61.08185000000003				-3.002550000000042
									-88.62935000000004														45.703649999999925					-63.76574999999991						13.667550000000006									-60.97655000000003				-2.9900499999999965
									-88.58075000000002														46.82204999999999					-63.22474999999997						13.698949999999968									-60.79545000000002				-1.6607500000000073
									-88.50475000000006														46.839650000000006					-63.214149999999904						13.705249999999978									-59.52725000000004				-1.6514499999999543
									-88.48145000000005														46.85064999999997					-63.19614999999999						13.876449999999977									-59.514250000000004				-1.642150000000015
									-88.46335000000005														47.06065000000001					-63.11374999999998						14.328750000000014									-57.60305000000005				-1.6343500000000404
									-88.41995000000003														47.13074999999992					-63.10604999999998						14.338449999999966									-57.58495000000005				-0.07884999999998854
									-88.34285000000006														47.50905					-63.095449999999914						14.347350000000006									-57.571050000000014				-0.004050000000006548
									-88.05245000000002														47.520849999999996					-63.008449999999925						14.38474999999994									-57.422950000000014				-0.00035000000002582965
									-87.84915000000007														47.55284999999992					-62.83414999999991						14.392849999999953									-57.39235000000002				0.0026500000000169166
									-87.81725000000006														48.08344999999997					-62.03974999999991						14.561950000000024									-57.38655				0.005549999999971078
									-87.80395000000004														48.60494999999992					-62.021249999999895						14.576749999999947									-56.28765000000004				0.008450000000038926
									-87.76305000000002														48.61564999999996					-61.79345000000001						14.673750000000041									-56.26845000000003				0.01125000000001819
									-87.52195000000006														48.82024999999999					-61.73244999999997						14.888349999999946									-54.57095000000004				0.014049999999997453
									-87.42065000000002														48.83015					-61.50464999999997						14.991449999999986									-54.19965000000002				0.016949999999951615
									-87.28175000000005														48.838649999999916					-60.71244999999999						15.092750000000024									-54.05685				0.019850000000019463
									-87.19385000000005														48.97404999999992					-60.69745						15.126549999999952									-53.222650000000044				0.02285000000006221
									-87.03835000000004														50.34314999999992					-60.681749999999965						15.136150000000043									-51.773150000000044				0.02615000000002965
									-87.02405000000005														50.35185000000001					-59.2028499999999						15.180150000000026									-51.52355				0.02975000000003547
									-87.00615000000005														50.40625					-59.19024999999999						15.185950000000048									-50.88235000000003				0.03335000000004129
									-86.91355000000004														50.424249999999915					-58.94704999999999						15.192750000000046									-50.508050000000026				0.03735000000006039
									-86.85285000000005														50.43864999999994					-58.54984999999999						15.199349999999981									-50.25935000000004				0.041249999999990905
									-86.65225000000004														50.453449999999975					-58.53794999999991						15.499850000000038									-48.68035000000003				0.04645000000004984
									-86.64565000000005														50.47484999999995					-58.52864999999997						15.941850000000045									-48.36935				0.051050000000032014
									-86.63235000000003														52.768249999999966					-58.518249999999966						16.22555									-47.413850000000025				0.056150000000002365
									-86.40515000000005														57.533950000000004					-58.09304999999995						16.26705000000004									-47.399850000000015				0.0635499999999638
									-86.38345000000004														57.73924999999997					-58.08024999999998						16.275750000000016									-45.32045000000005				0.10114999999996144
									-86.25595000000004														57.75914999999998					-57.513349999999946						16.303350000000023									-45.304250000000025				0.14515000000005784
									-86.24065000000002														57.783649999999966					-57.05984999999998						16.309650000000033									-43.46885000000003				0.19124999999996817
									-86.10465000000005														57.814649999999915					-56.79404999999997						16.31645000000003									-42.396950000000004				0.3052500000000009
									-86.09625000000005														58.82854999999995					-56.59604999999999						16.334550000000036									-42.36435				0.3900499999999738
									-85.89865000000003														59.04864999999995					-56.58364999999992						16.366750000000025									-40.548850000000016				0.9458499999999503
									-85.88595000000004														59.18644999999992					-56.548349999999914						16.37594999999999									-40.29555000000005				0.953049999999962
									-85.81825000000003														59.20704999999998					-55.999149999999986						16.95505000000003									-39.135850000000005				0.96124999999995
									-85.80905000000001														59.92755					-55.91854999999998						16.965649999999982									-38.10175000000004				1.28125
									-85.67805000000004														59.94164999999998					-55.5162499999999						16.97365000000002									-36.727850000000046				2.5340499999999793
									-85.66675000000004														62.36534999999992					-55.479549999999904						16.98294999999996									-36.721450000000004				2.5426499999999805
									-85.65605000000005														62.37405000000001					-55.39554999999996						16.992449999999963									-36.71055000000001				2.681850000000054
									-85.58615000000003														63.70234999999991					-55.36624999999992						17.004350000000045									-36.23425000000003				3.3137500000000273
									-85.46695000000005														63.71195					-55.328649999999925						17.013349999999946									-36.220050000000015				3.3785500000000184
									-85.39905000000005														63.74654999999996					-55.031549999999925						17.118150000000014									-35.32085000000001				3.680849999999964
									-85.37245000000001														63.94864999999993					-54.74644999999998						17.139749999999935									-34.82815000000005				4.367349999999988
									-85.35415000000006														65.30205000000001					-54.698249999999916						17.18954999999994									-34.82085000000001				6.329849999999965
									-85.26545000000004														65.3545499999999					-54.62824999999998						17.43055000000004									-34.81245000000001				6.339249999999993
									-85.22055000000006														65.45414999999991					-54.620450000000005						17.44214999999997									-34.80315000000002				6.438850000000002
									-85.21425000000005														65.63384999999994					-54.60834999999997						17.45384999999999									-34.43005000000005				6.881949999999961
									-85.18495000000001														66.20655					-54.120649999999955						17.461149999999975									-34.20985000000002				6.887950000000046
									-85.16715000000005														67.34694999999999					-54.015949999999975						17.855549999999994									-33.121050000000025				6.899450000000002
									-85.12735000000004														67.36344999999994					-54.00644999999997						17.863849999999957									-33.10985000000005				6.907050000000027
									-85.03075000000001														69.52724999999998					-53.74624999999992						18.259149999999977									-32.37885				7.843050000000062
									-85.02055000000001														69.54665					-53.41395						18.426349999999957									-32.37055000000004				7.854349999999954
									-84.76955000000004														69.70054999999991					-53.37984999999992						18.512650000000008									-32.25065000000001				7.8971500000000106
									-84.63205000000005														70.40834999999993					-52.782749999999965						18.53864999999996									-31.65485000000001				7.90764999999999
									-84.61475000000002														72.00855000000001					-52.771049999999946						18.712049999999977									-31.64295000000004				9.00464999999997
									-84.50475000000006														72.02384999999992					-51.91215						18.72154999999998									-31.300850000000025				10.98275000000001
									-84.46315000000004														73.96195					-51.43724999999995						18.73834999999997									-29.912350000000004				11.069349999999986
									-84.43015000000003														73.97204999999997					-51.181949999999915						18.770149999999944									-29.902250000000038				11.082049999999981
									-84.31785000000002														73.99775					-51.05354999999997						18.82235000000003									-29.883050000000026				12.81065000000001
									-84.18795000000006														74.31065000000001					-51.032749999999965						18.954250000000002									-29.45765				13.76355000000001
									-84.17255000000006														74.31994999999995					-50.94724999999994						18.96645000000001									-28.980250000000012				13.773450000000025
									-83.91695000000004														74.55724999999995					-50.928049999999985						18.97804999999994									-28.77955000000003				13.77985000000001
									-83.90175000000005														75.18115					-50.530149999999935						19.17904999999996									-28.763350000000003				13.785550000000057
									-83.88555000000002														75.74984999999992					-50.3776499999999						19.184949999999958									-28.612950000000012				13.791950000000043
									-83.80805000000004														79.90924999999993					-50.34134999999992						19.191349999999943									-28.587950000000035				13.79785000000004
									-83.78595000000001														80.73754999999994					-49.93844999999999						19.355350000000044									-27.98305000000005				15.426649999999995
									-83.62725000000006														80.83384999999998					-49.82515000000001						19.406849999999963									-27.92505				17.856449999999995
									-83.50305000000003														82.80025					-49.79994999999997						19.512650000000008									-27.91035000000005				18.913250000000062
									-83.38865000000004														82.81174999999996					-49.588750000000005						19.559849999999983									-27.484550000000013				21.543350000000032
									-83.30645000000004														82.86174999999992					-49.310749999999985						19.56785000000002									-26.590750000000014				22.700649999999996
									-83.29975000000002														83.16454999999996					-48.789049999999975						19.659449999999993									-26.10115000000002				22.710649999999987
									-83.28855000000004														84.44764999999995					-48.338649999999916						19.807649999999967									-26.086250000000007				24.20564999999999
									-83.18435000000005														84.46844999999996					-48.03584999999998						19.87794999999994									-25.951350000000048				24.214849999999956
									-83.16675000000004														87.00054999999998					-47.74744999999996						20.471949999999993									-25.829050000000052				25.61685
									-83.10945000000004														87.69454999999994					-47.73884999999996						20.47874999999999									-25.813450000000046				25.62715000000003
									-83.09965000000005														89.43454999999994					-47.72484999999995						20.489749999999958									-25.090850000000046				25.634450000000015
									-83.00195000000002														90.26855					-47.71244999999999						20.49765000000002									-24.902250000000038				25.643550000000005
									-82.76325000000003														91.38554999999997					-47.28634999999997						20.771049999999946									-24.330550000000017				25.665449999999964
									-82.75645000000003														91.43295					-47.27945						20.78615000000002									-24.107150000000047				28.193949999999973
									-82.72775000000001														91.46304999999995					-47.264549999999986						20.811450000000036									-24.082050000000038				30.398649999999975
									-82.71535000000006														91.8948499999999					-47.003150000000005						20.840450000000033									-22.531650000000013				31.299350000000004
									-82.31415000000004														91.90535					-45.77805000000001						20.873649999999998									-22.508550000000014				31.320050000000037
									-82.25465000000003														91.91494999999998					-45.307050000000004						21.065249999999992									-22.468950000000007				31.340749999999957
									-82.23355000000004														92.28784999999993					-45.21854999999994						21.268050000000017									-22.173050000000046				31.34865000000002
									-82.22305000000006														92.61455000000001					-45.14364999999998						21.651749999999993									-22.158450000000016				31.359050000000025
									-82.20085000000006														92.63364999999999					-44.627149999999915						21.683149999999955									-20.476650000000006				31.37405000000001
									-82.18965000000003														94.56295					-44.41504999999995						21.79665									-19.85145				33.93245000000002
									-82.10555000000005														94.58634999999992					-43.875749999999925						21.825150000000008									-19.844250000000045				33.99185
									-82.09505000000001														94.60764999999992					-43.65084999999999						22.192049999999995									-19.435450000000003				36.14945
									-82.08185000000003														95.02494999999999					-43.4786499999999						22.43184999999994									-18.54865000000001				36.16224999999997
									-82.06855000000002														95.04435000000001					-43.462749999999915						22.589449999999943									-18.530850000000044				36.17044999999996
									-82.05855000000003														95.07554999999991					-43.34184999999991						22.602949999999964									-18.521650000000022				36.17854999999997
									-82.00425000000001														95.52794999999992					-43.201349999999934						22.620249999999942									-18.25365000000005				39.00705000000005
									-81.92685000000006														97.66764999999998					-42.17654999999991						22.652849999999944									-17.79445000000004				39.013149999999996
									-81.77635000000004														107.48164999999995					-42.16714999999999						23.154049999999984									-17.786550000000034				40.908950000000004
									-81.76955000000004														107.49114999999995					-42.04214999999999						23.296749999999975									-17.76065				41.03925000000004
									-81.76025000000004														109.51734999999996					-41.92324999999994						23.311849999999936									-17.74815000000001				41.05245000000002
									-81.74455000000006														109.5343499999999					-41.37014999999997						23.34164999999996									-16.854150000000004				41.953449999999975
									-81.73275000000001														111.12034999999992					-41.21854999999994						23.51615000000004									-16.825850000000003				41.96074999999996
									-81.63025000000005														111.14144999999996					-41.20544999999993						23.58254999999997									-16.571450000000027				41.972650000000044
									-81.46785000000006														112.47164999999995					-40.92484999999999						23.758749999999964									-15.63375000000002				41.987750000000005
									-81.38935000000004														114.13884999999993					-40.91215						24.129749999999945									-14.497150000000033				46.41425000000004
									-81.38315000000006														114.16985					-40.41954999999996						24.16504999999995									-13.852450000000033				46.42494999999997
									-81.36665000000005														114.74944999999991					-40.282949999999914						24.676649999999995									-13.474850000000004				46.435749999999985
									-81.35785000000004														115.3468499999999					-40.26954999999998						24.683449999999993									-12.611050000000034				46.46315000000004
									-81.34575000000007														115.36234999999999					-40.06124999999997						24.694549999999936									-11.870850000000019				46.95654999999999
									-81.25585000000007														115.37244999999996					-40.051649999999995						24.88485000000003									-7.885250000000042				46.96424999999999
									-81.05465000000004														115.44824999999992					-40.01414999999997						25.25954999999999									-7.745750000000044				46.97905000000003
									-80.95375000000001														116.59584999999993					-39.83314999999993						25.268850000000043									-7.359950000000026				47.21555000000001
									-80.71885000000003														116.60584999999992					-39.82184999999993						25.611149999999952									-7.349750000000029				48.662450000000035
									-80.58805000000007														117.30814999999996					-39.62354999999991						25.625850000000014									-7.055350000000033				48.67044999999996
									-80.55415000000005														117.79194999999993					-39.37374999999997						25.643550000000005									-6.6582500000000095				48.68344999999999
									-80.38315000000006														117.8015499999999					-39.36494999999991						26.005149999999958									-5.126650000000041				49.015949999999975
									-80.34495000000004														117.81774999999993					-39.11794999999995						26.058750000000032									-3.843250000000012				49.03125
									-80.27465000000007														117.87495000000001					-38.95004999999992						26.468650000000025									-3.8353500000000054				50.08815000000004
									-80.24235000000004																			-38.93494999999996						26.90084999999999									-1.8183500000000095				50.096250000000055
									-80.23365000000001																			-38.751249999999914						26.910750000000007									0.013449999999920692				55.289750000000026
									-80.17775000000006																			-38.740749999999935						26.918750000000045									0.020549999999957436				56.322250000000054
									-80.08075000000002																			-38.33394999999996						26.93304999999998									0.02694999999994252				56.33045000000004
									-80.00235000000004																			-38.24784999999997						27.03215									0.035149999999930515				56.339450000000056
									-79.99205000000006																			-37.47984999999994						27.346450000000004									0.04174999999997908				56.35085000000004
									-79.98055000000005																			-37.452049999999986						27.359950000000026									0.05234999999993306				56.35895000000005
									-79.95865000000003																			-37.44054999999992						27.389350000000036									0.06285000000002583				57.874450000000024
									-79.93575000000004																			-37.43004999999994						27.78245000000004									0.450649999999996				60.268749999999955
									-79.87825000000004																			-37.32164999999998						27.952049999999986									0.4569500000000062				61.450450000000046
									-79.83475000000004																			-37.30774999999994						27.980350000000044									0.4641500000000178				62.185249999999996
									-79.65475000000004																			-36.778749999999945						27.99154999999996									0.9610500000000002				62.19905000000006
									-79.62555000000003																			-36.76675						28.04034999999999									1.074549999999931				62.22524999999996
									-79.59995000000004																			-36.23874999999998						28.25215000000003									1.9296499999999241				62.23434999999995
									-79.58805000000007																			-36.22984999999994						28.351249999999936									2.146949999999947				62.48725000000002
									-79.52135000000004																			-36.04594999999995						28.512249999999995									2.497949999999946				63.28444999999999
									-79.49935000000005																			-36.03374999999994						28.554449999999974									2.5094500000000153				63.29944999999998
									-79.19885000000005																			-35.78684999999996						28.814250000000015									2.6190500000000156				63.34294999999997
									-79.18535000000003																			-35.774749999999926						28.901650000000018									2.6413499999999885				65.83675000000005
									-79.17265000000003																			-35.42584999999997						29.297050000000013									2.7949499999999716				65.84344999999996
									-78.98345000000006																			-35.41464999999994						29.311249999999973									2.8417499999999336				66.10825
									-78.96585000000005																			-34.78864999999996						30.007049999999936									2.85024999999996				66.11665000000005
									-78.95575000000002																			-34.778949999999895						30.43705									2.859550000000013				67.46825000000001
									-78.87055000000004																			-34.76704999999993						30.45614999999998									2.8836499999999887				67.47664999999995
									-78.86185000000006																			-34.66714999999999						31.026550000000043									3.1952499999999873				67.49014999999997
									-78.85165000000006																			-34.64855						31.044449999999983									3.2641499999999724				67.54305
									-78.70985000000002																			-34.63524999999993						31.112949999999955									3.7458500000000186				67.56394999999998
									-78.66945000000004																			-34.4673499999999						31.144649999999956									3.7682499999999663				71.81005000000005
									-78.64885000000004																			-34.26374999999996						31.431349999999952									3.779350000000022				71.85715000000005
									-78.56235000000004																			-34.25794999999994						32.08775000000003									4.701349999999934				73.32015000000001
									-78.25205000000005																			-34.25045						32.59825000000001									5.709449999999947				73.32905000000005
									-78.19015000000002																			-34.0180499999999						32.825450000000046									6.03004999999996				73.86445000000003
									-78.12305000000003																			-34.00894999999991						32.84074999999996									6.05054999999993				73.87535000000003
									-78.02345000000003																			-33.99924999999996						33.651449999999954									6.598949999999945				73.89625000000001
									-77.97745000000003																			-33.16334999999992						33.66025000000002									6.619550000000004				76.05095000000006
									-77.97175000000004																			-33.152649999999994						33.67335000000003									7.289949999999976				76.06955000000005
									-77.83015000000006																			-32.15814999999998						33.71444999999994									7.300949999999943				76.08135000000004
									-77.76565000000005																			-32.14765						34.06034999999997									7.312149999999974				76.50495000000001
									-77.53485000000006																			-32.11704999999995						34.21415000000002									7.3264500000000226				76.51724999999999
									-77.51105000000001																			-32.09114999999997						34.28354999999999									7.95474999999999				76.52615000000003
									-77.32115000000005																			-31.830150000000003						34.29205000000002									8.27985000000001				77.78994999999998
									-77.26085000000006																			-31.16904999999997						34.953449999999975									8.64504999999997				77.80555000000004
									-77.18225000000001																			-31.15994999999998						35.46915000000001									9.117349999999988				77.81444999999997
									-77.11585000000002																			-30.756749999999897						35.96294999999998									9.12984999999992				77.82285000000002
									-76.68545000000006																			-30.747749999999996						37.35005000000001									9.311349999999948				77.83254999999997
									-76.67085000000003																			-30.73854999999992						37.366449999999986									9.344749999999976				78.38554999999997
									-76.65605000000005																			-30.59484999999995						37.41195000000005									9.643050000000017				79.11095
									-76.63015000000001																			-30.362649999999917						37.43375000000003									9.752849999999967				79.11535000000003
									-76.51605000000006																			-30.113149999999905						37.61805000000004									9.773950000000013				79.12064999999996
									-76.48975000000002																			-30.094349999999963						37.699749999999995									10.05824999999993				79.12654999999995
									-76.21345000000002																			-30.084549999999922						37.80764999999997									10.068849999999998				79.13104999999996
									-76.19975000000005																			-29.59624999999994						37.81454999999994									10.405250000000024				83.36964999999998
									-76.17355000000003																			-29.587850000000003						37.83325000000002									10.419750000000022				83.39425000000006
									-76.07565000000005																			-29.57734999999991						38.10194999999999									11.137049999999931				83.40115000000003
									-75.89575000000002																			-29.3681499999999						38.663749999999936									11.159350000000018				83.42314999999996
									-75.88505000000004																			-29.350849999999923						38.886949999999956									12.336349999999925				83.48915
									-75.79645000000005																			-28.543450000000007						38.896150000000034									12.35164999999995				86.27584999999999
									-75.78635000000003																			-28.535249999999905						39.131849999999986									12.526949999999943				86.28515000000004
									-75.72005000000001																			-28.517049999999927						39.577249999999935									13.118849999999952				86.30124999999998
									-75.67275000000006																			-27.58084999999994						40.17285000000004									13.13085000000001				86.32164999999998
									-75.59245000000004																			-27.561349999999948						40.38495									13.144450000000006				87.95124999999996
									-75.51035000000002																			-27.05284999999992						41.365549999999985									13.622749999999996				95.00545
									-75.49915000000004																			-27.044749999999908						41.402150000000006									13.874050000000011				95.01525000000004
									-75.49155000000002																			-27.03494999999998						41.414949999999976									14.292249999999967				95.70595000000003
									-75.33755000000002																			-27.0248499999999						42.42004999999995									14.30015000000003				96.36104999999998
									-75.32715000000002																			-27.016750000000002						42.458349999999996									15.227350000000001				96.36905000000002
									-75.30745000000002																			-27.005849999999896						43.39054999999996									15.250549999999976				97.06565
									-75.27815000000004																			-26.75114999999994						43.79824999999994									15.85674999999992				97.07574999999997
									-75.22005000000001																			-26.186349999999948						44.394450000000006									16.88334999999995				97.97754999999995
									-75.17445000000004																			-26.177749999999946						45.00895000000003									17.20704999999998				97.99064999999996
									-75.14195000000007																			-25.19754999999998						45.01795000000004									17.547450000000026				98.01374999999996
									-74.89985000000001																			-25.190149999999903						45.03724999999997									17.560749999999985				98.02265
									-74.78435000000002																			-25.176549999999907						45.04824999999994									17.56994999999995				98.03245000000004
									-74.70975000000004																			-25.16764999999998						46.14544999999998									17.583549999999946				98.04004999999995
									-74.60465000000005																			-24.58594999999991						46.546550000000025									17.594150000000013				100.93214999999998
									-74.40015000000005																			-24.580150000000003						47.59574999999995									17.708849999999984				100.94295
									-74.28615000000002																			-24.5710499999999						47.80944999999997									17.717449999999985				100.95344999999998
									-74.21595000000002																			-24.353649999999902						47.83714999999995									18.915750000000003				100.96124999999995
									-74.17425000000003																			-22.67604999999992						47.85185000000001									18.92814999999996				100.97365000000002
									-74.00965000000002																			-22.662849999999935						47.86474999999996									19.04385000000002				101.01234999999997
									-73.82975000000005																			-22.647949999999923						47.873249999999985									19.360950000000003				101.19605000000001
									-73.80395000000004																			-22.626249999999914						49.796449999999936									19.372049999999945				101.20664999999997
									-73.66735000000006																			-22.28884999999991						49.94044999999994									19.38734999999997				101.68205
									-73.64845000000003																			-22.27934999999991						50.95844999999997									20.366449999999986				101.69195000000002
									-73.44165000000004																			-22.26884999999993						52.09624999999994									20.92655000000002				102.89485000000002
									-73.42035000000004																			-22.251949999999965						52.13514999999995									20.93844999999999				103.53575000000001
									-73.40135000000004																			-21.95914999999991						52.147249999999985									21.996149999999943				103.55185000000006
									-73.35785000000004																			-21.494749999999954						52.57365000000004									22.035549999999944				107.08135000000004
									-73.32075000000003																			-21.488149999999905						52.96034999999995									23.04755				107.08934999999997
									-73.18575000000004																			-21.48264999999992						53.49234999999999									23.074049999999943				107.09744999999998
									-73.11515000000003																			-21.473250000000007						53.81105000000002									23.29314999999997				107.10834999999997
									-73.10095000000001																			-21.46664999999996						54.36234999999999									23.63384999999994				108.28565000000003
									-72.95565000000005																			-21.436549999999897						54.84725000000003									23.64904999999999				111.09875
									-72.92355000000003																			-21.10564999999997						54.85855000000004									23.67014999999992				111.11705000000006
									-72.91335000000004																			-20.780749999999898						56.06404999999995									24.10304999999994				114.74955
									-72.82755000000003																			-20.77265						56.08704999999998									24.58325000000002				115.38895000000002
									-72.81365000000005																			-20.16814999999997						56.098550000000046									25.021650000000022				115.41555000000005
									-72.66255000000001																			-20.16014999999993						56.14205000000004									26.118749999999977				115.42575
									-72.65005000000002																			-19.991249999999923						56.48905000000002									26.19214999999997				115.44065
									-72.58475000000004																			-19.909149999999954						57.45425									28.640549999999962				115.45965000000001
									-72.56295000000006																			-19.89224999999999						57.50864999999999									30.857849999999985				116.74125000000004
									-72.44885000000005																			-19.393949999999904						57.72204999999997									30.881849999999986				116.75405
									-72.26255000000003																			-18.79334999999992						61.38525000000004									30.947149999999965				116.76075000000003
									-72.09185000000002																			-18.488849999999957						61.398649999999975									31.416650000000004				116.80615
									-71.98605000000003																			-18.475749999999948						62.32764999999995									31.42604999999992				119.00755000000004
									-71.78675000000004																			-18.460249999999974						62.61424999999997									32.185949999999934				119.01435000000004
									-71.76035000000002																			-18.45335						62.62614999999994									32.19864999999993
									-71.75295000000006																			-17.904549999999972						63.08905000000004									33.69754999999998
									-71.73085000000003																			-17.453049999999962						63.108049999999935									35.839849999999956
									-71.49855000000002																			-17.439049999999952						63.46474999999998									35.85474999999997
									-71.46535000000006																			-17.408950000000004						63.48734999999999									36.18745000000001
									-71.36595000000005																			-17.38054999999997						63.50974999999994									37.253349999999955
									-71.35555000000005																			-16.756449999999973						64.94825000000003									37.30174999999997
									-71.11905000000002																			-16.733049999999935						64.95815000000005									37.317049999999995
									-71.10515000000004																			-16.194349999999986						64.97784999999999									37.33164999999997
									-71.01625000000001																			-15.392749999999978						65.00114999999994									38.65464999999995
									-70.97925000000004																			-15.383449999999925						65.02895000000001									38.79925000000003
									-70.78145000000006																			-15.314149999999927						66.24254999999994									41.80964999999992
									-70.76285000000001																			-15.099549999999908						66.25715000000002									42.20004999999992
									-70.68245000000002																			-15.085649999999987						66.31444999999997									43.08235000000002
									-70.40795000000003																			-14.448350000000005						66.80915000000005									43.094049999999925
									-70.04705000000001																			-14.437849999999912						68.18034999999998									43.619050000000016
									-69.95095000000003																			-14.126549999999952						68.64514999999994									44.928949999999986
									-69.76915000000002																			-14.113249999999994						68.66044999999997									44.97034999999994
									-69.75715000000002																			-11.213049999999953						68.71294999999998									44.987049999999954
									-69.73705000000001																			-10.315650000000005						68.73915									45.08515
									-69.72035000000005																			-10.301049999999918						72.32204999999999									53.13995
									-69.68645000000004																			-10.036249999999995						72.44785000000002									53.18234999999993
									-69.66405000000003																			-8.938749999999914						73.48585000000003									54.25305000000003
									-69.65405000000004																			-8.874249999999961						73.49504999999999									54.442049999999995
									-69.63595000000004																			-8.862649999999917						73.53014999999994									55.26535000000001
									-69.50265000000002																			-8.848949999999945						73.55385000000001									55.919149999999945
									-69.44735000000003																			-8.724149999999895						73.82844999999998									56.21275000000003
									-69.43495000000001																			-7.715449999999919						75.40514999999994									56.31745000000001
									-69.22985000000006																			-7.704649999999901						75.52964999999995									57.33744999999999
									-69.18025000000006																			-7.685149999999908						75.68764999999996									57.36484999999993
									-68.92875000000004																			-7.662349999999947						75.83405000000005									58.85514999999998
									-68.91495000000003																			-7.641849999999977						75.95164999999997									58.87334999999996
									-68.86575000000005																			-7.186149999999998						77.47744999999998									59.231449999999995
									-68.85325000000006																			-7.178649999999948						82.21164999999996									59.97595000000001
									-68.68965000000003																			-7.165049999999951						83.88255000000004									59.99635000000001
									-68.65315000000004																			-6.995149999999967						83.90284999999994									60.69285000000002
									-68.42485000000005																			-6.724649999999997						83.92354999999998									62.17184999999995
									-68.22685000000001																			-6.717949999999973						84.42345									62.595950000000016
									-68.12775000000005																			-6.710849999999937						86.89445									62.96044999999992
									-68.04465000000005																			-6.69864999999993						86.91824999999994									62.97825
									-67.92845000000005																			-6.389549999999986						86.93984999999998									63.37524999999994
									-67.91725000000002																			-6.282249999999976						88.58794999999998									63.41814999999997
									-67.89905000000005																			-6.274649999999951						88.91224999999997									63.43214999999998
									-67.80695000000003																			-6.253549999999905						88.94735000000003									63.53174999999999
									-67.68915000000004																			-6.233349999999973						88.95515									65.00125000000003
									-67.49525000000006																			-6.046349999999961						88.96505000000002									65.38225
									-67.28555000000006																			-5.775350000000003						88.98865									65.39064999999994
									-67.20525000000004																			-5.764149999999972						88.99945000000002									65.40154999999993
									-67.18085000000002																			-5.741149999999948						89.03165000000001									65.52395000000001
									-67.03875000000005																			-4.425949999999943						93.49064999999996									65.54165
									-66.91895000000005																			-4.110249999999951						94.56415000000004									65.56015000000002
									-66.81375000000003																			-3.4848499999999376						94.57735000000002									66.29184999999995
									-66.80235000000005																			-3.338449999999966						94.61754999999994									68.46735000000001
									-66.73805000000004																			-3.00324999999998						95.54094999999995									68.90895
									-66.33465000000001																			-2.1887499999999136						97.13705000000004									68.91774999999996
									-66.31435000000005																			-2.1576499999999896						97.25684999999999									71.19434999999999
									-66.27745000000004																			-1.9947499999999536						97.31394999999998									71.23704999999995
									-66.26375000000002																			-1.9812499999999318						99.88234999999997									71.49124999999992
									-65.97305000000006																			-1.9450499999999238						99.89625000000001									71.50574999999992
									-65.84665000000001																			-1.925049999999942						100.36344999999994									71.84154999999998
									-65.83395000000002																			-1.4938499999999522						102.70354999999995									74.47984999999994
									-65.82115000000005																			-1.352649999999926						102.77694999999994									74.97334999999998
									-65.80305000000004																			-1.3352499999999736						104.00154999999995									76.53715
									-65.77495000000005																			-1.323849999999993						106.57114999999999									76.56684999999993
									-65.70175000000006																			-0.526149999999916						106.58584999999994									76.58444999999995
									-65.54225000000002																			-0.38474999999994						107.03914999999995									78.59434999999996
									-65.36455000000007																			-0.26064999999994143						107.09315000000004									82.32385
									-65.29125000000005																			0.009050000000002001						108.33225000000004									82.92414999999994
									-65.17205000000001																			0.015650000000050568						108.39334999999994									82.94444999999996
									-65.15935000000002																			0.02755000000001928						108.41864999999996									85.48654999999997
									-64.86595000000005																			0.04105000000004111						108.77935000000002									85.51805000000002
									-64.79495000000003																			0.058650000000056934						108.98275000000001									86.66745000000003
									-64.74985000000004																			0.19725000000005366						109.91205000000002									86.92385000000002
									-64.74205000000006																			0.8684500000000526						111.28234999999995									88.33294999999998
									-64.55565000000001																			0.8829500000000507						111.33064999999999									89.22534999999993
									-64.48605000000003																			0.9074500000000398						112.51935000000003									89.86354999999992
									-64.47535000000005																			0.9227500000000646						112.55825000000004									89.88715000000002
									-64.46495000000004																			1.490350000000035						113.74895000000004									89.89544999999998
									-64.34705000000002																			2.1466500000000224						116.18145000000004									90.44024999999999
									-64.31295000000006																			2.6324500000000626						116.19394999999997									90.92764999999997
									-64.26865000000004																			2.644049999999993						117.01594999999998									90.93944999999997
									-64.22525000000002																			2.6629500000000235						117.20564999999999									90.95714999999996
									-64.21475000000004																			2.9933500000000777						119.64125000000001									93.28004999999996
									-64.18165000000005																			3.2428500000000895															93.67874999999992
									-64.13225000000006																			3.5336500000000797															93.68875000000003
									-64.10075000000006																			4.239950000000022															93.70074999999997
									-64.08635000000004																			4.257249999999999															93.70894999999996
									-64.07585000000006																			4.643550000000005															93.71534999999994
									-64.05685000000005																			5.331350000000043															93.72145
									-64.00045000000006																			6.1594499999999925															93.73725000000002
									-63.91395000000006																			6.401950000000056															95.03414999999995
									-63.78565000000003																			6.923550000000091															95.05835000000002
									-63.760050000000035																			7.2872500000000855															95.07684999999992
									-63.72745000000003																			7.299650000000042															95.59095000000002
									-63.71605000000005																			7.330150000000003															96.50635
									-63.699850000000026																			7.396450000000073															96.52454999999998
									-63.68655000000001																			7.832750000000033															97.21134999999992
									-63.66495000000003																			7.9614500000000135															99.09214999999995
									-63.56135000000006																			7.970350000000053															101.29144999999994
									-63.55025000000006																			7.986350000000016															102.45854999999995
									-63.36715000000004																			8.881950000000074															102.47124999999994
									-63.35775000000001																			8.893750000000068															106.62805000000003
									-63.17775000000006																			9.057150000000092															106.64125000000001
									-63.07205000000005																			9.273750000000064															106.65985
									-62.90895000000006																			9.66495000000009															106.68124999999998
									-62.85005000000001																			10.024250000000052															108.45764999999994
									-62.83545000000004																			10.03755000000001															108.46944999999994
									-62.819150000000036																			10.327550000000087															108.50175000000002
									-62.72965000000005																			10.474750000000085															109.47884999999997
									-62.57835000000006																			10.503850000000057															111.64594999999997
									-62.566850000000045																			10.514949999999999															111.74784999999997
									-62.368250000000046																			10.869450000000029															112.14604999999995
									-62.332850000000064																			10.883750000000077															113.04665
									-62.300850000000025																			10.894949999999994															113.09034999999994
									-62.24685000000005																			11.188150000000064															113.61865
									-62.22045000000003																			11.805450000000064															115.48154999999997
									-62.21035000000006																			11.835149999999999															115.50725
									-62.20485000000002																			12.043949999999995															118.28224999999998
									-62.19025000000005																			12.06835000000001															118.31224999999995
									-62.06615000000005																			13.062350000000038															118.50824999999998
									-61.86955000000006																			13.304950000000076															119.49685
									-61.775450000000035																			13.317350000000033															119.96434999999997
									-61.724350000000015																			13.402649999999994
									-61.68515000000002																			13.68405000000007
									-61.49905000000001																			14.255050000000097
									-61.465850000000046																			14.279250000000047
									-61.446050000000014																			14.828250000000025
									-61.19535000000002																			15.271250000000009
									-61.184150000000045																			15.465450000000033
									-61.08955000000003																			16.444950000000063
									-61.08055000000002																			16.461550000000102
									-61.01525000000004																			16.493650000000002
									-60.95025000000004																			17.797950000000014
									-60.88535000000002																			18.01845000000003
									-60.83415000000002																			18.032750000000078
									-60.56735000000003																			18.535349999999994
									-60.55535000000003																			19.28735000000006
									-60.54625000000004																			19.316250000000082
									-60.52645000000001																			20.001250000000027
									-60.499550000000056																			20.032050000000027
									-60.41265000000004																			20.147350000000074
									-60.40175000000005																			20.666750000000093
									-60.344850000000065																			21.797950000000014
									-60.25675000000001																			22.554250000000025
									-60.15885000000003																			23.346250000000055
									-60.150450000000035																			23.809349999999995
									-60.044550000000015																			24.649850000000015
									-59.870250000000055																			25.7174500000001
									-59.85185000000001																			25.730549999999994
									-59.76785000000001																			25.771150000000034
									-59.561150000000055																			26.184150000000045
									-59.536850000000015																			26.238350000000082
									-59.39835000000005																			28.042650000000094
									-59.33535000000006																			28.060550000000035
									-59.313150000000064																			28.08185000000003
									-59.29985000000005																			28.803550000000087
									-59.22285000000005																			28.81185000000005
									-59.21265000000005																			28.82395000000008
									-59.038850000000025																			29.009050000000002
									-58.83215000000001																			29.205350000000067
									-58.711250000000064																			29.860450000000014
									-58.699850000000026																			30.025750000000016
									-58.68285000000003																			30.74745000000007
									-58.19025000000005																			31.319850000000088
									-58.11385000000001																			31.669750000000022
									-57.98435000000006																			31.738550000000032
									-57.940450000000055																			32.75675000000001
									-57.793150000000026																			32.783950000000004
									-57.67025000000001																			32.80765000000008
									-57.63625000000002																			33.59055000000001
									-57.623950000000036																			34.61775
									-57.56475000000006																			35.365150000000085
									-57.53755000000001																			35.377750000000106
									-57.49455000000006																			35.48065000000008
									-57.417850000000044																			35.84035000000006
									-57.28055000000006																			35.89255000000003
									-57.21255000000002																			35.90295000000003
									-57.201050000000066																			35.93344999999999
									-57.11805000000004																			35.95345000000009
									-57.09105000000005																			35.98455000000001
									-56.83105000000006																			36.263149999999996
									-56.75555000000003																			36.27055000000007
									-56.711550000000045																			36.277150000000006
									-56.637950000000046																			36.6712500000001
									-56.513450000000034																			37.08215000000007
									-56.49685000000005																			38.596250000000055
									-56.44855000000001																			38.63135
									-56.22485000000006																			39.87435000000005
									-56.00875000000002																			39.908250000000066
									-55.90255000000002																			39.919050000000084
									-55.758350000000064																			40.631950000000074
									-55.72615000000002																			40.93915000000004
									-55.71365000000003																			40.97945000000004
									-55.63325000000003																			41.30615
									-55.595750000000066																			41.738750000000095
									-55.58745000000005																			42.23625000000004
									-55.46745000000004																			42.523450000000025
									-55.43995000000001																			42.53505000000007
									-55.338550000000055																			42.7482500000001
									-55.29985000000005																			42.807950000000005
									-55.28625000000005																			44.04214999999999
									-55.24975000000006																			44.26785000000007
									-55.21745000000004																			44.28335000000004
									-55.20495000000005																			44.2903500000001
									-55.193850000000054																			44.298850000000016
									-55.16515000000004																			45.185350000000085
									-55.11345000000006																			45.826650000000086
									-54.931550000000016																			46.42255
									-54.83495000000005																			46.432950000000005
									-54.71335000000005																			46.763250000000085
									-54.66035000000005																			46.80135000000007
									-54.616250000000036																			48.1952500000001
									-54.602750000000015																			48.255250000000046
									-54.58585000000005																			48.71415000000002
									-54.53675000000004																			49.16835000000003
									-54.40155000000004																			49.17705000000001
									-54.33205000000004																			49.19215000000008
									-54.11745000000002																			49.20575000000008
									-54.107650000000035																			49.24095
									-54.07635000000005																			51.57895000000008
									-54.00815000000006																			51.58805000000007
									-53.996650000000045																			51.599050000000034
									-53.80695000000003																			51.652649999999994
									-53.76415000000003																			51.700450000000046
									-53.54405000000003																			54.74725000000001
									-53.53915000000006																			54.76745000000005
									-53.528850000000034																			54.78695000000005
									-53.475550000000055																			55.76035000000002
									-53.41695000000004																			55.7749500000001
									-53.33095000000003																			56.09965
									-53.24345000000005																			56.11195000000009
									-53.18945000000002																			56.12885000000006
									-52.95225000000005																			56.14895000000001
									-52.80295000000001																			56.423850000000016
									-52.72735000000006																			56.436750000000075
									-52.70345000000003																			58.573150000000055
									-52.69315000000006																			58.623050000000035
									-52.599350000000015																			59.84005000000002
									-52.338550000000055																			59.86085000000003
									-52.113950000000045																			62.78415000000007
									-52.04265000000004																			62.79995000000008
									-52.02955000000003																			62.81105000000002
									-51.980950000000064																			62.820350000000076
									-51.63625000000002																			62.84265000000005
									-51.625950000000046																			63.04765000000009
									-51.617350000000044																			66.0865500000001
									-51.60925000000003																			67.85625000000005
									-51.416150000000016																			67.86665000000005
									-51.26745000000005																			68.20495000000005
									-51.234950000000026																			69.08485000000007
									-51.114550000000065																			69.26735000000008
									-51.07265000000001																			69.29545000000007
									-50.79815000000002																			71.15665000000001
									-50.70175000000006																			72.3374500000001
									-50.69175000000001																			72.66915000000006
									-50.596550000000036																			72.70875000000001
									-50.44205000000005																			72.99185
									-50.27725000000004																			73.15305000000001
									-50.26655000000005																			73.17905000000007
									-50.20555000000002																			74.06005000000005
									-50.10025000000002																			74.09195
									-49.85205000000002																			74.60135000000002
									-49.690350000000024																			74.90785000000005
									-49.66825000000006																			74.91985
									-49.51585000000006																			74.94115
									-49.37915000000004																			74.97565000000009
									-49.36575000000005																			75.93375000000003
									-49.181350000000066																			75.95085000000006
									-49.06465000000003																			76.01065000000006
									-49.019750000000045																			76.44775000000004
									-48.99985000000004																			76.47885000000008
									-48.98885000000001																			76.51675
									-48.76665000000003																			77.8474500000001
									-48.68875000000003																			81.70955000000004
									-48.504950000000065																			81.73235
									-48.48355000000004																			81.94195000000002
									-48.40855000000005																			81.96075000000008
									-48.34235000000001																			82.06215000000009
									-48.33555000000001																			82.37645000000009
									-48.206650000000025																			82.38975000000005
									-48.19195000000002																			82.44735000000003
									-48.167250000000024																			83.09365000000003
									-48.01905000000005																			83.10955000000001
									-47.945850000000064																			84.03045000000009
									-47.88145000000003																			84.89285000000007
									-47.858250000000055																			84.90865000000008
									-47.77015000000006																			84.92365000000007
									-47.76215000000002																			85.29395
									-47.75315000000006																			85.32745
									-47.69875000000002																			88.06155000000001
									-47.67325000000005																			88.08355000000006
									-47.61705000000006																			88.11234999999999
									-47.39325000000002																			88.18315000000007
									-47.37925000000001																			88.9742500000001
									-47.30665000000005																			88.98695000000009
									-47.29845000000006																			88.99815000000001
									-47.27295000000004																			89.02535
									-47.131350000000054																			89.18325000000004
									-46.986050000000034																			89.60025000000007
									-46.95485000000002																			90.1232500000001
									-46.91755000000006																			91.90395000000001
									-46.69105000000002																			91.91475000000003
									-46.67195000000004																			91.92385000000002
									-46.641850000000034																			91.9307500000001
									-46.61405000000002																			93.19565
									-46.40655000000004																			94.06285000000003
									-46.39055000000002																			94.07385
									-46.37255000000005																			94.09825000000001
									-46.363050000000044																			94.76285000000007
									-46.35235000000006																			95.11985000000004
									-46.343350000000044																			95.54545000000007
									-46.327950000000044																			95.55725000000007
									-46.23015000000004																			97.85825
									-45.972950000000026																			97.87025000000006
									-45.958650000000034																			97.88155000000006
									-45.90785000000005																			99.36715000000004
									-45.89525000000003																			100.56395000000009
									-45.76905000000005																			100.57985000000008
									-45.720050000000015																			102.50285000000008
									-45.439250000000015																			102.51645000000008
									-45.37235000000004																			103.48665000000005
									-45.22545000000002																			103.77795000000003
									-45.210150000000056																			103.7912500000001
									-44.76705000000004																			103.84875
									-44.576050000000066																			104.42945000000009
									-44.55605000000003																			105.34265000000005
									-44.54555000000005																			109.29815000000008
									-44.51185000000004																			110.17615
									-44.474050000000034																			110.19425000000001
									-44.344850000000065																			112.03975000000003
									-44.33785000000006																			112.40295000000003
									-44.234650000000045																			112.68495000000007
									-44.13825000000003																			112.7518500000001
									-44.08445000000006
									-44.069650000000024
									-44.06025000000005
									-44.011450000000025
									-43.85295000000002
									-43.82775000000004
									-43.78145000000006
									-43.771750000000054
									-43.75755000000004
									-43.70835000000005
									-43.69795000000005
									-43.66945000000004
									-43.54735000000005
									-43.18405000000001
									-43.02495000000005
									-43.01275000000004
									-43.001550000000066
									-42.78995000000003
									-42.76825000000002
									-42.76135000000005
									-42.59525000000002
									-42.41175000000004
									-42.21465000000006
									-42.195250000000044
									-42.18295000000006
									-42.151350000000036
									-42.13745000000006
									-42.132150000000024
									-42.05745000000002
									-42.048050000000046
									-41.85445000000004
									-41.83415000000002
									-41.82265000000001
									-41.76865000000004
									-41.636450000000025
									-41.56505000000004
									-41.55315000000002
									-41.32585000000006
									-41.25595000000004
									-41.20305000000002
									-41.04495000000003
									-41.03275000000002
									-41.009750000000054
									-40.95495000000005
									-40.689250000000015
									-40.67525000000006
									-40.639350000000036
									-40.59475000000003
									-40.53705000000002
									-40.524650000000065
									-40.41285000000005
									-40.397650000000056
									-40.322250000000054
									-40.307150000000036
									-39.98005000000006
									-39.971250000000055
									-39.76455000000004
									-39.75395000000003
									-39.74455000000006
									-39.732050000000015
									-39.722050000000024
									-39.70025000000004
									-39.584550000000036
									-39.42515000000003
									-39.34455000000003
									-39.31505000000004
									-39.24815000000007
									-39.216450000000066
									-39.206750000000056
									-39.19965000000002
									-39.18725000000006
									-39.176150000000064
									-38.89085000000006
									-38.86435000000006
									-38.80465000000004
									-38.79135000000002
									-38.71225000000004
									-38.668450000000064
									-38.51085000000006
									-38.39665000000002
									-38.38725000000005
									-38.375050000000044
									-38.369350000000054
									-38.281750000000045
									-38.16335000000004
									-38.09245000000004
									-38.06525000000005
									-38.048550000000034
									-37.95855000000006
									-37.647050000000036
									-37.526050000000055
									-37.35305000000005
									-37.34885000000003
									-37.32975000000005
									-37.29985000000005
									-37.21505000000002
									-37.190350000000024
									-37.17345000000006
									-37.165050000000065
									-36.88485000000003
									-36.808250000000044
									-36.61355000000003
									-36.59645000000006
									-36.58405000000005
									-36.56955000000005
									-36.43165000000005
									-36.41565000000003
									-36.31465000000003
									-36.30315000000002
									-36.23785000000004
									-36.201250000000016
									-36.15665000000001
									-36.141850000000034
									-36.13545000000005
									-36.07445000000001
									-35.72505000000001
									-35.70975000000004
									-35.68505000000005
									-35.665250000000015
									-35.65715000000006
									-35.56325000000004
									-35.37805000000003
									-35.24025000000006
									-35.04355000000004
									-34.64635000000004
									-34.61555000000004
									-34.56865000000005
									-34.512050000000045
									-34.49165000000005
									-34.27665000000002
									-34.14725000000004
									-34.07185000000004
									-33.90255000000002
									-33.81065000000007
									-33.72045000000003
									-33.653350000000046
									-33.637950000000046
									-33.182150000000036
									-33.14055000000002
									-33.090750000000014
									-33.03985000000006
									-32.87885000000006
									-32.833050000000014
									-32.80615000000006
									-32.62485000000004
									-32.614750000000015
									-32.60645000000005
									-32.45765000000006
									-32.32125000000002
									-32.30955000000006
									-32.242350000000044
									-32.09495000000004
									-32.06445000000002
									-32.05295000000001
									-31.902850000000058
									-31.858150000000023
									-31.810950000000048
									-31.77705000000003
									-31.751750000000015
									-31.732050000000015
									-31.646250000000066
									-31.62945000000002
									-31.53395000000006
									-31.522850000000062
									-31.510950000000037
									-31.487950000000012
									-31.44685000000004
									-31.342550000000017
									-31.327850000000012
									-31.314550000000054
									-31.303150000000016
									-31.293150000000026
									-31.278350000000046
									-31.18685000000005
									-31.133250000000032
									-31.096050000000048
									-30.85745000000003
									-30.84785000000005
									-30.814050000000066
									-30.500650000000064
									-30.48935000000006
									-30.477450000000033
									-30.46885000000003
									-30.45945000000006
									-30.442650000000015
									-30.23335000000003
									-30.18055000000004
									-30.155850000000044
									-30.09925000000004
									-29.774350000000027
									-29.764550000000042
									-29.756050000000016
									-29.664450000000045
									-29.492850000000033
									-29.372850000000028
									-29.333050000000014
									-29.263750000000016
									-29.242350000000044
									-29.14175000000006
									-28.79615000000001
									-28.656650000000013
									-28.64005000000003
									-28.350750000000062
									-28.250950000000046
									-28.232950000000017
									-28.224550000000022
									-28.10605000000004
									-28.077050000000042
									-27.88345000000004
									-27.86315000000002
									-27.811150000000055
									-27.730150000000037
									-27.66405000000003
									-27.655550000000062
									-27.41365000000002
									-27.253250000000037
									-27.23345000000006
									-27.100850000000037
									-27.05845000000005
									-27.026050000000055
									-26.799650000000042
									-26.762850000000014
									-26.66375000000005
									-26.652250000000038
									-26.479450000000043
									-26.345650000000035
									-26.129950000000065
									-26.006050000000016
									-25.99365000000006
									-25.97935000000001
									-25.917650000000037
									-25.908650000000023
									-25.89835000000005
									-25.679350000000056
									-25.66235000000006
									-25.65065000000004
									-25.63585000000006
									-25.617050000000063
									-25.514350000000036
									-25.504750000000058
									-25.49335000000002
									-25.470950000000016
									-25.449350000000038
									-25.372550000000047
									-25.252950000000055
									-25.235850000000028
									-25.134550000000047
									-25.001150000000052
									-24.989750000000015
									-24.980150000000037
									-24.83385000000004
									-24.812050000000056
									-24.763950000000023
									-24.736550000000022
									-24.727750000000015
									-24.535450000000026
									-24.523450000000025
									-24.39495000000005
									-24.276650000000018
									-24.20735000000002
									-24.143250000000023
									-24.13345000000004
									-24.003750000000025
									-23.891350000000045
									-23.882750000000044
									-23.794650000000047
									-23.761250000000018
									-23.75305000000003
									-23.74015000000003
									-23.606550000000027
									-23.53615000000002
									-23.527750000000026
									-23.518350000000055
									-23.466650000000016
									-23.38485000000003
									-23.211250000000064
									-23.092450000000042
									-23.03585000000004
									-22.938650000000052
									-22.894550000000038
									-22.854250000000036
									-22.64005000000003
									-22.50565000000006
									-22.48475000000002
									-22.290950000000066
									-22.274850000000015
									-22.25675000000001
									-22.158250000000066
									-22.073450000000037
									-22.008550000000014
									-21.998650000000055
									-21.865350000000035
									-21.755250000000046
									-21.73825000000005
									-21.630750000000035
									-21.525250000000028
									-21.463550000000055
									-21.342550000000017
									-21.314350000000047
									-21.20455000000004
									-20.920150000000035
									-20.814850000000035
									-20.72795000000002
									-20.58095000000003
									-20.536350000000027
									-20.459750000000042
									-20.43085000000002
									-20.413250000000062
									-20.359050000000025
									-20.328350000000057
									-20.313950000000034
									-20.228150000000028
									-20.216050000000052
									-20.173550000000034
									-20.152750000000026
									-20.091850000000022
									-19.96565000000004
									-19.918450000000064
									-19.91115000000002
									-19.901650000000018
									-19.889850000000024
									-19.884150000000034
									-19.837150000000065
									-19.802550000000053
									-19.786550000000034
									-19.739750000000015
									-19.694950000000063
									-19.633950000000027
									-19.60925000000003
									-19.571350000000052
									-19.559650000000033
									-19.541150000000016
									-19.524650000000065
									-19.464350000000024
									-19.340750000000014
									-19.308250000000044
									-19.168250000000057
									-19.139050000000054
									-19.131850000000043
									-19.101650000000063
									-19.05725000000001
									-18.998550000000023
									-18.80705000000006
									-18.799650000000042
									-18.74685000000005
									-18.70885000000004
									-18.511550000000057
									-18.496650000000045
									-18.399250000000052
									-18.044650000000047
									-18.02535000000006
									-18.015450000000044
									-17.991750000000025
									-17.976350000000025
									-17.952050000000042
									-17.883650000000046
									-17.717850000000055
									-17.546050000000037
									-17.281750000000045
									-17.14635000000004
									-17.06465000000003
									-17.053350000000023
									-17.039250000000038
									-17.030750000000012
									-16.98305000000005
									-16.798250000000053
									-16.72195000000005
									-16.706150000000036
									-16.563750000000027
									-16.463850000000036
									-16.197150000000022
									-16.07805000000002
									-15.986050000000034
									-15.897650000000056
									-15.628150000000062
									-15.417750000000012
									-15.306950000000029
									-15.25445000000002
									-15.24305000000004
									-15.232950000000017
									-15.169850000000054
									-15.157350000000065
									-15.03955000000002
									-14.97565000000003
									-14.822050000000047
									-14.725750000000062
									-14.713150000000041
									-14.488850000000014
									-14.36405000000002
									-14.309950000000015
									-14.298250000000053
									-14.278250000000014
									-14.265450000000044
									-13.961750000000052
									-13.948450000000037
									-13.937550000000044
									-13.808350000000019
									-13.589450000000056
									-13.557550000000049
									-13.550450000000012
									-13.54305000000005
									-13.536850000000015
									-13.527150000000063
									-13.158250000000066
									-13.145550000000014
									-13.130550000000028
									-13.010650000000055
									-13.004650000000026
									-12.99875000000003
									-12.99305000000004
									-12.986550000000022
									-12.70595000000003
									-12.63715000000002
									-12.417650000000037
									-12.402950000000033
									-12.390850000000057
									-12.319250000000011
									-12.250850000000014
									-11.951350000000048
									-11.839550000000031
									-11.784550000000024
									-11.72935000000001
									-11.718650000000025
									-11.634550000000047
									-11.624550000000056
									-11.58865000000003
									-11.569250000000011
									-11.500750000000039
									-11.416350000000023
									-11.409350000000018
									-11.305150000000026
									-11.289750000000026
									-11.114850000000047
									-11.022550000000024
									-10.813850000000059
									-10.791350000000023
									-10.56045000000006
									-10.48255000000006
									-10.260450000000048
									-10.208050000000014
									-10.197150000000022
									-10.129550000000052
									-10.114850000000047
									-10.107650000000035
									-10.096450000000061
									-10.08095000000003
									-10.063350000000014
									-10.043950000000052
									-9.917850000000044
									-9.881550000000061
									-9.751250000000027
									-9.71165000000002
									-9.57185000000004
									-9.14775000000003
									-9.082750000000033
									-9.056350000000066
									-8.932450000000017
									-8.884250000000065
									-8.875350000000026
									-8.843350000000044
									-8.78185000000002
									-8.618550000000027
									-8.42345000000006
									-8.406650000000013
									-8.395050000000026
									-8.124850000000038
									-8.108150000000023
									-8.09215000000006
									-7.87035000000003
									-7.842050000000029
									-7.824750000000051
									-7.799950000000024
									-7.542950000000019
									-7.535650000000032
									-7.4911500000000615
									-7.109950000000026
									-7.08725000000004
									-7.055450000000064
									-6.846150000000023
									-6.653350000000046
									-6.6062500000000455
									-6.447250000000054
									-6.240350000000035
									-6.230250000000012
									-6.223750000000052
									-6.208950000000016
									-6.0577500000000555
									-5.912650000000042
									-5.905150000000049
									-5.666350000000023
									-5.6494500000000585
									-5.633150000000057
									-5.58155000000005
									-5.482950000000017
									-5.465650000000039
									-5.43345000000005
									-5.303350000000023
									-5.280150000000049
									-4.806450000000041
									-4.6652500000000146
									-4.480250000000012
									-4.417450000000031
									-4.233250000000055
									-4.211350000000039
									-4.10835000000003
									-4.0963500000000295
									-3.970450000000028
									-3.752650000000017
									-3.739550000000065
									-3.6740500000000225
									-3.4999500000000126
									-3.4730500000000575
									-3.3900500000000306
									-3.319250000000011
									-3.243150000000014
									-3.0152500000000373
									-2.872250000000065
									-2.842450000000042
									-2.8206500000000574
									-2.73905000000002
									-2.5859500000000253
									-2.4983500000000163
									-2.444250000000011
									-2.330750000000023
									-2.30275000000006
									-2.1903500000000236
									-2.0649500000000103
									-2.0554500000000644
									-1.8967500000000541
									-1.8478500000000508
									-1.8055500000000393
									-1.583250000000021
									-1.4732500000000641
									-1.4609500000000253
									-1.284050000000036
									-1.2714500000000157
									-1.0448500000000536
									-0.9570500000000379
									-0.5262500000000614
									-0.5182500000000232
									-0.5029500000000553
									-0.47705000000001974
									-0.3230500000000802
									0.040849999999977626
									0.058350000000018554
									0.07074999999997544
									0.09844999999995707
									0.10754999999994652
									0.1259499999999889
									0.30174999999997
									0.37725000000000364
									0.5921499999999469
									0.698949999999968
									0.7113499999999249
									0.789449999999988
									0.8325499999999693
									0.8962500000000091
									0.9555500000000166
									1.1618499999999585
									1.1875499999999874
									1.2009499999999207
									1.2115499999999884
									1.340949999999907
									1.3507499999999482
									1.5374499999999216
									1.5429499999999052
									1.5519499999999198
									1.7360499999999774
									1.7700499999999693
									1.7821500000000015
									1.8014499999999316
									1.8932499999999663
									1.9552499999999782
									2.009649999999965
									2.1047499999999673
									2.1353500000000167
									2.1450499999999693
									2.437149999999974
									2.4578500000000076
									2.4920499999999493
									2.511449999999968
									2.603149999999914
									2.618949999999927
									2.6377499999999827
									2.7160499999999956
									2.7458500000000186
									3.0344499999999925
									3.0408499999999776
									3.247250000000008
									3.2569499999999607
									3.2829499999999143
									3.372949999999946
									3.380749999999921
									3.465449999999919
									3.709349999999972
									3.80194999999992
									3.937349999999924
									4.0420500000000175
									4.074149999999918
									4.166249999999991
									4.495349999999917
									4.5484500000000025
									4.655949999999962
									4.71105
									4.727249999999913
									4.808949999999982
									4.893849999999929
									4.918849999999907
									4.996649999999931
									5.093049999999948
									5.320150000000012
									5.339549999999917
									5.347549999999956
									5.371649999999931
									5.4112499999999955
									5.427649999999971
									5.5730499999999665
									5.58484999999996
									5.646250000000009
									5.708549999999946
									5.820049999999924
									6.022649999999999
									6.10794999999996
									6.142549999999915
									6.254950000000008
									6.2646499999999605
									6.286949999999933
									6.298349999999914
									6.434249999999906
									6.486249999999927
									6.629249999999956
									6.690650000000005
									6.699349999999981
									7.032249999999976
									7.15625
									7.266750000000002
									7.296449999999936
									7.317349999999919
									7.326749999999947
									7.348549999999932
									7.393249999999966
									7.409649999999942
									7.507549999999924
									7.514949999999999
									7.520749999999907
									7.527549999999906
									7.60814999999991
									7.7359500000000025
									7.954149999999913
									7.9999500000000126
									8.051449999999932
									8.244249999999965
									8.366149999999948
									8.662149999999997
									8.678549999999973
									8.729550000000017
									8.737449999999967
									8.744849999999929
									8.755649999999946
									8.890149999999949
									8.906349999999975
									8.916249999999991
									8.940150000000017
									9.293749999999932
									9.323849999999993
									9.334949999999935
									9.513849999999934
									9.52374999999995
									9.540049999999951
									9.54894999999999
									9.606449999999995
									9.631649999999922
									9.639949999999999
									9.650849999999991
									9.713049999999953
									9.923249999999939
									10.085249999999974
									10.117849999999976
									10.156349999999975
									10.272249999999985
									10.699749999999995
									10.714249999999993
									10.750149999999962
									10.759149999999977
									10.772249999999985
									10.839749999999981
									10.85394999999994
									10.91395
									10.951749999999947
									10.961149999999975
									10.973349999999982
									11.013949999999909
									11.068449999999984
									11.07854999999995
									11.090449999999919
									11.150350000000003
									11.189849999999979
									11.246350000000007
									11.337850000000003
									11.437649999999962
									11.45634999999993
									11.476850000000013
									11.494849999999929
									11.731249999999932
									11.771049999999946
									11.83605
									11.85674999999992
									11.906049999999937
									11.92954999999995
									11.939049999999952
									12.03895
									12.226549999999975
									12.272749999999974
									12.32484999999997
									12.36054999999999
									12.36934999999994
									12.375549999999976
									12.411849999999959
									12.536849999999959
									12.547849999999926
									12.84514999999999
									12.856149999999957
									12.865949999999998
									12.887449999999944
									12.929049999999961
									12.966450000000009
									12.974449999999933
									13.091049999999996
									13.097849999999994
									13.108049999999935
									13.126149999999939
									13.144849999999906
									13.153249999999957
									13.161249999999995
									13.18705
									13.330150000000003
									13.398349999999937
									13.447450000000003
									13.462249999999926
									13.471850000000018
									13.610649999999964
									13.674849999999992
									13.687249999999949
									13.74944999999991
									13.811249999999973
									13.81835000000001
									13.82695000000001
									13.863549999999918
									13.924249999999915
									13.99064999999996
									14.07854999999995
									14.156549999999925
									14.22505000000001
									14.293249999999944
									14.458149999999932
									14.471949999999993
									14.517349999999965
									14.525849999999991
									14.53514999999993
									14.542249999999967
									14.55824999999993
									14.578949999999963
									14.668049999999994
									14.695449999999937
									14.737549999999942
									14.805949999999939
									14.922950000000014
									14.96754999999996
									14.97784999999999
									15.122549999999933
									15.137849999999958
									15.409549999999967
									15.472049999999967
									15.549849999999992
									15.563449999999989
									15.648449999999912
									15.758550000000014
									15.905549999999948
									15.977449999999976
									15.99084999999991
									16.028749999999945
									16.084549999999922
									16.197149999999965
									16.312849999999912
									16.399749999999926
									16.62824999999998
									16.722249999999917
									16.73784999999998
									16.933449999999993
									16.94184999999993
									17.185749999999985
									17.200649999999996
									17.234949999999913
									17.340349999999944
									17.674750000000017
									17.749649999999974
									18.121549999999957
									18.141750000000002
									18.16644999999994
									18.189250000000015
									18.45474999999999
									18.494749999999954
									18.628349999999955
									18.890649999999937
									19.161949999999933
									19.44954999999993
									19.530849999999987
									19.583549999999946
									19.604949999999917
									19.734550000000013
									19.76445000000001
									19.85685000000001
									19.98264999999992
									20.05084999999997
									20.06574999999998
									20.226549999999975
									20.41644999999994
									20.555049999999937
									20.68414999999993
									20.770449999999983
									20.964549999999917
									21.079849999999965
									21.215049999999906
									21.243549999999914
									21.257949999999937
									21.271549999999934
									21.365749999999935
									21.379050000000007
									21.385749999999916
									21.45894999999996
									21.520749999999907
									21.610149999999976
									21.64364999999998
									21.663749999999936
									21.85654999999997
									21.86584999999991
									21.880149999999958
									22.084749999999985
									22.109550000000013
									22.12074999999993
									22.214650000000006
									22.232349999999997
									22.34934999999996
									22.570049999999924
									22.57904999999994
									22.58654999999999
									22.618049999999926
									22.89314999999999
									22.977249999999913
									22.993650000000002
									23.12844999999993
									23.314949999999953
									23.784350000000018
									23.862250000000017
									24.03264999999999
									24.047849999999926
									24.07624999999996
									24.16904999999997
									24.247349999999983
									24.365549999999985
									24.405449999999973
									24.484949999999913
									24.587549999999965
									24.85904999999991
									24.882949999999937
									24.997649999999908
									25.02724999999998
									25.323949999999968
									25.358249999999998
									25.375249999999937
									25.53564999999992
									25.631849999999986
									25.905649999999923
									25.96544999999992
									26.055650000000014
									26.178249999999935
									26.258249999999975
									26.440349999999967
									26.530750000000012
									26.60534999999993
									26.713449999999966
									26.723250000000007
									26.74034999999992
									26.90244999999993
									26.92584999999997
									26.949049999999943
									27.268050000000017
									27.453750000000014
									27.460649999999987
									27.632949999999937
									27.64644999999996
									27.86164999999994
									27.980549999999994
									28.16134999999997
									28.488249999999994
									28.58204999999998
									28.630049999999983
									28.64734999999996
									28.715749999999957
									28.726850000000013
									28.858949999999936
									28.866649999999936
									28.87855000000002
									28.99204999999995
									29.153549999999996
									29.213750000000005
									29.279449999999997
									29.347149999999942
									29.399349999999913
									29.411049999999932
									29.470550000000003
									29.536249999999995
									29.58114999999998
									29.626249999999914
									29.642949999999928
									29.666150000000016
									29.729649999999992
									29.740049999999997
									29.814949999999953
									29.870649999999955
									29.904749999999922
									29.93655000000001
									30.014249999999947
									30.228849999999966
									30.24694999999997
									30.260850000000005
									30.41554999999994
									30.422449999999913
									30.46645000000001
									30.630049999999983
									30.636049999999955
									30.647449999999935
									30.75355000000002
									30.830249999999978
									31.067249999999945
									31.36444999999992
									31.52125000000001
									31.710849999999937
									31.951349999999934
									31.97664999999995
									32.02895000000001
									32.16224999999997
									32.17205000000001
									32.23134999999991
									32.24234999999999
									32.251049999999964
									32.30664999999999
									32.34744999999998
									32.35814999999991
									32.47174999999993
									32.65104999999994
									32.66904999999997
									32.78174999999999
									32.86455000000001
									32.96304999999995
									33.108949999999936
									33.16154999999992
									33.437349999999924
									33.575649999999996
									33.698549999999955
									33.75304999999992
									33.900750000000016
									34.00014999999996
									34.448249999999916
									34.46934999999996
									34.61874999999998
									34.635850000000005
									34.72055
									34.72754999999995
									34.73574999999994
									34.769450000000006
									34.88995
									34.99694999999997
									35.09674999999993
									35.314449999999965
									35.47834999999998
									35.49434999999994
									35.65974999999992
									35.67115000000001
									35.68264999999997
									35.692249999999945
									35.70754999999997
									35.72124999999994
									35.85444999999993
									35.92954999999995
									35.94144999999992
									36.01284999999996
									36.13175000000001
									36.52805000000001
									36.654949999999985
									36.71574999999996
									36.75495000000001
									36.79575
									36.81634999999994
									36.92755
									37.13054999999997
									37.166650000000004
									37.172950000000014
									37.230549999999994
									37.24344999999994
									37.35005000000001
									37.35794999999996
									37.415649999999914
									37.42874999999992
									37.594949999999926
									37.69354999999996
									37.719949999999926
									38.18994999999995
									38.21494999999993
									38.31524999999999
									38.376750000000015
									38.44704999999999
									38.45555000000002
									38.53744999999992
									38.55874999999992
									38.61595
									38.63934999999992
									38.726249999999936
									38.74944999999991
									38.78305
									38.79214999999999
									39.188049999999976
									39.40324999999996
									39.55094999999994
									39.60064999999997
									39.65805
									39.674049999999966
									39.70524999999998
									39.927749999999946
									40.20304999999996
									40.242849999999976
									40.38684999999998
									40.54054999999994
									40.551649999999995
									40.67475000000002
									41.02434999999991
									41.219049999999925
									41.24045000000001
									41.253349999999955
									41.355050000000006
									41.37284999999997
									41.39364999999998
									41.594049999999925
									41.60764999999992
									41.660049999999956
									41.860649999999964
									41.878150000000005
									41.906349999999975
									41.91345000000001
									41.98524999999995
									42.26664999999991
									42.345449999999914
									42.361350000000016
									42.37784999999997
									42.570049999999924
									42.58924999999999
									42.65344999999991
									42.660049999999956
									42.667749999999955
									42.69264999999996
									42.72735
									42.74854999999991
									42.758550000000014
									42.93324999999993
									43.07524999999998
									43.10704999999996
									43.226749999999925
									43.268449999999916
									43.28334999999993
									43.45105000000001
									43.53845000000001
									43.622949999999946
									43.798349999999914
									43.81124999999997
									43.86884999999995
									43.97474999999997
									44.03734999999995
									44.12365
									44.13535000000002
									44.14454999999998
									44.208349999999996
									44.40204999999992
									44.41674999999998
[truncated: 1,129 more rows]
[truncated: 5 more columns]
