# Supplementary material for: Stimulus duration encoding occurs early in the moth olfactory pathway
Source: Commun Biol. 2024 Oct 3;7:1252. doi: 10.1038/s42003-024-06921-z (PMC11449909; doi:10.1038/s42003-024-06921-z)
Supplement: Supplementary file 3 — Supplementary Data 1 [file 42003_2024_6921_MOESM3_ESM.zip › Fig 3/A/200ms1ng.csv]

neuron 1	neuron 2	neuron 3	neuron 4	neuron 5	neuron 6	neuron 7	neuron 8	neuron 9	neuron 10	neuron 11	neuron 12	neuron 13	neuron 14	neuron 15	neuron 16	neuron 17	neuron 18	neuron 19	neuron 20	neuron 21	neuron 22	neuron 23	neuron 24	neuron 25	neuron 26	neuron 27	neuron 28	neuron 29	neuron 30	neuron 31	neuron 32	neuron 33	neuron 34	neuron 35	neuron 36	neuron 37	neuron 38	neuron 39	neuron 40	neuron 41	neuron 42	neuron 43	neuron 44	neuron 45	neuron 46	neuron 47	neuron 48	neuron 49	neuron 50
-120.20254999999997	-120.19235000000003	-120.15104999999994	-120.19515000000001	-120.19605000000001	-119.63585		-120.17504999999994	-119.44745	-120.18634999999995	-120.17544999999996	-120.20145000000002	-119.72804999999994	-119.76945	-119.42314999999996	-120.20224999999994	-120.20325000000003	-119.15654999999992	-120.20294999999999	-116.28414999999995	-107.64074999999991	-120.20354999999995		-120.20225000000005	-119.54645000000005	-120.19465000000002	-120.20264999999995	-119.34045000000003	-120.20135000000005	-120.17174999999997	-120.16364999999996	-119.61795000000006	-120.20325000000003	-120.20324999999991	-119.62995000000001	-119.61125000000004	-88.03504999999996	-119.80185000000006	-119.95974999999999	-120.18324999999993	-120.19815000000006		-119.65004999999996	-119.59905000000003	-120.20124999999996		-120.19195000000002	-120.20155	-119.62705000000005	-119.96955000000003
-120.19824999999992	-119.89925000000005	-120.14395000000002	-120.18815000000006	-120.19024999999999	-119.1534499999999		-120.16314999999997	-119.43455000000006	-120.17774999999995	-120.16274999999996	-120.19835	-119.40724999999998	-119.71154999999999	-118.53345000000002	-120.19864999999993	-120.20055000000002	-119.14314999999999	-120.20004999999992	-113.18004999999994	-107.62254999999993	-120.20034999999996		-120.19714999999997	-119.53165000000001	-120.18804999999998	-120.19894999999997	-119.30735000000004	-120.19865000000004	-120.15504999999996	-119.99694999999997	-119.6087500000001	-120.19695000000002	-120.19864999999993	-119.32614999999998	-118.18345	-88.03255000000001	-119.78635000000008	-119.64565000000005	-120.15094999999997	-120.19405000000006		-119.64215000000002	-119.5897500000001	-120.19835		-119.39634999999998	-120.19774999999993	-119.49345000000005	-119.61865
-120.19414999999992	-119.74655000000007	-120.13445000000002	-120.18155000000002	-120.18525	-119.14514999999994		-120.15345000000002	-119.23355000000004	-120.16824999999994	-120.15234999999996	-120.19505000000004	-119.37664999999993	-119.55464999999992	-118.18174999999997	-120.19515000000001	-120.19735000000003	-118.91705000000002	-120.19634999999994	-110.50784999999996	-107.60034999999993	-120.19754999999998		-120.19074999999998	-119.12464999999997	-120.17615	-120.19544999999994	-119.29925000000003	-120.19565	-120.14784999999995	-119.48464999999999	-118.96555000000001	-120.19094999999993	-120.19394999999997	-119.24374999999998	-118.15904999999998	-88.02994999999999	-119.76785000000007	-119.61715000000004	-120.13244999999995	-120.19015000000002		-119.58865000000003	-119.1970500000001	-120.19544999999994		-119.38664999999992	-120.19414999999992	-119.47865000000002	-119.61175000000003
-120.19004999999993	-119.72585000000004	-120.12315000000001	-120.17225000000008	-120.18055000000004	-119.13355000000001		-120.14554999999996	-118.87684999999999	-120.1584499999999	-120.14924999999994	-120.19185000000004	-119.35374999999999	-119.51654999999994	-116.51044999999999	-120.19155	-120.19415000000004	-118.91084999999998	-120.19314999999995	-109.6833499999999	-107.57884999999999	-120.19454999999994		-120.18605000000002	-119.11325	-120.16264999999999	-120.19205	-119.29095000000007	-120.19285000000002	-120.13845000000003	-119.30695000000003	-118.61945000000003	-120.18615	-120.18964999999992	-119.21444999999994	-118.10035000000005	-88.02734999999996	-119.67495000000008	-118.20305000000008	-119.86554999999998	-120.18635000000006		-119.57934999999998	-119.18745000000001	-120.19264999999996		-118.86794999999995	-120.19044999999994	-119.2935500000001	-119.60125000000005
-120.18574999999998	-119.39215000000002	-119.75974999999994	-120.16365000000008	-120.17505000000006	-118.87344999999993		-120.13654999999994	-118.84815000000003	-120.1217499999999	-119.68525	-120.18854999999996	-118.78985	-119.33084999999994	-116.49014999999997	-120.18814999999995	-120.18995000000007	-118.12985000000003	-120.18994999999995	-107.88905	-107.56174999999996	-120.19155		-120.18155000000002	-119.10614999999996	-120.14504999999997	-120.18885	-119.05425000000002	-120.18995000000007	-119.91534999999999	-119.27104999999995	-118.41515000000004	-120.18044999999995	-120.18544999999995	-119.17464999999993	-117.90575000000001	-88.02464999999995	-119.40265000000011	-117.92825000000005	-118.26114999999993	-120.18214999999998		-119.48675000000003	-118.90985	-120.18984999999998		-118.85825	-120.18664999999999	-118.6807500000001	-119.18354999999997
-120.18134999999995	-119.38355000000001	-119.69484999999997	-120.15165000000002	-120.17044999999996	-118.73764999999992		-120.11535000000003	-118.70035000000007	-120.10735	-114.49794999999995	-120.18505000000005	-118.65284999999994	-119.28525000000002	-116.26535000000001	-120.18475000000001	-120.18655000000001	-117.84854999999993	-120.18684999999994	-103.08114999999998	-72.60764999999992	-120.18844999999999		-120.17775000000006	-119.08375000000001	-120.00644999999997	-120.18584999999996	-119.04494999999997	-120.18685000000005	-119.90575000000001	-118.86514999999997	-118.34075000000007	-120.17435	-120.18115	-119.15615000000003	-117.44295		-119.27525000000003	-116.76184999999998	-111.15705000000003	-120.17764999999997		-119.47355000000005	-118.47435000000007	-120.18695000000002		-118.84685000000002	-120.18264999999997	-118.66795000000002	-118.65134999999998
-120.17674999999997	-119.37215000000003	-119.68065000000001	-120.14055000000008	-120.16444999999999	-118.52134999999998		-120.06524999999999	-118.66885000000002	-119.97344999999996	-110.04094999999995	-120.18155000000002	-117.09304999999995	-119.18764999999996	-114.71285	-120.18115	-120.18315000000007	-117.83984999999996	-120.18345	-101.93914999999993	-72.59634999999992	-120.18514999999991		-120.17345	-118.77355	-119.33524999999997	-120.18224999999995	-119.03584999999998	-120.18385	-119.47604999999999	-118.65464999999995	-117.94475	-120.16764999999998	-120.17694999999992	-118.73874999999998	-114.07725000000005		-119.26205000000004	-116.74175000000002	-108.54984999999999	-120.17325000000005		-119.46384999999998	-118.46025000000009	-120.18404999999996		-118.56304999999998	-120.17845	-118.64385000000004	-118.63855000000001
-120.17194999999992	-119.36325	-119.67004999999995	-119.99234999999999	-120.16004999999996	-118.50585000000001		-119.04764999999998	-118.16465000000005	-119.96304999999995	-109.66475000000003	-120.17735000000005	-116.94954999999993	-119.02654999999993	-114.70384999999999	-120.17774999999995	-120.17975000000001	-117.70055000000002	-120.17994999999996	-101.41864999999996	-72.4650499999999	-120.18214999999998		-120.16835000000003	-118.46135000000004	-119.32074999999998	-120.17854999999997	-119.00144999999998	-120.18085000000008	-118.53015000000005	-117.91674999999998	-117.92965000000004	-120.15964999999994	-120.17274999999995	-118.63355000000001	-114.00945000000002		-119.04375000000005	-115.71455000000003	-107.29124999999999	-120.16895		-119.28895	-118.16035000000011	-120.18104999999991		-118.30914999999993	-120.17424999999992	-118.5272500000001	-118.62964999999997
-120.16624999999999	-119.35205000000008	-119.65245000000004	-118.71955000000003	-120.15335000000005	-118.18444999999997		-118.79544999999996	-118.12585000000001	-119.47824999999989	-106.71664999999996	-120.17314999999996	-116.72224999999992	-118.82944999999995	-112.38925000000006	-120.17324999999994	-120.17595000000006	-117.21424999999999	-120.17634999999996	-94.98854999999992	-72.45254999999997	-120.17885000000001		-120.16274999999996	-118.44444999999996	-119.29624999999999	-120.17444999999998	-118.96585000000005	-120.17765000000009	-117.84855000000005	-117.67394999999999	-117.90505000000007	-120.15174999999999	-120.16744999999992	-118.61905000000002	-113.83085000000005		-118.94965000000002	-111.26655000000005	-103.97545000000002	-120.16444999999999		-119.27855	-118.15345000000002	-120.17774999999995		-117.96544999999992	-120.16994999999997	-118.15925000000004	-118.61705000000006
-120.16064999999992	-119.08435000000009	-119.59064999999998	-118.69675000000007	-120.14665000000002	-118.17444999999998		-118.23464999999999	-117.74625000000003	-119.44494999999995	-106.70904999999993	-120.16854999999998	-116.71124999999995	-118.82155	-112.36495000000002	-120.16845	-120.17214999999999	-116.71735000000001	-120.17205000000001	-94.05624999999998	-72.43944999999997	-120.17534999999998		-120.15465000000006	-118.17165	-119.28094999999996	-120.17014999999992	-118.57895000000008	-120.17425000000003	-117.83955000000003	-117.49064999999996	-117.71815000000004	-120.11924999999997	-120.16255000000001	-118.45854999999995	-109.53835000000004		-118.93985000000009	-110.55085000000008	-93.09714999999994	-120.15954999999997		-119.12715000000003	-118.13745000000006	-120.17414999999994		-117.58034999999995	-120.16504999999995	-118.08455000000004	-118.47645
-120.15104999999994	-118.87565000000006	-119.57425	-115.20045000000005	-120.13795000000005	-118.02985000000001		-117.47034999999994	-117.64935000000003	-119.39144999999996	-106.68464999999992	-120.16295000000002	-116.37535000000003	-118.76334999999995	-109.80685000000005	-120.16224999999997	-120.16825000000006	-116.55155000000002	-120.16784999999993	-87.48214999999993	-35.99034999999992	-120.17165		-120.14165000000003	-118.07405000000006	-118.71334999999999	-120.16534999999999	-118.56705	-120.17085000000009	-117.82515000000001	-116.89355	-117.70595000000003	-119.87554999999998	-120.15704999999991	-118.25244999999995	-109.50025000000005		-118.65555000000006	-102.60305000000005	-91.85055	-120.15445		-119.04345	-118.11265000000003	-120.17054999999993		-117.29854999999998	-120.16004999999996	-117.91795000000002	-118.30705
-120.14085	-118.61515000000009	-119.42015000000004	-108.27645000000007	-120.11815000000001	-117.88124999999991		-115.93954999999994	-117.63755000000003	-118.92014999999992	-97.10024999999996	-120.15665000000001	-116.04004999999995	-118.60014999999999	-108.55725000000007	-120.15535	-120.16444999999999	-116.54444999999998	-120.16354999999999	-78.25554999999997	-30.48804999999993	-120.16774999999996		-120.13374999999996	-118.06624999999997	-118.05705	-120.16084999999998	-118.55675000000008	-120.16665	-117.81404999999995	-116.74554999999998	-117.69365000000005	-119.85815000000002	-120.15094999999997	-118.24294999999995	-108.55415000000005		-118.64435000000003	-100.94645000000003	-87.97524999999996	-120.14594999999997		-118.99964999999997	-118.09715000000006	-120.16654999999992		-116.12574999999993	-120.15494999999999	-117.36815000000001	-118.29584999999997
-120.07925	-118.60625000000005	-119.13834999999995	-100.89785000000006	-120.10715000000005	-117.87294999999995		-115.68584999999996	-117.61535000000003	-118.90404999999998	-97.08724999999993	-120.14935000000003	-115.07124999999996	-118.41615000000002	-106.47005000000001	-119.67094999999995	-120.16025000000002	-116.53244999999993	-120.15884999999992	-71.17894999999999	-30.479049999999916	-120.15935000000002		-120.12405000000001	-118.05095000000006	-117.57124999999996	-120.15384999999992	-118.35565000000008	-120.16084999999998	-117.80145000000005	-116.02874999999995	-117.68135000000007	-118.06844999999998	-120.14294999999993	-118.23514999999998	-106.52715		-118.62525000000005	-99.26165000000003	-85.94975	-120.13914999999997		-118.87635	-117.9185500000001	-120.16264999999999		-116.11284999999998	-120.14824999999996	-117.2980500000001	-117.66435000000001
-109.31014999999991	-118.59514999999999	-119.11805000000004	-100.88235000000009	-120.09955000000002	-117.86164999999994		-115.45524999999998	-117.48924999999997	-118.89204999999993	-96.58605	-120.13795000000005	-114.81004999999993	-118.36204999999995	-105.14224999999999	-119.64834999999994	-120.15575000000001	-115.93534999999997	-120.15274999999997	-67.30044999999996	-30.461649999999963	-120.15464999999995		-119.81074999999998	-117.97604999999999	-117.55965000000003	-120.1448499999999	-118.34805000000006	-120.15584999999999	-108.56385	-116.00964999999997	-117.67055000000005	-118.04575	-120.13154999999995	-118.18504999999993	-106.46614999999997		-118.61175000000003	-99.20825000000002	-83.12635	-120.13245000000006		-118.54944999999998	-117.70195000000001	-120.15744999999993		-115.65864999999997	-120.12964999999997	-116.76685000000009	-117.65435000000002
-109.28674999999998	-118.51255000000003	-119.09815000000003	-87.39785000000006	-119.73355000000004	-117.71264999999994		-115.16494999999998	-117.46305000000007	-118.75594999999998	-90.83055000000002	-120.12585000000001	-114.63474999999994	-118.25035000000003	-102.91685000000007	-112.08394999999996	-120.15115000000003	-115.92634999999996	-120.14644999999996	-66.35524999999996	-30.443449999999984	-120.14974999999993		-119.78594999999996	-117.05235000000005	-117.54075	-120.13864999999998	-117.90224999999998	-120.14904999999999	-106.46505000000002	-115.10585000000003	-117.64985000000001	-114.87434999999994	-120.11794999999995	-117.98484999999994	-104.38135		-118.48075000000006	-98.91485	-83.11894999999993	-119.97375		-118.54025000000001	-117.59665000000007	-120.15284999999994		-115.64684999999997	-120.11974999999995	-116.48205000000007	-117.63694999999996
-100.47415000000001	-118.49075000000005	-118.80015000000003	-76.89295000000004	-119.71384999999998	-117.63774999999998		-111.51265000000001	-117.45315000000005	-118.48494999999991	-86.80374999999992	-120.11054999999999	-112.67444999999998	-118.23644999999999	-99.11945000000003	-112.07074999999998	-120.14615000000003	-115.90814999999998	-120.13454999999999	-60.08504999999991	-26.351949999999988	-120.14424999999994		-119.75694999999996	-116.87964999999997	-117.21034999999995	-120.12495000000001	-117.89525000000003	-120.14095000000009	-106.43764999999996	-114.69235000000003	-117.62705000000005	-112.10325	-119.84825000000001	-117.91975000000002	-104.28774999999996		-118.37905	-96.04795000000001	-82.03814999999997	-119.90364999999997		-118.53205000000003	-117.17355000000009	-120.14774999999997		-115.63014999999996	-120.10224999999991	-115.95405000000005	-117.62874999999997
-100.28064999999992	-118.35694999999998	-118.78165000000001	-61.43844999999999	-119.70725000000004	-116.81295		-111.48955000000001	-117.35955000000001	-118.47614999999996	-81.14994999999999	-120.10204999999996	-110.51374999999996	-118.11265000000003	-97.48715000000004	-112.02885000000003	-120.14105000000006	-115.89654999999993	-120.12374999999997	-58.54404999999997	-26.320150000000012	-120.13914999999997		-119.55345	-116.43795	-116.96084999999994	-119.63815	-117.88755000000003	-120.12305000000003	-106.23235	-114.29105000000004	-117.56005000000005	-112.08384999999998	-119.81934999999999	-117.90874999999994	-104.14755000000002		-118.28115000000003	-93.75925000000007	-81.91165000000001	-119.62154999999996		-118.51784999999995	-117.1644500000001	-120.14035000000001		-115.49995000000001	-120.05644999999993	-115.2835500000001	-117.61985000000004
-90.89734999999996	-118.34005000000002	-118.73154999999997	-60.013250000000085	-119.12594999999999	-116.79654999999991		-111.10894999999994	-117.15985	-118.46814999999992	-81.13614999999993	-120.06584999999995	-110.36135000000002	-117.91184999999996	-92.82825000000003	-107.62294999999995	-120.13625000000002	-115.86604999999997	-120.06994999999995	-29.114049999999907	-26.305650000000014	-120.13315		-118.36595	-116.22024999999996	-116.67004999999995	-119.62704999999994	-117.87445000000002	-119.29675000000009	-104.15795000000003	-114.27295000000004	-117.54695000000004	-107.61834999999996	-119.71064999999999	-117.89625000000001	-104.12675000000002		-118.10775000000001	-93.40544999999997	-81.90575000000001	-119.60365000000002		-118.50964999999997	-117.15255000000002	-120.10275000000001		-115.47704999999996	-120.0497499999999	-115.0349500000001	-117.03065000000004
-90.88445000000002	-118.32915000000003	-118.71725000000004	-59.65015000000005	-118.82325000000003	-116.46974999999998		-111.09944999999993	-117.13745000000006	-118.45944999999995	-81.08174999999994	-119.73614999999995	-108.76154999999994	-117.85315000000003	-92.60235	-86.72275000000002	-120.13094999999998	-114.30584999999996	-119.69885	-18.998749999999973	-26.215550000000007	-120.12594999999999		-118.34294999999997	-116.18955000000005	-115.96375	-119.61794999999995	-117.86685	-119.02055000000007	-104.13514999999995	-114.24125000000004	-117.53645000000006	-107.59584999999993	-119.69074999999998	-117.49685	-103.18545000000006		-118.09875	-88.66915000000006	-81.89864999999998	-119.58945000000006		-118.50215000000003	-117.14185000000009	-120.05874999999992		-115.46645000000001	-118.8894499999999	-114.96725000000004	-116.40414999999996
-90.85084999999992	-118.24414999999999	-118.69105000000002	-58.10825	-118.29885000000002	-116.44734999999991		-111.08834999999999	-117.12305000000003	-118.44994999999994	-73.59334999999999	-118.25855000000001	-108.75374999999997	-117.76154999999994	-91.47855000000004	-64.27004999999997	-120.12455	-114.27305000000001	-119.59484999999995	-18.531949999999938	-15.58504999999991	-120.11914999999999		-118.20965000000001	-115.91115000000002	-115.94645000000003	-119.60604999999998	-117.85194999999999	-119.00735000000009	-104.11654999999996	-113.74824999999998	-116.98615000000007	-106.64694999999995	-119.42615	-117.43324999999993	-103.16825000000006		-118.04495000000009	-86.35615000000007	-56.10865000000001	-119.44704999999999		-118.18735000000004	-117.01965000000007	-120.01265000000001		-115.45285000000001	-118.88364999999999	-114.55095000000006	-116.35744999999997
-84.21164999999996	-118.22635000000002	-118.44645000000003	-56.68085000000008	-118.06804999999997	-116.42284999999993		-111.07425	-117.06015000000002	-118.43904999999995	-72.68314999999996	-118.10664999999995	-108.55374999999992	-117.71764999999994	-88.55245000000002	-33.04354999999998	-120.11345000000006	-114.24324999999999	-119.58465000000001	-15.531549999999925	-15.56454999999994	-120.10934999999995		-118.19815000000006	-115.62095	-115.56015000000002	-119.59224999999992	-117.74545	-118.13235000000009	-97.57475	-113.38244999999995	-116.88765000000001	-103.14544999999998	-118.72014999999999	-117.40625	-100.96105		-118.02655000000004	-85.02795000000003	-50.05134999999996	-119.22924999999998		-118.18174999999997	-116.92865000000006	-119.89864999999998		-115.30394999999999	-118.87414999999999	-114.53555000000006	-116.01225
-83.66454999999996	-117.94405000000006	-118.43764999999996	-56.66705000000002	-118.05385000000001	-116.05475000000001		-109.31124999999997	-116.55785000000003	-118.4179499999999	-72.65035	-116.96214999999995	-108.03845000000001	-117.69044999999994	-86.71434999999997	-26.76694999999995	-120.10555	-114.10164999999995	-118.50794999999994	-0.10774999999989632	-15.555349999999976	-120.10294999999996		-112.95415000000003	-115.22974999999997	-114.87234999999998	-119.12564999999995	-117.73915	-118.12135	-97.56195000000002	-113.33465000000001	-116.87195000000008	-103.12175000000002	-118.05034999999998	-117.35865000000001	-100.94524999999999		-117.85115000000008	-73.63825000000008	-49.55364999999995	-119.21844999999996		-118.17444999999998	-116.90685000000008	-119.81385		-114.84694999999999	-118.63225	-112.89295000000004	-115.07664999999997
-74.89194999999995	-117.76385000000005	-118.42814999999996	-56.6558500000001	-117.85664999999995	-115.85825		-109.28485	-116.55015000000003	-118.20974999999999	-69.60995000000003	-116.94365000000005	-108.02644999999995	-117.67425000000003	-84.12014999999997	-26.74694999999997	-120.09604999999999	-114.06254999999999	-114.29214999999999	-0.09024999999996908	-5.080049999999915	-120.09164999999996		-112.24765000000002	-115.18135000000007	-114.04425000000003	-119.11365	-117.67195000000004	-118.10755000000006	-97.51895000000002	-112.64615000000003	-116.55785000000003	-99.68594999999993	-118.03554999999994	-117.28914999999995	-99.67875000000004		-117.8229500000001	-65.56715000000008	-49.53684999999996	-119.11874999999998		-118.02925000000005	-116.76985000000002	-119.25805000000003		-114.61174999999992	-118.62574999999993	-112.87945000000002	-114.63305000000003
-74.86095	-117.53075000000001	-118.17665	-56.64085	-117.11464999999998	-115.81134999999995		-108.17075	-116.51155000000006	-118.15604999999994	-62.555549999999926	-116.10135000000002	-107.67205000000001	-117.43714999999997	-84.10845000000006	-15.089449999999943	-120.08105	-113.74815000000001	-114.26794999999993	-0.06954999999993561	-5.064750000000004	-120.06444999999997		-112.23884999999996	-114.88945000000001	-113.80174999999997	-118.66174999999998	-117.40634999999997	-116.89615000000003	-94.73035000000004	-112.50905	-116.54615000000001	-99.67364999999995	-117.94914999999992	-117.11344999999994	-97.95285000000001		-117.5666500000001	-62.516050000000064	-42.58145000000002	-119.03695000000005		-118.02155000000005	-116.59035000000006	-119.25085000000001		-114.26364999999998	-118.61234999999999	-112.00765000000001	-114.59794999999997
-67.47685000000001	-117.52205000000004	-118.12755000000004	-56.622850000000085	-117.09424999999999	-115.53044999999997		-108.16084999999998	-116.44235000000003	-117.70484999999996	-62.48154999999997	-115.89245000000005	-104.97235	-117.42284999999993	-84.09365000000003	-15.07974999999999	-120.06815000000006	-113.73294999999996	-112.36574999999993	-0.056150000000002365	0.020250000000032742	-120.05165		-112.22834999999998	-114.39875000000006	-113.28014999999994	-117.76585	-117.39485000000002	-116.10295000000008	-94.56344999999999	-111.94944999999996	-115.74335000000008	-99.36344999999994	-114.53494999999998	-116.84785	-97.87455		-117.53955000000008	-62.49345000000005	-37.99815000000001	-119.02925000000005		-118.00995	-116.57875000000001	-119.24265000000003		-114.25144999999998	-118.27244999999994	-111.99685000000011	-114.50905
-67.45054999999991	-117.50445000000002	-118.11524999999995	-55.28825000000006	-116.52935000000002	-115.04734999999994		-108.14705000000004	-116.41895	-117.69704999999999	-58.873449999999934	-114.97685000000001	-104.78125	-117.39554999999996	-81.28145000000006	-15.071050000000014	-120.05815000000007	-113.72214999999994	-110.91665	-0.03804999999999836	0.029550000000085674	-120.00635		-94.75054999999998	-114.38565000000006	-112.91644999999994	-117.50774999999999	-117.35705000000007	-115.52805000000001	-94.55295000000001	-111.71815000000004	-115.73345000000006	-99.35325	-113.28314999999998	-116.74734999999998	-97.10595		-117.45195000000001	-62.460249999999974	-35.24765000000002	-118.88475000000005		-118.00064999999995	-116.47635000000002	-118.92264999999998		-113.96474999999998	-118.26405	-111.10865000000001	-114.49654999999996
-62.78544999999997	-117.41975000000002	-118.10524999999996	-53.017150000000015	-116.50485000000003	-115.04124999999999		-108.12575000000004	-116.09204999999997	-117.67514999999992	-48.07534999999996	-114.87234999999998	-104.65774999999996	-117.38085000000001	-80.52265	-15.055749999999989	-119.74805000000003	-112.85645	-107.94574999999998	-0.020949999999970714	0.04795000000001437	-119.92414999999994		-94.74035000000003	-114.36435000000006	-112.90404999999998	-117.49455	-117.34875	-115.30315000000007	-94.17015000000004	-111.70905000000005	-115.72075000000007	-98.12315000000001	-113.26004999999998	-116.29954999999995	-97.07995000000005		-117.43465000000003	-55.04275000000007	-35.22995000000003	-118.87194999999997		-117.80595000000005	-116.09115000000008	-117.66985		-113.95364999999993	-117.9478499999999	-105.28205000000003	-114.27665000000002
-57.12374999999997	-117.29205000000002	-118.08015	-52.37365	-116.19455000000005	-114.99014999999997		-108.11355000000003	-115.95305000000008	-117.6317499999999	-48.05874999999992	-114.83614999999998	-104.09694999999999	-117.16215	-79.71884999999997	-0.18534999999997126	-117.98455000000001	-112.76004999999998	-106.44584999999995	0.036150000000020555	0.05934999999999491	-119.90464999999995		-94.71145000000001	-114.11725000000001	-112.87355000000002	-117.46465	-117.18795	-114.39085	-94.15094999999997	-110.78215	-115.48225000000002	-95.08505000000002	-113.23915	-116.25744999999995	-91.78364999999997		-117.42455000000007	-53.59375	-33.15805	-118.85005000000001		-117.78205000000003	-116.07595000000003	-117.66125		-112.57414999999992	-117.90654999999992	-103.65705000000003	-114.10775000000001
-55.94754999999998	-117.10625000000005	-117.90784999999994	-52.33415000000002	-116.01925000000006	-114.97375		-107.94885	-115.56275000000005	-117.37694999999997	-47.88175000000001	-114.20905000000005	-102.83534999999995	-117.13945000000001	-74.61045000000001	-0.18214999999997872	-116.60085000000004	-111.95224999999994	-101.97084999999993	0.3069500000000289	0.0895500000000311	-119.87294999999995		-86.90805	-113.91805	-112.80724999999995	-116.61054999999999	-117.17515000000003	-112.04965000000004	-93.67944999999997	-110.42224999999996	-114.7065500000001	-95.06264999999996	-113.21714999999995	-116.05854999999997	-91.62414999999999		-117.41395	-53.56394999999998	-23.748949999999923	-118.83744999999999		-117.59154999999998	-115.51995000000011	-117.52204999999992		-112.54954999999995	-116.82745	-103.4742500000001	-113.84805000000006
-42.47844999999995	-116.85694999999998	-117.89295000000004	-50.88615000000004	-115.75824999999998	-114.45785000000001		-107.93324999999993	-115.40494999999999	-117.19324999999992	-35.763649999999984	-112.67184999999995	-102.35744999999997	-117.09635000000003	-73.28385000000003	-0.17925000000002456	-115.91735000000006	-111.90615000000003	-99.41025000000002	2.9128500000000486	0.10545000000001892	-119.45515		-86.88525000000004	-113.83505000000002	-112.37095	-116.59764999999993	-117.16235000000006	-111.77265	-93.63615000000004	-110.40805	-114.28805	-95.05285000000003	-109.80784999999992	-115.41845	-90.17925000000002		-117.40235000000007	-53.45335	-23.719550000000027	-118.57844999999998		-117.47074999999995	-115.30115	-116.89014999999995		-112.52504999999996	-116.81754999999998	-103.40815000000009	-113.68365000000006
-23.408950000000004	-116.84295000000009	-117.88334999999995	-50.67465000000004	-115.72135000000003	-114.31724999999994		-107.90395000000001	-115.30195000000003	-117.01554999999996	-35.75294999999994	-112.66255000000001	-100.92094999999995	-116.90755000000001	-73.26094999999998	-0.1762499999999818	-115.90025000000003	-111.89554999999996	-99.38905	2.9350500000000466	11.623350000000073	-119.36434999999994		-85.75725	-113.63175000000001	-112.24225000000001	-116.58515	-116.70155	-110.85374999999999	-93.45645000000002	-110.38914999999997	-114.12405000000001	-95.03954999999996	-109.78404999999998	-115.40485000000001	-90.12334999999996		-117.09345000000008	-53.44385	-17.81454999999994	-118.57155		-117.46505000000002	-115.06425000000002	-116.82534999999996		-112.21134999999992	-116.80894999999998	-103.38855000000001	-113.50655000000006
-22.155149999999935	-116.80475000000001	-117.42414999999994	-49.35165000000006	-115.09984999999995	-114.30244999999991		-107.42745000000002	-115.14795000000004	-116.78744999999992	-35.71454999999992	-111.59434999999996	-99.91744999999992	-116.74464999999998	-71.48055	-0.17345000000000255	-115.88985000000002	-111.35725000000002	-96.21044999999992	3.937750000000051	11.640750000000025	-119.3554499999999		-85.73604999999998	-113.62575000000004	-112.23334999999997	-116.09645	-116.69555000000003	-110.84735	-91.51044999999999	-109.68835000000001	-114.11405000000002	-95.01935000000003	-108.86744999999996	-115.39314999999999	-90.10355000000004		-117.00985000000003	-51.56445000000008	-15.96894999999995	-118.51874999999995		-117.33815000000004	-115.04225000000008	-116.52305000000001		-109.96614999999997	-116.79954999999995	-102.5394500000001	-112.93034999999998
-22.13874999999996	-116.78665000000001	-117.41615000000002	-43.666150000000016	-114.68105000000003	-114.18484999999998		-106.57095000000004	-114.87715000000003	-116.7295499999999	-35.04194999999993	-111.58235000000002	-99.89085	-116.71654999999998	-69.31705	-0.17065000000002328	-115.76855	-111.34325000000001	-96.13454999999999	3.9835500000000366	11.652250000000095	-119.34614999999997		-83.85154999999997	-113.61355000000003	-112.21735000000001	-116.06795	-116.68915000000004	-108.33945000000006	-83.58074999999997	-109.66994999999997	-114.10485000000006	-89.52464999999995	-107.79354999999998	-115.38344999999993	-87.76144999999997		-116.64325000000008	-51.55455000000006	-15.878949999999918	-118.21024999999997		-117.32124999999996	-115.0240500000001	-115.83654999999999		-109.95454999999993	-116.76334999999995	-101.6934500000001	-112.92255
-22.10284999999999	-116.57335	-117.40795000000003	-43.654750000000035	-114.18155000000002	-114.16904999999997		-106.51575000000003	-114.86445000000003	-116.72254999999996	-30.88485000000003	-109.55505000000005	-99.66774999999996	-116.61824999999999	-64.01885000000004	-0.16774999999995543	-114.55304999999998	-111.28544999999997	-96.12014999999997	3.9933500000000777	11.674350000000004	-119.14074999999991		-83.83794999999998	-112.92655000000002	-111.32174999999995	-116.04264999999998	-116.66745000000003	-108.21965	-83.52445	-109.17975000000001	-114.04195000000004	-89.50725	-104.65834999999993	-115.19504999999992	-83.98104999999998		-116.62935000000004	-51.542850000000044	-6.046550000000025	-118.20285000000001		-117.24744999999996	-114.99425000000008	-113.87405000000001		-109.94134999999994	-116.72854999999993	-98.02295000000004	-112.91035
-19.15644999999995	-116.56524999999999	-117.39445	-42.69715000000008	-114.16224999999997	-113.70764999999994		-106.41184999999996	-114.85604999999998	-116.71374999999989	-30.87405000000001	-109.54345	-97.58785	-116.58245	-64.00475000000006	-0.16485000000000127	-112.47424999999998	-107.82844999999998	-93.83854999999994	5.426649999999995	11.733249999999998	-118.96285		-83.82214999999997	-112.75485000000003	-111.30994999999996	-115.88974999999994	-116.43285000000003	-107.20704999999998	-83.51085	-108.94714999999997	-114.02655000000004	-87.74545	-104.62495000000001	-115.18195000000003	-83.84635000000003		-116.61435000000006	-51.53404999999998	-4.055849999999964	-118.19214999999997		-117.20005000000003	-114.94735000000003	-113.86464999999998		-109.92745000000002	-114.71444999999994	-97.62815	-112.89875000000006
-18.84624999999994	-116.47005000000001	-117.38675	-42.52525000000003	-114.05584999999996	-112.42864999999995		-106.31264999999996	-114.80214999999998	-116.5008499999999	-8.706249999999955	-108.96945000000005	-97.00504999999998	-116.54644999999994	-63.695749999999975	-0.162050000000022	-111.36554999999998	-107.81695000000002	-93.81655	5.462550000000078	52.679950000000076	-118.91104999999993		-83.80155000000002	-112.67295000000001	-111.14654999999993	-115.88034999999991	-116.40875000000005	-106.66444999999999	-83.49675000000002	-108.47574999999995	-114.01595000000009	-87.73495000000003	-103.51324999999997	-115.16025000000002	-74.98855000000003		-116.60905000000002	-49.609750000000076	-0.16124999999999545	-118.17124999999999		-117.06005000000005	-114.81805000000008	-113.76504999999997		-109.65784999999994	-114.70164999999997	-97.12875000000008	-111.91335000000004
-7.960949999999912	-116.46145000000001	-117.26135	-41.76745000000005	-113.37604999999996	-112.41964999999993		-105.25474999999994	-114.56105000000002	-116.22804999999994	-7.080349999999953	-108.94344999999998	-96.19684999999993	-116.17714999999998	-57.41904999999997	-0.15914999999995416	-111.32055000000003	-107.40834999999993	-93.77224999999999	23.20945000000006	52.69495000000006	-118.89985000000001		-77.08924999999999	-112.65994999999998	-110.92994999999996	-115.65724999999998	-116.31315000000006	-105.45614999999998	-83.43724999999995	-108.30775000000006	-114.00645000000009	-87.72484999999995	-103.44335000000001	-114.82984999999996	-66.92745000000002		-116.44865000000004	-37.70945000000006	-0.15354999999999563	-117.97635000000002		-116.91375000000005	-114.80905000000007	-113.32195000000002		-109.20274999999992	-114.69264999999996	-96.89575000000002	-111.67615
-3.04525000000001	-116.31615	-117.13734999999997	-41.74185	-113.35024999999996	-112.40424999999993		-105.24135000000001	-114.52745000000004	-116.21494999999993	-5.585849999999937	-108.86474999999996	-95.72434999999996	-116.03525000000002	-57.40445	-0.15625	-111.30835000000002	-107.39964999999995	-89.77144999999996	23.322550000000092	52.71895000000006	-118.88945000000001		-77.07884999999999	-112.48945000000003	-110.53874999999994	-115.64524999999992	-116.29385000000002	-105.44505000000004	-68.72675000000004	-108.12405000000001	-113.83265000000006	-87.70394999999996	-102.56904999999995	-114.73114999999996	-66.91885000000002		-116.4411500000001	-37.69074999999998	-0.14794999999992342	-117.78904999999997		-116.90525000000002	-114.79945000000009	-113.31594999999993		-108.27165000000002	-114.66154999999992	-96.87785000000008	-111.47465
-2.9299499999999625	-115.72645	-117.10694999999998	-41.73565000000008	-113.18205	-111.87024999999994		-105.22744999999998	-114.33064999999999	-116.16664999999989	-4.7325499999999465	-108.34585000000004	-95.51474999999994	-116.02464999999995	-57.375850000000014	-0.15334999999993215	-109.53444999999999	-107.37654999999995	-89.75545	26.48165000000006	52.732450000000085	-118.60735		-77.06785000000002	-112.47955000000002	-110.17944999999997	-115.25365	-116.03645000000006	-105.00735000000009	-68.68145000000004	-107.11914999999999	-113.4796500000001	-87.69155	-102.55345	-113.73064999999997	-66.85895000000005		-116.31775000000005	-35.70625000000007	-0.14175000000000182	-117.76724999999999		-116.78895	-114.61565000000007	-113.30444999999997		-107.82984999999996	-114.65284999999994	-96.56565	-110.73215000000005
-1.9065499999999247	-115.67195000000004	-116.71095000000003	-29.004650000000083	-112.66755	-111.67514999999992		-105.21545000000003	-114.31825000000003	-115.78805	-4.673049999999989	-107.88255000000004	-92.46984999999995	-115.85865000000001	-54.601350000000025	-0.1501499999999396	-107.23395000000005	-106.85225000000003	-89.74175000000002	36.82605000000001	52.74795000000006	-118.58764999999994		-74.58754999999996	-112.13144999999997	-110.16615000000002	-115.24284999999998	-116.02715	-104.72685000000001	-68.67004999999995	-107.10125000000005	-113.46605000000011	-86.34905000000003	-102.19124999999997	-113.21634999999992	-66.82945000000007		-115.90815000000009	-34.93605000000002	-0.13474999999993997	-117.45664999999997		-116.76445000000001	-114.2337500000001	-113.29684999999995		-107.81234999999992	-113.48994999999991	-94.4384500000001	-110.71834999999999
-1.8430499999999483	-115.65854999999999	-116.68894999999998	-28.99515000000008	-112.65054999999995	-111.66305		-105.19915000000003	-114.21175000000005	-115.70074999999997	-3.7436500000000024	-106.19434999999999	-87.64284999999995	-115.58204999999998	-51.54124999999999	-0.14724999999998545	-107.21305000000007	-106.83124999999995	-89.70274999999992	36.8365500000001	58.23464999999999	-118.33664999999996		-74.56804999999997	-112.11725000000001	-109.87614999999994	-115.11714999999992	-116.01594999999998	-103.58515	-68.64274999999998	-106.54864999999995	-113.17775000000006	-84.57145000000003	-98.53535	-113.16724999999997	-66.14774999999997		-115.8863500000001	-23.34445000000005	-0.12894999999991796	-117.42755		-116.73734999999999	-114.2106500000001	-112.36084999999991		-107.65755000000001	-113.48174999999992	-94.42045000000007	-109.36165000000005
-0.18414999999993142	-115.26265000000001	-116.42414999999994	-2.5806499999999915	-112.47675000000004	-111.48744999999997		-105.16194999999993	-114.19475	-115.64794999999992	-0.18094999999993888	-106.18105000000003	-87.59214999999995	-115.56835000000001	-51.53385000000003	-0.1440499999999929	-103.68815000000006	-103.25604999999996	-89.69205	36.88244999999995	58.6146500000001	-118.15294999999992		-74.55124999999998	-112.10505	-109.72894999999994	-114.64904999999999	-116.00925000000007	-103.57675000000006	-62.971250000000055	-105.31764999999996	-113.16655000000003	-84.55705	-98.52224999999999	-112.62194999999997	-63.77724999999998		-115.5435500000001	-22.791950000000043	-0.12355000000002292	-117.02864999999997		-116.56804999999997	-113.98225000000002	-112.34955000000002		-107.64744999999994	-113.47224999999992	-94.31335000000001	-108.20335
-0.1804499999999507	-115.18995000000007	-116.23265000000004	-2.5753500000000713	-112.38184999999999	-110.88815		-104.72334999999998	-114.15265	-115.60464999999999	-0.17804999999998472	-106.16914999999995	-81.33274999999992	-115.49054999999998	-51.49955	-0.14044999999998709	-102.89805000000001	-103.23804999999993	-89.65654999999992	38.46325000000013	58.64245000000005	-118.14384999999993		-74.52975000000004	-112.01184999999998	-109.69984999999997	-114.63414999999998	-115.85895000000005	-103.56934999999999	-62.94375000000002	-104.76814999999999	-113.1404500000001	-84.55004999999994	-98.35235	-112.39474999999993	-63.76495		-115.52465000000007	-18.95384999999999	-0.11624999999992269	-116.61284999999998		-116.56185000000005	-113.23275000000001	-112.30674999999997		-106.60624999999993	-113.45254999999997	-94.29135000000008	-107.92155000000002
-0.17705000000000837	-115.17965000000004	-116.12734999999998	-0.17325000000005275	-112.34555	-110.88004999999998		-104.70984999999996	-113.84325000000001	-115.58934999999997	-0.17364999999995234	-106.15615000000003	-81.31804999999997	-115.38175000000001	-49.17955000000006	-0.13684999999998126	-102.88175000000001	-103.22775000000001	-87.66615000000002	43.76315000000011	58.670349999999985	-118.11574999999993		-71.63144999999997	-111.99995000000001	-109.68875000000003	-113.51934999999992	-115.84825000000001	-103.51325000000008	-61.64345000000003	-104.48244999999997	-113.09505000000001	-84.53104999999994	-98.32314999999994	-111.38954999999999	-54.13035000000002		-115.50995	-14.453250000000025	-0.10444999999992888	-116.59195		-116.37855000000002	-113.22145	-112.29624999999999		-106.56965000000002	-113.12894999999992	-92.91825000000006	-107.90724999999998
-0.17374999999992724	-114.93155000000002	-115.92864999999995	-0.1681500000000824	-112.05245000000002	-110.86664999999994		-104.69714999999997	-113.44704999999999	-115.57354999999995	-0.1703499999999849	-103.53555000000006	-73.25164999999993	-115.37535000000003	-49.06105000000002	-0.13324999999997544	-102.04264999999998	-103.21325000000002	-83.99324999999999	44.05655000000013	58.69245000000001	-117.50635		-69.04165	-111.61874999999998	-109.33425	-113.39284999999995	-115.75885000000005	-103.36695000000009	-52.160049999999956	-104.17065000000002	-112.9176500000001	-84.52234999999996	-96.91354999999999	-111.37365	-53.20085000000006		-115.31585000000007	-5.035650000000032	-0.09415000000001328	-116.29915000000005		-116.21614999999997	-113.06925000000001	-111.19925		-106.50924999999995	-113.12154999999996	-92.8931500000001	-107.65944999999999
-0.1704499999999598	-114.92265000000009	-115.74275	-0.164449999999988	-111.88334999999995	-110.78104999999994		-104.68205	-113.41195000000005	-115.52624999999989	-0.16714999999999236	-101.63575000000003	-72.91404999999997	-115.35524999999996	-35.32524999999998	-0.12964999999996962	-100.81785000000002	-102.06774999999993	-83.96444999999994	72.61144999999999	71.47514999999999	-117.49275		-69.02465000000007	-111.60625000000005	-109.31994999999995	-113.12104999999997	-115.66745000000003	-103.35975000000008	-52.145650000000046	-103.68965000000003	-112.15155000000004	-79.38104999999996	-96.69144999999992	-110.52154999999993	-51.18425000000002		-115.25455000000011	-4.217150000000061	-0.08454999999992197	-115.81434999999999		-116.20775000000003	-112.92345	-109.22114999999997		-105.80124999999998	-112.60564999999997	-89.15695000000005	-107.64395000000002
-0.16705000000001746	-114.91225000000009	-115.72384999999997	-0.1601500000000442	-110.23114999999996	-109.86294999999996		-104.34875	-113.39975000000004	-115.51784999999995	-0.16345000000001164	-101.58074999999997	-70.04665	-115.23064999999997	-31.03735000000006	-0.12554999999997563	-100.56145000000004	-102.05554999999993	-82.98024999999996	74.87745000000007	71.49054999999998	-116.98944999999992		-68.34595000000002	-111.30375000000004	-109.30875000000003	-112.67824999999993	-115.53635000000008	-103.35104999999999	-52.12625000000003	-103.53835000000004	-112.00525000000005	-79.13035000000002	-96.67084999999997	-110.48464999999999	-49.65745000000004		-114.9828500000001	-4.204150000000027	-0.07134999999993852	-115.80525		-116.03515000000004	-112.90685000000008	-109.13454999999999		-105.77874999999995	-112.56994999999995	-82.07775000000004	-106.85715000000005
-0.16364999999996144	-114.86095	-115.54885000000002	-0.15625	-108.80494999999996	-109.80354999999997		-103.84995000000004	-113.28505000000007	-115.50564999999995	-0.16004999999995562	-99.82844999999998	-67.52004999999997	-115.08624999999995	-29.814750000000004	-0.12125000000003183	-99.94645000000003	-102.04395	-82.27294999999992	81.4769500000001	71.51915000000008	-116.97544999999991		-64.14385000000004	-110.39454999999998	-109.01554999999996	-112.66324999999995	-115.52835000000005	-102.20165000000009	-44.22294999999997	-102.64464999999996	-111.99295000000006	-77.54885000000002	-95.83314999999993	-110.36135000000002	-49.61575000000005		-114.22215000000006	-0.14895000000001346	-0.06295000000000073	-115.77745000000004		-115.99675000000002	-112.89255000000003	-109.12185		-104.51554999999996	-112.55794999999989	-81.73345000000006	-106.42425000000003
-0.1602500000000191	-114.85415	-115.53264999999999	-0.1519500000000562	-107.89224999999999	-109.53904999999997		-103.75545	-113.16724999999997	-115.4750499999999	-0.15744999999992615	-99.82195000000002	-67.48275000000001	-115.04354999999998	-20.22104999999999	-0.11684999999999945	-99.43295	-102.03075000000001	-82.25484999999992	82.38954999999999	71.53565000000003	-116.95394999999996		-64.13194999999996	-110.38345000000004	-108.39824999999996	-111.67525	-115.21665000000007	-101.77035000000001	-40.56854999999996	-102.27374999999995	-111.9846500000001	-77.25704999999994	-95.81975	-109.84275000000002	-49.595950000000016		-113.64885000000004	-0.1402500000000373	-0.04724999999996271	-115.44074999999998		-115.98175000000003	-112.61835000000008	-107.39324999999997		-104.48284999999998	-112.50204999999994	-79.03635000000008	-105.38274999999999
-0.15684999999996307	-114.84555	-114.84844999999996	-0.14745000000004893	-106.92484999999999	-109.52964999999995		-102.91684999999995	-112.84185000000002	-115.16395	-0.15314999999998236	-99.80314999999996	-59.65054999999995	-114.96264999999994	-15.005049999999983	-0.11164999999994052	-97.26305000000002	-100.20835	-82.23554999999999	89.53065000000004	78.45455000000004	-116.94544999999994		-64.10255000000006	-110.33535000000006	-108.36855000000003	-111.66194999999993	-114.89774999999997	-101.74185	-40.55115000000001	-101.88594999999998	-111.96825000000001	-76.49524999999994	-95.80124999999998	-109.39594999999997	-42.29854999999998		-113.60395000000005	-0.1319500000000744	-0.02755000000001928	-115.32065		-115.85135000000002	-112.59525000000008	-106.44034999999997		-104.47114999999997	-112.49264999999991	-76.42045000000007	-105.35834999999997
-0.15314999999998236	-114.80195000000003	-114.70934999999997	-0.14314999999999145	-106.79915000000005	-109.50234999999998		-102.77845000000002	-112.80965000000003	-115.10664999999995	-0.14964999999995143	-98.25064999999995	-58.14364999999998	-114.68184999999994	-13.238450000000057	-0.10474999999996726	-97.14825000000008	-98.65914999999995	-82.17914999999994	89.54375000000016	78.46575000000007	-116.93624999999997		-64.06894999999997	-110.13625000000002	-108.15975000000003	-110.92454999999995	-114.88515000000007	-99.60815000000002	-40.524850000000015	-101.37384999999995	-111.95905000000005	-76.20624999999995	-93.26144999999997	-109.24644999999998	-42.27965000000006		-113.57105000000001	-0.12364999999999782	-0.012449999999944339	-115.31295		-115.83905000000004	-112.10725000000002	-106.43044999999995		-104.19644999999991	-112.47314999999992	-76.16305000000011	-105.31025
-0.14934999999991305	-114.66685000000007	-114.48215000000005	-0.13875000000007276	-104.19695000000002	-109.48444999999992		-102.65324999999996	-112.72715000000005	-115.04414999999995	-0.1460499999999456	-95.85254999999995	-57.45155	-114.48604999999998	-11.510350000000017	-0.09825000000000728	-96.84485000000006	-98.64924999999994	-82.08024999999998	89.55705	78.47705000000008	-116.89734999999996		-62.341049999999996	-109.80494999999996	-108.13535000000002	-110.90814999999998	-114.87615000000005	-98.78665000000001	-40.50864999999999	-100.80285000000003	-111.64715000000001	-75.82814999999994	-93.24604999999997	-108.55345	-39.66885000000002		-113.56175000000007	-0.11644999999998618	-0.002449999999953434	-115.21614999999997		-115.81875000000002	-112.00675000000001	-106.42404999999997		-103.75154999999995	-112.46464999999989	-73.30655000000002	-104.08844999999997
-0.14554999999995744	-114.36545000000001	-113.76115000000004	-0.13454999999999018	-104.12165000000005	-108.65414999999996		-100.56534999999997	-112.71495000000004	-114.93184999999994	-0.1424499999999398	-95.64904999999999	-54.58444999999995	-114.47474999999997	-11.486850000000004	-0.09225000000003547	-96.51645000000008	-98.63834999999995	-76.84024999999997	89.57045000000005	85.65575000000001	-116.33664999999996		-62.328550000000064	-109.62615000000005	-107.14134999999999	-109.97934999999995	-114.86635000000001	-98.72405000000003	-34.07555000000002	-99.88225	-111.6395500000001	-75.81555000000003	-89.94044999999994	-107.55684999999994	-39.64734999999996		-113.4964500000001	-0.11075000000005275	0.08825000000001637	-115.11874999999998		-115.71495000000004	-111.63625000000002	-106.41834999999992		-103.74085000000002	-111.71164999999996	-64.17445000000009	-101.41415000000006
-0.14164999999991323	-114.35185000000001	-113.73945000000003	-0.12935000000004493	-104.10045000000002	-108.63784999999996		-100.32984999999996	-112.49305000000004	-114.8097499999999	-0.13864999999998417	-95.15105000000005	-52.23464999999999	-114.41964999999993	-4.0157500000000255	-0.08605000000000018	-95.30325000000005	-96.80944999999997	-72.17604999999992		85.67304999999999	-116.25274999999999		-62.287649999999985	-109.16755	-106.89874999999995	-109.74444999999992	-114.54255	-98.13355000000001	-20.571550000000002	-99.10185000000001	-111.0838500000001	-75.80184999999994	-81.08425	-107.00884999999994	-39.37194999999997		-113.28185000000008	-0.1017500000000382	0.15745000000003984	-114.98495000000003		-115.70204999999999	-111.61985000000004	-106.41194999999993		-101.14144999999996	-111.7037499999999	-61.53825000000006	-100.65695000000005
-0.13754999999991924	-113.96345000000008	-113.61974999999995	-0.12335000000007312	-103.61294999999996	-108.62264999999991		-100.31155000000001	-112.37765000000002	-114.70574999999997	-0.13485000000002856	-94.11154999999997	-52.20034999999996	-114.16284999999993	-2.325749999999971	-0.07704999999998563	-95.15814999999998	-96.78404999999998	-72.14994999999999		85.68355000000008	-115.92665		-60.192049999999995	-108.80084999999997	-106.88635	-109.73095	-114.29505000000006	-97.39535000000001	-20.548649999999952	-99.07714999999996	-111.06305000000009	-74.36474999999996	-81.07114999999999	-106.98464999999999	-36.04695000000004		-113.27065000000005	-0.09375	0.5748499999999694	-114.82034999999996		-115.68775000000005	-110.71115000000009	-106.40604999999994		-101.11495000000002	-110.50164999999993	-57.62475000000006	-99.71645000000001
-0.13344999999992524	-113.94555000000003	-113.60625000000005	-0.11645000000009986	-102.47574999999995	-108.58844999999997		-100.27784999999994	-112.14234999999996	-114.69284999999991	-0.13054999999997108	-94.09685000000002	-48.04354999999998	-114.15544999999997	-0.1844499999999698	-0.07065000000000055	-91.14475000000004	-96.13135	-68.88014999999996		106.20305000000008	-115.90994999999998		-60.17755	-108.28705000000002	-106.80105000000003	-109.25545	-114.04804999999999	-97.14125000000001	-19.075950000000034	-98.40485000000001	-111.05355000000009	-74.33704999999998	-81.05494999999996	-106.45354999999995	-25.97924999999998		-113.20505000000003	-0.08675000000005184	0.5907500000000709	-114.54264999999998		-115.47285	-110.69755000000009	-104.77724999999998		-101.10055	-110.48794999999996	-57.599050000000034	-99.69095000000004
-0.12914999999998145	-113.74995000000001	-113.48405000000002	-0.11035000000003947	-102.19235000000003	-107.82844999999998		-99.87414999999999	-112.02925000000005	-114.66644999999994	-0.12654999999995198	-92.66205000000002	-46.934549999999945	-113.86405000000002	-0.17965000000003783	-0.06394999999997708	-90.38575000000003	-96.00675000000001	-68.55504999999994		106.21825000000001	-115.25894999999991		-60.14715000000001	-108.25655000000006	-106.51964999999996	-109.23704999999995	-113.97095000000002	-96.89695000000006	-8.436649999999986	-97.76594999999998	-111.0349500000001	-72.63654999999994	-81.03924999999992	-105.15125	-21.175950000000057		-112.81005000000005	-0.07884999999998854	1.510150000000067	-114.40904999999998		-115.34285	-110.68615000000011	-102.34744999999998		-101.09084999999993	-110.2866499999999	-57.586250000000064	-97.05214999999998
-0.12514999999996235	-113.43365000000006	-112.80165	-0.10345000000006621	-101.32484999999997	-107.8092499999999		-99.86185	-111.84325000000001	-114.61854999999991	-0.1218499999999949	-92.08074999999997	-39.73415	-113.85365000000002	-0.17574999999999363	-0.05695000000002892	-90.37485000000004	-95.99834999999996	-65.64144999999996		106.22815000000003	-115.24334999999996		-59.65155000000004	-107.91004999999996	-105.94864999999993	-108.77244999999994	-113.95195000000001	-96.86995000000002	0.06425000000001546	-96.90004999999996	-110.84305000000006	-72.06105000000002	-81.02494999999999	-104.99194999999997	-21.145150000000058		-112.60085000000004	-0.067450000000008	2.3106500000000096	-113.75234999999998		-115.33645000000001	-110.24985000000004	-101.29064999999991		-97.12734999999998	-110.25604999999996	-57.564050000000066	-97.03915000000006
-0.12054999999998017	-113.42115000000001	-112.01194999999996	-0.09275000000002365	-100.66665	-107.78184999999996		-99.83545000000004	-111.83365000000003	-114.57724999999994	-0.11675000000002456	-92.05065000000002	-37.85865000000001	-113.83994999999993	-0.17205000000001291	-0.04734999999993761	-88.15515000000005	-95.98685	-65.62754999999993		106.24265000000003	-114.65265		-59.641050000000064	-107.90144999999995	-105.92444999999998	-107.80655000000002	-113.94505000000004	-96.51004999999998	0.2913499999999658	-96.03575000000001	-110.59235000000001	-71.71114999999998	-80.98624999999993	-104.77204999999992	-21.122150000000033		-112.58635000000004	-0.05945000000008349	4.709550000000036	-113.30904999999996		-115.32844999999998	-110.05885	-98.66054999999994		-94.93084999999996	-110.2250499999999	-53.04395000000011	-97.00035000000003
-0.11514999999997144	-113.19635000000005	-111.98164999999995	-0.08465000000001055	-100.37485000000004	-107.40794999999991		-99.18184999999994	-111.61775	-114.27144999999996	-0.11154999999996562	-91.30134999999996	-37.77114999999992	-113.72955000000002	-0.16755000000000564	-0.04105000000004111	-88.14445	-95.90094999999997	-65.60545000000002		107.82385	-114.63704999999993		-59.61545000000001	-107.89374999999995	-105.37545	-107.79044999999996	-113.66854999999998	-96.50205000000005	0.4365500000000111	-96.00424999999996	-110.57355000000007	-70.06394999999998	-78.99675000000002	-104.37635	-16.971850000000018		-112.28785000000005	0.008150000000000546	6.988749999999982	-113.29375000000005		-115.32055000000003	-110.0104500000001	-97.50324999999998		-94.92084999999997	-110.14314999999999	-53.0326500000001	-96.96005000000002
-0.11064999999996417	-113.18625000000009	-111.89895000000001	-0.07185000000004038	-99.55745000000002	-107.39934999999991		-99.05705	-111.60585000000003	-114.20894999999996	-0.10614999999995689	-91.28854999999999	-32.966749999999934	-113.63135	-0.16404999999997472	-0.02874999999994543	-88.12504999999999	-95.16724999999997	-65.59884999999997		107.83145000000002	-113.99534999999992		-59.598550000000046	-107.87765000000002	-104.93245000000002	-107.42795000000001	-112.94095000000004	-96.42885000000001	0.44725000000005366	-95.54655000000002	-109.86525000000006	-70.05124999999998	-77.79454999999996	-104.15764999999999	-16.948849999999993		-111.96095000000003	0.017349999999964894	7.018950000000018	-113.28565000000003		-115.31455000000005	-109.23295000000007	-97.49324999999999		-94.89834999999994	-110.12594999999999	-53.02385000000004	-93.62305000000003
-0.10574999999994361	-113.17444999999998	-111.69465000000002	-0.060750000000098225	-99.39525000000003	-106.34505000000001		-98.92375000000004	-111.36234999999999	-113.86394999999993	-0.10064999999997326	-90.26504999999997	-32.74894999999992	-113.52744999999993	-0.1604499999999689	-0.019249999999942702	-87.36975000000007	-95.15625	-65.58785		107.88815	-113.97974999999997		-56.66295000000002	-107.54105000000004	-104.73825	-106.50204999999994	-112.93335000000002	-94.99464999999998	4.176150000000007	-95.07804999999996	-109.39065000000005	-70.03395	-72.68615	-104.09114999999997	-16.936050000000023		-111.87525000000005	0.03494999999998072	9.672950000000014	-113.27665000000002		-115.29835000000003	-108.90235000000007	-95.99824999999998		-94.87974999999994	-108.89495	-53.015750000000025	-92.83405000000005
-0.10095000000001164	-113.14385000000004	-111.44205	-0.038350000000036744	-99.22825	-106.33105		-98.90364999999997	-111.11824999999999	-113.85414999999989	-0.09545000000002801	-89.93444999999997	-32.73434999999995	-113.51035000000002	-0.15665000000001328	-0.006250000000022737	-86.38975000000005	-94.43105000000003	-65.54634999999996		107.90494999999999	-113.43164999999999		-56.65084999999999	-107.53025000000002	-103.75874999999996	-106.47754999999995	-112.92534999999998	-94.98265000000004	5.788850000000025	-93.10095000000001	-109.15815000000009	-69.05364999999995	-71.86734999999999	-103.99085000000002	-16.917149999999992		-111.86515000000009	0.0675499999999829	15.34755000000007	-113.26935000000003		-115.28864999999996	-108.54525000000001	-95.98905000000002		-94.86624999999992	-108.8853499999999	-42.813150000000064	-91.75635
-0.09595000000001619	-113.11705000000006	-111.08984999999996	-0.020150000000057844	-99.04755	-106.24704999999994		-97.97124999999994	-110.96715000000006	-113.8441499999999	-0.08894999999995434	-89.92484999999999	-32.71015	-113.49984999999992	-0.15274999999996908	0.011050000000068394	-84.40105000000005	-94.42115000000001	-65.52914999999996		107.99135000000001	-113.42454999999995		-56.38205000000005	-106.27745000000004	-103.74214999999992	-106.18104999999991	-112.91125	-94.62925000000007	5.806249999999977	-92.87874999999997	-109.14695000000006	-69.03244999999993	-71.84754999999996	-103.62784999999997	-13.996849999999995		-110.49895000000004	0.07934999999997672	23.103349999999978	-112.66665		-115.26464999999996	-107.86455000000001	-94.58704999999998		-93.78674999999998	-107.9564499999999	-39.92915000000005	-91.03015000000005
-0.09014999999999418	-112.75295000000006	-111.06524999999999	-0.01125000000001819	-97.03554999999994	-106.23944999999992		-97.95735000000002	-110.94835	-113.82734999999991	-0.08124999999995453	-89.79515000000004	-23.63225	-113.27975000000004	-0.14914999999996326	1.0399499999999762	-83.57995000000005	-92.74855000000002	-65.51675			-113.41454999999996		-42.67745000000002	-106.24504999999999	-103.71005000000002	-105.54654999999991	-112.89705000000004	-94.61824999999999	10.333250000000021	-92.58534999999995	-108.68705	-69.02345000000003	-71.80174999999997	-103.07224999999994	-13.975450000000023		-110.1205500000001	1.3435499999999365	24.002250000000004	-112.65205000000003		-115.25175000000002	-107.80205000000001	-94.57674999999995		-93.76874999999995	-107.94754999999998	-28.401550000000043	-91.01454999999999
-0.08384999999998399	-112.74565000000007	-111.05134999999996	0.00014999999996234692	-95.94595000000004	-106.22055		-97.94044999999994	-110.84535000000005	-113.81795	-0.07335000000000491	-88.18645000000004	-22.218849999999975	-113.23754999999994	-0.14535000000000764	1.0509500000000571	-82.79275000000007	-92.67354999999998	-60.750749999999925			-112.32974999999999		-42.47135000000003	-106.15215	-102.40575000000001	-104.07614999999998	-112.88594999999998	-93.77655000000004	10.359749999999963	-92.54444999999998	-108.67025000000001	-64.86644999999999	-71.06634999999994	-103.04655000000002	-13.918649999999957		-109.96525000000008	4.480249999999955	26.283450000000016	-112.26945		-115.24374999999998	-107.7935500000001	-94.56944999999996		-93.75625000000002	-107.9342499999999	-25.307350000000042	-91.00445000000002
-0.07814999999993688	-112.73014999999998	-111.03374999999994	0.009349999999926695	-95.93254999999999	-106.20794999999998		-97.92515000000003	-110.75045	-113.8106499999999	-0.06584999999995489	-88.16714999999999	-19.138849999999934	-113.22095000000002	-0.14125000000001364	1.3995499999999765	-82.70155	-92.66324999999995	-60.725149999999985			-111.85344999999995		-38.84424999999999	-106.07865000000004	-102.18525	-103.83584999999994	-112.87525000000005	-93.15035	14.164750000000026	-91.48485000000005	-108.65535	-64.66724999999997	-71.02985000000001	-102.90674999999999	-9.299650000000042		-109.52955000000009	11.885850000000005	27.974649999999997	-112.23845000000006		-115.07394999999997	-106.55185000000006	-94.56034999999997		-93.73984999999993	-107.82894999999996	-25.285550000000057	-90.74284999999998
-0.0716499999999769	-112.23725000000002	-110.53634999999997	0.5822499999999309	-95.43044999999995	-105.95634999999993		-97.67544999999996	-110.48284999999998	-113.79804999999999	-0.05894999999998163	-88.14425000000006	-19.074149999999918	-112.99495000000002	-0.13774999999998272	1.4106500000000324	-81.51195000000007	-92.24894999999992	-60.71015			-111.84674999999993		-38.08564999999999	-104.95034999999996	-102.17094999999995	-103.63864999999998	-112.29455000000007	-92.87875000000008	18.279750000000035	-91.15094999999997	-108.62925000000007	-64.49304999999993	-67.67075	-102.53874999999994	-8.030150000000049		-109.09795000000008	12.108949999999936	34.12155000000007	-111.73125000000005		-114.74495000000002	-106.46495000000004	-94.53845000000001		-93.05394999999999	-107.82024999999999	-16.096550000000093	-90.71415000000002
-0.06594999999992979	-112.23035000000004	-110.13454999999999	0.9423499999999194	-94.79385000000002	-102.21515		-97.66234999999995	-110.27195000000006	-113.67534999999998	-0.05174999999996999	-86.74964999999997	-12.858650000000011	-112.88355000000001	-0.1338500000000522	1.829849999999965	-81.03305	-91.93615	-59.59944999999993			-111.81774999999993		-38.07045000000005	-104.56905000000006	-101.66835000000003	-103.31314999999995	-112.28695000000005	-92.34654999999998	18.292850000000044	-91.13025000000005	-107.97275000000002	-64.10344999999995	-66.47874999999999	-102.07825000000003	-7.5215500000000475		-108.78195000000005	15.694650000000024	39.19005000000004	-111.72164999999995		-114.73564999999996	-105.77345000000003	-92.00995		-93.04184999999995	-107.81104999999991	-16.086750000000052	-90.54605000000004
-0.059750000000008185	-112.22154999999998	-110.12204999999994	0.9561499999999796	-94.00215000000003	-102.20684999999992		-97.53234999999995	-110.25355000000002	-113.66924999999992	-0.04025000000001455	-86.74054999999998	-12.828649999999925	-112.55634999999995	-0.12954999999999472	2.375750000000039	-81.01274999999998	-91.73744999999997	-59.550749999999994			-111.80944999999997		-30.83005000000003	-104.32995000000005	-100.91634999999997	-102.89684999999997	-112.28134999999997	-92.33455000000004	18.30664999999999	-90.22654999999997	-107.95745000000011	-63.87805000000003	-62.352750000000015	-102.03935000000001	-7.512650000000008		-107.67325000000005	15.727350000000001	39.640949999999975	-111.70434999999998		-114.72794999999996	-105.27955000000009	-89.80525		-93.01044999999999	-106.45184999999992	-16.07655000000011	-90.21204999999998
-0.053949999999986176	-112.20555000000002	-110.10825	1.4467499999999518	-93.70685000000003	-102.18774999999994		-97.01834999999994	-110.10924999999997	-113.66154999999992	-0.0273499999999558	-83.99365	-11.02114999999992	-112.47405000000003	-0.12554999999997563	3.1471500000000106	-78.61705000000006	-91.56425000000002	-57.74355000000003			-111.61204999999995		-30.821350000000052	-104.31835000000001	-100.88744999999994	-102.64364999999998	-112.27224999999999	-92.31725000000006	18.61654999999996	-90.20635000000004	-107.94775000000004	-63.755449999999996	-62.33764999999994	-101.28644999999995	-7.497150000000033		-107.45395000000008	23.409749999999917	41.67335000000003	-111.36985000000004		-114.71794999999997	-103.4176500000001	-88.90454999999997		-92.98915	-106.44464999999991	-16.06535000000008	-89.07645000000002
-0.04615000000001146	-112.19215000000008	-109.83685000000003	5.639149999999972	-93.69434999999999	-102.16824999999994		-96.76985000000002	-110.09985000000006	-113.64274999999998	-0.00874999999996362	-82.85254999999995	-0.18524999999999636	-112.45584999999994	-0.12075000000004366	3.203550000000064	-77.21805000000006	-88.59754999999996	-50.966249999999945			-109.44994999999994		-30.78004999999996	-104.30935	-100.20245	-101.90514999999994	-112.26425000000006	-92.30425000000002	18.754050000000007	-90.16285000000005	-107.65625	-57.59314999999992	-62.31994999999995	-101.21624999999995	-6.748850000000061		-106.91815000000008	41.67374999999993	59.47345000000007	-110.97784999999999		-114.71185000000003	-102.81325000000004	-88.88384999999994		-91.73725000000002	-106.4374499999999	-13.906350000000089	-88.69214999999997
-0.039449999999987995	-112.03115000000003	-109.68804999999998	45.02374999999995	-93.68285000000003	-99.73554999999999		-95.36775	-109.91425000000004	-113.62914999999998	0.0009499999999889042	-81.90674999999999	-0.18124999999997726	-112.42674999999997	-0.11694999999997435	4.409949999999981	-77.20815000000005	-88.58605	-46.06274999999994			-109.43224999999995		-30.575450000000046	-104.27814999999998	-100.17165	-101.43364999999994	-112.24225000000001	-91.72535000000005	18.76694999999995	-89.67825000000005	-107.64285000000007	-57.583349999999996	-62.30754999999999	-100.45655	-6.726549999999975		-106.90415000000007	41.678949999999986	66.57725000000005	-110.83794999999998		-114.63205000000005	-102.80195000000003	-88.86315000000002		-90.75545	-106.42784999999992	-12.103650000000016	-88.67814999999996
-0.03194999999993797	-112.02385000000004	-109.01345000000003	49.19354999999996	-93.35874999999999	-99.71264999999994		-94.20124999999996	-109.87705000000005	-113.53094999999996	0.012150000000019645	-80.75464999999997	-0.17764999999997144	-112.12234999999998	-0.1117500000000291	5.212949999999978	-75.52634999999998	-86.69674999999995	-46.05335000000002			-108.86635000000001		-24.525250000000028	-104.20055000000002	-100.05634999999995	-101.42525	-112.15814999999998	-91.35545000000002	26.311349999999948	-88.31475	-107.59805000000006	-57.574749999999995	-62.294149999999945	-100.33304999999996	-4.298049999999989		-106.89425000000006	41.68515000000002	73.21204999999998	-109.55854999999997		-114.62075000000004	-102.76665000000003	-88.85524999999996		-90.74414999999999	-106.4179499999999	-10.529550000000086	-88.65205000000003
-0.021349999999983993	-112.01675	-109.00274999999999	52.53694999999993	-92.64194999999995	-98.75234999999998		-93.98235	-109.25054999999998	-113.49424999999997	0.017150000000015098	-80.42425000000003	-0.17414999999994052	-112.09114999999997	-0.10615000000007058	5.437950000000001	-75.51335000000006	-86.66004999999996	-46.043049999999994			-108.61584999999991		-24.516650000000027	-104.14385000000004	-99.53694999999993	-101.40814999999998	-112.15205000000003	-90.72645	26.337850000000003	-87.66555000000005	-107.51785000000007	-57.56465000000003	-62.27914999999996	-100.21505000000002	-1.001449999999977		-106.31655	41.69034999999997	74.51645000000008	-109.31875000000002		-114.61035000000004	-102.2142500000001	-88.84484999999995		-90.72394999999995	-105.6326499999999	-1.252650000000017	-85.60445000000004
-0.012849999999957618	-112.00645000000009	-108.98194999999998	82.15305000000001	-92.45294999999999	-98.74005		-93.38474999999994	-109.17005000000006	-113.48374999999999	1.55174999999997	-74.04195000000004	-0.1705499999999347	-111.97784999999999	-0.10144999999999982	15.393249999999966	-75.49464999999998	-86.52744999999993	-46.02935000000002			-108.59664999999995		-23.179250000000025	-103.87455	-98.40575000000001	-101.38094999999998	-111.79015000000004	-88.90915000000007	38.894649999999956	-87.05274999999995	-107.48985000000005	-57.55475000000001	-60.666849999999954	-99.42124999999999	-0.9828499999999849		-105.83325000000002	41.69684999999993	97.66155000000003	-108.86135000000002		-114.58654999999999	-101.67955000000006	-88.82984999999996		-89.13315	-105.62414999999999	-0.17895000000009986	-85.58515
-0.0006499999999505235	-111.74985000000004	-108.26924999999994	82.15985	-91.75075000000004	-98.72624999999994		-93.25765000000001	-109.00035000000003	-113.33024999999998	1.5642500000000155	-74.03364999999997	-0.16714999999999236	-111.84034999999994	-0.09505000000001473	19.30264999999997	-75.42584999999997	-86.51784999999995	-41.38364999999999			-108.46404999999993		-23.15745000000004	-102.62755000000004	-97.64945	-100.52454999999998	-111.77565000000004	-88.90035	38.909650000000056	-87.03625	-106.09895000000006	-56.80634999999995	-58.82375000000002	-98.48505	-0.9651499999999942		-105.81995000000006	41.70285000000001	97.68335000000002	-107.96465		-114.54674999999997	-100.97445000000005	-86.27144999999996		-89.10464999999999	-104.8382499999999	-0.1740500000000793	-85.57155
0.012249999999994543	-111.73885000000007	-108.26075000000003	95.06374999999991	-91.73715000000004	-97.02614999999992		-92.79174999999998	-108.97424999999998	-113.2064499999999	2.8159500000000435	-74.02065000000005	-0.16385000000002492	-111.49865	-0.0894500000000562	21.916450000000054	-74.13105000000007	-86.47614999999996	-41.36775			-107.68164999999999		-23.140449999999987	-102.15414999999996	-96.85744999999997	-99.78374999999994	-111.74155000000007	-87.74035000000003	40.852750000000015	-85.94295	-106.08775000000003	-56.791650000000004	-57.99604999999997	-98.46494999999993	1.3820499999999356		-105.80655000000002	41.70965000000001	107.53115000000003	-107.94815000000006		-114.53234999999995	-99.86685	-86.21204999999998		-89.07804999999996	-104.83114999999998	-0.1698500000001104	-85.02945
0.04505000000006021	-111.72775000000001	-108.22964999999999	95.07565	-91.71754999999996	-96.83814999999993		-92.70965000000001	-108.73244999999997	-113.15044999999998	2.978550000000041	-71.69835	-0.16014999999993051	-111.42864999999995	-0.08344999999997071	25.103349999999978	-73.59215000000006	-86.16234999999995	-40.009849999999915			-107.66805		-22.36054999999999	-102.14385000000004	-96.39435000000003	-99.77094999999997	-111.72185000000002	-87.73175000000003	42.49855000000002	-85.86415	-105.84585000000004	-56.76355000000001	-55.47474999999997	-97.97235	1.4474500000000035		-105.44035000000008	41.722849999999994	109.18705	-107.93804999999998		-114.51845000000003	-98.5788500000001	-84.05444999999997		-88.56434999999999	-104.4632499999999	-0.1658500000000913	-85.00905
0.6173499999999876	-111.71585000000005	-107.79214999999999	95.09204999999997	-91.15885000000003	-95.46404999999993		-92.63004999999998	-108.68375000000003	-113.05604999999991	2.9917500000000246	-67.36005	-0.1564499999999498	-111.39314999999999	-0.07735000000002401	26.185749999999985	-73.57704999999999	-85.45285000000001	-38.75154999999995			-107.46534999999994		-18.742050000000063	-101.99115000000006	-95.55385000000001	-99.41814999999997	-111.61225000000002	-87.72305000000006	42.511049999999955	-84.92634999999996	-105.8306500000001	-56.342750000000024	-55.45674999999994	-97.29835000000003	1.938350000000014		-104.81865000000005	41.73644999999999	109.20535000000007	-107.91724999999997		-114.34235000000001	-98.56655	-84.04165		-88.55165	-104.03604999999993	-0.16155000000003383	-84.48715000000004
0.6356500000000551	-111.70135000000005	-107.51355000000001	95.10204999999996	-90.62144999999998	-93.79544999999996		-92.61744999999996	-108.67325000000005	-112.83774999999991	3.0479500000000144	-63.73305000000005	-0.15264999999999418	-111.37275	-0.071550000000002	28.18705	-73.46204999999998	-85.42584999999997	-38.737750000000005			-106.39024999999992		-13.733349999999973	-101.71695	-94.48624999999993	-99.40734999999995	-111.25115000000005	-87.71325000000002	50.31785000000002	-84.90684999999996	-105.62425000000007	-56.29864999999995	-52.78845000000001	-96.95584999999994	3.5040500000000065		-104.61415	41.81875000000002		-107.76485000000002		-114.32704999999999	-98.55515000000003	-84.03345000000002		-88.54044999999996	-104.01424999999995	-0.15765000000010332	-83.90594999999996
0.8435500000000502	-111.52904999999998	-107.21114999999998	114.52265	-90.51334999999995	-93.51974999999993		-92.59674999999993	-108.58365000000003	-112.81144999999992	3.1066500000000588	-63.72175000000004	-0.14855000000000018	-111.27634999999998	-0.06484999999997854	31.871650000000045	-72.28345000000002	-85.41525000000001	-38.70354999999995			-105.83134999999993		-13.70965000000001	-101.36795000000006	-94.47315000000003	-99.20314999999994	-111.24295000000006	-87.69844999999998	50.32515000000001	-84.44725000000005	-105.5625500000001	-47.477949999999964	-52.76114999999993	-96.64064999999994	9.513950000000023		-104.51735000000008	41.92814999999996		-107.74955		-114.09654999999998	-98.54185000000007	-84.02535		-85.19914999999992	-103.99974999999995	-0.15355000000010932	-83.77035000000001
0.8540500000000293	-111.51875000000007	-106.76284999999996		-89.80454999999995	-93.50974999999994		-92.57134999999994	-108.04305	-112.8029499999999	3.1354499999999916	-63.70455000000004	-0.14474999999993088	-111.08764999999994	-0.056150000000002365	31.88805000000002	-72.13665000000003	-84.49154999999996	-35.41354999999999			-105.55354999999997		-13.698049999999967	-101.35645	-94.43254999999999	-99.19214999999997	-111.23475000000008	-85.85334999999998	50.85495000000003	-83.42394999999999	-105.19575000000009	-40.098749999999995	-47.24764999999991	-94.49455	9.60775000000001		-104.50425000000007	41.93655000000001		-107.73915		-114.08685000000003	-97.56375000000003	-81.19684999999993		-85.18574999999998	-103.74185	-0.14945000000000164	-83.04195000000004
1.0266500000000178	-111.50475000000006	-106.74554999999998		-89.78644999999995	-93.30705		-92.48325	-107.88565000000006	-112.79554999999993	8.771349999999984	-63.66335000000004	-0.1402499999999236	-110.96764999999994	-0.048549999999977445	33.74765000000002	-72.09785	-84.47874999999999	-35.39675			-105.53874999999994		-7.125650000000064	-100.93635000000006	-94.01954999999998	-99.18335000000002	-111.21715000000006	-85.83715000000007	50.87424999999996	-81.54994999999997	-104.94865000000004	-39.94304999999997	-47.23734999999999	-94.19254999999998	9.619749999999954		-104.4905500000001	41.945049999999924		-107.73204999999996		-114.08015	-97.52055000000007	-81.19074999999998		-85.17774999999995	-103.73464999999999	-0.14525000000003274	-83.00184999999999
1.4223500000000513	-111.48385000000007	-106.03205000000003		-88.88755000000003	-91.96384999999998		-92.44714999999997	-107.86464999999998	-112.7825499999999	8.814849999999979	-62.877950000000055	-0.13535000000001673	-110.81714999999997	-0.04255000000000564	33.75784999999996	-71.63824999999997	-84.35915	-34.167749999999955			-105.13535000000002		-7.108450000000062	-100.91944999999998	-93.96534999999994	-97.59204999999997	-110.91285000000005	-85.48545000000001	50.89655000000005	-80.87585000000001	-104.51535000000001	-39.92224999999996	-40.93584999999996	-93.75225	10.838049999999953		-104.47885000000008	41.954849999999965		-107.72334999999998		-113.98125000000005	-95.50085000000001	-79.29494999999997		-85.16744999999992	-103.72764999999993	-0.14115000000003874	-81.01115000000004
1.5403499999999894	-111.46305000000007	-106.00405		-86.07825000000003	-91.94594999999993		-92.29904999999997	-107.56735000000003	-112.65194999999994	8.844650000000001	-62.86234999999999	-0.13035000000002128	-110.67525	-0.03655000000003383	36.756849999999986	-71.62315000000001	-83.37625000000003	-34.11505			-104.56065000000001		-6.155550000000062	-100.65025000000003	-92.16104999999993	-96.96864999999991	-110.90575000000001	-83.52095000000008	50.936950000000024	-80.39755000000002	-103.54645000000005	-37.48624999999993	-40.07934999999998	-93.53305	10.868449999999939		-104.07065	41.96285		-107.26525000000004		-113.94854999999995	-94.76675	-79.16464999999994		-85.15564999999992	-103.71744999999999	-0.13695000000006985	-80.28354999999999
1.8361500000000888	-111.05515000000003	-105.88855000000001		-86.06705	-91.92914999999994		-92.28625	-107.54415000000006	-112.30714999999998	8.859649999999988	-61.87085000000002	-0.12495000000001255	-110.59664999999995	-0.021450000000072578	36.777649999999994	-71.09915000000001	-83.36644999999999	-34.090149999999994			-103.72944999999993		-6.147050000000036	-100.26284999999996	-92.14314999999999	-96.95444999999995	-110.66815000000008	-83.50725	57.46085000000005	-79.72685000000001	-103.53365000000008	-37.46965	-36.89784999999995	-93.51744999999994	11.523249999999962		-104.03415000000007	41.97505000000001		-107.25585000000001		-113.79544999999996	-94.44655	-79.15144999999995		-81.35685000000001	-103.70394999999996	-0.13285000000007585	-75.55205000000001
1.93425000000002	-111.00774999999999	-105.87644999999998		-85.81994999999995	-91.91294999999991		-92.23604999999998	-107.29155000000003	-112.18404999999996	15.69035000000008	-61.206950000000006	-0.11924999999996544	-110.55785000000003	-0.013149999999995998	47.87405000000001	-71.02115000000003	-83.35095000000001	-34.07364999999993			-103.37514999999996		-6.118950000000041	-100.25475000000006	-92.12185	-96.51355000000001	-110.63265000000001	-83.06745000000001	61.385650000000055	-79.14575000000002	-103.42575000000011	-35.527150000000006	-36.84934999999996	-92.54165	15.264749999999935		-103.26055000000008	42.40535		-106.99765000000002		-113.78724999999997	-94.43215000000009	-78.25045		-81.33744999999999	-103.1421499999999	-0.12885000000005675	-73.32095000000004
1.9747500000000855	-111.00055000000009	-105.14065000000005		-85.49635	-89.51874999999995		-92.10145	-107.12485000000004	-112.15224999999998	15.881449999999973	-57.47694999999999	-0.11284999999998035	-110.54305	-0.006750000000010914	52.148750000000064	-66.97555	-81.50414999999998	-32.58015			-102.93374999999992		-5.641050000000064	-100.22974999999997	-91.40014999999994	-95.95195000000001	-110.61565000000007	-83.03935000000001	62.112949999999955	-78.11545000000001	-103.25995	-33.55034999999998	-30.65734999999995	-92.52464999999995	15.28144999999995		-102.52455000000009	42.41255000000001		-106.95645000000002		-113.78195000000005	-92.88875000000007	-78.24315000000001		-81.24275	-103.13464999999997	-0.12415000000009968	-72.43264999999997
2.2423499999999876	-110.98245000000009	-104.86824999999999		-85.14874999999995	-89.50874999999996		-91.89495	-107.11104999999998	-112.13094999999998	16.78615000000002	-56.005649999999946	-0.1040499999999156	-110.50855000000001	0.002250000000003638	52.15814999999998	-66.62975000000006	-81.47704999999996	-32.054149999999936			-102.50815		-5.629350000000045	-100.21195	-91.39184999999998	-95.93414999999993	-110.52544999999998	-80.92915000000005	62.13895000000002	-78.09384999999997	-103.23695000000009	-33.54264999999998	-17.94614999999999	-91.43195000000003	15.932350000000042		-102.48345000000006	42.41935000000001		-106.77285000000006		-113.77515000000005	-92.81125000000009	-78.23124999999993		-79.70634999999993	-103.11614999999995	-0.11925000000007913	-72.23554999999999
2.260150000000067	-110.74905000000001	-104.05594999999994		-85.11895000000004	-89.15494999999999		-91.87955	-107.09625000000005	-112.12284999999997	16.796850000000063	-55.93115	-0.09424999999998818	-110.16814999999997	0.009249999999951797	61.39175	-66.60715000000005	-80.99955	-22.18844999999999			-102.49414999999999		-3.113550000000032	-99.70095000000003	-91.37974999999994	-95.03224999999998	-110.51814999999999	-80.92145000000005	62.33934999999997	-76.03075000000001	-103.02215000000001	-33.53404999999998	-16.352449999999976	-90.71244999999999	15.97014999999999		-102.12395000000004	42.425250000000005		-106.75525000000005		-113.75334999999995	-92.6676500000001	-78.21614999999997		-79.69565	-102.43574999999998	-0.11275000000000546	-70.73704999999995
2.273149999999987	-110.73734999999999	-103.84315000000004		-82.18785000000003	-88.83344999999997		-91.56944999999996	-106.81394999999998	-112.11514999999997	16.829650000000015	-52.76094999999998	-0.08484999999996035	-110.02305000000001	0.02154999999993379	61.403350000000046	-63.94614999999999	-80.96084999999994	-15.542550000000006			-102.47924999999998		-0.2912499999999909	-98.86495000000002	-91.19465000000002	-95.0121499999999	-110.28885000000002	-79.73784999999998	72.17655000000002	-76.00004999999999	-103.00695000000007	-33.51604999999995	-15.309849999999983	-90.15274999999997	17.531049999999937		-101.77285000000006	42.43184999999994		-106.15305000000001		-113.74564999999996	-92.65395000000001	-73.78964999999994		-79.66395	-102.42834999999991	-0.10685000000000855	-70.72275000000002
2.293350000000032	-110.72445000000005	-103.81544999999994		-82.04544999999996	-86.87264999999991		-90.95034999999996	-106.80505000000005	-111.83174999999994	17.429449999999974	-52.61495000000002	-0.07494999999994434	-109.83145000000002	0.03665000000000873	61.41435000000001	-63.763450000000034	-80.94674999999995	-0.18524999999999636			-102.45645000000002		-0.23545000000001437	-98.81235000000004	-90.99834999999996	-94.99474999999995	-110.28325000000007	-77.34744999999998	72.19994999999994	-75.65814999999998	-102.98335000000009	-30.785549999999944	-15.252349999999979	-90.09894999999995	17.55174999999997		-101.75945000000002	42.56544999999994		-106.09524999999996		-113.73175000000003	-92.62525000000005	-73.77895000000001		-79.00474999999994	-102.41944999999998	-0.09805000000005748	-70.47405000000003
2.4690500000000384	-110.60325	-103.23545000000001		-81.59974999999997	-86.81184999999994		-90.77855	-106.79165	-111.78064999999992	17.435749999999985	-51.812149999999974	-0.06004999999993288	-109.46275000000003	0.05655000000001564	67.98575000000005	-63.726549999999975	-80.93504999999993	-0.18164999999999054			-102.29064999999991		-0.17325000000005275	-98.64044999999999	-90.34325000000001	-94.32574999999997	-110.02505000000008	-77.33985000000007	72.21825000000001	-74.94134999999994	-102.88525000000004	-18.43074999999999	-13.633049999999912	-89.40144999999995	17.575649999999996		-101.40875000000005	42.570550000000026		-105.71564999999998		-113.72465	-92.60635000000002	-73.76814999999999		-78.98854999999992	-102.4034499999999	-0.08915000000001783	-69.77625
2.4812500000000455	-110.58955000000003	-103.22254999999996		-81.47945000000004	-85.48955000000001		-90.76784999999995	-106.75824999999998	-111.7703499999999	18.20595000000003	-51.77374999999995	-0.05205000000000837	-109.44764999999995	0.07394999999996799	68.00065000000006	-63.71595000000002	-80.90914999999995	-0.17885000000001128			-102.28274999999996		-0.16975000000002183	-98.14925000000005	-90.17795000000001	-94.30774999999994	-109.99985000000004	-77.33024999999998	72.99495000000002	-74.00464999999997	-102.86325000000011	-12.43705	-9.568149999999946	-89.38774999999998	26.45404999999994		-101.38975000000005	42.576149999999984		-105.69605000000001		-113.56885	-92.38325000000009	-73.74074999999993		-72.10825	-101.13374999999996	-0.07875000000001364	-69.74075000000005
2.6189500000000407	-110.24715000000003	-102.95415000000003		-81.21294999999998	-85.23804999999993		-90.03565000000003	-106.25575000000003	-111.63114999999993	18.560850000000073	-51.370750000000044	-0.036150000000020555	-109.37215000000003	1.5988499999999704	68.76824999999997	-62.86464999999998	-79.31795	-0.17574999999999363			-101.75594999999998		-0.16655000000002929	-98.14265	-89.45624999999995	-93.39044999999999	-109.97795000000008	-75.82095000000004	80.63824999999997	-73.98254999999995	-102.6984500000001	-12.42935	-8.923149999999964	-88.77424999999994	28.16345000000001		-101.38255000000004	42.58285000000001		-104.39224999999999		-113.52625	-90.95145000000002	-73.24734999999998		-72.09834999999998	-101.11564999999996	-0.07195000000001528	-69.21304999999995
2.635850000000005	-109.83974999999998	-102.94155		-79.46905000000004	-85.22884999999997		-89.39445	-105.91264999999999	-111.54854999999998	18.573750000000018	-49.78665000000001	-0.02294999999992342	-109.36275	1.658549999999991	68.77774999999997	-62.12284999999997	-79.29894999999999	-0.1727499999999509			-101.74504999999999		-0.16314999999997326	-98.13615000000004	-88.88384999999994	-92.05144999999993	-109.96765000000005	-74.68595000000005	80.64914999999996	-73.46905000000004	-102.68695000000002	-12.387650000000008	-5.263949999999909	-88.69285000000002	28.174350000000004		-101.14575000000002	42.59114999999997		-104.00855000000001		-113.51324999999997	-90.15985	-73.23964999999998		-72.04435000000001	-101.08804999999995	-0.06425000000001546	-69.11755000000005
2.9141500000000633	-109.83294999999998	-102.16314999999997		-79.43174999999997	-85.21524999999997		-89.32034999999996	-105.70175000000006	-111.45504999999991	28.569849999999974	-48.647050000000036	-0.007049999999935608	-109.18814999999995	3.8938499999999294	82.94034999999997	-62.00504999999998	-79.28634999999997	-0.16964999999993324			-99.19004999999993		-0.15975000000003092	-98.10255000000006	-88.53395	-92.03644999999995	-109.95884999999998	-74.67205000000001	80.66544999999996	-73.09934999999996	-102.66095000000007	-12.37054999999998	-5.247649999999908	-87.64985000000001	29.823350000000005		-100.62275	42.59844999999996		-103.99975000000006		-113.41205000000002	-90.14605000000006	-73.22484999999995		-71.95655	-98.6625499999999	-0.056450000000040745	-62.567049999999995
2.962150000000065	-109.82425	-102.05854999999997		-78.56494999999995	-83.98574999999994		-89.29785000000004	-105.49205000000006	-111.43844999999999	30.94825000000003	-47.315849999999955	0.023149999999986903	-109.17575	3.902749999999969	85.54764999999998	-61.97035000000005	-79.25684999999999	-0.16674999999997908			-98.88344999999993		-0.1560500000000502	-97.34825000000001	-88.46515	-91.28314999999998	-109.77855	-74.66084999999998	85.72924999999998	-73.07524999999998	-102.57065	-10.585050000000024	-0.1722499999999627	-86.95055000000002	29.844349999999963		-100.0290500000001	42.60984999999994		-103.98415		-113.40674999999999	-90.13335000000006	-72.98834999999997		-71.94524999999999	-98.6063499999999	-0.0471500000001015	-62.521150000000034
2.9817500000000337	-109.81625000000008	-101.04094999999995		-78.50175000000002	-83.96724999999992		-89.28115000000003	-105.45915000000002	-111.37365	33.10795000000007	-44.15485000000001	0.3722500000000082	-109.11034999999993	3.9165500000000293	85.55825000000004	-60.58865000000003	-79.23254999999995	-0.16374999999993634			-97.97645		-0.15264999999999418	-97.01715000000002	-87.44695000000002	-91.27424999999994	-109.50594999999998	-74.47014999999999	89.45195000000001	-71.39594999999997	-102.27465000000007	-10.568649999999934	-0.16724999999996726	-86.40014999999994	37.02535		-99.97355000000005	48.82065		-103.97405000000003		-113.39975000000004	-90.11335000000008	-71.54144999999994		-54.95645000000002	-98.59654999999998	-0.006550000000061118	-62.51165000000003
3.5822500000000446	-109.45945000000006	-100.40684999999996		-75.65835000000004	-83.31655		-89.16814999999997	-105.17965000000004	-111.34544999999991	34.075950000000034	-43.32815000000005	1.6756500000000187	-108.96264999999994	11.213349999999991	86.78105000000005	-60.56754999999998	-73.15064999999993	-0.16084999999998217			-97.96235000000001		-0.14914999999996326	-96.70585000000005	-87.41975000000002	-90.34555	-109.50054999999998	-74.32875000000001	89.46275000000003	-71.38135	-102.2609500000001	-10.556950000000029	-0.16264999999998508	-83.81844999999998	37.25405000000001		-99.95805000000007	48.836349999999925		-103.13795000000005		-113.39054999999996	-89.61105000000009	-71.53345000000002		-54.944849999999974	-98.14014999999995	0.006549999999947431	-62.05714999999998
3.6027500000000146	-109.44934999999998	-100.37704999999994		-74.25874999999996	-81.9967499999999		-87.83275000000003	-105.16305	-111.13744999999994	34.09465	-42.186950000000024	2.8842500000000655	-108.84974999999997	12.011449999999968	99.51015000000007	-60.51765	-73.12654999999995	-0.15794999999991433			-97.63004999999998		-0.14554999999995744	-96.03134999999997	-87.39604999999995	-90.32234999999991	-109.49185	-74.31235000000004	89.50234999999998	-71.34555	-101.65055000000007	-9.300650000000019	-0.15874999999994088	-82.76964999999996	38.20415000000003		-99.39565000000005	75.47185000000002		-103.05565000000001		-113.37845000000004	-88.51625000000001	-71.52044999999998		-54.93584999999996	-98.12794999999994	0.42334999999991396	-62.033750000000055
3.997250000000008	-109.43645000000004	-99.97555		-73.48844999999994	-81.96134999999992		-87.80984999999998	-104.85075000000006	-111.12684999999999	34.51774999999998	-39.869249999999965	2.913250000000062	-108.81764999999996	17.16115000000002	108.84934999999996	-60.505949999999984	-73.10585000000003	-0.15494999999998527			-97.61764999999991		-0.14184999999997672	-95.74895000000004	-86.61315000000002	-89.30684999999994	-109.25965000000008	-74.10514999999998	92.64575000000002	-69.53935000000001	-100.99115000000006	-5.129850000000033	-0.154549999999972	-82.69224999999994	38.29004999999995		-99.36615000000006	78.39355		-102.94155		-113.32304999999997	-88.48115000000007	-71.18795		-54.90854999999999	-98.11654999999996	0.6425499999999147	-61.04835000000003
4.812950000000001	-109.40915000000007	-99.78965000000005		-73.42155000000002	-81.94515000000001		-87.80184999999994	-104.51375000000007	-110.95134999999993	37.82145000000003	-39.85735	3.305650000000014	-108.71044999999992	18.441749999999956	108.85685000000001	-59.55335000000002	-73.07145000000003	-0.15194999999994252			-97.60294999999996		-0.13765000000000782	-95.71145000000001	-85.58595000000003	-89.28485	-109.00795000000005	-72.68915000000004	92.66504999999995	-68.82394999999997	-100.98255000000006	-5.116750000000025	-0.15084999999999127	-82.67255	39.249450000000024		-99.07215000000008	79.21394999999995		-102.92015000000004		-113.17255	-88.4470500000001	-71.17264999999998		-52.959049999999934	-98.05284999999992	1.0725499999999784	-61.02615000000003
7.04765000000009	-108.93525	-99.77845000000002		-73.40565000000004	-79.08004999999991		-87.78904999999997	-104.27375000000006	-110.7884499999999	37.83154999999999	-39.26035000000002	4.272850000000062	-108.69524999999999	18.456450000000018	111.18354999999997	-59.53084999999999	-62.70555000000002	-0.14884999999992488			-97.22254999999996		-0.134050000000002	-95.31205	-84.83854999999994	-89.27614999999992	-108.53615000000002	-72.65965000000006	99.66774999999996	-68.75104999999996	-100.97145	-4.228749999999991	-0.14684999999997217	-81.86144999999999	39.279249999999934		-99.04965000000004	79.21894999999995		-102.82065		-113.08924999999999	-88.12655000000007	-70.11574999999993		-52.94965000000002	-96.25114999999994	1.4035499999999956	-61.00075000000004
7.133450000000039	-108.92815000000007	-99.54774999999995		-72.42345	-78.95324999999991		-87.77634999999998	-104.17105000000004	-110.77824999999996	37.84055000000001	-39.24935000000005	5.219150000000013	-108.57074999999998	18.474749999999972	112.67565000000002	-59.518350000000055	-62.695949999999925	-0.14564999999993233			-97.06515000000002		-0.13035000000002128	-95.29544999999996	-84.82594999999992	-87.42924999999991	-108.52235000000007	-69.28375000000005	102.15734999999995	-68.27535	-100.51915000000008	-3.049849999999992	-0.14305000000001655	-80.93785000000003	39.89265		-98.68805000000009	79.66354999999999		-102.20955000000004		-113.07804999999996	-88.11785000000009	-70.10764999999992		-52.93515000000002	-95.71105	1.4141499999999496	-60.98834999999997
8.333250000000021	-108.92124999999999	-99.43025		-71.47934999999995	-78.93224999999995		-87.76665000000003	-103.21545000000003	-110.74484999999993	37.86225000000002	-36.39364999999998	5.298350000000028	-108.41624999999999	19.90874999999994	112.68515000000002	-57.971450000000004	-62.66224999999997	-0.1421500000000151			-96.06444999999997		-0.12635000000000218	-95.12485000000004	-84.72304999999994	-86.29914999999994	-108.51405	-68.52435000000003	102.18245000000002	-66.67345	-100.09645	-3.0304499999999734	-0.13934999999992215	-80.90895	40.11564999999996		-98.67455000000007	80.26054999999997		-102.19885		-113.06685000000004	-88.02055000000007	-64.91414999999995		-52.92244999999991	-95.70254999999997	1.5679499999999962	-59.668949999999995
8.362750000000005	-108.91285000000005	-99.30754999999999		-71.43084999999996	-78.39585		-87.68065000000001	-102.94765000000007	-110.48494999999991	39.730350000000044	-35.277150000000006	7.325350000000071	-108.13694999999996	23.436649999999986		-57.88395000000003	-62.65044999999998	-0.13884999999993397			-96.03914999999995		-0.12225000000000819	-94.67894999999999	-84.36334999999997	-86.27904999999998	-108.35405000000003	-68.51645000000008	107.73405000000002	-66.45595000000003	-100.0779500000001	-0.1783500000000231	-0.13535000000001673	-80.89824999999996	42.04504999999995		-98.66335000000004	80.31864999999993		-101.99715000000003		-113.05415000000005	-84.2088500000001	-63.88164999999992		-52.90035	-95.68764999999996	2.302949999999896	-57.89224999999999
8.375250000000051	-108.89544999999998	-98.97784999999999		-70.68365000000006	-78.38064999999995		-87.66854999999998	-102.71105	-110.47674999999992	41.68115	-29.771349999999984	8.505750000000035	-108.12675000000002	23.446249999999964		-57.86964999999998	-62.63594999999998	-0.13544999999999163			-95.68364999999994		-0.11815000000001419	-94.14875000000006	-84.31115	-85.50694999999996	-107.76395000000002	-68.49755000000005	107.74284999999998	-66.13045	-99.62165000000005	-0.17354999999997744	-0.13154999999994743	-80.88815	42.25384999999994		-98.63915000000009	80.32605000000001		-101.47185000000002		-112.81275000000005	-83.79245000000003	-63.873449999999934		-47.22804999999994	-93.03784999999993	2.4317499999999654	-57.213949999999954
8.42655000000002	-108.64295000000004	-98.95825000000002		-70.20384999999999	-77.55464999999992		-87.42624999999998	-102.54575	-110.21454999999992	42.77565000000004	-29.75694999999996	10.838150000000041	-108.10944999999992	23.45844999999997		-57.862750000000005	-61.83994999999993	-0.13175000000001091			-95.66624999999999		-0.11365000000000691	-94.12255000000005	-84.30075	-85.49685	-107.75485000000003	-67.41295000000002	118.55605000000003	-66.11244999999997	-99.4153500000001	-0.16994999999997162	-0.12774999999999181	-79.94484999999997	42.590349999999944		-98.58665000000008	80.33155		-101.46125000000006		-112.80034999999998	-81.7686500000001	-63.86444999999992		-47.219949999999926	-93.02974999999992	2.4760499999999865	-48.850149999999985
8.69965000000002	-108.63295000000005	-98.22585000000004		-69.87014999999997	-74.67514999999992		-87.27975000000004	-102.15145000000007	-110.2019499999999	42.90535	-27.62734999999998	12.30645000000004	-107.93195000000003	23.47225000000003		-57.84974999999997	-61.82394999999997	-0.12774999999999181			-95.54094999999995		-0.10895000000004984	-93.86334999999997	-84.27025000000003	-85.48854999999992	-107.74234999999999	-67.38975000000005	118.56235000000004	-65.60085000000004	-98.94725000000005	-0.16604999999992742	-0.12374999999997272	-79.92435	49.73135000000002		-97.41425000000004	80.33954999999992		-101.37795000000006		-112.77634999999998	-81.75565000000006	-63.85304999999994		-47.208849999999984	-93.01934999999992	2.4866499999999405	-47.05804999999998
9.18175000000008	-108.52044999999998	-97.95484999999996		-69.84804999999994	-74.41994999999997		-87.14885000000004	-101.63995	-109.95594999999992	49.80955000000006	-25.96614999999997	22.484550000000013	-107.73424999999997	23.484050000000025		-57.74025000000006	-61.81394999999998	-0.12355000000002292			-95.49054999999998		-0.10395000000005439	-93.85014999999999	-84.25024999999994	-84.04314999999997	-107.66455000000008	-67.23985000000005		-65.53084999999999	-98.93875000000003	-0.1622499999999718	-0.11964999999997872	-78.67605000000003	49.75125000000003		-97.40075000000002	80.34524999999996		-100.94045000000006		-112.76694999999995	-81.25655000000006	-63.844949999999926		-47.19804999999997	-93.00414999999998	3.934349999999995	-47.04404999999997
9.195150000000012	-108.21445000000006	-96.95955000000004		-69.61384999999996	-74.40814999999998		-86.85204999999996	-101.23355000000004	-109.94184999999993	49.81875000000002	-25.95365000000004	23.794849999999997	-107.67324999999994	26.50114999999994		-57.605549999999994	-61.79854999999998	-0.11924999999996544			-95.47664999999995		-0.09834999999998217	-93.82855000000006	-84.21915000000001	-83.35814999999991	-107.07925	-66.71755000000007		-64.46185000000003	-98.93005000000005	-0.1580500000000029	-0.11524999999994634	-77.01864999999998	49.76604999999995		-97.37545	80.35315000000003		-100.92994999999996		-112.75725	-81.20575000000008	-62.32944999999995		-47.16234999999995	-91.75484999999992	9.632849999999962	-45.928049999999985
9.660450000000083	-108.20305000000008	-96.38384999999994		-69.08304999999996	-74.39754999999991		-86.52784999999994	-101.07794999999999	-109.81304999999998	51.12985000000003	-25.925050000000056	30.502250000000004	-107.61214999999993	26.975149999999985		-56.212549999999965	-61.77654999999993	-0.11474999999995816			-95.39704999999992		-0.09235000000001037	-93.32835	-83.94055000000003	-82.37514999999996	-106.85775000000001	-66.05045000000007		-64.44565	-98.90555000000006	-0.15354999999999563	-0.11064999999996417	-76.89044999999999	51.445749999999975		-96.65625	80.36064999999996		-100.92034999999998		-112.74935000000005	-81.17965000000004	-59.93515000000002		-41.78594999999996	-91.7458499999999	11.292749999999955	-45.387249999999995
12.641349999999989	-108.19085000000007	-96.37234999999998		-69.07524999999998	-74.37474999999995		-86.33664999999996	-101.04925000000003	-109.72354999999993	51.144750000000045	-23.68534999999997	30.516250000000014	-107.37484999999992	33.37474999999995		-56.12905000000001	-61.03435000000002	-0.11024999999995089			-95.23545000000001		-0.08605000000000018	-93.31105000000002	-83.93314999999996	-82.36564999999996	-106.57965000000002	-63.25625000000002		-64.07385	-98.70545000000004	-0.14904999999998836	-0.10534999999993033	-76.72725000000003	51.46785		-96.64015000000006	80.39914999999996		-100.46334999999999		-112.62305000000003	-80.14735000000007	-58.75344999999993		-41.776250000000005	-90.83015	13.404949999999985	-42.842449999999985
13.586350000000039	-107.91845	-96.35495000000003		-66.32335	-72.96195		-86.29944999999998	-100.72525000000007	-109.70544999999993	52.759450000000015	-23.46945000000005	30.53125	-106.78234999999995	33.62964999999997		-56.10685000000001	-61.02604999999994	-0.10554999999999382			-95.22604999999999		-0.08005000000002838	-92.87615000000005	-83.92655000000002	-82.35404999999992	-106.56925000000001	-62.72955000000002		-62.70335	-98.5077500000001	-0.14525000000003274	-0.10034999999993488	-75.81025	51.55105000000003		-96.62345000000005	80.40544999999997		-100.18915000000004		-112.58394999999996	-77.58495000000005	-58.01864999999998		-41.764549999999986	-90.8183499999999	13.447649999999953	-41.087549999999965
14.325750000000085	-107.89645000000007	-95.96965		-66.31354999999996	-70.82094999999993		-85.67854999999997	-100.48784999999998	-109.68594999999993	55.26125000000002	-21.82624999999996	33.28815000000009	-106.75974999999994	33.63755000000003		-54.04034999999999	-57.618349999999964	-0.10135000000002492			-94.21084999999994		-0.07265000000006694	-92.71035000000006	-83.53244999999993	-82.03914999999995	-106.36405000000002	-62.72025000000008		-62.69164999999998	-98.4923500000001	-0.14125000000001364	-0.09564999999997781	-75.37474999999995	53.73725000000002		-96.61345000000006	85.52914999999996		-99.71495000000004		-112.34424999999999	-77.50905	-58.00484999999992		-41.747949999999946	-90.40694999999994	17.420049999999947	-37.74975000000006
14.346450000000004	-107.88745000000006	-95.33034999999995		-65.68795	-70.80774999999994		-84.45785000000001	-100.46505000000002	-109.67724999999996	55.27314999999999	-21.526550000000043	33.96695	-106.56034999999997	40.838949999999954		-52.812650000000076	-57.60354999999993	-0.09534999999993943			-94.19324999999992		-0.06515000000001692	-91.62334999999996	-83.12154999999996	-81.57335	-106.34415000000001	-62.70765000000006		-62.563049999999976	-97.6857500000001	-0.13704999999993106	-0.08324999999990723	-75.15615000000003	53.75154999999995		-96.46485000000007	102.83434999999997		-99.53695000000005		-112.33195	-77.49425000000008	-57.978650000000016		-41.71574999999996	-90.39734999999996	21.69704999999999	-37.737750000000005
16.105650000000082	-107.86305000000004	-95.08204999999998		-65.67475000000002	-68.90544999999997		-84.39215000000002	-100.24655000000007	-109.49185	56.10845000000006	-20.906749999999988	34.01544999999999	-106.55295000000001	40.849249999999984		-52.79584999999997	-57.586349999999925	-0.08954999999991742			-93.82894999999996		-0.05915000000004511	-91.32085000000006	-81.60744999999997	-79.70994999999994	-106.26585	-61.85915		-61.52234999999996	-97.30635000000007	-0.13274999999998727	-0.059449999999969805	-73.54984999999999	53.76305000000002		-96.35165000000006	102.84304999999995		-99.50615000000005		-112.31285000000003	-77.07475000000011	-57.96955000000003		-40.91874999999993	-90.38884999999993	24.466549999999984	-37.72535000000005
16.124450000000024	-107.40615000000003	-94.53144999999995		-65.41364999999996	-68.88664999999992		-84.34005000000002	-100.22145	-109.28715	56.12065000000007	-20.45264999999995	34.06344999999999	-106.54305	40.872749999999996		-52.76965000000007	-57.56764999999996	-0.08364999999992051			-93.32954999999993		-0.0535499999999729	-91.09344999999996	-81.57235000000003	-79.04244999999992	-106.24365	-61.31985000000009		-61.50795000000005	-96.80415000000005	-0.1283499999999549	-0.04864999999995234	-73.15205000000003	53.781349999999975		-95.53735000000006	102.88344999999993		-99.49625000000003		-112.29755	-75.52615000000003	-57.71664999999996		-40.901149999999916	-89.77445	24.477149999999938	-37.69884999999999
19.346450000000004	-107.39935000000003	-93.37435000000005		-63.365350000000035	-68.85884999999996		-84.26345000000003	-100.14875000000006	-109.25624999999991	59.747749999999996	-19.93444999999997	34.08415000000002	-106.53125	43.19335000000001		-51.79314999999997	-52.50135	-0.07804999999996198			-93.31425000000002		-0.04655000000002474	-90.70804999999996	-80.32934999999998	-77.96634999999992	-106.22885000000008	-61.13105000000007		-61.05255	-96.39215000000002	-0.12324999999998454	-0.012249999999994543	-72.98225000000002	54.37985000000003		-95.52205000000004	106.04395		-99.48884999999996		-112.28395	-75.31495000000007	-56.91944999999998		-40.89044999999999	-89.76564999999994	24.50184999999999	-35.30314999999996
19.852750000000015	-107.39125000000001	-93.32185000000004		-63.347150000000056	-68.84074999999996		-84.15764999999999	-100.01445000000001	-109.1308499999999	60.56124999999997	-19.92165	39.72735	-106.14904999999999	53.52824999999996		-51.54925000000003	-52.49135000000001	-0.07105000000001382			-93.02614999999992		-0.03735000000006039	-90.37745000000007	-80.29544999999996	-77.25455	-106.01765	-59.88645000000008		-60.14544999999998	-96.38325000000009	-0.11694999999997435	0.02944999999999709	-72.38364999999999	55.57384999999999		-94.41125	107.15805		-99.47794999999996		-112.25914999999998	-75.2953500000001	-56.90445		-40.87024999999994	-89.73784999999998	26.084349999999972	-33.665950000000066
19.869750000000067	-107.05394999999999	-92.80735000000004		-61.27324999999996	-68.08754999999996		-84.05814999999996	-99.99374999999998	-108.87984999999992	60.569849999999974	-19.903050000000007	39.77475000000004	-106.13935000000004	56.26035000000002		-50.68315000000007	-52.47704999999996	-0.06614999999999327			-91.95124999999996		-0.02904999999998381	-90.03004999999996	-80.28464999999994	-77.24694999999997	-105.68685000000005	-59.87094999999999		-59.55764999999997	-96.37345000000005	-0.10984999999993761	0.5391500000000633	-72.35024999999996	55.60424999999998		-94.39465000000007	108.83105		-99.46195		-112.24755000000005	-74.02445	-56.86095		-40.809549999999945	-86.72044999999991	26.101549999999975	-33.27025000000003
19.982050000000072	-106.97365000000002	-92.64075000000003		-61.26274999999998	-68.07234999999991		-84.04634999999996	-99.93185000000005	-108.85944999999992	61.89675	-19.405650000000037	48.92595000000006	-106.07204999999999	65.04644999999994		-50.405950000000075	-49.71354999999994	-0.059449999999969805			-91.94304999999997		-0.017150000000015098	-89.67084999999997	-79.57174999999995	-77.03744999999992	-105.67034999999998	-59.33704999999998		-58.152450000000044	-96.16905000000008	-0.10174999999992451	0.5840500000000475	-71.92004999999995	62.52125000000001		-93.79675000000009	109.23334999999997		-98.28864999999996		-112.13094999999998	-74.00385000000006	-54.367149999999924		-37.99045000000001	-86.71274999999991	26.875549999999976	-33.23355000000004
20.05905000000007	-106.96145000000001	-91.99974999999995		-60.377950000000055	-66.78035		-84.01215000000002	-99.67584999999997	-108.79894999999999	65.73905000000002	-16.918450000000007	49.099950000000035	-106.05065000000002	65.08605		-48.712549999999965	-49.70474999999999	-0.05194999999991978			-91.93004999999994		-0.0072499999999990905	-87.98345000000006	-79.26454999999999	-76.82124999999996	-105.62315000000001	-57.94745		-56.97214999999994	-95.9846500000001	-0.09484999999995125	0.7937500000000455	-71.13225	62.53615000000002		-93.72575000000006	114.50495000000001		-97.56664999999998		-112.10514999999998	-73.08505000000002	-54.360450000000014		-37.97314999999992	-86.7019499999999	27.982349999999883	-31.762749999999983
25.21105	-106.79235000000006	-91.63694999999996		-60.36234999999999	-65.83695		-83.63585	-99.66565000000003	-108.78114999999991	65.76115000000004	-16.910049999999956	55.15685000000008	-105.83005000000003	73.66674999999998		-47.71045000000004	-49.68885	-0.0453499999999849			-91.92214999999999		0.004749999999944521	-87.97035000000005	-79.22424999999998	-76.57875000000001	-105.60915	-57.35035000000005		-54.620450000000005	-93.81025000000011	-0.08465000000001055	1.4811500000000706	-70.14544999999998	67.17364999999995		-93.5811500000001	114.50995		-96.86215000000004		-112.09375	-68.51535000000001	-54.09564999999998		-37.09235000000001	-86.69205	30.084849999999847	-29.469150000000013
25.22645	-106.78045000000009	-91.62294999999995		-59.840850000000046	-65.80684999999994		-83.62004999999999	-99.52935000000002	-108.70524999999998	65.77425000000005	-14.568049999999971	58.584850000000074	-105.82055000000003	78.15475000000004		-47.65435000000002	-49.674350000000004	-0.036949999999933425			-91.91084999999998		0.026650000000017826	-87.32905000000005	-78.89755000000002	-76.55274999999995	-105.59985000000006	-57.17815000000007		-54.141250000000014	-93.79465000000005	-0.07274999999992815	1.643350000000055	-68.66395	67.19584999999995		-93.41675000000009	114.51634999999999		-96.42955000000006		-111.77065000000005	-68.49265000000003	-54.087249999999926		-37.06634999999994	-84.86154999999997	30.091549999999984	-29.45074999999997
26.324749999999995	-106.57294999999999	-91.55354999999997		-59.81434999999999	-65.79444999999998		-83.04264999999998	-99.27504999999996	-108.45184999999992	72.40485000000001	-13.099249999999984	66.14235000000008	-105.51715000000002	92.12474999999995		-47.613249999999994	-49.64675	-0.028450000000020736			-91.85574999999994		0.5467499999999745	-86.94365000000005	-78.46494999999993	-76.23095	-105.33805000000007	-57.16944999999998		-52.44545000000005	-92.83365000000003	-0.06264999999996235	1.7884500000000116	-68.65165000000002	67.22685000000001		-92.98505	115.31605000000002		-96.41634999999997		-111.52165000000002	-67.10365000000002	-52.735649999999964		-29.134849999999915	-84.85284999999999	30.099450000000047	-26.152649999999994
26.86785000000009	-106.55664999999999	-91.54404999999997		-59.79494999999997	-65.78014999999994		-81.97704999999996	-98.99575000000004	-108.4238499999999	74.92275000000006	-12.266449999999963	68.61385000000007	-105.33024999999998	100.52075000000002		-47.52494999999999	-49.62774999999999	-0.022249999999985448			-91.67764999999997		0.5663499999999431	-86.92875000000004	-77.96744999999999	-76.21254999999996	-105.32925	-56.55804999999998		-51.950849999999946	-92.79505000000006	-0.04724999999996271	1.9495500000000447	-68.32375000000002	68.52215000000001		-92.9642500000001	116.56144999999992		-95.95934999999997		-111.41235000000006	-67.08545000000004	-52.727250000000026		-29.127149999999915	-84.84124999999995	30.105750000000057	-26.133050000000026
31.31645000000003	-106.53195000000005	-91.24154999999996		-59.51784999999995	-63.56504999999993		-81.95984999999996	-98.67235000000005	-108.13045	75.07125000000008	-12.25834999999995	74.21075000000008	-105.19994999999994	100.53014999999994		-46.954450000000065	-49.44565	-0.015249999999923602			-91.13574999999992		0.8580499999999347	-86.89425000000006	-77.68025	-73.38045	-105.23985000000005	-56.54815000000008		-50.076850000000036	-92.32895000000008	-0.0313499999999749	2.256050000000073	-65.85905000000002	69.38884999999993		-91.14875000000006	116.56624999999997		-95.78705000000002		-111.40364999999997	-67.05355000000009	-52.713750000000005		-29.11405000000002	-81.84195	30.114749999999844	-26.12284999999997
37.07215000000008	-106.51155000000006	-91.23135000000002		-58.96574999999996	-63.414949999999976		-81.94804999999997	-98.42214999999999	-108.08384999999998	75.10505	-12.24395000000004	77.36125000000004	-105.18934999999999	117.51485000000002		-45.78925000000004	-49.435949999999934	-0.003150000000005093			-91.12815		0.87175000000002	-86.18775000000005	-77.66864999999996	-72.34055000000001	-105.12965000000008	-56.49594999999999		-47.29605000000004	-91.50265000000002	-0.02395000000001346	2.2779500000000326	-65.63194999999996	69.45944999999995		-91.11185	116.57994999999994		-95.73755000000006		-111.39554999999996	-64.44205000000011	-52.66084999999998		-27.580449999999928	-81.82524999999998	37.4596499999999	-26.10884999999996
37.088750000000005	-106.42655000000002	-91.21945000000005		-58.56325000000004	-62.92224999999996		-81.91795000000002	-98.25914999999998	-107.91954999999996	77.05365000000006	-12.208750000000009	78.74955	-105.16674999999998	117.53395		-44.436950000000024	-48.672849999999926	0.010150000000066939			-90.29804999999999		1.0022500000000036	-86.17115000000001	-77.45544999999993	-71.86794999999995	-104.93965000000003	-55.48625000000004		-46.78575000000001	-91.48525000000006	-0.017150000000015098	2.68405000000007	-65.61595	69.48244999999997		-90.52665000000002	116.59614999999997		-95.62135		-111.38784999999996	-64.42045000000007	-52.63995		-23.25234999999998	-80.96695	37.47825	-24.94164999999998
37.20384999999999	-106.41225000000009	-90.81224999999995		-58.29444999999998	-60.387149999999906		-81.31314999999995	-97.80095000000006	-107.89634999999998	77.11325	-9.970950000000016	79.70384999999999	-104.93484999999998			-44.21735000000001	-48.66014999999993	0.022649999999998727			-90.28994999999998		1.0098500000000286	-85.51044999999999	-77.39575000000002	-71.84304999999995	-104.68525	-55.47334999999998		-46.76134999999999	-91.4579500000001	-0.0019499999999652573	2.697750000000042	-64.95224999999994	70.50365		-90.43725000000006			-95.35564999999997		-111.37874999999997	-60.143150000000105	-48.39384999999993		-23.244050000000016	-80.95504999999991	49.96624999999983	-24.92814999999996
44.576850000000036	-106.22735	-90.55364999999995		-58.26215000000002	-59.154949999999985		-81.01244999999994	-97.31595000000004	-107.88064999999995	80.25695000000007	-9.920849999999973	80.02715	-104.68844999999999			-44.18214999999998	-47.40454999999997	0.039049999999974716			-89.36794999999995		1.028950000000009	-85.38045	-76.16155000000003	-71.71304999999995	-104.48895000000005	-55.21455000000003		-45.661449999999945	-90.7301500000001		2.8410499999999956	-64.35275000000001	76.58764999999994		-90.3338500000001			-93.96555000000001		-111.16895	-60.13465000000008	-48.34674999999993		-23.23384999999996	-80.1308499999999	52.683149999999955	-23.352250000000026
48.94105000000002	-106.21985000000006	-90.16075000000001		-57.660549999999944	-58.22854999999993		-80.97844999999995	-97.29034999999999	-107.63815	80.99935000000005	-8.775250000000028	80.04174999999998	-104.68174999999997			-42.99445000000003	-47.39414999999997	0.0835500000000593			-88.42624999999998		1.9625499999999647	-85.18745000000001	-75.93584999999996	-71.17364999999995	-104.45805000000007	-54.43825000000004		-45.38144999999997	-90.4837500000001		2.8614499999999907	-64.32465000000002	76.62355000000002		-88.7867500000001			-93.95175000000006		-111.00324999999998	-60.123950000000036	-46.883749999999964		-22.358549999999923	-75.4342499999999	53.998050000000035	-20.345950000000016
49.870750000000044	-105.28245000000004	-89.52604999999994		-54.871650000000045	-56.76064999999994		-80.75094999999999	-97.16035	-107.47394999999995	81.20715000000007	-8.634950000000003	88.38585	-104.44934999999998			-42.97945000000004	-47.383249999999975	1.0961500000000797			-88.41064999999992		1.9743499999999585	-85.16745000000003	-75.92034999999998	-70.63654999999994	-104.04095000000007	-51.42425000000003		-43.37255000000005	-89.9194500000001		3.16395	-64.08994999999993	80.26265000000001		-88.77125000000001			-93.47845000000007		-110.87865	-60.10085000000004	-46.874849999999924		-22.346450000000004	-75.38484999999991	57.12054999999998	-20.28805
62.93405000000007	-105.27425000000005	-89.28234999999995		-54.85934999999995	-56.35424999999998		-73.24035000000003	-96.57175000000007	-107.46404999999993	92.35685000000001	-3.652150000000006	94.35635000000002	-104.44195000000002			-42.477250000000026	-47.337249999999926	1.1552500000000236			-88.26184999999998		1.9904500000000098	-84.61725000000001	-75.91334999999992	-70.60955000000001	-103.50245000000007	-49.93934999999999		-43.35464999999999	-89.88885000000005		3.790550000000053	-61.63225	80.45275000000004		-88.75475000000006			-93.44714999999997		-110.87025000000006	-59.29995000000008	-46.33944999999994		-0.18074999999998909	-74.61415	59.291450000000054	-20.270150000000058
65.67185000000006	-104.92124999999999	-89.26064999999994		-54.46124999999995	-56.34555		-71.61424999999997	-96.47865000000002	-107.4365499999999	94.01615000000004	-1.573350000000005	104.49955	-104.36775			-42.19614999999999	-46.11604999999997	2.5374500000000353			-88.25334999999995		2.2782499999999573	-84.30795	-75.90485000000001	-68.36114999999995	-103.05534999999998	-49.92115000000001		-41.512449999999944	-89.85205000000008		3.804550000000063	-60.57794999999999	88.11464999999998		-88.74635			-93.27065000000005		-110.85805000000005	-59.23255000000006	-46.32854999999995		-0.1766499999999951	-74.60574999999994	59.3074499999999	-20.254050000000007
65.69515000000001	-104.79255	-89.03885000000002		-53.68245000000002	-56.336149999999975		-71.29015000000004	-96.12504999999999	-107.3862499999999	94.02795000000003	-1.5486499999999523	107.98185000000001	-104.14085			-41.141250000000014	-46.09685000000002	2.983249999999998			-87.86564999999996		2.3049499999999625	-83.40665000000001	-75.01834999999994	-68.34274999999991	-102.65075000000002	-49.90835000000004		-40.444650000000024	-89.80865000000006		4.694650000000024	-60.51974999999993	88.13914999999997		-88.73795000000007			-92.27004999999997		-110.77634999999998	-56.593450000000075	-46.30764999999997		-0.17284999999992579	-74.59105	59.33624999999995	-16.223250000000007
65.72334999999998	-104.65825000000007	-88.81865000000005		-53.54404999999997	-56.115249999999946		-64.72825	-96.09305000000006	-107.36874999999998	94.26105000000007	-1.4600500000000238	108.00455	-103.98505			-41.123249999999985	-46.084749999999985	3.002450000000067			-87.84555		2.3709499999999935	-83.39504999999997	-74.37704999999994	-67.87974999999994	-102.64345000000003	-48.87985000000003		-38.495450000000005	-89.39485000000002		5.456350000000043	-60.22614999999996	90.14495		-88.40605000000005			-91.03695000000005		-110.60604999999998	-56.575950000000034	-44.15294999999992		-0.16924999999991996	-73.65204999999992	59.73075000000006	-16.19934999999998
75.62305000000003	-104.58245	-87.65374999999995		-52.55435	-53.014749999999935		-64.71584999999993	-96.06275000000005	-107.31254999999999	95.05085000000008	-1.3680500000000393	117.36284999999998	-103.97194999999999			-39.93465000000003	-46.07465000000002	3.0191500000000815			-87.18854999999996		2.38594999999998	-83.24865	-73.78115000000003	-67.87045	-102.45195000000001	-48.40205000000003		-37.879549999999995	-89.35135000000002		5.89325000000008	-59.581050000000005	90.78845000000001		-88.40015000000005			-91.02364999999998		-110.58555000000001	-54.73445000000004	-44.13434999999993		-0.16584999999997763	-73.6430499999999	62.736549999999966	-15.924650000000042
75.64805000000001	-104.50555000000008	-87.14125000000001		-52.37665000000004	-53.00495000000001		-60.75585000000001	-96.05375000000004	-107.29084999999998	95.07625000000007	-0.18404999999995653		-103.93054999999993			-39.914949999999976	-45.563249999999925	3.524650000000065			-87.17084999999997		2.394049999999993	-82.71424999999999	-73.77075000000002	-67.84555	-102.44524999999999	-46.03365000000008		-37.86595	-88.70245		5.978250000000003	-58.029949999999985	90.80584999999996		-88.38825000000008			-90.49784999999997		-110.57915000000003	-54.65005000000008	-44.12254999999993		-0.1624499999999216	-73.59434999999996	62.74774999999988	-15.651950000000056
75.67394999999999	-104.33405000000005	-86.46294999999998		-51.37824999999998	-52.99154999999996		-60.71354999999994	-96.03605000000005	-107.26564999999994	101.79295000000002	-0.1800500000000511		-103.76974999999993			-39.88634999999999	-45.547649999999976	3.536450000000059			-86.85894999999994		2.404350000000022	-82.58815000000004	-73.44044999999994	-67.82195000000002	-102.43705	-45.89465000000007		-37.60055	-88.16635000000008		5.99554999999998	-57.685449999999946	96.45114999999998		-87.44295			-90.16845		-110.55885	-53.34825000000001	-43.69894999999997		-0.15924999999992906	-73.58454999999992	62.76094999999998	-15.419849999999997
78.46795000000009	-104.30455000000006	-86.44515000000001		-50.72035000000005	-52.969049999999925		-60.64675	-95.66295000000002	-107.25774999999999	101.80705	-0.17695000000003347		-103.76334999999995			-36.91205000000002	-45.53604999999993	3.8624500000000808			-86.83314999999993		2.4112499999999955	-82.57475	-73.40234999999996	-67.50765000000001	-102.42915000000005	-45.451850000000036		-37.06595000000004	-87.96055000000001		6.200750000000085	-56.79845	96.48005		-87.42365000000007			-90.15705000000003		-110.21394999999995	-51.3578500000001	-43.686649999999986		-0.15604999999993652	-73.57114999999999	62.77224999999987	-15.375350000000026
80.13445000000002	-104.22735	-86.42755		-50.18055000000004	-52.95664999999997		-59.797649999999976	-95.64324999999997	-107.24254999999994	101.82365000000004	-0.17364999999995234		-103.65324999999996			-36.89885000000004	-45.50954999999999	5.105650000000082			-84.95004999999992		2.4341499999999314	-82.56475	-72.00844999999993	-66.73524999999995	-102.41944999999998	-44.91335000000004		-33.869249999999965	-87.21405000000004		10.717750000000024	-56.78604999999993	98.14424999999994		-87.41155000000003			-89.03555000000006		-110.20455000000004	-51.34825000000001	-43.677749999999946		-0.15255000000001928	-73.55854999999997	62.78564999999992	-12.888450000000034
97.83825000000002	-103.33285000000001	-86.39874999999995		-49.45654999999999	-52.880649999999946		-59.56325000000004	-94.88414999999998	-107.0823499999999	102.22625000000005	-0.1703499999999849		-103.60315000000003			-36.86964999999998	-45.36934999999994	5.12035000000003			-84.51384999999993		3.1152499999999463	-81.23644999999999	-71.94844999999998	-66.72555	-101.49245000000008	-44.01655000000005		-33.85495000000003	-85.88025000000005		13.73025000000007	-54.79714999999999	98.20934999999997		-87.39925000000005			-89.01964999999996		-110.16655000000003	-51.335050000000024	-42.41395		-0.14895000000001346	-73.20674999999994	64.16035	-12.869249999999965
97.90215	-103.32445000000007	-86.36374999999998		-49.432750000000055	-52.859249999999975		-59.25255000000004	-93.81245000000001	-107.04744999999991	103.37485000000004	-0.16724999999996726		-103.57404999999994				-45.33654999999999	5.145150000000058			-84.09015		3.1250499999999874	-81.21315000000004	-71.48955000000001	-65.54004999999995	-101.48035000000004	-44.007850000000076		-32.94354999999996	-85.8469500000001		14.20225000000005	-53.60754999999995	100.54375000000005		-87.12805000000003			-89.00615000000005		-109.90155000000004	-51.325250000000096	-42.39834999999994		-0.14564999999993233	-73.19794999999999	66.83595000000003	-12.850549999999998
97.92565000000002	-103.31434999999999	-86.18854999999996		-48.54615000000001	-38.06404999999995		-57.07854999999995	-93.80465000000004	-106.9279499999999	103.70325000000003	-0.16404999999997472		-103.23574999999994				-44.76374999999996	6.533250000000066			-83.77085		3.1494500000000016	-81.06394999999998	-71.03535	-65.52904999999998	-101.18574999999998	-43.467250000000035		-32.74765000000002	-85.83715000000007		21.225450000000023	-51.977250000000026	100.72815000000003		-87.09735			-88.88135		-109.89364999999998	-48.92655000000002	-42.38945000000001		-0.14194999999995161	-73.18374999999992	67.38244999999995	-8.82344999999998
100.70765000000006	-103.27415000000008	-85.70534999999995		-48.52175	-35.32524999999998		-56.976350000000025	-93.60384999999997	-106.68444999999997	104.58355000000006	-0.16084999999998217		-103.08515				-44.75405000000001	6.802250000000072			-83.28625		3.4076499999999896	-80.01075000000003	-71.02665000000002	-65.51474999999994	-101.17865000000006	-42.21145000000001		-31.142650000000003	-85.80245000000002		26.588750000000005	-51.265750000000025	107.03594999999996		-87.07535000000007			-88.35415		-109.88544999999999	-48.911550000000034	-42.38104999999996		-0.1380500000000211	-69.20824999999991	69.31934999999987	-8.808350000000019
100.73035000000004	-102.01805000000002	-85.68094999999994		-48.51054999999997	-35.31054999999992		-56.93115	-93.37215000000003	-106.67284999999993	106.38585	-0.15755000000001473		-103.07524999999998				-42.78174999999999	6.914150000000063			-83.2544499999999		4.047749999999951	-79.99995000000001	-71.01154999999994	-64.60374999999999	-101.16205000000002	-42.20055000000002		-31.127650000000017	-84.54505000000006		26.60055	-50.874649999999974	111.32915000000003		-86.8845500000001			-88.20735000000002		-109.72285	-48.90165000000002	-42.37135000000001		-0.1341499999999769	-69.19684999999993	78.60154999999997
105.98964999999998	-101.87605000000008	-85.52205000000004		-46.98455000000001	-35.27954999999997		-56.74085000000002	-93.28364999999997	-106.65265	106.40364999999997	-0.1541499999999587		-102.75744999999995				-42.772249999999985	9.017950000000042			-82.7304499999999		4.061249999999973	-78.98855000000003	-70.99794999999995	-64.59134999999992	-100.99885000000006	-42.185550000000035		-28.946050000000014	-83.83695		27.183750000000032	-50.793249999999944	115.03655000000003		-86.51325000000008			-88.19695000000002		-109.71015	-40.2749500000001	-41.81835000000001		-0.13054999999997108	-69.0900499999999	78.61734999999987
106.01655000000005	-101.86125000000004	-85.27665000000002		-46.42444999999998	-33.99644999999998		-55.553049999999985	-92.92034999999998	-106.63564999999994	106.41965000000005	-0.15065000000004147		-102.69295				-42.74414999999999	11.960149999999999			-82.70944999999995		4.0754499999999325	-78.20794999999998	-70.96275000000003	-63.740549999999985	-100.99115000000006	-42.17815000000007		-28.157749999999965	-83.46075000000008		28.436249999999973	-49.85074999999995	116.53094999999996		-86.50705000000005			-87.96114999999998		-109.59235000000001	-39.464650000000006	-41.09294999999997		-0.1260499999999638	-69.0778499999999	78.63414999999998
106.06095000000005	-101.84545000000003	-83.87855000000002		-45.89925000000005	-33.978849999999966		-55.50405000000001	-92.91215	-106.62154999999996	106.65295000000003	-0.14684999999997217		-102.59455000000003				-42.72854999999993	12.445050000000037			-82.70044999999993		4.085450000000037	-78.19465000000002	-68.62474999999995	-62.81664999999998	-100.97795000000008	-41.53985		-27.000049999999987	-83.4470500000001		28.481649999999945	-49.735349999999926	116.60355000000004		-86.49375000000009			-87.51905		-109.52414999999996	-39.424850000000106	-41.08854999999994		-0.12175000000002001	-68.4487499999999
112.47475000000009	-101.67345	-82.54735000000005		-45.88104999999996	-31.84164999999996		-55.47675000000004	-92.89345000000003	-106.5280499999999	108.88695000000007	-0.14305000000001655		-102.57534999999996				-38.60114999999996	12.469249999999988			-82.28374999999994		5.568449999999984	-78.18074999999999	-68.61564999999996	-62.80214999999998	-100.80155000000002	-41.21885000000009		-26.21365000000003	-83.43345000000011		29.947850000000017	-49.223049999999944	116.77715		-86.14865000000009			-87.14954999999998		-109.51734999999996	-38.15865000000008	-41.08325000000002		-0.11704999999994925	-68.43684999999994
112.59275000000002	-101.21915000000001	-82.53314999999998		-45.612750000000005	-31.831050000000005		-53.605549999999994	-92.80135000000007	-106.35915	108.90025000000003	-0.13904999999999745		-101.98664999999994				-38.59214999999995	13.038350000000037			-82.26774999999998		5.57994999999994	-78.17205000000001	-68.60464999999999	-62.78724999999997	-100.78885000000002	-39.190450000000055		-26.19195000000002	-83.41815000000008		30.499649999999974	-47.21685000000002	117.62684999999999		-86.02205000000004			-87.12154999999996		-109.44095000000004	-38.0992500000001	-41.077350000000024		-0.1120499999999538	-68.42714999999998
114.48665000000005	-100.17984999999999	-82.48614999999995		-45.20654999999999	-31.719749999999976		-53.53335000000004	-92.38885000000005	-106.2155499999999	108.92635000000007	-0.13485000000002856		-101.97434999999996				-38.578649999999925	13.697549999999978			-82.03474999999992		5.593849999999975	-78.16255000000001	-68.55105000000003	-62.09204999999997	-100.32895000000008	-36.98135000000002		-25.375049999999987	-83.1884500000001		31.07145000000014	-45.65115000000003	117.64805000000001		-85.91425000000004			-87.10884999999996		-109.22325000000001	-34.58055000000002	-41.07285000000002		-0.10685000000000855	-68.4193499999999
117.59085000000005	-100.17124999999999	-82.15435000000002		-44.86344999999994	-31.246549999999957		-53.313549999999964	-92.38345000000004	-106.12104999999997	110.12315000000001	-0.13054999999997108		-101.96114999999998				-38.568649999999934	14.198150000000055			-80.76824999999997		6.415549999999939	-77.46305000000007	-68.50324999999998	-61.74504999999999	-100.32015000000001	-35.82955000000004		-24.424750000000017	-82.93655000000001		31.607250000000022	-45.64404999999999	117.89184999999998		-85.4887500000001			-86.98055		-109.08185000000003	-33.63735000000008	-36.83425		-0.10124999999993634	-67.45624999999995
118.18795	-100.14994999999999	-81.81875000000002		-44.063350000000014	-29.286049999999932		-50.21145000000001	-92.29465000000005	-106.08854999999994	110.14594999999997	-0.125850000000014		-101.75974999999994				-33.199250000000006	14.221750000000043			-80.74524999999994		7.5443500000000085	-76.32065	-65.45645000000002	-61.736549999999966	-100.03475000000003	-35.81394999999998		-23.06065000000001	-82.90055000000007		35.98984999999993	-45.635850000000005	118.03115000000003		-84.97955000000002			-86.68595000000005		-109.05264999999997	-33.62065000000007	-36.80964999999992		-0.09454999999991287	-67.44034999999997
	-99.23265000000004	-81.11874999999998		-44.02494999999999	-29.276149999999916		-49.82764999999995	-92.27395000000001	-106.0814499999999	111.32865000000004	-0.12094999999999345		-101.74474999999995				-33.18214999999998	14.314849999999979			-80.67394999999999		7.560949999999934	-76.02745000000004	-65.43624999999997	-61.32224999999994	-100.02475000000004	-33.621650000000045		-21.808649999999943	-81.64245000000005		36.01054999999997	-45.62874999999997	119.04684999999995		-84.24925000000007			-86.67075		-109.04584999999997	-31.160350000000108	-36.802749999999946		-0.08884999999997945	-67.39405
	-98.84805000000006	-80.88514999999995		-43.698549999999955	-29.265949999999975		-47.91075000000001	-91.79375000000005	-106.04944999999998	115.34235000000001	-0.11535000000003492		-101.73775				-33.15594999999996	14.756449999999973			-80.05454999999995		7.571249999999964	-76.00065000000006	-65.41674999999998	-60.64784999999995	-99.97075000000007	-32.27584999999999		-17.78215	-81.58275000000003		39.59185000000002	-45.61984999999993	119.73675000000003		-83.30795			-86.65404999999998		-109.03565000000003	-28.06325000000004	-36.78075000000001		-0.08285000000000764	-67.38454999999999
	-98.83875	-80.69164999999998		-42.652150000000006	-29.25604999999996		-46.59294999999997	-91.78285000000005	-106.00294999999994	115.36175000000003	-0.10855000000003656		-101.63644999999997				-33.13794999999993	14.804250000000025			-80.03914999999995		7.583949999999959	-75.28715	-64.44335000000001	-60.115549999999985	-99.86085000000003	-31.24414999999999		-17.729349999999954	-81.3383500000001		46.82505000000015	-45.38144999999997	119.77054999999996		-83.29345			-85.76925000000006		-108.85995000000003	-28.051750000000084	-36.71474999999998		-0.07714999999996053	-67.3758499999999
	-98.76445000000001	-80.68235000000004		-42.633249999999975	-29.220849999999928		-45.85915	-91.43105000000003	-105.99595	115.41365000000008	-0.10344999999995252		-101.23585000000003				-30.968349999999987	16.11805000000004			-79.76544999999999		10.933949999999982	-74.50615000000005	-64.42874999999992	-60.09714999999994	-99.71645000000001	-31.23135000000002		-15.32605000000001	-80.39555000000007		49.94135000000006	-45.37114999999994	119.96304999999995		-82.94505000000004			-84.81764999999996		-108.84965	-28.03905000000009	-33.928049999999985		-0.0635499999999638	-62.736749999999915
	-98.63605000000007	-80.28425000000004		-42.51675	-26.867250000000013		-45.832449999999994	-91.42065000000002	-105.89744999999994	115.67135000000007	-0.09855000000004566		-101.20484999999996				-26.526449999999954	17.02724999999998			-79.73764999999992		10.958250000000021	-74.47755000000006	-64.10405000000003	-60.07044999999994	-99.61245000000008	-29.294550000000072		-15.300550000000044	-80.38235000000009		49.96115000000009	-45.35635000000002			-82.35035000000005			-83.65565000000004		-108.83564999999999	-25.19805000000008	-33.91874999999993		-0.05674999999996544	-62.72404999999992
	-98.62215000000003	-80.27345000000003		-42.15644999999995	-26.85164999999995		-45.82084999999995	-91.39885000000004	-105.67304999999999	116.66325000000006	-0.09194999999999709		-101.02674999999999				-23.679949999999963	20.578750000000014			-79.39554999999996		11.068949999999973	-74.43854999999996	-64.09174999999993	-59.873449999999934	-98.82775000000004	-29.279250000000047		-13.359050000000025	-79.97565000000009		51.58484999999996	-45.335249999999974			-81.94405000000006			-83.64435000000003		-108.71654999999998	-25.18515000000002	-33.902649999999994		-0.04714999999998781	-62.71434999999997
	-98.59755000000007	-79.77514999999994		-41.612550000000056	-25.584049999999934		-45.80875000000003	-91.10145	-105.55674999999997	116.67865000000006	-0.08614999999997508		-101.00054999999998				-23.67255	20.617950000000064			-79.34714999999994		11.103650000000016	-74.12475000000006	-64.07484999999997	-58.422849999999926	-97.94175000000007	-29.270950000000084		-13.339950000000044	-79.78605000000005		53.69074999999998	-45.189750000000004			-81.64105000000006			-83.61924999999997		-108.69595000000004	-23.154550000000086	-33.88225		-0.03684999999995853	-62.67534999999998
	-98.28245000000004	-79.76075000000003		-41.14314999999999	-25.57574999999997		-45.79835000000003	-90.97744999999998	-105.52234999999996	116.96315000000004	-0.08024999999997817		-100.70685000000003				-23.65715	20.661249999999995			-78.87085000000002		11.756349999999998	-73.49604999999997	-64.05475000000001	-57.90764999999999	-97.88705000000004	-28.514850000000024		-12.627449999999953	-79.77145000000007		54.21875	-45.181550000000016			-81.63145000000009			-83.44995000000006		-108.68865000000005	-23.126850000000104	-32.25265000000002		-0.028649999999970532	-59.03974999999991
	-98.26855	-79.33074999999997		-41.130949999999984	-25.554949999999963		-45.76705000000004	-90.62964999999997	-105.50644999999997	117.01324999999997	-0.07394999999996799		-100.66115000000002				-23.37715000000003	34.63175000000001			-78.85784999999998		12.901749999999993	-73.16584999999998	-63.77985000000001	-57.889549999999986	-97.64895000000001	-28.502550000000042		-11.983349999999973	-79.76195000000007		54.77015000000006	-45.174049999999966			-81.61255000000006			-82.90684999999996		-108.47375	-23.113450000000057	-25.19844999999998		-0.017349999999964894	-59.01914999999997
	-97.99824999999998	-79.32325000000003		-41.040449999999964	-19.54174999999998		-45.27165000000002	-90.58775000000003	-105.4324499999999	117.33425	-0.06894999999997253		-100.50675000000001				-23.362349999999992	34.64795000000004			-78.84105		12.912349999999947	-73.12255000000005	-63.76694999999995	-57.58114999999998	-97.63965000000007	-27.433650000000057		-11.003749999999968	-79.59035000000006		54.81105000000002	-45.16134999999997			-81.19105000000002			-82.57095000000004		-108.43074999999999	-23.084850000000074	-25.18864999999994		0.0030500000000301952	-59.00725
	-97.98535000000004	-79.31595000000004		-40.426849999999945	-19.53024999999991		-44.050250000000005	-90.55785000000003	-105.42484999999999	117.68815000000006	-0.06105000000002292		-100.36955				-12.722049999999967	34.708849999999984			-78.03004999999996		12.93915000000004	-73.11225000000002	-61.63054999999997	-56.763649999999984	-97.40305000000001	-26.64904999999999		-10.97365000000002	-77.66575		54.85204999999996	-45.15014999999994			-80.68645000000004			-82.55095000000006		-108.42274999999995	-21.769750000000045	-24.497949999999946		0.013550000000009277	-58.997749999999996
	-97.95235000000002	-79.30484999999999		-40.02265	-18.497250000000008		-42.57254999999998	-90.06405000000007	-105.34164999999996		-0.05084999999996853		-100.18984999999998				-11.426150000000007	35.73694999999998			-77.95794999999998		14.836850000000027	-73.06015000000002	-61.58064999999999	-56.74384999999995	-96.81025	-26.633950000000027		-10.721250000000055	-77.65725000000009		60.78435000000013	-45.137449999999944			-80.59705000000008			-82.00715000000002		-108.31735000000003	-21.746150000000057	-23.84285		0.04435000000000855	-58.97825
	-97.19975	-79.06885		-39.40345000000002	-18.487250000000017		-42.53284999999994	-89.73784999999998	-105.2626499999999		-0.044849999999996726		-100.17904999999996				-11.376549999999952	36.77044999999998			-77.36754999999994		15.593549999999937	-72.65605000000005	-60.36365000000001	-56.39844999999991	-96.80195000000003	-25.623350000000073		-10.67304999999999	-77.63845000000003		60.79925000000003	-45.10735			-80.29825000000005			-81.99244999999996		-108.30994999999996	-21.731750000000034	-23.83484999999996		1.2598500000000286	-58.96334999999999
	-97.18965000000003	-78.96474999999998		-37.91375000000005	-16.564949999999953		-40.96304999999995	-89.44535000000008	-105.08314999999993		-0.034049999999979264		-99.78824999999995				-11.36405000000002	36.88485000000003			-77.35764999999992		19.236850000000004	-72.37554999999998	-60.34285	-55.08154999999999	-96.39605000000006	-25.008950000000027		-7.50445000000002	-77.62475000000006		63.29845	-45.096649999999954			-79.57175000000007			-81.97595000000001		-108.13575000000003	-21.66165000000001	-23.13824999999997		1.273149999999987	-54.95044999999993
	-97.14855	-78.74024999999995		-37.28174999999999	-13.891250000000014		-39.09984999999995	-89.43005000000005	-105.02744999999993		-0.027850000000057662		-99.77945				-11.354249999999979	40.04615000000001			-77.34285		22.656049999999937	-72.00265000000002	-57.41954999999996	-55.068649999999934	-96.34204999999997	-24.05664999999999		-6.590749999999957	-76.5358500000001		64.32465000000002	-45.01794999999993			-78.47865000000002			-81.07204999999999		-108.12495000000001	-18.712750000000028	-23.128150000000005		1.5045499999999947	-54.94284999999991
	-96.80475000000001	-77.93634999999995		-37.24445000000003	-13.882349999999974		-39.03184999999996	-88.40055000000007	-104.99764999999991		-0.020849999999995816		-99.70524999999998				-9.575649999999996	41.01425000000006			-77.33145000000002		24.63035000000002	-71.63964999999996	-57.403749999999945	-55.05284999999992	-96.33425	-24.046050000000037		-5.441450000000032	-75.82445000000007		64.3424500000001	-45.00204999999994			-77.03325000000007			-78.63094999999998		-108.11635000000001	-18.693550000000073	-22.226350000000025		1.8217500000000655	-54.92755
	-96.79385000000002	-77.89054999999996		-37.02674999999999	-13.863849999999957		-39.02435000000003	-88.33614999999998	-104.82924999999989		-0.008249999999975444		-99.68345				-8.508249999999975	41.46045000000004			-76.65634999999997		24.68814999999995	-70.82195000000002	-57.39265	-55.04234999999994	-96.32535000000007	-23.124850000000038		-3.9835500000000366	-75.16635000000008		66.1857500000001	-44.95534999999995			-77.02085			-77.42134999999996		-108.10694999999998	-18.649950000000104	-22.213250000000016		1.8403500000000577	-54.91384999999991
	-96.78195000000005	-77.78105000000005		-35.11865	-13.185749999999985		-39.01014999999995	-87.64395000000002	-104.79624999999999		-0.002250000000003638		-99.67234999999994				-8.496149999999943	43.09775000000002			-76.62574999999993		25.117449999999963	-70.80555000000004	-57.38334999999995	-53.96724999999992	-95.84135000000003	-23.117349999999988		-1.012550000000033	-75.09395000000006		68.40785000000005	-44.852250000000026			-75.9452500000001			-77.40805		-108.09645	-17.857050000000072	-22.190150000000017		2.325050000000033	-54.90084999999999
	-96.77335000000005	-77.53644999999995		-34.991449999999986	-13.164549999999963		-38.54224999999997	-87.13655000000006	-104.77284999999995		0.013149999999995998		-99.66014999999993				-8.450449999999933	43.41395			-76.15224999999998		26.173549999999977	-70.49975000000006	-57.36104999999998	-52.98955000000001	-95.82685000000004	-23.109550000000013		-0.24355000000002747	-73.76085		69.88924999999995	-43.96185000000003			-75.86755000000005			-76.57085000000006		-108.07394999999997	-17.83935000000008	-22.181249999999977		2.33845000000008	-54.82274999999993
	-96.47205000000008	-77.33875		-34.659149999999954	-11.677749999999946		-37.66714999999999	-86.76364999999998	-104.63874999999996		0.022950000000037107		-99.40295000000003				-5.6513499999999794	44.38995			-75.92514999999992		27.28475000000003	-69.26504999999997	-57.15604999999994	-52.56835000000001	-95.60975000000008	-22.399650000000065		-0.2285500000000411	-72.67045000000007		70.55674999999997	-43.66305			-75.71905000000004			-76.55854999999997		-107.97535000000005	-14.066650000000095	-22.171449999999936		2.3605499999999893	-52.76684999999998
	-96.43394999999998	-77.24014999999997		-33.31695000000002	-11.668249999999944		-36.62945000000002	-86.65634999999997	-104.52265		0.07065000000000055		-99.39314999999999				-5.622049999999945	51.64235000000008			-75.56844999999998		27.297649999999976	-69.24064999999996	-54.117149999999924	-49.95494999999994	-95.11615000000006	-22.383550000000014		-0.20105000000000928	-72.65475000000004		71.28234999999995	-43.65594999999996			-74.63785000000007			-76.19745		-107.96715000000006	-14.054650000000038	-22.163850000000025		2.868850000000066	-50.795249999999896
	-96.13245000000006	-77.15165000000002		-33.30785000000003	-7.210749999999962		-35.843650000000025	-86.49255000000005	-104.50904999999989		0.6352500000000418		-99.37464999999997				-5.61284999999998	51.66455000000008			-75.55454999999995		30.000249999999937	-69.21625000000006	-52.34744999999998	-49.14554999999996	-95.07875000000001	-22.355850000000032		-0.17894999999998618	-72.6354500000001		71.29584999999997	-43.647249999999985			-73.26825000000008			-75.99435000000005		-107.87165000000005	-13.997250000000008	-19.271749999999997		2.89205000000004	-50.785249999999905
	-96.11895000000004	-77.13085000000001		-33.29584999999997	-7.200849999999946		-35.39454999999998	-85.90615000000003	-104.47874999999999		1.8193499999999858		-99.05695000000003				-4.789549999999963	54.001750000000015			-75.54435000000001		30.013950000000023	-69.15895	-52.33704999999998	-48.17154999999991	-94.62275	-21.996050000000082		-0.1727499999999509	-72.61495000000002		71.31005000000005	-43.63634999999999			-71.96955000000003			-75.64945		-107.86424999999997	-10.964950000000044	-19.26094999999998		2.9035499999999956	-50.76924999999994
	-95.97874999999999	-76.42084999999997		-32.61215000000004	-7.177349999999933		-35.38194999999996	-85.88644999999997	-104.35124999999994		1.936649999999986		-98.97804999999994				-0.18534999999997126	54.53044999999997			-74.33515		42.003349999999955	-69.14904999999999	-51.99874999999997	-48.152849999999944	-94.54295000000002	-21.984450000000038		-0.1662499999999909	-72.60655000000008		76.71225000000004	-43.56454999999994			-71.17555000000004			-75.64085		-107.85315000000003	-10.954450000000065	-19.25045		2.924449999999979	-50.74664999999993
	-94.71744999999999	-76.41224999999997		-32.58974999999998	-7.165449999999964		-35.356649999999945	-84.86525000000006	-104.34384999999997		3.224749999999972		-98.82954999999993				-0.18174999999996544	54.55015000000003			-74.32304999999997		42.01395000000002	-68.92984999999999	-51.11884999999995	-46.292550000000006	-93.92635000000007	-17.630750000000035		-0.15914999999995416	-72.57395000000008		76.72604999999999	-43.553949999999986			-71.15575000000001			-75.62244999999996		-107.65525000000002	-10.910550000000057	-19.242650000000026		4.697750000000042	-48.40154999999993
	-94.70275000000004	-75.69235000000003		-31.48834999999997	-7.1543499999999085		-35.21074999999996	-83.96895000000006	-104.33314999999993		4.40115000000003		-98.75265000000002				-0.178449999999998	55.01765			-73.26734999999996		43.36514999999997	-68.21654999999998	-50.93634999999995	-43.96825000000001	-92.83155	-17.497749999999996		-0.15284999999994398	-72.10445000000004		76.73714999999993	-43.54214999999999			-71.14755000000002			-75.60064999999997		-107.65004999999996	-10.34195000000011	-19.230249999999955		4.708750000000009	-46.95614999999998
	-94.69344999999998	-75.63784999999996		-30.74014999999997	-2.419749999999908		-35.19804999999997	-83.94175000000007	-104.26064999999994		4.413149999999973		-98.66194999999993				-0.17504999999994197	55.04315000000008			-73.24924999999996		43.372749999999996	-67.77414999999996	-50.90824999999995	-42.42004999999995	-92.82175000000007	-17.48014999999998		-0.14655000000004748	-72.08935000000008		80.13725	-43.53295000000003			-70.75695000000007			-74.86424999999997		-107.64425000000006	-10.325050000000033	-19.191550000000007		4.749149999999986	-46.90464999999995
	-94.65885000000003	-75.53594999999996		-27.694650000000024	-2.319749999999999		-35.18184999999994	-83.40245000000004	-104.25324999999998		5.016750000000002		-98.47405000000003				-0.17184999999994943	56.77125000000001			-73.23604999999998		43.40715	-67.49554999999998	-49.04705000000001	-42.40784999999994	-92.53354999999999	-16.640150000000062		-0.1403500000000122	-71.38585		87.0190500000001	-43.524850000000015			-70.73695000000009			-74.85685000000001		-107.58664999999996	-10.30435	-19.007849999999962		4.764650000000074	-46.889749999999935
	-94.22445000000005	-75.27554999999995		-27.68164999999999	-2.2967499999999745		-34.241649999999936	-83.13684999999998	-104.24244999999996		5.028350000000046		-98.26044999999999				-0.168549999999982	56.78494999999998			-72.43214999999998		43.51774999999998	-67.47815000000003	-47.86624999999992	-41.27914999999996	-92.21985000000006	-16.623450000000048		-0.1341499999999769	-70.18645000000004		88.88425000000007	-43.504749999999945			-68.92835000000002			-74.84754999999996		-107.14835000000005	-8.271350000000098	-18.997250000000008		5.605850000000032	-45.65084999999999
	-94.21305000000007	-75.26035000000002		-27.306349999999952	-0.9056499999999232		-33.15604999999994	-83.10955000000001	-104.13364999999999		5.808649999999943		-98.19854999999995				-0.16544999999996435	68.59875			-71.08785		43.678949999999986	-66.96754999999996	-47.53454999999997	-39.92604999999992	-92.21024999999997	-13.757150000000024		-0.1280500000000302	-68.80615		88.90255000000002	-43.42795000000001			-68.91965000000005			-74.83664999999996		-106.96955000000003	-5.7732500000000755	-18.521849999999972		5.6191499999999905	-45.64044999999999
	-93.66895	-75.09135000000003		-25.67145000000005	-0.8754500000000007		-33.12704999999994	-83.09445000000005	-104.0189499999999		6.124249999999961		-98.19034999999997				-0.1621499999999969	68.64935000000003			-70.86415		43.702350000000024	-66.68124999999998	-47.49495000000002	-39.91364999999996	-92.20325000000003	-7.735149999999976		-0.12154999999995653	-68.77765000000011			-43.20544999999993			-68.90725000000009			-74.34244999999999		-106.96175000000005	-1.621050000000082	-18.511949999999956		7.813049999999976	-45.632049999999936
	-93.65985	-74.65174999999999		-22.89964999999995	-0.182549999999992		-32.97564999999997	-82.85765000000004	-104.0035499999999		6.670150000000035		-98.07404999999994				-0.15895000000000437	68.83815000000004			-70.85624999999993		43.76234999999997	-66.36284999999998	-47.21185000000003	-39.27114999999992	-92.19325000000003	-7.723349999999982		-0.11334999999996853	-67.84955000000002			-43.18444999999997			-68.69905000000006			-71.65324999999996		-106.84974999999997	-1.609550000000013	-17.309049999999957		7.847250000000031	-45.620649999999955
	-93.64395000000002	-74.09685000000002		-22.87564999999995	-0.1786499999999478		-32.82285000000002	-82.83245	-103.76284999999996		9.143950000000018		-97.99135000000001				-0.15564999999992324	76.92875000000004			-70.83384999999998		53.63504999999998	-65.81015000000002	-47.05065000000002	-39.24894999999992	-92.18664999999999	-7.215250000000083		-0.10554999999999382	-67.83695			-42.81524999999999			-68.67145000000005			-71.44415000000004		-106.79485	-1.5779500000001008	-16.66814999999997		10.034750000000031	-45.60834999999997
	-93.61644999999999	-74.07444999999996		-22.47765000000004	-0.17544999999995525		-32.80735000000004	-82.40535	-103.75545		10.421050000000037		-97.96424999999999				-0.152150000000006	77.79135000000008			-70.60674999999992		54.550449999999955	-65.53415000000007	-47.02464999999995	-39.240249999999946	-92.16155000000003	-7.19074999999998		-0.09514999999998963	-67.80585000000008			-42.62644999999998			-67.74135000000001			-71.18795		-106.51975000000004	-1.558550000000082	-16.652049999999917		10.055250000000001	-44.37074999999993
	-93.53735000000006	-74.05904999999996		-20.10254999999995	-0.16924999999991996		-32.787849999999935	-82.38454999999999	-103.74914999999999		10.628150000000005		-97.95394999999996				-0.14884999999992488	77.80255			-70.35154999999997		54.576149999999984	-65.52465000000007	-46.14364999999998	-39.221149999999966	-91.99815000000001	-6.087550000000078		-0.08294999999998254	-67.79285000000004			-42.56385			-67.44675000000007			-71.13155000000006		-106.50855000000001	-0.5007500000000391	-13.122549999999933		13.697150000000079	-44.36404999999991
	-92.98194999999998	-74.02324999999996		-20.079650000000015	0.6380500000000211		-32.00654999999995	-82.37774999999999	-103.60804999999993		10.638749999999959		-97.67425000000003				-0.14514999999994416	78.09135000000003			-70.33594999999991		55.82394999999997	-65.50635	-46.11175000000003	-38.55684999999994	-91.98694999999998	-6.071950000000015		-0.07235000000002856	-67.76395000000002			-42.556550000000016			-66.96645000000001			-70.26905		-106.31505000000004	-0.18485000000009677	-13.114550000000008		13.744950000000017	-44.35534999999993
	-92.96415000000002	-74.00914999999998		-20.048649999999952	0.970450000000028		-31.963049999999953	-82.30075	-103.48444999999992		12.669849999999997		-97.66615000000002				-0.14134999999998854	78.09935000000007			-69.71934999999996		55.841049999999996	-65.20455000000004	-45.60235	-38.54354999999998	-91.68085000000008	-2.2907500000000027		-0.060150000000021464	-65.64695000000006			-42.48225000000002			-66.39115000000004			-69.90335000000005		-106.26795000000004	-0.18155000000001564	-13.106449999999995		18.171750000000088	-44.346649999999954
	-92.95695	-73.58825000000002		-18.376750000000015	1.450550000000021		-30.275250000000028	-82.10435000000007	-103.47834999999998		12.681150000000002		-97.65165000000002				-0.13724999999999454	78.10694999999998			-69.71055000000001		57.39935000000003	-64.58325000000002	-45.29584999999997	-38.52654999999993	-90.87035000000003	-1.5702499999999873		-0.047350000000051296	-62.561950000000024			-42.47194999999999			-65.87045			-69.88575000000003		-106.06934999999999	-0.1782500000000482	-13.095550000000003		18.645849999999996	-44.32484999999997
	-92.94695000000002	-73.57884999999999		-18.024250000000052	1.4630500000000666		-28.461149999999975	-82.09024999999997	-103.43714999999997		12.780549999999948		-97.63405				-0.13274999999998727	78.11445000000003			-69.69155		57.424350000000004	-64.56854999999996	-45.28385000000003	-38.50304999999992	-90.85975000000008	-1.0888499999999794		-0.01634999999998854	-61.64175			-42.460249999999974			-65.78915000000006			-68.37935000000004		-106.01544999999999	-0.17505000000005566	-11.918249999999944		18.66465000000005	-44.31734999999992
	-92.93124999999998	-73.53464999999994		-17.974450000000047	1.6875499999999874		-27.63704999999993	-81.51875000000007	-103.41464999999994		16.24045000000001		-97.49554999999998				-0.1283499999999549	80.16475000000003			-69.34424999999999		57.440650000000005	-64.39904999999999	-45.26255000000003	-38.243150000000014	-90.84974999999997	-1.0727500000000418		-0.003349999999954889	-61.62545			-42.367849999999976			-65.48925000000008			-67.61464999999998		-106.00765000000001	-0.1721500000001015	-9.10514999999998		23.68945000000008	-42.29634999999996
	-92.24935000000005	-73.30295000000001		-17.631449999999973	1.7137500000000045		-25.25954999999999	-81.34845000000007	-103.3844499999999		16.275049999999965		-97.45934999999997				-0.12384999999994761	84.09535000000005			-69.16764999999998		57.47444999999993	-63.88634999999999	-45.22804999999994	-37.11074999999994	-89.91975000000002	-0.186649999999986		0.01125000000001819	-61.13625000000002			-42.35915			-65.4058500000001			-67.60225000000003		-105.99815000000001	-0.16935000000000855	-9.086849999999913		23.704349999999977	-42.28734999999995
	-92.21535000000006	-73.21074999999996		-16.346450000000004	2.1523500000000695		-24.333149999999932	-81.32595000000003	-103.35414999999989		16.99275		-96.92494999999997				-0.11914999999999054	88.07185000000004			-69.15594999999996		57.49215000000004	-63.81785000000002	-44.269949999999994	-37.10484999999994	-89.91185000000007	-0.18375000000003183		0.024649999999951433	-59.783750000000055			-41.64814999999999			-61.39625000000001			-67.33905000000004		-105.98945000000003	-0.1663500000000795	-5.454349999999977		30.371250000000032	-42.27864999999997
	-92.20384999999999	-72.57484999999997		-13.001350000000002	2.1692500000000337		-24.219349999999963	-81.22275000000002	-103.14204999999993		17.626750000000015		-96.91014999999993				-0.11434999999994488	90.70245			-69.13474999999994		61.634450000000015	-63.81135000000006	-44.25284999999997	-37.09574999999995	-89.89675	-0.18095000000005257		0.06505000000004202	-59.756950000000074			-41.622949999999946			-61.38375000000008			-66.87244999999996		-105.84625000000005	-0.16355000000010023	-4.814949999999953		30.382749999999987	-42.270849999999996
	-92.05915000000005	-72.32515000000001		-12.98434999999995	2.235650000000078		-24.16504999999995	-81.05264999999997	-103.07434999999998		17.635650000000055		-96.89784999999995				-0.10964999999998781	90.71095000000003			-68.69205		62.66504999999995	-63.79645000000005	-44.19304999999997	-37.08184999999992	-89.52515000000005	-0.1781500000000733		0.6894499999999653	-59.41305			-41.05925000000002			-60.88725000000011			-66.41605000000004		-105.77544999999998	-0.16055000000005748	-4.788349999999923		30.39575000000002	-42.255649999999946
	-91.79825000000005	-72.21185000000003		-11.494649999999979	4.159550000000081		-24.148450000000025	-81.01085	-102.99514999999997		18.971750000000043		-96.87204999999994				-0.10424999999997908	90.72775000000001			-67.22804999999994		67.23625000000004	-63.60614999999996	-43.755949999999984	-37.07344999999998	-89.16125	-0.17565000000001874		0.8125499999999874	-49.235250000000065			-41.03954999999996			-60.28215			-65.36995000000002		-105.74834999999996	-0.15765000000010332	-4.778149999999982		30.40715	-42.23384999999996
	-91.76895000000002	-71.53594999999996		-11.474749999999972	4.173949999999991		-23.09865000000002	-80.91605000000004	-102.91664999999989		19.07624999999996		-96.82044999999994				-0.09905000000003383	90.74175000000002			-67.21924999999999		71.53435000000002	-63.28205000000003	-43.72484999999995	-36.49344999999994	-89.15075000000002	-0.17304999999998927		1.268350000000055	-48.22025000000008			-41.01935000000003			-59.59935000000007			-65.02795000000003		-105.73064999999997	-0.15465000000006057	-4.763249999999971		30.424350000000004	-42.22064999999998
	-91.75875000000008	-71.29305		-11.443849999999998	4.4788500000000795		-22.811950000000024	-80.32074999999998	-102.90715		22.045349999999985		-96.76794999999993				-0.0936500000000251	92.92955000000006			-67.21034999999995		71.54544999999996	-63.13014999999996	-43.686950000000024	-36.36074999999994	-88.10295000000008	-0.1704500000000735		1.28774999999996	-48.20995000000005			-40.582649999999944			-59.23045000000002			-65.00895000000003		-105.60075000000006	-0.15145000000006803	-4.744249999999965		30.469150000000013	-40.24574999999993
	-91.71985000000006	-71.27975000000004		-10.191850000000045	5.817450000000008		-22.343849999999975	-80.29935	-102.90174999999999		22.292149999999992		-96.75675000000001				-0.08735000000001492	92.94664999999998			-66.96634999999992		72.48415	-62.900049999999965	-42.35624999999993	-35.143550000000005	-88.09375	-0.16785000000004402		1.6051499999999805	-47.21295000000009			-38.93214999999998			-58.78385000000003			-64.18624999999997		-105.53475000000003	-0.148050000000012	-3.4626499999999396		30.84654999999998	-40.232849999999985
	-91.62504999999999	-70.72804999999994		-10.148649999999975	5.833250000000021		-21.411949999999933	-79.54835000000003	-102.89274999999998		22.30015000000003		-96.55425000000002				-0.08034999999995307	92.96505000000002			-66.73524999999995		72.49294999999995	-62.88625000000002	-38.49414999999999	-34.29705000000001	-87.25515000000007	-0.16505000000006476		1.806850000000054	-47.18055000000004			-38.84984999999995			-57.95255000000009			-63.566850000000045		-105.42115000000001	-0.14505000000008295	-3.4498499999999694		30.863950000000045	-39.73415
	-91.61155000000008	-70.66015000000004		-8.505449999999996	7.277649999999994		-21.312149999999974	-79.42494999999997	-102.77144999999996		22.31065000000001		-96.29494999999997				-0.07314999999994143	92.97475000000009			-66.45934999999997		72.50184999999999	-62.78385000000003	-38.47135000000003	-34.07925	-87.00925000000007	-0.1622500000000855		1.8235499999999547	-46.3818500000001			-37.61685			-57.665050000000065			-61.73215000000005		-105.32264999999995	-0.1418500000000904	-3.443149999999946		30.87545	-39.29224999999997
	-90.81775000000005	-70.64924999999994		-6.344349999999963	7.2896500000000515		-20.87734999999998	-79.16285000000005	-102.71074999999996		22.630649999999946		-96.28644999999995				-0.06645000000003165	94.47505000000001			-65.71015		73.95124999999996	-62.202049999999986	-38.261750000000006	-32.38424999999995	-86.97014999999999	-0.15955000000008113		2.2750499999999647	-45.04695000000004			-36.83685000000003			-57.39515000000006			-61.71735000000001		-105.31584999999995	-0.13855000000000928	-3.3977499999999736		32.10725000000002	-39.2816499999999
	-90.41285000000005	-70.64094999999998		-6.323350000000005	7.299150000000054		-20.38734999999997	-78.51734999999996	-102.70044999999993		25.380449999999996		-96.27494999999999				-0.059449999999969805	94.54975000000002			-65.70034999999996		74.36085000000003	-61.66184999999996	-38.24294999999995	-32.376750000000015	-86.95465000000002	-0.15665000000001328		2.2886499999999614	-45.03595000000007			-36.82534999999996			-57.016050000000064			-61.69534999999996		-105.28594999999996	-0.13505000000009204	-1.1963499999999385		54.953750000000014	-37.21044999999992
	-90.40385000000003	-70.45444999999995		-5.172550000000001	8.577850000000012		-20.37164999999993	-77.75765000000001	-102.69264999999996		27.70195000000001		-96.26564999999994				-0.05314999999995962	103.76594999999998			-65.68574999999998		74.37365	-61.55275000000006	-38.14154999999994	-32.37034999999992	-86.84215000000006	-0.15354999999999563		2.9258499999999685	-43.18095000000005			-36.755649999999946			-56.692949999999996			-61.33164999999997		-105.23884999999996	-0.13175000000001091	-1.1895499999999402		69.61205000000007	-37.19144999999992
	-90.33525000000009	-70.39604999999995		-4.902050000000031	10.505150000000071		-20.297149999999988	-77.57965000000002	-102.47124999999994		27.717449999999985		-96.06864999999993				-0.04374999999993179	103.77595000000008			-65.66964999999993		75.76705000000004	-61.18164999999999	-37.827249999999935	-32.35494999999992	-86.79325000000006	-0.15055000000006658		3.202850000000012	-37.621650000000045			-35.31065000000001			-56.672450000000026			-61.31725000000006		-105.23085000000003	-0.1279500000000553	-0.18814999999995052		69.86515000000009	-37.16224999999997
	-90.31895000000009	-70.06224999999995		-4.703449999999975	11.362750000000005		-19.263950000000023	-77.56074999999998	-102.45484999999996		28.52265		-95.35794999999996				-0.03684999999995853	110.43055000000004			-65.59674999999993		75.77565000000004	-61.016950000000065	-37.81394999999998	-31.350849999999923	-86.78674999999998	-0.14745000000004893		3.5466499999999996	-37.610450000000014			-34.46204999999998			-56.05325000000005			-61.025949999999966		-105.06705	-0.12445000000002437	-0.18504999999993288		73.35995000000003	-35.93615
	-89.79815000000008	-69.82114999999999		-4.642749999999978	11.372850000000085		-19.24434999999994	-77.19664999999998	-102.4487499999999		28.532749999999965		-95.27874999999995				-0.03054999999994834	112.64385000000004			-64.85464999999999		75.78944999999999	-61.002950000000055	-37.75635	-29.75484999999992	-86.77255000000002	-0.1441500000000815		3.55804999999998	-36.838550000000055			-33.652649999999994			-55.64015000000006			-60.90764999999999		-105.03795000000002	-0.12045000000000528	-0.18205000000000382		76.80475000000001	-35.905149999999935
	-89.78425000000004	-69.79555000000005		-4.610050000000001	11.38454999999999		-15.54525000000001	-77.16095000000007	-102.4419499999999		28.569249999999897		-95.21545000000003				-0.022249999999985448	112.65795000000003			-64.83864999999992		77.72225000000003	-59.734249999999975	-37.11005	-29.745450000000005	-86.39265	-0.14095000000008895		3.569150000000036	-34.81005000000005			-33.635850000000005			-54.82265000000007			-59.06725000000006		-104.79385000000002	-0.11625000000003638	-0.17954999999994925		76.85615000000007	-35.19394999999997
	-88.70595000000003	-69.35574999999994		-4.4433500000000095	14.194250000000011		-15.412149999999997	-76.25015000000008	-102.20264999999995		29.488950000000045		-95.20375000000001				-0.011650000000031469	116.57145000000003			-64.81984999999997		77.73294999999996	-58.30885000000001	-37.09415000000001	-28.65874999999994	-86.24815000000001	-0.13715000000001965		3.590149999999994	-34.793750000000045			-33.37765000000002			-52.76595000000009			-59.053949999999986		-104.78155000000004	-0.11205000000006748	-0.17694999999991978		85.30484999999999	-35.185749999999985
	-88.69665000000009	-69.30425000000002		-4.2137500000000045	14.78385000000003		-12.084049999999934	-75.64274999999998	-102.11884999999995		32.557950000000005		-95.19655				0.00215000000002874	117.14625000000001			-64.80385000000001		77.81555000000003	-58.29065000000003	-36.17324999999994	-28.645149999999944	-86.23455000000001	-0.13315000000000055		4.456450000000018	-34.72655000000009			-31.510149999999953			-52.272050000000036			-59.04575		-104.76975000000004	-0.10755000000006021	-0.174350000000004		85.66455000000008	-35.17234999999994
	-88.68645000000004	-69.05904999999996		-4.205050000000028	14.800850000000082		-10.504850000000033	-75.53565000000003	-102.0008499999999		34.50965000000008		-95.18634999999995				0.010750000000030013	117.16815000000008			-64.25484999999992		85.41925000000003	-57.81764999999996	-35.31084999999996	-25.012149999999906	-86.09715000000006	-0.12925000000007003		4.476949999999988	-33.283450000000016			-31.48415			-51.305150000000026			-59.03665000000001		-104.73014999999998	-0.10355000000004111	-0.17184999999994943		85.67444999999998	-35.160349999999994
	-88.67745000000002	-68.34344999999996		-3.943049999999971	14.811450000000036		-9.29264999999998	-75.24445000000003	-101.98014999999998		36.70044999999993		-95.04084999999998				0.019850000000019463	117.19985000000008			-63.684249999999906		93.11805000000004	-57.25985000000003	-35.29504999999995	-24.99644999999998	-86.08155	-0.12504999999998745		6.021449999999959	-31.674550000000067			-31.24644999999998			-50.48905000000002			-57.25885000000005		-104.71285	-0.09925000000009732	-0.16904999999997017		85.68894999999998	-34.36614999999995
	-88.22514999999999	-68.09195		-3.9235499999999774	17.39885000000004		-6.967049999999972	-75.22805000000005	-101.96904999999992		36.71314999999993		-94.42004999999995				0.030650000000036925				-63.66864999999996		93.13104999999996	-56.22175000000004	-35.28004999999996	-24.939250000000015	-85.79214999999999	-0.1197500000000673		8.384149999999977	-29.697950000000105			-29.32555000000002			-49.92145000000005			-57.24374999999998		-104.54615000000001	-0.09425000000010186	-0.1664499999999407		85.71515	-34.35974999999996
	-88.21465	-68.08425		-3.9136499999999614	17.406749999999988		-6.818149999999946	-75.21765000000005	-101.90234999999996		37.304649999999924		-94.40734999999995				0.9127500000000737				-63.44774999999993		93.15784999999994	-56.20085000000006	-34.90975000000003	-23.72754999999995	-85.58085000000005	-0.11525000000006003		9.11794999999995	-27.889850000000024			-29.275949999999966			-48.167350000000056			-56.488050000000044		-104.44515000000001	-0.08985000000006949	-0.16385000000002492		87.91965000000005	-34.35145
	-88.18375000000003	-68.07614999999998		-3.644549999999981	19.183449999999993		-6.807149999999979	-74.84555	-101.84174999999993		37.3202500000001		-94.39175				2.140350000000012				-63.438249999999925		100.62805000000003	-56.180150000000026	-34.87625000000003	-23.414249999999925	-85.25675000000001	-0.11065000000007785		10.617250000000013	-27.85645000000011			-28.251750000000015			-47.93615			-55.84395000000006		-104.43865000000005	-0.08535000000006221	-0.16115000000002055		87.95155	-34.34344999999996
	-88.15485000000001	-68.06105000000002		-3.2641499999999724	19.203750000000014		-6.185949999999934	-73.88175000000001	-101.76234999999997		39.15555000000006		-93.75575000000003				3.435950000000048				-63.25355000000002		100.63985000000002	-55.45335	-32.142150000000015	-23.403449999999907	-85.10955000000001	-0.10625000000004547		10.923350000000028	-27.112750000000005			-28.215349999999944			-46.393550000000005			-55.82245		-104.43185000000005	-0.08035000000006676	-0.1584500000000162		87.97194999999999	-34.333349999999996
	-88.14155000000005	-67.80425000000002		-2.617150000000038	25.210550000000012		-6.153749999999945	-73.87045	-101.66444999999999		39.31264999999996		-93.73955000000001				9.206350000000043				-62.229049999999916		100.98765000000003	-54.57955000000004	-32.12014999999997	-23.388349999999946	-84.74784999999997	-0.1015500000000884		11.009050000000002	-27.057150000000092			-26.750549999999976			-46.038650000000075			-55.81484999999998		-104.42435	-0.07495000000005803	-0.15575000000001182		87.99135000000001	-34.32454999999993
	-87.29034999999999	-67.24935000000005		-0.7995499999999538	27.826549999999997		-5.884649999999965	-73.50345000000004	-101.63864999999998		40.717050000000086		-93.71875				9.215350000000058				-62.220050000000015		101.01644999999996	-54.244050000000016	-32.091350000000034	-23.36214999999993	-84.65764999999999	-0.0957500000000664		11.224749999999972	-22.698650000000043			-25.331050000000005			-45.02075000000002			-55.74905000000001		-104.27025000000003	-0.06995000000006257	-0.15284999999994398		88.82614999999998	-34.3133499999999
	-87.26715000000002	-67.08974999999998		-0.7886499999999614	27.84215000000006		-5.862349999999992	-73.49234999999999	-101.47884999999997		40.72754999999995		-93.68054999999993				9.224950000000035				-62.18914999999993		101.04124999999999	-53.492950000000064	-32.02054999999996	-23.074250000000006	-84.64665000000002	-0.0916500000000724		12.84394999999995	-20.998750000000086			-23.088949999999954			-44.73825000000011			-54.561950000000024		-104.26364999999998	-0.06365000000005239	-0.1501499999999396		93.57024999999999	-34.302949999999896
	-87.00755000000004	-66.68685000000005		-0.7420499999999493	27.856750000000034		-5.8346500000000106	-73.40375000000006	-101.41674999999998		40.74535000000003		-93.33484999999996				9.236949999999979				-61.66305		101.05324999999993	-53.47765000000004	-31.22944999999993	-19.40764999999999	-84.34564999999998	-0.08535000000006221		12.872849999999971	-20.98185000000001			-22.76204999999993			-44.583450000000084			-54.45225000000005		-104.25585000000001	-0.05755000000010568	-0.14715000000001055		93.60305000000005	-33.28044999999997
	-86.98805000000004	-66.64414999999997		-0.5745500000000447	32.741750000000025		-3.231649999999945	-72.87835000000007	-101.21364999999992		41.11195000000009		-93.31465000000003				11.56555000000003				-61.38384999999994		105.23625000000004	-52.34465	-31.216749999999934	-19.047249999999963	-84.33735000000001	-0.08064999999999145		14.81415000000004	-19.781450000000063			-22.23174999999992			-44.556550000000016			-54.29994999999997		-104.03115000000003	-0.05115000000000691	-0.1440499999999929		93.63255000000004	-33.26484999999991
	-86.43685000000005	-66.23564999999996		-0.17584999999996853	32.75004999999999		-3.2179499999999734	-72.85635000000002	-101.20304999999996		46.64275000000009		-93.21394999999995				12.49025000000006				-60.622949999999946		105.31375000000003	-52.328449999999975	-31.205550000000017	-19.025049999999965	-83.87925000000007	-0.07595000000003438		15.15345000000002	-19.76225000000011			-22.041349999999966			-44.395650000000046			-54.110450000000014		-103.75535000000002	-0.04395000000010896	-0.14085000000000036		94.55534999999998	-33.253349999999955
	-86.42605000000003	-66.22074999999995		-0.16745000000003074	32.807750000000055		-3.200050000000033	-72.77945	-101.19274999999993		46.651750000000106		-93.03655000000003				12.498550000000023				-60.59604999999999		105.32434999999998	-52.31614999999999	-31.178350000000023	-18.506349999999998	-83.73905000000002	-0.07035000000007585		17.14345000000003	-19.317550000000097			-21.539449999999988			-43.81645000000003			-53.59415000000001		-103.71394999999995	-0.03775000000007367	-0.13765000000000782		94.56465000000003	-33.22084999999993
	-86.41605000000004	-65.32785000000001		-0.162050000000022	34.69225000000006		-3.154449999999997	-72.16245000000004	-101.17824999999993		46.66044999999997		-92.74884999999995				14.56045000000006				-60.40564999999992		105.33944999999994	-52.30465000000004	-31.020449999999983	-18.404749999999922	-83.71725000000004	-0.0655500000000302		17.87405000000001	-19.274150000000077			-21.098449999999957			-42.59125000000006			-52.94754999999998		-103.70745	-0.031050000000050204	-0.1343499999999267		94.57785000000001	-31.64085
	-84.91335000000004	-65.31245000000001		-0.15705000000002656	34.70995000000005		-3.1307500000000346	-72.04615000000001	-101.0352499999999		47.84755000000007		-92.73874999999998				14.56955000000005				-60.39765		105.38564999999994	-52.28925000000004	-30.603449999999953	-15.901749999999993	-83.71175000000005	-0.059750000000008185		17.899250000000052	-17.494750000000067			-20.77845000000002			-41.97595000000001			-52.93335000000002		-103.69875000000002	-0.023450000000025284	-0.13094999999998436		103.78965000000005	-31.631849999999986
	-84.02755000000002	-65.17335000000003		-0.15284999999994398	42.283450000000016		-2.9295499999999493	-72.03105000000005	-100.96015		49.630250000000046		-92.52584999999999				14.608150000000023				-60.30115000000001		110.86384999999996	-51.90044999999998	-30.080449999999928	-15.35674999999992	-83.70185000000004	-0.05375000000003638		19.67055000000005	-17.48625000000004			-20.650949999999966			-41.963750000000005			-52.81105000000002		-103.50004999999999	-0.016450000000077125	-0.12765000000001692		103.79745000000003	-30.055349999999976
	-84.01805000000002	-64.35715000000005		-0.1481499999999869	42.29385000000002		-1.5386499999999614	-72.01195000000007	-100.95264999999995		49.64465000000007		-92.50924999999995				14.638750000000073				-60.28845000000001		115.06814999999995	-51.89015000000006	-28.299750000000017	-15.32504999999992	-83.68385	-0.046649999999999636		19.943849999999998	-17.471250000000055			-20.37144999999998			-41.935550000000035			-52.332449999999994		-103.48225000000002	-0.009550000000103864	-0.12424999999996089		103.80475000000001	-30.04404999999997
	-83.88195000000007	-64.34265000000005		-0.14355000000000473	42.34355000000005		-0.9903500000000349	-71.51015000000007	-100.89964999999995		49.675350000000094		-92.43214999999998				14.655050000000074				-60.03614999999991		118.97604999999999	-50.76634999999999	-28.28895	-15.30824999999993	-83.20735000000002	-0.037950000000023465		19.984550000000013	-17.39095000000009			-20.321550000000002			-41.92605000000003			-52.317949999999996		-103.42435	-0.003550000000018372	-0.12064999999995507		103.81175000000007	-29.945249999999987
	-83.37585000000001	-64.30325000000005		-0.13874999999995907	43.98975000000007		-0.9661499999999705	-71.29375000000005	-100.88094999999998		49.92195000000004		-92.42205000000001				16.956549999999993				-58.90154999999993		118.98464999999999	-50.456750000000056	-28.27985000000001	-13.882650000000012	-83.20135000000005	-0.028149999999982356		20.33884999999998	-14.426150000000007			-18.77125000000001			-41.90415000000007			-52.30105000000003		-103.41555000000005	0.004649999999969623	-0.11704999999994925		103.82105000000001	-24.6892499999999
	-82.85565000000008	-64.20225000000005		-0.13445000000001528	43.99865		-0.6587499999999409	-70.59154999999998	-100.68714999999997		53.16295000000002		-92.14334999999994				16.980950000000007				-58.887149999999906		118.99824999999998	-49.819650000000024	-28.272949999999923	-13.640749999999912	-83.19254999999998	-0.021349999999983993		20.351750000000038	-14.034250000000043			-18.386449999999968			-41.375150000000076			-51.75135		-103.40404999999998	0.010749999999916326	-0.11344999999994343		103.83114999999998	-24.668949999999995
	-82.83685000000003	-63.95965000000001		-0.1300499999999829	44.00655000000006		-0.6291499999999814	-70.39805000000001	-100.67044999999996		53.83064999999999		-92.08034999999995				17.034850000000006				-58.867849999999976		119.01305000000002	-49.80975000000001	-27.008050000000026	-13.61545000000001	-82.85165000000006	-0.011650000000031469		22.094150000000013	-13.900550000000067			-17.184049999999957			-40.67235000000005			-51.13454999999999		-103.28465000000006	0.0193499999999176	-0.10984999999993761		103.84265000000005	-19.62934999999993
	-82.81565	-63.26064999999994		-0.12545000000000073	44.03385000000003		-0.14364999999997963	-70.29095000000007	-100.56025		54.35714999999993		-92.07425				17.064250000000015				-58.85304999999994		119.07015000000001	-49.78985	-26.14085	-13.284249999999929	-82.82735000000002	-0.004050000000006548		22.13454999999999	-13.173750000000041			-17.15764999999999			-38.57845000000009			-51.11725000000001		-103.26715000000002	0.031849999999963075	-0.10644999999999527		115.36225000000002	-19.61394999999993
	-82.75335000000007	-62.86614999999995		-0.12125000000003183	44.05754999999999		-0.13694999999995616	-70.27205000000004	-100.54084999999998		54.36575000000005		-92.06274999999994				22.48244999999997				-58.44814999999994			-49.24485000000004	-26.129850000000033	-11.031849999999963	-81.93534999999997	0.008150000000000546		23.776550000000043	-13.156150000000025			-15.139549999999986			-37.917550000000006			-50.03105000000005		-103.25485000000003	0.48594999999988886	-0.10294999999996435		118.54095000000007	-17.929149999999936
	-81.54825000000005	-62.57095000000004		-0.11684999999999945	46.18425000000002		-0.129950000000008	-69.92735000000005	-100.49604999999997		54.39314999999999		-91.86495000000002				27.518249999999966				-57.38315			-48.78084999999999	-26.10545000000002	-9.580349999999953	-81.78245000000004	0.018950000000018008		24.08095000000003	-12.929450000000088			-15.09884999999997			-37.486150000000066			-49.70175000000006		-103.24694999999997	0.49854999999990923	-0.09955000000002201		118.56275000000005	-17.920249999999896
	-81.53895	-62.54504999999995		-0.11255000000005566	46.21855000000005		-0.12244999999995798	-69.86054999999999	-100.48964999999998		57.065750000000094		-91.72465				27.543750000000045				-57.37334999999996			-48.75184999999999	-25.440849999999955	-8.680650000000014	-81.76755000000003	0.03845000000001164		25.35934999999995	-11.50545000000011			-12.529350000000022			-35.852250000000026			-48.884250000000065		-103.23374999999999	0.7741499999999633	-0.09595000000001619		118.57425	-16.27584999999999
	-81.52735000000007	-61.61514999999997		-0.10725000000002183	48.847849999999994		-0.11734999999998763	-69.84694999999999	-100.45694999999989		57.116550000000075		-91.53805				27.582850000000008				-57.364149999999995			-47.08154999999999	-25.083849999999984	-8.67044999999996	-81.35115000000008	0.08325000000002092		25.37914999999998	-11.481950000000097			-12.511349999999993			-35.83675000000005			-48.805150000000026		-103.22375	0.7821499999998878	-0.09244999999998527		118.63454999999999	-16.263049999999907
	-81.30075	-61.247749999999996		-0.10235000000000127	49.772050000000036		-0.11154999999996562	-69.79685000000006	-100.4211499999999		57.774749999999926		-91.52864999999997				27.59445000000005				-57.33974999999998			-45.944650000000024	-24.658249999999953	-8.660750000000007	-81.33785	0.4753499999999349		26.911950000000047	-11.466450000000009			-12.495149999999967			-35.192949999999996			-48.58465000000001		-102.96225000000004	0.8981499999999869	-0.08854999999994106			-11.473349999999982
	-81.29315000000008	-60.707449999999994		-0.0957499999999527	50.369050000000016		-0.10574999999994361	-69.66215	-100.39024999999992		57.887149999999906		-91.50855000000001				27.66305				-57.31364999999994			-45.60075000000006	-24.64644999999996	-7.227149999999938	-81.32945000000007	0.6774500000000216		26.937149999999974	-10.036950000000047			-11.919649999999933			-34.38905			-48.31764999999996		-102.94465000000002	0.9085499999999911	-0.08484999999996035			-10.768749999999955
	-81.11005	-60.212350000000015		-0.08884999999997945	50.38235000000009		-0.0997499999999718	-69.65505000000007	-100.32544999999993		57.965049999999906		-91.48545000000001				28.438850000000002				-56.84994999999992			-45.38575000000003	-22.345450000000028	-6.030949999999962	-81.31795	0.7656499999999369		27.90614999999991	-10.024450000000002			-9.524749999999926			-34.10215000000005			-47.149850000000015		-102.63265000000001	0.9257499999999936	-0.08105000000000473			-10.746249999999918
	-81.08015	-60.20034999999996		-0.08135000000004311	50.39605000000006		-0.0936500000000251	-69.51504999999997	-100.31674999999996		62.41954999999996		-91.21465				30.30295000000001				-56.347749999999905			-44.34164999999996	-22.33344999999997	-6.000149999999962	-81.05005000000006	0.7707500000000209		29.56364999999994	-9.650850000000105			-7.19195000000002			-34.090850000000046			-46.783250000000066		-102.59715000000006	1.1951499999998987	-0.07724999999993543			-10.733949999999936
	-80.84325000000001	-60.12945000000002		-0.07494999999994434	51.42255		-0.08725000000004002	-68.41335000000004	-100.30864999999994		68.76754999999991		-91.14234999999996				30.317949999999996				-56.05574999999999			-43.898450000000025	-22.322149999999965	-5.00204999999994	-80.82655	0.8111499999999978		32.17344999999989	-9.629750000000058			-6.853250000000003			-32.972350000000006			-46.76445000000001		-102.57905000000005	1.206549999999993	-0.07314999999994143			-10.675049999999942
	-80.83294999999998	-59.12374999999997		-0.06875000000002274	52.94645000000003		-0.07974999999999	-68.40425000000005	-100.29755		68.78544999999997		-91.07174999999995				30.335450000000037				-55.80964999999992			-42.72085000000004	-20.83654999999999	-4.248549999999909	-80.82085000000006	0.8203499999999622		33.375850000000014	-8.525450000000092			-4.6390499999999975			-32.96265000000005			-46.507349999999974		-102.54115000000002	1.4023499999999558	-0.06914999999992233			-10.667249999999967
	-80.82155	-58.760850000000005		-0.06134999999994761	52.95515		-0.06884999999999764	-68.39195000000007	-100.28564999999992		69.51724999999999		-91.06115				30.347849999999994				-55.79444999999998			-41.607650000000035	-19.639749999999935	-4.237049999999954	-80.81394999999998	1.0457499999999982		41.935350000000085	-8.45735000000002			-0.9070500000000266			-32.87195000000008			-46.49244999999996		-102.50085000000001	1.8851499999999533	-0.06544999999994161			-8.238549999999918
	-79.87205000000006	-57.59624999999994		-0.05475000000001273	52.966150000000084		-0.055849999999963984	-68.02755000000002	-100.16154999999992		72.67584999999997		-91.04854999999998				34.12625000000003				-55.785249999999905			-41.08325000000002	-19.623849999999948	-4.065349999999967	-80.78325000000007	1.2100500000000238		45.15115000000003	-6.619250000000079			-0.18695000000002437			-32.859950000000026			-44.57934999999998		-102.49064999999996	1.9067499999999882	-0.06174999999996089			-8.231649999999945
	-79.85935000000006	-57.58114999999998		-0.046749999999974534	53.029049999999984		-0.04364999999995689	-68.01385000000005	-99.99064999999996		72.69185000000004		-90.86355000000003				34.64684999999997				-55.24464999999998			-40.55525	-17.700849999999946	-3.5883499999999913	-80.57655	1.217649999999935		45.777349999999956	-5.992950000000064			-0.182549999999992			-32.29225000000008			-43.123950000000036		-102.25874999999996	1.9238499999999021	-0.057950000000005275			-8.223449999999957
	-79.78415000000007	-56.52755000000002		-0.03814999999997326	54.41795000000002		-0.034049999999979264	-67.92235000000005	-99.97154999999998		73.68115		-90.85484999999994				34.65944999999999				-54.14054999999996			-39.31295	-17.68724999999995	-3.5766499999999724	-80.56615	1.2302499999999554		45.78795000000002	-5.979050000000029			-0.17904999999996107			-31.678250000000048			-42.35514999999998		-102.24694999999997	2.0825499999999693	-0.0533500000000231			-4.833949999999959
	-79.67375000000004	-55.241449999999986		-0.029850000000010368	54.43615		-0.017749999999978172	-67.58775000000003	-99.84404999999992		75.93934999999999		-90.84574999999995				34.68085000000008				-54.13265000000001			-38.57495000000006	-16.717049999999972	-2.5841499999999087	-79.93714999999997	1.4796499999999924		46.375450000000114	-5.930150000000026			-0.17574999999999363			-31.202150000000074			-41.994249999999965		-101.58394999999996	2.277349999999956	-0.0494499999999789			-4.816749999999956
	-79.64765	-54.85955000000001		-0.02364999999997508	54.44905000000006		0.0072499999999990905	-67.57394999999997	-99.8047499999999		75.95034999999996		-90.83304999999996				34.69285000000002				-53.64904999999999			-37.97545000000002	-16.425749999999994	-1.2674499999999398	-79.92025000000001	1.68425000000002		46.39005000000009	-5.395750000000021			-0.1722499999999627			-30.818550000000073			-41.93885		-101.54375000000005	2.2921499999999924	-0.044949999999971624			-4.789649999999938
	-78.47825	-53.82955000000004		-0.015650000000050568	57.49885000000006		0.024149999999963256	-66.92124999999999	-99.76914999999997		75.96684999999991		-90.73905000000002				36.00135				-53.15814999999998			-37.27615000000003	-16.41244999999992	-0.1824500000000171	-79.62155000000007	1.7724499999999352		47.25725	-5.048650000000066			-0.1687499999999318			-27.99675000000002			-41.931749999999965		-101.53755000000001	2.5450499999999465	-0.040849999999977626			-3.238149999999905
	-77.09075000000007	-53.80505000000005		-0.0017500000000154614	61.00675000000001		0.03655000000003383	-66.58564999999999	-99.69224999999994		75.98214999999993		-90.45235000000002				39.02945				-53.12905000000001			-37.26535000000001	-16.35495000000003	-0.17914999999993597	-79.60355000000004	2.1255499999999756		50.13395000000003	-4.447350000000029			-0.16534999999998945			-27.716550000000097			-41.80865000000006		-101.44524999999999	3.1379499999999325	-0.03634999999997035			-3.2295499999999038
	-77.07704999999999	-52.796249999999986		0.00544999999999618	61.022350000000074		0.04354999999998199	-66.27565000000004	-99.60014999999999		76.40015000000005		-90.44475				39.05905000000007				-53.11685			-35.49085000000002	-15.774249999999938	-0.17594999999994343	-79.59514999999999	2.1391499999999724		52.19825000000003	-3.220550000000003			-0.16184999999995853			-27.6481500000001			-41.015049999999974		-101.43635000000006	3.222949999999969	-0.03194999999993797			-3.2204499999999143
	-77.06025	-52.32415000000003		0.014149999999972351	61.035150000000044		0.054650000000037835	-65.67375000000004	-99.56734999999992		77.09765000000004		-90.43645000000004				39.07394999999997				-52.25765000000001			-35.315650000000005	-14.861049999999977	-0.17295000000001437	-79.40235000000007	2.257449999999949		52.2286499999999	-3.1950500000000375			-0.1584500000000162			-26.140050000000087			-41.00025000000005		-101.41075000000001	3.525449999999978	-0.0273499999999558			-3.2087499999998954
	-77.04795000000001	-51.394450000000006		0.021949999999947067	68.30095000000006		0.08924999999999272	-65.65494999999999	-99.55724999999995		79.87575000000004		-90.42234999999994				39.11835000000008				-52.19565			-35.005949999999984	-10.905549999999948	-0.16974999999990814	-79.06145000000004	2.271250000000009		52.47844999999995	-2.31695000000002			-0.15494999999998527			-25.315250000000106			-40.28165000000001		-101.35035000000005	3.5544499999999744	-0.02294999999992342			-3.1952499999999873
	-77.03375000000005	-50.389850000000024		0.43155000000001564	68.31585000000007		0.10345000000006621	-65.38715000000002	-99.5443499999999		80.27834999999993		-90.41084999999998				42.025750000000016				-52.16294999999991			-34.60405000000003	-10.02755000000002	-0.16684999999995398	-79.05155000000002	2.882549999999924		53.95455000000004	-2.3017500000000837			-0.15134999999997945			-25.304250000000025			-40.26765		-100.98985000000005	3.562149999999974	-0.01784999999995307			-2.0426499999999805
	-77.01695000000007	-49.498950000000036		0.444150000000036	75.67385000000002		0.21114999999997508	-64.85055	-99.53674999999998		80.68815000000006		-90.39814999999999				45.15235000000007				-52.143550000000005			-33.63835000000006	-10.009450000000015	-0.16404999999997472	-77.75315	3.0414499999999407		53.97014999999999	-2.2836500000000797			-0.14755000000002383			-25.28525000000002			-39.89665000000002		-100.97154999999998	3.7518499999999904	-0.013649999999984175			-2.0315499999999247
	-77.00864999999999	-49.49005		0.494350000000054	82.0657500000001		0.2927500000000691	-64.69225000000006	-99.47514999999999		80.6978499999999		-90.38175000000001				45.159850000000006				-49.83184999999992			-32.58695	-8.16395	-0.16084999999998217	-77.74365	3.3189499999999725		61.18915000000004	-2.03125			-0.14355000000000473			-25.23515000000009			-39.69735000000003		-100.95195000000001	4.381549999999947	-0.008949999999913416			-1.6120499999999538
	-76.65235000000007	-49.47945000000004		0.8438499999999749	82.07415000000003		0.45154999999999745	-64.05555000000004	-99.25414999999998		80.70815000000005		-89.81714999999997				45.16814999999997				-49.82274999999993			-32.57484999999997	-7.800749999999994	-0.15784999999993943	-77.48595	3.404649999999947		61.84585000000004	-0.6201500000000806			-0.13914999999997235			-25.124650000000088			-38.549049999999966		-100.89004999999997	4.424249999999915	-0.004549999999994725			-1.5966499999999542
	-76.58725000000004	-49.47014999999999		1.0735499999999547	83.79235000000006		0.5862500000000637	-63.88544999999999	-99.23854999999992		82.48245000000009		-89.26495				47.405050000000074				-49.59285			-32.53825000000006	-7.5187499999999545	-0.15474999999992178	-77.47395000000006	3.4112499999999955		61.85994999999991	-0.6044500000000426			-0.13495000000000346			-24.201350000000048			-38.516250000000014		-100.73564999999996	4.505549999999971	0.0002500000000509317			-1.569749999999999
	-76.30925000000002	-49.117650000000026		1.1211499999999432	83.83675000000005		0.8315499999999929	-63.71085000000005	-99.23004999999989		82.49304999999993		-89.10405000000003				47.422649999999976				-49.58324999999991			-32.35834999999997	-7.451849999999922	-0.15154999999992924	-77.46035000000006	3.4172499999999673		64.8871499999999	-0.18675000000007458			-0.1300499999999829			-24.18265000000008			-38.27535		-100.72685000000001	5.141949999999952	0.005150000000071486			-1.5608499999999594
	-76.24205000000006	-47.62874999999997		1.1837500000000318	85.13195000000007		1.4454500000000507	-63.43405000000007	-99.21084999999994		88.18895000000009		-88.68975				48.87085000000002				-49.560749999999985			-30.276849999999968	-0.17104999999992287	-0.1482499999999618	-76.77615000000003	3.6015499999999747		64.91115000000002	-0.18295000000000528			-0.12514999999996235			-24.165250000000015			-38.00115000000005		-100.46465	5.150049999999965	0.010550000000080217			-0.32024999999998727
	-76.23525000000006	-47.61114999999995		1.2387499999999818	85.14155000000005		1.999050000000011	-63.013149999999996	-99.12054999999998		88.94275000000005		-88.52494999999999				51.508249999999975				-49.478650000000016			-29.967250000000035	-0.16604999999992742	-0.14494999999999436	-75.85045000000002	3.615850000000023		64.9306499999999	-0.17955000000006294			-0.120049999999992			-23.981750000000034			-37.988950000000045		-100.30735000000004	5.161049999999932	0.016150000000038744			-0.3130499999999756
	-75.48585000000003	-47.36575000000005		1.4929499999999507	98.55005000000006		2.582049999999981	-62.05695000000003	-98.95624999999995				-88.32515000000001				51.52395000000001				-49.47055			-28.934049999999957	-0.16084999999998217	-0.14154999999993834	-75.82995000000005	3.739749999999958		68.51225000000011	-0.1762500000000955			-0.11444999999991978			-23.95715000000007			-37.498050000000035		-100.29845	5.299449999999979	0.022649999999998727			-0.18224999999995362
	-75.47154999999998	-47.267150000000015		1.5223499999999603	98.56934999999999		2.6541499999999587	-61.897350000000074	-98.9193499999999				-88.26644999999996				51.553049999999985				-49.46174999999994			-28.374750000000063	-0.15694999999993797	-0.13765000000000782	-75.81735000000003	3.749149999999986		68.53904999999997	-0.17325000000005275			-0.10884999999996126			-23.727850000000103			-37.47344999999996		-100.29205000000002	5.482749999999896	0.028850000000034015			-0.17774999999994634
	-75.00405	-47.19775000000004		1.9560500000000047	99.98885000000007		2.710450000000037	-60.54224999999997	-98.90854999999999				-88.10464999999999				52.042550000000006				-49.45264999999995			-24.368349999999964	-0.15284999999994398	-0.134050000000002	-75.80865000000006	3.755149999999958		70.16684999999995	-0.1700500000000602			-0.10264999999992597			-23.16885000000002			-37.17005000000006		-100.27705000000003	5.519349999999918	0.03485000000000582			-0.17384999999990214
	-74.98985000000005	-46.84185000000002		1.9682500000000118	100.00025000000005		2.7757500000000164	-60.51245000000006	-98.83474999999999				-87.83174999999994				53.22675000000004				-49.42705000000001			-23.606449999999995	-0.1483499999999367	-0.1300499999999829	-75.64594999999997	3.7745499999999765		71.17355000000009	-0.16705000000001746			-0.09645000000000437			-22.93265000000008			-36.63535000000002		-100.26675	5.530649999999923	0.0472500000000764			-0.16994999999997162
	-74.96205000000009	-46.505750000000035		1.978050000000053	105.35495000000003		4.316249999999968	-59.93865000000005	-98.81534999999997				-87.61034999999993				60.547649999999976				-48.65715			-21.29034999999999	-0.14355000000000473	-0.1260499999999638	-75.62985000000003	4.495349999999917		74.27075000000002	-0.16394999999999982			-0.09014999999999418			-22.25655000000006			-36.61334999999997		-100.25255000000004	5.549449999999979	0.07614999999998417			-0.1662499999999909
	-74.95155	-44.93264999999997		2.0801500000000033	105.36475000000007		4.47014999999999	-59.930349999999976	-98.72375				-87.60074999999995				61.62455				-48.642549999999915			-20.98014999999998	-0.13924999999994725	-0.12124999999991815	-75.62065000000007	4.623550000000023		76.6480499999999	-0.16085000000009586			-0.0837500000000091			-20.830150000000003			-36.49635000000001		-100.24635	6.4463499999999385	0.2608500000000049			-0.1623499999999467
	-74.94015000000002	-44.81714999999997		2.0957499999999527	105.37135		5.619550000000004	-59.91985	-98.7150499999999				-87.59005000000002				61.63405				-48.613149999999905			-20.959150000000022	-0.13454999999999018	-0.11635000000001128	-75.14485000000002	4.6308500000000095		78.67725000000007	-0.15775000000007822			-0.07684999999992215			-20.5299500000001			-36.35405000000003		-100.03115000000003	7.634149999999977	0.6126500000000306			-0.1585499999999911
	-74.92665	-44.62504999999999		2.168649999999957	105.38145000000009		5.7032500000000255	-59.907249999999976	-98.69854999999995				-87.57785000000001				61.643350000000055				-48.58504999999991			-20.92685000000006	-0.1301499999999578	-0.11144999999999072	-75.12734999999998	4.6635499999999865		83.03255000000001	-0.15455000000008567			-0.06864999999993415			-19.671850000000063			-35.269649999999956		-99.88694999999996	7.643949999999904	0.6829500000000053			-0.15514999999993506
	-74.58305000000007	-43.060749999999985		2.1840499999999565	105.38985000000002		5.724550000000022	-59.811450000000036	-98.50614999999993				-87.42404999999997				61.663650000000075				-48.57524999999998			-18.737250000000017	-0.12474999999994907	-0.10654999999997017	-75.10235	4.782249999999976		83.89964999999995	-0.15095000000007985			-0.06245000000001255			-19.62785000000008			-34.04975000000002		-99.67314999999996	8.354249999999979	0.69074999999998			-0.15174999999999272
	-74.56915000000004	-42.58484999999996		2.3646499999999833	108.00405		5.744850000000042	-59.30105000000003	-98.48654999999997				-87.40564999999992				64.78385000000003				-48.56314999999995			-18.154750000000035	-0.11894999999992706	-0.10114999999996144	-75.09204999999997	4.999050000000011		86.46224999999993	-0.14695000000006075			-0.05494999999996253			-18.485450000000014			-34.03965000000005		-99.54155000000003	9.02654999999993	0.696550000000002			-0.1481499999999869
	-73.93045000000006	-41.81205		2.3750499999999874	108.51105000000007		5.79385000000002	-59.290250000000015	-98.47984999999994				-87.14625000000001				64.79264999999998				-47.22974999999997			-17.63544999999999	-0.11294999999995525	-0.09555000000000291	-74.15835000000004	5.297550000000001		87.79795000000001	-0.14295000000004165			-0.0455499999999347			-17.106750000000034			-34.02494999999999		-99.53444999999999	9.03634999999997	0.7029499999999871			-0.1444499999998925
	-73.91695000000004	-40.39314999999999		2.430650000000014	108.52775000000008		6.028149999999982	-58.77295000000004	-98.47084999999993				-87.12945000000002				64.80695000000003				-46.794149999999945			-17.40224999999998	-0.10495000000003074	-0.09055000000000746	-74.14025000000004	5.472449999999981		88.93044999999995	-0.13895000000002256			-0.03774999999995998			-16.308750000000032			-33.74995000000001		-99.52504999999996	9.513149999999996	0.94825000000003			-0.14054999999996198
	-73.88335000000006	-40.088949999999954		3.075550000000021	108.54255		6.06695000000002	-58.53895	-98.37744999999995				-86.81735000000003				65.35505				-46.75914999999998			-17.178949999999986	-0.0980499999999438	-0.08474999999998545	-73.27785000000006	5.626649999999927			-0.13445000000001528			-0.031449999999949796			-14.061350000000061			-32.58495000000005		-99.41134999999997	9.815049999999928	0.9603500000000622			-0.13714999999990596
	-73.61874999999998	-40.07664999999997		3.087750000000028	111.67185000000006		6.926050000000032	-57.847849999999994	-98.18464999999992				-86.56754999999998				65.36625000000004				-46.67814999999996			-16.038549999999987	-0.09014999999999418	-0.07894999999996344	-73.26485000000002	6.175049999999942			-0.12475000000006276			-0.02504999999996471			-14.03615000000002			-32.570550000000026		-99.38104999999996	11.392149999999901	1.0401500000000397			-0.13294999999993706
	-72.98565000000008	-40.05684999999994		3.125350000000026	111.68005000000005		10.007650000000012	-57.838250000000016	-98.17454999999995				-86.54854999999998				66.37625000000003				-46.32534999999996			-16.021849999999972	-0.08224999999993088	-0.07214999999996508	-72.47855000000004	6.181749999999965			-0.12015000000008058			-0.016250000000013642			-13.051250000000095			-32.01395000000002		-99.32524999999998	12.106949999999983	1.5100499999999784			-0.12884999999994307
	-72.97815000000003	-40.02705000000003		3.584349999999972	111.69524999999999		10.558750000000032	-57.62895000000003	-98.16454999999996				-86.53864999999996				66.38414999999998				-46.251249999999914			-15.813549999999964	-0.0716499999999769	-0.06655000000000655	-72.47125000000005	7.066449999999918			-0.11525000000006003			-0.006149999999934153			-13.041150000000016			-30.60665000000006		-99.31455000000005	13.802349999999933	1.5267499999999927			-0.12494999999989886
	-72.96805000000006	-38.77295000000004		3.593150000000037	111.70995000000005		10.574950000000058	-57.13895000000002	-97.9383499999999				-86.53004999999996				66.39004999999997				-45.89414999999997			-15.458349999999996	-0.0634499999999889	-0.05894999999998163	-72.46285	7.204449999999952			-0.1096500000001015						-12.898050000000012			-30.59604999999999		-99.29774999999995	13.830849999999941	1.857050000000072			-0.12094999999999345
	-72.93725000000006	-38.66075000000001		3.602549999999951	112.39805000000001		10.604249999999979	-57.117950000000064	-97.92774999999995				-86.51294999999993				66.40605000000005				-45.881849999999986			-15.086950000000002	-0.04504999999994652	-0.05224999999995816	-72.45495000000005	7.232349999999997			-0.10495000000003074						-12.880350000000021			-30.11945000000003		-99.29134999999997	16.944049999999947	2.231049999999982			-0.11684999999999945
	-72.92925000000002	-38.63564999999994		3.626049999999964	112.40775000000008		10.86564999999996	-57.09064999999998	-97.70214999999996				-86.50504999999998				66.75215000000003				-45.85595000000001			-13.944050000000061	-0.025649999999927786	-0.0453499999999849	-72.44695000000002	7.264850000000024			-0.09975000000008549						-12.525750000000016			-30.109550000000013		-99.07655	16.95384999999999	2.2574500000000626			-0.11254999999994197
	-72.92135000000007	-38.623950000000036		3.660349999999994	112.43265000000008		11.10284999999999	-56.13085000000001	-97.59814999999992				-86.43724999999995				66.76985000000002				-45.39404999999999			-13.933850000000007	-0.017749999999978172	-0.03845000000001164	-71.25975000000005	8.39594999999997			-0.09395000000006348						-12.505350000000021			-29.564449999999965		-98.98275000000001	16.965549999999894	2.490750000000048			-0.1081499999999096
	-72.91165000000001	-37.933250000000044		3.797749999999951	116.54595000000006		12.14734999999996	-55.16305	-97.5882499999999				-86.42864999999995				70.45955000000004				-45.23624999999993			-13.12175000000002	-0.006649999999922329	-0.03194999999993797	-71.24895000000004	9.173549999999977			-0.08875000000000455						-12.31395000000009			-29.25445000000002		-98.94794999999999	16.99854999999991	2.6763500000000704			-0.10325000000000273
	-72.49245000000008	-37.56065000000001		4.269649999999956	116.83665000000008		12.173850000000016	-54.07794999999999	-97.45524999999998				-85.91485				70.46895000000006				-45.22584999999992			-12.320349999999962	0.0028499999999667125	-0.02474999999992633	-71.20815000000005	9.213949999999954			-0.08105000000000473						-10.845650000000091			-27.926249999999982		-98.85784999999998	17.54194999999993	3.281150000000025			-0.0979499999999689
	-71.27395000000001	-36.599950000000035		4.507950000000051	116.86025000000006		12.226549999999975	-54.06894999999997	-97.44374999999991				-85.68414999999993				70.52895000000001				-45.21474999999998			-12.30944999999997	0.7487499999999727	-0.018349999999941247	-71.06425000000002	9.919549999999958			-0.07575000000008458						-10.818750000000023			-27.917050000000017		-98.84555	17.560049999999933	3.4737499999999955			-0.09284999999999854
	-71.17255	-35.55525		4.890250000000037	116.87575000000004		12.699050000000057	-53.71675000000005	-97.39734999999996				-85.36455000000001				70.70395000000008				-45.11725000000001			-12.288049999999998	0.7591499999999769	-0.010850000000004911	-69.56765000000007	9.930849999999964			-0.07015000000001237						-10.540350000000103			-27.89435000000003		-98.82965000000002	17.578249999999912	3.4795500000000175			-0.08774999999991451
	-71.14605000000006	-35.543750000000045		4.902950000000033			13.284250000000043	-53.705749999999966	-97.38815				-85.26485000000002				70.73635000000002				-45.10764999999992			-11.374950000000013	0.9083500000000413	-0.002549999999928332	-69.13115000000005	10.80804999999998			-0.06385000000000218						-9.468650000000025			-27.29314999999997		-98.80984999999998	18.16924999999992	3.4864499999999907			-0.08114999999997963
	-70.15685000000008	-35.52385000000004		4.9433500000000095			13.32065	-53.01755000000003	-97.21614999999997				-85.14634999999998				70.79034999999999				-45.095950000000016			-10.704050000000052	0.9201500000000351	0.005250000000046384	-68.35485000000006	11.616249999999923			-0.057950000000005275						-9.383650000000102			-26.85055		-98.58294999999998	18.1883499999999	3.496849999999995			-0.07504999999991924
	-70.13735000000008	-35.513349999999946		4.998550000000023			13.335649999999987	-52.99644999999998	-97.20044999999993				-85.12104999999997				71.93825000000004				-44.30354999999997			-10.676950000000033	0.9304500000000644	0.015150000000062391	-67.78134999999997	11.62704999999994			-0.04965000000004238						-9.245550000000094			-26.75954999999999		-98.50135	18.22404999999992	3.6476499999999987			-0.06894999999997253
	-69.01945	-34.92094999999995		5.0122499999999945			13.413250000000062	-52.974050000000034	-97.11764999999991				-84.66305				71.95384999999999				-44.28634999999997			-6.714749999999981	1.0734499999999798	0.023550000000000182	-67.77305000000001	13.148050000000012			-0.044050000000083855						-8.670850000000087			-25.289150000000063		-98.38635	18.4854499999999	3.7774500000000444			-0.06304999999997563
	-69.01035000000002	-33.820749999999975		5.273050000000012			13.569150000000036	-52.96145000000001	-97.10624999999993				-84.36945000000003				71.97355000000005				-42.56484999999998			-6.70455000000004	1.5285499999999956	0.03165000000001328	-67.76655000000005	13.751549999999952			-0.037550000000010186						-7.917950000000019			-24.98294999999996		-98.16155000000003	25.76254999999992	3.7861500000000206			-0.05464999999992415
	-68.86525000000006	-33.26165000000003		5.550449999999955			13.59125000000006	-52.661050000000046	-96.84974999999997				-83.69274999999993				71.99385000000007				-42.55684999999994			-6.681950000000029	1.5423500000000558	0.05925000000002001	-67.73485000000005	14.236049999999977			-0.029250000000047294						-7.753250000000094			-23.415050000000065		-98.05664999999999	27.2191499999999	3.7984500000000025			-0.04464999999993324
	-68.84995000000004	-31.67044999999996		5.782850000000053			13.92534999999998	-52.633550000000014	-96.80044999999996				-83.67354999999998				72.00914999999998				-42.449649999999906			-4.862650000000031	1.552850000000035	0.07405000000005657	-67.26575000000003	14.247749999999996			-0.023250000000075488						-6.770450000000096			-21.269949999999994		-98.04575	27.248449999999934	3.8054500000000644			-0.03824999999994816
	-68.54084999999998	-30.03914999999995		5.790849999999978			13.996650000000045	-52.17534999999998	-96.78594999999996				-83.65715				72.11054999999999				-41.96145000000001			-4.712549999999965	1.6063500000000204	0.5144500000000107	-67.24805000000003	14.686149999999998			-0.016350000000102227						-6.7581500000000005			-20.771650000000022		-98.02985000000001	27.50234999999998	3.8136500000000524			-0.030449999999973443
	-68.52885000000003	-30.030750000000012		5.812649999999962			14.026450000000068	-52.150949999999966	-96.5511499999999				-83.50625000000002				72.22435000000007				-41.93115			-4.378950000000032	1.8887500000000728	0.7091500000000224	-67.05425000000002	14.699949999999944			-0.010350000000016735						-5.6010500000001			-20.12295000000006		-98.01594999999998	27.839649999999892	3.8218500000000404			-0.020549999999957436
	-68.51735000000008	-30.023950000000013		6.30804999999998			14.17165	-51.991750000000025	-96.53474999999992				-83.49834999999996				77.60955000000001				-40.55764999999997			-4.117650000000026	2.02494999999999	0.9097500000000309	-66.90615000000003	15.401250000000005			-0.0027500000001055014						-4.648050000000012			-20.093650000000025		-97.96865000000003	34.365549999999985	3.833650000000034			-0.012249999999994543
	-68.50205000000005	-30.014850000000024		6.317649999999958			14.27234999999996	-51.92185000000006	-96.52554999999995				-83.25405				77.62305000000003				-40.512449999999944			-3.7879500000000235	2.0366500000000087	0.9176500000000942	-66.13094999999998	16.401849999999968			0.01714999999990141						-3.7026500000000624			-19.43394999999998		-97.95335	35.14364999999998	4.438449999999989			-0.0005499999999756255
	-68.38485000000003	-29.99765000000002		6.607849999999985			14.62035000000003	-51.63144999999997	-96.51844999999992				-83.24214999999992				77.67005000000006				-40.49464999999998			-2.469850000000065	2.188250000000039	0.9268500000000586	-65.99615000000006	16.46645000000001			0.05444999999997435						-3.6932500000000346			-19.28785000000005		-97.83434999999997	37.91474999999991	4.463349999999991			0.01485000000002401
	-68.37715000000003	-29.87895000000003		6.623849999999948			14.721650000000068	-51.616949999999974	-96.51104999999995				-82.60555				77.68635000000006				-39.93694999999991			-2.228450000000066	2.8443500000000768	1.7861500000000206	-65.79045000000008	16.478849999999966			1.0567499999999654						-3.3984500000000253			-18.313949999999977		-97.82344999999998	39.6652499999999	4.75425000000007			0.03885000000002492
	-68.35755000000006	-29.641650000000027		7.030750000000012			14.843950000000063	-50.80815000000007	-96.45584999999994				-82.59534999999994				77.70045000000005				-39.76675			-1.6505500000000666	2.904549999999972	1.794650000000047	-65.78044999999997	16.71614999999997			1.0674499999998943						-1.7585500000000138			-17.651050000000055		-97.81365000000005	41.943449999999984	4.763149999999996			0.49575000000004366
	-66.65265	-29.202049999999986		7.473049999999944			14.877250000000004	-50.76935000000003	-96.31184999999994				-82.58074999999997				78.75684999999999				-39.75394999999992			-0.8488499999999704	2.941850000000045	1.886850000000095	-65.76765	17.324449999999956			1.0840499999999338						-1.7421500000000378			-17.643550000000005		-97.80404999999996	42.138649999999984	4.972350000000006			0.5029500000000553
	-66.64145000000008	-29.186649999999986		7.48275000000001			15.000750000000039	-50.13035000000002	-96.27414999999996				-82.17464999999993				78.76935000000003				-39.33654999999999			-0.8240500000000566	3.548750000000041	1.9011500000000296	-64.58235000000002	17.339150000000018			1.0958499999999276						-1.378650000000107			-16.899650000000065		-97.77755000000002	44.16234999999995	4.978150000000028			0.51075000000003
	-66.62765000000002	-28.386150000000043		7.4924499999999625			15.025550000000067	-49.61194999999998	-96.23404999999991				-82.16354999999999				78.78605000000005				-38.92094999999995			-0.8098499999999831	3.7655500000000757	1.9087500000000546	-64.38015000000007	18.085550000000012			1.6091499999999996						-1.3524500000000899			-16.81034999999997		-97.45664999999997	44.17094999999995	4.98395000000005			0.5242500000000518
	-66.61715000000004	-27.123749999999973		8.424350000000004			15.120650000000069	-49.10075000000006	-95.8459499999999				-82.14834999999994				78.79695000000004				-38.89964999999995			-0.5625499999999874	3.771849999999972	2.1586500000000797	-64.36855000000003	18.56314999999995			1.7768499999999676						-0.301050000000032			-14.471850000000018		-97.44315000000006	44.20024999999998	4.99045000000001			0.5565500000000156
	-66.58415000000002	-27.10744999999997		8.430950000000053			15.148249999999962	-49.069450000000074	-95.77194999999995				-81.95634999999993				78.81085000000007				-37.35604999999998			-0.1845500000000584	3.778750000000059	2.1693500000000085	-63.34045000000003	19.050449999999955			2.350349999999935						-0.18765000000007603			-13.773850000000039		-97.38115000000005	46.85634999999991	5.0040500000000065			0.5622500000000628
	-66.39095000000009	-27.088049999999953		8.443149999999946			16.31185000000005	-48.64935000000003	-95.59164999999996				-81.94565				78.83225000000004				-37.342649999999935			-0.1806500000000142	3.789949999999976	2.447550000000092	-62.79065000000003	19.064250000000015			2.967249999999922						-0.1846500000000333			-12.997749999999996		-97.37255000000005	46.86444999999992	5.018750000000068			0.5756500000001097
	-65.97694999999999	-26.489649999999983		8.636049999999955			16.331950000000006	-48.30965000000003	-95.57894999999996				-81.93475000000001				79.10945000000004				-36.02494999999999			-0.17735000000004675	3.797050000000013	2.5197500000000446	-62.76355000000001	19.08714999999995			2.9784499999999525						-0.18205000000000382			-12.955150000000003		-97.34545000000003	46.87514999999996	5.420150000000035			0.5925500000000739
	-65.92775000000006	-26.14644999999996		8.969550000000027			17.94315000000006	-48.29804999999999	-95.5171499999999				-81.92565000000002				79.12365				-35.12734999999998			-0.174350000000004	3.9987499999999727	2.78245000000004	-61.759750000000054	20.189250000000015			3.102049999999963						-0.17945000000008804			-10.897850000000062		-97.32815000000005	46.88304999999991	5.8790500000000065			0.8517500000000382
	-65.90944999999999	-26.130149999999958		8.983150000000023			18.773450000000025	-48.18885	-95.33264999999994				-81.91494999999998				81.14375000000007				-35.10854999999992			-0.17105000000003656	4.216450000000009	3.3398500000000695	-61.007850000000076	20.20124999999996			3.1140499999999065						-0.17675000000008367			-10.883950000000027		-97.18664999999999	46.892349999999965	7.803049999999985			1.1734500000000025
	-65.89515000000006	-25.990850000000023		9.475549999999998			19.720050000000015	-47.954849999999965	-95.1643499999999				-81.83634999999992				81.15985				-34.43934999999999			-0.16785000000004402	4.386750000000006	3.3515500000000884	-60.31095000000005	20.21034999999995			3.1391499999999724						-0.1741500000000542			-9.910750000000007		-97.17375000000004	46.91554999999994	7.811149999999998			1.1796500000000378
	-65.88544999999999	-25.948949999999968		9.48905000000002			19.732250000000022	-47.31295	-95.13334999999995				-81.82254999999998				81.17185000000006				-34.42394999999999			-0.16465000000005148	4.8019500000000335	3.3598500000000513	-60.05595000000005	20.250349999999912			3.445049999999924						-0.17164999999999964			-9.506349999999998		-97.16695000000004	47.63634999999999	8.145050000000083			1.185350000000085
	-65.87555000000009	-25.90084999999999		9.649850000000015			19.743650000000002	-47.28875000000005	-95.05324999999993				-81.71375				81.19465000000002				-33.682050000000004			-0.16145000000005894	4.810050000000047	3.3721500000000333	-59.08564999999999	20.719049999999925			3.729849999999942						-0.16905000000008386			-9.08585000000005		-97.15944999999999	47.6788499999999	8.201450000000023			1.1939500000000862
	-65.35435000000007	-25.89435000000003		9.768550000000005			19.75694999999996	-47.27155000000005	-94.79054999999994				-81.49744999999996				84.35924999999997				-33.52684999999997			-0.1581499999999778	4.8347499999999854	3.5215500000000475	-58.84585000000004	20.901149999999916			3.753949999999918						-0.1662500000001046			-8.521449999999959		-97.15305000000001	48.93994999999995	8.212049999999977			1.2085500000000593
	-65.29214999999999	-25.75355000000002		10.418049999999994			19.82574999999997	-46.61424999999997	-94.47964999999999				-81.48834999999997				84.37565000000006				-33.326349999999934			-0.15504999999996016	4.848250000000007	4.03125	-58.36604999999997	20.909749999999917			4.250349999999912						-0.16335000000003674			-8.48535000000004		-97.13514999999995	48.95164999999997	8.223950000000059			1.2240500000000338
	-64.92285000000004	-25.743849999999952		10.75184999999999			20.311149999999998	-46.41314999999997	-94.46944999999994				-81.48014999999998				84.38785000000007				-33.09344999999996			-0.1519500000000562	4.856049999999982	4.159050000000093	-58.35635000000002	21.112549999999942			4.663249999999948						-0.16045000000008258			-8.477350000000001		-97.05165	50.090349999999944	8.814250000000015			1.2450500000001057
	-64.91305	-25.185950000000048		11.506549999999947			20.35424999999998	-46.37094999999999	-94.42964999999992				-81.47244999999998				84.40165000000002				-32.660349999999994			-0.14845000000002528	5.735250000000065	5.094350000000077	-56.626550000000066	21.59994999999992			4.705849999999941						-0.15745000000003984			-8.464550000000031		-97.01454999999999	50.59794999999997	8.821450000000027			1.4173500000000558
	-64.01235000000008	-25.14575000000002		11.912149999999997			20.408149999999978	-46.33445000000006	-94.40204999999992				-81.46224999999993				84.42185000000006				-32.52634999999998			-0.14485000000001946	5.741250000000036	5.548350000000028	-56.14695000000006	21.851249999999936			4.873549999999909						-0.15455000000008567			-7.801850000000059		-96.55475000000001	50.6344499999999	8.828650000000039			1.4244500000000926
	-64.00245000000007	-24.97894999999994		12.253550000000018			20.423350000000028	-45.77584999999999	-94.15784999999994				-81.30854999999997				84.58794999999998				-32.375549999999976			-0.14134999999998854	5.824849999999969	5.5607499999999845	-55.97995000000003	22.35145			5.1676499999999805						-0.15155000000004293			-7.2861500000000206		-96.54894999999999	53.25254999999993	8.84985000000006			1.4340500000000702
	-63.988249999999994	-24.963750000000005		12.32714999999996			20.482349999999997	-45.29415000000006	-94.06954999999994				-81.25254999999993				84.59525000000008				-32.32854999999995			-0.13755000000003292	5.85915	5.5765499999999975	-55.97255000000007	24.125049999999987			6.161149999999907						-0.1482500000000755			-4.600950000000012		-96.53715	53.26405	9.006050000000073			1.4545500000000402
	-63.06434999999999	-24.95074999999997		13.065650000000005			20.50705000000005	-45.28825000000006	-94.06144999999992				-80.83984999999996				87.58665000000008				-32.31484999999998			-0.1338500000000522	5.873450000000048	5.595050000000015	-54.59355000000005	24.571950000000015			6.170349999999985						-0.14515000000005784			-4.571050000000014		-96.45155	53.28264999999999	9.014549999999986			1.522350000000074
	-63.03895	-24.083849999999984		13.081950000000006			20.54755	-45.10334999999998	-94.04654999999991				-80.48855000000003				87.60315000000003				-31.773849999999925			-0.1298500000000331	5.913250000000062	5.872349999999983	-53.35855000000004	26.05084999999997			6.807249999999954						-0.1418500000000904			-4.560849999999959		-96.39665000000002	55.64954999999998	9.024150000000077			1.541150000000016
	-63.02595000000008	-23.78094999999996		13.332449999999994			20.55804999999998	-45.08675000000005	-93.96994999999993				-80.14044999999999				87.62515000000008				-31.76355000000001			-0.12535000000002583	6.12175000000002	5.880449999999996	-53.00004999999999	26.061349999999948			6.832549999999969						-0.13825000000008458			-3.918549999999982		-96.38615000000004	55.66395	9.034750000000031			1.8616500000000542
	-63.00255000000004	-23.346649999999954		15.618550000000027			21.056749999999965	-44.59675000000004	-93.94724999999994				-80.13344999999993				88.26075000000003				-31.748849999999948			-0.12125000000003183	6.508550000000014	6.019450000000006	-51.70495000000005	26.071649999999977			7.161049999999932						-0.13465000000007876			-3.891650000000027		-96.27485000000001	55.680549999999926	9.05034999999998			1.8673500000001013
	-62.53805	-23.32955000000004		15.627650000000017			21.073650000000043	-44.53105000000005	-93.93184999999994				-80.12455				88.28115000000003				-29.461349999999925			-0.11635000000001128	6.517749999999978	6.305650000000014	-51.69844999999998	26.673749999999927			7.363649999999893						-0.1255500000000893			-3.132349999999974		-96.26374999999996	55.693149999999946	9.06955000000005			1.8738500000000613
	-62.314550000000054	-22.77985000000001		15.999450000000024			21.550550000000044	-43.76705000000004	-93.79244999999992				-80.10384999999997				88.29205000000002				-28.103349999999978			-0.1116500000000542	6.683650000000057	6.557350000000042	-51.69215000000008	26.684849999999983			7.379249999999956						-0.12125000000003183			-2.7062499999999545		-96.07294999999999	58.37754999999993	9.798549999999977			1.889250000000061
	-61.752250000000004	-22.767650000000003		16.033950000000004			21.574250000000006	-43.75464999999997	-93.78114999999991				-80.08724999999993				97.35694999999998				-28.09044999999992			-0.10625000000004547	6.814950000000067	6.574250000000006	-51.684150000000045	26.698549999999955			7.881749999999897						-0.11645000000009986			-2.695349999999962		-95.86114999999995	58.390049999999974	9.928150000000073			1.9890500000000202
	-61.74305000000004	-22.17655000000002		16.398450000000025			21.87895000000003	-43.58934999999997	-93.74214999999992				-79.89634999999998				97.38115000000005				-27.591749999999934			-0.10045000000002346	6.82835	7.04765000000009	-51.674150000000054	26.709049999999934			9.75184999999999						-0.11245000000008076			-2.2693500000000313		-95.84185000000002	59.721149999999966	10.96855000000005			2.0098500000000286
	-61.722650000000044	-22.157749999999965		17.01565000000005			21.897249999999985	-43.57495000000006	-93.4795499999999				-79.61905000000002				102.31655				-26.958149999999932			-0.09474999999997635	7.199849999999969	8.131150000000048	-51.666650000000004	26.722249999999917			10.448949999999968						-0.10625000000004547			-1.5485499999999774		-95.83034999999995	60.25784999999996	10.991350000000011			2.0197500000000446
	-61.69245000000001	-22.123550000000023		17.048450000000003			21.944950000000063	-42.88885000000005	-93.27154999999993				-79.57124999999996				104.09715000000006				-26.944049999999947			-0.08855000000005475	7.214650000000006	8.186750000000075	-50.52674999999999	27.410349999999994			10.755349999999908						-0.10215000000005148			-0.8228500000000167		-95.47884999999997	60.29934999999989	11.709350000000086			2.028950000000009
	-60.04455000000007	-20.910049999999956		17.544650000000047			22.711450000000013	-42.87605000000008	-93.17964999999992				-79.55745000000002				108.08625000000006				-26.74585000000002			-0.08185000000003129	7.23905000000002	9.204150000000027	-50.51634999999999	28.325449999999933			10.795949999999948						-0.09395000000006348			-0.307549999999992		-95.47045000000003	62.583749999999895	11.72154999999998			2.0380499999999984
	-60.02415000000008	-20.893749999999955		17.571350000000052			22.73485000000005	-42.05084999999997	-93.16974999999991				-79.33695				108.13665000000003				-26.72454999999991			-0.07444999999995616	7.520550000000071	9.21225000000004	-50.47795000000008	31.830349999999953			10.841749999999934						-0.08835000000010496			-0.178449999999998		-95.43534999999997	62.62744999999995	11.730650000000082			2.0519500000000335
	-59.68655000000001	-20.87614999999994		18.148450000000025			22.769949999999994	-42.03965000000005	-93.1534499999999				-79.32134999999994				108.18844999999999				-25.854349999999954			-0.06695000000001983	7.533950000000004	9.238749999999982	-49.82024999999999	32.391250000000014			11.77654999999993						-0.08085000000005493			-0.17354999999997744		-95.42105000000004	62.65804999999989	12.680950000000053			2.328450000000089
	-59.67705000000001	-20.860450000000014		18.45264999999995			24.154350000000022	-42.028850000000034	-93.14364999999998				-79.12524999999994				113.96725000000004				-25.373949999999923			-0.05635000000006585	8.06205	9.258350000000064	-49.44505000000004	32.405149999999935			11.788049999999998						-0.07315000000005512			-0.16994999999997162		-95.39004999999997	73.82054999999991	13.190249999999992			2.3375500000000784
	-58.45365000000004	-20.42515000000003		19.294149999999945			24.244350000000054	-41.69884999999999	-93.02414999999996				-78.93155000000002				114.50374999999997				-24.65924999999993			-0.05044999999995525	8.15255000000002	10.11155000000008	-49.43385000000001	32.41575			11.803549999999973						-0.06515000000001692			-0.1660500000000411		-95.38435000000004	73.87644999999998	13.354850000000056			2.3474500000000944
	-58.32065	-20.41465000000005		19.342449999999985			24.486350000000016	-41.68115	-92.80854999999997				-78.66205000000002				114.51315				-24.643550000000005			-0.04404999999997017	8.492450000000076	10.117950000000064	-49.42394999999999	32.43134999999995			12.818749999999909						-0.05755000000010568			-0.16285000000004857		-95.37895000000003	75.28874999999994	13.362349999999992			2.357150000000047
	-58.30745000000002	-19.855549999999994		19.69565			25.06415000000004	-41.10315000000003	-92.72814999999991				-78.65255000000002				114.52415000000008				-24.632049999999936			-0.03605000000004566	8.553750000000036	10.135650000000055	-48.791450000000054	33.86754999999994			14.273349999999937						-0.04835000000002765			-0.15925000000004275		-95.36815000000001	75.77594999999997	15.079850000000079			2.370950000000107
	-58.29615000000001	-19.46135000000004		20.311649999999986			25.37964999999997	-41.085950000000025	-92.60034999999993				-78.60934999999995				116.95325000000003				-22.49434999999994			-0.026849999999967622	8.588050000000067	11.54034999999999	-48.78305	35.50405000000001			14.635649999999941						-0.03945000000010168			-0.15594999999996162		-95.27115000000003	75.80935	15.090649999999982			2.3895500000000993
	-58.26785000000007	-19.06275000000005		20.33204999999998			27.065150000000017	-40.41965000000005	-92.46394999999995				-78.39104999999995				116.96875				-22.176849999999945			-0.01485000000002401	9.072350000000029	11.548450000000003	-48.773750000000064	35.51424999999995			15.283649999999966						-0.03305000000000291			-0.15264999999999418		-95.26144999999997	77.54194999999993	15.099950000000035			2.3976499999999987
	-58.10125000000005	-19.048850000000016		20.97085000000004			27.87065000000007	-40.408750000000055	-92.39924999999994				-78.37754999999993				116.98284999999998				-22.167349999999942			1.2203499999999394	9.085050000000024	11.56555000000003	-48.76395000000002	36.347350000000006			15.312449999999899						-0.027250000000094587			-0.14925000000005184		-95.25464999999997	77.95074999999997	17.22014999999999			2.6914500000000317
	-58.081750000000056	-18.42044999999996		20.98955000000001			28.48255000000006	-40.398250000000075	-92.3260499999999				-78.30515000000003				117.00805000000003				-20.23574999999994			1.2405499999999847	9.099749999999972	11.853749999999991	-48.74955	36.35964999999999			15.370849999999905						-0.016550000000052023			-0.1460500000000593		-95.24435000000005	77.98694999999998	17.231250000000045			2.7006500000001097
	-57.82955000000004	-18.11914999999999		22.127650000000017			29.325649999999996	-39.394450000000006	-92.26924999999994				-78.28215				117.01965000000007				-20.22664999999995			1.6173499999999876	9.418750000000045	11.86144999999999	-48.738950000000045	36.89924999999994			15.430749999999989						-0.01005000000009204			-0.14255000000002838		-94.76724999999999	78.03554999999994	17.57974999999999			2.8567500000000337
	-57.80525	-17.73505		22.144750000000045			29.337150000000065	-39.248050000000035	-92.2064499999999				-78.14215000000002				117.04015000000004				-20.207349999999906			1.6442499999999427	9.43545000000006	11.879650000000083	-48.416150000000016	37.22294999999997			16.685949999999934						0.001249999999913598			-0.13874999999995907		-94.75684999999999	78.12474999999995	17.967949999999973			2.9479500000001053
	-57.786050000000046	-17.578049999999962		22.15625			29.68515000000002	-39.22575000000006	-92.16964999999993				-77.94434999999999				117.63195000000007				-19.783149999999978			1.884149999999977	9.444349999999986	12.534250000000043	-48.08935000000008	37.24604999999997			16.697749999999928						0.010749999999916326			-0.13525000000004184		-94.73775	80.47174999999993	18.329950000000053			2.958250000000021
	-57.32605000000001	-17.25204999999994		22.539250000000038			30.562450000000013	-39.21265000000005	-92.01024999999993				-77.93285000000003				117.71535000000006				-19.318649999999934			1.9041499999999587	9.454950000000053	13.341650000000072	-47.33024999999998	38.35775000000001			17.76585						0.01974999999993088			-0.13175000000001091		-94.68534999999997	83.93814999999995	18.336850000000027			2.966850000000022
	-57.294050000000084	-15.045949999999948		23.043450000000007			30.578449999999975	-38.08654999999999	-91.98415				-77.88474999999994				118.63464999999997				-19.015749999999912			2.039949999999976	9.468349999999987	13.389350000000036	-46.484249999999975	38.62995000000001			17.785249999999905						0.4483500000000049			-0.1281500000000051		-94.66485	83.94854999999995	18.44475			3.0658500000000686
	-57.28275000000008	-14.680650000000014		23.322149999999965			31.592750000000024	-37.70474999999999	-91.9306499999999				-77.49254999999994				118.64535000000001				-19.006649999999922			2.503849999999943	9.48554999999999	15.038650000000075	-46.03084999999999	38.639850000000024			17.84114999999997						0.5031499999998914			-0.12054999999998017		-94.65454999999997	83.97334999999998	18.457550000000083			3.4479500000001053
	-57.23095000000001	-14.521650000000022		23.33955000000003			31.641050000000064	-37.69385	-91.92234999999994				-76.98005				118.66084999999998				-18.81054999999992			3.076850000000036	9.49675000000002	15.41495000000009	-45.58555000000001	40.69144999999992			17.85424999999998						0.5122499999999945			-0.11275000000000546		-94.64625000000001	83.99974999999995	18.487550000000056			3.454150000000027
	-53.677650000000085	-14.042950000000019		23.77374999999995			31.71625000000006	-37.422250000000076	-91.90134999999998				-76.96334999999999								-18.294849999999997			3.0888499999999794	9.652450000000044	16.527450000000044	-45.33974999999998	42.00784999999996			20.505949999999984						0.5173499999999649			-0.10805000000004839		-94.63655000000006	85.72104999999999	22.597849999999994			3.459850000000074
	-53.57765000000006	-14.03004999999996		23.822450000000003			31.727750000000015	-37.41065000000003	-91.82774999999992				-76.92155000000002								-17.420549999999935			3.103749999999991	9.662249999999972	16.56925000000001	-45.33095000000003	43.11365000000001			20.51884999999993						0.5330500000000029			-0.1038499999999658		-94.54575	85.73074999999994	23.200150000000008			3.466150000000084
	-53.56445000000008	-14.021449999999959		24.606049999999982			31.891650000000027	-37.10895000000005	-91.7721499999999				-76.53475000000003								-17.32314999999994			3.1115499999999656	9.69175000000007	18.152250000000095	-45.074550000000045	43.124649999999974			21.65274999999997						0.6244499999999107			-0.09865000000002055		-94.51425000000006	86.6258499999999	23.209249999999997			3.473750000000109
	-53.55095000000006	-14.008550000000014		25.153850000000034			31.90994999999998	-36.53735000000006	-91.67044999999996				-76.52535								-16.255649999999946			3.1226500000000215	9.98554999999999	18.164250000000038	-44.98565000000008	43.48614999999995			21.66644999999994						1.0531499999999596			-0.09344999999996162		-94.33675000000005	89.48794999999996	23.991050000000087			3.4793500000000677
	-53.24635000000001	-13.903249999999957		25.46855000000005			32.00604999999996	-36.02584999999999	-91.66215				-76.45055000000002								-15.722949999999969			3.134649999999965	9.99535000000003	18.177350000000047	-44.75355000000002	45.258449999999925			22.017549999999915						1.0667499999999563			-0.08855000000005475		-94.13374999999996	92.74324999999999	24.36155000000008			3.5009500000001026
	-53.21244999999999	-13.891849999999977		25.97645			32.39935000000003	-36.01245000000006	-91.25274999999999				-76.09074999999996								-15.705849999999941			3.4036499999999705	10.40745000000004	18.513450000000034	-44.74225000000001	45.26684999999998			24.091249999999945						1.0995499999999083			-0.08294999999998254		-94.10424999999998	93.43954999999994	24.568849999999998			3.750750000000039
	-53.200649999999996	-12.940050000000042		26.66954999999996			32.49765000000002	-35.96524999999997	-90.99394999999993				-76.06574999999998								-14.842149999999947			3.4263499999999567	10.853349999999978	18.847950000000083	-44.731750000000034	45.28824999999995			24.166149999999902						1.2142499999999927			-0.07605000000000928		-94.09505000000001	93.46894999999995	24.577949999999987			3.7597500000000537
	-53.18304999999998	-12.497250000000008		28.260650000000055			33.22384999999997	-35.944849999999974	-90.95704999999998				-75.73415								-14.275049999999965			3.4837499999999864	10.871849999999995	19.482349999999997	-44.72244999999998	47.92935			24.18214999999998						1.6000499999998965			-0.0676499999999578		-94.02015000000006	93.61094999999989	26.563150000000064			3.824850000000083
	-52.246650000000045	-12.483650000000011		28.53374999999994			33.279750000000035	-34.76105000000007	-90.89174999999989				-75.51625000000001								-13.79054999999994			3.986949999999979	10.880449999999996	19.82535000000007	-44.498950000000036	51.08515			26.544649999999933						1.6335499999999001			-0.059049999999956526		-93.76305000000002	94.14434999999992	26.581450000000018			3.8311500000000933
	-52.237550000000056	-12.454449999999952		28.547050000000013			33.54034999999999	-34.30065000000002	-90.78194999999994				-75.49824999999998								-13.777150000000006			3.9941499999999905	11.193449999999984	19.83755000000008	-44.32305000000008	51.522749999999974			26.561349999999948						1.7438499999999522			-0.04965000000004238		-93.75405	95.35044999999991	27.486850000000004			3.8461500000000797
	-52.22545000000002	-12.446450000000027		29.79245000000003			34.07555000000002	-34.27985000000001	-90.64834999999994				-75.47534999999993								-13.160949999999957			4.013149999999996	11.220750000000066	19.86295000000007	-44.31205	52.436649999999986			27.48314999999991						1.8352499999999736			-0.032850000000053114		-93.59164999999996	96.09924999999998	27.495949999999993			3.8563500000000204
	-52.201850000000036	-12.29785000000004		29.802049999999895			34.42205000000001	-34.055150000000026	-90.56784999999991				-75.33994999999993								-12.611949999999979			4.342750000000024	11.446050000000014	20.978450000000066	-43.94095000000004	52.45425			27.521949999999947						2.3383499999999913			-0.02035000000000764		-93.48865	98.29274999999996	27.508750000000077			3.867150000000038
	-52.18805000000009	-11.35775000000001		29.823749999999905			34.42885000000001	-34.041650000000004	-90.29914999999994				-74.91895								-12.099249999999984			4.360850000000028	11.466650000000072	21.014049999999997	-43.73194999999998	53.70024999999998			28.13824999999997						2.3878499999999576			-0.011849999999981264		-93.45285000000001	98.31144999999992	27.714950000000044			4.081450000000018
	-52.17845	-11.347250000000031		30.520450000000096			34.46145000000001	-33.674350000000004	-90.18634999999995				-74.90795000000003								-12.07734999999991			5.270549999999957	11.49675000000002	21.442949999999996	-43.49425000000008	53.717449999999985			28.34364999999991						3.094949999999926			-0.0024500000000671207		-93.27885000000003	100.21254999999996	29.64485000000002			4.161850000000072
	-52.163850000000025	-10.705749999999966		31.752450000000067			35.23705000000007	-33.37615000000005	-90.03314999999998				-74.86714999999992								-12.039449999999988			6.168350000000032	11.512950000000046	21.450050000000033	-43.48715000000004	54.41205000000002			28.369749999999954						3.67554999999993			0.005649999999945976		-93.11075000000005	104.53504999999996	29.660550000000057			4.167350000000056
	-51.87575000000004	-10.478449999999953		31.767549999999915			35.34344999999996	-33.30345	-90.01834999999994				-74.79854999999998								-12.026849999999968			6.778749999999945	11.691649999999981	21.61914999999999	-43.481449999999995	54.42904999999996			28.639549999999986						4.227350000000001			0.014649999999960528		-92.95595000000003	104.59474999999998	30.372749999999996			4.176150000000007
	-50.791650000000004	-10.467049999999972		33.76564999999994			37.58725000000004	-31.124950000000013	-89.99454999999989				-74.54174999999998								-11.988349999999969			7.278850000000034	11.703550000000064	21.91285000000005	-43.47625000000005	54.79575			28.825149999999894						4.237149999999929			0.024149999999963256		-92.71344999999997	104.98624999999993	30.380750000000035			4.185850000000073
	-50.38575000000003	-9.97365000000002		34.95754999999997			38.54735000000005	-31.11424999999997	-89.98074999999994				-74.10915								-11.976549999999975			7.290449999999964	11.723749999999995	21.96505000000002	-43.47045000000003	55.583549999999946			29.106049999999982						4.287649999999985			0.07605000000000928		-92.69875000000002	105.00034999999991	30.388450000000034			4.586250000000064
	-50.37175000000002	-9.588449999999966		35.12444999999991			39.514850000000024	-30.96735000000001	-89.97054999999989				-74.10174999999992								-11.900049999999965			7.577850000000012	11.991049999999973	22.89695000000006	-43.46435000000008	57.204650000000015			29.122349999999983						4.3097499999998945			0.42285000000003947		-92.57195000000002	105.01405	30.41725000000008			4.595050000000015
	-49.76965000000007	-9.549449999999979		35.932950000000005			40.166150000000016	-30.626050000000077	-89.9519499999999				-74.07934999999998								-11.84884999999997			8.186249999999973	12.480649999999969	22.91395	-43.452549999999974	57.917749999999955			29.46684999999991						4.325349999999958			0.46595000000002074		-92.37205000000006	105.2857499999999	30.42235000000005			4.604450000000043
	-49.73115000000007	-9.446249999999964		36.17375000000004			40.47455000000002	-29.64835000000005	-89.92444999999998				-73.86164999999994								-11.190449999999942			8.203149999999937	12.535150000000044	22.92495000000008	-43.08845000000008	57.93115			29.511649999999918						4.581349999999929			0.4873499999999922		-92.36275	107.3563499999999	30.432050000000004			4.651050000000055
	-49.720950000000016	-9.414350000000013		37.3501500000001			41.168949999999995	-29.06925000000001	-89.88824999999997				-73.85124999999994								-11.156149999999911			8.227549999999951	13.097350000000006	23.22645	-42.62435000000005	59.26294999999993			29.630149999999958						4.891649999999913			0.6848499999999831		-92.34154999999998	107.6213499999999	30.46105			4.659050000000093
	-47.324550000000045	-9.002150000000029		37.570749999999975			41.29475000000002	-29.060249999999996	-89.87955				-73.58654999999999								-11.14384999999993			8.444849999999974	13.107849999999985	25.15745000000004	-42.61225000000002	60.63274999999999			33.464849999999956						4.902149999999892			0.6935499999999593		-92.31885	110.49424999999997	34.47735			4.666450000000054
	-46.18735000000004	-8.632550000000037		38.066650000000095			41.85915	-28.52845000000002	-89.8713499999999				-73.43795								-10.836349999999925			8.949250000000006	13.11685	26.51845000000003	-42.53724999999997	62.53854999999999			33.75254999999993						4.912149999999997			0.8135499999999638		-92.16764999999998	110.50624999999991	34.48885000000007			4.683450000000107
	-46.17315000000008	-7.876549999999952		39.068149999999946			41.94995000000006	-27.22294999999997	-89.86124999999993				-73.43015000000003								-9.91414999999995			8.962850000000003	13.668049999999994	26.536749999999984	-42.52985000000001	62.79404999999997			39.368049999999926						6.113849999999957			0.9538499999999885		-92.01585	110.5171499999999	35.81675000000007			4.845750000000066
	-46.155050000000074	-6.073549999999955		40.74654999999996			44.105549999999994	-26.44475	-89.75074999999993				-73.23434999999995								-8.987750000000005			9.483349999999973	14.041150000000016	27.173350000000028	-42.52245000000005	65.98064999999997			41.69864999999993						6.307549999999992			0.9685499999999365		-91.65755000000001	111.37365	35.856449999999995			5.0833500000001095
	-46.130449999999996	-6.034549999999967		41.04894999999999			44.28215	-26.42304999999999	-89.74264999999991				-73.21564999999998								-8.976549999999975			9.653249999999957	14.176850000000059	27.19595000000004	-41.83955000000003	67.85145			41.74554999999998						6.316149999999993			0.9870499999999538		-91.64395000000002	113.77374999999995	36.22185000000002			5.090150000000108
	-46.117450000000076	-6.0215500000000475		41.69234999999992			44.92375000000004	-24.906650000000013	-89.73674999999992				-72.81515000000002								-8.952249999999935			9.907249999999976	14.417850000000044	27.542050000000017	-41.61505	67.86104999999998			42.19864999999993						7.23804999999993			1.047550000000001		-91.63115000000005	113.82204999999999	36.494050000000016			5.096050000000105
	-44.717250000000035	-5.990149999999971		41.71574999999996			45.96535000000006	-24.890750000000025	-89.67834999999991				-72.80565000000001								-8.35794999999996			9.93444999999997	14.435749999999985	28.124649999999974	-41.33865000000003	68.39554999999996			42.25114999999994						7.616049999999973			1.0531499999999596		-91.62115000000006	119.93784999999991	37.552850000000035			5.178150000000073
	-44.694150000000036	-5.6389500000000226		42.09704999999997			46.17735000000005	-24.32955000000004	-89.60504999999989				-72.78314999999998								-8.345849999999928			9.952750000000037	14.795849999999973	28.63454999999999	-39.702549999999974	68.88344999999993			43.567449999999894						7.646849999999972			1.0626499999999623		-91.60825		37.66534999999999			5.478250000000003
	-44.67975000000001	-5.616449999999986		42.66884999999991			46.210249999999974	-24.314550000000054	-89.51934999999992				-72.77165000000002								-8.330349999999953			10.242849999999976	14.82815000000005	28.64935000000014	-37.04685000000006	69.10704999999996			43.583849999999984						8.885749999999916			1.0941500000000133		-91.12234999999998		37.93745000000001			5.572650000000067
	-44.669250000000034	-4.57974999999999		42.677749999999946			46.681850000000054	-23.899650000000065	-89.49394999999993				-72.51855								-8.310049999999933			10.256149999999934	15.192450000000008	29.237750000000005	-37.03555000000006	70.60584999999992			44.703649999999925						8.899149999999963			1.378849999999943		-91.10815000000002		37.946050000000014			5.582850000000008
	-44.60065000000009	-4.553750000000036		42.79615000000001			49.653350000000046	-23.889350000000036	-89.41494999999998				-72.46865000000003								-8.022249999999985			10.275250000000028	15.637450000000058	29.2482500000001	-37.02075000000002	70.63604999999995			45.70434999999998						8.94984999999997			1.4101500000000442		-91.09725000000003		41.26885000000004			5.798850000000016
	-42.188150000000064	-4.5297500000000355		43.683149999999955			50.117950000000064	-23.872250000000008	-89.27254999999991				-72.45745								-8.007650000000012			10.290049999999951	15.647249999999985	29.77565000000004	-37.00745000000006	74.71074999999996			45.73004999999989						9.122849999999971			1.4426499999999578		-91.08955000000003		41.27965000000006			5.8118500000000495
	-42.18025	-4.509149999999977		44.21864999999991			51.18264999999997	-23.45875000000001	-89.24894999999992				-72.31074999999998								-7.993549999999914			10.657550000000015	15.769750000000045	29.78845000000001	-36.61685	74.71904999999992			45.887149999999906						10.616249999999923			1.533549999999991		-91.05484999999999		41.30034999999998			5.82445000000007
	-42.17205000000001	-3.9642499999999927		44.229850000000056			51.19754999999998	-23.440950000000043	-89.06344999999999				-72.23135000000002								-7.231449999999995			11.41885000000002	16.34845000000007	30.82775000000015	-36.206950000000006	74.72934999999995			48.122249999999894						10.63594999999998			1.6795499999999493		-91.03785000000005		41.30975000000001			5.83605
	-42.15145000000007	-3.8493499999999585		44.24355000000003			52.09075000000007	-21.979150000000004	-89.0357499999999				-72.11685								-5.737649999999917			11.92674999999997	16.359649999999988	30.84225000000015	-36.19524999999999	74.73614999999995			48.14814999999999						10.65874999999994			1.6915500000000065		-91.02504999999996		41.317049999999995			6.01825000000008
	-39.390550000000076	-3.839650000000006		45.60534999999993			52.583150000000046	-21.964349999999968	-88.97674999999992				-71.69655								-5.721249999999941			12.263149999999996	16.686450000000036	30.86225000000013	-36.051750000000084	74.74704999999994			48.75635						10.762449999999944			1.718650000000025		-90.74795000000006		41.32775000000004			6.034550000000081
	-39.383050000000026	-2.6681499999999687		46.30865000000006			52.826850000000036	-21.41515000000004	-88.92184999999995				-71.44094999999993								-5.710149999999999			12.366149999999948	16.710950000000025	31.059349999999995	-35.50115000000005	74.82314999999994			48.76544999999999						10.773049999999898			1.73924999999997		-90.64194999999995		41.33654999999999			6.045350000000099
	-39.35915	-2.1558499999999867		46.31824999999992			52.91954999999996	-21.27404999999999	-88.91264999999999				-71.43124999999998								-5.697850000000017			12.37824999999998	16.86424999999997	31.09095000000002	-35.44595000000004	74.83904999999993			48.78394999999989						10.8835499999999			1.7682499999999663		-90.61784999999998		43.335050000000024			6.353050000000053
	-38.76475000000005	-2.14994999999999		46.36244999999997			53.12215000000003	-21.264650000000074	-88.8518499999999				-71.33984999999996								-5.594549999999913			13.595050000000015	17.127050000000054	31.544550000000072	-34.96035000000006	75.60775000000001			48.887249999999995						11.71774999999991			1.863550000000032		-90.54214999999999		43.38295000000005			6.36545000000001
	-36.07515000000001	-1.4262499999999818		46.95404999999994			53.20555000000002	-19.83235000000002	-88.84314999999992				-71.04854999999998								-5.5532499999999345			14.56835000000001	18.045450000000073	31.621849999999995	-34.94565	76.63304999999991			49.55124999999998						11.854449999999929			1.8855499999999665		-90.36424999999997		43.44884999999999			6.379350000000045
	-36.06375000000003	-1.105350000000044		46.966350000000034			53.96754999999996	-18.771450000000073	-88.71834999999999				-71.03404999999998								-5.340249999999969			15.18304999999998	18.169250000000034	31.656549999999925	-34.781150000000025	76.65184999999997			49.591749999999934						11.870249999999942			1.9470499999999902		-90.35455000000002		43.47334999999998			6.520650000000046
	-35.43425000000002	-1.0971499999999423		48.13405			56.046550000000025	-18.468150000000037	-88.62434999999994				-70.86194999999998								-4.117149999999924			15.199550000000045	18.19704999999999	32.58095000000003	-34.76954999999998	77.30565000000001			50.60134999999991						12.374249999999961			1.9599499999999352		-90.34434999999996		46.36335000000008			6.529250000000047
	-35.42484999999999	-1.08624999999995		49.18674999999996			56.095950000000016	-17.28475000000003	-88.43904999999995				-70.82394999999997								-2.6917499999999563			15.931249999999977	18.400350000000003	32.59185000000002	-34.38315	77.90404999999998			50.65804999999989						12.520749999999907			2.0827500000000327		-90.08754999999996		48.91695000000004			6.536050000000046
	-35.41305	-0.6858499999999594		49.20294999999999			57.726350000000025	-17.225450000000023	-88.4084499999999				-70.29935								-2.6566500000000133			16.130449999999996	19.541950000000043	33.24355000000014	-34.36824999999999	78.99704999999994			51.42744999999991						12.673149999999964			2.204650000000015		-90.02155000000005		49.05115000000001			6.543150000000082
	-34.70524999999998	-0.18314999999995507		49.620450000000005			58.61635000000001	-17.205850000000055	-88.39444999999989				-70.29034999999999								-2.644149999999968			16.152950000000033	19.551150000000007	33.26495	-34.34545000000003	79.73654999999997			51.44094999999993						12.8604499999999			2.2599500000000035		-89.85374999999999		49.60315000000003			6.551650000000109
	-34.69055000000003	-0.17925000000002456		49.64855			58.710050000000024	-16.180849999999964	-87.92845				-70.28314999999998								-2.0350499999999556			17.98045000000002	19.76615000000004	35.037250000000085	-33.75265000000002	81.52755000000002			51.4691499999999						13.011049999999955			2.3147500000000036		-89.84344999999996		49.61874999999998			6.563350000000014
	-34.67725000000007	-0.17565000000001874		50.522749999999974			58.79575	-16.168049999999994	-87.91035				-70.26445000000001								-2.0269499999999425			17.990949999999998	19.867450000000076	35.23884999999996	-33.73865000000001	81.54374999999993			56.709949999999935						13.827249999999935			2.441249999999968		-89.79975000000002		49.62745000000007			6.574050000000057
	-32.90174999999999	-0.1722499999999627		50.53245000000004			59.16335000000004	-15.16395	-87.90174999999999				-70.01114999999993								-1.2898500000000013			18.00064999999995	20.282050000000027	35.246849999999995	-33.134450000000015	82.03625			56.71844999999996						14.605249999999955			2.520750000000021		-89.79305		49.63525000000004			6.583850000000098
	-32.675550000000044	-0.16904999999997017		51.55024999999989			59.18505000000005	-15.048549999999977	-87.82034999999996				-69.84285								-1.277749999999969			18.009950000000003	20.294650000000047	35.88995	-33.12855000000002	82.74624999999992			56.762149999999906						14.621049999999968			2.535449999999969		-89.78475000000003		49.65044999999998			6.595050000000015
	-32.662750000000074	-0.1660500000000411		52.05984999999998			59.256650000000036	-14.459349999999972	-87.7295499999999				-69.82974999999999								-0.75324999999998			18.026449999999954	21.772550000000024	36.09844999999996	-33.10715000000005	82.75834999999995			56.77404999999999						14.647449999999935			2.9099499999999807		-89.77565000000004		50.17375000000004			6.7165500000000975
	-32.622749999999996	-0.16324999999994816		52.19404999999995			59.42394999999999	-13.771749999999997	-87.6996499999999				-69.57065								-0.7266499999999496			18.043649999999957	21.819650000000024	36.29964999999993	-32.342750000000024	83.48055			57.10254999999995						15.507549999999924			3.000750000000039		-89.68555000000003		50.35175000000004			6.818650000000048
	-32.615549999999985	-0.1604499999999689		54.30114999999989			59.96664999999996	-13.750949999999989	-87.6376499999999				-69.06984999999997								-0.7017499999999472			18.680150000000026	21.845250000000078	36.30774999999994	-31.33955000000003	83.65525000000002			57.11494999999991						15.843349999999987			3.083349999999996		-89.64035000000001		50.35895000000005			6.950350000000071
	-32.59834999999998	-0.15755000000001473		54.31544999999994			61.07034999999996	-12.552350000000047	-87.56854999999996				-68.91125								-0.4108499999999822			18.991649999999936	21.934849999999983	36.31795000000011	-31.332250000000045	84.47854999999993			57.69634999999994						15.972349999999892			3.2480500000000347		-89.49885000000006		51.216049999999996			6.9795500000000175
	-32.587350000000015	-0.15464999999994689		54.33194999999989			61.12104999999997	-12.533350000000041	-87.38334999999995				-68.90395000000001								-0.3982499999999618			19.02075000000002	21.94315000000006	36.730549999999994	-31.323650000000043	85.31904999999995			60.91974999999991						16.588249999999903			3.3931499999999915		-89.08265000000006		51.24205000000006			6.988450000000057
	-32.552650000000085	-0.15174999999999272		55.22275000000002			61.46105	-12.521250000000009	-87.37264999999991				-68.89395000000002								-0.24874999999997272			19.21754999999996	22.76495	37.383150000000114	-31.313049999999976	86.55484999999999			61.022249999999985						16.597149999999942			3.437850000000026		-89.06804999999997		53.08415000000002			7.082250000000045
	-32.528549999999996	-0.14855000000000018		55.230449999999905			61.74115000000006	-11.463750000000005	-87.36464999999998				-68.73204999999996								-0.192450000000008			20.336450000000013	22.90465000000006	39.58145000000013	-31.13945000000001	86.56494999999995			61.671449999999936						16.729649999999992			3.4603499999999485		-89.01805000000002		53.10665000000006			7.090450000000033
	-32.22604999999999	-0.14535000000000764		55.244550000000004			62.787450000000035	-10.78895	-87.35764999999992				-68.72145								-0.1884499999999889			20.756650000000036	23.65975000000003	39.611650000000054	-31.132349999999974	86.58574999999996			61.702549999999974						16.868650000000002			3.5829499999999825		-89.00295000000006		53.11565000000007			7.104650000000106
	-32.202150000000074	-0.14224999999999		55.26564999999994			62.92724999999996	-10.671850000000063	-87.33744999999999				-68.35334999999998								-0.18494999999995798			20.988550000000032	23.853450000000066	39.943750000000136	-31.12035000000003	87.10944999999992			64.70274999999992						17.70094999999992			3.7681499999999915		-88.99345000000005		53.69844999999998			7.269050000000107
	-32.18455000000006	-0.13864999999998417		55.66064999999992			63.09445000000005	-9.844850000000065	-87.28824999999995				-68.33645000000001								-0.18174999999996544			21.027349999999956	23.874250000000075	39.95275000000015	-30.523149999999987	88.37254999999993			64.71284999999989						17.783149999999978			3.777150000000006		-88.96805000000006		57.39935000000003			7.657350000000065
	-30.491950000000088	-0.13504999999997835		55.68635000000006			63.41485	-9.19455000000005	-87.07024999999999				-67.87985000000003								-0.1787499999999227			22.490049999999997	24.453750000000014	40.438249999999925	-30.35215000000005	88.38014999999996			65.76594999999998						18.192749999999933			3.790650000000028		-88.95145000000002		57.40674999999999			7.663650000000075
	-30.43175000000008	-0.13165000000003602		55.694849999999974			63.67055000000005	-9.16515000000004	-86.96924999999999				-67.87185								-0.17574999999999363			23.85164999999995	24.474950000000035	40.52295000000004	-30.334850000000074	90.81214999999997			65.8251499999999						18.58064999999999			3.80174999999997		-88.94164999999998		57.41605000000004			7.669050000000084
	-30.42005000000006	-0.1281500000000051		56.63755000000003			63.72735	-8.883649999999989	-86.95314999999994				-67.85974999999996								-0.17284999999992579			23.994749999999954	24.78385000000003	41.175250000000005	-29.865350000000035	90.82404999999994			65.84015						19.211749999999938			3.860149999999976		-88.88874999999996		57.42475000000002			7.675650000000019
	-30.410349999999994	-0.12435000000004948		56.67285000000004			63.99855000000002	-8.871150000000057	-86.94044999999994				-67.75074999999993								-0.16984999999999673			24.56174999999996	24.819150000000036	41.18735000000015	-29.65345000000002	90.83515			68.22624999999994						19.90524999999991			4.115149999999971		-88.87995000000001		57.434349999999995			7.682350000000042
	-30.12385000000006	-0.12035000000003038		56.699449999999956			64.25324999999998	-8.859850000000051	-86.93254999999999				-67.57605000000001								-0.16674999999997908			25.41534999999999	25.33375000000001	41.196249999999964	-28.986850000000004	94.35904999999991			68.26654999999994						19.986149999999952			4.1472499999999854		-88.81164999999999		57.713550000000055			7.691450000000032
	-30.11245000000008	-0.11625000000003638		56.89855			65.04195000000004	-8.288250000000062	-86.90874999999994				-67.56655								-0.16334999999992306			26.424049999999966	26.17775000000006	41.206950000000006	-27.087350000000015	95.11944999999992			68.27834999999993						21.270449999999983			4.166650000000004		-88.69515000000001		57.73255000000006			7.72625000000005
	-30.10284999999999	-0.1120499999999538		57.54615000000001			65.25045	-8.256150000000048	-86.89765				-67.27814999999998								-0.16014999999993051			26.544649999999933	26.194950000000063	42.36325000000011	-25.928150000000073	97.11505			68.3219499999999						21.28684999999996			4.750750000000039		-88.68754999999999		57.756950000000074			7.7329500000000735
	-29.743550000000027	-0.1078499999999849		58.20234999999991			65.27345000000003	-7.6547500000000355	-86.70044999999993				-67.26614999999993								-0.15674999999998818			27.756849999999986	26.204349999999977	42.40475000000015	-25.92235000000005	97.12945000000002			69.29305						22.873149999999896			4.822649999999953		-88.68005000000005		60.32204999999999			7.7435500000000275
	-29.73185000000001	-0.10344999999995252		58.936849999999936			67.09434999999996	-7.640650000000051	-86.5520499999999				-66.91385000000002								-0.15314999999998236			27.76985000000002	26.42764999999997	42.577150000000074	-25.405449999999973	97.13974999999994			69.3020499999999						23.389149999999972			4.831749999999943		-88.33015		60.33695			8.075050000000033
	-29.715850000000046	-0.09894999999994525		58.954650000000015			69.91005000000007	-7.615350000000035	-86.43074999999999				-66.76345000000003								-0.14964999999995143			28.151849999999968	26.91885000000002	42.58905000000004	-25.38665000000003	97.91554999999994			69.66664999999989						23.423149999999964			5.024249999999938		-88.30055000000004		60.69884999999999			8.086650000000077
	-29.56045000000006	-0.09405000000003838		58.96555000000001			70.79674999999997	-7.517950000000042	-86.42094999999995				-66.75455								-0.1462500000000091			29.829150000000027	28.086750000000052	42.60075000000006	-24.254850000000033	102.17504999999994			69.69344999999998						27.201049999999896			5.034350000000018		-88.27875000000006		60.70855000000006			8.108050000000048
	-29.15235000000007	-0.08894999999995434		59.43105000000003			70.88635	-7.2295500000000175	-86.3636499999999				-66.74504999999999								-0.14224999999999			29.847350000000006	28.438750000000027	42.99865	-24.241250000000036	104.97005000000001			72.29144999999994						27.45794999999987			5.041249999999991		-88.25265000000002		62.385650000000055			8.18795
	-28.08095000000003	-0.0837500000000091		59.596349999999916			71.05375000000004	-6.399250000000052	-86.01054999999997				-66.73595								-0.13774999999998272			30.48384999999996	28.44945000000007	43.02085000000011	-24.232150000000047	106.40625			72.29984999999999						28.093049999999835			5.056749999999965		-88.22704999999996		62.39285000000007			8.197350000000029
	-28.053150000000073	-0.07854999999995016		59.6146500000001			71.67935	-5.899250000000052	-85.88635				-66.72614999999996								-0.13364999999998872			30.500549999999976	28.463050000000067	43.2817500000001	-24.21345000000008	106.99114999999995			73.07544999999993						28.105249999999955			5.152849999999944		-88.21315000000004		62.40044999999998			8.574950000000058
	-28.044250000000034	-0.07375000000001819		62.3175500000001			71.69765000000007	-5.886050000000068	-85.76724999999999				-66.71044999999992								-0.12944999999990614			30.91345000000001	28.68545000000006	43.294149999999945	-23.129549999999995	107.00304999999992			73.15454999999997						28.135249999999928			5.171349999999961		-88.13104999999996		63.02945			8.605050000000006
	-28.03385000000003	-0.06865000000004784		63.084850000000074			72.00655000000006	-4.624649999999974	-85.66744999999992				-66.65134999999998								-0.12454999999999927			30.933149999999955	28.98834999999997	43.57655	-23.121150000000057	107.01344999999992			73.21924999999999						28.456949999999892			5.182350000000042		-87.81785000000002		63.03944999999999			8.724550000000022
	-27.881050000000073	-0.06264999999996235		63.3682500000001			72.15134999999998	-3.965149999999994	-85.42414999999994				-66.12554999999998								-0.12045000000000528			31.673350000000028	29.123649999999998	43.59304999999995	-20.219550000000027	107.03144999999995			73.2318499999999						28.484450000000038			5.319250000000011		-87.80095000000006		63.58305000000007			8.746450000000095
	-27.799849999999992	-0.0573500000000422		64.83865000000003			72.22564999999997	-3.312149999999974	-85.40034999999989				-65.95664999999997								-0.11494999999990796			31.712350000000015	30.353450000000066	44.78954999999996	-20.210249999999974	107.04604999999992			74.9786499999999						28.715649999999982			5.452850000000012		-87.78975000000003		63.59195			9.124650000000088
	-27.520350000000008	-0.052450000000021646		64.8519500000001			73.68354999999997	-3.304550000000063	-85.3210499999999				-65.94904999999994								-0.11005000000000109			32.325849999999946	31.09865000000002	45.47704999999996	-20.19965000000002	107.96444999999994			75.33474999999999						29.600949999999898			5.510850000000005		-87.75985000000003		63.604850000000056			9.140950000000089
	-27.50985000000003	-0.046349999999961256		65.99484999999993			74.14585	-3.2962499999999864	-85.30644999999993				-65.93994999999995								-0.10474999999996726			33.02125000000001	31.16255000000001	45.489950000000135	-18.19855000000007	108.16404999999997			78.02144999999996						29.734149999999886			5.652849999999944		-87.66904999999997		64.40465000000006			9.162149999999997
	-27.50025000000005	-0.0413499999999658		66.33094999999992			75.49345000000005	-3.2879500000000235	-85.2934499999999				-65.92714999999998								-0.09854999999993197			34.64205000000004	31.171850000000063	46.40544999999997	-18.19085000000007	108.77204999999992			79.0357499999999						29.755449999999996			5.744450000000029		-87.66134999999997		64.81315000000006			9.172350000000051
	-25.96085000000005	-0.035750000000007276		66.97375			76.44524999999999	-3.2798500000000104	-85.2363499999999				-65.92075								-0.09344999999996162			35.02824999999996	31.182950000000005	46.41955000000007	-18.16485	112.47055			80.23064999999997						31.51335000000006			5.754350000000045		-87.64684999999997		64.83305000000007			9.75145000000009
	-25.94715000000008	-0.030250000000023647		66.98815000000002			76.47365000000002	-3.2652500000000373	-85.07444999999996				-65.72894999999994								-0.08794999999997799			35.932050000000004	31.31804999999997	46.62135000000012	-17.82725000000005	113.93835000000001			80.27554999999995						31.98574999999994			5.762449999999944		-87.39774999999997		64.84235000000001			9.761450000000082
	-25.650449999999978	-0.024850000000014916		67.23365000000001			77.89224999999999	-3.2495499999999993	-84.96124999999995				-65.40964999999994								-0.08224999999993088			35.99185	31.335750000000075	46.63325000000009	-17.817549999999983	113.95155			80.29575						32.00905			5.7728499999999485		-87.29454999999996		64.85065000000009			9.77455000000009
	-25.64065000000005	-0.019549999999981083		69.06785000000002			78.17065000000002	-3.17145000000005	-84.89544999999998				-65.40064999999993								-0.0758499999999458			36.008050000000026	31.495049999999992	46.64824999999996	-17.769250000000056	114.27255000000002			82.2789499999999						32.64925000000005			5.906849999999963		-87.26765		64.85775000000001			9.78125
	-25.623050000000035	-0.013450000000034379		69.13324999999998			78.17665	-2.0485499999999774	-84.72744999999998				-65.38845000000003								-0.06974999999999909			36.87684999999999	31.92425000000003	46.895750000000135	-17.76075000000003	114.28544999999997			82.28954999999996						32.65914999999984			6.029249999999934		-87.08095000000003		64.87155000000007			9.787650000000099
	-25.60865000000001	-0.007550000000037471		71.51805000000002			78.18264999999997	-1.610050000000001	-84.64844999999991				-65.22674999999992								-0.06425000000001546			37.394450000000006	32.67565000000002	46.91235000000006	-17.752650000000017	115.13175000000001			82.3029499999999						34.04104999999993			6.280149999999935		-87.07484999999997		65.69055000000003			9.794950000000085
	-25.58974999999998	-0.0019499999999652573		71.52895000000001			79.68965000000003	-1.2201499999999896	-84.48164999999995				-65.20835								-0.05844999999999345			37.685949999999934	32.69884999999999	48.80065000000013	-17.738050000000044	117.99574999999993			82.5900499999999						34.12855000000002			6.555749999999989		-87.06674999999996		65.69835			9.800550000000044
	-25.165950000000066	0.011849999999981264		72.04975000000002			79.70984999999996	-1.206450000000018	-84.46864999999991				-65.20015000000001								-0.05234999999993306			38.05735000000004	32.72334999999998	48.89814999999999	-17.717750000000024	118.00784999999996			84.25064999999995						34.29454999999996			6.5986500000000206		-87.05235000000005		65.70925			9.807150000000092
	-24.969550000000027	0.02065000000004602		74.22404999999992			80.33195	-0.8909499999999753	-84.45164999999997				-64.77284999999995								-0.047050000000012915			38.57764999999995	32.74085000000002	48.91475000000014	-15.74935000000005	118.02794999999992			84.27265						35.98905000000002			6.630249999999933		-86.89755000000002		67.64075000000003			9.843250000000012
	-24.951650000000086	0.03385000000002947		74.23754999999994			80.35525000000007	-0.8798500000000331	-84.3654499999999				-64.63794999999993								-0.04034999999998945			38.611549999999966	32.82995000000005	49.1540500000001	-15.740949999999998	118.76334999999995			84.29064999999991						36.01564999999994			6.7756500000000415		-86.88755000000003		67.64765			10.333950000000073
	-24.93405000000007	0.04205000000001746		74.40565000000004			80.39004999999997	-0.7029499999999871	-83.95934999999997				-64.62725								-0.033349999999927604			39.119050000000016	33.696050000000014	49.166349999999966	-15.734550000000013	118.77884999999992			84.84674999999993						36.73834999999997			7.075849999999946		-86.84675000000004		67.66264999999999			10.340550000000007
	-24.91885000000002	0.05275000000006003		74.41725000000008			81.04584999999997	-0.1865500000000111	-83.91924999999992				-64.61905000000002								-0.026449999999954343			39.34545000000003	33.70405000000005	50.286350000000084	-15.725549999999998				84.85714999999993						36.755149999999844			7.089050000000043		-86.41544999999996		67.67034999999998			10.352050000000077
	-24.66405000000009	0.061850000000049477		75.13465000000008			81.92915000000005	-0.1840500000000702	-83.84274999999991				-64.36974999999995								-0.020149999999944157			39.62805000000003	33.73705000000007	50.59595000000013	-15.716650000000072				84.88054999999997						37.07894999999996			7.1004500000000235		-86.39684999999997		67.68385			10.359750000000076
	-24.655550000000062	0.0716499999999769		75.31115000000011			81.97145	-0.18145000000004075	-83.77774999999997				-64.05364999999995								-0.012650000000007822			39.643550000000005	33.76845000000003	51.9366500000001	-15.67534999999998				85.20534999999995						37.177749999999946			7.109450000000038		-86.28575000000001		68.01415000000009			10.548250000000053
	-24.643950000000018	0.11085000000002765		76.46384999999998			82.03684999999996	-0.17885000000001128	-83.73754999999994				-63.96704999999997								-0.006750000000010914			40.76395000000002	34.65134999999998	51.94405000000006	-15.667149999999992				85.21844999999996						37.404049999999984			7.350850000000037		-86.21995000000004		71.39055000000008			10.76965000000007
	-24.49255000000005	0.13364999999998872		77.80425000000002			83.23865	-0.1763500000000704	-83.66004999999996				-63.95444999999995								0.001150000000052387			40.810949999999934	34.884750000000054	52.00244999999995	-15.655449999999973				87.98294999999996						37.423850000000016			7.700450000000046		-86.18545000000006		73.96515			10.786950000000047
	-24.47365000000002	0.4024500000000444		77.84644999999989			84.21035000000006	-0.17394999999999072	-83.57994999999994				-63.903850000000034								0.010150000000066939			40.835249999999974	35.07465000000002	52.08635000000004	-12.716049999999996				89.90564999999992						37.5565499999999			7.786650000000009		-86.17475000000002		73.97685000000001			11.285650000000032
	-24.46115000000009	0.5471499999999878		78.64565000000005			85.00284999999997	-0.17145000000004984	-83.57154999999989				-63.745649999999955								0.026550000000042928			41.153850000000034	35.24225000000001	52.63024999999993	-12.669750000000022				89.92094999999995						38.47344999999984			7.82955000000004		-86.09794999999997		74.25025000000005			11.292050000000017
	-21.792350000000056	0.5620499999999993		78.67514999999992			85.02274999999997	-0.16885000000002037	-83.36374999999998				-63.319650000000024								0.03735000000006039			42.45434999999998	35.25195000000008	52.65435000000002	-12.305050000000051				89.94054999999992						38.489149999999995			7.841049999999996		-85.83645000000001		74.72905000000003			11.301150000000007
	-21.749850000000038	0.6121500000000424		79.44895000000008			85.06135000000006	-0.1660500000000411	-83.35304999999994				-63.022249999999985								0.04835000000002765			43.426450000000045	35.263649999999984	53.31735000000003	-11.896450000000073				89.95514999999989						38.798850000000016			8.02004999999997		-85.65395000000001		74.74185			11.377350000000092
	-21.72085000000004	0.6544499999999971		79.83125000000007			85.33704999999998	-0.16325000000006185	-83.2250499999999				-63.007549999999924								0.06794999999999618			43.517150000000015	35.63684999999998	53.33134999999993	-11.887850000000071				90.32684999999992						38.81264999999996			8.072649999999953		-85.64855		76.33335			11.516550000000052
	-21.57884999999999	0.7101499999999987		81.47304999999994			86.29975000000002	-0.1604499999999689	-83.18804999999998				-62.99754999999993								0.08905000000004293			43.527450000000044	36.51335000000006	54.455650000000105	-11.273450000000025				92.3160499999999						39.71334999999988			8.353150000000028		-85.63765000000001		76.34755000000007			11.562350000000038
	-21.566550000000007	0.72625000000005		82.71615000000008			87.13805000000002	-0.15764999999998963	-83.14344999999992				-62.95055000000002								0.29005000000006476			43.79755	36.529049999999984	54.461250000000064	-10.642950000000042				92.71674999999993						40.03194999999994			8.474150000000009		-85.62975000000006		76.36995000000002			11.679050000000075
	-20.714050000000043	0.9666499999999587		82.85264999999993			87.16075000000001	-0.15475000000003547	-83.11964999999998				-62.58904999999993								0.30195000000003347			43.91305	37.549350000000004	55.20425	-10.630150000000071				94.19004999999993						41.673549999999864			8.481049999999982		-85.61575000000005		78.03904999999997			12.264850000000024
	-20.697450000000003	1.0384500000000116		84.61884999999995			87.70155	-0.15145000000006803	-83.10324999999989				-62.557950000000005								0.5166500000000269			43.928049999999985	37.565650000000005	55.21385000000009	-10.015449999999987				94.74214999999992						41.68164999999988			8.497250000000008		-85.38424999999995		79.18115			12.271250000000009
	-17.128649999999993	1.0693499999999858		84.62964999999997			88.07915000000003	-0.1481499999999869	-83.07124999999996				-62.16044999999997								0.6092500000000882			43.953449999999975	37.58515	55.34294999999997	-10.007150000000024				96.48754999999994						41.68954999999994			8.511150000000043		-85.37514999999996		79.19815000000006			12.277450000000044
	-17.115049999999997	1.1773500000000467		84.85935000000006			88.10924999999997	-0.14504999999996926	-83.0438499999999				-62.147550000000024								0.6625500000000102			44.28724999999997	37.77825000000007	55.368650000000116	-10.001150000000052				96.51834999999994						41.699250000000006			8.546749999999975		-85.35455000000002		79.21384999999998			12.284250000000043
	-17.107050000000072	1.1954500000000507		85.8338500000001			88.16705000000002	-0.14175000000000182	-82.8183499999999				-61.93914999999993								0.7038499999999885			44.73834999999997	39.00374999999997	56.21395000000007	-9.99025000000006				96.53464999999994						41.7259499999999			8.935049999999933		-85.34715000000006		80.49045000000001			12.29245000000003
	-17.08845000000008	1.5252500000000282		87.97165000000007			89.58344999999997	-0.13864999999998417	-82.64944999999989				-61.65395000000001								0.7214500000000044			44.761750000000006	39.01234999999997	56.693649999999934	-9.981449999999995				96.56234999999992						41.811849999999936			9.105850000000032		-85.33704999999998		80.49865			12.304750000000013
	-17.078050000000076	2.0801500000000033		88.01775000000009			91.00355000000002	-0.13485000000002856	-82.63464999999997				-61.49374999999998								0.7322500000000218			46.69524999999999	39.391250000000014	57.24655000000007	-9.973150000000032				96.94344999999998						42.017150000000015			9.29404999999997		-85.31475		80.50594999999998			12.312650000000076
	-17.04245000000003	2.0904500000000326		88.77834999999993			94.52805000000001	-0.13115000000004784	-82.62444999999991				-61.42464999999993								0.946550000000002			46.71965	39.98865000000001	57.268350000000055	-9.965750000000071				96.9949499999999						43.16854999999998			9.30555000000004		-85.12385000000006		80.51684999999998			12.488450000000057
	-15.415050000000065	2.1034499999999525		89.66565000000003			95.38175000000001	-0.12715000000002874	-82.56524999999999				-61.41705000000002								0.9519500000000107			47.699949999999944	40.05944999999997	58.80275000000006	-9.958750000000009				105.84954999999991						43.432249999999954			9.315349999999967		-85.05854999999997		80.62805000000003			12.600650000000087
	-15.400150000000053	2.11525000000006		89.67655000000002			101.32415000000003	-0.12295000000005984	-82.50564999999995				-61.406150000000025								0.9590500000000475			47.85095000000001	40.82574999999997	59.28954999999996	-8.760250000000042				105.90064999999993						44.36405000000002			9.382449999999949		-85.02454999999998		81.94835			12.84615000000008
	-15.378649999999993	2.1231500000000096		89.68705000000011			102.95715000000007	-0.11855000000002747	-82.36614999999995				-61.39564999999993								0.9737499999999955			48.271349999999984	41.84165000000007	61.20145000000002	-7.172350000000051				110.29644999999994						44.37094999999988			9.710149999999999		-84.88635		81.95605			12.854650000000106
	-15.266250000000014	2.285150000000044		89.70445000000007			103.73685	-0.11445000000003347	-82.26585				-61.381149999999934								1.119350000000054			48.69704999999999	41.85374999999999	61.21635000000015	-6.960249999999974				110.36614999999995						46.023649999999975			9.758849999999939		-84.18055000000004		81.96765000000005			12.864650000000097
	-15.156850000000077	2.4394499999999653		90.01184999999998			103.83215000000007	-0.10924999999997453	-82.25694999999996				-60.67615000000001								1.396250000000009			49.802749999999946	41.88015000000007	61.953649999999925	-6.581450000000018				112.55724999999995						46.295349999999985			9.91554999999994		-84.06115		81.99175000000002			12.882550000000037
	-12.76355000000001	2.597750000000019		90.02474999999993			107.26535000000001	-0.10495000000003074	-82.24764999999991				-60.64454999999998								1.5524500000000216			49.93055000000004	41.90705000000003	62.427850000000035	-6.532750000000078				112.58294999999998						47.75304999999992			9.928949999999986		-83.92615		82.34985000000006			12.901950000000056
	-12.741449999999986	2.8767500000000155		90.22044999999991			108.29904999999997	-0.10085000000003674	-82.23114999999996				-60.62504999999999								1.76075000000003			50.13014999999996	42.234750000000076	62.73945000000003	-5.635049999999978				112.67874999999992						48.338949999999954			10.27864999999997		-83.91845		83.04755			12.960750000000075
	-12.722250000000031	3.013149999999996					109.30034999999998	-0.09635000000002947	-82.05075				-60.49754999999993								1.8882500000000846			51.131849999999986	43.30295000000001	62.74784999999997	-4.929650000000038				112.69084999999995						48.36884999999995			10.362949999999955		-83.89035000000001		83.05595000000005			13.063850000000002
	-12.103050000000053	3.400350000000003					109.36805000000004	-0.09085000000004584	-81.9614499999999				-60.470249999999965								1.9149500000000899			52.417850000000044	43.35955000000001	63.02514999999994	-4.87315000000001				114.6136499999999						48.925550000000044			10.412349999999947		-83.88305000000003		83.06695000000002			13.172550000000001
	-12.094249999999988	3.678549999999973					109.80494999999996	-0.0856499999999869	-81.95084999999995				-60.359950000000026								1.9297500000000127			52.429449999999974	43.70915000000002	63.29755	-4.866449999999986				114.62714999999992						50.66465000000005			10.421749999999975		-83.82875000000001		87.61225000000002			13.764650000000074
	-12.080850000000055	3.6954500000000507					110.43005000000005	-0.08064999999999145	-81.93284999999992				-60.02694999999994								2.051249999999982			52.45825000000002	43.81745000000001	64.13755000000015	-3.3327500000000327				115.04054999999994						50.71164999999985			10.457649999999944		-83.72915		87.62004999999999			13.943750000000023
	-10.846250000000055	3.9515499999999975					110.44375000000002	-0.07625000000007276	-81.81004999999993				-59.825649999999996								2.5390500000000884			53.15485000000001	44.60315000000003	64.15715	-3.32325000000003				115.05184999999994						50.8826499999999			10.65904999999998		-83.69574999999998		88.46125000000006			14.01585
	-10.82955000000004	4.074950000000058					111.10355000000004	-0.07045000000005075	-81.6969499999999				-59.602949999999964								2.8239500000000817			55.99715000000003	45.13544999999999	64.17475000000013	-3.304550000000063				117.7816499999999						50.98075000000006			10.841749999999934		-83.68505000000005		89.42045000000007			14.23515000000009
	-10.812549999999987	4.232150000000047					111.19585000000006	-0.06585000000006858	-81.63874999999996				-59.42975000000001								2.9321500000000924			56.20505000000003	45.17635000000007	64.91215000000011	-3.2948499999999967				117.80424999999991						51.917049999999904			10.995850000000019		-83.67745000000002		89.45884999999998			14.463550000000055
	-10.802149999999983	4.489350000000059					111.24405000000002	-0.060450000000059845	-81.15174999999999				-59.39715000000001								3.1063500000000204			56.29124999999999	45.30415000000005	64.92405000000008	-2.9737499999999955				118.96695						52.7096499999999			11.22244999999998		-83.35765000000004		89.47395000000006			14.472350000000006
	-10.790050000000065	5.0034500000000435					113.08415000000002	-0.05405000000007476	-81.12784999999997				-59.26834999999994								3.174250000000029			56.99504999999999	45.310749999999985	66.1386500000001	-2.394450000000006										52.73884999999984			11.232250000000022		-83.34865000000002		92.34294999999997			14.485550000000103
	-10.76075000000003	5.401749999999993					113.16515000000004	-0.049250000000029104	-81.03784999999993				-59.26044999999999								3.3538500000000795			57.69584999999995	45.32725000000005	66.14615000000003	-0.1881500000000642										53.82564999999988			11.243849999999952		-83.33984999999996		92.35035000000005			14.519350000000031
	-10.709050000000047	5.9269500000000335					114.41755	-0.04435000000000855	-80.8699499999999				-59.242849999999976								3.363550000000032			58.19044999999994	46.31235000000004	66.16235000000006	-0.18475000000000819										53.89035000000001			11.427549999999997		-83.32084999999995		92.59795000000008			14.95195000000001
	-9.606550000000084	5.954650000000015					114.62535000000003	-0.03745000000003529	-80.56984999999997				-58.866649999999936								3.6931500000000597			59.19095000000004	46.33495000000005	66.67135000000007	-0.18164999999999054										53.903850000000034			11.547249999999963		-83.29925000000003		92.60855000000004			14.960149999999999
	-9.596750000000043	7.714349999999968					115.15994999999998	-0.03155000000003838	-80.5624499999999				-58.83544999999992								4.03245000000004			59.29195000000004	48.334550000000036	66.68035000000009	-0.17885000000001128										53.91565000000003			11.561649999999986		-83.28864999999996		94.74194999999997			15.10265000000004
	-9.383450000000039	7.724450000000047					115.22765000000004	-0.02364999999997508	-80.46814999999992				-58.569150000000036								4.386150000000043			59.878150000000005	48.72445000000005	67.02025000000003	-0.1761500000000069										55.054449999999974			11.68055000000004		-83.11625000000004		94.83294999999998			15.178350000000023
	-9.369550000000004	7.736549999999966					116.27224999999999	-0.01745000000005348	-80.41534999999999				-58.29824999999994								4.397050000000036			60.320550000000026	48.79034999999999	67.58785000000012	-0.17345000000000255										55.07214999999985			11.694650000000024		-83.06365000000005		95.62975000000006			15.184550000000058
	-9.278549999999996	7.853550000000041					116.90584999999999	-0.009149999999976899	-80.35034999999993				-58.29245000000003								4.719050000000038			60.34055000000001	49.286749999999984	67.60915	-0.17084999999997308										55.08484999999985			11.710249999999974		-83.04885000000002		96.34115000000008			15.199250000000006
	-9.266650000000027	7.869850000000042					117.99874999999997	-0.0037499999999681677	-80.33254999999997				-58.28165000000001								5.417550000000006			60.716350000000034	49.29615000000001	67.93235000000004	-0.1683500000000322										56.121049999999855			11.893050000000017		-82.89075000000003		96.35284999999999			15.371150000000057
	-8.969650000000001	7.880350000000021					118.91364999999996	0.004549999999994725	-80.32144999999991				-58.254749999999945								6.041750000000093			61.652150000000006	49.30865000000006	68.75545000000011	-0.16565000000002783										56.192949999999996			12.198750000000018		-82.87975000000006		96.37495000000001			15.565050000000042
	-8.959749999999985	8.227150000000051						0.010649999999941429	-80.30444999999997				-58.24384999999995								6.052850000000035			61.671550000000025	49.49985000000004	68.78025000000002	-0.16295000000002346										57.14115000000004			12.391349999999989		-82.65335000000005		96.50975000000005			15.689950000000067
	-5.470950000000016	8.255350000000021						0.022249999999985448	-80.18804999999998				-58.079849999999965								6.06695000000002			61.933250000000044	49.86374999999998	69.90595000000008	-0.1601500000000442										60.50784999999985			12.728250000000003		-82.45934999999997		96.94605000000001			15.704850000000079
	-5.463550000000055	8.75165000000004						0.030449999999973443	-80.16564999999991				-58.07015000000001								6.081850000000031			62.72225000000003	50.763649999999984	69.91624999999999	-0.15724999999997635										60.52155000000005			12.758450000000039		-82.18635000000006		96.95655			16.28525000000002
	-5.45474999999999	10.029750000000035						0.052149999999983265	-80.06084999999996				-58.05224999999996								7.991750000000025			62.74464999999998	50.772249999999985	69.94405000000006	-0.1541500000000724										60.53834999999992			12.91745000000003		-82.18065000000001		97.67195000000004			16.29385000000002
	-5.439150000000041	10.113150000000019						0.07094999999992524	-80.04194999999993				-57.71714999999995								8.72014999999999			63.34984999999995	50.78575000000001	70.61635000000001	-0.15105000000005475										60.55004999999994			13.055949999999939		-82.17205000000001		97.68055000000004			16.301050000000032
	-5.162050000000022	10.711750000000052						0.639850000000024	-80.00694999999996				-57.398649999999975								8.732349999999997			63.63274999999999	50.792550000000006	71.62924999999996	-0.1478500000000622										60.56934999999987			13.548850000000016		-82.04674999999997		97.68865000000005			16.310350000000085
	-5.153650000000084	11.071350000000052						0.6479499999999234	-79.93294999999989				-57.38405								8.745049999999992			64.20804999999996	50.80015000000003	71.64945000000012	-0.14475000000004457										61.471549999999866			13.567450000000008		-82.00625000000002		98.13395000000003			16.38925000000006
	-5.145849999999996	11.07955000000004						0.6659499999999525	-79.71614999999997				-57.36464999999998								8.767150000000015			64.22725000000003	52.58434999999997	72.21174999999994	-0.14115000000003874										61.51705000000004			13.577249999999935		-81.99284999999998		98.65125			16.511850000000095
	-5.105650000000082	11.094150000000013						1.0446499999999332	-79.66774999999996				-57.351350000000025								9.253750000000082			64.71834999999999	52.600149999999985	72.69565000000011	-0.13755000000003292										62.264549999999986			13.737049999999954		-81.89385000000004		99.61745000000008			16.632650000000012
	-4.97765000000004	11.358550000000037						1.055150000000026	-79.62974999999994				-56.953250000000025								9.286950000000047			68.14585	53.32024999999999	73.72344999999996	-0.1338500000000522										63.02194999999995			13.875750000000039		-81.81174999999996		99.84945000000005			16.76425000000006
	-4.967650000000049	11.376449999999977						1.0660500000000184	-79.54694999999992				-56.90625								9.308850000000007			68.98415	53.35055	73.73694999999998	-0.1301500000000715										63.08124999999984			14.178750000000036		-81.80275000000006		99.86215000000004			16.779250000000047
	-4.9474500000000035	11.42954999999995						1.0848499999999603	-79.45274999999992				-56.89814999999999								9.502550000000042			69.39255000000003	55.29994999999997	73.74815000000012	-0.12625000000002728										63.10464999999988			14.253950000000032		-81.78755000000001		99.88385000000005			16.7885500000001
	-4.931450000000041	11.667050000000017						1.1311499999999342	-79.17694999999992				-56.88294999999994								9.512749999999983			70.49294999999995	55.44375000000002	73.75895000000014	-0.12225000000000819										63.24424999999985			14.262449999999944		-81.77705000000003		103.40174999999999			17.12955000000011
	-4.451850000000036	11.764949999999999						1.708250000000021	-79.16314999999997				-56.379249999999956								9.798250000000053			70.72434999999996	55.93995000000007	73.78615000000013	-0.11845000000005257										66.8699499999999			14.270250000000033		-81.22595000000001		103.40904999999998			17.178449999999998
	-4.1349500000000035	11.967650000000049						1.7149499999999307	-79.08954999999992				-56.119050000000016								10.67775000000006			70.73545000000001	57.443250000000035	73.79944999999998	-0.11445000000003347										67.0583499999999			14.279649999999947		-81.21685000000002		103.41885000000002			17.20505000000003
	-4.115150000000085	11.979249999999979						1.9164499999999407	-78.78004999999996				-55.36474999999996								10.986350000000016			71.03584999999998	57.75864999999999	75.73455000000013	-0.10964999999998781										67.52454999999998			14.880549999999971		-81.17615		103.42984999999999			17.238250000000107
	-4.103250000000003	12.06854999999996						2.8615499999999656	-78.75054999999998				-55.28054999999995								10.997450000000072			71.46685000000002	57.77355	75.74395000000004	-0.10525000000006912										68.52814999999998			14.905149999999935		-81.12564999999995		103.44115			17.251150000000052
	-3.5299499999999853	12.480850000000032						2.92025000000001	-78.54194999999993				-55.27144999999996								11.006750000000011			71.82074999999998	58.26355000000001	75.75265000000013	-0.10025000000007367										68.83794999999998			14.966549999999984		-80.95214999999996		103.44885			17.2808500000001
	-3.5217499999999973	12.844349999999963						3.053649999999948	-78.42714999999998				-54.571050000000014								11.035750000000007			71.84465	58.27774999999997	76.18205000000012	-0.09495000000003984										68.86704999999995			14.999349999999936		-80.86734999999999		106.59685000000002			17.29275000000007
	-3.5133500000000595	13.664449999999988						3.8774499999999534	-78.3414499999999				-54.45634999999993								11.705350000000067			73.86164999999994	58.356449999999995	76.66755000000012	-0.08915000000001783										68.92724999999984			15.205050000000028		-80.85915		106.62684999999999			17.95365000000004
	-3.4741500000000087	13.739649999999983						4.437749999999937	-78.29264999999998				-54.12035000000003								11.819950000000063			74.02445	59.70545000000004	76.68695000000002	-0.08465000000001055										69.08104999999989			15.607449999999972		-80.84645		106.95085000000006			18.02335000000005
	-3.249149999999986	14.144450000000006						4.81594999999993	-78.2164499999999				-54.03774999999996								12.230050000000006			74.79994999999997	60.52004999999997	78.47084999999993	-0.07974999999999										69.1009499999999			15.858349999999973		-80.61135000000002		106.95945000000006			18.08165000000008
	-3.2358500000000276	14.767349999999965						4.824949999999944	-78.13964999999996				-53.93404999999996								12.493249999999989			74.82565	60.53805	78.49455000000012	-0.07265000000006694										69.98664999999994			16.06205		-80.42685000000006		106.97085000000004			18.097650000000044
	-3.224450000000047	15.069949999999949						5.773849999999925	-77.92084999999997				-53.68025								12.712350000000015			75.98675000000003	60.76675	79.10924999999997	-0.06635000000005675										70.01684999999986			16.505249999999933		-80.41684999999995		106.97815000000003			18.177850000000035
	-3.1453500000000076	15.09254999999996						6.513749999999959	-77.88924999999995				-53.21934999999996								12.722150000000056			76.94115	60.77925000000005	79.14955000000009	-0.060050000000046566										70.02454999999998			16.581549999999993		-80.40165000000002		110.39025000000004			18.851750000000038
	-2.6390499999999975	15.331850000000031						6.829150000000027	-77.81394999999998				-53.10624999999993								12.73275000000001			76.96624999999995	60.805349999999976	79.62294999999995	-0.053949999999986176										70.0420499999999			16.60704999999996		-80.29184999999995		110.40174999999999			18.85805000000005
	-2.6165500000000748	15.34884999999997						6.8411499999999705	-77.80664999999999				-52.79565000000002								13.480650000000082			78.86824999999999	60.86505	80.00434999999993	-0.0472500000000764										70.06584999999984			16.631849999999986		-80.09744999999998		111.03365000000008			18.869850000000042
	-0.18695000000002437	15.54404999999997						7.168549999999982	-77.67324999999994				-52.78284999999994								13.515950000000089			80.63964999999996	62.65674999999999	80.01784999999995	-0.0391500000000633										70.24014999999997			16.95614999999998		-79.85384999999997		111.04465000000005			18.878250000000094
	-0.18124999999997726	16.523149999999987						7.469249999999988	-77.64544999999998				-52.77184999999997								13.531150000000025			80.65305000000001	64.67034999999998	80.03165000000013	-0.028850000000034015										70.24905000000001			17.207750000000033		-79.84685000000002		111.05435			18.886750000000006
	-0.1766499999999951	16.89625000000001						7.556749999999965	-77.63014999999996				-52.760850000000005								13.848850000000084			80.67274999999995	65.25004999999999	81.68145000000004	-0.022050000000035652										70.72924999999998			17.534149999999954		-79.64314999999999		111.06214999999997			19.06395000000009
	-0.17285000000003947	16.908249999999953						7.585649999999987	-77.61534999999992				-52.715349999999944								13.900050000000078			81.02134999999998	65.26274999999998	81.77525000000014	-0.00945000000001528										72.24504999999988			17.549549999999954		-79.54454999999996		112.54915000000005			19.073650000000043
	-0.16894999999999527	16.930849999999964						7.829250000000002	-77.47394999999995				-52.56944999999996								13.907550000000015			81.67724999999996	65.31155000000001	82.96275000000014	-0.0016500000000405635										72.59855000000005			17.655750000000012		-79.52414999999996		112.55705			19.09355000000005
	-0.16555000000005293	16.954849999999965						8.21494999999993	-77.39884999999992				-52.03334999999993								14.881150000000048			81.69065	65.33915000000002	83.14125000000013	0.006250000000022737										72.96465			17.66674999999998		-79.51385000000005		112.86315000000002			19.224950000000035
	-0.1621499999999969	17.096750000000043						8.541150000000016	-77.33335				-51.66205000000002								14.895350000000008			81.70664999999997	65.35135000000002	83.39535000000001	0.01644999999996344										73.14274999999986			17.73384999999996		-79.50064999999995		112.87625000000003			19.255449999999996
	-0.15865000000007967	17.290650000000028						9.001350000000002	-77.27454999999998				-51.64144999999996								14.991550000000075			81.93934999999999	65.57535000000007	84.81414999999993	1.0783500000000004										73.48085000000003			17.95505000000003		-79.48495000000003		115.74705000000006			19.268550000000005
	-0.15494999999998527	17.582850000000008						9.021250000000009	-77.09254999999996				-51.62424999999996								15.380750000000035			83.82735000000002	65.59375	84.82875000000013	1.0858499999999367										73.9125499999999			18.49434999999994		-79.35964999999999		115.75485000000003			19.305950000000053
	-0.15134999999997945	17.71804999999995						10.431050000000027	-76.97244999999998				-51.57515000000001								15.39695000000006			83.83704999999998	66.38295000000005	85.40755000000013	1.136449999999968										75.0121499999999			18.565650000000005		-79.30134999999996		115.76515000000006			19.668450000000007
	-0.1479500000000371	17.73505						10.76604999999995	-76.72204999999997				-51.36054999999999								15.409150000000068			83.84944999999993	66.42105000000004	86.34584999999993	1.3953500000000076										76.85855000000004			19.868150000000014		-79.13805000000002		115.77845000000002			19.69035000000008
	-0.14454999999998108	18.15535						11.473250000000007	-76.6951499999999				-51.34254999999996								15.868650000000002			83.86294999999996	66.43444999999997	86.36265000000003	1.7090499999999338										77.01504999999986			19.916650000000004		-79.13115000000005		115.78915000000006			19.709150000000022
	-0.14095000000008895	18.222849999999994						12.016650000000027	-76.67444999999998				-51.33204999999998								15.881750000000011			84.70925	66.96905000000004	86.40775000000008	1.715249999999969										77.30194999999992			20.031849999999963		-79.09235000000001		115.80055000000004			19.90115000000003
	-0.13705000000004475	18.804449999999974						12.340149999999994	-76.62054999999998				-51.240749999999935								16.107450000000085			84.75265000000002	67.03375000000005	87.32655	1.725149999999985										78.0909499999999			20.24294999999995		-79.07495000000006		116.90854999999999			19.91485
	-0.13295000000005075	19.63244999999995						12.530649999999923	-76.60604999999998				-51.23354999999992								16.507350000000088			86.13625000000002	67.16065000000003	89.33325000000013	1.733349999999973										80.34055000000001			20.254249999999956		-79.02475000000004		119.13094999999998			19.929650000000038
	-0.12864999999999327	20.218349999999987						12.539750000000026	-76.59794999999997				-51.224050000000034								16.522550000000024			86.59034999999994	67.46775000000002		1.7394499999999198										80.52384999999992			20.611850000000004		-79.01734999999996		119.14805000000001			19.97595000000001
	-0.12475000000006276	20.23154999999997						12.616049999999973	-76.58854999999994				-51.19794999999999								16.77215000000001			86.60365000000002	67.48025000000007		1.7479499999999462										80.55214999999987			20.633550000000014		-79.01054999999997		119.21145000000001			20.954450000000065
	-0.12085000000001855	20.702350000000024						12.624749999999949	-76.58155				-50.93134999999995								16.791150000000016			88.59955000000002	67.76054999999997		1.8384499999999662										81.57904999999994			21.26514999999995		-79.00445000000002					20.960450000000037
	-0.11684999999999945	20.71384999999998						13.807149999999979	-76.41654999999992				-50.914949999999976								16.80925000000002			89.79054999999994	68.66795000000002		1.9333500000000186										84.06014999999991			21.86164999999994		-78.98464999999999					20.96965
	-0.11215000000004238	20.845450000000028						13.81944999999996	-76.38034999999991				-50.47754999999995								17.597950000000083			92.86225000000002	69.36265000000003		1.9412499999999682										86.15485000000001			21.87085000000002		-78.50345000000004					20.975650000000087
	-0.10775000000001	20.856250000000045						14.931550000000016	-76.3708499999999				-50.299350000000004								18.214750000000095			93.98974999999996	69.39085		1.948949999999968										86.1679499999999			21.883249999999975		-78.48125000000005					20.982150000000047
	-0.10325000000000273	21.400549999999953						15.328250000000025	-76.31054999999992				-50.28615000000002								18.22104999999999			94.81825000000003	69.40145000000007		2.867849999999976										86.52184999999997			21.901949999999943		-78.35344999999995					20.995750000000044
	-0.09834999999998217	21.43455000000006						15.682149999999979	-76.26724999999999				-50.01675								18.232150000000047			94.84365000000003	70.34305000000006		2.8826500000000124										86.67444999999987			22.056550000000016		-78.34384999999997					21.442949999999996
	-0.09315000000003693	21.84884999999997						15.808549999999968	-76.25104999999996				-49.77945								18.80574999999999			94.87104999999997	70.35945000000004		2.892949999999928										87.68894999999986			22.12284999999997		-78.32434999999998					21.449350000000095
	-0.0876500000000533	22.42584999999997						15.819549999999936	-76.14274999999998				-49.58484999999996								19.01915000000008			95.34235000000001	70.52385000000004		2.9844499999999243										88.58164999999997			23.24955		-78.16565000000003					21.45805000000007
	-0.08225000000004457	22.437549999999987						15.991549999999961	-76.13154999999995				-49.540449999999964								19.02755000000002			97.51205000000004	70.54415000000006		2.992849999999976										88.60114999999985			23.257949999999937		-77.95024999999998					21.46785
	-0.07695000000001073	23.02355						17.570550000000026	-76.04984999999999				-49.37085000000002								19.719850000000065			97.53544999999997	72.14825000000008		3.0012500000000273										89.09585000000004			23.279449999999997		-77.81195000000002					21.770050000000083
	-0.07125000000007731	23.035349999999994						17.677249999999958	-76.03774999999996				-49.36124999999993								19.74045000000001			97.59865000000002	74.02985000000001		3.0093499999999267										90.10704999999996			23.549549999999954		-77.65544999999997					21.77685000000008
	-0.06395000000009077	23.05155000000002						17.69704999999999	-76.02994999999999				-48.84444999999994								19.864850000000047			97.62744999999995	74.03955000000008		3.138649999999984													23.563750000000027		-77.64345000000003					21.81955000000005
	-0.05815000000006876	23.063750000000027						18.80054999999993	-75.96404999999993				-48.80624999999998								20.250049999999987			98.29605000000004	74.35075000000006		3.318249999999921													24.126250000000027		-77.58535000000006					21.831950000000006
	-0.05205000000000837	23.550449999999955						20.33955000000003	-75.95394999999996				-48.53295000000003								20.270950000000084			103.00635	74.38025000000005		3.3370499999999765													24.626049999999964		-77.56955000000005					22.13315
	-0.04635000000007494	24.091949999999997						20.92814999999996	-75.92914999999994				-48.320749999999975								20.681550000000016			105.32375000000002	76.03985		3.3960499999999456													24.638950000000023		-77.39085					22.142750000000092
	-0.039750000000026375	24.384750000000054						21.805650000000014	-75.91834999999992				-48.303049999999985								20.700649999999996			105.81295	76.06005000000005		3.4031499999999824													24.68724999999995		-77.37945000000002					22.154750000000035
	-0.03174999999998818	24.393550000000005						22.05525	-75.88914999999997				-48.02054999999996								21.181850000000054			105.82965000000002	76.49595		3.9304499999999507													25.161449999999945		-76.79705000000001					22.5068500000001
	-0.025350000000003092	24.460749999999962						22.875049999999987	-75.86944999999992				-47.66565000000003								21.289750000000026			106.59254999999996	77.27475000000004		3.951349999999934													25.188850000000002		-76.78854999999999					22.513950000000023
	-0.01925000000005639	24.760250000000042						23.41554999999994	-75.86204999999995				-47.25675000000001								21.954650000000015			107.03245000000004	78.67025000000001		3.992750000000001													25.454150000000027		-76.77715					22.521350000000098
	-0.012650000000007822	24.77004999999997						23.429149999999936	-75.78684999999996				-46.56714999999997								22.486150000000066			108.16314999999997	78.68155000000002		4.191749999999956													25.58254999999997		-76.64855					22.533750000000055
	-0.005650000000059663	24.783249999999953						23.446649999999977	-75.75414999999998				-46.22645								22.498550000000023			108.18105000000003	78.69675000000007		4.198350000000005													26.214050000000043		-76.63284999999996					22.549450000000093
	0.0038499999999430656	24.80435						23.724749999999972	-75.74534999999992				-46.087249999999926								22.619750000000067			108.94015000000002	81.23235		4.223349999999982													26.225850000000037		-76.53854999999999					22.60235
	0.011750000000006366	25.18705						23.73924999999997	-75.67914999999994				-46.075950000000034								23.674150000000054			108.95835	81.25575000000003		4.543049999999994													26.240049999999997		-76.38815					22.693849999999998
	0.02144999999995889	25.398249999999962						23.75974999999994	-75.67274999999995				-46.03284999999994								23.959350000000086			112.53155000000004	82.56344999999999		4.549250000000029													26.818149999999946		-76.30584999999996					23.077750000000037
	0.02935000000002219	26.237750000000005						23.770250000000033	-75.66514999999993				-45.62004999999999								24.399250000000052			112.54575	83.02055000000007		4.556449999999927													27.243550000000027		-76.28845000000001					23.097150000000056
	0.03794999999990978	26.28234999999995						24.467049999999972	-75.65194999999994				-45.11244999999997								24.411749999999984			112.82534999999996	83.03165000000001		4.565249999999992													27.73395000000005		-76.27094999999997					23.110650000000078
	0.04734999999993761	26.790650000000028						24.480249999999955	-75.47624999999994				-45.09704999999997								24.44665000000009			112.98235	84.63535000000002		4.574149999999918													27.747550000000047		-76.10344999999995					23.118650000000002
	0.06204999999999927	27.149250000000052						24.491249999999923	-75.45954999999992				-44.969749999999976								24.69164999999998			114.14715000000001	87.23345000000006		5.015249999999924													27.78514999999993		-76.02065000000005					23.138450000000034
	0.09014999999999418	28.454650000000015						25.602449999999976	-75.3622499999999				-44.962549999999965								24.89255000000003			114.17894999999999	87.25045		5.027449999999931													27.854250000000093		-75.83114999999998					23.15865000000008
	0.21344999999996617	28.463250000000016						25.61194999999998	-75.24804999999992				-44.85024999999996								25.19735000000003			115.30055000000004	87.41615000000002		5.0935499999999365													28.547649999999976		-75.81925000000001					23.44035000000008
	0.4148500000000013	28.77615000000003						25.868949999999927	-75.23964999999998				-44.837549999999965								25.21105			115.30864999999994	88.11715000000004		5.113949999999932													28.55815000000007		-75.81135000000006					23.446050000000014
	0.4773500000000013	28.787950000000023						26.42795000000001	-75.19094999999993				-44.82814999999994								26.095550000000003			115.32735000000002	88.12745000000007		5.907050000000027													29.207650000000058		-75.80425000000002					23.455250000000092
	0.597849999999994	28.988650000000007						26.744050000000016	-75.1566499999999				-44.58015								26.303150000000073			115.33595000000003	88.68124999999998		5.931150000000002													29.21544999999992		-75.59985000000006					23.677350000000047
	0.6052499999999554	29.606449999999995						27.22034999999994	-74.95835				-44.56115								26.317549999999983			115.36064999999996	88.73585000000003		5.942349999999919													29.745550000000094		-75.41065000000003					23.71625000000006
	0.8550500000000056	29.617849999999976						27.884849999999915	-74.95084999999995				-44.09775000000002								26.34635000000003			117.77855	89.29084999999998		5.95474999999999													30.387050000000045		-75.31115					23.723850000000084
	0.8747499999999491	29.627650000000017						28.986249999999927	-74.88014999999996				-44.07944999999995								27.72835000000009			119.19934999999998	89.30285000000003		6.082850000000008													30.789849999999888		-75.07685000000004					23.733350000000087
	1.1122500000000173	30.769049999999993						29.001150000000052	-74.85074999999995				-43.92464999999993								27.746650000000045			119.58714999999995	89.62284999999997		6.344749999999976													31.118850000000066		-74.99855000000002					23.913150000000087
	1.1196499999999787	30.78144999999995						29.988550000000032	-74.81434999999999				-43.91485								27.755550000000085				89.76015000000007		6.357649999999921													31.13494999999989		-74.58605					24.220550000000003
	1.1257499999999254	30.79385000000002						30.16165000000001	-74.8011499999999				-43.906549999999925								28.190650000000005				91.30214999999998		7.4170500000000175													31.2174500000001		-74.56815000000006					24.22995000000003
	1.3811499999999342	30.81045000000006						30.366950000000088	-74.76744999999994				-43.50905								28.20275000000015				92.33965		7.439149999999927													31.545650000000023		-73.67984999999999					24.2500500000001
	1.421549999999911	30.83254999999997						30.386749999999893	-74.64064999999994				-43.49974999999995								29.09875000000011				94.32344999999998		7.447149999999965													31.748849999999948		-73.66134999999997					24.26195000000007
	1.4846499999999878	30.98135000000002						30.91994999999997	-74.63034999999991				-43.34794999999997								29.293750000000045				95.30084999999997		7.4614500000000135													32.17014999999992		-73.64895000000001					24.271350000000098
	1.5006499999999505	31.216549999999984						30.933049999999866	-74.62334999999996				-43.33785								29.305650000000014				95.31415000000004		7.470349999999939													32.44654999999989		-73.62635					24.625650000000064
	1.7321499999999332	31.25935000000004						33.087150000000065	-74.61595				-43.31754999999998								29.718650000000025				95.36545000000001		8.535849999999982													32.478450000000066		-73.59204999999997					24.633950000000027
	1.7395500000000084	31.651950000000056						33.91184999999996	-74.59965				-43.16444999999999								30.53435000000013				96.89594999999997		8.552349999999933													32.49955		-73.41724999999997					24.642750000000092
	1.749749999999949	32.13625000000002						34.87715000000003	-74.43884999999989				-42.94954999999993								30.55365000000006				97.34564999999998		8.984950000000026													33.3613499999999		-73.30044999999996					24.6789500000001
	2.2599500000000035	32.145650000000046						35.125749999999925	-74.41374999999994				-42.94034999999997								32.05295000000001				97.36725000000001		8.991149999999948													34.02735000000007		-73.29264999999998					24.688650000000052
	2.49045000000001	32.42425000000003						35.144250000000056	-74.39934999999991				-42.89154999999994								32.06535000000008				98.78785000000005		9.018950000000018													34.04214999999999		-73.17904999999996					24.696250000000077
	2.513749999999959	32.62774999999999						35.431350000000066	-74.37474999999995				-42.681550000000016								32.287250000000085				98.79804999999999		9.031549999999925													34.830850000000055		-73.00885000000005					24.70715000000007
	2.5851499999999987	32.63885000000005						35.438249999999925	-74.35304999999994				-42.66305								32.29555000000005				98.88364999999999		10.192049999999995													35.61844999999994		-72.82884999999999					24.720450000000028
	2.591450000000009	33.20164999999997						36.04334999999992	-74.25994999999989				-42.28565000000003								32.30885000000012				102.48395000000005		10.632549999999924													35.63634999999999		-72.81815000000006					25.052250000000072
	2.6011499999999614	33.43074999999999						36.07095000000004	-74.24734999999998				-42.27094999999997								32.366449999999986				103.47765000000004		10.918149999999969													35.64975000000004		-72.65724999999998					25.057950000000005
	2.6741499999999405	33.591549999999984						36.63535000000002	-74.23654999999997				-42.26215000000002								33.247049999999945				103.53255000000001		10.953449999999975													35.67165		-72.56455000000005					25.072450000000003
	2.9537500000000136	33.906349999999975						36.8450499999999	-74.04485				-42.08764999999994								33.26085000000012				104.28904999999997		10.964650000000006													36.657449999999926		-72.51554999999996					25.082050000000095
	2.9656499999999824	34.82264999999995						39.71485000000007	-73.88344999999993				-42.07065								33.2808500000001				105.16875000000005		11.45754999999997													37.5153499999999		-72.12945000000002					25.258050000000026
	2.980450000000019	35.36755000000005						39.72025000000008	-73.79054999999994				-41.89575000000002								33.550449999999955				105.18185000000005		11.559149999999931													37.53584999999998		-72.12095					25.26685000000009
	2.994950000000017	36.18365000000006						39.727550000000065	-73.70524999999998				-41.782550000000015								33.94184999999993				111.83725000000004		11.588549999999941													38.81774999999993		-72.01385000000005					25.27565000000004
	3.002749999999992	36.34654999999998						39.73604999999998	-73.51794999999993				-41.76744999999994								34.00954999999999				112.46905000000004		12.173450000000003													39.53555000000006		-72.00255000000004					25.598150000000032
	3.2973499999999376	36.94545000000005						39.75025000000005	-73.4655499999999				-41.57145000000003								34.36995000000002				113.28795000000002		12.566649999999981													39.76234999999997		-71.97135000000003					25.60615000000007
	3.5345499999999674	37.94145000000003						39.76044999999999	-73.39824999999996				-41.43394999999998								35.11595000000011				113.30894999999998		12.89384999999993													40.63875000000007		-71.96265000000005					25.611950000000093
	3.5431499999999687	38.36435000000006						39.91045000000008	-73.30984999999998				-41.42374999999993								35.17475000000013				113.32005000000004		12.905549999999948													40.65014999999994		-71.74744999999996					25.62035000000003
	3.5571499999999787	39.52234999999996						39.91734999999994	-73.09654999999998				-41.22614999999996								35.369249999999965				113.32765000000006		13.614849999999933													40.78534999999988		-71.68304999999998					25.665450000000078
	3.79544999999996	40.10005000000001						40.19685000000004	-73.08034999999995				-41.215149999999994								35.38265000000001				115.24075000000005		13.623249999999985													41.36104999999998		-71.67745000000002					26.115049999999997
	3.804149999999936	40.114149999999995						41.27285000000006	-73.01814999999999				-41.20595000000003								35.640550000000076				115.82955000000004		14.624349999999936													41.77414999999996		-71.66674999999998					26.126150000000052
	3.8114499999999225	41.291849999999954						41.282249999999976	-72.97214999999994				-40.15935000000002								35.653150000000096				116.19155		14.629349999999931													41.86654999999996		-71.65845000000002					26.197750000000042
	3.8177499999999327	41.922950000000014						41.29015000000004	-72.84794999999997				-40.01845000000003								35.71434999999997				116.21125000000006		14.63734999999997													43.0479499999999		-71.53625					26.205150000000003
	3.826249999999959	41.93074999999999						41.706950000000006	-72.84274999999991				-40.00495000000001								36.36005				116.22514999999999		14.665149999999926													43.059549999999945		-71.45185000000004					26.21785
	3.8341500000000224	41.94055000000003						41.71395000000007	-72.71114999999998				-39.787649999999985								36.36895000000004				117.18785000000003		14.70354999999995													43.07134999999994		-71.06214999999997					26.232450000000085
	3.8734499999999343	41.97645						41.71984999999995	-72.55075				-39.77564999999993								36.42935000000011				119.28865000000008		14.71634999999992													43.129249999999956		-71.05354999999997					26.383550000000014
	3.8831500000000005	42.716049999999996						41.99835000000007	-72.37834999999995				-39.727250000000026								37.10715000000005				119.30435		14.957850000000008													43.48254999999995		-71.04155000000003					26.408550000000105
	4.196749999999952	43.11445000000003						42.222549999999956	-72.34154999999998				-39.336149999999975								37.659149999999954						14.97034999999994													43.57314999999994		-70.90295000000003					26.578950000000077
	4.204650000000015	43.447250000000054						42.24045000000001	-72.28215				-39.321249999999964								37.675250000000005						15.17554999999993													43.59584999999993		-70.89295000000004					26.589750000000095
	4.243949999999927	43.96294999999998						42.25144999999998	-72.26954999999998				-39.310249999999996								38.465450000000146						15.184049999999957													44.962350000000015		-70.88345000000004					27.231050000000096
	4.608749999999986	44.13485000000003						43.212350000000015	-72.24514999999997				-39.29584999999997								39.02514999999994						15.490549999999985													44.97634999999991		-70.87194999999997					27.2405500000001
	4.618150000000014	44.277349999999956						43.42255	-72.23064999999997				-39.02914999999996								39.040449999999964						15.940249999999992													46.26845000000003		-70.85905000000002					27.250150000000076
	4.628749999999968	44.46765000000005						44.28905000000009	-72.1951499999999				-39.01744999999994								39.05425000000014						16.56925000000001													46.72565000000009		-70.80314999999996					27.25795000000005
	4.664850000000001	44.478849999999966						44.85445000000004	-72.1842499999999				-39.00464999999997								39.071249999999964						16.58134999999993													46.83294999999998		-70.78295000000003					27.747250000000008
	5.2903499999999894	44.82405000000006						46.14345000000003	-72.17364999999995				-38.230749999999944								39.547450000000026						17.228849999999966													46.84584999999993		-70.75874999999996					27.768950000000018
	5.303749999999923	44.85895000000005						46.17084999999997	-71.9084499999999				-38.22014999999999								39.57934999999998						17.494950000000017													47.14574999999991		-70.74805000000003					27.78215
	5.319949999999949	44.880949999999984						46.18875000000003	-71.90204999999992				-38.192249999999945								41.30815000000007						17.501549999999952													47.40715		-70.52655000000004					27.79365000000007
	5.587850000000003	45.20195000000001						46.70125000000007	-71.83515				-38.182950000000005								41.76475000000005						17.51374999999996													48.550050000000056		-70.33564999999999					28.290750000000003
	5.6034499999999525	45.54335000000003						47.6240499999999	-71.54924999999992				-37.90104999999994								41.793949999999995						17.53234999999995													49.08044999999993		-70.25385000000006					28.31465000000003
	5.619950000000017	45.822250000000054						48.455850000000055	-71.53474999999992				-37.88964999999996								42.43475000000012						17.539449999999988													49.6720499999999		-70.08695					28.332750000000033
	6.067949999999996	45.962350000000015						48.46564999999987	-71.26794999999993				-37.88194999999996								42.94685000000004						18.49464999999998													50.276149999999916		-70.06005000000005					28.360750000000053
	6.093449999999962	45.97625000000005						48.486850000000004	-71.20224999999994				-37.872949999999946								43.358850000000075						18.501049999999964													50.28594999999996		-70.05145000000005					28.939850000000092
	6.210149999999999	46.33114999999998						48.49504999999999	-71.13864999999998				-37.84214999999995								43.68235000000004						19.129249999999956													51.29105000000004		-70.03515000000004					28.947050000000104
	6.22524999999996	46.654049999999984						48.51814999999988	-71.12865				-37.63684999999998								43.69225000000006						19.13805000000002													51.993850000000066		-69.73355000000004					29.134250000000065
	6.238650000000007	47.35075000000006						50.956449999999904	-71.07684999999992				-37.35775000000001								43.70055000000002						19.595450000000028													52.03755000000001		-69.60915					29.15515000000005
	6.26604999999995	47.39364999999998						50.975349999999935	-71.07084999999995				-37.29335000000003								43.71185000000014						19.612049999999954													52.92084999999997		-69.54745000000003					29.172950000000014
	7.708049999999957	47.97045000000003						51.12805000000003	-71.06295				-37.28404999999998								43.814550000000054						19.96645000000001													52.93094999999994		-69.25684999999999					30.27195000000006
	7.784749999999917	47.99085000000002						51.43624999999997	-70.93324999999993				-37.04594999999995								43.82134999999994						19.974449999999933													53.865749999999935		-69.09285					30.286050000000046
	7.804149999999936	48.56515000000002						51.44425000000001	-70.91404999999997				-36.55994999999996								43.82895000000008						20.87424999999996													53.88844999999992		-68.94495000000006					31.07475000000011
	7.85145	48.83425						51.45294999999987	-70.85524999999996				-36.55105000000003								46.60304999999994						21.188549999999964													54.91124999999988		-68.93714999999997					31.109350000000063
	8.318949999999973	49.02634999999998						51.459550000000036	-70.81264999999996				-36.538850000000025								46.62905000000001						21.201549999999997													55.32095000000004		-68.93095000000005					31.124950000000013
	8.326149999999984	49.65025000000003						51.6086499999999	-70.62955				-36.35635000000002								47.05195000000003						21.70124999999996													56.27084999999988		-68.91444999999999					31.170650000000023
	9.043349999999919	49.74324999999999						53.10075000000006	-70.35504999999989				-36.33465000000001								47.06085000000007						22.198949999999968													56.31205		-68.90295000000003					31.285750000000007
	10.706849999999918	49.98445000000004						53.658750000000055	-70.1942499999999				-36.022449999999935								47.311550000000125						22.399149999999963													56.39415000000008		-68.89625000000001					32.30925000000002
	10.721049999999991	50.16075000000001						53.66675000000009	-70.16064999999992				-36.000749999999925								47.73675000000003						22.71154999999999													57.5788500000001		-68.63675					32.31865000000005
	10.73905000000002	50.17724999999996						55.63625000000002	-70.04824999999994				-35.87104999999997								48.2038500000001						22.73955000000001													58.01344999999992		-68.62265000000002					32.3338500000001
	10.922449999999913	50.19405000000006						55.84985000000006	-69.97904999999992				-35.70544999999993								48.21434999999997						22.845550000000003													58.712350000000015		-68.47895000000005					32.39935000000003
	10.930749999999989	50.206050000000005						56.000049999999874	-69.92724999999996				-35.686950000000024								48.72595000000001						23.515750000000025													59.49855000000002		-68.47215000000006					32.410150000000044
	10.972350000000006	50.29975000000002						56.57034999999996	-69.88654999999994				-35.61505								48.73884999999996						23.526250000000005													59.75825000000009		-68.23284999999998					32.42885000000001
	11.979249999999979	50.505250000000046						56.99534999999992	-69.88054999999997				-35.530149999999935								48.772449999999935						23.539649999999938													59.8740499999999		-68.22085000000004					32.44565
	11.988949999999932	51.03184999999996						58.87954999999988	-69.87024999999994				-34.983049999999935								49.070850000000064						23.55104999999992													60.318950000000086		-68.19664999999998					32.93745000000001
	11.997749999999996	51.43264999999997						59.12265000000002	-69.85424999999998				-34.972849999999994								49.08484999999996						23.561349999999948													60.55854999999997		-68.08515					32.94665000000009
	12.063449999999989	51.56174999999996						59.130750000000035	-69.81705				-34.96354999999994								49.703050000000076						23.571550000000002													61.7209499999999		-68.07204999999999					32.986350000000016
	12.995450000000005	51.99594999999999						59.37034999999992	-69.7988499999999				-34.956249999999955								49.721050000000105						24.17324999999994													61.72824999999989		-67.82315000000006					33.360250000000065
	13.003749999999968	52.07624999999996						59.65854999999988	-69.79184999999995				-34.94745								49.73215000000005						25.000350000000026													61.73884999999996		-67.56934999999999					33.3682500000001
	13.015749999999912	52.084550000000036						59.96225000000004	-69.71764999999994				-34.936849999999936								49.812850000000026						25.13824999999997													61.76164999999992		-67.55764999999997					34.02055000000007
	13.444749999999999	52.911249999999995						60.07725000000005	-69.69634999999994				-34.92615000000001								50.20155						25.953149999999937													62.11445000000003		-67.48895000000005					34.04465000000005
	13.463250000000016	52.94095000000004						60.36864999999989	-69.64444999999989				-34.91065000000003								50.22935000000007						26.489149999999995													62.15014999999994		-67.30015000000003					34.189250000000015
	13.473549999999932	53.05124999999998						60.424549999999954	-69.54254999999989				-34.61794999999995								50.250150000000076						26.49955													62.159149999999954		-67.22545000000002					34.19845000000009
	13.484849999999938	53.27755000000002						61.34725000000003	-69.46184999999991				-34.60104999999999								50.390949999999975						26.50815													62.71145000000001		-66.92785000000003					34.58135000000004
	13.504950000000008	53.29804999999999						61.631349999999884	-69.42845				-33.45825000000002								50.78255000000013						26.528149999999982													62.726449999999886		-66.91684999999995					34.589950000000044
	13.723949999999945	53.33394999999996						61.64734999999996	-69.41604999999993				-33.44385								52.250549999999976						26.53665000000001													63.754249999999956		-66.91094999999996					34.60085000000004
	14.19965000000002	53.61284999999998						61.662450000000035	-69.4057499999999				-33.35095000000001								52.275750000000016						26.54665													63.76495		-66.90414999999996					34.61175000000003
	14.26974999999993	53.93285000000003						62.10435000000007	-69.39244999999994				-33.33775000000003								52.28995000000009						26.557749999999942													64.43354999999997		-66.52814999999998					34.72055
	14.284249999999929	53.95245						62.11805000000004	-69.28724999999997				-33.325849999999946								52.94235000000003						26.89765													66.05774999999994		-66.52224999999999					34.730350000000044
	14.77755000000002	54.19444999999996						62.8903499999999	-69.16814999999997				-32.71524999999997								52.959150000000136						27.632150000000024													66.07504999999992		-66.51215000000002					35.37945000000002
	14.785349999999994	54.31664999999998						62.90975000000003	-69.15894999999989				-32.701349999999934								53.093250000000126						29.50064999999995													66.76005000000009		-66.50305000000003					35.420150000000035
	14.799249999999915	54.98995000000002						62.918949999999995	-69.12924999999996				-32.68814999999995								53.501850000000104						29.52494999999999													66.77365000000009		-66.49615000000006					35.44265000000007
	17.49804999999992	55.03444999999999						63.32134999999994	-68.95984999999996				-32.42975000000001								53.51324999999997						29.53215													66.90654999999992		-66.33535000000006					35.45545000000004
	17.534549999999967	55.043049999999994						63.4048499999999	-68.94624999999996				-32.414049999999975								53.76905000000011						29.544750000000022													68.51655000000005		-66.32725000000005					35.474750000000085
	17.552749999999946	55.23275000000001						63.41104999999993	-68.87434999999994				-32.32544999999993								53.778350000000046						29.558649999999943													68.54555000000005		-66.14284999999995					36.602750000000015
	17.562149999999974	55.241449999999986						63.417850000000044	-68.85944999999992				-32.313249999999925								53.79275000000007						29.687850000000026													69.3405499999999		-65.96605					36.61245000000008
	18.35284999999999	56.00565000000006						63.424549999999954	-68.84134999999992				-32.29054999999994								53.81235000000015						29.696249999999964													69.68585000000007		-65.74225000000001					36.6499500000001
	18.362449999999967	56.13454999999999						63.43384999999989	-68.81975				-31.650049999999965								53.99005000000011						29.70505000000003													69.69704999999999		-65.62955					36.671550000000025
	18.37844999999993	56.19735000000003						63.44374999999991	-68.71674999999993				-31.006250000000023								54.005750000000035						29.99014999999997													70.46424999999999		-65.44495000000006					36.68495000000007
	18.394049999999993	56.40375000000006						63.45264999999995	-68.69654999999989				-30.888849999999934								54.609750000000076						30.66274999999996													71.17075		-65.43894999999998					36.693050000000085
	19.11455000000001	56.47045000000003						63.47325000000001	-68.59884999999997				-30.869749999999954								55.174350000000004						30.67165													72.54375000000005		-65.42925000000002					37.3451500000001
	19.252749999999992	57.88655000000006						63.588449999999966	-68.56434999999999				-29.835749999999962								55.27565000000004						30.68074999999999													73.10715000000005		-65.41075000000001					38.052850000000035
	19.466949999999997	57.893249999999966						63.73745000000008	-68.53104999999994				-29.82465000000002								57.61545000000001						30.691149999999993													73.12715000000003		-65.39314999999999					38.06205
	20.224749999999972	57.90285000000006						63.75025000000005	-68.3527499999999				-29.803549999999973								57.6241500000001						30.73894999999993													74.86954999999989		-64.83135000000004					38.07145000000003
	20.247749999999996	58.249649999999974						63.889850000000024	-68.26784999999995				-29.779449999999997								58.090450000000146						30.74955													74.88505000000009		-64.66314999999997					38.08275000000003
	20.999149999999986	58.42854999999997						63.93605000000002	-68.20864999999992				-29.496549999999957								58.28665000000001						30.756549999999947													75.48644999999988		-64.55185000000006					38.09185000000002
	21.01355000000001	58.67115000000001						63.950649999999996	-68.19295				-29.47905000000003								58.33024999999998						32.81364999999994													75.5009500000001		-64.52094999999997					38.100250000000074
	21.033050000000003	59.04084999999998						64.27945	-68.09474999999998				-29.441249999999968								60.426750000000084						32.826349999999934													75.72064999999998		-64.48604999999998					38.113750000000095
	21.044649999999933	59.544250000000034						64.30254999999988	-68.07434999999998				-29.42764999999997								60.50864999999999						33.66834999999992													75.73804999999993		-64.47244999999998					38.53155000000004
	21.11304999999993	59.66904999999997						65.16235000000006	-67.9564499999999				-29.210649999999987								60.869050000000016						34.507349999999974													76.8477499999999		-64.29274999999996					38.585050000000024
	21.386349999999993	59.68394999999998						65.17904999999996	-67.94074999999998				-29.202749999999924								61.568050000000085						35.48894999999993													77.11204999999995		-64.26385000000005					38.59635000000003
	21.415649999999914	59.82405000000006						66.47544999999991	-67.67804999999998				-29.18724999999995								61.87525000000005						35.51794999999993													77.12885000000006		-64.24435000000005					39.020950000000084
	21.517049999999927	59.83235000000002						66.55815000000007	-67.59704999999997				-29.175049999999942								62.043949999999995						35.52454999999998													77.29645000000005		-63.92354999999998					39.02875000000006
	21.62304999999992	59.84294999999997						67.99644999999987	-67.43194999999992				-28.72104999999999								62.050449999999955						36.13125000000002													77.64975000000004		-63.91314999999997					39.37435000000005
	21.653749999999945	59.853950000000054						70.23135000000002	-67.1498499999999				-28.699949999999944								62.081950000000006						36.39524999999992													78.82404999999994		-63.90364999999997					39.38175000000001
	22.087549999999965	60.160049999999956						71.52314999999999	-67.06494999999995				-28.663850000000025								63.00344999999993						37.20804999999996													79.17754999999988		-63.87784999999997					39.39535000000001
	22.20754999999997	60.16935000000001						71.82494999999994	-67.05935				-28.454650000000015								63.01825000000008						37.21494999999993													79.18724999999995		-63.87004999999999					39.556350000000066
	22.21634999999992	60.177850000000035						71.83764999999994	-67.0488499999999				-28.393050000000017								63.033950000000004						37.71924999999999													79.20074999999997		-63.42655000000002					40.406150000000025
	22.23574999999994	60.35075000000006						71.90795000000003	-66.8808499999999				-28.355950000000007								64.48254999999995						38.26974999999993													79.65294999999992		-63.41904999999997					40.41345000000001
	23.51355000000001	61.54684999999995						72.45704999999998	-66.83204999999998				-28.036049999999932								64.83615000000009						38.28954999999996													80.00974999999994		-63.33685000000003					40.42795000000001
	23.84814999999992	61.55944999999997						72.67194999999992	-66.81615				-27.428449999999998								64.85135000000014						38.393449999999916													80.03604999999993		-63.32915000000003					40.44475
	23.858549999999923	62.11345000000006						73.48524999999995	-66.59114999999997				-27.418350000000032								64.86495000000014						38.96724999999992													82.67284999999993		-63.32235000000003					40.77915000000007
	23.881250000000023	62.53854999999999						75.23164999999995	-66.57224999999994				-27.40485000000001								65.0163500000001						38.98664999999994													83.53264999999988		-63.03715					40.78735000000006
	23.908050000000003	62.75324999999998						76.4718499999999	-66.51164999999992				-27.392650000000003								65.84795000000008						38.99654999999996													83.55224999999996		-63.025049999999965					40.7980500000001
	24.281849999999963	62.78425000000004						77.17214999999987	-66.36054999999999				-27.366449999999986								65.85825						39.00664999999992													84.8578500000001		-62.78684999999996					40.821950000000015
	24.389149999999972	63.64144999999996						77.39235000000008	-66.23334999999997				-26.875549999999976								65.87885000000006						39.731649999999945													85.75614999999993		-62.76324999999997					42.00285000000008
	24.403149999999982	64.03485						78.02224999999999	-66.20514999999989				-26.861850000000004								65.89474999999993						39.74784999999997													85.76814999999988		-62.56105000000002					42.00965000000008
	24.47154999999998	64.04544999999996						79.92705000000001	-66.19074999999998				-26.824749999999995								65.99275000000011						40.558149999999955													86.10754999999995		-62.526950000000056					42.01895000000002
	24.91044999999997	64.06645000000003						79.93274999999994	-66.09614999999997				-26.733749999999986								66.02375000000006						41.80544999999995													86.60474999999997		-62.519649999999956					42.02785000000006
	24.91814999999997	64.46175000000005						79.94814999999994	-66.0846499999999				-26.364349999999945								66.22375000000011						43.29665													87.51514999999995		-62.310249999999996					42.04015000000004
	24.95335	65.95315000000005						80.01364999999987	-65.97604999999999				-26.354649999999992								66.23974999999996						44.42984999999999													87.84435000000008		-62.29075					42.541450000000054
	25.46875	65.96265000000005						80.18454999999994	-65.86764999999991				-26.303049999999985								67.71495000000004						46.306749999999965													88.66065000000003		-62.28234999999995					42.55935000000011
	25.47634999999991	65.97254999999996						81.28624999999988	-65.71864999999991				-26.00305000000003								67.73085000000015						47.14524999999992													89.02745000000004		-62.25395000000003					42.579650000000015
	25.486049999999977	65.98884999999996						82.23874999999998	-65.70434999999998				-25.992849999999976								68.50054999999998						47.95474999999999													89.94885		-62.24795000000006					43.21285
	25.49585000000002	66.40504999999996						83.04584999999997	-65.6140499999999				-25.824250000000006								68.51745000000005						48.318149999999946															-62.23884999999996					43.22065000000009
	25.66305	66.42605000000003						83.48385000000007	-65.60334999999998				-25.63945000000001								69.22135000000003						48.327549999999974															-62.17304999999999					44.18265000000008
	25.693849999999998	66.72045000000003						83.49694999999997	-65.57354999999995				-25.629050000000007								69.23704999999995						48.62394999999992															-62.16235000000006					44.19995000000006
	25.733749999999986	66.76165000000003						83.89265	-65.43124999999998				-25.53264999999999								69.53015000000005						48.63634999999999															-61.47384999999997					44.23315000000002
	26.204149999999913	67.00694999999996						83.90965000000006	-65.42104999999992				-25.208049999999957								71.64255000000003						48.90184999999997															-61.46424999999999					44.244150000000104
	26.21595000000002	67.04124999999999						84.85574999999994	-65.38664999999992				-25.183649999999943								71.6567500000001						50.51044999999999															-61.45024999999998					44.259550000000104
	26.23434999999995	67.05525						84.86365	-65.32624999999996				-24.826349999999934								72.46704999999997						50.70184999999992															-61.43584999999996					44.94545000000005
	26.24804999999992	67.47805000000005						84.87345000000005	-65.31814999999995				-24.683850000000007								72.48055						50.713949999999954															-61.393249999999966					44.95665000000008
	26.763149999999996	67.78785000000005						85.74444999999992	-65.30954999999994				-24.204349999999977								73.97855000000004						50.722350000000006															-61.35685000000001					44.96545000000003
	26.771949999999947	68.47085000000004						85.75205000000005	-65.29464999999993				-24.182249999999954								74.93624999999997						50.72874999999999															-61.34775000000002					44.978950000000054
	26.781949999999938	68.80145000000005						86.82294999999999	-65.2852499999999				-24.159350000000018								75.26414999999997						50.73595															-61.10704999999996					44.99425000000008
	26.79494999999997	68.82245						87.32144999999991	-65.26734999999996				-24.030649999999923								75.77935000000002						51.305549999999926															-60.78354999999999					46.55075000000011
	26.804649999999924	69.93515000000002						88.07684999999992	-65.0760499999999				-24.01744999999994								76.65505000000007						51.31975															-60.32635000000005					46.558050000000094
	27.095649999999978	70.13625000000002						88.08974999999987	-65.06025				-23.772949999999923								78.86865000000012						52.027849999999944															-60.31955000000005					46.56645000000003
	27.10444999999993	70.16025000000002						88.70184999999992	-65.03274999999996				-23.764549999999986								78.92624999999998						52.04334999999992															-60.314750000000004					47.04815000000008
	27.44085000000007	70.95524999999998						88.77494999999999	-64.99834999999996				-23.446550000000002								79.46145000000001						53.20894999999996															-60.307750000000055					47.06605000000002
	27.49014999999997	71.93615							-64.99154999999996				-22.777849999999944								79.47865000000002						54.471149999999966															-60.08415000000002					47.074350000000095
	27.517749999999864	72.55264999999997							-64.96424999999999				-22.382650000000012								80.34805000000006						54.480050000000006															-59.81295					47.0838500000001
	27.785150000000044	73.38565000000006							-64.84164999999996				-22.359449999999924								80.36065000000008						54.493349999999964															-59.78174999999999					47.106050000000096
	27.793649999999957	73.47185000000002							-64.81944999999996				-22.328250000000025								80.37284999999997						55.11315000000002															-59.46825000000001					47.120050000000106
	28.72645	73.78134999999997							-64.78874999999994				-22.11964999999998								80.95465000000013						55.249349999999936															-59.148450000000025					47.36175000000003
	28.752650000000017	74.14855							-64.74534999999992				-22.10865000000001								81.13194999999996						55.25924999999995															-58.73535000000004					47.38015000000007
	28.761949999999956	74.16174999999998							-64.62924999999996				-21.74344999999994								81.21334999999999						56.435949999999934															-58.72524999999996					47.38835000000006
	31.56124999999986	74.17634999999996							-64.61374999999998				-21.723449999999957								81.23505						56.44375000000002															-58.39044999999999					47.39555000000007
	31.58215000000007	74.24935000000005							-64.59704999999997				-21.710749999999962								81.54594999999995						58.921449999999936															-58.376949999999965					47.41495000000009
	31.8518499999999	74.31065000000001							-64.58504999999991				-21.640249999999924								81.65914999999995						59.36354999999992															-58.363050000000044					48.33555000000001
	31.87665000000004	74.31984999999997							-64.5737499999999				-21.62684999999999								82.08965000000012						60.61505															-58.35585000000003					48.347150000000056
	31.890549999999962	74.36114999999995							-64.56205				-21.558149999999955								82.10325000000012						60.633449999999925															-58.33765000000005					48.83045000000004
	32.64665000000002	74.37234999999998							-64.55404999999996				-21.54435000000001								84.66885000000002						60.64404999999999															-58.24365					48.84435000000008
	32.660549999999944	74.55745000000002							-64.5452499999999				-20.68044999999995								85.15605000000005						62.03514999999993															-57.91764999999998					48.856050000000096
	32.66984999999988	74.78115000000003							-64.38784999999996				-20.66044999999997								85.16675000000009						62.04854999999998															-57.64175					49.12755000000004
	32.68195000000003	74.79055000000005							-64.29575				-20.476949999999988								86.02774999999997						62.41674999999998															-57.625549999999976					49.139350000000036
	32.69584999999995	74.94574999999998							-64.28424999999993				-20.45614999999998								86.03764999999999						63.74924999999996															-57.514549999999986					49.560550000000035
	33.21275000000003	75.69105000000002							-64.19364999999993				-20.44425000000001								86.38325000000009						65.48244999999997															-57.50125000000003					49.604650000000106
	33.22625000000005	76.25935000000004							-64.17354999999998				-19.83904999999993								86.73135000000002						65.52964999999995															-57.48365000000001					49.628150000000005
	33.24294999999995	77.04915000000005							-64.1394499999999				-19.69614999999999								86.74135000000001						65.97394999999995															-57.26535000000001					49.641250000000014
	33.429649999999924	77.06595000000004							-64.0941499999999				-19.684949999999958								86.75054999999998						65.99585000000002															-56.883050000000026					50.583450000000084
	33.44114999999999	78.28795000000002							-63.9623499999999				-19.67324999999994								86.77195000000006						67.81205															-56.835050000000024					50.59435000000008
	33.67394999999999	78.30155000000002							-63.760749999999916				-19.660049999999956								87.20894999999996						68.10714999999993															-56.71875					51.04385000000002
	33.99924999999996	78.36845000000005							-63.7354499999999				-19.64784999999995								87.73894999999993						68.65474999999992															-56.682750000000055					51.053750000000036
	34.03595000000007	78.39134999999999							-63.722749999999905				-19.215849999999932								87.74775						70.17245000000003															-56.51115000000004					51.06215000000009
	34.04804999999999	78.69925							-63.68254999999999				-18.90274999999997								87.78465000000006						70.18705															-56.27374999999995					51.073150000000055
	34.05644999999993	78.85085000000004							-63.602649999999926				-18.87455								87.79665						70.20124999999996															-56.175449999999955					51.23255000000006
	34.075950000000034	79.22254999999996							-63.58884999999998				-18.42904999999996								87.85895000000005						72.01374999999996															-56.158649999999966					51.426450000000045
	34.08955000000003	79.25655000000006							-63.57344999999998				-18.32454999999993								89.83105						72.02814999999998															-55.98474999999996					51.43915000000004
	34.1353499999999	79.55944999999997							-63.56134999999995				-18.31034999999997														74.61005															-55.80174999999997					52.12645000000009
	34.14655000000005	79.89554999999996							-63.5538499999999				-18.19794999999999														74.64255000000003															-55.77965000000006					52.13435000000004
	34.16354999999987	79.90954999999997							-63.53584999999998				-18.182950000000005														74.64974999999993															-55.76385000000005					52.175050000000056
	34.54965000000004	80.56015000000002							-63.51704999999993				-17.825349999999958														74.71744999999999															-55.752250000000004					52.766250000000014
	34.61164999999994	81.21605							-63.49624999999992				-17.81664999999998														74.96984999999995															-55.48964999999998					52.77525000000003
	34.62405000000001	81.23505							-63.48604999999998				-17.793350000000032														77.09024999999997															-55.47485000000006					52.78305
	34.63984999999991	81.41655000000003							-63.30704999999989				-16.734249999999975														78.14824999999996															-55.45765000000006					52.97465
	34.82894999999996	81.51265000000001							-63.108749999999986				-16.710249999999974														78.56385															-55.250850000000014					53.23905000000002
	34.835950000000025	82.03645000000006							-63.041349999999966				-16.390750000000025														78.57134999999994															-55.23725000000002					53.24585000000002
	34.846149999999966	82.74635							-63.01585				-16.384349999999927														78.57875000000001															-54.946249999999964					53.25425000000007
	34.87315000000001	82.76144999999997							-63.00554999999997				-16.361850000000004														78.58605															-54.743349999999964					53.27855000000011
	34.88765000000001	82.77684999999997							-62.92514999999992				-16.34934999999996														78.59494999999993															-54.722350000000006					53.29315000000008
	36.005849999999896	83.10715000000005							-62.87514999999996				-16.25344999999993														78.91705000000002															-54.58045000000004					53.930450000000064
	36.01594999999986	83.37914999999998							-62.86344999999994				-16.098549999999932														80.92795000000001															-54.563049999999976					53.93775000000005
	36.79094999999995	83.39065000000005							-62.83184999999992				-15.723549999999932														80.94864999999993															-54.55084999999997					53.96765000000005
	37.330049999999915	83.52755000000002							-62.80334999999991				-15.716350000000034														81.92554999999993															-54.52105000000006					53.97955000000002
	37.34554999999989	83.53904999999997							-62.639749999999935				-15.707649999999944														81.93345															-54.32574999999997					54.029750000000035
	37.36125000000004	85.01985000000002							-62.580049999999915				-15.20335														81.94584999999995															-54.16605000000004					54.04195000000004
	37.38424999999995	85.33204999999998							-62.39184999999998				-14.81084999999996														81.96605															-54.15425000000005					54.30235000000005
	37.39835000000005	85.34254999999996							-62.35604999999998				-14.585249999999974														82.68754999999999															-54.10374999999999					54.31555000000003
	39.52355	85.44635000000005							-62.32134999999994				-14.560550000000035														82.69624999999996															-53.75935000000004					56.86345000000006
	41.02785000000006	85.46825000000001							-62.29594999999995				-14.548850000000016														82.99124999999992															-53.75014999999996					56.87115000000006
	41.04094999999995	85.50665000000004							-62.290449999999964				-14.53514999999993														83.29274999999996															-53.51125000000002					58.117650000000026
	41.062049999999886	86.63035000000002							-62.185249999999996				-13.900849999999991														83.30594999999994															-53.42674999999997					58.125350000000026
	43.03724999999997	86.70804999999996							-62.08964999999989				-13.85934999999995														84.63074999999992															-53.39255000000003					58.135450000000105
	43.04595000000006	86.87295000000006							-61.96164999999996				-13.848449999999957														84.74324999999999															-53.378349999999955					58.14775000000009
	43.06785000000002	86.92044999999996							-61.947349999999915				-13.511750000000006														85.99664999999993															-53.01535000000001					58.290950000000066
	43.07754999999986	87.19455000000005							-61.935649999999896				-13.49834999999996														86.00635															-52.95175000000006					58.44875000000002
	43.42514999999992	87.21844999999996							-61.924249999999915				-12.786449999999945														86.01454999999999															-52.94164999999998					58.457950000000096
	43.43365000000006	87.24284999999998							-61.91474999999991				-12.075050000000033														86.02454999999998															-52.90224999999998					58.46815000000004
	43.4478499999999	88.02994999999999							-61.72334999999998				-11.687149999999974														87.44234999999992															-52.885650000000055					58.491550000000075
	43.46255000000008	89.35204999999996							-61.71064999999999				-11.672450000000026														87.60034999999993															-52.85564999999997					58.50765000000001
	43.84814999999992	90.08974999999998							-61.692249999999945				-11.643249999999966														87.61014999999998															-52.67025000000001					58.5376500000001
	43.86984999999993	90.40355							-61.67364999999995				-11.349649999999997														87.62265000000002															-52.65594999999996					61.83335000000011
	43.882349999999974	90.41285000000005							-61.61595				-11.340550000000007														89.16624999999999															-52.58495000000005					61.84465
	44.71314999999993	90.43185000000005							-61.60854999999992				-11.33235000000002														89.79144999999994															-52.55735000000004					61.85725000000002
	44.730649999999855	90.58685000000003							-61.39134999999999				-11.274749999999926														89.80714999999998															-52.54994999999997					61.87155000000007
	44.76324999999986	90.66435000000001							-61.30764999999997				-11.266250000000014														90.20684999999992															-52.54055000000005					62.64925000000005
	46.94635000000005	90.77435000000003							-61.25384999999994				-11.254249999999956														90.22964999999999															-52.52755000000002					63.9058500000001
	46.958349999999996	90.78914999999995							-61.22204999999997				-10.716049999999996														93.20114999999998															-52.52054999999996					63.91285000000005
	46.989149999999995	91.21365000000003							-61.08804999999995				-10.676950000000033														93.21375															-52.513649999999984					63.92495000000008
	46.99754999999993	91.22614999999996							-60.87284999999997				-10.562850000000026														94.45695															-52.12205000000006					63.93745000000001
	49.78525000000002	91.72735							-60.83104999999989				-10.549449999999979														94.46555000000001															-52.08564999999999					68.3297500000001
	50.60624999999993	91.75274999999999							-60.781349999999975				-9.765750000000025														94.47465															-52.001049999999964					68.33915000000002
	50.61405000000002	92.09945000000005							-60.499149999999986				-9.666749999999979														95.66215															-51.99414999999999					68.35245000000009
	50.639049999999884	92.11964999999998							-60.48644999999999				-9.641250000000014														97.86104999999998															-51.98135000000002					68.3940500000001
	50.6471499999999	92.14234999999996							-60.33314999999993				-9.428949999999986														97.87455															-51.81574999999998					68.40425000000005
	50.66504999999995	92.31185000000005							-60.309349999999995				-9.40994999999998														97.88234999999997															-51.70294999999999					68.50355000000002
	50.673149999999964	92.77655000000004							-60.2644499999999				-9.142849999999953														97.89324999999997															-51.10945000000004					68.6454500000001
	51.33775000000003	93.25604999999996							-60.02684999999997				-8.490850000000023														100.49085000000002															-50.79404999999997					73.31465000000003
	51.35035000000005	93.50575000000003							-59.92324999999994				-8.461149999999975														100.52274999999997															-50.780250000000024					73.64945
	51.373950000000036	93.53674999999998							-59.88304999999991				-8.417950000000019														101.18515000000002															-50.58834999999999					73.65915000000007
	51.393249999999966	93.62205000000006							-59.84864999999991				-8.403749999999945														101.20764999999994															-50.559349999999995					73.66785000000004
	52.54705000000001	93.83695							-59.82044999999994				-8.389350000000036														101.21354999999994															-50.54465000000005					73.81295
	52.55904999999996	93.86585000000002							-59.747749999999996				-7.816050000000018														101.22135000000003															-49.828750000000014					73.9239500000001
	52.570049999999924	93.87975000000006							-59.545549999999935				-7.79665														102.17104999999992															-49.82024999999999					73.93155000000002
	52.77615000000003	94.70545000000004							-59.289049999999975				-7.767349999999965														102.18414999999993															-49.81325000000004					73.94375000000002
	53.28464999999994	94.77134999999998							-59.2807499999999				-7.757749999999987														102.79115000000002															-49.79965000000004					73.97715000000005
	53.918149999999855	94.79325000000006							-59.26544999999999				-7.742650000000026														102.80004999999994															-49.69114999999999					73.99295000000006
	53.92635000000007	94.89104999999995							-59.21174999999994				-7.297450000000026														104.28474999999992															-49.682050000000004					75.02735000000007
	53.94764999999995	95.84285							-59.17434999999989				-7.014149999999972														104.31425000000002															-49.628150000000005					75.03575000000001
	54.61475000000007	95.85284999999999							-58.96724999999992				-6.978049999999939														106.10974999999996															-49.61464999999998					75.70125000000007
	54.62524999999994	95.90184999999997							-58.92374999999993				-6.95595000000003														112.81155000000001															-49.60825					75.71175000000005
	54.63835000000006	96.54774999999995							-58.90044999999998				-6.926249999999982														112.82344999999998															-49.587549999999965					75.72075000000007
	57.54264999999998	97.35934999999995							-58.888649999999984				-6.91255000000001														114.11175000000003															-49.41084999999998					75.73055000000011
	57.55505000000005	97.37205000000006							-58.77774999999997				-6.36934999999994														114.12734999999998															-49.23085000000003					75.75245000000007
	58.05914999999993	97.75094999999999							-58.620649999999955				-6.3592499999999745														114.14935000000003															-48.54525000000001					75.78365000000008
	59.21255000000008	97.76144999999997							-58.589849999999956				-6.348150000000032														114.23275000000001															-48.53684999999996					75.92265000000009
	65.02795000000003	98.04954999999995							-58.533849999999916				-6.333650000000034														115.46724999999992															-48.52774999999997					78.50405
	65.03744999999992	98.05735000000004							-58.39544999999998				-6.00954999999999														115.47514999999999															-48.49784999999997					78.51155000000006
	65.04474999999991	98.64044999999999							-58.381149999999934				-5.998950000000036														115.48254999999995															-48.48225000000002					78.55775000000006
	65.0556499999999	98.64904999999999							-58.300749999999994				-5.9422499999999445														116.30684999999994															-48.39684999999997					78.59945000000005
	65.99144999999987	99.51575000000003							-58.24364999999989				-5.771349999999984														116.31554999999992															-48.38805000000002					82.96415000000002
	66.00044999999989	99.99725000000001							-58.22224999999992				-5.469550000000027														116.32835															-48.26895000000002					84.24035000000003
	66.01404999999988	100.00565000000006							-58.18504999999993				-5.459349999999972														118.18385															-48.26035000000002					84.2491500000001
	66.03625	100.01985000000002							-58.16444999999999				-5.443750000000023														119.69184999999993															-48.02655000000004					84.26195000000007
	66.25644999999997	100.14774999999997							-58.11914999999999				-4.371649999999931														119.71114999999998															-48.01684999999998					84.27195000000006
	68.55624999999998	100.28914999999995							-57.975349999999935				-4.360850000000028														119.74704999999994															-48.00025000000005					84.28565000000003
	68.56685000000004	100.57825000000003							-57.96034999999995				-4.349050000000034																													-47.85445000000004					84.29745000000003
	68.58564999999987	100.63945000000001							-57.92594999999994				-4.335749999999962																													-47.84434999999996					84.35935000000006
	68.59845000000007	100.65125							-57.751049999999964				-3.919149999999945																													-47.25475000000006					86.87485000000004
	68.60865000000001	101.04425000000003							-57.730249999999955				-3.9011500000000296																													-47.081249999999955					86.88505000000009
	72.81885	101.07254999999998							-57.71854999999994				-3.890350000000012																													-46.89954999999998					86.90245000000004
	72.83575000000008	101.20055000000002							-57.415449999999964				-3.8573499999999967																													-46.875549999999976					86.92525
	72.85714999999993	101.21844999999996							-57.358049999999935				-3.5087499999999636																													-46.86845000000005					86.93385
	72.86784999999998	101.24005							-57.347749999999905				-3.4801499999999805																													-46.84744999999998					89.17745000000002
	72.89044999999999	103.13104999999996							-57.338949999999954				-3.3113499999999476																													-46.83465000000001					89.18545000000006
	73.17264999999986	103.13964999999996							-57.32454999999993				-3.30295000000001																													-46.82164999999998					89.19835
	73.1833499999999	103.43605000000002							-57.21454999999992				-3.2942500000000337																													-46.80745000000002					91.72285000000011
	73.19715000000008	103.94235000000003							-57.20804999999996				-3.283149999999978																													-46.737550000000056					91.73135000000002
	74.11824999999988	104.30335000000002							-57.18984999999998				-3.243349999999964																													-46.60585000000003					91.74095
	74.13315	104.32714999999996							-57.17075				-2.7541499999999814																													-46.14695000000006					94.98345000000006
	74.14184999999986	104.33425							-57.126249999999914				-2.7459499999999935																													-46.136750000000006					94.99295000000006
	74.17774999999995	104.34074999999996							-57.0162499999999				-2.7314499999999953																													-45.82714999999996					95.00265000000002
	74.19134999999994	104.35964999999999							-56.979049999999916				-2.713149999999928																													-45.818250000000035					97.82605000000001
	74.21455000000003	104.89065000000005							-56.87644999999998				-2.6275499999999283																													-45.800550000000044					97.83595000000003
	74.7748499999999	105.10625000000005							-56.864349999999945				-1.9118499999999585																													-45.77615000000003					97.84715000000006
	74.7875499999999	105.11715000000004							-56.83254999999997				-1.902749999999969																													-45.769750000000045					97.86895000000004
	74.79795000000001	105.13495							-56.749649999999974				-1.889850000000024																													-45.755449999999996					97.8791500000001
	74.81094999999993	105.49154999999996							-56.73464999999999				-1.8597499999999627																													-45.74734999999998					97.99955
	74.82254999999998	105.50165000000004							-56.548349999999914				-0.8902499999999236																													-45.53015000000005					100.81595000000004
	75.59544999999991	105.51905							-56.53895				-0.3654500000000098																													-45.42095000000006					100.82315000000006
	75.60485000000006	105.53295000000003							-56.50384999999994				-0.3523500000000013																													-45.19735000000003					100.84505000000001
	75.61405000000002	105.63655000000006							-56.488249999999994				-0.34064999999998236																													-45.18285000000003					100.8546500000001
	76.96224999999993	105.97645							-56.47964999999999				-0.331450000000018																													-45.168949999999995					100.86585000000002
	77.99834999999996	105.98524999999995							-56.41904999999997				-0.29644999999993615																													-45.16184999999996					100.8868500000001
	78.00715000000002	106.26355000000001							-56.28564999999992				-0.18594999999993433																													-45.15364999999997					104.29145000000005
	78.01774999999986	106.27274999999997							-56.27454999999998				-0.1826499999999669																													-45.12295000000006					104.30235000000005
	78.02795000000003	106.44565							-56.175449999999955				-0.17964999999992415																													-44.89035000000001					104.3116500000001
	78.03615000000002	106.45474999999999							-56.13894999999991				-0.17674999999997																													-44.82394999999997					104.32455000000004
	78.7123499999999	106.46605							-56.065849999999955				-0.17404999999996562																													-44.78075000000001					104.33285000000001
	78.72114999999997	106.47974999999997							-56.02494999999999				-0.17134999999996126																													-44.217250000000035					104.34165000000007
	78.74124999999992	106.48945000000003							-55.990549999999985				-0.1686499999999569																													-44.21035000000006					104.44595000000004
	79.16674999999998	107.06574999999998							-55.9451499999999				-0.16604999999992742																													-44.20294999999999					106.60435000000007
	79.17774999999995	107.38085000000001							-55.82884999999999				-0.16324999999994816																													-44.19214999999997					106.61275
	79.21645000000001	107.58664999999996							-55.60374999999999				-0.1604499999999689																													-44.15575000000001					106.62845000000004
	79.45925	108.42544999999996							-55.58414999999991				-0.15755000000001473																													-43.81275000000005					106.64805000000001
	80.06235000000004	108.44354999999996							-55.310949999999934				-0.15464999999994689																													-43.805849999999964					106.67405000000008
	80.10474999999985	108.45095000000003							-55.249649999999974				-0.15174999999999272																													-43.79105000000004					108.63725000000011
	80.19375000000002	108.49504999999999							-55.21864999999991				-0.14884999999992488																													-43.782749999999965					110.61625000000004
	80.6462499999999	108.93915000000004							-55.20444999999995				-0.14584999999999582																													-43.77125000000001					110.6345500000001
	80.66244999999992	108.98024999999996							-55.19464999999991				-0.14284999999995307																													-43.76144999999997					111.53025000000002
	84.27985000000001	109.23995000000002							-55.10324999999989				-0.13974999999993543																													-43.75414999999998					111.54315000000008
	84.30865000000006	109.56034999999997							-54.98464999999999				-0.13654999999994288																													-43.73955000000001					111.56125000000009
	84.48265000000004	109.75045							-54.95684999999992				-0.13344999999992524																													-43.72995000000003					111.82755000000009
	84.51864999999987	109.78584999999998							-54.948549999999955				-0.1301499999999578																													-43.57384999999999					111.83785
	85.52235000000007	109.89245000000005							-54.827049999999986				-0.12684999999999036																													-43.565849999999955					114.80685000000005
	85.53114999999991	109.91075000000001							-54.79224999999997				-0.12364999999999782																													-43.31235000000004					117.81745000000001
	85.53994999999998	110.58034999999995							-54.75284999999997				-0.1201499999999669																													-43.30484999999999					117.82495000000006
	85.54984999999999	110.70745							-54.70494999999994				-0.11664999999993597																													-43.02824999999996					117.83595000000003
	85.56474999999989	111.49014999999997							-54.69914999999992				-0.11284999999998035																													-42.69505000000004					117.8465500000001
	85.80444999999997	111.49985000000004							-54.69114999999999				-0.10924999999997453																													-42.68565000000001					119.59315000000004
	86.39144999999996	111.51284999999996							-54.661249999999995				-0.10574999999994361																													-42.56135000000006					119.60185000000001
	86.41984999999988	111.52565000000004							-54.64274999999998				-0.101949999999988																													-42.388149999999996					119.61175000000003
	86.49204999999995	111.89824999999996							-54.55004999999994				-0.0980499999999438																													-42.37424999999996					119.6191500000001
	86.49985000000004	112.36045000000001							-54.46724999999992				-0.09424999999998818																													-42.36374999999998					119.63375000000008
	86.51934999999992	112.37765000000002							-54.356449999999995				-0.09064999999998236																													-42.35585000000003					119.70015000000001
	87.45645000000002	112.38975000000005							-54.346149999999966				-0.08645000000001346																													-42.34355000000005
	88.59305000000006	112.70444999999995							-54.3382499999999				-0.08235000000001946																													-42.32804999999996
	88.60505	113.06785000000002							-54.32904999999994				-0.07794999999998709																													-42.29335000000003
	88.62745000000007	113.46555000000001							-54.31714999999997				-0.07404999999994288																													-42.283450000000016
	88.64974999999993	113.95085000000006							-54.311849999999936				-0.06974999999999909																													-42.27515000000005
		113.97055							-54.191949999999906				-0.0656500000000051																													-42.26475000000005
		114.02025000000003							-54.126949999999965				-0.060949999999934334																													-41.87405000000001
		114.03705000000002							-54.04444999999998				-0.05674999999996544																													-41.86225000000002
		114.12244999999996							-53.99374999999998				-0.052450000000021646																													-41.85035000000005
		114.13635							-53.97404999999992				-0.04745000000002619																													-41.843849999999975
		114.15594999999996							-53.943649999999934				-0.04264999999998054																													-41.832449999999994
		114.57385							-53.91844999999989				-0.03714999999999691																													-41.430150000000026
		114.58515							-53.88554999999997				-0.03234999999995125																													-41.416150000000016
		115.54624999999999							-53.87284999999997				-0.026449999999954343																													-41.09355000000005
		115.83825000000002							-53.86234999999999				-0.02154999999993379																													-41.05965000000003
		115.85225000000003							-53.57504999999992				-0.015149999999948704																													-41.05185000000006
		115.86215000000004							-53.31194999999991				-0.009549999999990177																													-40.91584999999998
		117.31754999999998							-53.30435				-0.0029499999999416104																													-40.60455000000002
		117.45045000000005							-53.268949999999904				0.004750000000058208																													-40.533450000000016
		117.79774999999995							-53.19934999999998				0.009549999999990177																													-40.40885000000003
		117.85905000000002							-53.18394999999998				0.018750000000068212																													-40.32294999999999
		118.31325000000004							-53.15154999999993				0.027350000000069485																													-40.26094999999998
		118.79404999999997							-53.13934999999992				0.03555000000005748																													-40.086149999999975
		119.77805000000001							-53.07134999999994				0.04804999999998927																													-40.07765000000006
									-52.96834999999999				0.05875000000003183																													-40.029949999999985
									-52.856849999999895				0.5133500000000595																													-40.022550000000024
									-52.74114999999995				1.2774500000000444																													-39.79015000000004
									-52.62134999999989				1.5636500000000524																													-39.60735
									-52.573549999999955				1.5710500000000138																													-39.22334999999998
									-52.5547499999999				1.5786500000000387																													-39.20455000000004
									-52.535549999999944				1.5903500000000577																													-39.194849999999974
									-52.5257499999999				2.0243500000000267																													-39.18775000000005
									-52.47294999999997				2.043350000000032																													-39.17915000000005
									-52.42394999999999				2.0613500000000613																													-38.76655000000005
									-52.39944999999989				2.21225000000004																													-38.716350000000034
									-52.34704999999997				2.6944500000000744																													-38.706950000000006
									-52.325149999999894				2.8225499999999784																													-38.69635000000005
									-52.31624999999997				2.831450000000018																													-38.67354999999998
									-52.282249999999976				2.839150000000018																													-38.656150000000025
									-52.2680499999999				3.105950000000007																													-38.174350000000004
									-52.2526499999999				3.397850000000062																													-37.97564999999997
									-52.238249999999994				3.4390500000000657																													-37.96214999999995
									-52.15834999999993				3.445950000000039																													-37.62385000000006
									-52.147749999999974				3.5828500000000076																													-37.61705000000006
									-52.138149999999996				3.7575500000000375																													-37.60635000000002
									-52.11894999999993				3.770550000000071																													-37.48995000000002
									-52.11264999999992				4.266750000000002																													-37.48095000000001
									-51.86184999999989				4.289550000000077																													-37.47315000000003
									-51.81394999999998				4.449349999999981																													-37.438049999999976
									-51.77254999999991				4.479749999999967																													-37.25475000000006
									-51.73924999999997				4.886250000000018																													-37.244350000000054
									-51.69814999999994				5.03634999999997																													-36.88454999999999
									-51.644649999999956				5.300550000000044																													-36.87244999999996
									-51.62894999999992				5.3551499999999805																													-36.80245000000002
									-51.33134999999993				5.363950000000045																													-36.75475000000006
									-51.31894999999997				5.579849999999965																													-36.441850000000045
									-51.22234999999989				5.590850000000046																													-36.18214999999998
									-51.15184999999997				5.864550000000008																													-36.16235000000006
									-51.091549999999984				6.653350000000046																													-36.11035000000004
									-51.082349999999906				6.720550000000003																													-36.096149999999966
									-51.03374999999994				6.738950000000045																													-36.08725000000004
									-50.98784999999998				6.751449999999977																													-36.07285000000002
									-50.976249999999936				6.763149999999996																													-36.05574999999999
									-50.96944999999994				7.06675000000007																													-35.89855
									-50.61254999999994				7.075249999999983																													-35.87225000000001
									-50.559349999999995				7.258950000000027																													-35.45214999999996
									-50.30364999999995				8.315050000000042																													-35.44455000000005
									-50.219949999999926				8.325550000000021																													-35.430650000000014
									-50.21244999999999				8.339650000000006																													-35.39814999999999
									-50.150249999999915				8.34755000000007																													-35.25644999999997
									-50.11584999999991				8.829450000000065																													-35.24985000000004
									-50.10104999999999				8.838150000000041																													-35.23964999999998
									-50.021049999999946				9.169250000000034																													-35.13144999999997
									-49.980249999999955				9.632850000000076																													-34.83605
									-49.92834999999991				9.642550000000028																													-34.75725
									-49.903749999999945				9.841049999999996																													-34.68365000000006
									-49.89294999999993				10.449749999999995																													-34.41325000000006
									-49.87424999999996				10.468950000000063																													-34.40665000000001
									-49.857849999999985				10.480649999999969																													-34.39715000000001
									-49.841249999999945				11.470050000000015																													-34.258050000000026
									-49.78334999999993				11.478550000000041																													-34.225149999999985
									-49.730249999999955				11.699349999999981																													-33.98935000000006
									-49.71814999999992				11.96365000000003																													-33.967250000000035
									-49.618049999999926				12.13695000000007																													-33.92075
									-49.577749999999924				12.150449999999978																													-33.91285000000005
									-49.56975				12.16775000000007																													-33.76585
									-49.25815				12.402649999999994																													-33.754350000000045
									-49.15994999999998				12.691850000000045																													-33.38155000000006
									-49.0778499999999				13.172750000000065																													-33.06815000000006
									-48.96354999999994				13.210050000000024																													-33.013649999999984
									-48.93624999999997				13.224249999999984																													-32.432750000000055
									-48.92764999999997				13.764949999999999																													-32.42115000000001
									-48.91985				14.134450000000015																													-32.38765000000001
									-48.91314999999997				14.166650000000004																													-32.22225000000003
									-48.89544999999998				14.180250000000001																													-31.938350000000014
									-48.87354999999991				14.696750000000065																													-31.921749999999975
									-48.833849999999984				14.990850000000023																													-31.457750000000033
									-48.74834999999996				15.215649999999982																													-31.39104999999995
									-48.707449999999994				15.227750000000015																													-31.004850000000033
									-48.69554999999991				15.237550000000056																													-30.606149999999957
									-48.591549999999984				15.833750000000009																													-30.59725000000003
									-48.58584999999994				16.150350000000003																													-30.437149999999974
									-48.577749999999924				16.164150000000063																													-30.42904999999996
									-48.54314999999997				16.268750000000068																													-30.417149999999992
									-48.535749999999894				16.44425000000001																													-30.40255000000002
									-48.52204999999992				16.87594999999999																													-30.38964999999996
									-48.46984999999995				16.88665000000003																													-30.256349999999998
									-48.43914999999993				16.969850000000065																													-30.06465000000003
									-48.431949999999915				17.80525																													-30.056249999999977
									-48.31885				18.25935000000004																													-30.04645000000005
									-48.21664999999996				18.401650000000018																													-30.036249999999995
									-48.20914999999991				18.60125000000005																													-29.525750000000016
									-48.20044999999993				18.619050000000016																													-29.341949999999997
									-48.135749999999916				18.658750000000055																													-29.049049999999966
									-48.12644999999998				18.669650000000047																													-29.012749999999983
									-48.10134999999991				18.681249999999977																													-28.987949999999955
									-48.09114999999997				19.07695000000001																													-28.73675000000003
									-47.98244999999997				19.101750000000038																													-28.719150000000013
									-47.925449999999955				19.361350000000016																													-28.712049999999977
									-47.91485				19.370450000000005																													-28.70564999999999
									-47.90644999999995				19.37734999999998																													-28.680849999999964
									-47.84254999999996				19.38575000000003																													-28.671050000000037
									-47.83104999999989				19.425749999999994																													-28.660150000000044
									-47.82054999999991				19.57585000000006																													-28.509249999999952
									-47.800449999999955				19.721650000000068																													-28.495450000000005
									-47.54774999999995				20.962350000000015																													-28.480950000000007
									-47.54174999999998				20.99395000000004																													-28.306249999999977
									-47.532949999999914				21.333349999999996																													-28.12205000000006
									-47.52204999999992				21.53494999999998																													-28.076350000000048
									-47.51424999999995				21.553250000000048																													-28.06815000000006
									-47.4596499999999				21.563949999999977																													-27.72524999999996
									-47.40454999999997				21.862150000000042																													-27.71384999999998
									-47.3912499999999				21.87295000000006																													-27.078949999999963
									-47.38014999999996				21.883850000000052																													-27.064949999999953
									-47.36964999999998				21.900150000000053																													-26.933149999999955
									-47.310449999999946				22.378749999999968																													-26.678449999999998
									-47.29485				22.585450000000037																													-26.33185000000003
									-47.25184999999999				22.593349999999987																													-26.315050000000042
									-47.22474999999997				22.918949999999995																													-26.30525
									-47.20424999999989				22.92935																													-26.29124999999999
									-47.19924999999989				23.155849999999987																													-26.283450000000016
									-47.094049999999925				23.793049999999994																													-26.273649999999975
									-47.01284999999996				24.533450000000016																													-26.26234999999997
									-46.917049999999904				24.558850000000007																													-25.846450000000004
									-46.831249999999955				24.713449999999966																													-25.778149999999982
									-46.76464999999996				24.729450000000043																													-25.770150000000058
									-46.722749999999905				24.995049999999992																													-25.75864999999999
									-46.62104999999997				26.249649999999974																													-25.750149999999962
									-46.59424999999999				26.470550000000003																													-25.72924999999998
									-46.58114999999998				26.710050000000024																													-25.623950000000036
									-46.50234999999998				26.720249999999965																													-25.60355000000004
									-46.40384999999992				26.94614999999999																													-25.20825000000002
									-46.36214999999993				26.954250000000002																													-25.18425000000002
									-46.34904999999992				27.551450000000045																													-25.030750000000012
									-46.33694999999989				27.792749999999955																													-24.29785000000004
									-46.2653499999999				28.4126500000001																													-24.289549999999963
									-46.184749999999894				28.677749999999946																													-24.27195000000006
									-45.91444999999999				28.716549999999984																													-24.25445000000002
									-45.86514999999997				29.765549999999962																													-23.755250000000046
									-45.8500499999999				30.341749999999934																													-23.69164999999998
									-45.7834499999999				31.46325000000013																													-23.674750000000017
									-45.69064999999989				31.71124999999995																													-23.382150000000024
									-45.646249999999895				31.720750000000066																													-23.348349999999982
									-45.62634999999989				31.741350000000125																													-22.942549999999983
									-45.611749999999915				31.756750000000125																													-22.924049999999966
									-45.54485				31.99815000000001																													-22.890150000000062
									-45.45404999999994				32.115249999999946																													-22.881849999999986
									-45.43294999999989				32.45275000000004																													-22.56325000000004
									-45.41594999999995				32.46535000000006																													-22.554949999999963
									-45.40814999999998				32.621750000000134																													-22.543049999999994
									-45.18094999999994				32.75644999999997																													-22.47135000000003
									-45.043049999999994				32.76855000000012																													-22.460350000000062
									-45.020349999999894				33.454650000000015																													-22.434750000000008
									-44.95424999999989				33.68764999999996																													-22.15734999999995
									-44.88594999999998				33.82215000000008																													-22.06664999999998
									-44.75694999999996				33.83164999999997																													-21.687350000000038
									-44.72444999999993				33.85254999999995																													-21.679949999999963
									-44.70524999999998				34.15434999999991																													-21.672149999999988
									-44.695049999999924				34.16615000000013																													-21.439449999999965
									-44.67184999999995				35.154049999999984																													-21.367849999999976
									-44.58434999999997				35.16064999999992																													-21.359450000000038
									-44.57424999999989				35.182550000000106																													-21.12545
									-44.56534999999997				35.72805000000005																													-21.114149999999995
									-44.53944999999999				37.315750000000094																													-21.104749999999967
									-44.49104999999997				37.33105000000012																													-21.096949999999993
									-44.44924999999989				37.37864999999999																													-21.088949999999954
									-44.418249999999944				38.147350000000074																													-20.56295
									-44.40564999999992				38.4624500000001																													-20.491449999999986
									-44.38394999999991				38.472450000000094																													-20.273149999999987
									-44.35964999999999				38.48415000000011																													-20.253450000000043
									-44.32254999999998				38.49445000000003																													-20.235649999999964
									-44.31274999999994				39.7115500000001																													-20.22555
									-44.3065499999999				39.80045000000007																													-20.000049999999987
									-44.264749999999935				39.80875000000003																													-19.596850000000018
									-44.25524999999993				39.85125000000005																													-18.952949999999987
									-44.24454999999989				40.83395000000007																													-18.103950000000054
									-44.225349999999935				41.31014999999991																													-17.782950000000028
									-44.198249999999916				42.65255000000013																													-17.72924999999998
									-44.063549999999964				42.66935000000001																													-17.587850000000003
									-44.007349999999974				42.91964999999993																													-17.574749999999995
									-43.78004999999996				43.1925500000001																													-17.52475000000004
									-43.73415				43.210950000000025																													-17.515949999999975
									-43.72574999999995				43.24995000000001																													-17.396650000000022
									-43.685249999999996				43.26564999999994																													-17.38925000000006
									-43.62114999999994				43.320949999999925																													-17.382749999999987
									-43.607749999999896				43.58145000000002																													-17.37455
									-43.59944999999993				44.18674999999996																													-17.338250000000016
									-43.58425				44.195749999999975																													-17.329349999999977
									-43.37424999999996				44.231750000000034																													-16.982650000000035
									-43.316049999999905				44.46285																													-16.824050000000057
									-43.263649999999984				44.48775000000012																													-15.86525000000006
									-43.255849999999896				44.788450000000125																													-15.848250000000007
									-43.248449999999934				45.239149999999995																													-15.831850000000031
									-43.15464999999995				45.37405000000001																													-15.280449999999973
									-43.1240499999999				45.381950000000074																													-15.237049999999954
									-43.111749999999915				46.07785000000001																													-14.864850000000047
									-43.08764999999994				46.087249999999926																													-14.729150000000004
									-43.04485				46.096149999999966																													-14.608050000000048
									-42.961149999999975				46.10865000000001																													-14.596149999999966
									-42.92634999999996				46.142549999999915																													-14.585950000000025
									-42.84644999999989				46.160549999999944																													-14.113650000000007
									-42.74534999999992				46.21285																													-14.048649999999952
									-42.73124999999993				46.22214999999994																													-14.035250000000019
									-42.689449999999965				47.24345000000005																													-13.89695000000006
									-42.612949999999955				48.18764999999996																													-13.844749999999976
									-42.59424999999999				48.625650000000064																													-13.663350000000037
									-42.560449999999946				48.82405000000006																													-13.655949999999962
									-42.55264999999997				48.85495000000003																													-13.34005000000002
									-42.54424999999992				48.876350000000116																													-13.270150000000058
									-42.53464999999994				48.89054999999996																													-13.228449999999953
									-42.52724999999998				48.90324999999996																													-12.829449999999952
									-42.514549999999986				50.015850000000114																													-12.818449999999984
									-42.49974999999995				50.02685000000008																													-12.81065000000001
									-42.467449999999985				50.03405000000009																													-12.803549999999973
									-42.4605499999999				50.048149999999964																													-12.797450000000026
									-42.42165				50.18565000000001																													-12.788049999999998
									-42.36844999999994				50.19844999999998																													-12.713049999999953
									-42.25864999999999				51.07644999999991																													-12.700749999999971
									-42.22564999999997				51.08364999999992																													-12.669449999999983
									-42.16305				51.09514999999999																													-12.207850000000008
									-42.12804999999992				51.68065000000013																													-11.966350000000034
									-42.11284999999998				51.94034999999997																													-11.71244999999999
									-41.95424999999989				51.94785000000013																													-11.517650000000003
									-41.88774999999998				51.95515000000012																													-11.127050000000054
									-41.803949999999986				51.96525000000008																													-11.115549999999985
									-41.703649999999925				53.00875000000008																													-10.974950000000035
									-41.6575499999999				53.04225000000008																													-10.583150000000046
									-41.63794999999993				54.12154999999996																													-10.544250000000034
									-41.629949999999894				54.25374999999997																													-10.513050000000021
									-41.621849999999995				54.27155000000005																													-10.488950000000045
									-41.61214999999993				54.292749999999955																													-10.288549999999987
									-41.4940499999999				54.307750000000055																													-10.278350000000046
									-41.42154999999991				54.31855000000007																													-10.164549999999963
									-41.40954999999997				54.32845000000009																													-10.15764999999999
									-41.40274999999997				54.34814999999992																													-10.02105000000006
									-41.39014999999995				54.40805000000012																													-9.805150000000026
									-41.38124999999991				55.077049999999986																													-9.796950000000038
									-41.31224999999995				55.601749999999925																													-9.358150000000023
									-41.25714999999991				55.61035000000004																													-9.120450000000005
									-41.15384999999992				56.458549999999946																													-9.108849999999961
									-41.12424999999996				56.47535000000005																													-8.910949999999957
									-41.06004999999993				56.79135000000008																													-8.90375000000006
									-40.94794999999999				56.80295000000012																													-8.89485000000002
									-40.931049999999914				57.548850000000016																													-8.879750000000058
									-40.89694999999995				57.94584999999995																													-8.548850000000016
									-40.84704999999997				58.103950000000054																													-8.535150000000044
									-40.69404999999995				58.119350000000054																													-7.954849999999965
									-40.66504999999995				58.49165000000005																													-7.719249999999988
									-40.607749999999896				58.49955000000011																													-7.697250000000054
									-40.59734999999989				58.507349999999974																													-7.595450000000028
									-40.58994999999993				58.52175																													-7.149350000000027
									-40.56634999999994				58.80644999999993																													-7.029250000000047
									-40.51164999999992				59.29055000000005																													-7.017150000000015
									-40.47214999999994				59.30994999999996																													-6.291650000000004
									-40.465349999999944				59.558149999999955																													-6.282550000000015
									-40.297649999999976				59.7740500000001																													-6.269549999999981
									-40.26184999999998				59.78094999999996																													-6.259050000000002
									-40.04964999999993				59.79325000000006																													-6.176050000000032
									-39.935649999999896				60.64005000000009																													-6.112550000000056
									-39.91104999999993				60.931850000000054																													-6.091949999999997
									-39.87304999999992				60.95895000000007																													-6.0799500000000535
									-39.860149999999976				61.49085000000002																													-6.0625499999999874
									-39.84604999999999				61.58735000000013																													-5.897950000000037
									-39.76014999999995				62.94054999999992																													-5.887849999999958
									-39.71174999999994				64.10984999999994																													-5.867349999999988
									-39.59714999999994				64.12215000000003																													-5.859450000000038
									-39.582149999999956				64.22394999999995																													-5.8329499999999825
									-39.566949999999906				65.10614999999996																													-5.547950000000014
									-39.560449999999946				65.12105000000008																													-5.538250000000062
									-39.552949999999896				65.13434999999993																													-5.53105000000005
									-39.54124999999999				65.81084999999996																													-3.8085499999999683
									-39.525949999999966				65.81675000000007																													-3.797749999999951
									-39.51674999999989				65.82704999999999																													-3.7907500000000027
									-39.48944999999992				65.83315000000005																													-3.780750000000012
									-39.44584999999995				65.93144999999993																													-3.766550000000052
									-39.4374499999999				65.95175000000006																													-3.607849999999985
									-39.429449999999974				66.32824999999991																													-3.597849999999994
									-39.411449999999945				66.88025000000005																													-3.5882500000000164
									-39.3124499999999				67.57904999999994																													-3.1150499999999965
									-39.30264999999997				67.60745000000009																													-3.10125000000005
									-39.257049999999936				67.62154999999996																													-3.089650000000006
									-39.21614999999997				67.63704999999993																													-2.890449999999987
									-39.09344999999996				67.6481500000001																													-2.7715500000000475
									-38.980749999999944				67.65825000000007																													-2.748950000000036
									-38.96875				67.66795000000013																													-2.7419499999999744
									-38.86094999999989				68.07425																													-2.728150000000028
									-38.8124499999999				68.08015000000012																													-2.64224999999999
									-38.80234999999993				68.08675000000005																													-2.6237499999999727
									-38.74604999999997				68.24225000000013																													-2.202350000000024
									-38.6557499999999				69.03284999999994																													-1.9610500000000002
									-38.40414999999996				69.05315000000007																													-1.9238500000000158
									-38.372049999999945				69.08315000000005																													-1.9181499999999687
									-38.273649999999975				69.80145000000005																													-1.558650000000057
									-38.26634999999999				69.99754999999993																													-1.4314500000000407
									-38.20494999999994				70.00535000000002																													-1.1541499999999587
									-38.153049999999894				70.02245000000005																													-1.1403500000000122
									-38.13844999999992				70.0340500000001																													-0.8098499999999831
									-38.12004999999999				70.63995000000011																													-0.80174999999997
									-38.084949999999935				71.30235000000005																													-0.7255499999999984
									-37.957449999999994				71.30975000000001																													-0.18425000000002
									-37.90294999999992				71.32704999999999																													-0.1804499999999507
									-37.87444999999991				71.34264999999994																													-0.17695000000003347
									-37.850149999999985				71.49455																													-0.17364999999995234
									-37.73124999999993				71.95645000000002																													-0.17055000000004839
									-37.63644999999997				72.30994999999996																													-0.16735000000005584
									-37.62365				72.32125000000008																													-0.16414999999994961
									-37.469749999999976				73.0909499999999																													-0.16094999999995707
									-37.45774999999992				73.18115																													-0.15755000000001473
									-37.37254999999993				73.82145000000003																													-0.1541499999999587
									-37.32504999999992				74.02734999999996																													-0.1505499999999529
									-37.30244999999991				74.63475000000005																													-0.14724999999998545
									-37.20174999999995				75.64314999999999																													-0.14374999999995453
									-37.19664999999998				76.30885																													-0.1400499999999738
									-37.105249999999955				76.6979500000001																													-0.13665000000003147
									-37.09704999999997				78.50495000000012																													-0.13274999999998727
									-37.08184999999992				78.51225000000011																													-0.12885000000005675
									-37.07054999999991				78.53114999999991																													-0.12514999999996235
									-37.05504999999994				79.02554999999995																													-0.12104999999996835
									-36.93404999999996				79.48554999999999																													-0.11715000000003783
									-36.910249999999905				79.8229500000001																													-0.11334999999996853
									-36.857849999999985				79.93385																													-0.10945000000003802
									-36.851249999999936				80.38305000000003																													-0.10535000000004402
									-36.83654999999999				80.40604999999994																													-0.10054999999999836
									-36.82804999999996				80.41954999999996																													-0.09604999999999109
									-36.81034999999997				80.70375000000001																													-0.09194999999999709
									-36.795249999999896				82.17015000000004																													-0.08754999999996471
									-36.77534999999989				84.84174999999993																													-0.08225000000004457
									-36.62545				84.93065000000013																													-0.07695000000001073
									-36.61884999999995				85.21545000000003																													-0.0717499999999518
									-36.5873499999999				85.24895000000004																													-0.06574999999997999
									-36.57944999999995				85.26204999999993																													-0.06055000000003474
									-36.54314999999997				86.73335000000009																													-0.054650000000037835
									-36.43274999999994				87.47355000000005																													-0.049350000000004
									-36.38634999999999				87.48145000000011																													-0.04354999999998199
									-36.29494999999997				87.50345000000004																													-0.03785000000004857
									-36.28024999999991				87.71294999999998																													-0.03224999999997635
									-36.16694999999993				88.13604999999995																													-0.026349999999979445
									-36.08274999999992				88.15594999999996																													-0.02035000000000764
									-36.02234999999996				88.16825000000006																													-0.012550000000032924
									-36.0153499999999				88.17655000000002																													-0.006250000000022737
									-35.995649999999955				88.18604999999991																													0.00024999999993724487
									-35.94234999999992				88.20835																													0.0072499999999990905
									-35.93134999999995				88.23445000000004																													0.014450000000010732
									-35.66454999999996				88.96895000000006																													0.022649999999998727
									-35.64554999999996				89.57004999999992																													0.031050000000050204
									-35.536249999999995				89.58785																													0.04044999999996435
									-35.52704999999992				89.5965500000001																													0.050049999999941974
									-35.507049999999936																																	0.05785000000003038
									-35.4845499999999																																	0.07015000000001237
									-35.44354999999996																																	0.09244999999998527
									-35.40824999999995																																	0.12024999999994179
									-35.394849999999906																																	0.23455000000001291
									-35.26634999999999																																	0.3756499999999505
									-35.25794999999994																																	0.38255000000003747
									-35.17364999999995																																	0.44825000000003
									-35.020849999999996																																	0.4611499999999751
									-35.01044999999999																																	0.5655500000000302
									-35.00154999999995																																	0.58624999999995
									-34.97124999999994																																	0.7178499999999985
									-34.96044999999992																																	0.7253500000000486
									-34.74384999999995																																	0.7337499999999864
									-34.72974999999997																																	1.0483500000000276
									-34.671949999999924																																	1.1098499999999376
									-34.47364999999991																																	1.1150499999999965
									-34.462549999999965																																	1.1243500000000495
									-34.36364999999989																																	1.133950000000027
									-34.32994999999994																																	1.1420500000000402
									-34.316049999999905																																	1.1499499999999898
									-34.289049999999975																																	1.4158499999999776
									-34.24654999999996																																	1.4373500000000377
									-34.2114499999999																																	1.4451500000000124
									-34.202549999999974																																	1.5880499999999529
									-34.19004999999993																																	1.6145500000000084
									-34.10794999999996																																	1.6254500000000007
									-34.05504999999994																																	1.6379500000000462
									-34.04124999999999																																	1.782950000000028
									-33.95034999999996																																	2.1378499999999576
									-33.944849999999974																																	2.300550000000044
									-33.83484999999996																																	2.307649999999967
									-33.80944999999997																																	2.313949999999977
									-33.79984999999999																																	2.3264500000000226
									-33.69254999999998																																	2.3400500000000193
									-33.68464999999992																																	2.353150000000028
									-33.67484999999999																																	2.8405500000000075
									-33.666849999999954																																	2.8487499999999955
									-33.65984999999989																																	3.2883500000000367
									-33.65104999999994																																	3.297749999999951
									-33.55844999999999																																	3.313250000000039
									-33.53914999999995																																	3.5892499999999927
									-33.51344999999992																																	3.6070499999999583
									-33.36284999999998																																	3.8194499999999607
									-33.34604999999999																																	3.8300500000000284
									-33.33654999999999																																	3.8404500000000326
									-33.31894999999997																																	4.382249999999999
									-33.30864999999994																																	4.395250000000033
									-33.18264999999997																																	4.402950000000033
									-33.041549999999916																																	4.475549999999998
									-33.01054999999997																																	4.65485000000001
									-32.95494999999994																																	4.66515000000004
									-32.89994999999999																																	4.76724999999999
									-32.821249999999964																																	4.858749999999986
									-32.81474999999989																																	4.871049999999968
									-32.80804999999998																																	4.877150000000029
									-32.792049999999904																																	4.88334999999995
									-32.71544999999992																																	4.9474500000000035
									-32.65644999999995																																	5.3866500000000315
									-32.596849999999904																																	5.4030500000000075
									-32.29104999999993																																	5.410949999999957
									-32.20584999999994																																	5.483550000000037
									-32.19565																																	5.681249999999977
									-32.11914999999999																																	5.69055000000003
									-32.01904999999999																																	6.580050000000028
									-31.918949999999995																																	6.588349999999991
									-31.829149999999913																																	6.596450000000004
									-31.66644999999994																																	6.759249999999952
									-31.55854999999997																																	7.152150000000006
									-31.538549999999987																																	7.259249999999952
									-31.442249999999945																																	7.424849999999992
									-31.381649999999922																																	7.430650000000014
									-31.37424999999996																																	7.440050000000042
									-31.24924999999996																																	7.457250000000045
									-31.19234999999992																																	7.554449999999974
									-31.186149999999998																																	7.568750000000023
									-31.163149999999973																																	7.633050000000026
									-31.13564999999994																																	7.710450000000037
									-31.127449999999953																																	7.720749999999953
									-31.045249999999896																																	7.730050000000006
									-30.962949999999978																																	7.811649999999986
									-30.91644999999994																																	7.968849999999975
									-30.892549999999915																																	8.40625
									-30.833749999999895																																	8.439849999999979
									-30.820449999999937																																	8.445050000000037
									-30.811849999999936																																	8.452949999999987
									-30.796749999999975																																	8.459749999999985
									-30.600949999999898																																	8.481649999999945
									-30.591249999999945																																	8.505250000000046
									-30.584349999999972																																	8.511549999999943
									-30.53304999999989																																	8.622349999999983
									-30.52604999999994																																	8.63205000000005
									-30.48684999999989																																	8.641349999999989
									-30.431749999999965																																	8.709050000000047
									-30.337749999999915																																	8.719849999999951
									-30.2662499999999																																	8.727549999999951
									-30.215649999999982																																	8.862549999999942
									-30.18814999999995																																	8.973550000000046
									-30.11674999999991																																	9.571749999999952
[truncated: 1,859 more rows]
[truncated: 2 more columns]
