# Supplementary material for: Stimulus duration encoding occurs early in the moth olfactory pathway
Source: Commun Biol. 2024 Oct 3;7:1252. doi: 10.1038/s42003-024-06921-z (PMC11449909; doi:10.1038/s42003-024-06921-z)
Supplement: Supplementary file 3 — Supplementary Data 1 [file 42003_2024_6921_MOESM3_ESM.zip › Fig 3/A/20ms1ng.csv]

neuron 1	neuron 2	neuron 3	neuron 4	neuron 5	neuron 6	neuron 7	neuron 8	neuron 9	neuron 10	neuron 11	neuron 12	neuron 13	neuron 14	neuron 15	neuron 16	neuron 17	neuron 18	neuron 19	neuron 20	neuron 21	neuron 22	neuron 23	neuron 24	neuron 25	neuron 26	neuron 27	neuron 28	neuron 29	neuron 30	neuron 31	neuron 32	neuron 33	neuron 34	neuron 35	neuron 36	neuron 37	neuron 38	neuron 39	neuron 40	neuron 41	neuron 42	neuron 43	neuron 44	neuron 45	neuron 46	neuron 47	neuron 48	neuron 49	neuron 50
-118.99495000000002	-120.02094999999997	-120.01225	-119.60665000000006	-119.98165000000006	-119.38565000000006		-119.98855000000003	-120.02295000000004	-120.02035000000001	-118.50184999999999	-120.01814999999999	-120.00055000000009	-120.02134999999998	-120.02125000000001	-120.00905	-120.01715000000002	-120.02094999999997	-120.02104999999995	-119.9999499999999	-120.00355000000002	-120.01684999999998		-120.01025000000004	-120.01844999999992	-118.80335000000002	-120.00805000000003	-119.41215	-120.01754999999991	-119.61914999999999	-119.95965000000001	-119.77364999999998	-120.00745000000006	-120.01675	-120.02194999999995	-120.01875000000007	-118.64175	-119.81984999999997	-119.46695	-120.01544999999999	-120.01265000000001	-120.01835000000005	-120.01724999999999	-120.01324999999997	-120.01905	-120.02244999999994		-120.02085	-119.74244999999996	-120.00644999999997
-118.98305000000005	-120.01225	-120.00344999999993	-119.11295000000007	-119.97305000000006	-119.05325000000005		-119.96545000000003	-120.01535000000001	-120.01204999999993	-117.25475000000006	-118.91364999999996	-119.65145000000007	-120.01485000000002	-120.01425000000006	-119.27564999999993	-119.60315000000003	-120.01234999999997	-118.73124999999993	-71.20655	-119.99424999999997	-119.56954999999994		-119.51525000000004	-120.00624999999991	-118.78314999999998	-119.64724999999999	-119.21994999999993	-120.00734999999997	-119.48005	-119.73255000000006	-119.28655000000003	-119.97014999999999	-119.71975000000009	-119.86014999999998	-120.00315	-118.57634999999993	-108.40335000000005	-119.45024999999998	-120.00625000000002	-119.86495000000002	-119.92124999999999	-119.92755	-119.98975000000007	-120.01295000000005	-119.51834999999994		-120.01035000000002	-119.44015000000002	-119.09195
-118.94835	-120.00155000000007	-119.99024999999995	-119.00145000000009	-119.61695000000009	-118.57315000000006		-119.94364999999993	-119.45024999999998	-120.00034999999991	-117.14935000000003	-118.89104999999995	-118.34805000000006	-120.00234999999998	-120.00195000000008	-118.9786499999999	-117.90525000000002	-120.00324999999998	-118.21684999999991	-71.17104999999992	-119.97585000000004	-119.28234999999995		-119.20685000000003	-119.98344999999995	-118.40634999999997	-119.48725000000002	-119.13434999999993	-118.94544999999994	-119.26184999999998	-119.58735000000001	-118.95535000000007	-118.96785	-119.35045000000002	-119.25344999999993	-119.99135000000001	-118.08544999999992	-91.98554999999999	-119.23734999999999	-119.98865	-118.82224999999994	-119.77004999999997	-119.32375000000002	-119.94445000000007	-120.00435000000004	-119.47614999999996		-119.97955000000002	-119.43425000000002	-119.08354999999995
-118.93595000000005	-119.87925000000007	-119.98204999999996	-118.97865000000002	-119.60745000000009	-118.56065000000001		-118.46635000000003	-118.51895000000002	-119.98224999999991	-116.61995000000002	-118.83384999999998	-117.13945000000001	-119.46575000000007	-119.98685	-118.91755	-117.89314999999999	-119.99244999999996	-118.20704999999998	-65.74844999999993	-119.96445000000006	-119.27085		-118.97995000000003	-119.22124999999994	-118.37945000000002	-119.37545	-118.89675	-118.93795	-119.23894999999993	-119.57664999999997	-118.15115000000003	-118.95715000000007	-119.33335	-118.75995	-119.75455000000011	-116.51974999999993	-71.36704999999995	-118.18664999999999	-119.95605	-118.80574999999999	-119.74165000000005	-119.26285000000007	-119.92665	-119.99185	-119.45875000000001		-118.76405	-119.42565000000002	-118.86534999999992
-118.57315000000006	-119.47424999999998	-119.97134999999992	-118.31915000000004	-119.42345	-118.33615000000009		-118.02625	-116.57444999999996	-119.97415000000001	-115.96595000000002	-118.63504999999998	-117.11045000000001	-119.45155	-119.96695	-118.78204999999991	-117.50085000000001	-119.11034999999993	-118.18884999999989	-63.59584999999993	-119.93425000000002	-119.26324999999997		-118.97334999999998	-119.20684999999992	-118.13954999999999	-119.36975000000007	-118.88765000000001	-118.88734999999997	-119.01395000000002	-115.84775000000002	-115.96915000000001	-118.94055000000003	-119.18535000000008	-118.71555000000001	-119.66935000000001	-110.50984999999991	-62.58375000000001	-118.14715000000001	-119.94425000000001	-118.70474999999999	-119.67134999999996	-119.22654999999997	-119.59285	-119.53775000000007	-119.43565000000001		-118.75075000000004	-119.40975000000003	-118.85584999999992
-118.56124999999997	-119.45984999999996	-119.96224999999993	-117.7215500000001	-119.41305	-118.30995000000007		-117.34294999999997	-116.43394999999998	-119.9641499999999	-115.6051500000001	-118.37865	-116.71805000000006	-118.11545000000001	-119.94955000000004	-118.77294999999992	-116.88144999999997	-117.88274999999999	-118.17694999999992	-29.376049999999964	-119.91835000000003	-119.14705000000004		-118.95854999999995	-118.42774999999995	-118.11955	-119.20285000000001	-118.77564999999993	-118.62844999999993	-119.00184999999999	-114.23505	-115.94185000000004	-118.92875000000004	-119.16895	-118.70655	-119.47685000000001	-110.41604999999993	-40.632049999999936	-116.26654999999994	-118.68005000000005	-118.42464999999993	-119.62705000000005	-119.20865000000003	-119.38265000000001	-119.52515000000005	-119.23984999999993		-118.51935000000003	-119.20264999999995	-118.84235000000001
-118.53575000000001	-119.22855000000004	-119.95245	-115.74335000000008	-119.40314999999998	-117.87135		-117.33224999999993	-116.40925000000004	-119.94835	-115.59005000000002	-117.99704999999994	-115.75085000000001	-118.02015000000006	-118.42465000000004	-118.75564999999995	-116.85434999999995	-116.58714999999995	-118.01434999999992	-29.33484999999996	-108.40044999999998	-119.05255		-118.94754999999998	-118.41834999999992	-117.98374999999999	-119.08195	-118.75624999999991	-118.31475	-118.92094999999995	-114.21765000000005	-115.30165	-118.41544999999996	-119.16105000000005	-118.47404999999992	-119.2944500000001	-110.40404999999998	32.16965000000005	-111.40395000000001	-115.54335000000003	-118.24414999999999	-119.61924999999997	-118.97815000000003	-119.04155000000003	-119.24955	-119.16054999999994		-118.20214999999996	-119.16414999999995	-118.53444999999999
-118.17055000000005	-119.21955000000003	-119.91324999999995	-106.46244999999999	-119.39085	-117.85445000000004		-116.89014999999995	-113.40054999999995	-119.93934999999999	-115.39895000000001	-117.80465000000004	-114.80455000000006	-117.40395000000001	-118.36495000000002	-118.74194999999997	-116.55375000000004	-110.81674999999996	-117.99974999999995	-20.785549999999944	-108.38305000000003	-119.03795000000002		-118.12085000000002	-118.11624999999992	-117.51985000000002	-119.07375000000002	-118.49244999999996	-118.30854999999997	-118.83605	-109.69065	-115.28915000000006	-118.24775	-119.02375000000006	-118.46164999999996	-119.23235	-109.18574999999998	32.17214999999999	-107.23874999999998	-108.13774999999998	-117.77514999999994	-119.60035000000005	-118.96675000000005	-119.03415000000007	-119.24155000000007	-118.97074999999995		-118.18354999999997	-119.01895000000002	-118.51864999999998
-118.02684999999997	-119.20735000000002	-119.89044999999999	-102.05815000000007	-119.06475	-117.78805		-114.01435000000004	-111.54305	-119.92104999999992	-115.23675000000003	-117.35055	-114.72535000000005	-115.66134999999997	-116.12965000000008	-118.72794999999996	-116.53814999999997	-110.80774999999994	-117.98524999999995	-20.747349999999983	-108.37154999999996	-118.99414999999999		-118.10604999999998	-117.71605	-116.94684999999993	-119.01295000000005	-118.39774999999997	-118.29864999999995	-118.62074999999993	-109.66415000000006	-115.27055000000007	-117.67425000000003	-119.01025000000004	-118.07554999999991	-119.20415000000003	-109.15535	32.17475000000002	-106.26604999999995	-107.91465000000005	-117.25234999999998	-119.50504999999998	-118.76285000000007	-118.78865000000008	-119.12554999999998	-118.87675000000002		-117.69885	-119.00474999999994	-118.50125000000003
-117.97405000000003	-118.87175000000002	-119.62164999999993	-101.18615	-118.87865	-115.86415		-112.89194999999995	-109.78485	-119.90314999999998	-115.22565000000009	-117.33934999999997	-112.69835	-115.64675	-116.12075000000004	-118.57294999999999	-116.51435000000004	-110.79814999999996	-117.98055	0.1698500000001104	-108.34945000000005	-118.83815000000004		-118.05354999999997	-116.82174999999995	-116.93484999999998	-119.00135	-118.39094999999998	-118.29044999999996	-118.43214999999998	-105.85915	-104.12185	-117.05735000000004	-118.8868500000001	-117.70314999999994	-119.18145000000004	-108.50054999999998	32.17735000000005	-106.23185000000001	-104.32894999999996	-117.24164999999994	-119.48805000000004	-118.73545000000001	-118.77765	-119.11514999999997	-118.85585000000003		-117.68544999999995	-118.99185	-117.25545
-117.46884999999997	-118.86144999999999	-119.47694999999999	-100.44515000000001	-118.87115000000006	-115.84975000000009		-112.50234999999998	-109.77374999999995	-119.85154999999997	-115.22075000000007	-117.18224999999995	-111.51795000000004	-115.63615000000004	-116.10694999999998	-118.25834999999995	-116.48545000000001	-110.78615000000002	-117.89754999999991	2.5996500000001106	-108.29055000000005	-118.60555		-118.00684999999999	-115.88074999999992	-116.91994999999997	-118.94055000000003	-118.26884999999993	-118.28435000000002	-118.20814999999993	-101.74414999999999	-98.39515000000006	-117.04615000000001	-118.87355000000002	-117.67284999999993	-119.09475000000009	-104.75905	32.18005000000005	-106.20614999999998	-104.29624999999999	-117.05695000000003	-119.31995000000006	-118.40355	-118.76684999999998	-119.09794999999997	-118.84685000000002		-117.66335000000004	-118.97855000000004	-117.23545000000001
-117.16695000000004	-118.20254999999997	-119.46204999999998	-99.53805	-118.85245000000009	-115.54485		-112.35175000000004	-107.46654999999998	-119.83285000000001	-114.57545000000005	-116.98455000000001	-109.18555000000003	-115.55375000000004	-108.81015000000002	-118.10334999999998	-116.47355000000005	-108.45754999999997	-117.69494999999995	2.615350000000035	-67.34384999999997	-118.54835000000003		-117.75374999999997	-115.8450499999999	-116.91215	-118.93355000000008	-118.24804999999992	-118.27584999999999	-118.16065000000003	-101.73104999999998	-91.02205000000004	-116.92255	-118.86225000000002	-117.65224999999998	-118.90165000000002	-104.74234999999999		-104.64004999999997	-96.61385000000007	-117.03904999999997	-119.13604999999995	-118.39364999999998	-118.33625000000006	-118.82855000000006	-118.80184999999994		-117.15504999999996	-118.75215000000003	-115.77535
-117.14734999999996	-118.17105000000004	-119.41194999999993	-90.98215000000005	-118.84145000000001	-114.20625000000007		-112.28044999999997	-103.24744999999996	-119.77774999999997	-114.55695000000003	-116.83384999999998	-107.71725000000004	-115.54525000000001	-108.01205000000004	-118.01554999999996	-116.45354999999995	-107.53284999999994	-117.28805	2.641750000000002	-67.32884999999999	-118.50675000000001		-117.74614999999994	-115.65924999999993	-116.90104999999994	-118.92714999999998	-118.18354999999997	-118.18534999999997	-118.03764999999999	-101.71725000000004	-91.00205000000005	-116.91055000000006	-118.65365000000008	-117.37585000000001	-118.86305000000004	-104.0914499999999		-104.43324999999993	-78.34985000000006	-116.63184999999999	-119.00805000000003	-118.37965000000008	-118.32635000000005	-118.81714999999997	-118.79274999999996		-117.13184999999999	-118.74424999999997	-115.76594999999998
-88.13635	-117.93455000000006	-119.36964999999998	-90.96635000000003	-118.82625000000007	-114.19045000000006		-109.55664999999999	-103.23055	-119.74214999999992	-114.48715000000004	-116.82555000000002	-97.53915000000006	-115.53584999999998	-102.86234999999999	-118.00954999999999	-116.31285000000003	-107.52454999999998	-117.27644999999995	3.0517500000000837	-67.30484999999999	-118.29875000000004		-117.73884999999996	-114.58844999999997	-116.88905	-118.91665	-118.16864999999996	-118.09044999999992	-118.02305000000001	-101.40735000000006	-80.69685000000004	-116.88544999999999	-118.64255000000003	-116.93404999999996	-118.59075000000007	-104.05364999999995		-99.12924999999996	-78.34465	-115.50625000000002	-118.97915	-118.36455000000001	-118.30555000000004	-118.62135	-118.77724999999998		-117.12035000000003	-118.72635000000002	-106.31914999999992
-87.92134999999996	-117.18435	-119.31394999999998	-88.98585000000003	-118.75905	-112.74605000000008		-106.51265000000001	-101.72535000000005	-119.72254999999996	-114.30325000000005	-116.52544999999998	-96.22885000000008	-114.64855	-101.58175000000006	-117.99124999999992	-115.72765000000004	-105.46264999999994	-117.26634999999999	5.550550000000044	-67.29134999999997	-118.29264999999998		-117.73045000000002	-114.55624999999998	-116.62004999999999	-118.74125000000004	-117.80914999999993	-118.08254999999997	-117.61204999999995	-101.26985000000002	-72.95245	-116.57955000000004	-118.4846500000001	-116.51254999999992	-118.51505000000009	-102.49275		-97.81214999999997	-78.33844999999997	-115.23564999999996	-118.92475000000002	-118.24545	-118.29415000000006	-118.13855000000001	-118.66184999999996		-117.09945000000005	-118.62725	-91.19984999999997
-87.83245	-117.16745000000003	-119.29784999999993	-88.96424999999999	-118.65494999999999	-112.73405000000002		-106.47424999999998	-101.71034999999995	-119.70164999999997	-113.65695000000005	-116.36505	-89.52145000000007	-114.64044999999999	-101.56705	-117.97325000000001	-115.68835000000001	-105.45354999999995	-116.73854999999992	10.55415000000005	-67.27584999999999	-118.27234999999996		-116.91065000000003	-112.14284999999995	-116.59735	-118.69115	-117.69184999999993	-118.07484999999997	-117.60495000000003	-101.25695000000007	-72.89625000000001	-116.29475000000002	-118.47595000000001	-116.49104999999997	-118.47925000000009	-102.47204999999997		-96.92494999999997	-78.33325000000002	-114.30695000000003	-118.87565000000006	-118.15485000000001	-118.28695000000005	-118.11694999999997	-118.60624999999993		-115.32614999999998	-118.59704999999997	-86.48894999999993
-87.12365	-117.13975000000005	-119.05745000000002	-84.67675000000008	-118.35435000000007	-112.72455000000002		-106.23855000000003	-101.05095000000006	-119.69624999999996	-112.10315000000003	-116.34285	-89.50745000000006	-114.53145000000006	-101.54875000000004	-117.70335	-115.66115000000002	-105.41494999999998	-116.7155499999999	24.2346500000001	-61.78915000000006	-118.19005000000004		-116.89644999999996	-112.13144999999997	-116.53994999999998	-118.68275000000006	-117.67525	-117.15594999999996	-117.59294999999997	-93.71255000000008	-67.72255000000007	-116.27065000000005	-118.33545000000004	-116.07914999999991	-118.46135000000004	-102.44814999999994		-93.57385	-78.32675000000006	-113.56544999999994	-118.86554999999998	-118.08865000000003	-117.77814999999998	-118.09985000000006	-118.59584999999993		-115.31515000000002	-118.46285	-82.89054999999996
-87.09535000000005	-117.11474999999996	-118.98564999999996	-79.90025000000003	-118.34244999999999	-111.44585000000006		-105.82375000000002	-101.03054999999995	-119.68874999999991	-111.96555000000001	-115.61734999999999	-89.49245000000008	-112.55685000000005	-100.11475000000007	-117.49104999999997	-115.53354999999999	-105.38434999999993	-116.68314999999996	42.17185000000006	-61.409149999999954	-118.13905		-116.88255000000004	-111.77085	-116.03674999999998	-118.67075	-117.63384999999994	-117.14114999999993	-117.57954999999993	-93.68605000000002	-33.305650000000014	-115.77425000000005	-118.16665	-116.06714999999997	-118.19905000000006	-93.56975		-91.19504999999992	-78.32074999999998	-113.11124999999993	-118.64414999999997	-117.86565000000007	-117.76695000000007	-117.94115	-118.58865000000003		-115.27475000000004	-118.45614999999998	-75.79525000000001
-81.41465000000005	-116.48355000000004	-118.95474999999999	-79.87765000000002	-118.17155000000002	-109.51855		-105.73894999999993	-99.50575000000003	-119.67975000000001	-110.79455000000007	-114.93195000000003	-86.73554999999999	-112.53575000000001	-96.58685000000003	-117.30414999999994	-115.49535000000003	-105.36804999999993	-116.24754999999993	42.31485000000009	-61.38135	-118.05885		-116.00614999999993	-110.28414999999995	-116.02954999999997	-118.51864999999998	-117.62744999999995	-117.13085000000001	-117.21434999999997	-81.12925000000007	-33.28864999999996	-115.36135000000002	-117.95105000000001	-115.45285000000001	-118.18635000000006	-91.86034999999993		-83.26355000000001	-78.31394999999998	-113.03115000000003	-118.56494999999995	-117.85895000000005	-117.46675000000005	-117.74635	-118.55695000000003		-115.25924999999995	-118.44875000000002	-75.76074999999992
-81.35464999999999	-116.02625	-118.84674999999993	-76.12725	-118.04345	-108.66095000000007		-104.99715000000003	-99.49564999999996	-119.66384999999991	-110.68405000000007	-114.63554999999997	-86.05675000000008	-112.33365000000003	-96.57725000000005	-117.14814999999999	-113.75974999999994	-103.06655	-116.23884999999996	43.70535000000007	-61.353450000000066	-117.98765000000003		-115.99784999999997	-109.82565	-116.01054999999997	-118.50585000000001	-117.05394999999999	-117.03935000000001	-117.19544999999994	-81.11424999999997	-31.104150000000004	-115.31875000000002	-117.93725000000006	-115.14154999999994	-118.0453500000001	-91.84944999999993		-81.28864999999996	-78.30075	-112.22304999999994	-118.54485	-117.78655000000003	-117.35935000000006	-117.73154999999997	-118.54885000000002		-114.41805	-118.44034999999997	-37.35694999999998
-81.33595000000003	-115.71625000000006	-118.82864999999993	-71.89765	-117.91495000000009	-108.65084999999999		-104.28334999999993	-97.76175	-119.32475	-110.46905000000004	-114.62284999999997	-86.00825000000009	-111.89864999999998	-96.56505000000004	-117.14014999999995	-113.69285000000002	-103.04214999999999	-115.71194999999989	45.006950000000074	-61.33135000000004	-117.94044999999994		-115.88704999999993	-109.81314999999995	-115.68094999999994	-118.40555000000006	-116.66604999999993	-117.03094999999996	-116.86374999999998	-79.17115000000001	-3.533149999999978	-115.15105000000005	-117.93125000000009	-113.30165	-117.80715000000009	-90.20044999999993		-78.88574999999992	-78.28715	-111.73545000000001	-118.51954999999998	-117.73035000000004	-117.34635000000003	-117.47865000000002	-118.47154999999998		-114.40475000000004	-118.43025	-37.34794999999997
-65.91515000000004	-115.50855000000001	-118.49884999999995	-71.37245000000007	-117.90015000000005	-108.63915000000009		-103.67385000000002	-96.76305000000002	-119.26734999999996	-110.04385000000002	-114.59315000000004	-85.96025000000009	-111.87874999999997	-96.55124999999998	-117.12924999999996	-113.67624999999998	-102.98825	-115.47674999999992	60.82005000000004	-48.548650000000066	-117.92144999999994		-115.87535000000003	-106.75524999999993	-115.66284999999993	-118.39314999999999	-116.32844999999998	-117.02254999999991	-116.73825	-77.52535	-1.961149999999975	-114.85694999999998	-117.9221500000001	-113.22074999999995	-117.77835000000005	-90.17944999999997		-74.51284999999996	-78.20484999999996	-111.71955000000003	-118.48775	-117.71154999999999	-117.32805000000008	-116.88575000000003	-118.28824999999995		-112.21085000000005	-118.38885000000005	-26.365949999999998
-65.88025000000005	-115.49334999999996	-117.94394999999997	-70.40295000000003	-117.87795000000006	-105.82945000000007		-103.49664999999993	-95.53845000000001	-119.24294999999995	-110.03174999999999	-114.14454999999998	-85.93955000000005	-111.50684999999999	-96.53944999999999	-116.86944999999992	-113.45105000000001	-102.95884999999998	-115.23744999999997	63.32375000000002	-48.533250000000066	-117.90944999999999		-115.83875	-106.10924999999997	-114.75315	-118.38375000000008	-116.28704999999991	-117.01445000000001	-116.48924999999997	-77.51285000000007	0.010750000000030013	-113.86345000000006	-117.88405	-113.04854999999998	-117.4692500000001	-82.99844999999993		-66.12054999999998	-78.09545000000003	-110.69894999999997	-118.47215000000006	-117.69115	-115.85845000000006	-116.80075	-118.27594999999997		-112.17665	-118.36215000000004	-26.358549999999923
-65.80255	-115.48395000000005	-117.93364999999994	-70.18055000000004	-117.73335000000009	-105.23985000000005		-103.14654999999993	-93.49554999999998	-119.22285	-110.02115000000003	-114.13054999999997	-80.29635000000007	-111.48795000000007	-93.52235000000007	-116.68284999999992	-113.38485000000003	-97.54065000000003	-113.49204999999995	63.34055000000001	-48.50464999999997	-117.90194999999994		-114.98604999999998	-106.09524999999996	-113.85534999999993	-118.35585000000003	-116.27784999999994	-116.88514999999995	-116.48294999999996	-69.70605	0.01744999999993979	-113.85424999999998	-117.80425000000002	-113.03715	-117.04795000000001	-82.76974999999993		-63.10224999999991	-78.08704999999998	-109.67634999999996	-118.35185000000001	-117.44765000000007	-115.84845000000007	-116.49824999999998	-118.26924999999994		-109.98915	-118.35654999999997	-26.35005000000001
-51.43624999999997	-106.57405000000006	-117.92065000000002	-63.45765000000006	-117.55015000000003	-105.22285		-102.88274999999999	-92.80404999999996	-119.20914999999991	-109.85185000000001	-113.85035000000005	-80.24895000000004	-111.47005000000001	-93.04835000000003	-116.67575	-110.79885000000002	-92.50485000000003	-112.7526499999999	69.9221500000001	-48.48815000000002	-117.89044999999999		-114.93385	-104.4261499999999	-113.24495000000002	-118.22535000000005	-115.98024999999996	-116.70555000000002	-116.47074999999995	-69.69875000000002	0.025250000000028194	-113.21735000000001	-117.6644500000001	-112.99424999999997	-117.0195500000001	-81.81964999999991		-62.621749999999906	-78.07855000000006	-109.26075000000003	-118.22355000000005	-117.43664999999999	-115.73784999999998	-116.46924999999999	-118.03904999999997		-109.96865000000003	-118.23654999999997	-26.342249999999922
-51.411550000000034	-106.55685000000005	-117.90884999999992	-62.88364999999999	-117.46485000000007	-105.21225000000004		-102.86474999999996	-92.79395	-119.20144999999991	-109.84175000000005	-113.83534999999995	-71.09775000000002	-111.42714999999998	-86.64875000000006	-116.51824999999997	-110.73145	-92.47934999999995	-112.73284999999998	95.3551500000001	-41.56925000000001	-117.67504999999994		-114.92004999999995	-104.39094999999998	-112.74484999999993	-118.16805	-115.91634999999997	-116.68674999999996	-116.46105	-69.16895	0.03454999999996744	-113.19205	-117.64535000000001	-111.34015	-116.88335000000006	-81.73374999999999		-61.40464999999995	-78.06875000000002	-109.14845000000003	-118.09315000000004	-117.41015000000004	-115.42875000000004	-116.46154999999999	-117.87064999999996		-106.32674999999995	-118.22955000000002	-26.33224999999993
-50.78305	-106.47535000000005	-117.90094999999997	-62.86105000000009	-117.44635000000005	-102.62485000000004		-102.30345	-92.45455000000004	-119.15204999999992	-109.70845000000008	-113.66255000000001	-70.92375000000004	-111.40755000000001	-86.39385000000004	-116.4093499999999	-110.67295000000001	-92.44024999999999	-111.74414999999999	97.06275000000005	-41.55804999999998	-117.52044999999998		-113.80634999999995	-101.85934999999995	-112.73325	-118.14485000000002	-115.90445	-116.62774999999999	-115.62865	-69.14965000000007	0.04464999999993324	-112.86355000000003	-117.63175000000001	-110.54525000000001	-116.33405000000005	-80.77434999999991		-61.37024999999994	-78.06074999999998	-107.77694999999994	-117.87625000000003	-117.39335000000005	-115.20555000000002	-116.27184999999997	-117.86085000000003		-106.27895000000001	-117.92565000000002	-26.32364999999993
-50.76184999999998	-86.30775000000006	-117.73894999999993	-59.726150000000075	-117.24875000000009	-102.61695000000009		-101.60834999999997	-91.99985000000004	-119.13964999999996	-108.67635000000007	-113.56664999999998	-64.86685	-110.09635000000003	-86.38594999999998	-116.40174999999999	-110.58965	-92.42864999999995	-111.72824999999989		-41.546749999999975	-117.50954999999999		-113.65404999999998	-101.2970499999999	-112.44584999999995	-118.13815	-115.73244999999997	-116.62064999999996	-115.62074999999993	-69.12734999999998	0.05864999999994325	-112.66095000000007	-117.25605000000007	-110.53054999999995	-116.11225000000002	-80.74455		-58.59604999999999	-78.04854999999998	-107.75774999999999	-117.85035000000005	-117.35535000000004	-114.25305000000003	-115.64215000000002	-117.83894999999995		-101.85214999999994	-117.91534999999999	-26.307450000000017
-50.74815000000001	-84.54295000000002	-117.58465000000001	-54.38155000000006	-117.23964999999998	-100.84025000000008		-100.70455000000004	-90.64784999999995	-119.13074999999992	-107.84775000000002	-113.15065000000004	-61.43885	-110.07415000000003	-79.18455000000006	-116.3930499999999	-110.39604999999995	-92.36005	-111.7096499999999		-34.36805000000004	-117.49694999999997		-113.61225000000002	-101.28914999999995	-111.83744999999999	-118.12025000000006	-115.63934999999992	-116.09334999999999	-115.47624999999994	-69.08695	0.06954999999993561	-112.64535000000001	-117.01765	-110.31684999999993	-115.75715000000002	-80.13114999999993		-53.269849999999906	-77.61824999999999	-106.39845000000003	-117.83834999999999	-117.11505	-114.23374999999999	-115.59945000000005	-117.79004999999995		-101.37805000000003	-117.90004999999996	-26.09654999999998
-48.74654999999996	-84.52625	-117.42634999999996	-53.424150000000054	-117.12975000000006	-100.81995000000006		-97.58794999999998	-88.05274999999995	-119.07854999999995	-107.65335000000005	-112.14814999999999	-53.88135	-108.99035000000003	-79.17425000000003	-116.3749499999999	-110.25365	-91.58425	-111.3509499999999		-34.35075000000006	-117.48574999999994		-111.47995000000003	-101.28204999999991	-111.82055000000003	-118.09375	-115.42444999999998	-116.07245	-115.09225000000004	-62.563049999999976	2.009649999999965	-112.14285000000007	-116.98405000000002	-110.27564999999993	-113.90325000000007	-79.90814999999998		-49.01344999999992	-77.61104999999998	-104.11995000000002	-117.70645000000002	-116.77445	-113.94925	-115.51814999999999	-117.66485		-101.35924999999997	-117.80904999999996	-25.967449999999985
-47.774850000000015	-84.51245000000006	-117.14734999999996	-53.17695000000003	-116.90084999999999	-94.81315000000006		-96.09555	-85.24324999999999	-119.04014999999993	-107.63045	-111.85855000000004	-51.409850000000006	-108.52835000000005	-79.15075000000002	-116.36304999999993	-109.80894999999998	-89.72014999999999	-111.03644999999995		-34.34024999999997	-117.47604999999999		-111.45974999999999	-101.2739499999999	-111.79615000000001	-118.00274999999999	-115.19785000000002	-116.03104999999994	-115.08574999999996	-58.63824999999997	2.0258499999999913	-110.27274999999997	-116.8714500000001	-109.95354999999995	-113.88305000000003	-77.97874999999999		-47.99254999999994	-77.60424999999998	-104.07994999999994	-117.69905000000006	-116.69315000000006	-113.93655000000001	-114.88175000000001	-117.65284999999994		-96.33444999999995	-117.79935	-25.83254999999997
-47.75985000000003	-75.23464999999999	-117.01094999999998	-49.96935000000008	-116.87875000000008	-92.19715000000008		-95.53944999999999	-83.78385000000003	-119.03324999999995	-107.4330500000001	-111.80624999999998	-45.81295	-107.08005000000003	-76.83015	-116.34974999999997	-109.06804999999997	-89.70515	-110.84574999999995		-13.820749999999975	-117.46344999999997		-111.44015000000002	-101.26554999999996	-111.57884999999999	-117.99105000000009	-115.18514999999991	-115.83204999999998	-114.89445	-57.91095000000007	7.429250000000025	-109.57565	-116.85655000000008	-104.60994999999991	-113.64435000000003	-77.76995		-47.969049999999925	-77.59834999999998	-102.54904999999997	-117.59375	-116.37985000000003	-113.42065000000002	-114.87365	-117.53364999999997		-96.31955000000005	-117.79115000000002	-17.55295000000001
-47.50725	-72.70894999999996	-116.62374999999997	-40.78825000000006	-116.80415000000005	-92.18155000000002		-95.51895000000002	-81.37725	-118.92724999999996	-105.71025000000009	-111.73505	-42.662450000000035	-107.06025	-66.49525000000006	-116.12874999999997	-108.84765000000004	-89.68764999999996	-110.0710499999999		-13.80555000000004	-117.40494999999999		-111.31705	-98.8486499999999	-111.07444999999996	-117.93365000000006	-115.17014999999992	-115.82544999999993	-114.29644999999994	-57.88495	61.83624999999995	-109.26925000000006	-116.84505000000001	-104.44875000000002	-112.71175000000005	-77.43345		-46.92324999999994	-77.59175000000005	-99.74654999999996	-117.52925000000005	-116.35825	-113.36644999999999	-114.86265000000003	-117.52784999999994		-89.65265	-117.78075000000001	-0.9797499999999673
-45.914949999999976	-72.69425000000001	-116.34555	-36.41455000000008	-116.70075000000008	-92.16695000000004		-95.22375	-80.81804999999997	-118.92194999999992	-105.68975	-111.72664999999995	-41.27415000000008	-107.04404999999997	-63.763149999999996	-115.86694999999997	-107.03615000000002	-89.67525	-110.05684999999994		-13.795650000000023	-117.22154999999998		-111.30034999999998	-98.83434999999997	-111.06084999999996	-117.76885000000004	-114.92525	-115.80044999999996	-114.28314999999998	-57.68455000000006	72.18155000000002	-109.22865000000002	-116.70335	-104.42804999999998	-112.49435000000005	-70.29244999999992		-45.551649999999995	-77.45815000000005	-99.48675000000003	-117.35405000000003	-116.06835000000001	-113.34575000000007	-114.72424999999998	-117.51255000000003		-89.64115000000004	-117.70245	-0.0010499999999638021
-45.824749999999995	-70.43745000000001	-116.32864999999993	-34.49345000000005	-116.68295	-87.28195000000005		-92.74424999999997	-80.80224999999996	-118.86734999999999	-105.67515000000003	-111.48185000000001	-40.31985000000009	-107.03035	-54.97705000000008	-115.7902499999999	-105.84455000000003	-85.89684999999997	-109.18094999999994		-13.781150000000025	-117.20214999999996		-111.28694999999993	-97.79354999999998	-110.54034999999999	-117.75265000000002	-114.91474999999991	-115.48074999999994	-114.27404999999999	-47.847350000000006	72.19505000000004	-109.18285000000003	-116.65015000000005	-101.84334999999999	-112.47625000000005	-70.27254999999991		-44.527649999999994	-77.45304999999996	-98.97604999999999	-117.26985000000002	-116.02165000000002	-113.33654999999999	-114.54095000000007	-117.49614999999994		-89.62815	-117.69545000000005	0.005549999999971078
-37.91814999999997	-70.42365000000007	-116.07254999999998	-29.171350000000075	-116.52325000000008	-87.27365000000009		-92.73114999999996	-78.45995000000005	-118.81664999999998	-105.46645000000001	-111.33804999999995	-39.99655000000007	-106.13215000000002	-54.93745000000001	-115.78094999999996	-105.81534999999997	-85.37625000000003	-109.16395		-12.199950000000058	-117.12045		-110.54354999999998	-97.3640499999999	-110.37045	-117.74715000000003	-114.88124999999991	-115.47454999999991	-113.97865000000002	-47.82395000000008	72.21105	-108.24805000000003	-116.53965000000005	-101.20234999999991	-112.4248500000001	-70.25774999999999		-42.70494999999994	-77.44745	-97.12895000000003	-117.22244999999998	-115.93135000000007	-112.79185000000007	-114.50435000000004	-117.48664999999994		-89.61675000000002	-117.42684999999994	0.011849999999981264
-36.87985000000003	-69.57804999999996	-115.94914999999992	-29.15975000000003	-116.28155000000004	-87.21595000000002		-92.64634999999998	-74.19335000000001	-118.7354499999999	-104.90795000000003	-111.19065	-39.9819500000001	-105.66255000000001	-46.356750000000034	-115.63004999999998	-105.80605000000003	-85.36365	-109.09994999999992		-12.192350000000033	-117.10984999999994		-110.47545000000002	-97.32114999999999	-110.11644999999999	-117.72565000000009	-114.70944999999995	-115.46735000000001	-113.96884999999997	-47.805650000000014	81.20814999999993	-108.23654999999997	-116.21945000000005	-101.19454999999994	-112.2482500000001	-68.57804999999996		-42.692249999999945	-77.44074999999998	-97.09114999999997	-117.14155000000005	-115.66404999999997	-112.77864999999997	-114.49305000000004	-117.43335000000002		-89.59955000000002	-117.41854999999998	0.01994999999999436
-8.871849999999995	-69.56764999999996	-115.79194999999993	-26.349050000000034	-116.27345000000003	-85.33145000000002		-91.76734999999996	-68.44944999999996	-118.66424999999992	-104.67875000000004	-110.52494999999999	-31.63785000000007	-105.56135000000006	-41.86874999999998	-115.61374999999998	-105.34664999999995	-85.34224999999992	-108.68954999999994		-12.135650000000055	-116.96825000000001		-109.72545000000002	-97.30314999999996	-110.08924999999999	-117.48975000000007	-114.40265	-115.45854999999995	-113.70415000000003	-47.02895000000001	81.24384999999995	-108.22104999999999	-116.2124500000001	-101.18324999999993	-112.22975000000008	-68.55594999999994		-42.67984999999999	-77.43245000000002	-96.25284999999997	-117.13085000000001	-115.55835000000002	-112.76495	-114.47424999999998	-117.42764999999997		-89.55475000000001	-117.39255000000003	0.025350000000003092
-0.003350000000068576	-69.54034999999999	-115.53474999999992	-26.332449999999994	-116.13265000000001	-85.31375000000003		-91.59524999999996	-68.22974999999997	-118.64445	-104.67045000000007	-110.51194999999996	-25.667350000000056	-104.18595000000005	-27.898750000000064	-115.58465000000001	-105.01824999999997	-85.33024999999998	-108.66744999999992		-12.118850000000066	-116.69915000000003		-109.70695	-96.2671499999999	-110.07094999999993	-117.38085000000001	-114.36024999999995	-115.44965000000002	-113.68925000000002	-39.385650000000055	103.82814999999994	-107.20585000000005	-116.11325	-101.14934999999991	-110.40275000000008	-68.4727499999999		-38.04494999999997	-77.42515000000003	-94.66385000000002	-117.00655000000006	-115.23865	-112.34974999999997	-113.57735000000002	-117.41684999999995		-89.17735000000005	-117.36495000000002	0.032150000000001455
0.0014499999999770807	-68.81984999999997	-115.02064999999993	-20.47225000000003	-116.11535000000003	-77.74025000000006		-91.11495000000002	-66.67484999999999	-118.60724999999991	-104.65465000000006	-110.27835000000005	-15.524150000000077	-104.14454999999998	-19.502749999999992	-115.19224999999994	-104.99365	-84.02175	-108.31394999999998		-12.03245000000004	-116.64694999999995		-109.66554999999994	-96.2558499999999	-109.78084999999999	-117.36665000000005	-114.16314999999997	-115.00855000000001	-113.68025	-39.37475000000006	103.83974999999998	-105.75125000000003	-116.01135	-100.27884999999992	-110.3039500000001	-66.28654999999992		-37.03575000000001	-77.41375000000005	-93.21325000000002	-116.91735000000006	-115.21675000000005	-112.10325	-112.38954999999999	-117.26114999999993		-89.15994999999998	-117.16234999999995	0.037950000000023465
0.005750000000034561	-68.80894999999998	-114.62234999999998	-19.605150000000094	-115.95405000000005	-77.72985000000006		-91.08924999999999	-65.72535000000005	-118.59875	-104.63355000000001	-109.63075000000003	-12.041850000000068	-102.77004999999997	-19.493350000000078	-115.17904999999996	-103.70725000000004	-80.99365	-108.29564999999991		2.3264500000000226	-116.59334999999999		-108.95055000000002	-96.23534999999993	-109.76755000000003	-117.23554999999999	-113.60095000000001	-114.99635	-112.79194999999993	-39.35845000000006	107.18134999999995	-105.38895000000002	-115.86805000000004	-99.61764999999991	-110.18605000000002	-66.27224999999999		-32.92604999999992	-71.20294999999999	-90.93835000000001	-116.83865000000003	-115.18984999999998	-112.09615000000008	-112.37975000000006	-117.13934999999992		-89.14845000000003	-117.15075000000002	0.051050000000032014
0.009850000000028558	-68.79444999999998	-114.09714999999994	-17.239250000000084	-115.92945000000009	-77.68015000000003		-90.82904999999994	-63.97855000000004	-118.28985	-104.39095000000009	-109.46005000000002	-12.019150000000081	-102.42394999999999	-2.5086499999999887	-115.15964999999994	-103.22434999999996	-80.96404999999993	-107.13214999999991		2.3433499999999867	-116.53115000000003		-108.90504999999996	-95.80334999999991	-109.74844999999993	-117.22135000000003	-113.09595000000002	-114.93025	-112.78404999999998	-34.29465000000005	109.62424999999996	-104.74095	-115.68555000000003	-97.30464999999992	-109.63425000000007	-66.26074999999992		-30.437450000000013	-71.18725000000006	-89.59334999999999	-116.74205000000006	-115.00155000000007	-111.66404999999997	-111.66944999999998	-117.01384999999993		-87.91665	-117.13824999999997	14.639250000000061
0.013950000000022555	-68.78415000000007	-114.06944999999996	-12.650250000000028	-115.91025000000002	-76.03395		-90.66345000000001	-63.44354999999996	-118.11654999999996	-103.95564999999999	-109.44484999999997	-2.660850000000096	-102.40735000000006	-2.4895500000000084	-115.14675	-102.73405000000002	-80.94915000000003	-106.0968499999999		4.87315000000001	-116.41684999999995		-108.89125000000001	-95.75704999999994	-109.73365000000001	-117.20075000000008	-112.88614999999993	-114.90985	-112.51014999999995	-30.571950000000015	109.64784999999995	-104.71215000000007	-115.64435000000003	-97.28764999999999	-108.01935000000003	-66.24244999999996		-23.191149999999993	-44.55174999999997	-89.57544999999993	-116.64274999999998	-114.61014999999998	-111.28724999999997	-110.99715000000003	-116.94375000000002		-65.07015000000001	-117.06825000000003	37.758550000000014
0.01824999999996635	-68.76364999999998	-112.30975000000001	-8.025450000000092	-115.70305000000008	-76.02505000000008		-90.50564999999995	-63.20444999999995	-118.10754999999995	-103.84815000000003	-109.12414999999999	-0.00645000000008622	-102.39655000000005	-0.0007500000000391083	-115.14074999999991	-102.20024999999998	-80.90474999999992	-104.99254999999994		4.8937499999999545	-116.23325		-108.88075000000003	-94.63014999999996	-109.36614999999995	-117.18135000000007	-112.21944999999994	-114.11674999999991	-112.19854999999995	-30.561149999999998	109.67435	-104.65375000000006	-115.57635000000005	-94.93934999999999	-107.9982500000001	-65.6439499999999		-16.71894999999995	-41.63004999999998	-88.45534999999995	-116.61154999999997	-114.57704999999999	-111.08895000000007	-110.98734999999999	-116.92944999999997		-50.41184999999996	-116.98014999999998	64.47315000000003
0.022649999999998727	-66.84334999999999	-112.29964999999993	-6.687650000000076	-115.68795	-76.01715000000002		-90.33814999999993	-63.172450000000026	-118.05115	-102.84455000000003	-108.16925000000003	-0.0024500000000671207	-102.37625000000003	0.0027499999999918145	-115.13074999999992	-102.18084999999996	-77.99734999999998	-103.63614999999993		4.9094499999999925	-116.05134999999996		-108.86415	-93.32664999999997	-108.60484999999994	-117.16965000000005	-111.98374999999999	-114.09264999999994	-111.65035	-30.521550000000047		-104.59384999999997	-115.55555000000004	-93.04885000000002	-106.98205000000007	-64.44994999999994		-9.959949999999935	-40.80965000000003	-86.31145000000004	-116.54555000000005	-113.83794999999998	-110.56915000000004	-110.51054999999997	-116.84654999999998		-50.15874999999994	-116.86064999999996	94.13695000000007
0.0272499999999809	-66.83455000000004	-112.28755000000001	-4.73905000000002	-115.67285000000004	-75.98985000000005		-90.12524999999994	-60.91795000000002	-118.03165000000001	-102.8089500000001	-108.16004999999996	0.0008499999999003194	-97.02175	0.006049999999959255	-114.87624999999991	-101.66335000000004	-74.87074999999993	-103.6113499999999		4.922649999999976	-116.04075		-108.72214999999994	-93.30784999999992	-108.09694999999999	-117.14515000000006	-111.75714999999991	-114.08145000000002	-111.40654999999992	-27.378150000000005		-103.33865000000003	-115.3424500000001	-91.53554999999994	-106.59725000000003	-64.41954999999996		-8.643249999999966	-40.80465000000004	-86.28985	-116.51004999999998	-113.78845000000001	-110.55915000000005	-110.20865000000003	-116.83844999999997		-46.66395	-116.85355000000004	105.95185000000004
0.03205000000002656	-66.82175000000007	-112.17054999999993	-4.01215000000002	-115.57045000000005	-75.96615000000008		-89.99365	-60.69394999999997	-118.02074999999991	-101.52485000000001	-107.91845	0.00444999999990614	-94.94735000000003	0.009149999999976899	-114.86844999999994	-100.99225000000001	-74.86325	-103.5982499999999		4.967149999999947	-115.91964999999993		-108.70425	-92.35854999999992	-107.76054999999997	-117.13335000000006	-111.32054999999991	-114.06904999999995	-109.66904999999997	-27.358850000000075		-103.32685000000004	-115.19685000000004	-91.51194999999996	-102.32765000000006	-57.50254999999993		-8.626449999999977	-40.36005	-85.24815000000001	-116.37144999999998	-113.62144999999998	-110.54365000000007	-108.63155000000006	-116.83024999999998		-43.21915000000001	-116.84585000000004	105.96545000000003
0.03774999999995998	-66.80595000000005	-112.15424999999993	-0.001150000000052387	-115.46305000000007	-73.83945000000006		-89.67394999999999	-60.27435000000003	-117.99374999999998	-98.65375000000006	-107.70155	0.007749999999987267	-94.63695000000007	0.01274999999998272	-114.72114999999997	-100.95195000000001	-74.85495000000003	-102.83104999999989		5.08764999999994	-115.57024999999999		-107.65075000000002	-92.33944999999994	-107.65755000000001	-117.06705	-111.30795	-113.94094999999993	-108.27025000000003	-20.35615000000007		-102.25874999999996	-115.12885000000006	-89.77504999999996	-101.89325000000008	-57.48764999999992		-6.313249999999925	-39.76305000000002	-84.76345000000003	-116.20645000000002	-113.39325000000008	-109.17965000000004	-107.91674999999998	-116.78435000000002		-43.167749999999955	-116.83794999999998	105.97564999999997
0.043350000000032196	-63.61345000000006	-112.14374999999995	0.0030499999999165084	-115.43215000000009	-73.80515000000003		-89.60135000000002	-60.24615000000006	-117.97384999999997	-98.2532500000001	-107.33444999999995	0.011249999999904503	-94.44394999999997	0.016250000000013642	-114.54444999999998	-99.03205000000003	-72.61804999999993	-102.81444999999997		5.514450000000011	-115.56264999999996		-107.55975000000001	-90.69714999999997	-107.64544999999998	-116.94975	-111.18454999999994	-113.67904999999996	-107.84365000000003	-17.866550000000075		-102.23935000000006	-114.96275000000003	-86.64154999999994	-101.28275000000008	-52.850149999999985		-6.2961500000000115	-39.70495000000005	-77.51525000000004	-116.18545000000006	-113.07895000000008	-109.17095000000006	-106.22135000000003	-116.62924999999996		-34.71905000000004	-116.82865000000004	106.52825000000007
0.05295000000000982	-63.60265000000004	-111.79694999999992	0.006549999999947431	-115.36525000000006	-71.17585000000008		-89.05124999999998	-60.231250000000045	-117.9161499999999	-97.9896500000001	-106.97905000000003	0.014749999999935426	-93.02155000000005	0.019450000000006185	-114.53744999999992	-98.24255000000005	-72.60045000000002	-102.62294999999995		5.526650000000018	-115.55065000000002		-106.22505000000001	-90.25144999999998	-106.42864999999995	-116.82745	-111.16594999999995	-113.66615000000002	-107.10964999999999	-17.84145000000001		-102.18345	-114.64055000000008	-84.90504999999996	-101.1200500000001	-52.82794999999999		-6.264249999999947	-39.69754999999998	-76.70915000000002	-116.04634999999996	-112.49135000000001	-109.16275000000007	-106.19285000000002	-116.38114999999993		-34.35934999999995	-116.81025	110.28494999999998
0.06314999999995052	-63.591049999999996	-111.76874999999995	0.01024999999992815	-115.10104999999999	-70.25165000000004		-88.46304999999995	-59.86104999999998	-117.76374999999996	-97.95105000000001	-106.96955000000003	0.018049999999902866	-92.98975000000007	0.022849999999948523	-114.52974999999992	-97.62784999999997	-71.15224999999998	-102.43224999999995		5.537249999999972	-115.41835000000003		-106.21225000000004	-89.3613499999999	-105.45534999999995	-116.81574999999998	-111.15494999999999	-112.60674999999992	-107.10284999999999	-12.289850000000001		-102.17034999999998	-114.55585000000008	-78.62064999999996	-101.1001500000001	-52.796949999999924		-6.25324999999998	-39.692049999999995	-76.69624999999996	-116.02274999999997	-112.47795000000008	-109.15265	-103.07965000000002	-116.33164999999997		-34.34945000000005	-116.80295000000001	112.65944999999999
0.12474999999994907	-63.580749999999966	-111.27244999999994	0.013749999999959073	-115.09145000000001	-69.65465000000006		-83.75474999999994	-56.53795000000002	-117.67394999999999	-97.68355000000008	-106.94994999999994	0.021649999999908687	-90.21704999999997	0.026149999999915963	-114.42834999999991	-97.58725000000004	-68.51485000000002	-102.35884999999996		5.569949999999949	-115.31684999999993		-106.19775000000004	-89.3491499999999	-104.84064999999998	-116.80695000000003	-110.77654999999993	-112.58465000000001	-107.08754999999996	-12.28105000000005		-99.51864999999998	-114.54695000000004	-76.74754999999993	-100.26695000000007	-51.50164999999993		-6.222549999999956	-39.68405000000007	-76.68174999999997	-115.97114999999997	-112.43844999999999	-108.43565000000001	-103.06984999999997	-116.31285000000003		-34.33495000000005	-116.70574999999997	112.66755
10.893850000000043	-63.53575000000001	-109.99434999999994	0.01754999999991469	-115.07775000000004	-69.64134999999999		-83.30984999999998	-49.403749999999945	-117.66544999999996	-95.49845000000005	-106.27805000000001	0.02544999999997799	-87.99265000000003	0.029749999999921783	-114.34314999999992	-97.57614999999998	-68.49914999999999	-99.7182499999999		8.02514999999994	-115.30565000000001		-100.85995000000003	-89.33534999999995	-104.82414999999992	-116.69905000000006	-110.75794999999994	-112.57664999999997	-107.07844999999998	-1.4678499999999985		-99.50575000000003	-114.46375	-75.04004999999995	-100.00815	-50.63495		-6.207549999999969	-39.67835000000002	-74.58015	-115.84995000000004	-111.99395000000004	-108.42285000000004	-103.05815000000007	-116.29494999999997		-34.30875000000003	-116.55415000000005	119.36464999999998
10.917249999999967	-62.541650000000004	-109.91094999999996	0.02154999999993379	-114.91365000000008	-69.62765000000002		-83.23074999999994	-49.39345000000003	-117.6208499999999	-95.49035000000003	-106.01125000000002	0.030049999999960164	-86.24075000000005	0.033349999999927604	-114.29564999999991	-97.55084999999997	-68.47005000000001	-98.16594999999995		8.038249999999948	-115.27255000000002		-100.06235000000004	-89.30964999999992	-104.09244999999999	-116.68285000000003	-110.51074999999992	-112.56234999999992	-107.07204999999999	-1.4615499999999884		-98.37185	-114.42285000000004	-73.99704999999994	-99.48025000000007	-50.56434999999999		-6.195150000000012	-39.67044999999996	-74.57385	-115.66094999999996	-111.70895000000007	-108.20275000000004	-103.02515000000005	-116.28125		-32.10424999999998	-116.46334999999999	119.41404999999997
19.729849999999942	-62.52645000000007	-109.31234999999992	0.02575000000001637	-114.68425000000002	-68.60115000000008		-83.05165	-48.076149999999984	-117.57224999999994	-95.48005	-105.51475000000005	0.03464999999994234	-86.23125000000005	0.03714999999999691	-114.28805	-96.11884999999995	-67.98055	-97.69344999999998		8.047550000000001	-115.26104999999995		-97.52265	-88.93205	-103.89324999999997	-116.65084999999999	-110.29414999999995	-112.55345	-106.43484999999998	0.3095499999999447		-98.35815000000002	-113.94295	-72.40204999999992	-98.61395000000005	-50.541349999999966		-6.0181499999999915	-39.66295000000002	-74.38284999999996	-115.53625	-111.40134999999998	-107.24405000000002	-102.48175000000003	-116.16305		-32.07235000000003	-116.45584999999994
19.923350000000028	-62.50585000000001	-108.95274999999992	0.03024999999990996	-114.40165000000002	-67.07725000000005		-74.49484999999993	-45.91345000000001	-117.55854999999997	-95.15935000000002	-105.20524999999998	0.040549999999939246	-86.21545000000003	0.0415499999999156	-114.27834999999993	-95.67264999999998	-66.79634999999996	-97.68054999999993		8.058350000000019	-115.24445000000003		-89.99595	-87.55734999999993	-103.87074999999993	-116.60275000000001	-110.12754999999993	-111.48794999999996	-105.39395000000002	0.3276499999999487		-98.00705000000005	-113.93145000000004	-71.48164999999995	-98.60125000000005	-49.520149999999944		-5.291549999999916	-39.624450000000024	-74.23744999999997	-115.30345	-111.38935000000004	-106.75575000000003	-102.46365000000003	-116.15705000000003		-32.05195000000003	-116.38885000000005
29.30664999999999	-62.49185	-108.94454999999994	0.034350000000017644	-114.39405	-67.06855000000007		-68.58955000000003	-44.140949999999975	-117.43475000000001	-94.79145000000005	-104.78594999999996	0.04794999999990068	-86.19164999999998	0.0454499999999598	-114.24444999999992	-94.66274999999996	-59.47545000000002	-97.67004999999995		8.086749999999938	-115.07764999999995		-89.95925	-87.5547499999999	-102.04324999999994	-116.46605	-109.01954999999998	-111.47145	-104.93645000000004	2.4056499999999232		-95.93335000000002	-113.76745000000005	-71.13524999999993	-98.53255000000001	-43.43615		-5.255349999999908	-39.618150000000014	-71.63794999999993	-115.28735000000006	-110.97005000000001	-106.35564999999997	-102.44545000000005	-116.02474999999993		-32.032550000000015	-116.37255000000005
29.319549999999936	-61.62895000000003	-108.92994999999996	0.039049999999974716	-114.37755000000004	-67.05754999999999		-68.42124999999999	-42.20495000000005	-117.42845	-94.7790500000001	-104.07204999999999	0.059149999999931424	-86.12185	0.050349999999980355	-113.85104999999999	-94.29044999999996	-58.39855	-97.63824999999997		15.03634999999997	-114.87874999999997		-89.92165	-87.55184999999994	-102.03274999999996	-116.46075000000008	-109.00374999999997	-111.03884999999991	-104.58685000000003	2.4237499999999272		-95.85845000000006	-113.70435000000009	-70.68184999999994	-96.99515000000008	-43.400249999999915		-2.62824999999998	-34.49445000000003	-64.12834999999995	-115.13675	-110.95245	-105.87745000000007	-101.85445000000004	-116.01004999999998		-31.197750000000042	-116.35474999999997
29.353150000000028	-61.60265000000004	-108.66554999999994	0.04474999999990814	-114.17615	-66.99465000000009		-68.39314999999999	-42.18674999999996	-117.42284999999993	-94.7636500000001	-103.64625000000001	0.07744999999999891	-83.59775000000002	0.055749999999989086	-113.84354999999994	-92.48164999999995	-58.38905	-97.61564999999996		15.047149999999988	-114.83685000000003		-89.90835000000004	-87.54904999999997	-102.02305000000001	-116.44915000000003	-108.86325	-111.03264999999999	-104.55345	2.4622499999999263		-95.84244999999999	-113.68415000000005	-64.34154999999998	-96.97935000000007	-39.76114999999993		-2.6176499999999123	-17.189250000000015	-61.940650000000005	-115.04124999999999	-110.58605	-104.35025000000007	-101.83535000000006	-115.93734999999992		-26.45365000000004	-116.33725000000004
35.99234999999999	-61.589950000000044	-108.64765	0.0494499999999789	-114.16375000000005	-65.60575000000006		-67.33714999999995	-42.13615000000004	-117.31994999999995	-94.74875000000009	-102.98164999999995	0.42174999999997453	-82.89994999999999	0.06324999999992542	-113.25635	-92.29234999999994	-58.379749999999945	-96.71774999999991		15.070349999999962	-114.67965000000004		-87.24734999999998	-87.5429499999999	-102.01374999999996	-116.39335000000005	-108.29714999999999	-111.00484999999992	-104.30274999999995	8.571450000000027		-93.47995000000003	-113.5607500000001	-62.923850000000016	-96.82225000000005	-39.5710499999999		-0.00444999999990614	-17.18055000000004	-61.93094999999994	-114.99815000000001	-110.29875000000004	-104.33235000000002	-101.79965000000004	-115.91714999999999		-26.420849999999973	-116.26184999999998
36.53944999999999	-61.57065	-108.59455000000003	0.05664999999999054	-113.94785000000002	-65.58755000000008		-65.04845	-40.51405	-117.31094999999993	-94.51035000000002	-102.96934999999996	4.576249999999959	-82.84875	0.07134999999993852	-113.07164999999998	-91.06475	-58.359449999999924	-96.69854999999995		15.087850000000003	-114.67115000000001		-87.19655	-87.53824999999995	-101.99725000000001	-116.37785000000008	-108.21294999999998	-110.99225000000001	-103.69584999999995	8.582949999999983		-93.46325000000002	-113.53995000000009	-62.07824999999991	-95.86835000000008	-31.909149999999954		-0.0009499999999889042	-17.140150000000062	-60.82605000000001	-114.90864999999997	-110.28655000000003	-104.28575000000001	-101.53825000000006	-115.90514999999994		-26.39134999999999	-116.19134999999994
45.31205	-54.40485000000001	-108.35704999999996	0.06664999999998145	-113.93275000000006	-65.57465000000002		-64.46494999999993	-39.80214999999998	-117.29644999999994	-93.51105000000007	-102.35915	17.248249999999985	-76.27994999999999	0.07724999999993543	-113.06374999999991	-89.57124999999996	-55.23924999999997	-96.45604999999989		15.129549999999995	-114.65314999999998		-86.19105000000002	-87.53224999999998	-101.98005	-116.36835000000008	-107.23894999999993	-109.83174999999994	-103.68655000000001	8.606049999999982		-92.54145000000005	-113.18635000000006	-62.05084999999997	-94.04815000000008	-31.884649999999965		0.002250000000003638	-13.979649999999992	-59.59315000000004	-114.83015	-110.23825	-102.71625000000006	-94.26115000000004	-115.81054999999992		-25.46855000000005	-115.95704999999998
45.34304999999995	-54.397249999999985	-108.25914999999998	0.6551499999999351	-113.73765000000003	-62.524850000000015		-64.36484999999993	-39.22434999999996	-117.21664999999996	-93.47784999999999	-102.34685000000002	28.55054999999993	-74.81705	0.08505000000002383	-112.57904999999994	-89.19804999999997	-55.23045000000002	-95.37074999999993		30.55435	-114.36934999999994		-86.17864999999995	-84.4270499999999	-101.34354999999994	-116.27735000000007	-106.33714999999995	-109.39125000000001	-101.62715000000003	17.968650000000025		-92.50265000000002	-113.17755	-57.21944999999994	-93.44945000000007	-29.878849999999943		0.005350000000021282	-12.865549999999985	-53.23595	-114.76855	-110.22165000000007	-102.70805000000007	-92.80455000000006	-115.80444999999997		-25.459249999999997	-115.95114999999998
52.72714999999994	-54.38515000000007	-108.05644999999993	2.0589499999999816	-113.72255000000007	-59.016950000000065		-63.94674999999995	-38.87194999999997	-117.19475	-92.51555000000008	-101.59844999999996	30.345350000000053	-74.80935	0.09334999999998672	-112.43784999999991	-88.01855	-55.21614999999997	-95.23854999999992		30.572649999999953	-114.35225000000003		-86.14014999999995	-84.41534999999999	-101.03205000000003	-116.26055000000008	-105.88734999999997	-109.10564999999997	-100.20884999999998	17.98815000000002		-91.88635	-113.16915000000006	-55.852750000000015	-93.43705	-29.235349999999926		0.008350000000064028	-11.192549999999983	-51.33164999999997	-114.71635000000003	-108.58465000000001	-102.08685000000003	-92.77525000000003	-115.79345		-25.446050000000014	-115.94155
52.75345000000004	-40.26405	-108.04485	2.356049999999982	-113.71154999999999	-59.00135		-63.67234999999994	-37.611549999999966	-117.18844999999999	-92.50995	-101.32505000000003		-74.57984999999996	0.14514999999994416	-112.42804999999998	-87.79534999999998	-54.668049999999994	-94.70594999999992		38.364349999999945	-114.22254999999996		-86.11945000000003	-84.38884999999993	-101.00294999999994	-116.07315000000006	-105.38784999999996	-109.07034999999996	-99.94785000000002	18.241449999999986		-91.68095000000005	-113.13705000000004	-53.72645	-93.41925000000003	-29.217949999999973		0.011150000000043292	-10.790250000000015	-47.50654999999995	-114.54984999999999	-107.60924999999997	-102.07065	-92.52134999999998	-115.78694999999993		-16.234249999999975	-115.75085000000001
57.41854999999998	-40.25604999999996	-107.95555000000002	6.159049999999979	-113.69665000000009	-58.98855000000003		-63.01035000000002	-36.564449999999965	-117.08015	-92.50245000000007	-101.22815000000003		-73.03465000000006	0.47554999999999836	-112.27744999999993	-86.90004999999996	-54.65684999999996	-94.69385		38.397050000000036	-114.21315000000004		-85.47424999999998	-84.37714999999992	-100.80615	-115.95755000000008	-105.31524999999999	-109.05914999999993	-99.92105000000004	36.767349999999965		-91.65485000000001	-112.83085000000005	-52.99154999999996	-93.40665000000001	-23.572649999999953		0.014350000000035834	-5.51864999999998	-46.15165000000002	-114.50014999999996	-107.38705000000004	-102.05475000000001	-92.18405000000007	-115.77634999999998		-16.22645	-115.74294999999995
63.08024999999998	-35.12925000000007	-107.54324999999994	6.169649999999933	-113.34455000000003	-51.72275000000002		-58.03334999999993	-35.09195	-116.94324999999992	-91.98515000000009	-100.80935		-71.47405000000003	13.264149999999972	-112.26914999999997	-86.07365000000004	-53.64684999999997	-93.98664999999994		38.41515000000004	-114.20185000000004		-85.46524999999997	-84.34384999999997	-99.68724999999995	-115.93425000000002	-105.30264999999997	-108.56624999999997	-99.89255000000003	39.26314999999988		-91.38504999999998	-112.6436500000001	-49.79665	-93.22365000000002	-23.543749999999932		0.017249999999989996	-5.513649999999984	-41.95304999999996	-114.48424999999997	-107.35154999999997	-101.06455000000005	-85.65814999999998	-115.76395000000002		-16.219150000000013	-115.72945000000004
64.25644999999997	-35.116949999999974	-107.17975000000001	7.699549999999931	-113.33654999999999	-51.70785000000001		-57.63284999999996	-34.028850000000034	-116.68964999999992	-91.84585000000004	-100.79875000000004		-71.46114999999998	13.281650000000013	-112.25495000000001	-86.05825000000004	-53.63895000000002	-93.97555		38.44055000000003	-113.89554999999996		-83.68655000000001	-83.72014999999999	-99.26704999999993	-115.91345000000001	-105.28644999999995	-108.46465	-99.74394999999993	40.35974999999996		-91.19945000000007	-112.41675000000009	-44.00234999999998	-92.74105000000009	-21.879549999999995		0.02035000000000764	-5.507249999999999	-41.93984999999998	-114.44574999999998	-106.22395000000006	-101.04725000000008	-84.88004999999998	-115.69735000000003		-16.21214999999995	-115.72095000000002
77.72555	-34.996650000000045	-106.35964999999999	8.49854999999991	-113.31664999999998	-44.34985000000006		-57.11564999999996	-33.36085000000003	-116.68014999999991	-91.83585000000005	-100.27255000000002		-70.87955	13.289549999999963	-112.18034999999998	-85.61265000000003	-53.633050000000026	-93.95814999999993			-113.85064999999997		-82.04395	-83.54514999999992	-99.03514999999993	-115.81705	-105.26954999999998	-108.43525	-99.73604999999998	45.14954999999998		-90.91854999999998	-112.40715	-42.64895000000001	-91.52085	-21.814449999999965		0.023450000000025284	-4.707549999999969	-41.503150000000005	-114.42115000000001	-106.20884999999998	-101.03925000000004	-82.10895000000005	-115.56115		-16.202850000000012	-115.71495000000004
96.79504999999995	-34.98625000000004	-106.28444999999999	12.865049999999997	-112.64675	-37.95794999999998		-56.91694999999993	-33.34214999999995	-116.67404999999997	-91.62004999999999	-98.40824999999995		-68.72145	22.644149999999968	-111.43655000000001	-83.93705	-53.61704999999995	-93.01604999999995			-113.79914999999994		-82.03514999999993	-83.40535	-98.99635	-115.73055	-104.53184999999996	-107.85034999999993	-99.72455000000002	46.15944999999999		-90.90224999999998	-112.30375000000004	-42.06784999999991	-91.4964500000001	-19.480049999999892		0.026950000000056207	-3.462150000000065	-39.87754999999993	-114.26234999999997	-106.17804999999998	-101.02864999999997	-80.35845000000006	-115.51654999999994		-16.192750000000046	-115.64374999999995
98.04885000000002	-34.952049999999986	-105.87964999999997	16.53094999999996	-112.44285000000002	-37.949550000000045		-56.13614999999993	-23.579050000000052	-116.62774999999999	-91.05815000000007	-98.39694999999995		-68.70715000000007	29.46645000000001	-111.42874999999992	-83.92714999999998	-53.27094999999997	-92.9990499999999			-113.10685000000001		-82.02845000000002	-83.04984999999999	-97.53364999999997	-115.67135000000007	-104.52044999999998	-107.45714999999996	-99.12574999999993			-90.55775000000006	-112.0077500000001	-36.57894999999996	-90.82085000000006	-19.29564999999991		0.030750000000011823	-3.4573500000000195	-39.51004999999998	-114.23704999999995	-106.16135000000008	-101.00755000000004	-78.08024999999998	-115.50654999999995		-16.181249999999977	-115.63635
98.06524999999999	-26.637950000000046	-105.25675000000001	23.374849999999924	-112.32845000000009	-36.23135000000002		-56.11405000000002	-22.930150000000026	-116.58564999999999	-91.04745000000003	-98.38485000000003		-63.020849999999996	29.477250000000026	-111.39374999999995	-83.91885000000002	-53.25324999999998	-90.8337499999999			-113.09304999999995		-82.02094999999997	-81.97394999999995	-96.17205000000001	-115.66165000000001	-104.38414999999998	-107.12995000000001	-99.11595			-90.51295000000005	-111.98915	-34.943149999999946	-89.58125000000007	-12.98784999999998		0.0351500000000442	-3.443650000000048	-39.271049999999946	-114.22355000000005	-105.81065000000001	-100.99585000000002	-77.88504999999998	-115.49405000000002		-4.661650000000009	-115.55584999999996
98.10114999999996	-26.62824999999998	-104.95415000000003	24.403449999999907	-112.25165000000004	-36.186950000000024		-55.55484999999999	-19.975749999999948	-116.55084999999997	-89.83525000000009	-98.37315000000001		-63.00625000000002	30.576450000000023	-111.3835499999999	-83.90895	-49.563549999999964	-90.59834999999998			-113.08375000000001		-82.01075000000003	-81.46814999999992	-96.02895000000001	-115.47305000000006	-103.90874999999994	-107.11824999999999	-98.45505000000003			-90.39445	-111.70695	-31.683850000000007	-88.22835000000009	-8.69464999999991		0.03985000000000127	-3.4274500000000216	-32.55925000000002	-114.19905000000006	-104.37824999999998	-100.97505000000001	-75.86135000000002	-115.36514999999997		-1.4829499999999598	-115.55075
101.04755	-12.853150000000028	-104.93155000000002	29.209249999999884	-112.13305000000003	-34.89175		-52.99734999999998	-19.168649999999957	-116.49944999999991	-89.29505000000006	-98.31674999999996		-62.92315000000008	30.58854999999994	-111.2105499999999	-83.89395000000002	-49.554149999999936	-90.58954999999992			-113.07614999999998		-80.61265000000003	-81.21584999999993	-95.46195	-115.46145000000001	-103.89524999999992	-106.40895	-97.75974999999994			-86.55975000000001	-111.69765000000007	-31.09274999999991	-86.89175	-4.987249999999904		0.044849999999996726	0.01384999999993397	-32.54755	-113.95415000000003	-103.61595	-100.77195000000006	-75.85275000000001	-115.20174999999995		-1.461149999999975	-115.54475000000002
101.35775000000001	-12.728650000000016	-104.69224999999994	41.155050000000074	-112.02615000000003	-34.882150000000024		-51.56224999999995	-16.324449999999956	-116.47704999999996	-88.66115000000002	-97.01424999999995		-61.50864999999999	30.602750000000015	-111.19284999999991	-82.08214999999996	-49.49414999999999	-90.57565			-113.05814999999996		-79.14964999999995	-79.01594999999998	-94.60834999999997	-115.44445000000007	-103.8785499999999	-106.40054999999995	-96.96105			-86.27205000000004	-111.47835000000009	-30.616449999999986	-86.8723500000001	-3.492849999999976		0.05445000000008804	0.02004999999996926	-32.393550000000005	-113.76385000000005	-102.76915000000008	-100.68984999999998	-75.82344999999998	-115.18205		-1.4496500000000196	-115.53785000000005
112.24305000000004	-12.717250000000035	-104.67525	41.166549999999916	-112.01544999999999	-21.47365000000002		-50.05144999999993	-8.565349999999967	-116.46884999999997	-88.55345	-96.78465000000006		-56.28314999999998	30.61194999999998	-111.18224999999995	-81.61535000000003	-49.31914999999992	-90.23624999999993			-113.00154999999995		-79.14224999999999	-78.12045	-93.59965	-115.43125000000009	-103.44164999999998	-105.39945	-96.94344999999998			-80.65655000000004	-111.46415000000002	-27.281650000000013	-85.97835000000009	-3.4202499999998963		0.06355000000007749	0.02514999999993961	-32.140949999999975	-113.75244999999995	-102.74545	-100.27945	-73.16735000000006	-115.14634999999998		-1.3893500000000358	-115.53054999999995
117.15874999999994	-12.701750000000061	-104.48005	45.674549999999954	-111.75905	-21.45435000000009		-48.133249999999975	-6.005350000000021	-116.44605000000001	-88.54205000000002	-96.41155000000003		-53.40044999999998	30.851249999999936	-111.05594999999994	-81.58754999999996	-49.286749999999984	-88.78994999999998			-112.98654999999997		-79.13225	-75.81134999999995	-93.47905000000003	-115.33035000000007	-103.43014999999991	-105.39445	-96.46714999999995			-78.32595000000003	-111.44195000000002	-23.33204999999998	-84.10655000000008	-3.2466499999999314		0.0775500000000875	0.029949999999985266	-31.69475	-113.71325000000002	-102.68135000000007	-99.68525	-73.15925000000004	-115.14044999999999		-0.0016500000000405635	-115.45425
117.27404999999999	-4.849249999999984	-103.50094999999999	46.377950000000055	-111.72955000000002	-20.034850000000006		-46.932249999999954	-5.958449999999971	-116.42525	-88.08095000000003	-95.38244999999995		-53.38885000000005	30.86564999999996	-110.43254999999999	-80.51295000000005	-49.23275000000001	-88.66784999999993			-112.65454999999997		-76.88054999999997	-69.32204999999999	-92.26684999999998	-115.31745000000001	-103.41895	-105.38644999999997	-95.30664999999999			-78.27904999999998	-111.2079500000001	-23.11584999999991	-84.09365000000003	-2.396949999999947		0.36865000000000236	0.03845000000001164	-31.034149999999954	-113.67565000000002	-102.10355000000004	-99.65825000000007	-73.14855	-115.13414999999998		0.00215000000002874	-115.41234999999995
118.29745000000003	-4.841549999999984	-103.12784999999997	47.01684999999998	-111.47385000000008	-20.023450000000025		-46.64115000000004	-1.9294499999999744	-116.36185	-87.82955000000004	-95.29944999999998		-53.36945000000003	30.882650000000012	-110.31885	-80.49144999999999	-48.08484999999996	-88.10584999999992			-112.46605		-76.84704999999997	-65.81824999999992	-92.25384999999994	-115.30304999999998	-103.14114999999993	-105.35865000000001	-95.08455000000004			-77.82595000000003	-111.11815000000001	-23.046749999999975	-84.08285000000001	-2.3757499999999254		0.3760500000000775	0.04435000000000855	-26.02744999999993	-113.48474999999996	-100.53485	-99.64875000000006	-73.14065000000005	-114.74014999999997		0.005949999999984357	-115.19444999999996
118.36095	-4.831950000000006	-103.11585000000002	51.6276499999999	-111.46285	-14.668750000000045		-43.747949999999946	-1.4899500000000216	-116.19954999999993	-86.88115000000005	-94.54695000000004		-50.321950000000015	31.382349999999974	-110.30104999999992	-78.90854999999999	-48.06925000000001	-88.09624999999994			-112.36304999999993		-76.06965000000002	-65.7943499999999	-91.87185	-115.22115000000008	-102.81224999999995	-105.32024999999999	-91.77855			-77.77345000000003	-110.98865	-22.55334999999991	-83.12935000000004	-2.1319499999999607		0.38685000000009495	0.050650000000018736	-26.016750000000002	-113.25025000000005	-99.24015000000009	-99.63465000000008	-73.13135	-114.72815000000003		0.009249999999951797	-115.18804999999998
	-4.819950000000063	-103.09325000000001	53.47135000000003	-111.44575000000009	-14.658950000000004		-43.73365000000001	-0.003150000000005093	-116.10604999999998	-85.59215000000006	-94.01575000000003		-48.360250000000065	31.40345000000002	-110.10744999999997	-78.69465000000002	-48.049549999999954	-88.07404999999994			-111.91345000000001		-76.03874999999994	-64.4510499999999	-90.19454999999994	-115.10725000000002	-102.26265000000001	-105.30745000000002	-91.04615000000001			-76.45715000000007	-110.95655	-22.227649999999926	-81.4013500000001	-1.9926499999999123		0.40745000000003984	0.057549999999991996	-21.56504999999993	-113.23915	-97.04214999999999	-98.81045000000006	-73.10815000000002	-114.65284999999994		0.012650000000007822	-115.17935
	-4.801450000000045	-103.06925000000001	57.81894999999986	-110.80615	-14.65235000000007		-43.72064999999998	0.0005499999999756255	-116.08444999999995	-85.19785000000002	-93.30145000000005		-48.338449999999966	37.27774999999997	-110.09064999999998	-75.97145	-48.029249999999934	-87.53444999999999			-111.84704999999997		-76.02025000000003	-63.78354999999999	-90.17634999999996	-115.09775000000002	-101.47174999999993	-105.06594999999993	-91.03594999999996			-76.44074999999998	-110.73275000000001	-21.00725	-79.93555000000003	-0.976949999999988		0.48975000000007185	0.06394999999997708	-19.36945000000003	-113.11415	-96.65634999999997	-98.39735000000007	-72.38734999999997	-114.64355		0.01604999999995016	-115.09214999999995
	-0.002349999999978536	-102.92734999999993	60.91094999999996	-110.78555000000006	-14.64224999999999		-35.18724999999995	0.0037499999999681677	-115.98964999999998	-85.17145000000005	-93.28305		-48.316850000000045	99.91845	-110.00784999999996	-74.78004999999996	-48.01395000000002	-86.67904999999996			-111.82875000000001		-76.00774999999999	-63.772749999999974	-89.53985	-115.03435000000002	-101.17784999999992	-105.05345	-90.22725000000003			-75.32095000000004	-110.63425000000007	-18.62074999999993	-79.90755000000001	-0.2870499999999083		0.8216500000000906	0.07245000000000346	-16.332949999999983	-113.10235	-96.63454999999999	-98.13675	-72.34485000000006	-114.57735000000002		0.01964999999995598	-115.08164999999997
	0.0020499999999401552	-102.73344999999995	61.14844999999991	-110.76705000000004	-14.633850000000052		-34.91584999999998	0.006750000000010914	-115.91464999999994	-84.75995	-93.25885000000005		-43.26544999999999	99.94304999999997	-109.68134999999995	-74.76855	-47.91255000000001	-86.65684999999996			-111.77634999999998		-73.53554999999994	-61.9401499999999	-89.52314999999999	-115.02475000000004	-100.19205	-104.84825000000001	-90.21725000000004			-74.32024999999999	-109.93865000000005	-18.59994999999992	-79.06785000000002	-0.25324999999998		0.8419499999999971	0.08635000000003856	-14.124149999999986	-112.88085000000001	-94.24475000000007	-97.62365	-71.08375000000001	-114.50365		0.02364999999997508	-115.04814999999996
	0.0073499999999739885	-102.44124999999997	63.60464999999999	-110.31385	-12.01965000000007		-33.75905	0.00945000000001528	-115.90684999999996	-84.58695	-92.83574999999996		-43.25635	104.40954999999997	-109.6711499999999	-71.30335000000002	-47.79874999999993	-86.51044999999999			-111.75845000000004		-73.52654999999993	-61.37384999999995	-89.11024999999995	-115.01805000000002	-100.18134999999995	-104.83974999999998	-90.03414999999995			-74.29455000000007	-109.93055000000004	-2.348049999999944	-77.9642500000001	-0.06074999999998454		1.2967500000000882	2.3001500000000306	-10.08744999999999	-112.83875	-94.22715000000005	-97.61245000000008	-71.07204999999999	-114.47304999999994		0.02764999999999418	-114.88914999999997
	0.011750000000006366	-102.30605000000003	65.48035000000004	-110.28404999999998	-11.512650000000008		-33.223749999999995	0.012150000000019645	-115.88604999999995	-83.89695000000006	-92.62244999999996		-43.242849999999976		-109.58364999999992	-70.43624999999997	-42.41354999999999	-86.43684999999994			-111.73905000000002		-73.51784999999995	-61.34834999999998	-89.09055000000001	-115.00855000000001	-100.09944999999993	-104.53324999999995	-89.53795000000002			-74.13745000000006	-109.92055000000005	-2.2980499999999893	-75.99255000000005	0.9345500000000584		1.9047500000000355	2.3161499999999933	-10.07364999999993	-112.83195	-94.17084999999997	-97.60475000000008	-69.93335000000002	-114.46244999999999		0.03174999999998818	-114.87914999999998
	0.016250000000013642	-102.28904999999997	72.48874999999998	-109.90075000000002	-11.495949999999993		-33.06394999999998	0.01525000000003729	-115.76315	-83.34405000000004	-92.21825000000001		-43.23215000000005		-108.99104999999997	-69.84355000000005	-42.400049999999965	-85.38754999999992			-111.72804999999994		-72.95735000000002	-60.55904999999996	-88.35034999999993	-114.69835	-99.52184999999997	-104.08354999999995	-89.41125			-71.90235000000007	-109.90605000000005	-1.0338499999999158	-75.62215000000003	3.8262500000000728		1.9158500000000913	4.8131499999999505	-9.25064999999995	-112.81555000000003	-94.14175	-97.56765000000007	-69.42575	-114.24045000000001		0.035449999999968895	-114.86234999999999
	0.020149999999944157	-101.86874999999998	72.50784999999996	-109.48505	-11.48115000000007		-31.431550000000016	0.019049999999992906	-115.68864999999994	-81.95735000000002	-91.94335000000001		-43.218650000000025		-108.97794999999996	-69.83605	-42.35304999999994	-84.22034999999994			-111.59934999999996		-72.62644999999998	-59.5017499999999	-88.31134999999995	-114.59195	-99.13945000000001	-103.45454999999993	-86.94295			-71.87644999999998	-109.78385000000003	0.0005500000000893124	-75.58215000000007	7.018750000000068		1.926649999999995	10.397950000000037	-4.748649999999998	-112.64535000000001	-93.75175000000002	-96.89655000000005	-69.38925000000006	-114.23024999999996		0.03965000000005148	-114.66835000000003
	0.02404999999998836	-101.80124999999998	72.85474999999997	-109.10915	-8.351850000000013		-30.86304999999993	0.022349999999960346	-115.57894999999996	-81.87585000000001	-91.59365000000003		-42.51904999999999		-108.31124999999997	-69.82785000000001	-42.33674999999994	-82.01364999999998			-111.59365000000003		-67.49794999999995	-58.04485	-87.69785000000002	-114.56855000000007	-99.13194999999996	-103.44245000000001	-86.93304999999998			-71.26824999999997	-109.56735000000003	0.005150000000071486	-74.82255000000009	7.033350000000041		1.9369500000000244	10.405349999999999	-4.322649999999953	-112.59924999999998	-92.95765000000006	-96.87255000000005	-66.77115000000003	-114.11194999999998		0.04415000000005875	-114.66155000000003
	0.028149999999982356	-101.21965	73.71965	-109.08695	-8.343650000000025		-29.56975	0.02575000000001637	-115.56155000000001	-81.75085000000001	-91.57385		-42.508249999999975		-108.05784999999992	-69.81804999999997	-42.32264999999995	-81.46004999999991			-111.58635000000004		-67.47685000000001	-58.03444999999999	-87.00244999999995	-114.56095000000005	-99.11754999999994	-102.79494999999997	-86.92594999999994			-71.25914999999998	-109.44825000000003	0.009850000000028558	-74.69195000000002	7.1045500000000175		1.9525500000000875	10.602350000000001	0.010150000000066939	-112.59024999999997	-92.94245000000001	-96.22755000000006	-66.75964999999997	-114.03914999999995		0.050749999999993634	-114.65265
	0.03345000000001619	-100.39165000000003	73.89965000000007	-108.43975	-8.328450000000089		-29.53684999999996	0.02975000000003547	-115.28794999999991	-81.35885000000007	-89.92375000000004		-41.73095000000001		-107.6344499999999	-69.80084999999997	-41.266250000000014	-81.35915			-111.15314999999998		-67.45904999999993	-58.00995	-85.38164999999992	-114.52724999999998	-99.10374999999999	-102.52884999999992	-86.19404999999995			-71.24065000000007	-109.24525000000006	0.014150000000086038	-74.18515000000002	12.78125		1.967450000000099	10.613949999999932	0.01665000000002692	-112.55664999999999	-92.47795000000008	-96.21015	-66.74104999999997	-113.97474999999997		0.058650000000056934	-114.50025000000005
	0.03854999999998654	-99.80574999999999	77.1385499999999	-108.42445000000009	-8.313750000000027		-25.778249999999957	0.03494999999998072	-115.26094999999998	-80.23505	-89.62324999999998		-41.718450000000075		-107.62804999999992	-69.64565000000005	-41.25374999999997	-79.85334999999998			-111.14165000000003		-66.20584999999994	-58.00034999999991	-84.99545	-114.44175000000007	-97.77104999999995	-102.52224999999999	-85.70955000000004			-71.13734999999997	-109.23185000000001	0.018350000000054933	-73.01985000000002	12.837550000000078		1.9883500000000822	19.059750000000008	0.02425000000005184	-112.44385	-92.46424999999999	-95.56815000000006	-64.37414999999999	-113.79724999999996		0.06505000000004202	-114.48374999999999
	0.04364999999995689	-99.79255	77.64155000000005	-107.59105	-7.625650000000064		-23.850749999999948	0.04034999999998945	-115.01824999999997	-80.21775000000002	-89.61104999999998		-40.01255000000003		-107.6113499999999	-68.52565000000004	-41.237049999999954	-79.83245			-111.02765		-65.56835000000001	-57.951349999999934	-84.09164999999996	-114.43135000000007	-97.54975000000002	-102.51004999999998	-85.69594999999993			-70.47334999999998	-109.21015	0.022649999999998727	-72.86005	14.184349999999995		2.065650000000005	22.509450000000015	0.03195000000005166	-112.43484999999998	-90.82135000000005	-95.55835000000002	-64.35974999999996	-113.78575000000001		0.07285000000001673	-114.46825000000001
	0.04864999999995234	-99.32174999999995	79.28205000000003	-107.57145000000003	-7.615949999999998		-23.838449999999966	0.04795000000001437	-115.00524999999993	-78.83605	-88.85185000000001		-35.55065000000002		-107.0515499999999	-68.51194999999996	-41.22614999999996	-79.45204999999999			-111.00514999999996		-65.55894999999998	-57.93444999999997	-84.03184999999996	-114.42495000000008	-97.53774999999996	-102.49144999999999	-85.68174999999997			-70.43285000000003	-109.20055000000002	0.02685000000008131	-72.50155000000007	15.347250000000031		2.2277500000000146	26.455150000000003	0.03954999999996289	-112.28835000000004	-90.40935000000002	-95.51565000000005	-64.34315000000004	-113.75135		0.08394999999995889	-114.45045000000005
	0.05504999999993743	-99.31025	79.30574999999999	-107.48395000000005	-7.591049999999996		-23.809849999999983	0.05565000000001419	-114.99354999999991	-77.99165000000005	-88.84445000000005		-35.538850000000025		-106.74144999999999	-66.89525000000003	-41.212249999999926	-79.39384999999993			-110.73535000000004		-65.54935	-57.71984999999995	-84.01564999999994	-114.41725000000008	-97.52994999999999	-102.48434999999995	-84.88704999999993			-69.42325000000005	-108.33765000000005	0.031050000000050204	-71.99895000000004	15.975350000000049		2.346650000000068	28.48554999999999	0.04685000000006312	-112.27665000000002	-90.39215000000002	-94.78655000000003	-64.33055000000002	-113.74554999999998		0.09604999999999109	-114.43475000000001
	0.06214999999997417	-99.17864999999995	79.45934999999986	-107.28275000000008	-3.4777500000000146		-21.702549999999974	0.06534999999996671	-114.82425	-77.97735	-88.83585000000005		-35.52634999999998		-106.73614999999995	-66.87985000000003	-41.190849999999955	-79.3563499999999			-110.71815000000004		-65.53935000000001	-55.914949999999976	-83.14684999999997	-114.23014999999998	-97.51805000000002	-101.52914999999996	-84.60844999999995			-69.36655000000007	-108.0960500000001	0.03635000000008404	-71.9810500000001	16.268550000000005		2.7972500000000764	28.50114999999994	0.0573500000000422	-112.22474999999997	-89.82145000000003	-91.94195000000002	-61.646150000000034	-113.73934999999994		0.13885000000004766	-114.14954999999998
	0.09524999999996453	-99.16784999999993	79.47055	-107.08055000000002	-3.1870499999999993		-15.814949999999953	0.07365000000004329	-114.74734999999998	-76.73085000000003	-88.74035000000003		-34.19365000000005		-106.72235	-66.86665000000005	-40.91364999999996	-79.31264999999996			-110.68695000000002		-54.58484999999996	-55.46724999999992	-82.62924999999996	-114.08845000000008	-97.23635000000002	-101.52274999999997	-83.69195000000002			-68.59715000000006	-108.08765000000005	0.041249999999990905	-71.0403500000001	16.368350000000078		5.343850000000089	28.51114999999993	0.06804999999997108	-112.08445000000006	-89.68325000000004	-91.92534999999998	-61.63364999999999	-113.64405		0.150449999999978	-114.14355
	0.12665000000004056	-98.62355000000002	80.36754999999994	-107.07285000000002	-3.1634500000000116		-15.034249999999929	0.09815000000003238	-114.73764999999992	-75.56524999999999	-88.62684999999999		-34.17915000000005		-106.03485	-66.31885	-40.89945	-78.4655499999999			-110.64234999999996		-50.31745000000001	-54.846849999999904	-82.33775000000003	-114.07905000000005	-96.88784999999996	-100.89454999999998	-83.67274999999995			-68.58365000000003	-108.06875000000002	0.04675000000008822	-70.61595	16.412450000000035		6.521650000000022	43.90935000000002	0.08265000000005784	-111.98145	-88.61075000000005	-91.62445000000002	-60.30255	-113.63715000000002		0.6653499999999894	-114.13104999999996
	0.7010500000000093	-98.58954999999992	80.3740499999999	-107.06125000000009	-3.147950000000037		-11.40014999999994	1.7144500000000562	-114.73014999999998	-75.54995000000008	-88.61635000000001		-28.09235000000001		-105.92594999999994	-65.28515000000004	-38.87934999999993	-78.41674999999998			-110.52244999999994		-50.27795000000003	-54.836349999999925	-81.96634999999992	-113.89655000000005	-96.66354999999999	-100.88574999999992	-82.35064999999997			-68.55545000000006	-107.29145000000005	0.052850000000034925	-69.81455000000005	19.329250000000002		7.492450000000076	53.708650000000034	0.1783500000000231	-111.69865000000004	-87.81805000000008	-91.59794999999997	-59.76585	-113.14384999999993		0.7427500000000009	-114.12334999999996
	0.7167499999999336	-98.17525	80.38245000000006	-106.49895000000004	-0.004350000000044929		-11.053249999999935	2.477549999999951	-114.72014999999999	-74.91755	-88.42385000000002		-28.082750000000033		-105.87074999999993	-61.72325000000001	-38.863249999999994	-77.68994999999995			-110.51435000000004		-48.88225	-54.82114999999999	-81.44605000000001	-113.88845000000003	-96.47964999999999	-100.42834999999991	-82.34095000000002			-63.31465000000003	-107.28485	0.06085000000007312	-69.78645000000006	19.34845000000007		11.387350000000083	60.74225000000001	0.4729499999999689	-111.61845000000005	-85.57524999999998	-91.58654999999999	-59.72435000000007	-113.12594999999999		4.109050000000025	-114.11704999999995
	0.7401499999999714	-97.59825000000001	80.69474999999989	-106.48855000000003	-0.0008500000000140062		-10.92285000000004	5.482049999999958	-114.71384999999998	-73.94515000000001	-88.25675000000001		-23.780250000000024		-105.52224999999999	-61.70534999999995	-38.851249999999936	-75.9809499999999			-110.50434999999993		-37.05615	-53.53035	-81.41215	-113.87635	-96.45195000000001	-100.41174999999998	-82.32864999999993			-63.30615	-106.93895000000009	0.07225000000005366	-69.58365000000003	19.485250000000065		12.86035000000004	80.04854999999998	0.4993500000000495	-111.36535000000003	-85.55965000000003	-90.86595	-57.43995000000007	-113.11794999999995		4.121250000000032	-113.98445000000004
	1.0170500000000402	-97.58654999999999	82.99604999999997	-106.25665000000004	0.006349999999997635		-10.293249999999944	5.4959499999999935	-114.70534999999995	-73.93135000000007	-87.65075000000002		-23.75215000000003		-105.09574999999995	-60.86614999999995	-38.828449999999975	-75.94184999999993			-110.31965000000002		-37.04665	-52.14175	-80.90464999999995	-113.82285000000002	-96.31804999999997	-100.05734999999993	-82.31664999999998			-63.26245000000006	-106.92555000000004	0.08585000000005039	-69.13065000000006	19.510050000000092		12.873250000000098	80.06134999999995	0.6165500000000748	-111.35915	-85.54385000000002	-90.55815000000007	-57.39625000000001	-113.02644999999995		4.131750000000011	-113.97275000000002
	1.0255499999999529	-97.00054999999998	83.92104999999992	-105.49695000000008	0.009950000000003456		-8.875350000000026	18.256150000000048	-114.69664999999998	-72.67445000000009	-87.43415000000005		-23.728349999999978		-104.4478499999999	-60.83465000000001	-35.663850000000025	-75.92734999999993			-110.13265000000001		-37.02945	-52.128549999999905	-80.67824999999993	-113.74195000000009	-96.30874999999992	-100.04935	-82.30544999999995			-63.250549999999976	-106.91195000000005	0.3555499999999938	-64.81385	21.066550000000007		18.76355000000001	80.63085000000001	1.6437500000000682	-111.29525000000001	-84.89965000000007	-90.54534999999998	-57.36565000000007	-112.83195		5.462949999999978	-113.81214999999997
	1.0341499999999542	-96.98874999999998	84.31534999999985	-105.09765000000004	0.07335000000000491		-6.932749999999942	18.26495	-114.68814999999995	-71.4674500000001	-86.98355000000004		-23.25464999999997		-103.76204999999993	-59.88654999999994	-35.647449999999935	-75.89164999999991			-109.77025000000003		-30.842449999999985	-51.623149999999896	-80.39564999999993	-113.73305000000005	-95.97645	-99.14954999999998	-81.63474999999994			-62.92205000000001	-106.77355	0.3844500000000153	-64.13105000000007	21.091850000000022		18.77335000000005	91.15895	4.367650000000026	-111.26885000000004	-82.74315000000001	-89.92484999999999	-46.20315000000005	-112.81844999999998		5.472750000000019	-113.80624999999998
	1.0433500000000322	-96.97254999999996	84.32195000000002	-104.95974999999999	0.11045000000001437		-6.4159499999999525	23.22625000000005	-114.60134999999991	-71.43975	-86.96614999999997		-22.276050000000055		-103.27014999999994	-59.199250000000006	-35.63524999999993	-75.8740499999999			-109.74734999999998		-30.831450000000018	-50.40994999999998	-80.38014999999996	-113.72135000000003	-95.95714999999996	-98.83524999999997	-81.16674999999998			-62.909650000000056	-106.76495	0.4931500000000142	-60.34215000000006	21.507150000000024		20.443250000000035	112.47894999999994	6.694349999999986	-111.08785	-82.73125000000005	-89.71915000000001	-46.147249999999985	-112.81184999999994		5.492049999999949	-113.78594999999996
	1.1089499999999362	-96.96034999999995	88.43135000000007	-104.93895000000009	0.604349999999954		-6.372449999999958	29.01234999999997	-114.49284999999998	-71.24695000000008	-86.30565000000001		-22.268050000000017		-102.97505000000001	-59.16065000000003	-35.62144999999998	-75.44364999999993			-109.73355000000004		-30.818250000000035	-49.90734999999995	-79.25974999999994	-113.71225000000004	-95.72964999999999	-98.82224999999994	-81.14834999999994			-62.328250000000025	-106.6558500000001	0.5130500000000211	-60.33125000000007	21.53525000000002		27.959550000000036	115.41404999999997	6.7131500000000415	-110.97635000000002	-81.44985000000008	-89.17095000000006	-44.734950000000026	-112.80124999999998		9.261650000000031	-113.77535
	1.2259500000000116	-96.47365000000002	88.44595000000004	-104.77525000000003	1.7019500000000107		-6.317749999999933	29.020449999999983	-114.26064999999994	-70.54165	-85.35725000000002		-22.245049999999992		-102.53094999999996	-57.73844999999994	-35.601249999999936	-74.84624999999994			-109.66745000000003		-21.84744999999998	-49.8921499999999	-79.21275000000003	-113.63415000000009	-94.75304999999992	-98.32254999999998	-80.75564999999995			-59.104850000000056	-106.51015000000007	0.7776499999999942	-59.33765000000005	24.196450000000027		28.729150000000004	115.42845	9.704250000000002	-110.96825000000001	-80.23194999999998	-88.83135000000004	-44.247749999999996	-112.68944999999997		9.294750000000022	-113.76405
	2.2166499999999587	-95.93214999999998	88.46334999999999	-104.75155000000007	1.717649999999935		-5.301249999999982	38.14274999999998	-114.19934999999998	-70.53525000000002	-84.97104999999999		-22.234450000000038		-102.03964999999994	-57.68475000000001	-35.43515000000002	-74.21344999999997			-109.45285000000001		-21.807649999999967	-49.879749999999945	-79.18844999999999	-113.62315000000001	-94.71444999999994	-97.82484999999997	-79.89604999999995			-59.00234999999998	-106.49895000000004	1.4836500000000115	-59.17545000000007	24.220250000000078		29.76795000000004	115.62765000000002	10.428250000000048	-110.94614999999999	-77.77335000000005	-88.81535000000008	-44.21434999999997	-112.58654999999999		9.327350000000024	-113.75855000000001
	2.2272500000000264	-95.63934999999992		-104.21275000000003	1.7304499999999052		-5.042149999999992	40.18534999999997	-114.19034999999997	-70.51555000000008	-84.09114999999997		-17.752749999999992		-101.78724999999997	-57.67515000000003	-35.42784999999992	-73.07154999999989			-109.44295		-21.65115000000003	-49.63144999999997	-78.86984999999993	-113.46345000000008	-94.45785000000001	-97.62464999999997	-79.81375000000003			-58.35315000000003	-106.27335000000005	2.1534500000000207	-53.28915000000006	39.42445000000009		29.77895000000001		11.399149999999963	-110.93865000000005	-77.49635	-88.65155000000004	-42.481750000000034	-112.50265000000002		11.438850000000002	-113.74185
	2.242150000000038	-95.63054999999997		-103.48095	5.046449999999936		-5.019450000000006	40.20444999999995	-114.13304999999991	-70.26925000000006	-83.77554999999995		-11.163049999999998		-101.3989499999999	-57.66624999999999	-32.43644999999992	-72.9768499999999			-109.43145000000004		-19.47104999999999	-49.60424999999998	-77.56934999999999	-113.31725000000006	-94.43994999999995	-97.31224999999995	-78.22264999999993			-58.32204999999999	-106.16415000000006	2.1682500000000573	-52.276050000000055	39.53444999999999		30.64485000000002		12.416650000000004	-110.92835000000002	-77.47715000000005	-88.05935	-42.07294999999999	-112.49625000000003		11.497650000000021	-113.68844999999999
	2.2629499999999325	-95.56335000000001		-103.46285	5.063350000000014		-4.809650000000033	41.225149999999985	-114.07974999999999	-69.81645000000003	-83.24365		-11.150150000000053		-100.93804999999998	-57.22784999999999	-32.41994999999997	-72.93025			-109.42034999999998		-19.459550000000036	-49.47634999999991	-76.59724999999992	-113.30765000000008	-93.93254999999999	-97.28424999999993	-77.85284999999999			-55.32185000000004	-106.03025000000002	2.2546500000000833	-50.51865000000009	43.74775000000011		30.657550000000015		21.419650000000047	-110.81494999999995	-77.23334999999997	-88.04935	-42.036749999999984	-112.48725000000002		13.479550000000017	-113.60275000000001
	7.437950000000001	-95.26384999999993		-103.02295000000004	5.494950000000017		-4.770149999999944	41.24244999999996	-114.01135	-69.78795000000002	-82.59635000000003		-7.7411500000000615		-100.74924999999996	-56.80124999999998	-32.39794999999992	-72.91054999999994			-109.38265000000001		-19.42764999999997	-48.631149999999934	-76.50654999999995	-113.27955000000009	-93.52064999999993	-97.17824999999993	-77.28324999999995			-55.311750000000075	-106.0204500000001	5.66885000000002	-50.18705	53.49654999999996		31.585649999999987		27.148750000000064	-110.80645000000004	-77.21045000000004	-88.02435000000003	-41.98815000000002	-112.47584999999992		13.488650000000007	-113.52835000000005
	12.320749999999975	-95.25405		-101.80535000000009	5.507249999999999		-4.753550000000018	41.54354999999998	-114.00374999999997	-67.88915000000009	-81.87765000000002		-4.329450000000065		-100.74064999999996	-54.672950000000014	-31.76234999999997	-72.56544999999994			-109.08275000000003		-19.385350000000017	-48.60735	-76.49624999999992	-113.27285000000006	-93.48514999999998	-96.50804999999991	-76.39585			-54.25864999999999	-105.70505000000003	6.920650000000023	-49.35555000000011	61.657350000000065		32.29665		34.338350000000105	-110.65875000000005	-76.07425	-88.00414999999998	-41.89895000000001	-112.42764999999997		13.505549999999971	-113.39784999999995
	12.345850000000041	-95.24085000000002		-101.78084999999999	14.141949999999952		-4.742250000000013	41.791349999999966	-113.99484999999993	-67.49855000000002	-80.68925000000002		-4.316050000000018		-100.73235	-54.66354999999999	-31.741949999999974	-72.54844999999989			-108.54875000000004		-19.37085000000002	-48.59114999999997	-76.22614999999996	-113.25004999999999	-92.99685	-96.49754999999993	-76.38964999999996			-54.19945000000007	-105.61005	6.943750000000023	-49.020650000000046	61.79824999999994		32.48554999999999		37.63794999999993	-110.21675000000005	-76.06365000000005	-87.18785000000003	-39.55195000000003	-112.37865		13.532749999999965	-113.39065000000005
	14.102549999999951	-95.21974999999998		-101.67425000000003	14.156650000000013		-2.0794499999999516	44.23434999999995	-113.88355000000001	-67.47475000000009	-80.68084999999996		-4.118749999999977		-100.70245	-52.362949999999955	-31.731049999999982	-71.45664999999997			-108.38744999999994		-19.359749999999963	-48.57745	-76.11064999999996	-113.12245000000007	-92.38644999999997	-96.48415	-76.38294999999994			-54.18444999999997	-105.35205000000008	6.964650000000006	-46.89655000000005	63.5702500000001		36.97735		43.02515000000005	-110.20405000000005	-76.04955000000007	-86.91665	-36.08555000000001	-112.36924999999997		13.544549999999958	-113.38255000000004
	14.110850000000028	-94.83704999999998		-101.65755000000001	16.024549999999977		-2.0586499999999432	46.120649999999955	-113.79644999999994	-67.34514999999999	-79.93214999999998		-3.2519499999999653		-100.16305	-52.082649999999944	-22.666150000000016	-71.44894999999997			-108.37815		-9.877550000000042	-47.76134999999999	-76.09564999999998	-113.07015000000001	-92.36854999999991	-96.47275000000002	-76.37464999999997			-51.79835000000003	-105.09145000000001	6.986650000000054	-46.885450000000105	63.59074999999996		37.02395000000001		44.60964999999999	-110.16305	-74.65314999999998	-86.26315	-36.07515000000001	-111.77035000000001		19.057050000000004	-113.37024999999994
	14.19074999999998	-94.62585000000001		-101.64224999999999	16.326149999999984		0.028750000000059117	49.127050000000054	-113.78444999999999	-67.16485	-78.34664999999995		-0.0038500000000567525		-99.94134999999994	-51.66454999999996	-22.64194999999995	-71.43954999999994			-108.17515000000003		-9.86914999999999	-47.74344999999994	-76.07024999999999	-113.05195000000003	-91.65674999999999	-96.46244999999999	-76.36484999999993			-51.758050000000026	-105.07695000000001	10.395950000000084	-42.62895000000003	63.6155500000001		43.33845000000008		49.73705000000007	-110.01835000000005	-74.60165000000006	-86.25035000000003	-36.05034999999998	-111.74074999999993		23.211149999999975	-113.30864999999994
	14.202049999999986	-93.78634999999997		-101.57735000000002	16.35134999999991		0.04065000000002783	51.68915000000004	-113.77674999999999	-67.15705000000003	-77.59195		-4.999999998744897e-05		-99.59285	-51.64964999999995	-17.706549999999993	-71.42154999999991			-108.16345000000001		-9.349249999999984	-45.310949999999934	-75.73644999999999	-113.01205000000004	-91.46984999999995	-96.45224999999994	-76.14125000000001			-51.74625000000003	-104.97895000000005	10.419750000000022	-42.26795000000004	73.49755000000016		47.240150000000085		49.76795000000004	-110.01144999999997	-74.56394999999998	-86.24065000000007	-36.02395000000001	-111.67245000000003		23.22135000000003	-113.30075
	18.896749999999997	-93.74175000000002		-101.49315000000001	16.380949999999984		0.050349999999980355	51.701850000000036	-113.56464999999992	-66.79615000000001	-77.57584999999995		0.003349999999954889		-99.02445	-50.80034999999998	-15.925949999999943	-70.36834999999996			-108.14644999999996		-9.335349999999949	-45.30014999999992	-75.28535	-112.91275000000007	-91.45965000000001	-95.85055	-75.89025000000004			-51.70265000000006	-104.43905000000007	11.336350000000039	-42.21015	73.51245000000006		48.47415000000001		49.784950000000094	-110.00355000000002	-74.51504999999997	-86.23225000000002	-34.30264999999997	-111.66694999999993		23.23244999999997	-113.29385000000002
	18.906749999999988	-93.23344999999995		-101.13435000000004	21.938049999999976		0.058250000000043656	66.83074999999997	-113.53144999999995	-66.01814999999999	-77.55845		0.006449999999972533		-98.96465	-50.76265000000001	-11.936849999999936	-70.35645			-107.84834999999998		-9.322649999999953	-45.28634999999997	-75.26194999999996	-112.90365000000008	-91.41974999999991	-95.02344999999991	-75.64814999999999			-50.73154999999997	-104.42735000000005	12.410250000000019	-42.10435000000007	86.57174999999995		48.978950000000054		53.83714999999995	-109.96535000000006	-74.48855000000003	-86.20664999999997	-34.29295000000002	-111.65895		27.486450000000104	-113.28674999999998
	21.537849999999935	-92.87484999999992		-101.09295000000009	21.948350000000005		0.06725000000005821	66.83794999999998	-113.50815	-65.99955	-76.54615000000001		0.009649999999965075		-98.2191499999999	-49.425550000000044	-11.886449999999968	-70.34224999999992			-107.63725		0.0014499999999770807	-44.557249999999954	-73.32844999999998	-112.85505	-91.25464999999997	-94.88554999999997	-74.31394999999998			-50.72255000000007	-104.06875000000002	15.545450000000073	-42.03845000000001			53.783750000000055		57.651950000000056	-109.95555000000002	-74.18995000000007	-85.95545000000004	-33.39785000000006	-111.65115000000003		27.49395000000004	-113.27935000000002
	22.608249999999998	-91.56944999999996		-101.07315000000006	22.410549999999944		0.08844999999996617	67.83725000000004	-113.28694999999993	-64.70785000000001	-74.87064999999996		0.012849999999957618		-97.85074999999995	-48.70105000000001	-11.83465000000001	-65.7422499999999			-107.56105000000002		0.006550000000061118	-43.78474999999992	-73.30404999999996	-112.72315000000003	-91.24344999999994	-94.07065	-73.34275000000002			-50.35795000000007	-103.8116500000001	15.578849999999989	-39.22025000000008			54.88905		60.709650000000124	-109.69574999999998	-74.17735000000005	-85.74355000000003	-30.535750000000007	-111.59934999999996		27.505349999999908	-112.96915000000001
	22.61945000000003	-91.56084999999996		-100.96424999999999	28.550649999999905		0.13855000000000928	67.85424999999998	-113.2390499999999	-63.13515000000007	-74.85365000000002		0.015949999999975262		-97.39284999999995	-47.74365	-6.055849999999964	-63.8826499999999			-107.40994999999998		0.012950000000046202	-43.281349999999975	-72.32375000000002	-112.49395000000004	-91.00054999999998	-93.53464999999994	-71.99884999999995			-50.33114999999998	-103.13475000000005	16.69055000000003	-39.2038500000001			61.017150000000015		65.71654999999998	-109.43254999999999	-74.14695000000006	-85.73435000000006	-27.280449999999973	-111.55134999999996		31.684150000000045	-112.94325000000003
	22.629749999999945	-91.24794999999995		-100.75785000000008	28.563449999999875		1.156150000000025	73.56674999999996	-113.1575499999999	-62.34195	-73.61625000000004		0.019350000000031287		-95.61505	-42.69745	-5.519350000000031	-63.869449999999915			-107.25485000000003		0.017650000000003274	-40.52064999999993	-72.17274999999995	-112.46575000000007	-90.81194999999991	-93.52424999999994	-71.49504999999999			-47.73315000000002	-102.59715000000006	16.76044999999999	-37.69235000000003			63.332950000000096		65.72775000000013	-109.42295000000001	-74.09555	-85.71815000000004	-26.584150000000022	-111.09534999999994		31.720550000000003	-112.93205
	22.643249999999966	-91.23614999999995		-100.17745000000002	28.614849999999933		1.4083500000000413	73.60365000000002	-113.09224999999992	-60.64785000000006	-73.43994999999995		0.022749999999973625		-95.56594999999993	-39.70645000000002	-5.5099500000000035	-63.85374999999999			-107.24574999999993		0.02215000000001055	-40.26054999999997	-71.75234999999998	-112.44865000000004	-90.79644999999994	-93.51564999999994	-70.74355000000003			-47.72474999999997	-102.19815000000006	17.634750000000054	-37.67055000000005			63.345750000000066		66.21895000000006	-109.24334999999996	-73.23925000000008	-84.69875000000002	-26.554750000000013	-110.86945000000003		31.75285000000008	-112.91144999999995
	27.45564999999999	-91.03544999999997		-99.87925000000007	30.16854999999987		1.9691500000000133	74.38184999999999	-112.83294999999998	-60.633350000000064	-73.10775000000001		0.02615000000002965		-95.28404999999998	-39.69745	-5.4989499999999225	-63.83504999999991			-107.23694999999998		0.025949999999966167	-40.233049999999935	-71.32664999999997	-112.38575000000003	-90.77734999999996	-93.49564999999996	-69.36024999999995			-46.94915000000003	-101.92865000000006	17.650350000000003	-37.417850000000044			68.55484999999999		71.82335	-108.94555000000003	-71.66174999999998	-84.65044999999998	-26.412750000000074	-110.85704999999996		31.765550000000076	-112.80165
	27.462850000000003	-90.41764999999998		-99.85745000000009	30.18114999999989		2.7334500000000617	77.52615000000003	-112.76574999999991	-59.04315000000008	-73.09114999999997		0.02944999999999709		-94.33404999999993	-39.676450000000045	-3.069849999999974	-63.816749999999956			-106.98775		0.030250000000023647	-37.5094499999999	-70.22095000000002	-112.37115000000006	-90.43155000000002	-93.48714999999993	-68.46505000000002			-46.87004999999999	-101.91695000000004	18.012550000000033	-37.09055000000001			74.69575000000009		73.38054999999997	-108.90954999999997	-71.48295000000007	-84.29955000000007	-25.879350000000045	-110.83465000000001		46.30195000000003	-112.79115000000002
	27.473749999999995	-90.40625		-99.74995000000001	30.612550000000056		4.264250000000061	79.06275000000005	-112.75564999999995	-52.41685000000007	-72.71195		0.03274999999996453		-93.72664999999995	-38.21595000000002	-3.0543499999999995	-63.801649999999995			-106.67525		0.035349999999994	-35.035549999999944	-70.09314999999992	-112.27205000000004	-90.41615000000002	-93.47714999999994	-68.45155			-46.805349999999976	-101.43605000000002	21.668450000000007	-36.174150000000054			82.27314999999999		73.38864999999998	-108.79165	-68.83794999999998	-84.27055000000007	-24.673250000000053	-110.82825000000003		50.32954999999993	-112.78015000000005
	27.483150000000023	-90.39644999999996		-99.49425000000008	30.797149999999874		4.517950000000042	83.49265000000003	-112.74704999999994	-50.9280500000001	-72.70135000000005		0.03624999999999545		-93.30354999999997	-37.28404999999998	-3.0402500000000146	-62.45494999999994			-106.66345000000001		0.04095000000006621	-34.965349999999944	-69.89355	-112.23104999999998	-90.40404999999998	-93.46605	-66.84555			-46.79275000000007	-100.79675000000009	21.681550000000016	-36.165050000000065			82.31055000000003		73.39884999999992	-108.75284999999997	-68.81005000000005	-84.21375	-23.92444999999998	-110.82245		50.3451500000001	-112.69304999999997
	28.220450000000028	-89.25504999999998		-99.48095	35.32614999999987		4.748550000000023	90.21794999999997	-112.73865	-50.32655	-72.66785000000004		0.03994999999997617		-93.13815	-35.75834999999995	-3.015049999999974	-60.27355			-106.51025000000004		0.04904999999996562	-33.93764999999996	-68.89184999999998	-112.20294999999999	-89.91744999999992	-93.12614999999994	-66.83834999999999			-45.04595000000006	-100.77835000000005	21.85145	-35.760650000000055			83.5616500000001		75.49425000000008	-108.64925000000005	-66.40944999999999	-83.80394999999999	-21.730950000000007	-110.81795		50.36674999999991	-112.68574999999998
	28.241750000000025	-89.24265000000003		-99.33525000000009	35.34654999999998		5.038850000000025	93.15075000000002	-112.71804999999995	-50.3184500000001	-72.14085		0.04394999999999527		-92.38114999999993	-35.01705000000004	-3.00344999999993	-60.245649999999955			-106.50175000000002		0.06204999999999927	-33.82304999999997	-67.60584999999992	-112.18895000000009	-89.64265	-92.39164999999991	-66.82465000000002			-44.68984999999998	-100.20425	21.88065000000006	-35.50535000000002			83.58275000000003		75.5095500000001	-108.53395	-66.38525000000004	-83.77035000000001	-21.71225000000004	-110.81184999999994		80.02645000000007	-112.67894999999999
	28.250350000000026	-89.23024999999996		-98.44575000000009	44.081449999999904		8.691149999999993	93.16555000000005	-112.56885	-49.657550000000015	-71.89814999999999		0.04795000000001437		-91.9940499999999	-33.476549999999975	-2.98294999999996	-59.97034999999994			-106.48894999999993		0.06995000000006257	-30.176249999999982	-67.59424999999999	-112.14265	-89.62654999999995	-90.52314999999999	-66.81544999999994			-42.003150000000005	-100.18995000000007	23.290250000000015	-35.486650000000054			85.21175000000005		76.43655000000001	-108.38684999999998	-65.10194999999999	-83.75965000000008	-19.811149999999998	-110.80274999999995		80.03625000000011	-112.67004999999995
	28.265350000000012	-89.21364999999992		-98.40745000000004	44.10234999999989		8.714249999999993	99.70145000000002	-112.39204999999993	-49.203750000000014	-69.92975000000001		0.05295000000000982		-91.98464999999999	-32.755250000000046	-2.391149999999925	-59.90204999999992			-106.38864999999998		0.0796500000000151	-30.154649999999947	-67.56544999999994	-112.13055000000008	-88.85224999999991	-90.49884999999995	-66.21804999999995			-40.98885000000007	-99.96075000000008	23.512350000000083	-33.079650000000015			87.50954999999999		82.77055000000007	-108.30165	-63.50445000000002	-82.80835000000002	-15.488650000000007	-110.64554999999996		80.04905000000008	-112.51305000000002
	28.294649999999933	-89.19155		-97.63105000000007	44.11345000000006		9.094850000000065	99.71024999999997	-112.38144999999997	-49.182050000000004	-69.39514999999994		0.057549999999991996		-91.96884999999997	-32.74085000000002	-2.307749999999942	-55.806049999999914			-105.82095000000004		0.39295000000004165	-29.790750000000003	-66.86884999999995	-112.01565000000005	-88.84564999999998	-90.49164999999994	-66.20584999999994			-39.793949999999995	-99.4923500000001	23.532950000000028	-31.7962500000001			95.32655		84.03135000000009	-108.28224999999998	-62.99495000000002	-82.73014999999998	-15.428949999999986	-110.63774999999998		83.1549500000001	-112.50644999999997
	28.508950000000027	-89.04274999999996		-97.60305000000005	44.122249999999894		9.104350000000068	99.71865000000003	-112.29935	-47.97165000000007	-69.37895000000003		0.06274999999993724		-91.82954999999993	-32.72784999999999	-1.3884500000000344	-55.13984999999991			-105.76715000000002		0.4177500000000691	-29.774249999999938	-64.02654999999993	-112.00555000000008	-88.83444999999995	-90.47904999999992	-65.92914999999994			-39.74905000000001	-99.19495000000006	24.37065000000007	-31.761150000000043			100.25145000000009		85.5738500000001	-108.21045000000004	-62.387050000000045	-82.67655000000002	-15.037450000000035	-110.61624999999992		88.52514999999994	-112.49995000000001
	28.51845000000003	-88.80754999999999		-97.58945000000006	46.93764999999985		9.11545000000001	99.73294999999996	-112.29194999999993	-47.93355000000008	-66.71344999999997		0.06904999999994743		-91.03924999999992	-31.340850000000046	-1.3777499999999918	-54.199449999999956			-105.47555		0.4467500000000655	-29.254049999999893	-63.818649999999934	-111.88265000000001	-88.07925	-90.46515	-65.91705000000002			-39.728849999999966	-98.02805000000001	24.384050000000002	-31.714450000000056			103.76445000000001			-107.95925	-62.30975000000001	-82.46445000000006	-15.02335000000005	-110.47074999999995		89.06944999999996	-112.48145
	28.53525000000002	-88.76474999999994		-97.52265	51.975149999999985		9.129549999999995	99.74204999999995	-112.28404999999998	-47.09465	-64.62815		0.07595000000003438		-91.02974999999992	-30.748050000000035	-1.3622500000000173	-54.16994999999997			-105.46704999999997		0.6502500000000282	-27.87734999999998	-63.73244999999997	-111.80205000000001	-88.03454999999997	-90.33594999999991	-65.76654999999994			-37.74565000000007	-98.00655000000006	24.40255000000002	-31.407950000000028			107.76435000000004			-107.77395000000001	-56.03965000000005	-82.44955000000004	-15.009649999999965	-110.45764999999994		89.07764999999995	-112.41094999999996
	28.81034999999997	-88.37214999999992		-97.43195000000003	51.98524999999995		10.892550000000028	99.75374999999997	-112.26654999999994	-46.972650000000044	-64.61644999999999		0.08264999999994416		-90.83375000000001	-30.35405000000003	-0.006250000000022737	-54.15625			-105.33545000000004		1.8377500000000282	-27.823849999999993	-63.02864999999997	-111.76475000000005	-86.95774999999992	-90.32754999999997	-64.53184999999996			-37.73505	-97.52855	26.942350000000033	-30.32465000000002			109.56725000000006			-107.74914999999999	-55.988950000000045	-82.43945000000008	-14.737950000000069	-110.22164999999995		89.08825000000002	-112.40205000000003
	28.830249999999978	-87.88784999999996		-97.42195000000004	54.86265000000003		10.918949999999995	99.78174999999999	-112.25554999999997	-44.47784999999999	-63.374649999999974		0.09334999999998672		-90.81994999999995	-28.71124999999995	-0.0028499999999667125	-54.14544999999998			-105.10434999999995		1.8607500000000528	-24.79665	-62.32785000000001	-111.59215000000006	-86.94754999999998	-90.31874999999991	-62.62004999999999			-37.72165000000007	-97.14985000000001	26.957750000000033	-29.394550000000095						-107.62845000000004	-55.958150000000046	-81.61125000000004	-12.667350000000056	-110.15734999999995		89.09805000000006	-112.37355000000002
	37.15014999999994	-87.87844999999993		-97.38684999999998	54.87194999999997		12.033050000000003	99.79124999999999	-112.09274999999991	-44.467750000000024	-63.36144999999999		0.10664999999994507		-89.28294999999991	-27.237049999999954	0.0002500000000509317	-53.889549999999986			-105.01884999999993		1.9940500000000156	-24.164749999999913	-61.83325000000002	-111.56005000000005	-86.93705	-90.03364999999997	-62.61365000000001			-37.43455000000006	-96.90365000000008	30.26335000000006	-29.186250000000086						-107.32235000000003	-55.710050000000024	-80.77555000000007	-12.40235000000007	-110.15035			-112.36505
	37.16194999999993	-87.59984999999995		-97.11615000000006	56.9528499999999		12.042950000000019	101.60275000000001	-112.07974999999999	-44.45474999999999	-62.78425000000004		0.13704999999993106		-89.27194999999995	-27.122349999999983	0.003450000000043474	-53.82274999999993			-104.97524999999996		2.005549999999971	-24.150350000000003	-60.83274999999992	-111.29745000000003	-86.66324999999995	-89.36104999999998	-59.74834999999996			-35.77395000000001	-96.89405	39.119550000000004	-25.73345000000006						-107.24095	-54.35694999999998	-80.39675	-9.529449999999997	-110.14184999999998			-112.30965000000003
	37.174350000000004	-87.39634999999998		-96.65835000000004	56.96154999999999		12.056749999999965	107.97194999999999	-112.07204999999999	-44.20285000000001	-62.773649999999975		1.0174499999999398		-88.26324999999997	-24.37824999999998	0.006550000000061118	-53.80345			-104.96934999999996		7.249549999999999	-24.12824999999998	-60.73174999999992	-111.25115000000005	-86.24324999999999	-89.35214999999994	-59.736549999999966			-35.751949999999965	-96.88105000000007	39.13265000000001	-25.229350000000068						-107.13445000000002	-54.345050000000015	-80.38205000000005	-9.517450000000053	-110.12805000000003			-112.16354999999999
	37.185949999999934	-87.38524999999993		-96.13445000000002	56.97685000000001		12.078049999999962	108.05685000000005	-111.98974999999996	-43.186950000000024	-62.055349999999976		1.0281499999999824		-87.89625000000001	-24.367150000000038	0.009850000000028558	-53.43864999999994			-104.96195		7.956050000000005	-22.325249999999983	-60.14554999999996	-111.05225000000007	-85.15604999999994	-89.34304999999995	-58.98804999999993			-35.73395000000005	-96.8605500000001	39.14885000000004	-25.150350000000003						-107.12535000000003	-52.79854999999998	-80.05455000000006	-9.506550000000061	-110.00094999999999			-112.01755000000003
	37.197149999999965	-86.82245		-95.93965000000003	61.57384999999999		12.090249999999969	114.43795	-111.68104999999991	-42.284650000000056	-61.29155000000003		1.6572499999999764		-87.3246499999999	-24.320249999999987	0.012950000000046202	-51.20424999999989			-104.89734999999996		7.9648500000000695	-20.56734999999992	-59.70314999999994	-110.81045000000006	-85.14384999999993	-89.33264999999994	-58.94934999999998			-35.177850000000035	-96.84765000000004	39.16455000000008	-24.978050000000053						-107.03295000000003	-52.57125000000008	-78.84195	-8.650049999999965	-109.98834999999997			-112.00864999999999
	42.55605000000003	-86.59334999999999		-95.92085000000009	71.47874999999999		12.254950000000008	118.01044999999999	-111.58384999999998	-42.2731500000001	-60.53044999999997		1.803350000000023		-86.89585	-24.278050000000007	0.016150000000038744	-51.19274999999993			-104.68624999999997		7.975350000000049	-20.553049999999985	-59.683149999999955	-110.78525000000002	-85.13614999999993	-89.28485	-58.77895000000001			-35.16745000000003	-95.67645000000005	39.17885000000001	-24.069650000000024						-106.93494999999996	-52.514549999999986	-77.80995000000007	-6.2499500000000126	-109.97604999999999			-111.83495000000005
	42.56764999999996	-86.43254999999999		-94.95794999999998	71.52915000000007		12.270550000000071	118.03144999999995	-111.42824999999993	-42.02404999999999	-59.79004999999995		1.8124500000000126		-86.66874999999993	-24.261049999999955	0.019350000000031287	-50.253349999999955			-104.46944999999994		25.45315000000005	-20.26004999999998	-59.30734999999993	-110.77935000000002	-84.85154999999997	-89.27424999999994	-58.76424999999995			-35.14404999999999	-95.42065000000002	39.217550000000074	-24.055150000000026						-106.75065000000006	-52.49104999999997	-77.80095000000006	-6.201649999999972	-109.86945000000003			-111.82804999999996
	42.597549999999956	-86.11775		-94.77814999999998	73.66364999999996		12.299849999999992		-111.39864999999998	-40.75875000000008	-57.53724999999997		1.888849999999934		-86.30184999999994	-21.228849999999966	0.023050000000012005	-49.15704999999991			-104.36054999999999		25.46334999999999	-20.248649999999998	-58.37154999999996	-110.77265	-84.60455000000002	-89.26724999999999	-58.753150000000005			-34.81925000000001	-95.26675	41.20704999999998	-22.595450000000028						-106.73424999999997	-49.07655	-77.43624999999997	-0.08585000000005039	-109.86064999999996			-111.80465000000004
	42.69285000000002	-85.20145000000002		-94.75774999999999	73.67934999999989		12.77634999999998		-111.34735	-40.74255000000005	-57.379749999999945		5.860549999999989		-85.56864999999993	-18.549049999999966	0.026650000000017826	-42.29384999999991			-104.35304999999994		25.492250000000013	-19.03024999999991	-58.35214999999994	-110.76364999999998	-84.31724999999994	-87.21015	-58.07884999999999			-34.80615	-95.26035000000002	42.40925000000004	-19.01495						-106.50045	-48.73795000000007	-77.42304999999999	-0.0071500000000241926	-109.85254999999995			-111.79795000000001
	42.71875	-84.65654999999992		-94.38915000000009	76.49254999999994		13.632849999999962		-111.30534999999998	-40.58355000000006	-56.19425000000001		5.872849999999971		-84.43274999999994	-17.055650000000014	0.030349999999998545	-41.583549999999946			-104.10754999999995		33.29565000000002	-19.01514999999995	-58.09044999999992	-110.75145000000009	-84.30705	-87.19745	-56.31394999999998			-32.041650000000004	-95.25175000000002	47.51765	-18.72995000000003						-106.25925000000007	-48.42375000000004	-77.16165000000001	-0.00395000000003165	-109.66805			-111.78814999999997
	54.937850000000026	-83.84044999999992		-94.10305000000005	76.50644999999986		13.688049999999976		-111.18184999999994	-39.33744999999999	-55.41324999999995		6.481249999999932		-84.41864999999996	-14.338349999999991	0.034350000000017644	-41.49374999999998			-104.08015		33.318449999999984	-17.995249999999942	-57.30144999999993	-110.70794999999998	-84.2784499999999	-86.35545000000002	-56.08285000000001			-30.11895000000004	-95.14655000000005	48.33645000000001	-17.870950000000107						-106.25085000000001	-47.93375000000003	-76.72705000000008	-0.0009499999999889042	-109.51814999999999			-111.66465000000005
	71.82235000000003	-83.67755		-93.19425000000001	76.54414999999995		13.791950000000043		-111.09375	-37.93215000000009	-53.603650000000016		6.49064999999996		-83.32054999999991	-14.327649999999949	0.03845000000001164	-40.55794999999989			-103.67755		34.44645000000003	-17.96894999999995	-57.279049999999984	-110.67475000000002	-84.27194999999995	-85.51644999999996	-56.06015000000002			-30.103650000000016	-95.13975000000005	48.356250000000045	-17.855550000000108						-106.21235000000001	-46.434150000000045	-76.33415000000002	0.0017500000000154614	-109.31314999999995			-111.65914999999995
	71.83425	-83.07864999999993		-92.90764999999999	77.54565000000002		13.891150000000039		-111.08754999999996	-37.92065000000002	-53.59424999999999		6.504549999999995		-83.11924999999997	-14.312350000000038	0.04275000000006912	-40.509849999999915			-103.63405		34.46765000000005	-17.058349999999905	-56.673850000000016	-110.66685000000007	-84.26304999999991	-84.53485	-55.31975			-30.084050000000047	-94.71195	48.40205000000003	-13.222150000000056						-106.05574999999999	-44.424150000000054	-75.88045	0.004649999999969623	-109.17425000000003			-111.65065000000004
	71.85275000000001	-82.08264999999994		-92.89505000000008	86.55484999999999		14.949050000000057		-111.04644999999994	-37.91255000000001	-53.03824999999995		6.515049999999974		-83.10304999999994	-12.931349999999952	0.04815000000007785	-38.425749999999994			-103.62085000000002		36.35215000000005	-16.930849999999964	-56.390949999999975	-110.63555000000008	-83.62234999999998	-84.50585000000001	-55.311450000000036			-30.069450000000074	-94.40815000000009	49.13745000000006	-13.125750000000039						-106.04605000000004	-44.41025000000002	-75.16055000000006	0.0073499999999739885	-108.98374999999999			-111.64295000000004
	71.87064999999996	-81.65974999999992		-92.88065000000006	86.5597499999999		14.96244999999999		-110.95084999999995	-37.673650000000066	-53.027450000000044		10.530949999999962		-81.83324999999991	-11.776550000000043	0.05295000000000982	-38.27434999999991			-103.42475000000002		36.36575000000005	-16.92584999999997	-55.815650000000005	-110.53235000000006	-83.60574999999994	-84.49924999999996	-55.29944999999998			-29.697750000000042	-94.15545000000009	49.17394999999999	-10.928050000000098						-105.93015000000003	-43.03215	-74.46505000000002	0.010149999999953252	-108.97604999999999			-111.63544999999999
	71.88525000000004	-80.50175000000002		-92.46375	86.56475		14.976350000000025		-110.90884999999992	-37.26425000000006	-51.91165000000001		12.26974999999993		-81.82174999999995	-9.01744999999994	0.057950000000005275	-36.07974999999999			-103.38154999999995		36.38155000000006	-16.91814999999997	-55.796449999999936	-110.42175000000009	-82.63364999999999	-83.89254999999991	-55.25774999999999			-27.70855000000006	-94.14305000000002	52.53305	-9.356950000000097						-105.83614999999998	-43.02285000000006	-74.43005000000005	0.0130500000000211	-108.82354999999995			-111.57725000000005
	88.89895000000001	-79.92404999999997		-92.39904999999999	87.43315000000007		14.988349999999969		-110.82274999999993	-37.25165000000004	-51.89504999999997		16.13665000000003		-81.05854999999997	-7.775750000000016	0.06385000000000218	-36.021549999999934			-103.37374999999997		36.402150000000006	-16.911149999999907	-55.305349999999976	-110.33725000000004	-82.46574999999996	-83.62855000000002	-54.689449999999965			-27.30785000000003	-94.13485000000003	53.72505000000001	-9.344450000000052						-105.58455000000004	-41.95335	-73.09924999999998	0.01604999999995016	-108.53194999999994			-111.56655
	88.91274999999996	-79.90994999999998		-92.19875000000002	87.45045000000005		15.00464999999997		-110.81194999999991	-37.12265000000002	-49.392349999999965		18.16994999999997		-81.04454999999996	-7.751549999999952	0.07114999999998872	-32.74804999999992			-103.35775000000001		43.11445000000003	-16.90434999999991	-51.87784999999997	-110.31795	-82.45655	-82.81574999999998	-54.309549999999945			-25.834550000000036	-93.73925000000008	57.85104999999999	-9.153950000000009						-105.54605000000004	-41.939250000000015	-72.99125000000004	0.018950000000018008	-108.52215000000001			-111.47315000000003
	88.92854999999997	-78.73225000000002		-92.17775000000006	87.46315000000004		15.041850000000068		-110.78114999999991	-36.65445	-46.23275000000001		18.182649999999967		-79.82264999999995	-5.849550000000022	0.07695000000001073	-32.7259499999999			-102.95195000000001		43.12485000000004	-16.894649999999956	-51.03954999999996	-110.22395000000006	-81.92115000000001	-82.80885	-53.865749999999935			-25.28245000000004	-93.72755000000006	57.86615000000006	-9.065150000000017						-105.36625000000004	-41.25765000000001	-72.97694999999999	0.021949999999947067	-108.50315			-111.29705000000001
	91.71064999999999	-78.10114999999996		-92.14925000000005	87.58324999999991		15.480450000000019		-110.70754999999997	-34.38885000000005	-46.20105000000001		18.579650000000015		-78.7784499999999	-5.839249999999993	0.08625000000006366	-32.69554999999991			-102.92824999999993		43.135850000000005	-16.884349999999927	-50.631149999999934	-110.20835	-81.52064999999993	-82.30454999999995	-53.851549999999975			-23.537050000000022	-93.49445000000003	57.88385000000005	-6.2984500000000025						-105.30304999999998	-41.241949999999974	-72.95614999999998	0.02514999999993961	-108.45664999999997			-111.20405000000005
	91.72204999999997	-78.09334999999999		-91.68885	89.29935		15.49395000000004		-110.60254999999995	-33.62405000000001	-45.50274999999999		18.593250000000012		-78.18084999999996	-5.829349999999977	0.09825000000000728	-29.786749999999984			-102.92155000000002		45.61615000000006	-16.861149999999952	-49.53075000000001	-110.19305000000008	-81.02384999999992	-81.75405	-53.46505000000002			-23.506250000000023	-93.47435000000007	57.89625000000001	-5.724350000000072						-105.29404999999997	-41.21675000000005	-72.94505000000004	0.028549999999995634	-108.37114999999994			-110.99504999999999
	91.73005	-78.08354999999995		-91.16444999999999			15.506650000000036		-110.59264999999994	-32.79875000000004	-45.494550000000004		27.154750000000035		-77.14144999999996	-5.816050000000018	0.8343499999999722	-29.28125			-102.89414999999997		45.635650000000055	-16.81194999999991	-49.299350000000004	-110.12335000000007	-81.00995	-81.73424999999997	-53.279249999999934			-23.48995000000002	-91.56125000000009	57.909650000000056	-5.4351500000000215						-105.27785000000006	-41.187650000000076	-72.93534999999997	0.031849999999963075	-108.00794999999994			-110.98834999999997
	91.74164999999994	-78.04764999999998		-90.97005000000001			15.521749999999997		-110.58344999999997	-30.75845000000004	-45.48575000000005		27.68674999999996		-76.55964999999992	-5.775750000000016	0.851949999999988	-29.255849999999896			-102.36234999999999		45.652450000000044	-16.804149999999936	-49.28824999999995	-110.03455000000008	-80.98554999999999	-81.63035000000002	-53.26064999999994			-23.46225000000004	-91.54165	57.92465000000004	-4.864350000000059						-104.98255000000006	-36.49075000000005	-72.91714999999999	0.035349999999994	-107.99924999999996			-110.72394999999995
	91.75305000000003	-77.30804999999998		-90.23925000000008			15.855050000000006		-110.47544999999991	-30.374450000000024	-45.470950000000016		27.696050000000014		-75.15964999999994	-4.188049999999976	0.8732499999999845	-20.661749999999984			-102.35645		45.67394999999999	-16.794849999999997	-48.98784999999998	-109.94575000000009	-80.35104999999999	-81.05655000000002	-50.580749999999966			-23.08114999999998	-91.53075000000001	59.53695000000005	-3.6261500000000524						-104.64075000000003	-33.861350000000016	-72.74125000000004	0.039149999999949614	-107.98894999999993			-110.71524999999997
	99.62694999999997	-76.90964999999994		-90.22825			16.353849999999966		-110.45044999999993	-30.239850000000047	-45.14784999999995		32.005449999999996		-75.14855	-3.282950000000028	3.7804499999999734	-19.144149999999968			-102.35045000000002		48.572250000000054	-16.685449999999946	-48.55684999999994	-109.54665	-80.33674999999994	-81.03715	-49.10825			-23.02965000000006	-91.24015000000009	61.38004999999998	-3.5978500000001077						-104.44495000000006	-33.84935000000007	-70.16895	0.04314999999996871	-107.96825000000001			-110.70785000000001
	102.84264999999994	-76.57684999999992		-90.07175000000007			16.448350000000005		-110.42994999999996	-30.227050000000077	-45.13284999999996		32.01514999999995		-73.59804999999994	-0.18314999999995507	3.789250000000038	-16.71785			-102.34254999999996		51.16205000000002	-16.675749999999994	-48.20294999999999	-109.53375000000005	-79.91184999999996	-81.02724999999998	-47.87054999999998			-14.175050000000056	-90.60405000000003	62.20775000000003	-2.700450000000046						-104.26414999999997	-33.23975000000007	-69.68995000000007	0.047050000000012915	-107.95515			-110.69425000000001
	102.85275000000001	-76.06115		-90.05715000000009			17.286950000000047		-110.13474999999994	-25.915750000000003	-44.363950000000045		32.04464999999993		-73.58015	-0.004350000000044929	5.4713500000000295	-16.69074999999998			-102.33365000000003		51.17904999999996	-16.667949999999905	-48.17904999999996	-109.49435000000005	-79.90445	-81.01715000000002	-47.42835000000002			-14.123950000000036	-90.58365000000003	64.72905000000003	-2.6907500000000937						-104.25774999999999	-32.453750000000014	-69.67674999999997	0.05115000000000691	-107.94745			-110.66215
	102.86434999999994	-75.88924999999995		-90.03425000000004			17.42534999999998		-110.12714999999992	-25.90485000000001	-44.346250000000055		32.72444999999993		-73.30394999999999	0.0004500000000007276	5.484649999999988	-16.677549999999997			-102.32354999999995		51.85775000000001	-16.65384999999992	-46.16205000000002	-109.34505000000001	-79.88064999999995	-80.29214999999999	-45.55065000000002			-9.728150000000028	-90.57715000000007	64.74705000000006	-2.603650000000016						-104.25184999999999	-32.42935	-69.60145	0.055449999999950705	-107.88535000000002			-110.65565000000004
	102.88774999999998	-75.74675000000002		-88.65475000000004			17.550550000000044		-110.11564999999996	-25.680850000000078	-43.389549999999986		32.73834999999997		-72.16805	0.003150000000005093	5.497749999999996	-16.651649999999904			-102.30774999999994		56.05984999999998	-16.645649999999932	-45.99924999999996	-109.19585000000006	-79.55115	-80.27594999999997	-45.533649999999966			-9.658450000000016	-90.42185000000006	67.41534999999999	-2.0220500000000357						-104.24575000000004	-32.392150000000015	-69.40165000000002	0.060150000000021464	-107.52274999999997			-110.64514999999994
	102.90655000000004	-75.55644999999993		-88.63175000000001			19.638450000000034		-110.10674999999992	-24.137450000000058	-43.097849999999994		32.75184999999999		-71.69264999999996	0.006349999999997635	7.271150000000034	-13.64594999999997			-101.49644999999998		56.071750000000065	-16.631749999999897	-45.223749999999995	-109.17815000000007	-78.37164999999993	-79.46564999999998	-45.51544999999999			-7.46735000000001	-89.62895000000003	67.44265000000007	-1.6759500000000571						-104.23035000000004	-31.633550000000014	-69.04605000000004	0.0655500000000302	-107.51405			-110.63805000000002
	106.34405000000004	-75.54525000000001		-88.50905			19.873950000000036		-110.00675000000001	-24.082750000000033	-42.13244999999995		35.05684999999994		-71.68414999999993	0.009549999999990177	7.327949999999987	-10.399549999999977			-101.47865000000002		56.10114999999996	-16.61444999999992	-45.19804999999997	-109.16865000000007	-78.12844999999993	-78.21834999999999	-44.75884999999994			-7.4416499999999814	-89.62015000000008	72.9561500000001	-1.6471500000000106						-104.17025000000001	-31.613650000000007	-68.84415000000001	0.07124999999996362	-107.36095			-110.63045
	109.95204999999999	-75.20004999999992		-88.44405000000006			19.89224999999999		-109.99905000000001	-24.07235000000003	-41.68674999999996		38.186649999999986		-71.67264999999998	0.013749999999959073	8.776849999999968	-8.386349999999993			-101.20925		56.134750000000054	-16.596349999999916	-44.03694999999993	-109.16045000000008	-78.11214999999993	-76.72714999999994	-43.82574999999997			-7.345850000000041	-89.60855000000004	72.96645000000001	-0.00465000000008331						-104.16195000000005	-31.222849999999994	-67.60495000000003	0.07664999999997235	-107.04454999999996			-110.55314999999996
	109.96394999999995	-75.16514999999993		-88.42915000000005			19.925950000000057		-109.97704999999996	-23.67565000000002	-41.48244999999997		38.19965000000002		-71.43874999999991	0.017150000000015098	10.592750000000024	-6.027849999999944			-101.19674999999995		57.86265000000003	-16.58714999999995	-43.08254999999997	-109.15295000000003	-77.24744999999996	-75.59394999999995	-43.503349999999955			-7.333750000000009	-88.50945000000002	79.26795000000004	-0.000950000000102591						-104.06074999999998	-31.185050000000047	-67.57614999999998	0.08294999999998254	-107.03805			-110.54735000000005
	109.97595000000001	-75.14314999999999		-88.01795000000004			20.329650000000015		-109.80205000000001	-23.140250000000037	-41.39895000000001		38.23235		-69.53954999999996	0.020549999999957436	10.603150000000028	-5.988749999999982			-101.14824999999996		57.87514999999996	-16.578449999999975	-43.05745000000002	-109.14615000000003	-77.23794999999996	-73.71704999999997	-43.48574999999994			-5.410950000000071	-88.4932500000001	80.12445000000002	0.0027499999999918145						-103.99935000000005	-28.786050000000046	-66.49925000000007	0.09674999999992906	-107.03205000000003			-110.54184999999995
	109.98844999999994	-74.82214999999997		-87.99005			20.341949999999997		-109.76004999999998	-23.12895000000003	-41.315650000000005		38.250350000000026		-69.52934999999991	0.02395000000001346	11.845350000000053	-5.971749999999929			-101.14165000000003		57.91605000000004	-16.572349999999915	-41.15544999999997	-109.07845000000009	-77.21454999999992	-72.87855000000002	-42.656349999999975			-5.397450000000049	-88.48095	83.30595000000005	0.006049999999959255						-103.65755000000001	-28.759050000000002	-66.48445000000004	0.10905000000002474	-107.01274999999998			-110.53324999999995
	109.99664999999993	-74.48074999999994		-87.87395000000004			20.368349999999964		-109.61714999999992	-22.186950000000024	-40.406349999999975		38.86824999999999		-69.51434999999992	0.027749999999969077	23.292850000000044	-5.933949999999982			-100.91874999999993		60.01165000000003	-16.562849999999912	-39.38405	-109.06655	-77.11654999999996	-72.06904999999995	-42.64684999999997			-4.984050000000025	-88.01595000000009	83.35445000000004	0.009449999999901593						-103.63535000000002	-28.194150000000036	-66.21035000000006	0.14274999999997817	-106.96264999999994			-110.42174999999997
	110.01004999999998	-74.20184999999992		-86.08445000000006			21.02195000000006		-109.29404999999997	-22.181050000000027	-40.09635000000003		40.48154999999997		-69.50725	0.03155000000003838	23.95105000000001	-5.898649999999975			-100.90904999999998		60.02615000000003	-16.52934999999991	-39.370649999999955	-109.05075	-77.00265000000002	-71.70564999999999	-42.629749999999945			-4.972750000000019	-87.8782500000001	89.54645000000005	0.01274999999998272						-103.58164999999997	-27.655849999999987	-66.19505000000004	0.7271499999999378	-106.94724999999994			-110.40925000000004
	110.02584999999999	-74.06174999999996		-86.02865000000008			21.146749999999997		-109.28404999999998	-22.174150000000054	-39.68534999999997		41.892349999999965		-69.14934999999991	0.035449999999968895	23.95945000000006	-0.0062499999999090505			-100.67824999999993		60.056550000000016	-16.516149999999925	-39.35095000000001	-108.95145000000002	-76.98284999999998	-71.69624999999996	-41.913749999999936			-2.2429500000000644	-87.86165000000005	102.25765000000001	0.016249999999899956						-103.32285000000002	-27.633850000000052	-66.17375000000004	0.7340500000000247	-106.93705			-109.93264999999997
	118.30824999999993	-74.04784999999993		-85.81335000000001			21.28004999999996		-109.27464999999995	-22.156850000000077	-39.52824999999996		41.90154999999993		-68.27074999999991	0.0392500000000382	24.001750000000015	-0.002549999999928332			-100.67094999999995		60.55214999999998	-16.50974999999994	-39.00234999999998	-108.93095000000005	-76.35674999999992	-71.39985000000001	-41.89935000000003			-2.220350000000053	-87.2586500000001	103.85135000000002	0.019849999999905776						-103.15224999999998	-27.617950000000064	-65.88475000000005	0.7451499999999669	-106.52814999999998			-109.92285000000004
	118.32714999999996	-73.69295		-85.30155000000002			21.30015000000003		-109.18774999999994	-21.504350000000045	-38.672950000000014		49.42885000000001		-68.25734999999997	0.043450000000007094	24.035550000000057	0.0007500000000391083			-100.66464999999994		60.56264999999996	-16.49974999999995	-38.346450000000004	-108.91174999999998	-75.95254999999997	-71.38744999999994	-41.282749999999965			-1.057649999999967	-87.24935000000005	104.89395000000002	0.0233499999999367						-103.13945000000001	-27.567350000000033	-65.21105	0.755649999999946	-106.43124999999998			-109.91245000000004
	118.33654999999999	-73.37004999999999		-85.28795000000002			22.23255000000006		-109.01974999999993	-21.497250000000008	-38.664049999999975		49.47014999999999		-68.01394999999991	0.04795000000001437	24.76475000000005	0.0036500000001069566			-100.51644999999996		60.588250000000016	-16.490049999999997	-38.33304999999996	-108.72585000000004	-75.94354999999996	-71.12194999999997	-40.49635000000001			-0.006550000000061118	-87.2310500000001	104.95145000000002	0.0273499999999558						-102.87644999999998	-26.097150000000056	-64.13025000000005	0.8433499999999867	-106.22534999999993			-109.90194999999994
	118.38774999999998	-72.67334999999991		-85.25274999999999			22.24644999999998		-108.95624999999995	-19.47874999999999	-38.63284999999996		53.22555		-67.99504999999999	0.052549999999996544	26.298450000000003	0.007350000000087675			-100.50585000000001		60.60514999999998	-16.032749999999965	-38.317049999999995	-108.71465	-75.5986499999999	-69.51334999999995	-40.477649999999926			-0.0024500000000671207	-87.22065000000009	106.57075000000009	0.031549999999924694						-102.75265000000002	-25.882349999999974	-63.70915000000002	1.049949999999967	-105.98554999999999			-109.87215000000003
		-72.63045		-83.71095000000003			22.26335000000006		-108.94354999999996	-18.741250000000036	-37.37564999999995		55.79525000000001		-66.77704999999992	0.057549999999991996	26.333950000000073	0.010550000000080217			-99.80195000000003		63.54075	-16.028249999999957	-38.08434999999997	-108.69605000000001	-75.28125	-69.32195000000002	-39.398450000000025			0.0007499999999254214	-85.52545000000009	110.63565000000006	0.03594999999995707						-102.65745000000004	-23.865650000000073	-61.71275000000003	1.2653500000000122	-105.95364999999993			-109.78845000000001
		-72.05364999999995		-83.69505000000004			22.27864999999997		-108.79134999999997	-18.73305000000005	-37.25985000000003		56.44804999999997		-66.66904999999997	0.06264999999996235	28.977649999999926	0.01375000000007276			-99.79615000000001		63.552850000000035	-16.022149999999897	-36.19634999999994	-108.68844999999999	-75.27114999999992	-69.30984999999998	-39.388149999999996			0.0038499999999430656	-85.51785000000007	111.28065000000004	0.0413499999999658						-102.54015000000004	-23.663549999999987	-61.70535000000007	1.559349999999995	-105.72924999999998			-109.77655000000004
		-72.03324999999995		-83.38255000000004			22.528350000000046		-108.78654999999992	-18.38645000000008	-36.31254999999999		56.46264999999994		-66.15904999999998	0.067450000000008	28.987050000000067	0.016850000000090404			-99.20955000000004		63.82164999999998	-16.016649999999913	-36.186649999999986	-108.60855000000004	-74.88995	-69.30144999999993	-39.19394999999997			0.006750000000010914	-85.48935000000006	114.93985000000009	0.04794999999990068						-102.48964999999998	-23.652649999999994	-61.53035	1.8123500000000377	-105.71534999999994			-109.70074999999997
		-71.45894999999996		-83.04735000000005			22.541450000000054		-108.78054999999995	-16.96855000000005	-36.293949999999995		56.47955000000002		-64.39784999999995	0.07275000000004184	30.722849999999994	0.020250000000032742			-99.20095000000003		77.52625	-16.00954999999999	-36.17425000000003	-108.59595000000002	-74.88214999999991	-69.29504999999995	-39.02964999999995			0.009549999999990177	-84.83175000000006	114.9561500000001	0.0555499999999256						-102.48075000000006	-22.48675000000003	-61.52265	3.085450000000037	-105.67014999999992			-109.69394999999997
		-71.18984999999998		-82.81015000000002			22.67145000000005		-108.77584999999999	-15.776850000000081	-35.76445000000001		57.78684999999996		-64.38504999999998	0.07915000000002692	35.51535000000001	0.023750000000063665			-99.19484999999997		77.73235	-16.00204999999994	-36.16075000000001	-108.54795000000001	-74.45434999999998	-69.28784999999993	-37.666349999999966			0.012550000000032924	-84.81245000000001		0.0656499999998914						-102.47125000000005	-22.422750000000065	-61.512249999999995	3.4397500000000036	-105.62794999999994			-109.68624999999997
		-70.99775		-82.32555000000002			23.18545000000006		-108.7698499999999	-15.076850000000036	-35.749649999999974		60.34714999999994		-64.36604999999997	0.09024999999996908	35.52505000000008	0.027350000000069485			-99.18795		81.35945000000004	-15.994550000000004	-35.314449999999965	-108.51615000000004	-74.21664999999996	-68.71825000000001	-37.658649999999966			0.015549999999961983	-84.62725		0.08364999999992051						-102.31375000000003	-21.630550000000085	-60.43685000000005	3.480850000000032	-105.62004999999999			-109.56854999999996
		-70.37384999999995		-82.31375000000003			23.43394999999998		-108.75614999999993	-14.954650000000015	-35.06494999999995		60.36085000000003		-64.35775000000001	0.09815000000003238	35.53544999999997	0.03165000000001328			-98.86005		82.11805000000004	-14.753749999999968	-35.271049999999946	-108.34635000000003	-74.20264999999995	-68.70404999999994	-37.643249999999966			0.018749999999954525	-84.53125		0.10064999999997326						-102.30075	-20.530650000000037	-60.404750000000035	3.4960499999999683	-105.43534999999997			-109.48125000000005
		-70.28084999999999		-82.28944999999999			24.83605		-108.74934999999994	-14.946250000000077	-33.76755000000003		69.09505000000001		-63.09944999999993	0.1076500000000351	35.54505000000006	0.03585000000009586			-98.84854999999993		82.13324999999998	-14.737049999999954	-33.887449999999944	-108.27715	-73.45745	-67.99595	-35.63614999999993			0.022050000000035652	-84.01025000000004		0.762149999999906						-102.12644999999998	-20.51634999999999	-60.393550000000005	3.729349999999954	-105.42774999999995			-109.47505000000001
		-70.03964999999994		-82.27035000000001			26.002550000000042		-108.74034999999992	-14.728350000000091	-33.73644999999999		69.15125		-63.083849999999984	0.12265000000002146	35.554250000000025	0.040150000000039654			-98.56764999999996		89.37365	-14.722249999999917	-33.43335000000002	-108.20785000000001	-73.44674999999995	-67.98045000000002	-35.15274999999997			0.02544999999997799	-83.66305		0.7706499999999323						-102.02925000000005	-20.50395000000003	-58.23045000000002	6.473949999999945	-105.41924999999992			-109.37035000000003
		-69.86334999999997		-82.02115000000003			26.221450000000004		-108.73484999999994	-12.849450000000047	-33.540250000000015		77.71794999999997		-62.58044999999993	0.13554999999996653	36.858049999999935	0.04485000000011041			-98.03234999999995		89.38234999999997	-13.61704999999995	-33.42004999999995	-108.18315000000007	-72.13214999999991	-66.81484999999998	-34.79824999999994			0.02975000000003547	-83.64885000000004		1.0086499999999887						-101.93994999999995	-20.48415	-58.171550000000025	7.371449999999982	-105.36974999999995			-109.34694999999999
		-69.84685000000002		-81.27915000000007			26.81905000000006		-108.72584999999992	-12.832250000000045	-33.24554999999998		82.36984999999993		-62.5701499999999	0.14554999999995744	36.86835000000008	0.050950000000057116			-97.97884999999997		89.42365000000007	-12.85304999999994	-31.42414999999994	-108.08845000000008	-71.92724999999996	-65.55264999999997	-34.788850000000025			0.03354999999999109	-83.64195000000007		1.028449999999907						-101.80574999999999	-15.565150000000017	-58.10325	7.404249999999934	-105.35104999999999			-109.33804999999995
		-69.83004999999991		-80.29965000000004			26.94614999999999		-108.71825000000001	-12.814850000000092	-33.23305000000005		83.91824999999994		-62.1421499999999	0.45564999999999145	37.908450000000016	0.0572500000000673			-97.42695000000003		89.62824999999998	-9.51344999999992	-30.233150000000023	-108.07755000000009	-71.42154999999991	-65.54374999999993	-34.50524999999993			0.037349999999946704	-83.62725		1.0502499999998918						-101.78184999999996	-15.549750000000017	-57.407249999999976	7.423249999999939	-105.34145000000001			-109.32164999999998
		-69.81804999999997		-80.03275000000008			27.412050000000022		-108.71094999999991	-12.798450000000003	-32.76784999999995		83.93044999999995		-61.90554999999995	2.2191500000000133	37.929250000000025	0.06915000000003602			-97.32735000000002		95.67845	-9.485849999999914	-27.161449999999945	-108.06705	-70.96764999999994	-65.53044999999997	-34.290449999999964			0.041550000000029286	-82.83995000000004		1.5087499999999636						-101.77544999999998	-14.74414999999999	-57.39525000000003	7.43425000000002	-105.33454999999992			-109.30574999999999
		-69.72434999999996		-80.01905			27.49414999999999		-108.60645	-12.781850000000077	-32.740350000000035		87.75175000000002		-61.475149999999985	3.6028499999999894	37.94605000000013	0.07995000000005348			-97.31954999999994		95.68705	-9.430749999999989	-26.033950000000004	-107.89265	-70.32195000000002	-64.91064999999992	-33.98644999999999			0.04755000000000109	-82.81765000000007		1.5409499999999525						-101.76554999999996	-14.61685	-57.38665000000003	9.093849999999975	-105.32214999999997			-109.29864999999995
		-69.51884999999993		-79.28045000000009			27.573750000000018		-108.59754999999996	-12.551649999999995	-31.199449999999956		89.35264999999993		-60.70024999999998	4.28634999999997	41.28075000000001	0.1337500000000773			-97.24974999999995		97.02445	-8.556049999999914	-25.205449999999928	-107.88405	-70.17544999999996	-64.77445	-33.97294999999997			0.05274999999994634	-82.5960500000001		1.9443499999999858						-101.59285	-14.591350000000034	-57.370250000000055	15.84394999999995	-105.26395000000002			-109.28904999999997
		-68.99225000000001		-79.26395000000002			27.58635000000004		-108.58794999999998	-12.327850000000012	-31.18934999999999		90.26175		-60.089650000000006	4.303449999999998	47.23494999999991	0.5048500000000331			-97.17115000000001		97.04624999999999	-7.697349999999915	-25.180049999999937	-107.74875000000009	-69.20394999999996	-64.76454999999999	-33.95754999999997			0.05984999999998308	-82.44115		2.641750000000002						-101.57325000000003	-14.337550000000078	-57.35855000000004	15.89244999999994	-104.76544999999999			-109.13175000000001
		-68.59145000000001		-79.02134999999998			27.607050000000072		-108.3373499999999	-12.316550000000007	-31.178549999999973		98.43754999999999		-59.58164999999997	4.313850000000002	47.24425000000008	0.6088500000000749			-97.04655000000002		97.06325000000004	-5.058649999999943	-25.152649999999994	-107.73535000000004	-69.16705000000002	-63.58785	-33.94735000000003			0.06634999999994307	-82.42785000000003		2.6630499999999984						-101.26655000000005		-57.15425000000005	16.344550000000027	-104.70155			-109.12284999999997
		-68.46235000000001		-78.99895000000004			27.632450000000063		-108.18224999999995	-12.082550000000083	-31.10564999999997		98.44944999999996		-59.5488499999999	4.4351500000000215	47.35275000000013	0.6190500000000156			-96.45645000000002		97.84315000000004	-4.459649999999897	-24.681349999999952	-107.72805000000005	-68.91435000000001	-63.580049999999915	-33.87014999999997			0.07804999999996198	-81.84735		3.136649999999918						-101.02305000000001		-56.94884999999999	16.362449999999967	-104.51094999999998			-109.11685
		-68.02814999999998		-78.64835000000005			27.720550000000003		-108.16184999999996	-12.070550000000026	-30.547450000000026		99.28054999999995		-58.46555000000001	5.6506500000000415	47.76885000000004	1.6957500000000891			-96.27165000000002		101.46164999999996	-4.425649999999905	-22.511649999999918	-107.66444999999999	-68.63914999999997	-61.10235	-33.31994999999995			0.08614999999997508	-81.62845000000004		3.1500499999999647						-101.00964999999997		-56.932950000000005	17.889350000000036	-104.30034999999998			-109.10844999999995
		-67.94785000000002		-78.17755			27.756650000000036		-108.14424999999994	-11.904449999999997	-30.53875000000005		104.20775000000003		-58.449949999999944	7.729450000000043	47.77855000000011	5.911550000000034			-96.22815000000003		106.47035000000005	-4.412449999999922	-22.488249999999994	-107.65515000000005	-68.62564999999995	-60.66025000000002	-32.97974999999997			0.3176499999999578	-81.22865000000002		3.188449999999989						-100.61595		-55.783750000000055	17.970550000000003	-104.27634999999998			-109.09984999999995
		-67.93954999999994		-78.00015000000008			27.904750000000035		-108.10934999999995	-11.344550000000027	-30.03805		104.79724999999996		-58.44074999999998	8.838150000000041	47.797950000000014	5.935750000000098			-96.20814999999993		106.49405000000002	-4.071649999999977	-22.425049999999942	-107.64665000000002	-68.48064999999997	-59.40874999999994	-32.48524999999995			0.7432499999999891	-80.94325000000003		4.354449999999929						-100.60445000000004		-55.76355000000001	23.892749999999978	-104.26964999999996			-109.08534999999995
		-67.11284999999998		-77.23935000000006			27.917550000000006		-108.0959499999999	-10.657850000000053	-30.02914999999996		111.47614999999996		-55.77494999999999	8.88315	51.51425000000006	7.837950000000092			-95.49154999999996		106.50565000000006	-4.053049999999985	-22.39625000000001	-107.63954999999999	-68.05454999999995	-59.39035000000001	-32.29525000000001			0.7570499999999356	-80.93325000000004		6.0334499999999025						-100.45155		-55.59005000000002	26.71034999999995	-104.09325000000001			-109.07844999999998
		-67.08314999999993		-76.90255000000002			27.967750000000024		-107.92795000000001	-10.636750000000006	-29.96315000000004		114.06984999999997		-55.749649999999974	8.895350000000008	51.532550000000015	9.287050000000022			-95.48384999999996		113.07804999999996	-3.3489499999999452	-21.727649999999926	-107.59385000000009	-68.04224999999997	-59.379749999999945	-30.990049999999997			1.8136499999999387	-80.65915000000007		6.046149999999898						-100.43664999999999		-55.57585000000006	31.50815	-104.07624999999996			-109.05134999999996
		-66.97285		-76.71225000000004			28.10235		-107.82554999999991	-10.624950000000013	-28.811950000000024		114.08164999999997		-55.73264999999992	10.669250000000034	62.47705000000008	12.25795000000005			-95.46005000000002		113.09524999999996	-3.3358499999999367	-17.017349999999965	-107.50625000000002	-67.33094999999992	-57.98865000000001	-30.12144999999998			1.8544499999999289	-80.59045000000003		8.20634999999993						-100.39515000000006		-54.82785000000001	31.517150000000015	-104.06034999999997			-108.86114999999995
		-66.74654999999996		-76.12735000000009			28.308850000000007		-107.69144999999992	-10.54505000000006	-28.081649999999968		114.10654999999997		-54.96735000000001	12.969749999999976	62.492650000000026	13.757850000000076			-95.29255		114.04814999999996	-3.319949999999949	-14.699949999999944	-107.48295000000007	-67.31984999999997	-57.97524999999996	-26.62844999999993			2.340149999999994	-80.58095000000003		10.903349999999932						-100.38255000000004		-54.80735000000004	33.891250000000014	-104.05264999999997			-108.85374999999999
		-66.72604999999999		-75.86275			28.324250000000006		-107.68065000000001	-9.29995000000008	-27.74554999999998		115.61914999999999		-54.95564999999999	12.99064999999996	62.50664999999992	18.2328500000001			-95.10714999999993		114.05664999999999	-3.301649999999995	-14.210749999999962	-107.40305000000001	-66.45164999999997	-57.60704999999996	-26.434049999999957			3.8751499999999623	-80.56995000000006		10.972849999999994						-100.22905000000003		-54.79385000000002	41.882349999999974	-103.78064999999992			-108.84365000000003
		-66.69015000000002		-75.44895000000008			28.63435000000004		-107.66544999999996	-8.23255000000006	-27.73365000000001		115.67284999999993		-54.76744999999994	16.515549999999962	62.52075000000002	20.793450000000007			-95.10045000000002		114.08474999999999	-1.6512500000000045	-14.194049999999947	-107.39175	-65.74964999999997	-56.27454999999998	-23.475649999999973			3.88575000000003	-80.39275000000009		13.345049999999901						-99.82794999999999		-54.47505000000001	50.80764999999997	-103.77054999999996			-108.83645000000001
		-66.41125		-75.05484999999999			29.253450000000043		-107.61074999999994	-8.210250000000087	-26.23535000000004		115.82915000000003		-54.76044999999999	17.305650000000014	62.77525000000003	20.81465000000003			-95.08965		114.56264999999996	-0.8045499999999493	-13.431150000000002	-107.18645000000004	-65.72664999999995	-54.541349999999966	-22.06804999999997			4.2616500000000315	-80.36985000000004		14.201649999999972						-99.68955000000005		-54.14954999999998	51.93885	-103.75864999999999			-108.81544999999994
		-66.09124999999995		-75.04695000000004			29.425250000000005		-107.59735	-8.185150000000021	-26.206350000000043		115.83854999999994		-54.42444999999998	17.321950000000015	64.58495000000005	23.993250000000103			-95.05515000000003		114.57434999999998	-0.7831499999999778	-12.991249999999923	-107.02735000000007	-65.11415	-54.49414999999999	-21.79034999999999			4.382249999999999	-80.12695000000008		14.218249999999898						-99.67745000000002		-53.571750000000065	54.40784999999994	-103.74874999999997			-108.63234999999997
		-66.07164999999998		-74.99565000000007			29.435950000000048		-107.53824999999995	-8.048550000000091	-25.999149999999986		116.79004999999995		-54.26434999999992	18.161050000000046	65.99034999999992	24.069150000000036			-95.00075000000004		117.09015	-0.7434499999999389	-11.86054999999999	-107.01535000000001	-64.83484999999996	-54.04984999999999	-19.748550000000023			4.735149999999976	-80.11675000000002		14.228649999999902						-99.66695000000004		-52.255949999999984	54.78424999999993	-103.35005000000001			-108.61985000000004
		-65.82965000000002		-74.45794999999998			30.16814999999997		-107.40355	-7.895950000000084	-23.51215000000002		116.83015		-53.89265	19.385850000000005	66.02415000000008	24.08355000000006			-94.96254999999996		119.91245000000004	0.00015000000007603376	-11.842649999999935	-106.95825000000002	-64.61924999999997	-54.02794999999992	-19.734249999999975			4.74574999999993	-80.01475000000005		14.242649999999912						-99.48464999999999		-52.24075000000005	54.817249999999945	-103.34314999999992			-108.61144999999999
		-65.70745		-74.44024999999999			30.809349999999995		-107.34325000000001	-7.875150000000076	-23.501250000000027		117.57204999999999		-53.88284999999996	19.64224999999999	69.69234999999992	26.365150000000085			-94.95574999999997		119.96825000000001	0.004850000000033106	-11.083549999999946	-106.94855000000007	-63.933349999999905	-52.21174999999994	-19.724449999999933			5.069650000000024	-79.7441500000001		15.50815						-99.27414999999996		-50.82915000000003	56.959049999999934	-103.33614999999998			-108.60535000000004
		-65.03414999999995		-74.39885000000004			30.88345000000004		-107.1054499999999	-7.7698500000000195	-23.232549999999947				-52.04964999999993	20.25725	76.26384999999993	26.38715000000002			-94.94595000000004			0.009250000000065484	-11.065349999999967	-106.78625	-63.82764999999995	-51.916650000000004	-19.11054999999999			5.096249999999941	-79.73395000000005		15.51974999999993						-99.25824999999998		-50.80894999999998	56.97334999999998	-103.31875000000002			-108.41465000000005
		-64.98964999999998		-74.38035000000002			30.90594999999996		-106.96564999999998	-7.7558500000000095	-23.17145000000005				-50.94124999999997	20.77075000000002	76.2740500000001	26.43145000000004			-94.93864999999994			0.0130500000000211	-7.492149999999924	-106.76675	-63.82114999999999	-51.369050000000016	-18.09254999999996			5.122949999999946	-79.72525000000007		15.559549999999945						-99.15234999999996		-50.790250000000015	64.02165000000002	-103.17925000000002			-108.39414999999997
		-64.98104999999998		-74.04575			30.922649999999976		-106.7784499999999	-7.680749999999989	-23.164250000000038				-49.53114999999991	22.940650000000005	76.28755000000012	30.432250000000067			-94.74035000000003			0.0169500000000653	-7.477949999999964	-106.73405000000002	-62.777549999999906	-49.85134999999991	-18.08224999999993			6.5163499999999885	-79.70255000000009		15.583949999999959						-98.98435000000006		-50.64115000000004	64.12895000000003	-103.16944999999998			-108.38635
		-64.79134999999997		-74.03155000000004			31.035650000000032		-106.76604999999995	-7.641150000000039	-22.582449999999994				-48.8450499999999	23.05544999999995	81.53734999999995	30.44825000000003			-94.72085000000004			0.0210500000000593	-7.198350000000005	-106.71105	-61.90244999999993	-49.83674999999994	-18.04804999999999			6.545650000000023	-79.68655000000001		16.076749999999947						-98.84305000000006		-50.62255000000005	70.90054999999995	-103.08904999999993			-108.21034999999995
		-64.78264999999999		-73.96875			32.37104999999997		-106.75644999999997	-7.31675000000007	-22.36054999999999				-48.83414999999991	23.35884999999996	82.40674999999999	30.46195			-94.11035000000004			0.025450000000091677	-7.041349999999966	-106.69035000000008	-61.884649999999965	-49.82254999999998	-16.954349999999977			8.335249999999974	-78.58895000000007		17.469449999999938						-98.72945000000004		-49.32865000000004	70.91345000000001	-103.07695000000001			-108.20155
		-64.01844999999992		-73.80984999999998			32.39395000000002		-106.71664999999996	-6.02615000000003	-22.100749999999948				-47.95754999999997	23.68724999999995	82.41414999999995	30.500950000000103			-93.65745000000004			0.02944999999999709	-5.876549999999952	-106.41795000000002	-61.855749999999944	-48.01004999999998	-16.946849999999927			8.370850000000019	-78.57735000000002		19.65084999999999						-98.56854999999996		-49.316850000000045	70.92814999999996	-102.95375000000001			-108.19015000000002
		-63.889549999999986		-73.79795000000001			32.401950000000056		-106.67054999999993	-5.814650000000029	-21.72384999999997				-47.949250000000006	24.900449999999978	82.42244999999991	30.51165000000003			-93.52575000000002			0.033550000000104774	-5.844749999999976	-106.39005000000009	-61.42224999999996	-47.995649999999955	-16.938549999999964			11.96894999999995	-78.56685000000004		19.964449999999943						-98.55375000000004		-46.500549999999976	70.95624999999995	-102.94634999999994			-107.92885000000001
		-63.82674999999995		-73.36554999999998			32.414750000000026		-106.57674999999995	-5.797149999999988	-21.587850000000003				-47.332649999999944	25.04555000000005	82.43155000000013	30.5471500000001			-93.51265000000001			0.03815000000008695	-4.723149999999919	-106.38045	-61.41364999999996	-45.413749999999936	-14.327649999999949			13.444349999999986	-78.55135000000007		24.50414999999998						-98.06254999999999		-46.48795000000007	71.50694999999996	-102.93155000000002			-107.91734999999994
		-63.62034999999992		-73.35435000000007			32.42745000000002		-106.56434999999999	-5.782550000000015	-20.755750000000035				-46.58015	29.05894999999998	82.44185000000004	32.53755000000001			-93.50414999999998			0.04275000000006912	-4.715050000000019	-106.37295000000006	-61.40194999999994	-45.38124999999991	-13.926050000000032			13.492849999999976	-78.52415000000008		25.31484999999998						-97.91274999999996		-46.47474999999997	71.53264999999999	-102.52805000000001			-107.89675
		-63.55364999999995		-72.41615000000002			32.437149999999974		-106.42404999999997	-4.597450000000094	-20.584249999999997				-46.527849999999944	29.817949999999996	82.45504999999991	36.21045000000004			-93.24545			0.04905000000007931	-4.6963499999999385	-106.23855000000003	-61.20914999999991	-45.37405000000001	-13.916650000000004			14.257650000000012	-78.51205000000004		25.343249999999898						-97.82124999999996		-46.05595000000005	73.77715	-102.51085			-107.73145
		-62.13754999999992		-71.64485000000002			32.52314999999999		-106.37924999999996	-2.3824500000000626	-20.442350000000033				-46.51495	29.82884999999999	82.48355000000004	36.239250000000084			-92.61194999999998			0.05845000000010714	-4.687749999999937	-106.21595000000002	-61.16964999999993	-45.30634999999995	-13.880249999999933			16.26305000000002	-78.30445000000009		25.373949999999923						-97.71865000000003		-46.04955000000007	73.78854999999999	-102.49604999999997			-107.72294999999997
		-62.13085000000001		-71.46564999999998			32.53525000000002		-106.33965	-2.3601500000000897	-20.42375000000004				-46.50604999999996	32.04854999999998	84.33595000000003	37.22345000000007			-92.33145000000002			0.07165000000009059	-4.663049999999998	-106.02435000000003	-60.167550000000006	-45.053949999999986	-13.860149999999976			16.28354999999999	-78.29515000000004		27.065549999999917						-97.38464999999997		-45.69235000000003	73.79894999999999	-102.29174999999998			-107.59465
		-62.12124999999992		-71.45095000000003			32.77755000000002		-106.21314999999993	-1.486750000000029	-18.33095000000003				-44.18655000000001	32.05925000000002	84.35505	37.9307500000001			-92.18894999999998			0.09065000000009604	-2.245149999999967	-105.96865000000003	-60.16084999999998	-42.93354999999997	-12.242449999999963			16.674049999999966	-78.28505000000007		27.08364999999992						-97.37734999999998		-44.994050000000016	73.81534999999997	-102.13914999999997			-107.58854999999994
		-61.77445		-71.43875000000003			32.924049999999966		-105.95015000000001	-1.4717500000000427	-18.311349999999948				-44.15974999999992	32.07865000000004	88.96124999999995	37.94885000000011			-92.17144999999994			0.8613500000000158	-0.8243499999999813	-105.91125	-60.109449999999924	-41.875549999999976	-12.22995000000003			16.68674999999996	-77.84915000000001		30.19915000000003						-97.10265000000004		-44.67195000000004	73.85555	-101.77255000000002			-107.57005000000004
		-61.59555		-70.42545000000007			33.05494999999996		-105.94205	-1.4477500000000418	-13.917249999999967				-42.456249999999955	32.83394999999996	88.96985000000006	37.96815000000004			-92.16385000000002			0.8730500000000347	-0.4365500000000111	-105.90224999999998	-60.09164999999996	-41.459949999999935	-11.33344999999997			24.12424999999996	-77.8374500000001		30.22995000000003						-97.09564999999998		-42.71345000000008	81.26794999999993	-101.70094999999992			-107.48175000000003
		-61.352949999999964		-70.40065000000004			33.35175000000004		-105.83584999999994	-0.008550000000013824	-13.903749999999945				-42.04474999999991	33.81394999999998		38.02455000000009			-92.15324999999996			0.8836500000001024	-0.003449999999929787	-105.89105000000006	-59.37765000000002	-41.45245	-8.760449999999992			24.14104999999995	-77.3492500000001		30.249149999999986						-97.08945000000006		-42.25655000000006	81.28404999999998	-101.68105000000003			-107.47725000000003
		-60.98325		-70.09865000000002			33.67595000000006		-105.80705	-0.004150000000095133	-13.709749999999985				-42.032449999999926	35.80264999999997		38.12345000000005			-92.14324999999997			1.1729500000000144	-0.00014999999996234692	-105.84725000000003	-58.37244999999996	-41.445049999999924	-8.753550000000018			25.338250000000016	-77.08995000000004		30.280849999999987						-97.08214999999996		-42.244550000000004	81.30184999999994	-101.34725000000003			-107.47135000000003
		-60.47984999999994		-69.78035			33.86715000000004		-105.67984999999999	-0.0008500000000140062	-13.702649999999949				-40.39924999999994	36.62374999999997		43.36345000000006			-91.88594999999998			1.1806500000000142	0.0027499999999918145	-105.80894999999998	-58.360149999999976	-41.43774999999994	-8.742849999999976			25.356249999999932	-76.74295000000006		30.63914999999986						-97.07015000000001		-41.80084999999997	81.79345	-101.34045000000003			-107.45204999999999
		-60.355050000000006		-69.48734999999999			33.90435000000002		-105.64424999999994	0.002449999999953434	-13.607549999999947				-40.221649999999954	37.41094999999996		48.02765000000011			-90.99225000000001			1.1954500000000507	0.008550000000013824	-105.79325000000006	-58.347350000000006	-41.42885000000001	-7.244749999999954			26.496250000000032	-76.73255000000006		31.49705000000006						-96.86204999999995		-41.65044999999998	91.92015000000004	-101.32714999999996			-107.23744999999997
		-60.340149999999994		-69.47244999999998			34.52525000000003		-105.62974999999994	0.00444999999990614	-12.544650000000047				-39.819549999999936	37.50215000000003		48.053750000000036			-90.97394999999995			1.2179500000000871	0.01155000000005657	-105.70215000000007	-58.338649999999916	-41.10674999999992	-7.2342499999999745			26.514149999999972	-76.71915000000001		31.51414999999986						-96.64625000000001		-41.15224999999998	91.94375000000002	-101.26794999999993			-107.23225000000002
		-60.20004999999992		-68.74085000000002			35.74594999999999		-105.5873499999999	0.007049999999935608	-11.827949999999987				-38.45414999999991	38.691749999999956		51.32355000000007			-90.95974999999999			2.275850000000105	0.01454999999998563	-105.23545000000001	-57.47505000000001	-39.09584999999993	-7.224249999999984			26.58005000000003	-75.75195000000008		31.538850000000025						-96.50405		-41.115549999999985	91.96365000000003	-100.80475000000001			-107.22625000000005
		-60.191749999999956		-67.42915000000005			35.811649999999986		-105.57434999999998	0.011049999999954707	-11.337949999999978				-36.900949999999966	39.17065000000002		51.64865000000009			-90.71984999999995			2.651450000000068	0.01745000000005348	-105.20485000000008	-57.463250000000016	-39.07515000000001	-6.709150000000022			26.94475	-74.95865000000003		35.24924999999996						-96.35825		-41.07515000000001	92.55594999999994	-100.74054999999998			-107.22064999999998
		-60.18115		-66.59795000000008			35.86374999999998		-105.51554999999996	0.014049999999997453	-11.327850000000012				-35.05004999999994	39.19095000000004		54.56225000000006			-89.73915			2.6612499999999955	0.02035000000000764	-105.17175000000009	-57.44884999999999	-38.09825000000001	-6.696950000000015			27.37945000000002	-74.95095000000003		36.57854999999984						-96.06195000000002		-41.05695000000003	95.22865000000002	-100.56894999999997			-107.21455000000003
		-60.17014999999992		-66.58505000000002			35.94034999999997		-105.47754999999995	0.017049999999926513	-10.439849999999979				-34.486850000000004	41.58664999999996		54.5761500000001			-89.72865000000002			2.675550000000044	0.023350000000050386	-105.15125	-57.43694999999991	-38.090349999999944	-6.686149999999998			27.443449999999984	-74.94495000000006		39.220249999999965						-95.84635000000003		-39.29705000000001	95.26985000000002	-100.56025			-107.20785000000001
		-59.86405000000002		-66.57305000000008			36.04615000000001		-105.42525	0.019549999999981083	-10.43164999999999				-33.53374999999994	42.985649999999964		54.59825000000001			-89.12424999999996			3.649150000000077	0.02645000000006803	-104.98475000000008	-57.20324999999991	-38.07794999999999	-6.069150000000036			32.59965	-74.93465000000003		41.323749999999905						-95.61104999999998		-39.25445000000002	95.28665000000001	-100.54984999999999			-107.20135000000005
		-59.85474999999997		-66.06925000000001			36.145650000000046		-105.30534999999998	0.023849999999924876	-9.960649999999987				-33.52544999999998	42.99554999999998		54.604850000000056			-88.82065			3.661350000000084	0.029650000000060572	-104.93304999999998	-57.19584999999995	-38.05774999999994	-6.061149999999998			32.616949999999974	-74.92445000000009		41.885850000000005						-95.59785		-38.93995000000007	96.52874999999995	-100.53004999999996			-107.04165
		-59.84624999999994		-66.05175000000008			36.15745000000004		-105.28404999999998	0.027150000000006003	-9.93285000000003				-33.515249999999924	44.67735000000005		54.61585000000002			-88.37675000000002			3.6727500000000646	0.03295000000002801	-104.84905000000003	-57.186849999999936	-37.33624999999995	-4.347449999999981			34.64784999999995	-74.80875000000003		42.870649999999955						-95.45024999999998		-38.42725000000007	97.65674999999999	-100.51935000000003			-106.92565000000002
		-59.673349999999914		-66.03545000000008			36.19164999999998		-105.21684999999991	0.031049999999936517	-9.905849999999987				-31.92904999999996	44.69034999999997		54.657350000000065			-88.00995			5.925350000000094	0.036450000000058935	-104.83945000000006	-57.16314999999997	-37.327549999999974	-3.705449999999928			34.94915000000003	-73.62975000000006		43.03245000000004						-95.43925000000002		-38.38594999999998	98.86564999999996	-100.50715000000002			-106.90874999999994
		-58.477250000000026		-66.01165000000003			36.567949999999996		-105.20054999999991	0.035149999999930515	-7.714749999999981				-30.964349999999968	44.70905000000005		54.67455000000007			-87.71105			5.948750000000018	0.04025000000001455	-104.82855000000006	-57.02374999999995	-37.032550000000015	-3.694849999999974			34.963750000000005	-73.00015000000008		43.25664999999992						-95.37225000000001		-37.92444999999998	98.88974999999994	-100.49945000000002			-106.76874999999995
		-58.464650000000006		-65.10625000000005			36.58375000000001		-105.1027499999999	0.039049999999974716	-7.69704999999999				-30.955249999999978	44.77785000000006		54.686950000000024			-87.59294999999997			8.670850000000087	0.04425000000003365	-104.79174999999998	-56.80514999999991	-36.73104999999998	-1.5586499999999432			37.51265000000001	-72.98825		45.576850000000036						-95.27535		-36.87845000000004	98.90554999999995	-100.22995000000003			-106.76154999999994
		-57.91064999999992		-64.99105000000009			37.16115000000002		-105.05075	0.04374999999993179	-7.685050000000047				-28.957649999999944	46.07264999999995		59.4529500000001			-87.58465000000001			8.685249999999996	0.04905000000007931	-104.55445000000009	-56.798349999999914	-36.71785	-1.5496499999999287			37.540250000000015	-72.5779500000001		46.25314999999989						-95.11284999999998		-36.86665000000005	99.43804999999998	-99.76215000000002			-106.72194999999999
		-57.48554999999999		-64.92455000000007			38.22675000000004		-105.04144999999994	0.049949999999967076	-7.672550000000001				-28.756849999999986	46.611549999999966		59.47855000000004			-87.21915000000001			9.00055000000009	0.0532500000000482	-104.53555000000006	-56.670549999999935	-35.39305000000002	-0.007849999999962165			37.57624999999996	-72.56635000000006		47.345449999999914						-94.99345000000005		-36.452549999999974	102.87344999999993	-99.75535000000002			-106.70974999999999
		-57.270849999999996		-64.37054999999998			38.24395000000004		-104.84645	0.05644999999992706	-6.688549999999964				-28.730549999999994	46.62665000000004		59.49355000000003			-87.20444999999995			9.740150000000085	0.057549999999991996	-104.45775000000003	-56.65294999999992	-35.28054999999995	-0.003449999999929787			41.34984999999995	-71.11005		47.71535000000006						-94.97545000000002		-36.22085000000004	102.88364999999999	-99.74734999999998			-106.68854999999996
		-57.23984999999993		-64.35115000000008			38.255750000000035		-104.81034999999997	0.06925000000001091	-6.628349999999955				-28.292249999999967	46.74165000000005		60.60425000000009			-86.73464999999999			9.758350000000064	0.06425000000001546	-104.45175000000006	-55.71555000000001	-34.027150000000006	-0.0006499999999505235			41.368049999999926	-70.31995000000006		50.27224999999987						-94.87334999999996		-36.04465000000005	105.81854999999996	-99.73654999999997			-106.33744999999999
		-56.38265000000001		-64.03665000000001			38.28584999999998		-104.79274999999996	1.0122499999999945	-6.1810500000000275				-26.673649999999952	47.92025000000001		60.65295000000003			-86.67594999999994			10.46875	0.07175000000006548	-104.44495000000006	-55.704650000000015	-34.01744999999994	0.002250000000003638			41.394649999999956	-70.18385		50.318149999999946						-94.63855000000001		-36.03155000000004	105.83735000000001	-99.72894999999994			-106.33204999999998
		-55.98924999999997		-64.02835000000005			38.89065000000005		-104.72534999999993	1.023649999999975	-6.172450000000026				-25.523249999999962	48.067049999999995		62.46015			-86.38175000000001			10.519050000000107	0.08015000000000327	-104.42785000000003	-55.66784999999993	-34.00924999999995	0.0049500000000080036			41.416150000000016	-69.8510500000001		50.52795000000003						-94.63045		-35.82434999999998	107.31745000000001	-99.66305			-106.32174999999995
		-55.978650000000016		-64.00935000000004			39.19135000000006		-104.71614999999997	1.1181499999999005	-6.09495000000004				-25.341249999999945	48.10585000000003		69.23745000000008			-85.66684999999995			13.34475000000009	0.8946500000000697	-104.40174999999999	-54.23694999999998	-33.99924999999996	0.00795000000005075			42.079849999999965	-69.17915000000005		50.92874999999992						-94.51615000000004		-35.64454999999998	107.32624999999996	-99.22164999999995			-106.31555000000003
		-55.957649999999944		-63.78174999999999			39.22535000000005		-104.70864999999992	1.5689499999999725	-5.903950000000009				-25.33134999999993	48.565450000000055		74.14095000000009			-85.65525000000002			15.453750000000014	1.4455500000000256	-104.38045	-54.22874999999999	-32.58145000000002	0.010750000000030013			44.09545000000003	-69.17105000000004		51.72735						-94.46725000000004		-35.39205000000004	107.34254999999996	-99.18174999999997			-106.30795
		-55.562349999999924		-63.32114999999999			39.45285000000001		-104.69894999999997	2.2945499999999583	-5.698350000000005				-23.41534999999999	48.58055000000002		74.15035			-85.59045000000003			15.479350000000068	1.4696500000000015	-104.21834999999999	-54.21434999999997	-32.42345	0.013649999999984175			44.11074999999994	-69.16395		53.28264999999999						-94.33844999999997		-34.81925000000001	111.26355000000001	-99.10194999999999			-106.29864999999995
		-54.070949999999925		-62.76285000000007			46.963449999999966		-104.64634999999998	2.6759499999999434	-5.682149999999979				-22.85674999999992	49.10455000000002		74.16065000000003			-85.56655			16.42055000000005	1.668450000000007	-104.20605	-54.193149999999946	-32.41364999999996	0.01675000000000182			44.12215000000003	-68.19775000000004		54.71934999999996						-94.22575000000006		-34.80275000000006	111.27445	-99.09455000000003			-106.15954999999997
		-54.06144999999992		-62.311450000000036			48.58955000000003		-104.59344999999996	3.0649499999999534	-5.670650000000023				-22.83605	49.18254999999999		74.17435			-85.55605000000003			16.51055000000008	2.207550000000083	-104.12225000000001	-53.74135000000001	-32.401149999999916	0.019750000000044565			44.134649999999965	-67.67115000000001		57.14134999999999						-94.21555000000001		-33.92315000000008	116.61604999999997	-99.08614999999998			-106.14864999999998
		-54.05155000000002		-62.303049999999985			48.91364999999996		-104.57494999999994	3.3610499999999774	-5.557249999999954				-21.371149999999943	53.22815000000003		78.82005000000004			-85.53194999999994			20.540550000000053	2.2545499999999947	-104.09834999999998	-53.731649999999945	-30.857549999999947	0.022749999999973625			44.147249999999985	-67.18695000000002		57.67854999999997						-93.76065000000006		-33.90814999999998	116.64154999999994	-99.07534999999996			-106.03774999999996
		-54.03525000000002		-62.08415000000002			55.47555		-104.5402499999999	4.476249999999936	-5.550050000000056				-20.229549999999904	53.57394999999997		78.83595000000003			-85.23614999999995			20.552650000000085	2.3622500000000173	-103.92225000000008	-53.01784999999995	-30.232349999999997	0.025949999999966167			46.73045000000002	-67.17645000000005		59.64684999999997						-93.50155000000007		-32.899850000000015		-99.06634999999994			-106.02715
		-53.619050000000016		-61.74275			55.48795000000007		-104.49135000000001	4.4989499999999225	-4.336649999999963				-20.112649999999917	53.59654999999998		80.19385000000011			-85.22614999999996			20.772850000000062	2.6739499999999907	-103.90625	-53.008449999999925	-30.21664999999996	0.02935000000002219			46.78454999999997	-67.1608500000001		60.945249999999874						-93.49135000000001		-32.26675		-98.51675			-106.01964999999996
		-53.598049999999944		-60.56185000000005			59.44794999999999		-104.22724999999991	4.510449999999992	-3.727449999999976				-20.08974999999998	56.25755000000004		81.45215000000007			-85.21444999999994			23.730350000000044	2.9653500000000577	-103.72275000000002	-52.515249999999924	-29.81695000000002	0.03274999999996453			50.85884999999996	-67.15275000000008		61.68994999999984						-93.41925000000003		-31.52724999999998		-98.50604999999996			-105.94984999999997
		-53.30364999999995		-59.02615000000003			59.49025000000006		-104.21224999999993	6.472149999999942	-2.932050000000004				-19.37144999999998	56.44024999999999		81.46595000000002			-85.04864999999995			23.747749999999996	3.338950000000068	-103.71225000000004	-52.472849999999994	-29.794149999999945	0.03695000000004711			50.88644999999997	-66.67405000000008		61.745849999999905						-93.31875000000002		-31.163549999999987		-98.46624999999995			-105.83285000000001
		-53.262449999999944		-59.010650000000055			59.557050000000004		-104.18835000000001	6.48924999999997	-2.9239499999999907				-19.358649999999898	56.47715000000005		81.50015000000008			-85.03575000000001			23.764650000000074	3.347849999999994	-103.69335000000001	-52.25644999999997	-26.822649999999953	0.04275000000006912			50.91094999999996	-66.65185000000008		62.42025000000001						-92.73915		-30.350850000000037		-98.30634999999995			-105.66234999999995
		-53.017150000000015		-57.64175			60.406150000000025		-104.07494999999994	7.391549999999938	-2.9157500000000027				-19.348949999999945	56.487750000000005		84.79015000000004			-84.81094999999993			24.336450000000013	3.385250000000042	-103.65915000000007	-52.220249999999965	-26.810049999999933	0.047750000000064574			51.53264999999999	-66.25635		62.44054999999992						-92.72114999999997		-30.32835		-98.11185			-105.65494999999999
		-52.982849999999985		-57.62625000000003			60.64054999999996		-103.86824999999999	9.764949999999999	-2.1659499999999525				-18.04514999999992	57.33905000000004		84.80695000000003			-84.36625000000004			25.456450000000018	3.7832500000000664	-103.64285000000007	-52.186849999999936	-25.56684999999993	0.05455000000006294			54.78314999999998	-65.38225		62.464349999999854						-92.65885000000003		-29.944950000000063		-98.10424999999998			-105.39265
		-52.968849999999975		-57.60665000000006			60.95124999999996		-103.63344999999993	10.01724999999999	-1.6476499999999987				-17.255249999999933	58.080850000000055		86.03595000000007			-84.34984999999995			25.482150000000047	4.076350000000048	-103.55775000000006	-51.73664999999994	-25.55824999999993	0.06264999999996235			54.82044999999994	-65.36155000000008		62.49834999999996						-92.54264999999998		-27.91305		-97.64134999999999			-105.37225000000001
		-52.54604999999992		-57.59095000000002			63.12525000000005		-103.61204999999995	10.025949999999966	-1.3810499999999593				-17.248849999999948	58.19865000000004		86.08865000000003			-84.33894999999995			26.630250000000046	4.689450000000079	-103.52205000000004	-51.55334999999991	-25.54914999999994	0.08055000000001655			59.22964999999999	-65.24855000000002		63.22034999999994						-92.15944999999999		-27.73025000000007		-97.50834999999995			-105.22844999999995
		-52.23624999999993		-57.343650000000025			63.227449999999976		-103.5257499999999	11.935249999999996	-1.1839499999999816				-17.242649999999912	58.23334999999997		86.11355000000003			-84.32354999999995			27.431650000000104	4.710249999999974	-103.26125000000002	-50.954849999999965	-24.36164999999994	0.9068499999999631			59.578449999999975	-65.24105000000009		63.25184999999999						-92.14655000000005		-27.720350000000053		-97.27684999999997			-105.21965
		-51.553249999999935		-57.10475000000008			63.27265		-103.51514999999995	11.943449999999984	-0.035849999999982174				-17.235349999999926	59.61505		86.1300500000001			-83.66385000000002			29.698150000000055	4.737250000000017	-103.09615000000008	-50.19884999999999	-22.16274999999996	1.1830499999999802			59.72124999999994	-65.2224500000001		64.02584999999988						-92.09135000000003		-27.713250000000016		-96.96145000000001			-105.20995000000005
		-51.22264999999993		-57.09175000000005			63.46294999999998		-103.40244999999993	11.95754999999997	-0.004549999999994725				-17.215949999999907	59.63615000000004		87.62355000000002			-83.65715			30.991250000000036	4.995450000000005	-103.05754999999999	-50.18674999999996	-22.149249999999938	1.1962499999999636			60.24374999999998	-65.08995000000004		66.09334999999999						-91.83635000000004		-26.986650000000054		-96.94245000000001			-105.06074999999998
		-51.20164999999997		-56.05155000000002			64.65075000000002		-103.08664999999996	11.965249999999969	-0.0008500000000140062				-17.198049999999967	59.68605000000002		88.14955000000009			-83.64525000000003			35.84445000000005	5.204050000000052	-102.72834999999998	-49.44544999999994	-22.141449999999963	2.0712499999999636			60.263349999999946	-64.66565000000003		66.10765000000004						-91.77634999999998		-26.97154999999998		-96.70704999999998			-105.05105000000003
		-50.088949999999954		-56.04195000000004			64.69975		-103.07605000000001	11.985050000000001	0.002349999999978536				-16.645849999999996	59.69775000000004		98.01525000000004			-83.63324999999998			36.32215000000008	5.925749999999994	-102.62435000000005	-49.31385	-22.13054999999997	2.0822500000000446			61.15305000000001	-64.5933500000001		67.48815000000002						-91.60284999999999		-26.958650000000034		-96.69745			-105.03454999999997
		-49.88784999999996		-56.02895000000001			64.72704999999996		-103.06414999999993	12.241149999999948	0.00544999999999618				-14.85654999999997	60.65035		104.66115000000002			-83.34174999999993			36.34895000000006	6.275449999999978	-102.60334999999998	-49.28724999999997	-19.532949999999914	2.096049999999991			64.01755000000003	-64.2826500000001		68.12654999999984						-91.28965000000005		-26.94754999999998		-96.68844999999999			-104.81174999999996
		-49.86384999999996		-54.75125000000003			66.59825000000001		-103.0515499999999	14.563449999999989	0.00874999999996362				-14.830749999999966	60.67285000000004					-83.33314999999993			36.9529500000001	6.685349999999971	-102.57315000000006	-48.393449999999916	-19.501049999999964	3.307450000000017			64.10495000000003	-64.2749500000001		68.14994999999988						-91.13144999999997		-26.938049999999976		-96.67914999999994			-104.57515000000001
		-49.06885		-54.74285000000009			66.67044999999996		-103.03184999999996	14.595849999999928	0.011949999999956162				-12.312549999999987	60.68534999999997					-83.03835000000004			38.80465000000004	6.6926500000000715	-102.56315000000006	-48.36564999999996	-18.838649999999916	4.100649999999973			66.23704999999995	-64.12715000000003		68.71334999999988						-90.93295		-26.920150000000035		-96.67094999999995			-104.56465000000003
		-48.08794999999998		-54.72675000000004			66.89025000000004		-103.01704999999993	15.008649999999989	0.01525000000003729				-10.580849999999941	62.23225000000002					-82.47124999999994			41.36945000000003	6.706450000000018	-102.29585000000009	-48.35484999999994	-18.816149999999993	4.675550000000044			70.07335	-64.11115000000007		68.74204999999995						-90.50424999999996		-25.831649999999968		-96.66125			-104.53295000000003
		-47.471450000000004		-54.63615000000004			69.99234999999999		-103.00844999999993	15.024749999999926	0.018749999999954525				-9.921749999999975	62.31975					-81.84244999999999			41.38805000000002	9.391650000000027	-102.19805000000008	-48.06065000000001	-18.810249999999996	4.900449999999978			70.10055	-63.12555000000009		70.41764999999998						-90.30404999999996		-25.819150000000036		-96.62625000000003			-104.52594999999997
		-46.63844999999992		-54.62195000000008			70.37615000000005		-103.0026499999999	15.469449999999938	0.022249999999985448				-6.895649999999932	62.33405000000005					-81.83365000000003			41.408450000000016	9.754350000000045	-102.18535000000008	-48.05354999999997	-18.802449999999908	5.812750000000051			70.11135000000002	-63.0145500000001		71.98905000000002						-90.28755000000001		-25.426950000000033		-96.61244999999997			-104.51615000000004
		-46.55224999999996		-54.264850000000024			72.29305		-102.99704999999994	15.74944999999991	0.026449999999954343				-5.610050000000001	62.34095000000002					-81.80574999999999			41.418550000000096	10.192949999999996	-102.06915000000004	-48.03174999999999	-17.852750000000015	8.153950000000009			70.14274999999998	-62.98215000000005		75.33704999999998						-89.92034999999998		-24.61405000000002		-96.43705			-104.49734999999998
		-46.24275		-54.24075000000005			73.61085000000003		-102.99034999999992	17.11024999999995	0.030650000000036925				-5.324549999999931	62.353950000000054					-81.78944999999999			41.43805000000009	10.821350000000052	-102.05775000000006	-47.42345	-17.839650000000006	8.430950000000053			71.63274999999999	-62.069150000000036		77.26705000000004						-89.66354999999999		-23.12295000000006		-96.30615			-104.25154999999995
		-45.875549999999976		-52.585750000000075			74.34465		-102.91924999999992	17.124349999999936	0.0352500000000191				-5.313949999999977	62.463449999999966					-81.77435000000003			43.14265	10.853050000000053	-102.04725000000008	-47.40324999999996	-17.23264999999992	9.34985000000006			73.99635	-60.84185000000002		77.33384999999987						-89.65544999999997		-23.111850000000004		-96.05165			-104.22664999999995
		-45.86234999999999		-52.33045000000004			74.37135		-102.81574999999998	18.779249999999934	0.040849999999977626				-4.3657499999999345	62.59815000000003					-81.10365000000002			45.71965	11.29365000000007	-102.03685000000007	-47.03334999999993	-17.223749999999995	9.356250000000045			79.07925	-60.05945000000008		77.81824999999992						-89.63085000000001		-22.705249999999978		-95.86405000000002			-104.21955000000003
		-45.84775000000002		-51.353450000000066			74.38295000000005		-102.80774999999994	19.241249999999923	0.04714999999998781				-0.8498499999999467	63.99115000000006					-81.09154999999998			45.74585000000002	11.30925000000002	-101.91285000000005	-47.024850000000015	-15.73905000000002	11.864149999999995			79.14265	-60.04595000000006		78.89914999999985						-89.62075000000004		-21.66375000000005		-95.85154999999997			-104.18195000000003
		-45.774749999999926		-51.154750000000035			74.39504999999997		-102.73244999999997	19.30944999999997	0.05444999999997435				-0.8412499999999454	64.07465000000002					-80.53644999999995			45.766950000000065	11.54135000000008	-101.90425000000005	-45.73464999999999	-15.709549999999922	11.98395000000005			80.74654999999996	-60.03385000000003		78.99995000000001						-89.47614999999996		-21.49255000000005		-95.77855			-104.16724999999997
		-45.713449999999966		-50.73345000000006			74.40544999999997		-102.72434999999996	19.442549999999983	0.06584999999995489				-0.8120499999999993	64.09685000000002					-80.52075000000002			49.26145000000008	11.558650000000057	-101.79444999999998	-45.726549999999975	-13.914049999999975	12.99655000000007			81.49604999999997	-60.014150000000086		80.67745000000002						-89.24154999999996		-21.296249999999986		-95.54804999999999			-104.00194999999997
		-45.70425		-50.67685000000006			74.43674999999996		-102.65544999999997	19.620349999999917	0.07794999999998709				-0.008849999999938518	66.16335000000004					-80.24154999999996			49.28755000000001	11.583750000000009	-101.69555000000003	-45.70664999999997	-7.212249999999926	13.539150000000063			86.25154999999995	-59.99835000000007		81.14334999999994						-89.23345000000006		-21.284250000000043		-95.53565000000003			-103.99215000000004
		-45.66295000000002		-50.10425000000009			74.93214999999998		-102.61095	19.63124999999991	0.09325000000001182				-0.005549999999971078	67.39104999999995					-80.23225000000002			50.23585000000003	11.905950000000075	-101.55105000000003	-45.692949999999996	-7.200349999999958	14.747450000000072			86.27705000000003	-59.39175		81.65285000000006						-89.22455000000002		-20.34985000000006		-95.52154999999993			-103.89464999999996
		-45.65174999999999		-50.03354999999999			76.15355		-102.42845	22.748449999999934	0.1017500000000382				-0.002549999999928332	67.40785000000005					-80.13035000000002			51.21255000000008	13.685150000000021	-101.22964999999999	-45.18134999999995	-5.912049999999908	14.758550000000014			86.29234999999994	-59.37925000000007		81.99764999999991						-89.16465000000005		-19.66285000000005		-95.51355000000001			-103.88715000000002
		-45.46664999999996		-48.830850000000055			77.63125000000002		-102.35854999999992	22.761249999999905	0.1379500000000462				0.00015000000007603376	67.43404999999996					-80.08105			54.117450000000076	15.053250000000048	-101.05664999999999	-44.43644999999992	-5.896449999999959	15.196249999999964			87.08834999999999	-59.369150000000104		82.03615000000002						-89.03575000000001		-19.63695000000007		-95.29335000000003			-103.87725
		-45.24294999999995		-48.31135000000006			77.67095000000006		-102.20044999999993	22.768049999999903	0.46765000000004875				0.0028500000000803993	68.41055000000006					-79.86874999999998			54.142150000000015	15.076850000000036	-101.03605000000005	-43.842649999999935	-5.874449999999911	15.476750000000038			87.13564999999994	-58.723550000000046		87.68894999999986						-88.97405000000003		-18.876449999999977		-95.28184999999996			-103.86464999999998
		-45.23354999999992		-48.28955000000008			79.24075000000005		-102.03444999999999	22.78404999999998	1.9452499999999873				0.005350000000021282	68.65445					-79.63194999999996			55.752250000000004	15.374950000000013	-100.95955000000004	-43.834049999999934	-5.791049999999927	16.618450000000053			88.60034999999993	-58.453550000000064		88.46044999999992						-88.95145000000002		-18.169849999999997		-95.27504999999996			-103.83204999999998
		-45.07835		-48.26904999999999			81.10395000000005		-101.96334999999999	23.48804999999993	2.097150000000056				0.008050000000025648	69.52054999999996					-79.35505			56.519949999999994	16.354850000000056	-100.72305000000006	-43.35164999999995	-4.556550000000016	16.62684999999999			88.61704999999995	-57.278650000000084		88.99024999999995						-88.86815000000001		-18.14364999999998		-95.26765			-103.80055000000004
		-44.33304999999996		-48.021349999999984			81.17195000000004		-101.95094999999992	23.578049999999962	3.2416500000000497				0.010650000000055115	69.79774999999995					-78.52314999999999			56.530950000000075	16.396749999999997	-100.65845000000002	-43.33884999999998	-4.548649999999952	16.634250000000065			88.69745	-57.2722500000001		90.16755						-88.52674999999999		-17.86925000000008		-95.26135			-103.76284999999996
		-43.764749999999935		-47.685749999999985			81.17944999999997		-101.82954999999993	23.987049999999954	3.2601499999999533				0.013149999999995998	71.49115000000006					-78.02274999999997			57.48605000000009	16.44855000000007	-100.64055000000008	-43.30205000000001	-4.541249999999991	16.690349999999967			91.03255000000001	-57.26335000000006		90.19124999999997						-88.44444999999996		-17.85525000000007		-95.09534999999994			-103.75495000000001
		-42.97494999999992		-47.45525000000009			81.19365000000005		-101.82274999999993	24.26204999999993	4.102449999999976				0.015650000000050568	72.49324999999999					-78.00995			59.37895000000003	19.509950000000003	-100.40125	-42.51974999999993	-3.716949999999997	16.836649999999963			91.28525000000002	-57.25125000000003								-88.25234999999998		-17.810749999999985		-94.82574999999997			-103.65914999999995
		-42.95814999999993		-47.44085000000007			81.66155000000003		-101.78354999999999	26.017650000000003	4.311349999999948				0.018350000000054933	72.54935					-77.69864999999993			60.34215000000006	19.521349999999984	-100.37645000000009	-42.10304999999994	-3.708250000000021	16.843849999999975			91.35284999999999	-57.242450000000076								-88.22725000000003		-17.65994999999998		-94.74265000000003			-103.64184999999998
		-41.73614999999995		-47.42685000000006			82.53665000000001		-101.7748499999999	26.632849999999962	5.226949999999988				0.0210500000000593	72.59045000000003					-77.68954999999994			60.35715000000005	19.766750000000002	-100.36635000000001	-42.087749999999915	-3.695449999999937	16.852550000000065			92.38744999999994	-57.22995000000003								-87.56775000000005		-16.91814999999997		-94.73225000000002			-103.58425
		-41.722549999999956		-47.40275000000008			83.57434999999998		-101.56565	27.81034999999997	5.331450000000018				0.02395000000001346	72.67875000000004					-77.67914999999994			61.301450000000045	20.235850000000028	-100.25425000000007	-40.50024999999994	-1.8399499999999307	18.001949999999965			94.67965000000004	-56.102250000000026								-87.55664999999999		-14.941350000000057		-94.33064999999999			-103.57095000000004
		-41.65564999999992		-45.83055000000002			84.36014999999998		-101.54924999999992	27.823650000000043	5.367650000000026				0.026950000000056207	73.24924999999996					-77.65224999999998			61.319150000000036	20.257850000000076	-100.24725000000001	-39.730749999999944	-0.3319500000000062	18.433250000000044			94.69814999999994	-56.08935000000008								-87.50284999999997		-14.081850000000031		-94.25945000000002			-103.28625
		-41.63274999999999		-45.81295			84.80925000000002		-101.45044999999993	28.556949999999915	5.994749999999954				0.029950000000098953	74.41444999999999					-77.64485000000002			61.60005000000001	21.812549999999987	-100.22604999999999	-39.36884999999995	-0.31264999999996235	18.461750000000052			97.69385	-55.46965								-87.49464999999998		-14.066249999999968		-94.09635000000003			-103.27975000000004
		-41.32484999999997		-44.870750000000044			84.82185000000004		-101.43784999999991	29.853149999999914	7.531950000000052				0.033150000000091495	75.76675					-77.58984999999996			63.2346500000001	22.48885000000007	-100.21665000000007	-39.34055000000001	-0.2767499999999927	20.595450000000028			98.62995000000001	-55.45735000000002								-87.48625000000004		-13.680349999999976		-94.08195			-103.27414999999996
		-41.17324999999994		-44.51005000000009			84.84715000000006		-101.4152499999999	29.860349999999926	7.541249999999991				0.03665000000000873	75.98635000000002					-77.50344999999993			63.24705000000006	22.505750000000035	-100.18345	-39.100349999999935	-0.00844999999992524	21.416950000000043			100.04984999999999	-55.411249999999995								-87.34334999999999		-13.272050000000036		-94.05224999999996			-103.25985000000003
		-40.80155000000002		-44.21945000000005			84.99305000000004		-101.3563499999999	29.869950000000017	8.609450000000038				0.040450000000078035	76.02155000000005					-77.04714999999999			63.26115000000004	22.60284999999999	-99.93145000000004	-39.08154999999999	-0.0051499999999577994	21.479550000000017			100.08735000000001	-55.11365000000001								-86.78465000000006		-12.790750000000003		-94.04324999999994			-103.25144999999998
		-40.767549999999915		-43.51215000000002			85.00575000000003		-101.28935000000001	30.13085000000001	8.621449999999982				0.04425000000003365	77.20925					-76.73704999999995			67.76975000000004	23.815150000000017	-99.92185000000006	-38.00464999999997	-0.002149999999915053	22.070050000000037			100.36604999999997	-54.393150000000105								-86.53935000000001		-12.11035000000004		-93.73775			-103.08815000000004
		-40.464650000000006		-43.05325000000005			85.02195000000006		-101.20304999999996	30.139049999999997	10.64874999999995				0.04835000000002765	77.22424999999998					-76.46484999999996			73.82245	23.824850000000083	-99.91435000000001	-37.99005	0.0009499999999889042	22.808250000000044			100.40014999999994	-53.93025								-86.51805000000002		-9.55765000000008		-93.70245			-103.07994999999994
		-40.12855000000002		-43.032550000000015			85.96215000000007		-101.19515000000001	31.186149999999998	10.660349999999994				0.05215000000009695	77.72645					-76.33045000000004			80.35355000000004	23.838950000000068	-99.90375000000006	-37.61354999999992	0.0038500000000567525	23.062350000000038			103.70344999999998	-53.91885000000002								-86.07185000000004		-9.547950000000014		-93.54914999999994			-103.06685000000004
		-40.11455000000001		-41.57785000000001			87.04775000000006		-101.18734999999992	33.230549999999994	11.23434999999995				0.05635000000006585	78.00755000000004					-76.32124999999996			84.90355	24.43285000000003	-99.78465000000006	-37.081249999999955	0.006650000000036016	23.30664999999999			104.02895000000001	-53.90415000000007								-85.84915000000001		-9.537850000000049		-93.52734999999996			-102.85664999999995
		-39.463949999999954		-41.30315000000007			87.07675000000006		-101.17845	34.268749999999955	11.260350000000017				0.06165000000009968	79.06245000000001					-76.08465000000001			114.60725000000002	24.44475	-99.77345000000003	-36.26564999999994	0.009350000000040382	23.333650000000034			104.17525	-53.868150000000014								-85.62324999999998		-9.227550000000065		-93.34314999999992			-102.84945000000005
		-38.80804999999998		-39.79975000000002			87.22815000000003		-101.10874999999999	38.015049999999974	11.339050000000043				0.0673500000000331	79.08045000000004					-76.03485			117.42045000000007	27.22275000000002	-99.76255000000003	-36.23494999999991	0.012249999999994543	23.693550000000073			106.00464999999997	-52.93805000000009								-85.11284999999998		-8.797149999999988		-93.33474999999999			-102.69584999999995
		-38.789049999999975		-39.781150000000025			87.38094999999998		-100.92684999999994	39.650249999999915	11.85794999999996				0.07255000000009204	80.26905					-75.59015				27.24515000000008	-99.75265000000002	-35.52535	0.015050000000087493	23.701549999999997			110.56454999999994	-52.9307500000001								-85.04305		-8.782750000000078		-93.32645000000002			-102.47445000000005
		-38.60754999999995		-38.86385000000007			87.39644999999996		-100.84924999999998	40.685249999999996	12.321249999999964				0.08585000000005039	80.28875000000005					-74.89324999999997				27.283050000000003	-99.42135000000007	-35.500549999999976	0.017850000000066757	23.77475000000004			111.08155	-52.76425000000006								-84.49525000000006		-8.51195000000007		-93.31904999999995			-102.46434999999997
		-38.51144999999997		-37.61005			87.41595000000007		-100.81844999999998	41.51254999999992	14.009450000000015				0.09465000000000146	80.31735000000003					-74.76315				28.19915000000003	-99.25385000000006	-35.38405	0.0209500000000844	25.208950000000073			117.41435000000001	-52.75285000000008								-84.46125000000006		-6.639350000000036		-93.31335000000001			-102.45614999999998
		-37.98764999999992		-37.12405000000001			88.19725000000005		-100.80774999999994	42.15705000000003	14.022749999999974				0.6682500000000573	83.29165					-74.64224999999999				28.309150000000045	-99.21525000000008	-34.85334999999998	0.02395000000001346	25.220950000000016			117.43414999999993	-52.72905000000003								-84.23654999999997		-6.622849999999971		-93.30875000000003			-102.44854999999995
		-37.27774999999997		-36.93254999999999			88.24075000000005		-100.73145	42.166549999999916	14.034650000000056				0.6795500000000629	83.30484999999999					-74.00234999999998				28.545450000000073	-99.08415000000002	-33.73235	0.030550000000062028	25.57434999999998			118.34315000000004	-52.47305000000006								-83.95614999999998		-5.529650000000061		-93.30075			-102.44134999999994
		-37.26265000000001		-36.71695			89.92854999999997		-100.71424999999999	42.18235000000004	14.047649999999976				0.8139500000000908	83.33405000000005					-73.98844999999994				28.728950000000054	-99.04745000000003	-32.07764999999995	0.034350000000017644	25.585350000000062				-52.37065000000007								-83.85255000000006		-5.193849999999998		-93.09894999999995			-102.43404999999996
		-37.24725000000001		-35.49195000000009			91.74265000000003		-100.7064499999999	51.88384999999994	16.668249999999944				1.5670499999999947						-73.90655000000004				30.030449999999973	-99.03584999999998	-31.79914999999994	0.038650000000075124	26.42705000000001				-52.359950000000026								-83.67655000000002		-4.183650000000057		-92.91025000000002			-102.41285000000005
		-36.91694999999993		-35.14994999999999			92.56675000000007		-100.52884999999992	53.44644999999991	18.56804999999997				2.1180500000000393						-73.10374999999999				30.97485000000006	-98.84985000000006	-31.54525000000001	0.04275000000006912	27.053250000000048				-51.58635000000004								-83.66975000000002		-4.173049999999989		-92.90284999999994			-102.22005000000001
		-36.644949999999994		-35.10945000000004			94.94425000000001		-100.42234999999994	53.83185000000003	18.623050000000035				2.9929500000000644						-73.09105				31.47715000000005	-98.83125000000007	-31.525649999999928	0.04714999999998781	27.32484999999997				-51.57275000000004								-83.42444999999998		-4.133950000000027		-92.89364999999998			-102.15864999999997
		-36.633449999999925		-34.84545000000003			95.87065000000007		-100.38315	54.452749999999924	20.375350000000026				3.3981500000001006						-73.07955000000004				32.59545000000003	-98.80915000000005	-31.06994999999995	0.05185000000005857	27.857050000000072				-51.556550000000016								-83.41325000000006		-4.1038500000000795		-92.88635			-101.96744999999999
		-36.49654999999996		-34.82415000000003			95.98445000000004		-100.36934999999994	54.48955000000001	20.381849999999986				5.1581500000000915						-72.52004999999997				33.273649999999975	-98.66084999999998	-31.056749999999965	0.056850000000054024	27.869050000000016				-51.14485000000002								-82.78075000000001		-3.951149999999984		-92.53694999999993			-101.96095000000003
		-36.48505		-34.51544999999999			96.03875000000005		-100.35424999999998	54.58465000000001	20.40065000000004				5.170350000000099						-72.34055000000001				33.30735000000004	-98.47834999999998	-30.276649999999904	0.06245000000001255	27.886349999999993				-50.97055								-82.42075		-3.647550000000024		-92.53125			-101.94425000000001
		-35.004249999999956		-34.25135			96.05534999999998		-100.22544999999991	54.595149999999876	21.95315000000005				6.767350000000079						-71.84604999999999				33.68175000000008	-98.34705000000008	-30.267949999999928	0.06965000000002419	27.899350000000027				-50.69865000000004								-82.29835000000003		-3.123550000000023		-92.52334999999994			-101.81404999999995
		-34.692049999999995		-34.23605000000009			97.10514999999998		-100.21274999999991	54.75565000000006	24.35125000000005				6.776650000000018						-71.83534999999995				33.70575000000008	-98.29645000000005	-29.033050000000003	0.07675000000006094	28.478250000000003				-50.687850000000026								-82.28814999999997		-2.062149999999974		-92.51445000000001			-101.53075000000001
		-34.681550000000016		-32.00895000000003			97.39184999999998		-100.04904999999997	54.93724999999995	24.554750000000013				8.282350000000065						-71.81605000000002				34.040050000000065	-98.26015000000007	-29.006849999999986	0.08575000000007549	28.848150000000032				-49.95125000000007								-82.04075		-0.321550000000002		-92.50294999999994			-101.52044999999998
		-34.577749999999924		-31.987150000000042			97.85995000000003		-100.03644999999995	57.32064999999989	25.052749999999946				8.314850000000092						-71.80044999999996				34.49745000000007	-98.10374999999999	-28.837749999999915	1.8306499999999915	29.47715000000005				-49.942049999999995								-82.03165000000001		-0.3114500000000362		-92.41385000000002			-101.51274999999998
		-34.555849999999964		-31.180450000000064			98.79185000000007		-100.00734999999997	57.34844999999996	26.092250000000035				8.607250000000022						-71.41584999999998				35.70704999999998	-98.09275000000002	-27.152549999999906	1.867750000000001	31.294449999999983				-49.55085000000008								-81.90314999999998		-0.0002500000000509317		-92.40474999999992			-101.31465000000003
		-34.51744999999994		-31.166950000000043			98.89165000000003		-99.78604999999993	58.71135000000004	26.106949999999983				8.61785000000009						-71.29904999999997				36.832449999999994	-98.04245000000003	-26.951549999999997	2.7193500000000768	31.303250000000048				-49.533750000000055								-81.89454999999998		0.003449999999929787		-92.20304999999996			-101.30444999999997
		-33.393749999999955		-31.11054999999999			99.32645000000002		-99.77504999999996	58.72894999999994	27.54174999999998				10.240150000000085						-71.26644999999996				37.35725000000002	-98.00545	-25.540949999999953	2.7372500000000173	32.463250000000016				-49.37094999999999								-81.46175000000005		0.0071500000000241926		-92.18274999999994			-101.28715
		-33.31605000000002		-30.79785000000004			99.81645000000003		-99.75934999999993	59.40214999999989	28.123050000000035				10.262249999999995						-70.67214999999999				38.87885000000006	-97.96645000000001	-25.523249999999962	3.3627500000000055	32.47185000000002				-49.364149999999995								-81.24025000000006		0.01054999999996653		-92.17454999999995			-101.22744999999998
		-33.151149999999916		-30.49585000000002			99.83215000000007		-99.53774999999996	59.42634999999996	28.153149999999982				11.16515000000004						-70.63514999999995				39.65535	-97.68145000000004	-25.346349999999916	3.3749500000000126	32.480549999999994				-49.35725000000002								-80.88925000000006		0.013950000000022555		-92.16544999999996			-101.21875
		-33.103650000000016		-30.483350000000087			99.90665000000001		-99.45214999999996	59.99495000000002	28.902450000000044				11.414250000000038						-70.30724999999995				39.663650000000075	-97.66944999999998	-25.33364999999992	4.438350000000014	32.490350000000035				-48.981750000000034								-80.78485		0.017349999999964894		-91.68425000000002			-101.21015
		-32.82954999999993		-29.688350000000014			100.93984999999998		-99.33834999999999	64.22384999999986	28.915250000000015				11.912050000000022						-70.29385000000002				39.67335000000003	-97.59575000000007	-25.31994999999995	4.447949999999992	32.50515000000007				-48.97345000000007								-80.60204999999996		0.02114999999992051		-91.67864999999995			-101.20344999999998
		-32.805650000000014		-29.584150000000022			100.95945000000006		-99.32534999999996	64.54544999999985	29.938750000000027				12.815650000000005						-69.45264999999995				39.851350000000025	-97.58515	-24.98014999999998	4.470950000000016	34.350250000000074				-48.92945000000009								-80.57415000000003		0.024850000000014916		-91.67324999999994			-101.19614999999999
		-32.78125		-28.83935000000008			104.65854999999999		-99.31074999999998	66.13175000000001	30.26935000000003				12.83235000000002						-69.18335000000002				40.28715	-97.57665000000009	-24.96965	7.27335000000005	34.366449999999986				-48.91165000000001								-80.21535000000006		0.028649999999970532		-91.66584999999998			-100.89604999999995
		-31.99414999999999		-28.684349999999995			104.79165		-99.22375	68.43145000000004	30.27895000000001				12.953950000000077						-69.07884999999999				42.42605000000003	-97.39544999999998	-23.951349999999934	7.2944499999999834	34.71815000000004				-48.73335000000009								-80.20614999999998		0.03295000000002801		-91.20825000000002			-100.79925000000003
		-30.672050000000013		-27.08795000000009			108.11975000000007		-99.19224999999994	68.89345000000003	30.408649999999966				14.040750000000003						-68.89784999999995				43.00355000000002	-97.38915000000009	-23.938749999999914	7.316050000000018	36.68264999999997				-48.7183500000001								-80.15535		0.037349999999946704		-91.19864999999993			-100.79285000000004
		-29.934349999999995		-26.97345000000007			109.69894999999997		-99.10735	69.15615000000003	32.017349999999965				14.048850000000016						-68.88834999999995				43.83555000000001	-97.33465000000001	-23.064750000000004	8.192850000000021	36.69635000000005				-47.91405000000009								-79.43595000000005		0.04184999999995398		-91.17314999999996			-100.78364999999997
		-29.62054999999998		-26.840649999999982			110.91115000000002		-98.94335000000001	69.16444999999999	32.03665000000001				14.05765000000008						-68.62485000000004				43.859750000000076	-97.31305000000009	-22.90644999999995	10.172950000000014	37.13615000000004				-47.90515000000005								-79.18934999999999		0.04774999999995089		-91.16174999999998			-100.77504999999996
		-29.611249999999927		-26.185749999999985			113.23675000000003		-98.93134999999995	69.17914999999994	32.059549999999945				16.67795000000001						-68.18295				44.30675000000008	-97.10284999999999	-21.626249999999914	10.192049999999995	37.16425000000004				-47.2124500000001								-79.16134999999997		0.05374999999992269		-91.14274999999998			-100.76874999999995
		-29.592249999999922		-26.177250000000072			113.38565000000006		-98.85134999999991	69.29994999999985	33.45415000000003				16.69085000000007						-68.02435000000003				45.24985000000004	-97.08884999999998	-21.600849999999923	10.208250000000021	39.27445				-46.41605000000004								-78.90515000000005		0.06105000000002292		-90.70074999999997			-100.72625000000005
		-29.43724999999995		-26.167550000000006			113.39665000000002		-98.79984999999999	69.37435000000005	33.463250000000016				19.281150000000025						-68.01535000000001				45.26544999999999	-97.04705000000001	-21.490549999999985	11.496650000000045	39.28215				-46.08275000000003								-78.79354999999998		0.07714999999996053		-90.69105000000002			-100.62445000000002
		-29.359749999999963		-26.152850000000058			114.01785000000007		-98.78924999999992	69.95884999999998	36.21015				19.79015000000004						-68.00334999999995				46.91885000000002	-97.03885000000002	-21.375749999999925	11.986650000000054	40.46575000000007				-45.56415000000004								-78.78115000000003		0.27654999999992924		-90.57565			-100.42835000000002
		-29.24974999999995		-26.119650000000092			114.05005000000006		-98.77044999999998	70.02655000000004	37.35125000000005				21.254750000000058						-67.25384999999994				46.97055	-96.98815000000002	-21.180650000000014	11.998350000000073	42.85615000000007				-45.05225000000007								-78.59114999999997		1.00974999999994		-90.42165			-100.42115000000001
		-29.234950000000026		-25.95995000000005			114.31915000000004		-98.75594999999998	70.5316499999999	38.29705000000001				21.984450000000038						-67.24204999999995				46.98845000000006	-96.84235000000001	-20.916049999999927	12.53735000000006	42.86374999999998				-44.97935000000007								-78.11784999999998		1.0423499999999422		-90.10804999999993			-100.30155000000002
		-28.810449999999946		-23.75025000000005			114.34145000000001		-98.73214999999993	71.02835000000005	39.44915000000003				21.995450000000005						-67.22185000000002				47.55785000000003	-96.76695000000007	-20.019149999999968	14.86245000000008	42.87335000000007				-44.45285000000001								-78.10735		1.443149999999946		-89.79034999999999			-100.29084999999998
		-28.797950000000014		-22.818550000000073			114.36914999999999		-98.67575	71.11705000000006	39.77954999999997				22.007850000000076						-67.21404999999993				47.58015	-96.74795000000006	-18.266250000000014	15.271850000000086	44.38265000000001				-44.055150000000026								-78.05044999999996		1.4724499999999807		-89.78244999999993			-100.28395
		-28.296749999999975		-22.58695			116.97215000000006		-98.64814999999999	71.32925	46.16184999999996				22.01615000000004						-67.08235000000002				47.97604999999999	-96.48805000000004	-18.25574999999992	15.525849999999991	45.51765				-43.134450000000015								-77.96114999999998		1.7728499999999485		-89.77224999999999			-100.09405000000004
		-28.271349999999984		-22.553949999999986			116.98585000000003		-98.46774999999991	71.80694999999992	46.170150000000035				22.028050000000007						-67.07245				48.88785000000007	-96.37975000000006	-17.968250000000012	15.542550000000006	45.53155000000004				-43.1223500000001								-77.95384999999999		2.1238499999999476		-89.54584999999997			-99.96995000000004
		-27.92464999999993		-22.411350000000084			117.00374999999997		-98.43894999999998	73.15644999999995	46.183149999999955				22.65465000000006						-67.04475000000002				49.52175	-96.36855000000003	-17.95144999999991	17.122550000000047	45.54275000000007				-42.550350000000094								-77.74054999999998		2.3850499999999784		-89.14085			-99.96055000000001
		-27.904449999999997		-22.145650000000046			117.04935		-98.28854999999999	73.16734999999994	48.505449999999996				22.675550000000044						-66.67864999999995				49.532350000000065	-96.36035000000004	-17.040649999999914	18.187350000000038	45.73345000000006				-41.44335000000001								-77.06344999999999		2.39345000000003		-88.94124999999997			-99.94664999999998
		-27.88175000000001		-20.892650000000003			117.07304999999997		-98.2766499999999	73.34494999999993	52.84375				23.45945000000006						-66.46074999999996				50.736350000000016	-96.34805000000006	-17.021349999999984	18.19825000000003	45.87485000000004				-41.41725000000008								-77.04755		2.6313499999999976		-88.91084999999998			-99.75795000000005
		-27.712249999999926		-20.786950000000047			117.27425000000005		-98.06044999999995	74.10394999999994	56.47074999999995				23.643350000000055						-66.07835				52.35595000000001	-96.26004999999998	-16.40784999999994	19.432050000000004	45.891250000000014				-40.85205000000008								-77.02504999999996		2.71875		-88.89904999999999			-99.65104999999994
		-27.247549999999933		-19.86144999999999			118.66515000000004		-98.04944999999998	74.51504999999997	56.48204999999996				23.983249999999998						-65.82375000000002				53.070550000000026	-96.25295000000006	-16.399149999999963	21.498750000000086	46.09845000000007				-40.83445000000006								-76.74845000000005		3.221149999999966		-88.49254999999994			-99.55925000000002
		-26.768050000000017		-19.101650000000063			119.21344999999997		-97.94024999999999	74.53154999999992	56.49924999999996				24.746450000000095						-65.80944999999997				54.82365000000004	-96.00915000000009	-16.381449999999973	21.673850000000016	47.51445000000001				-40.33955000000003								-76.55264999999997		4.240850000000023		-88.36924999999997			-99.54965000000004
		-26.51834999999994		-19.08355000000006			119.23765000000003		-97.89824999999996	76.21695	56.540449999999964				25.711450000000013						-65.79854999999998				55.51025000000004	-95.77085	-16.35915	21.68145000000004	47.543949999999995				-38.53595000000007								-75.77155000000005		4.833349999999996		-88.35555			-99.54404999999997
		-26.487349999999992		-18.393550000000005			119.54505000000006		-97.57674999999995	76.29935	57.325849999999946				26.247350000000097						-65.78444999999999				59.05155000000002	-95.74675000000002	-15.43694999999991	21.694850000000088	50.91985				-37.926250000000095								-75.75845000000004		4.848549999999932		-88.20354999999995			-99.53805
		-26.402049999999917		-18.382850000000076			119.57465000000002		-97.46034999999995	78.60005000000001	57.34145000000001				26.2568500000001						-65.71685000000002				59.07835	-95.53915000000006	-15.422349999999938	24.079150000000027	51.679250000000025				-36.95285000000001								-75.62865		5.3476499999999305		-88.19534999999996			-99.52464999999995
		-26.187149999999974		-18.368150000000014					-97.32695000000001	80.33164999999985	58.33294999999998				26.80045000000007						-65.70685000000003				59.11874999999998	-95.48265000000004	-15.010749999999916	25.242950000000064	51.687149999999974				-36.62965000000008								-75.11625000000004		5.355549999999994		-88.18785000000003			-99.16734999999994
		-26.158249999999953		-18.212850000000003					-97.25664999999992	80.89944999999989	58.996849999999995				27.629150000000095						-65.63765000000001				59.14895000000001	-95.42475000000002	-13.128049999999917	26.08725000000004	51.706050000000005				-35.92185000000006								-75.04975000000002		5.389450000000011		-88.18044999999995			-99.15935000000002
		-26.144349999999918		-17.926750000000084					-97.05724999999995	81.13004999999998	62.72685000000001				27.63445000000013						-65.62865				60.27595000000008	-95.41235000000006	-12.401849999999968	26.11125000000004	52.79065000000003				-35.10815000000002								-74.85204999999996		6.356049999999982		-88.17205000000001			-99.15314999999998
		-25.318649999999934		-17.74045000000001					-96.74865	82.75225	64.19815000000006				27.64095000000009						-65.49144999999999				60.81875000000002	-95.20215000000007	-12.390049999999974	26.128649999999993	52.81385				-35.09165000000007								-74.83984999999996		6.443049999999971		-87.80134999999996			-99.14525000000003
		-25.252749999999992		-16.430950000000053					-96.73674999999992	82.76464999999985	64.27265				27.64835000000005						-65.20605				61.06095000000005	-95.19065	-10.714749999999981	27.423350000000028	52.963750000000005				-34.53385000000003								-74.83204999999998		7.60145		-87.61734999999999			-98.88594999999998
		-25.23084999999992		-16.397950000000037					-96.68084999999996	82.7834499999999	67.44285000000002				28.59755000000007						-65.19394999999997				61.54555000000005	-95.18375000000003	-10.688549999999964	27.77125000000001	53.48604999999998				-34.523450000000025								-74.54865000000007		7.956349999999929		-87.60934999999995			-98.85625000000005
		-25.133050000000026		-14.955050000000028					-96.46145000000001	83.54634999999985	67.58884999999998				28.69065000000012						-63.375549999999976				62.000650000000064	-95.17605000000003	-9.918450000000007	29.114950000000135	54.15314999999998				-34.51165000000003								-74.54044999999996		7.98275000000001		-87.54954999999995			-98.83195
		-24.181249999999977		-14.656550000000038					-96.44984999999997	83.82285000000002	68.39165000000003				31.689050000000066						-63.35964999999999				62.733850000000075	-95.15545000000009	-9.892849999999953	29.494450000000143	56.94735000000003				-34.3528500000001								-74.31825000000003		7.99675000000002		-87.52305000000001			-98.70835
		-24.171249999999986		-14.014650000000074					-96.43944999999997	86.2517499999999	68.43005000000005				34.10275000000013						-63.258050000000026				63.27735000000007	-95.11705000000006	-8.862549999999942	30.43515000000002	57.474050000000034				-34.33815000000004								-74.21794999999997		8.531150000000025		-87.37675000000002			-98.70204999999999
		-24.122250000000008		-13.583950000000073					-96.36664999999994	86.52314999999999	68.83304999999996				36.238950000000045						-62.86775				63.84895000000006	-95.02685000000008	-8.854150000000004	31.360550000000103	57.48334999999997				-34.046350000000075								-74.21015		10.052749999999946		-87.16534999999999			-98.68854999999996
		-23.476350000000025		-13.56955000000005					-96.10104999999999	86.54044999999996	70.41714999999999				36.25075000000004						-62.428750000000036				63.87245000000007	-94.89665000000002	-8.836149999999975	31.369050000000016	57.49594999999999				-34.03205000000003								-73.97154999999998		10.069849999999974		-86.89675			-98.62064999999996
		-22.664750000000026		-13.303250000000048					-96.09444999999994	87.14914999999996	71.55674999999997				36.26445000000001						-61.354150000000004				64.10855000000004	-94.88785000000007	-6.986449999999991	34.09465	58.34445000000005				-33.867950000000064								-73.73145		10.751649999999927		-86.88445000000002			-98.60874999999999
		-22.652049999999917		-12.394150000000081					-96.08174999999994		72.88795000000005				38.29655000000014						-61.33285000000001				64.13025000000005	-94.87225000000001	-6.980249999999955	34.10455000000002	58.883749999999964				-33.145650000000046								-73.43825000000004		11.983150000000023		-86.78774999999996			-98.08865000000003
		-22.273149999999987		-11.769049999999993					-96.06854999999996		76.04894999999999				38.848350000000096						-61.07574999999997				64.68124999999998	-94.78875000000005	-6.9685499999999365	35.785049999999956	59.07254999999998				-32.530950000000075								-73.17965000000004		11.994849999999929		-86.77615000000003			-98.08325000000002
		-22.262650000000008		-11.754950000000008					-95.99214999999992		76.87564999999995				40.94195000000002						-60.54544999999996				65.51175	-94.61345000000006	-6.6864499999999225	35.80574999999999	60.31714999999997				-31.757650000000012								-73.16695000000004		12.007449999999949		-86.53924999999992			-98.07804999999996
		-21.974550000000022		-11.734550000000013					-95.96195		78.01684999999998				40.975050000000124						-60.53444999999999				65.54655000000002	-94.45585000000005	-6.065150000000017	38.92935000000011	60.33265000000006				-29.424650000000042								-73.15645000000006		12.025549999999953		-86.35624999999993			-98.06685000000004
		-21.966749999999934		-11.55435					-95.84024999999997		80.33455000000004				41.90795000000014						-60.51895000000002				67.60654999999997	-94.44545000000005	-6.045149999999921	38.94225000000006	60.866550000000075				-29.025250000000028								-71.92195000000004		12.039750000000026		-86.22984999999994			-98.06105000000002
		-21.38364999999999		-9.882350000000088					-95.79824999999994		80.34645				43.27525000000003						-60.47754999999995				68.66655000000003	-94.43655000000001	-5.087949999999978	39.04494999999997	62.25615000000005				-29.011850000000095								-71.51615000000004		12.679849999999988		-86.21465			-98.05184999999994
		-21.375049999999987		-7.856650000000059					-95.67624999999998		80.94344999999998				43.286050000000046						-60.323350000000005				69.10165000000006	-94.42595000000006	-4.679149999999936	39.68145000000004	62.85325				-28.83935000000008								-70.92415000000005		12.69584999999995		-85.94184999999993			-98.03554999999994
		-20.50834999999995		-6.033950000000004					-95.65355		80.95444999999995				44.97204999999997						-59.61654999999996				69.70135000000005	-94.37075000000004	-3.7099499999999352	42.58294999999998	63.02544999999998				-28.74115000000006								-70.61905000000002		13.23804999999993		-85.93465000000003			-97.87215000000003
		-20.026849999999968		-5.442949999999996					-95.11194999999998		83.81015000000002				45.01495000000011						-59.47174999999993				70.07685000000004	-94.34834999999998	-3.701449999999909	44.39014999999995	63.03415000000007				-28.733550000000037								-70.49234999999999		13.60304999999994		-85.92904999999996			-97.80854999999997
		-20.018449999999916		-5.431450000000041					-95.10005000000001		84.92665				46.28315000000009						-59.46264999999994				70.08695	-94.25234999999998	-3.194949999999949	44.40605000000005	63.64555000000007				-28.72505000000001								-70.10535000000004		13.61444999999992		-85.57274999999993			-97.63064999999995
		-20.004249999999956		-5.407050000000027					-95.07364999999993		90.43245000000002				46.45255000000009						-59.45174999999995				70.09884999999997	-94.05835000000002	-3.16904999999997	44.421949999999924	63.65544999999997				-28.29905000000008								-70.08775000000003		14.105450000000019		-85.45354999999995			-97.62165000000005
		-19.876350000000002		-5.073750000000018					-95.00144999999998		90.44685000000004				46.46905000000004						-59.41594999999995				70.42315000000008	-94.04755	-2.4183499999999185	44.443250000000035	63.70765000000006				-28.28155000000004								-69.68174999999997		14.346149999999966		-85.44134999999994			-97.60895000000005
		-19.734950000000026		-4.307050000000004					-94.96884999999997		92.57645000000002				49.12815000000012						-59.11085000000003				71.58045000000004	-93.96095000000003	-1.5537499999999227	45.52215000000001	64.71735000000001				-27.468050000000062								-69.53295000000003		14.610349999999926		-85.23275000000001			-97.42075
		-19.44584999999995		-3.695950000000039					-94.95184999999992		94.23765000000003				49.34565000000009						-59.06764999999996				71.59905000000003	-93.91165000000001	-1.5129499999999325	48.562450000000126	64.73025000000007				-26.826549999999997								-68.98955000000001		14.624249999999961		-85.22654999999997			-97.41224999999997
		-19.384649999999965		-3.677850000000035					-94.93724999999995		94.25014999999996				49.35604999999998						-59.05264999999997				71.61935000000005	-93.72745000000009	-0.2412499999999227	49.54944999999998	64.98905000000002				-26.508650000000102								-68.98185000000001		14.76845000000003		-85.21915000000001			-97.40594999999996
		-19.37284999999997		-3.6622500000000855					-94.77314999999999		94.27874999999995				51.11565000000007						-59.00374999999997				72.58855000000005	-93.70765000000006	-0.028549999999995634	49.569150000000036	65.76535000000001				-26.47395000000006								-68.64994999999999		15.624849999999924		-85.10674999999992			-97.39805000000001
		-18.979849999999942		-1.9299500000000762					-94.65024999999991		96.51845000000003				51.128250000000094						-58.98865000000001				72.77215000000001	-93.69844999999998	-0.002549999999928332	49.67094999999995	68.77935000000002				-26.44175000000007								-68.63025000000005		15.954150000000027		-84.79494999999997			-97.38795000000005
		-18.951549999999997		-1.9075500000000147					-94.64224999999999		96.73434999999995				51.13735000000008						-58.96384999999998				75.12515000000008	-93.68754999999999	0.001150000000052387	56.219949999999926	70.26425000000006				-24.71905000000004								-68.41534999999999		16.07745		-84.78924999999992			-97.12824999999998
		-18.823549999999955		-1.6198500000000422					-94.6285499999999		98.37755000000004				53.38705000000016						-58.54075				75.48495000000003	-93.67185000000006	0.004850000000033106	56.22704999999996	70.28245000000004				-24.7097500000001								-68.40195000000006		16.350849999999923		-84.78345000000002			-97.12104999999997
		-18.805650000000014		-1.5997500000000855					-94.62114999999994		98.67724999999996				57.813850000000116						-58.52654999999993				77.20175000000006	-93.64205000000004	0.008350000000064028	59.02525000000014	70.29525000000001				-24.6952500000001								-67.73194999999998		16.37284999999997		-84.76954999999998			-97.11365
		-18.78404999999998		-0.7615500000000566					-94.61064999999996		99.29705000000001				57.82285000000013						-58.49815000000001				80.17155000000002	-93.62835000000007	0.011750000000006366	59.03774999999996	71.32375000000002				-24.672950000000014								-67.18084999999996		16.49135000000001		-84.75035000000003			-97.10635000000002
		-16.893050000000017		-0.679450000000088					-94.59934999999996		99.75115000000005				57.84105000000011						-58.24654999999996				82.05965000000003	-93.53035	0.014949999999998909	59.22524999999996	71.80155000000002				-24.46455000000003								-66.83185000000003		16.500549999999976		-84.74284999999998			-97.00885000000005
		-16.884450000000015		-0.3054500000000644					-94.57794999999999		100.26935000000003				57.85645000000011						-58.23104999999998				84.58405000000005	-93.27904999999998	0.017950000000041655	61.78064999999992	74.16994999999997				-24.456250000000068								-66.81915000000004		16.52615000000003		-84.56434999999999			-97.00345000000004
		-16.588049999999953		0.008349999999950342					-94.56434999999999		100.28215				60.488750000000095						-57.70354999999995				85.58794999999998	-93.19665000000009	0.021550000000047476	61.78774999999996	74.30894999999998				-24.4452500000001								-66.59334999999999		18.308850000000007		-84.54354999999998			-96.99775
		-16.081749999999943		0.014149999999972351					-94.55714999999998		100.30075				60.517349999999965						-57.67734999999993				86.26265000000001	-93.17575	0.025250000000028194	61.80255000000011	74.75175000000002				-24.432950000000005								-65.65864999999997		18.71034999999995		-84.53035			-96.99045000000001
		-15.720749999999953		0.019149999999967804					-94.54494999999997		100.79814999999996				62.99275						-57.37614999999994				90.29335000000003	-93.16685000000007	0.02935000000002219	61.818050000000085	75.29025000000001				-24.413650000000075								-65.51364999999998		18.723949999999945		-84.52284999999995			-96.97585000000004
		-15.696950000000015		0.023849999999924876					-94.29104999999993		103.28535				63.00905						-57.346149999999966				92.32695000000001	-93.00094999999999	0.03365000000007967	63.22084999999993	76.18705				-24.384750000000054								-65.49834999999996		19.992849999999976		-84.51244999999994			-96.77485000000001
		-15.689849999999979		0.029349999999908505					-94.27584999999999		103.29375000000005				67.00165000000004						-57.324250000000006				95.79135000000008	-92.95505000000003	0.03845000000001164	64.47495000000004	76.19574999999998				-24.021550000000047								-65.20034999999996		20.012650000000008		-84.50144999999998			-96.76665000000003
		-15.683350000000019		0.033950000000004366					-94.15854999999999		105.63575000000003				67.51014999999995						-57.29665				95.81475	-92.94185000000004	0.04295000000001892	65.88125000000014	76.73635000000002				-23.315250000000106								-65.17275000000006		20.516750000000002		-83.76294999999993			-96.54075
		-15.664449999999988		0.03994999999997617					-94.13995		107.10455000000002				69.81395000000009						-56.851549999999975				96.88845000000003	-92.90325000000007	0.04995000000008076	65.89575000000013	77.99215000000004				-23.14945								-65.15594999999996		22.105749999999944		-83.55965000000003			-96.53435000000002
		-15.133449999999925		0.04435000000000855					-94.13164999999992		107.93735000000004				70.1925500000001						-56.836149999999975				97.15044999999998	-92.81805000000008	0.058950000000095315	68.64364999999998	78.00305000000003				-23.13835000000006								-64.23024999999996		23.250350000000026		-83.55255			-96.52385000000004
		-14.91784999999993		0.05104999999991833					-94.03805		107.94545000000005				74.21615000000008						-56.822149999999965				97.23845000000006	-92.69905000000006	0.06515000000001692	68.66235000000006	78.01805000000002				-22.190950000000043								-63.94664999999998		23.26075000000003		-83.44674999999995			-96.51675
		-14.906949999999938		0.05774999999994179					-94.02774999999997		107.95984999999996				74.24975000000006						-56.80645000000004				97.25475000000006	-92.55325000000005	0.07884999999998854	68.67534999999998	78.02544999999998				-21.98135000000002								-63.191850000000045		23.29494999999997		-83.44145000000003			-96.50935000000004
		-14.889149999999972		0.06644999999991796					-93.99444999999992		107.99504999999999				74.29785000000004						-56.79295000000002				97.36765000000003	-92.54385000000002	0.5656500000000051	68.6893500000001	78.66375000000005				-21.966650000000072								-63.16195000000005		23.401449999999954		-83.06195000000002			-96.30655000000002
		-14.532550000000015		0.08624999999994998					-93.88304999999991		110.23284999999998				77.93905000000007						-55.671550000000025				98.78854999999999	-92.37865	0.5767500000000609	69.9810500000001	78.98474999999996				-21.946050000000014								-62.87774999999999		24.565249999999992		-82.94055000000003			-96.23834999999997
		-14.522449999999935		0.09724999999991724					-93.81804999999997		110.28295000000003				80.96175000000005						-54.430150000000026				100.48165000000006	-92.33384999999998	0.5858500000000504	73.06954999999994	81.01315				-21.73275000000001								-62.59285		26.685249999999996		-82.87715000000003			-96.18984999999998
		-14.505049999999983		0.10484999999994216					-93.71114999999998		111.42854999999997				80.97014999999999						-54.389749999999935				101.36065000000008	-92.24995000000001	0.5977500000000191	73.07995000000005	83.22225000000003				-21.457650000000058								-62.57635000000005		26.700849999999946		-82.86824999999999			-95.80375000000004
		-14.491149999999948		0.4708499999999276					-93.65654999999992		111.56885				82.91835000000003						-53.708849999999984				102.82704999999999	-92.18195000000003	0.6115500000000793	73.08944999999994	84.37405000000001				-21.3673500000001								-62.47924999999998		27.06174999999996		-82.84984999999995			-95.78925000000004
		-14.38754999999992		0.4905499999999847					-93.53544999999997		116.55165				82.92795000000012						-53.254749999999945				103.32155	-92.02305000000001	1.0781500000000506	75.88535000000002	84.38965000000007				-20.234450000000038								-62.20545000000004		27.082850000000008		-82.80795			-95.78134999999997
		-14.047649999999976		0.4971499999999196					-93.36754999999994		118.63045				86.37344999999993						-53.245450000000005				103.35964999999999	-92.00175000000002	1.0901499999999942	76.19765000000007	86.58195				-20.223749999999995								-62.096149999999966		27.71595000000002		-82.58275000000003			-95.77314999999999
		-14.038850000000025		1.0784499999999753					-93.34584999999993		118.65515000000005				87.40044999999998						-52.51324999999997				103.47744999999998	-91.94225000000006	1.5420500000000175	76.21984999999995	87.92775000000006				-18.817750000000046								-61.54825000000005		27.725149999999985		-82.56885			-95.75414999999998
		-13.760549999999967		1.3811499999999342					-93.32134999999994		118.74374999999998				87.41015000000004						-52.01784999999995				103.99975000000006	-91.92755	2.4379500000000007	76.23215000000005	88.95945000000006				-18.808650000000057								-61.52674999999999		28.625249999999937		-82.48325			-95.67274999999995
		-13.751350000000002		1.9055499999999483					-93.17634999999996		118.83574999999996				87.42275000000006						-51.45844999999997				104.67674999999997	-91.84015	2.696050000000014	76.96145000000001	88.97225000000003				-18.798450000000003								-61.07794999999999		28.65994999999998		-82.47354999999993			-95.58515
		-13.578449999999975		2.136349999999993					-93.16665						89.76975000000004						-51.444849999999974				104.70985000000007	-91.80675000000008	2.7092499999999973	76.96915000000013	90.90904999999998				-18.788250000000062								-61.05645000000004		28.67464999999993		-82.26755000000003			-95.40805
		-13.569349999999986		2.150549999999953					-93.15704999999991												-51.310949999999934				105.31545000000006	-91.79555000000005	2.739149999999995	78.27864999999997	90.92435				-18.773250000000075								-60.96805000000006		29.628349999999955		-82.25554999999997			-95.40004999999996
		-13.55804999999998		2.347750000000019					-93.06814999999995												-50.66425000000004				105.33605	-91.48005	3.593250000000012	78.82105000000001	90.93264999999997				-18.06695000000002								-60.107849999999985		29.95195000000001		-82.24914999999999			-95.39215000000002
		-13.544350000000009		3.089749999999981					-92.89774999999997												-50.65805				107.45844999999997	-91.25355000000002	3.6061500000000706	78.83214999999996	91.68875000000003				-17.135850000000005								-60.089950000000044		29.997949999999946		-82.10784999999998			-95.38255000000004
		-13.534649999999942		3.110149999999976					-92.88914999999997												-50.64274999999998				107.54894999999999	-91.09865000000002	3.6186500000000024	78.84235000000012	91.70105000000001				-16.68655000000001								-60.076850000000036		32.34624999999994		-82.00405			-95.29515000000004
		-12.958349999999996		3.675049999999942					-92.87234999999998												-50.235149999999976				108.20625000000007	-90.91985	4.107349999999997	78.86554999999998	92.76995				-16.66585000000009								-59.75445000000002		32.355050000000006		-81.99644999999998			-95.25284999999997
		-12.643249999999966		3.699549999999931					-92.83814999999993												-49.78385000000003				108.22815000000003	-90.87335000000007	4.135850000000005	78.87535000000003	93.55455000000006				-16.653549999999996								-59.74324999999999		32.37225000000001		-81.68515000000002			-94.95225000000005
		-12.437450000000013		4.009849999999915					-92.73284999999998												-49.55494999999996				108.73514999999998	-90.83265000000006	4.1611500000000206	79.47444999999993	93.56965000000002				-16.644250000000056								-59.165449999999964		32.384450000000015		-81.66755			-94.94245000000001
		-11.59865000000002		4.185149999999908					-92.71515												-49.150049999999965				110.02875000000006	-90.66065000000003	4.314050000000066	84.33044999999993	94.58024999999998				-16.636150000000043								-59.00675000000001		33.032449999999926		-81.53464999999994			-94.79465000000005
		-11.580550000000017		4.446149999999989					-92.65564999999992												-48.78155000000004				114.28425000000004	-90.43805000000009	4.3234500000000935	87.14374999999995	95.19465000000002				-16.61175000000003								-58.626550000000066		33.040149999999926		-81.27175			-94.73734999999999
		-11.573149999999941		4.483049999999935					-92.59404999999992												-48.76154999999994				114.44865000000004	-90.32434999999998	4.546550000000025	87.15425000000005	96.14695000000006				-14.7029500000001								-58.39205000000004		33.04705000000001		-80.87424999999996			-94.46675000000005
		-11.529049999999984		5.1045500000000175					-92.37495000000001												-48.73104999999998				114.46474999999998	-90.24245000000008	4.558550000000082	87.16245000000004	96.15755000000001				-14.689050000000066								-58.02314999999999		33.32594999999992		-80.70155			-94.45754999999997
		-11.084949999999935		5.523349999999937					-92.17274999999995												-48.47545000000002				115.25094999999999	-89.95465000000002	4.950150000000008	90.10204999999996	97.07875000000001				-14.675050000000056								-58.01335000000006		33.36194999999998		-80.58055000000002			-94.21765000000005
		-11.04385000000002		6.0228499999999485					-92.16464999999994												-48.46664999999996				115.89505000000008	-89.85975000000008	4.960950000000025		97.08625000000006				-13.920850000000087								-56.67325000000005		34.08804999999995		-80.51445000000001			-94.20225000000005
		-10.784149999999954		6.042149999999992					-92.08375000000001												-48.45534999999995				115.92975000000001	-89.83564999999999	5.086650000000077		97.09405000000004				-13.91395								-56.57415000000003		35.23095000000001		-80.02075000000002			-94.19285000000002
		-10.463750000000005		6.14855					-92.07574999999997												-48.240549999999985				116.07895000000008	-89.81895000000009	5.554750000000013		97.80394999999999				-13.892950000000042								-56.53634999999997		35.24654999999996		-79.81745000000001			-94.17605000000003
		-10.273649999999975		6.82835					-92.06274999999994												-48.021349999999984				117.93754999999999	-89.60155000000009	5.569650000000024		97.82005000000004				-13.663250000000062								-56.45564999999999		36.28404999999998		-79.70394999999996			-94.16195000000005
		-10.238249999999994		6.854150000000004					-91.94724999999994												-47.811849999999936				118.48115000000007	-89.49175000000002	6.6844500000000835		97.84775000000002				-13.643050000000017								-56.36715000000004		39.14265		-79.69695000000002			-94.03134999999997
		-10.131649999999922		7.02234999999996					-91.89874999999995												-47.799350000000004				118.49014999999997	-89.48205000000007	6.810950000000048		98.20754999999997				-13.154150000000072								-56.126550000000066		39.16044999999997		-79.62225000000001			-94.02134999999998
		-10.113349999999969		7.5368499999999585					-91.84614999999997												-47.44775000000004					-89.47545000000002	7.082750000000033		98.21915000000001				-11.680250000000001								-56.114149999999995		40.040149999999926		-79.61175000000003			-94.01054999999997
		-9.443750000000023		7.553850000000011					-91.81224999999995												-47.434549999999945					-89.22795000000008	7.525550000000067		102.57285000000002				-11.651950000000056								-55.86895000000004		40.05594999999994		-79.42944999999997			-93.99334999999996
		-9.316649999999981		7.727649999999926					-91.75365												-46.98034999999993					-89.14385000000004	7.540550000000053		102.70585000000005				-11.40255000000002								-55.64364999999998		41.454650000000015		-79.42044999999996			-93.98284999999998
		-8.533950000000004		7.822549999999978					-91.57524999999998												-46.97085000000004					-89.12985000000003	8.528549999999996		102.72345000000007				-11.142650000000003								-55.06095000000005		41.49644999999998		-79.39374999999995			-93.86384999999996
		-8.524249999999938		7.858849999999961					-91.52464999999995												-46.96164999999996					-89.12144999999998	8.541850000000068		103.56344999999999				-11.117450000000076								-54.84074999999996		41.56574999999998		-79.21185000000003			-93.51874999999995
		-8.511250000000018		8.151949999999943					-91.48304999999993												-46.926849999999945					-89.01935000000003	9.279250000000047		103.58015				-11.104450000000043								-54.77684999999997		41.57484999999997		-79.11635000000001			-93.45545000000004
		-8.498449999999934		8.321050000000014					-90.99185												-46.76424999999995					-88.91584999999998	9.295650000000023		106.44645000000003				-10.687650000000076								-54.768249999999966		41.58785		-78.95745			-93.27464999999995
		-8.125850000000014		9.973250000000007					-90.89744999999994												-46.49324999999999					-88.85675000000003	10.224450000000047		112.46845000000008				-10.68035000000009								-54.62995000000001		41.92784999999992		-78.93285000000003			-93.26615000000004
		-7.663649999999961		11.399450000000002					-90.72794999999996												-46.34315000000004					-88.54735000000005	10.459350000000086		112.48025000000007				-10.186350000000061								-54.45945000000006		42.47614999999996		-78.92134999999996			-93.17875000000004
		-7.646449999999959		12.312149999999974					-90.71314999999993												-45.75744999999995					-88.53655000000003	10.472849999999994		112.98834999999997				-9.898050000000012								-53.76075000000003		42.48664999999994		-78.47145			-93.17065000000002
		-7.634349999999927		13.279549999999972					-90.70204999999999												-45.74485000000004					-88.37115000000006	10.948350000000005		113.01285000000007				-9.59865000000002								-53.74095		42.51125000000002		-78.45954999999992			-93.15975000000003
		-7.319650000000024		13.40524999999991					-90.40064999999993												-45.70055000000002					-88.36135000000002	10.966750000000047		114.11604999999997				-9.591350000000034								-53.40805		42.52305000000001		-78.44954999999993			-93.14864999999998
		-6.9562499999999545		16.00744999999995					-90.39134999999999												-45.269949999999994					-88.33665000000008	11.431350000000066		114.13165000000004				-9.58465000000001								-53.39805000000001		42.61394999999993		-78.22865000000002			-93.12554999999998
		-6.558549999999968		16.08274999999992					-90.37984999999992												-45.24635000000001					-88.14485000000002	12.397249999999985		117.91285000000005				-9.57585000000006								-53.05525		42.96584999999993		-78.04245000000003			-92.90054999999995
		-6.073249999999916		16.10394999999994					-90.14535000000001												-44.945749999999975					-88.00055000000009	12.413350000000037		118.63335000000006				-9.548150000000078								-50.995250000000055		42.979349999999954		-78.01985000000002			-92.89014999999995
		-6.053549999999973		16.59145000000001					-90.10394999999994												-44.92965000000004					-87.90455000000009	12.775849999999991		119.11475000000007				-8.749050000000011								-50.970249999999965		42.98874999999998		-77.86495000000002			-92.67274999999995
		-6.003849999999943		17.728650000000016					-89.94684999999993												-44.61315000000002					-87.89435000000003	13.701750000000061		119.13085000000001				-8.734350000000063								-50.82304999999997		45.86225000000002		-77.85894999999994			-92.65874999999994
		-5.987049999999954		18.01204999999993					-89.93745000000001												-44.59375					-87.61695000000009	13.72625000000005						-8.722050000000081								-49.57344999999998		46.30734999999993		-77.82785000000001			-92.65044999999998
		-5.901650000000018		18.879549999999995					-89.91324999999995												-43.355249999999955					-87.52065000000005	14.022750000000087						-8.712350000000015								-49.41184999999996		47.00014999999996		-77.81795			-92.49815000000001
		-5.887749999999983		19.53774999999996					-89.79514999999992												-43.28205000000003					-87.47365000000002	14.65725000000009						-8.191450000000032								-48.985450000000014		47.484449999999924		-77.81015000000002			-92.31434999999999
		-5.868150000000014		19.829549999999927					-89.78805												-42.923850000000016					-87.42585000000008	16.127650000000017						-7.7090500000000475								-48.97104999999999		47.50434999999993		-77.76364999999998			-92.30664999999999
		-5.450249999999983		20.646949999999947					-89.58884999999998												-42.70124999999996					-87.41685000000007	16.367950000000064						-7.296850000000063								-48.94655		48.068449999999984		-77.70364999999993			-92.29814999999996
		-5.438949999999977		20.80914999999993					-89.57314999999994												-42.064449999999965					-87.26915000000008	16.565150000000017						-7.118650000000002								-48.57555000000002		48.171449999999936		-77.69574999999998			-92.29214999999999
		-4.4778499999999894		20.97614999999996					-89.18284999999992												-41.78125					-87.24255000000005	16.89065000000005						-7.104250000000093								-48.250350000000026		49.179149999999936		-77.22764999999993			-92.28494999999998
		-4.185849999999959		21.156849999999963					-89.11534999999992												-41.76675					-87.21244999999999	17.30695000000003						-6.969050000000038								-48.22815000000003		49.220050000000015		-77.16154999999992			-91.96254999999996
		-4.171849999999949		23.16885000000002					-89.08044999999993												-41.276449999999954					-87.19955000000004	17.56015000000002						-5.628550000000018								-48.208650000000034		50.12644999999998		-77.14744999999994			-91.88935000000004
		-4.161949999999933		24.258449999999925					-89.05944999999997												-41.27035000000001					-86.69195000000002	18.298650000000066						-4.106050000000096								-47.883350000000064		50.13424999999995		-76.97714999999994			-91.87365
		-2.706549999999993		24.271849999999972					-88.89784999999995												-41.25924999999995					-86.68475000000001	18.770150000000058						-2.944050000000061								-47.27785000000006		50.14535000000001		-76.71944999999994			-91.86254999999994
		-2.5736499999999296		24.773950000000013					-88.88694999999996												-41.221450000000004					-86.67525	18.778549999999996						-2.9325500000001057								-47.265949999999975		51.03985		-76.48644999999999			-91.74424999999997
		-2.226350000000025		25.410549999999944					-88.87914999999998												-41.169149999999945					-86.46485000000007	18.795650000000023						-2.9216499999999996								-46.87855000000002		51.34974999999997		-76.45835			-91.71015
		-2.165049999999951		26.202249999999935					-88.61185												-40.98664999999994					-86.41695000000004	18.822850000000017						-2.4854500000000144								-46.06045000000006		52.50274999999999		-76.09404999999992			-91.70135000000005
		-1.7108499999999367		26.497549999999933					-88.59145000000001												-40.591350000000034					-86.40814999999998	19.679250000000025						-2.471650000000068								-45.88975000000005		53.60735		-76.07254999999998			-91.57944999999995
		-1.2300500000000056		26.51004999999998					-88.58364999999992												-40.58064999999999					-86.29135000000008	20.42005000000006						-2.098950000000059								-45.869350000000054		53.991649999999936		-76.02634999999998			-91.38654999999994
		-0.24604999999996835		26.521549999999934					-88.53794999999991												-40.55605000000003					-86.20235000000002	20.43285000000003						-1.3329500000000962								-45.247749999999996		54.368349999999964		-75.95664999999997			-91.38014999999996
		-0.0016499999999268766		26.845649999999978					-88.37045												-40.01165000000003					-86.11405000000002	20.785650000000032						-0.4006500000000415								-45.214450000000056		54.38225		-75.80144999999993			-91.36694999999997
		0.0015500000000656655		27.562450000000013					-88.32614999999998												-40.00125000000003					-86.10315000000003	20.79645000000005						-0.002250000000003638								-42.74514999999997		55.12365		-75.62805000000003			-91.35135000000002
		0.007749999999987267		27.751449999999977					-88.28354999999999												-39.978849999999966					-86.01785000000007	21.000650000000064						0.0014499999999770807								-42.35694999999998		55.30605000000003		-75.21354999999994			-91.33664999999996
		0.010350000000016735		28.453649999999925					-88.15974999999992												-39.43735000000004					-85.99695000000008	21.01165000000003						0.004649999999969623								-41.994749999999954		55.31785000000002		-74.48595			-90.96465
		0.013149999999995998		28.467249999999922					-87.96084999999994												-39.41975000000002					-85.76785000000007	21.020449999999983						0.007849999999962165								-41.98575000000005		55.33664999999996		-74.40854999999999			-90.95735000000002
		0.015949999999975262		28.486850000000004					-87.93304999999998												-39.21944999999994					-85.75545	22.61175000000003						0.01094999999997981								-41.952049999999986		55.43464999999992		-74.25884999999994			-90.83045000000004
		0.018750000000068212		29.045549999999935					-87.81164999999999												-39.207649999999944					-85.66705000000002	23.23515000000009						0.01424999999994725								-41.537649999999985		55.470249999999965		-74.25254999999993			-90.60424999999998
		0.021550000000047476		29.582949999999983					-87.79984999999999												-39.085050000000024					-85.62755000000004	23.24935000000005						0.01754999999991469								-41.524850000000015		56.04615000000001		-74.24654999999996			-90.27115000000003
		0.027450000000044383		29.69105000000002					-87.79324999999994												-38.659850000000006					-85.52634999999998	23.690249999999992						0.020849999999995816								-41.374149999999986		56.068149999999946		-74.22375			-90.09034999999994
		0.030550000000062028		30.399850000000015					-87.78064999999992												-38.56944999999996					-85.10334999999998	24.25184999999999						0.024349999999913052								-41.18335000000002		56.07684999999992		-74.21365000000003			-90.08405000000005
		0.03365000000007967		30.41795000000002					-87.76334999999995												-38.03684999999996					-84.91805	24.26965000000007						0.02764999999999418								-40.89975000000004		56.36164999999994		-74.20354999999995			-90.07475
		0.03695000000004711		31.31684999999993					-87.69734999999991												-37.26654999999994					-84.89035000000001	25.171550000000025						0.0313499999999749								-40.80174999999997		56.52755000000002		-74.15634999999997			-90.05475000000001
		0.04055000000005293		34.12614999999994					-87.66764999999998												-37.25974999999994					-84.82505000000003	25.191650000000095						0.035349999999994								-40.78825000000006		57.321950000000015		-73.71934999999996			-89.82894999999996
		0.04425000000003365		34.13734999999997					-87.65834999999993												-37.23964999999998					-84.80804999999998	25.209050000000047						0.03954999999996289								-40.165250000000015		57.69155000000001		-73.71145000000001			-89.81425000000002
		0.04815000000007785		34.384450000000015					-87.62534999999991												-37.22714999999994					-84.78755000000001	25.87805000000003						0.04374999999993179								-39.966049999999996		58.43004999999994		-73.63184999999999			-89.80825000000004
		0.05205000000000837		34.70804999999996					-87.61095												-37.00274999999999					-84.73685	25.89605000000006						0.04845000000000255								-39.77814999999998		58.66224999999997		-73.50954999999999			-89.80044999999996
		0.05624999999997726		35.055650000000014					-87.60055												-36.62665000000004					-84.70965000000001	26.813350000000014						0.05374999999992269								-39.32285000000002		60.26834999999994		-73.20714999999996			-89.78925000000004
		0.06024999999999636		35.08544999999992					-87.5275499999999												-36.36914999999999					-84.69495000000006	28.15235000000007						0.06074999999998454								-39.31124999999997		61.65395000000001		-73.19764999999995			-89.78224999999998
		0.06465000000002874		38.01654999999994					-87.23794999999996												-36.24815000000001					-84.49315000000001	28.167350000000056						0.06824999999992087								-39.289949999999976		62.25284999999997		-73.16694999999993			-89.77374999999995
		0.06974999999999909		38.158950000000004					-87.22744999999998												-35.95494999999994					-84.35165000000006	28.920650000000023						0.08324999999990723								-39.23235		62.268550000000005		-72.89204999999993			-89.76374999999996
		0.07515000000000782		38.60464999999999					-87.15854999999999												-35.74784999999997					-84.31585000000007	28.929550000000063						0.12434999999993579								-39.03354999999999		62.56245000000001		-72.70854999999995			-89.66674999999998
		0.08114999999997963		38.72494999999992					-87.12114999999994												-35.62774999999999					-84.29665	29.858249999999998						0.15724999999997635								-39.02295000000004		62.57384999999999		-72.58134999999993			-89.39265
		0.08654999999998836		38.991449999999986					-87.10264999999993												-35.61265000000003					-84.16235000000006	29.881450000000086						0.23324999999999818								-38.43965000000003		62.591249999999945		-72.48675000000003			-89.38374999999996
		0.09375		40.735349999999926					-87.08204999999998												-35.03634999999997					-83.99205000000006	30.89695000000006						0.39085000000000036								-38.38225		62.750350000000026		-72.47984999999994			-89.37594999999999
		0.10235000000000127		40.77265					-87.07554999999991												-35.02845000000002					-83.78705000000002	30.918949999999995						0.8069499999999152								-38.09395000000006		63.00484999999992		-72.25995			-89.36204999999995
		0.10905000000002474		41.63945000000001					-86.93835000000001												-35.01895000000002					-83.74305000000004	30.927650000000085						0.8220499999999902								-38.07804999999996		63.03184999999996		-72.25215000000003			-89.34884999999997
		0.1156500000000733		41.70264999999995					-86.86635000000001												-34.57005000000004					-83.72985000000006	32.77455000000009						0.8371499999999514								-37.39255000000003		63.049350000000004		-72.24524999999994			-89.33384999999998
		0.1643500000000131		44.54604999999992					-86.72884999999997												-34.55574999999999					-83.71935000000008	33.90465000000006						1.4008499999999913								-37.362049999999954		63.07034999999996		-72.19515000000001			-89.10895000000005
		0.17145000000004984		45.94565					-86.58804999999995												-34.13024999999993					-83.58805000000007	33.92475000000002						1.411049999999932								-37.00045		64.54075		-72.07184999999993			-89.09775000000002
		0.18614999999999782		46.71595000000002					-86.52895000000001												-33.806749999999965					-83.40555000000006	34.69685000000004						1.4459499999999252								-36.98165000000006		64.56105000000002		-72.05795			-88.75905
		0.5662500000000819		46.78284999999994					-86.51535000000001												-33.53215					-83.27065000000005	34.706950000000006						1.7199499999999261								-36.96875		64.57344999999998		-71.84955000000002			-88.75144999999998
		0.6238500000000613		46.79874999999993					-86.4392499999999												-33.51924999999994					-83.15505000000007	34.71525000000008						1.9200499999999465								-35.98415		64.60014999999999		-71.84254999999996			-88.74355000000003
		0.6348500000000286		47.78094999999996					-86.42935												-33.49434999999994					-83.06425000000002	36.16065000000003						2.483249999999998								-35.960050000000024		65.00324999999998		-71.82974999999999			-88.72775000000001
		0.7610500000000684		48.72505000000001					-86.41554999999994												-33.48225000000002					-82.82855000000006	36.84565000000009						2.8843499999999267								-35.11374999999998		65.97714999999994		-71.49824999999998			-88.58235000000002
		0.7690499999999929		48.77355					-86.34084999999993												-33.47214999999994					-82.48485000000005	37.82865000000004						2.8937499999999545								-34.762249999999995		66.25934999999993		-71.48905000000002			-88.57565
		0.7896500000000515		49.52074999999991					-86.32774999999992												-33.366449999999986					-82.47244999999998	37.83815000000004						3.0385499999999865								-34.716549999999984		66.29684999999995		-71.30774999999994			-88.54385000000002
		0.7988500000000158		50.000549999999976					-86.17624999999998												-32.90764999999999					-82.42685000000006	37.849750000000085						3.054749999999899								-34.62864999999999		67.39094999999998		-71.25514999999996			-88.53165000000001
		1.0536500000000615		50.33425					-86.09434999999996												-32.88654999999994					-82.41785000000004	38.16465000000005						3.6560499999999365								-34.10704999999996		68.04115000000002		-71.22584999999992			-88.52104999999995
		1.2914500000000544		50.35635000000002					-86.08484999999996												-32.72984999999994					-82.41055000000006	38.630449999999996						3.7508499999999003								-34.06365000000005		69.32224999999994		-71.20894999999996			-88.30404999999996
		1.3358500000000504		50.59055000000001					-86.07835												-32.71474999999998					-82.40185000000008	40.493850000000066						4.561349999999948								-34.023750000000064		69.35154999999997		-71.19605000000001			-88.28224999999998
		1.4951500000000806		51.12135000000001					-85.87815												-32.14255000000003					-82.39215000000002	41.161350000000084						4.583149999999932								-33.53915000000006		69.92615		-71.03224999999998			-88.25244999999995
		2.012450000000058		51.12914999999998					-85.77544999999998												-32.06544999999994					-82.37945000000002	42.23745000000008						4.802749999999946								-31.75305000000003		69.93944999999997		-71.02514999999994			-88.06484999999998
		2.2138499999999794		53.88104999999996					-85.75344999999993												-31.847350000000006					-82.25255000000004	42.949250000000006						5.2260499999999865								-31.302149999999983		71.50024999999994		-71.01954999999998			-88.05505000000005
		2.4247500000000173		53.89085					-85.73294999999996												-31.83904999999993					-81.97325000000001	42.95685000000003						8.533349999999928								-31.059849999999983		71.55935		-71.00824999999998			-88.01324999999997
		2.702850000000012		54.51644999999996					-85.66564999999991												-31.36265000000003					-81.95575000000008	43.16635000000008						8.724449999999933								-31.04454999999996		71.57965000000002		-71.00094999999999			-88.00625000000002
		2.8140500000000657		54.52964999999995					-85.58564999999999												-31.136349999999993					-81.84105	43.38255000000004						8.80804999999998								-30.462750000000028		72.24014999999997		-70.99315000000001			-87.98614999999995
		3.1301500000000715		54.79075					-85.57494999999994												-31.025750000000016					-81.78815000000009	43.62504999999999						9.227149999999938								-30.195749999999975		72.25434999999993		-70.77194999999995			-87.97135000000003
		3.310950000000048		56.83904999999993					-85.56524999999999												-30.403349999999932					-81.64565000000005	43.651050000000055						9.673549999999977								-30.18425000000002		72.26874999999995		-70.76344999999992			-87.58074999999997
		3.325050000000033		56.85724999999991					-85.40524999999991												-29.815150000000017					-81.61865	43.972849999999994						9.68604999999991								-30.05925000000002		72.71634999999992		-70.75704999999994			-87.23315000000002
		3.569849999999974		58.93115					-85.28294999999991												-29.79665					-81.47514999999999	43.991250000000036						10.30194999999992								-30.04755		72.73905000000002		-70.74545			-87.22294999999997
		3.5834500000000844		58.94164999999998					-85.10514999999998												-29.590849999999932					-81.45204999999999	46.823350000000005						10.99294999999995								-29.851750000000038		73.21494999999993		-70.37834999999995			-87.09095000000002
		3.597849999999994		59.82644999999991					-84.96664999999996												-29.579150000000027					-81.34225000000004	47.863249999999994						11.003749999999968								-29.76075000000003		73.83394999999996		-70.37095			-87.08555000000001
		3.7838500000000295		59.84204999999997					-84.95494999999994												-29.57114999999999					-81.11325	48.33585000000005						11.028050000000007								-27.499649999999974		74.66665		-70.36484999999993			-87.07735000000002
		4.247850000000085		60.36354999999992					-84.83224999999993												-28.784449999999993					-81.00745000000006	48.36075000000005						11.799749999999904								-27.486850000000004		74.68304999999998		-70.35524999999996			-87.06354999999996
		4.351850000000013		60.390049999999974					-84.77974999999992												-28.768950000000018					-80.78944999999999	48.49075000000005						11.809949999999958								-27.470749999999953		74.74974999999995		-70.32925			-87.05385000000001
		4.364350000000059		60.40944999999999					-84.67944999999997												-28.165949999999953					-80.76625000000001	49.03015000000005						12.346749999999929								-26.618349999999964		75.69965000000002		-70.32335			-87.04674999999997
		4.3726500000000215		60.68655000000001					-84.66935000000001												-28.15504999999996					-80.52455000000009	49.56725000000006						14.159349999999904								-26.308149999999955		75.99614999999994		-70.15535			-87.04055000000005
		4.511050000000068		61.23865000000001					-84.66075000000001												-27.569549999999936					-80.51665000000003	49.59424999999999						14.1729499999999								-26.292749999999955		76.94295		-70.13934999999992			-87.03284999999994
		5.317250000000058		61.641149999999925					-84.6371499999999												-27.559049999999957					-80.49905000000001	51.84265000000005						14.798149999999964								-25.832449999999994		76.95224999999994		-70.01945			-86.84445000000005
		5.467650000000049		61.90994999999998					-84.54034999999999												-26.906849999999963					-80.46095000000003	51.86105000000009						14.835649999999987								-25.085950000000025		76.96024999999997		-69.95214999999996			-86.80534999999998
		5.495049999999992		61.942249999999945					-84.52085												-26.727149999999938					-80.23635000000002	52.32405000000006						15.033849999999916								-24.981149999999957		76.97204999999997		-69.93975			-86.71064999999999
		5.957750000000033		62.54385000000002					-84.51585												-26.065249999999992					-80.14355	52.333349999999996						15.611850000000004								-24.054949999999963		77.08965		-69.61714999999992			-86.70315000000005
		5.971049999999991		65.33274999999992					-84.50574999999992												-26.023249999999962					-80.05725000000007	52.35825						15.654049999999984								-23.534549999999967		77.09735		-69.43404999999996			-86.69325000000003
		5.983150000000023		65.34505000000001					-84.27985000000001												-25.84484999999995					-79.91415000000006	52.381849999999986						16.16485								-22.661249999999995		78.26215000000002		-69.35854999999992			-86.68494999999996
		5.996350000000007		65.74315000000001					-84.22394999999995												-25.831649999999968					-79.90565000000004	52.69614999999999						16.974249999999984								-22.466750000000047		78.27654999999993		-69.33245			-86.48725000000002
		6.008450000000039		66.52194999999995					-84.09444999999994												-24.395350000000008					-79.71395000000007	53.46855000000005						17.00574999999992								-22.242849999999976		79.44044999999994		-69.26884999999993			-86.47974999999997
		6.231550000000084		66.66035					-83.96004999999991												-24.332750000000033					-79.70595000000003	53.47825						18.154549999999972								-22.225850000000037		79.45454999999993		-68.97574999999995			-86.47355000000005
		6.243249999999989		67.65004999999996					-83.85844999999995												-24.292249999999967					-79.68945000000008	54.66375000000005						18.169349999999895								-22.122150000000033		79.46285		-68.54115000000002			-86.46714999999995
		6.378150000000005		67.82774999999992					-83.71574999999996												-23.789250000000038					-79.53264999999999	54.67475000000002						19.439750000000004								-22.104150000000004		79.92694999999992		-68.52125000000001			-86.09654999999998
		6.783450000000016		68.82614999999998					-83.70854999999995												-23.23524999999995					-79.41665	54.689050000000066						19.734849999999938								-21.407249999999976		79.94704999999999		-68.51405			-86.08915000000002
		6.793350000000032		69.48404999999991					-83.69295												-23.22415000000001					-79.39675	55.60005000000001						20.263149999999996								-21.37964999999997		80.46555000000001		-68.37585000000001			-85.53764999999999
		7.012350000000083		70.02384999999992					-83.66674999999998												-23.195749999999975					-79.23805000000004	55.61245000000008						21.919749999999908								-21.344850000000065		80.47735		-68.36595			-85.53084999999999
		7.0297500000000355		70.74784999999997					-83.64734999999996												-22.88244999999995					-79.21345000000008	56.463250000000016						21.96214999999995								-20.87895000000003		80.49725000000001		-68.26755000000003			-85.49405000000002
		7.047649999999976		70.77164999999991					-83.6131499999999												-22.262650000000008					-79.03165000000001	57.38715000000002						22.187349999999924								-20.717449999999985		80.51935000000003		-68.25204999999994			-85.48215000000005
		7.0642500000000155		71.65824999999995					-83.60214999999994												-22.254950000000008					-78.96255000000008	57.40165000000002						23.067449999999894								-20.60424999999998		80.56264999999996		-68.11874999999998			-85.47365000000002
		7.19945000000007		71.68264999999997					-83.55565000000001												-21.713049999999953					-78.95455000000004	57.41655000000003						24.569149999999922								-20.517849999999953		80.85204999999996		-68.11284999999998			-85.46614999999997
		7.5273500000000695		71.69385					-83.17494999999997												-21.700249999999983					-78.93145000000004	58.11175000000003						24.746849999999995								-18.769450000000006		81.63914999999997		-67.70044999999993			-85.45365000000004
		8.40904999999998		73.21984999999995					-83.14454999999998												-21.67935					-78.90095000000008	58.45875000000001						24.757549999999924								-18.027850000000058		82.50484999999992		-67.69314999999995			-85.14604999999995
		8.42775000000006		73.77994999999999					-83.09334999999999												-21.114349999999945					-78.80145000000005	58.467250000000035						25.249649999999974								-17.511550000000057		82.57404999999994		-67.66395			-85.13184999999999
		8.586650000000077		74.30514999999991					-83.07065												-19.818449999999984					-78.55214999999998	58.88155000000006						25.256549999999947								-17.324250000000006		82.91784999999993		-67.64715000000001			-85.12194999999997
		9.18285000000003		74.32335					-82.91035												-19.656150000000025					-78.33705000000009	59.55595000000005						25.587049999999977								-17.294449999999983		82.94454999999994		-67.62625000000003			-85.11625000000004
		10.103650000000016		74.59164999999996					-82.85685000000001												-18.942949999999996					-78.21355000000005	60.088250000000016						26.24064999999996								-17.283649999999966		82.95605		-67.61624999999992			-84.67494999999997
		10.188949999999977		74.99784999999997					-82.64014999999995												-18.92935					-78.20085000000006	60.10665000000006						26.261249999999905								-17.269649999999956		84.38414999999998		-67.33624999999995			-84.66684999999995
		10.304250000000025		75.34095000000002					-82.63014999999996												-18.919250000000034					-78.15245000000004	60.133350000000064						26.27265								-16.61514999999997		84.39284999999995		-67.32954999999993			-84.65925000000004
		10.319050000000061		76.14104999999995					-82.61174999999992												-18.865249999999946					-78.01565000000005	60.33035000000007						26.284649999999942								-16.597049999999967		84.40334999999993		-67.31944999999996			-84.65335000000005
		10.32585000000006		76.17944999999997					-82.51334999999995												-18.22505000000001					-77.77425000000005	61.780950000000075						26.74064999999996								-16.18844999999999		84.42824999999993		-66.67694999999992			-84.62794999999994
		10.593650000000025		76.50585000000001					-82.33074999999997												-17.81484999999998					-77.76044999999999	62.29615000000001						26.750149999999962								-14.663049999999998		84.61074999999994		-66.66985			-84.59765000000004
		10.611049999999977		77.55224999999996					-82.31004999999993												-17.212949999999978					-77.56484999999998	62.314250000000015						26.758049999999912								-14.487349999999992		84.61744999999996		-66.65904999999998			-84.07264999999995
		11.794150000000059		77.57114999999999					-82.25014999999996												-17.045549999999935					-77.48284999999998	62.62265000000002						26.771349999999984								-14.207750000000033		85.01504999999997		-66.65004999999996			-83.87405000000001
		11.838150000000041		77.68764999999996					-82.15974999999992												-17.03615000000002					-77.31195000000002	63.44015000000002						27.588949999999954								-13.539049999999975		88.03744999999992		-66.18534999999997			-83.86135000000002
		12.002650000000017		78.04795000000001					-82.15114999999992												-16.945150000000012					-77.21905000000004	63.45995000000005						27.59814999999992								-13.353550000000041		88.18925000000002		-66.10924999999997			-83.85415
		12.520849999999996		78.59184999999991					-82.14194999999995												-16.715849999999932					-77.18705	63.80535000000009						27.615750000000048								-13.338349999999991		88.22984999999994		-66.03755000000001			-83.82304999999997
		13.780349999999999		79.06124999999997					-82.13304999999991												-16.70614999999998					-77.10685000000001	65.12225000000001						29.018950000000018								-13.156150000000025		88.24355000000003		-66.02864999999997			-83.78165000000001
		14.228550000000041		79.07344999999998					-82.11844999999994												-16.695050000000037					-77.09115000000008	65.13515000000007						29.025849999999878								-12.588949999999954		88.29255		-66.01355000000001			-83.74194999999997
		14.251550000000066		79.16395					-82.09564999999998												-16.442649999999958					-77.07825000000003	65.15095000000008						29.034649999999942								-12.361949999999979		89.78985		-65.78684999999996			-83.73455000000001
		14.495250000000055		79.77755000000002					-81.97645												-16.109050000000025					-77.06895000000009	65.16145000000006						29.044949999999858								-12.34985000000006		89.80245000000002		-65.66575			-83.72664999999995
		14.509149999999977		80.18174999999997					-81.89314999999999												-16.099249999999984					-76.95575000000008	66.23655000000008						29.05804999999998								-11.91904999999997		89.82584999999995		-65.35794999999996			-83.59905000000003
		14.52335000000005		80.80094999999994					-81.8853499999999												-15.929949999999963					-76.73255000000006	67.21424999999999						29.486749999999915								-11.90504999999996		90.53255000000001		-65.35124999999994			-83.59095000000002
		14.65994999999998		82.29064999999991					-81.87824999999998												-15.91534999999999					-76.69665000000009	67.63544999999999						29.498950000000036								-11.453550000000064		90.54115000000002		-65.25104999999996			-83.58195
		15.033950000000004		82.92264999999998					-81.87144999999998												-15.217649999999935					-76.63725	70.24885000000006						30.717649999999935								-11.400449999999978		90.55385000000001		-65.23944999999992			-83.33834999999999
		15.04995000000008		82.95994999999994					-81.85735												-15.188250000000039					-76.62485000000004	71.05825000000004						30.737349999999992								-11.367750000000001		90.56714999999997		-65.23095			-83.27504999999996
		15.061550000000011		83.17764999999997					-81.84785												-15.10514999999998					-76.60705000000007	72.03225000000009						30.747150000000033								-9.948849999999993		91.26324999999997		-65.22415000000001			-82.91485
		15.068849999999998		85.08574999999996					-81.77434999999991												-15.006449999999973					-76.46145000000001	72.05095000000006						30.758050000000026								-9.894949999999994		91.27895000000001		-65.21695			-82.64345000000003
		15.104450000000043		85.21294999999998					-81.65094999999997												-14.996849999999995					-76.42145000000005	73.91125						31.85294999999985								-9.498649999999998		91.50995		-65.10694999999998			-82.43435
		15.36265000000003		85.54525000000001					-81.48944999999992												-14.294449999999983					-76.12205000000006	76.23554999999999						32.671449999999936								-8.833650000000034		91.92435		-65.09455000000003			-82.27715
		15.921550000000025		86.88744999999994					-81.47944999999993												-13.588549999999941					-76.11005	77.78375000000005						32.685949999999934								-8.792550000000006		92.53255000000001		-65.08804999999995			-82.27155000000005
		16.286950000000047		86.89654999999993					-81.36754999999994												-12.936349999999948					-76.08125000000007	77.79595000000006						32.698949999999854								-7.182249999999954		94.11405000000002		-65.01964999999996			-82.26265000000001
		16.32204999999999		86.90854999999999					-81.30724999999995												-12.918649999999957					-75.93915000000004	78.92465000000004						32.96574999999996								-5.715649999999982		94.23244999999997		-64.46984999999995			-82.25025000000005
		16.39295000000004		87.59224999999992					-81.13045												-12.856949999999983					-75.92105000000004	80.27775000000008						32.976350000000025								-5.365850000000023		94.50414999999998		-64.24234999999999			-82.24194999999997
		17.057250000000067		87.61464999999998					-81.09954999999991												-11.910449999999969					-75.66275000000007	80.29015000000004						33.332250000000045								-5.304650000000038		94.79874999999993		-64.10084999999992			-82.13964999999996
		17.17705000000001		88.71605					-80.85834999999997												-11.227049999999963					-75.39835000000005	80.93265000000008						33.39035000000001								-5.261049999999955		94.80754999999999		-64.01614999999993			-81.42364999999995
		17.733850000000075		89.46424999999999					-80.82584999999995												-11.208949999999959					-75.39265	80.95485000000008						34.26255000000003								-3.908050000000003		95.20925		-63.99554999999998			-81.01975000000004
		17.830150000000003		92.50974999999994					-80.7834499999999												-9.719050000000038					-75.37985000000003	80.96355000000005						34.28954999999985								-2.7924500000000307		95.94344999999998		-63.72784999999999			-81.01405
		17.99255000000005		92.52274999999997					-80.64024999999992												-9.707750000000033					-75.12125000000003	80.98265000000004						34.677249999999844								-2.780650000000037		96.33344999999997		-63.453250000000025			-81.00895000000003
		18.002550000000042		92.89805000000001					-80.63355000000001												-9.69584999999995					-75.10464999999999	81.64695000000006						34.70085000000006								-0.36054999999998927		97.30885		-63.34955000000002			-81.00265000000002
		18.015350000000012		94.53294999999991					-80.59254999999996												-9.525049999999965					-75.03205000000003	81.66025000000002						34.77454999999998								-0.26404999999999745		97.32044999999994		-63.324449999999956			-80.99334999999996
		18.41345000000001		97.30475000000001					-80.50004999999999												-9.433949999999982					-74.75925000000007	81.67725000000007						35.320249999999874								0.005649999999945976		97.33055000000002		-63.05284999999992			-80.77544999999998
		18.94055000000003		97.32875000000001					-80.46024999999997												-9.421950000000038					-74.75274999999999	81.70075000000008						35.34064999999998								0.009749999999939973		97.64554999999996		-63.04404999999997			-80.76924999999994
		18.946750000000065		97.72674999999992					-80.41724999999997												-9.41414999999995					-74.58515	81.96064999999999						35.34844999999984								0.013649999999984175		97.94515000000001		-63.03494999999998			-80.76334999999995
		18.957750000000033		100.10185000000001					-80.39814999999999												-9.406949999999938					-74.57195000000002	83.09305000000006						35.35814999999991								0.01744999999993979		97.96204999999998		-63.024749999999926			-80.75525000000005
		18.96485000000007		100.12474999999995					-80.31264999999996												-8.881250000000023					-74.55595000000005	83.09895000000006						35.867349999999874								0.021650000000022374		97.97915		-63.01495			-80.63935000000004
		19.534449999999993		100.15575000000001					-80.16814999999997												-8.87334999999996					-74.44915000000003	83.10805000000005						35.88125000000002								0.02615000000002965		97.99564999999996		-63.00574999999992			-80.62755000000004
		19.999250000000075		101.82764999999995					-80.05104999999992												-8.494850000000042					-73.84935000000007	83.12195000000008						36.29364999999996								0.03054999999994834		98.01355000000001		-62.99834999999996			-80.34785
		20.197750000000042		102.18014999999991					-79.82565												-8.472350000000006					-73.77415000000008	83.13035000000002						36.304849999999874								0.03485000000000582		98.52874999999995		-62.909850000000006			-80.34024999999997
		20.266849999999977		102.22994999999992					-79.73064999999997												-8.298549999999977					-73.20794999999998	83.71035000000006						36.32034999999985								0.0393500000000131		99.10874999999999		-62.80404999999996			-80.28004999999996
		20.277850000000058		102.57294999999999					-79.71434999999997												-8.289549999999963					-73.19614999999999	83.84305000000006						36.60595000000001								0.04425000000003365		100.54454999999996		-62.79075			-79.94034999999997
		20.682050000000004		103.85794999999996					-79.66184999999996												-8.260850000000005					-73.02915000000007	85.06025						36.62405000000001								0.049350000000004		100.55394999999999		-62.11914999999999			-79.93184999999994
		20.70455000000004		107.20304999999996					-79.56274999999994												-8.250350000000026					-73.02085	85.90674999999999						36.83884999999998								0.05785000000003038		100.64654999999993		-62.08064999999999			-79.91724999999997
		21.357050000000072		107.22005000000001					-79.42944999999997												-7.874050000000011					-72.99065000000007	86.12455						36.84744999999987								0.06465000000002874		100.66724999999997		-61.90084999999999			-79.90165000000002
		22.169250000000034		108.70974999999999					-79.33304999999996												-7.346549999999979					-72.98155000000008	87.81955000000005						36.866750000000025								0.07134999999993852		100.82884999999999		-61.888649999999984			-79.67155000000002
		22.68705		108.72964999999999					-79.25664999999992												-6.992250000000013					-72.92015000000004	87.82704999999999						37.02094999999997								0.23005000000000564		101.98614999999995		-61.78084999999999			-79.65184999999997
		22.713950000000068		108.76054999999997					-79.24595												-6.444949999999949					-72.90975000000003	87.83345000000008						37.214149999999904								0.30015000000003056		102.00864999999999		-61.77435000000003			-79.63004999999998
		22.982250000000022		110.01254999999992					-79.02074999999991												-6.435449999999946					-72.64325000000008	87.84885000000008						37.22555								0.5822500000000446		102.62344999999993		-61.76424999999995			-79.55115
		22.99554999999998		110.05574999999999					-79.00574999999992												-5.802149999999983					-72.44775000000004	88.85295000000008						37.23744999999997								0.6001499999999851		102.64405		-61.75244999999995			-79.54184999999995
		23.013750000000073		111.69894999999997					-78.95634999999993												-5.787649999999985					-72.15785000000005	90.44895000000008						37.520849999999996								0.6143499999999449		102.82965000000002		-60.87234999999998			-79.53314999999998
		23.238350000000082		113.86005					-78.8486499999999												-5.766150000000039					-71.95935000000009	90.45835						37.535150000000044								0.7567500000000109		103.37614999999994		-60.86545000000001			-79.51824999999997
		23.78985		113.88104999999996					-78.82854999999995												-5.246350000000007					-71.93265000000008	91.54505000000006						37.931850000000054								0.974550000000022		103.65374999999995		-60.85775000000001			-79.50064999999995
		24.198650000000043		115.03184999999996					-78.53224999999998												-5.233849999999961					-71.89215000000002	91.55865000000006						38.89675								0.9853500000000395		103.72794999999996		-60.85045000000002			-79.21855000000005
		24.320850000000064		115.30234999999993					-78.52265												-5.219050000000038					-71.75155000000007	95.1916500000001						38.91305								1.0850500000000238		103.94205		-60.84294999999997			-79.07584999999995
		24.33654999999999		115.50094999999999					-78.45624999999995												-5.103150000000028					-71.73005	95.20735000000002						38.92414999999994								1.166849999999954		105.12135		-60.83084999999994			-79.06795
		24.540650000000028		115.56164999999999					-78.32414999999992												-5.0946500000000015					-71.41005000000007	95.26454999999999						38.93254999999988								1.1745499999999538		105.13884999999993		-60.81994999999995			-79.02824999999996
		25.091049999999996		115.59434999999996					-78.27384999999992												-5.071149999999989					-71.39795000000004	96.47625000000005						40.27284999999995								1.3190499999999474		105.15054999999995		-60.753150000000005			-79.00485000000003
		25.102050000000077		115.76104999999995					-78.24894999999992												-5.062149999999974					-71.34265000000005	96.78955000000008						40.73384999999996								1.3318500000000313		106.13395000000003		-60.49804999999992			-78.99704999999994
		25.223749999999995		115.99064999999996					-78.03845000000001												-4.728849999999966					-71.11165000000005	96.8003500000001						41.42784999999992								1.353749999999991		106.14334999999994		-60.484249999999975			-78.98805000000004
		26.127749999999992		115.99934999999994					-77.82605000000001												-4.688250000000039					-71.10365000000002	96.81545000000006						42.414750000000026								1.3663500000000113		106.15575000000001		-60.471149999999966			-78.97685000000001
		26.141550000000052		116.26135					-77.79124999999999												-4.440050000000042					-71.09265000000005	96.84165000000007						42.42835000000002								1.6253500000000258		106.59534999999994		-60.34974999999997			-78.64675
		26.155849999999987		116.28084999999999					-77.77374999999995												-4.358449999999948					-71.07655	97.12955						45.7123499999999								1.632249999999999		106.69065		-60.24874999999997			-78.62865
		26.222350000000006		116.29075					-77.50455												-4.08744999999999					-70.78795000000002	100.79615000000001						45.72564999999997								1.6850500000000466		106.81814999999995		-60.12254999999993			-78.35834999999997
		26.92745000000002		116.55984999999998					-77.36484999999993												-4.07854999999995					-70.47435000000007	101.15655000000004						46.32844999999986								1.9935500000000275		106.83084999999994		-59.73524999999995			-78.35045000000002
		27.021650000000022		116.94024999999999					-77.26514999999995												-4.072149999999965					-70.46605	101.17875000000004						46.34675000000004								2.000949999999989		107.40294999999992		-59.51935000000003			-78.34325000000001
		27.168750000000045		117.58724999999993					-77.12164999999993												-4.0368499999999585					-70.45125000000007	101.69745						46.49885000000006								2.0116500000000315		107.42515000000003		-59.49114999999995			-78.29155000000003
		28.093950000000063		119.40485000000001					-77.10735												-3.512650000000008					-70.08535000000006	101.79905000000008						46.5103499999999								2.0325500000000147		107.44304999999997		-59.21685000000002			-78.26774999999998
		28.10755000000006		119.41575					-76.89654999999993												-3.26744999999994					-70.07055000000003	104.30205000000001						47.67454999999984								2.227449999999976		109.51564999999994		-59.06975			-78.01924999999994
		28.224450000000047		119.46235000000001					-76.80224999999996												-2.721649999999954					-69.73575000000005	104.84705000000008						47.69365000000005								2.4147500000000264		109.52654999999993		-59.062149999999974			-77.97294999999997
		31.013450000000034		119.62984999999992					-76.71124999999995												-2.6319499999999607					-69.72215000000006	104.87875000000008						48.12514999999996								2.436550000000011		109.55075		-58.831050000000005			-77.85164999999995
		31.047750000000065							-76.58285000000001												-2.0058500000000095					-69.69754999999998	104.89555000000007						49.36624999999992								2.7471500000000333		110.09804999999994		-58.821950000000015			-77.83894999999995
		31.062149999999974							-76.54845												-1.9970499999999447					-69.34985000000006	106.32114999999999						49.37845000000004								2.7762500000000045		110.36974999999995		-58.490749999999935			-76.95984999999996
		31.209050000000047							-76.45354999999995												-1.537649999999985					-69.32565	106.56305000000009						49.38835000000006								3.1751500000000306		111.15694999999994		-58.47325000000001			-76.76544999999999
		31.37545							-76.44475												-1.5225500000000238					-69.27634999999998	106.58834999999999						49.64464999999984								3.5909500000000207		112.21334999999999		-58.396549999999934			-76.74225000000001
		31.389049999999997							-76.36365												-1.5042499999999563					-69.26634999999999	106.91955000000007						52.39855								3.611850000000004		112.22484999999995		-58.08884999999998			-76.73154999999997
		32.00184999999999							-76.24534999999992												-0.8079500000000053					-69.17855000000009	109.17195000000004						52.4143499999999								3.904649999999947		112.24964999999997		-57.902849999999944			-76.51495
		32.26055000000008							-76.22444999999993												-0.30864999999994325					-69.05275000000006	110.62345000000005						53.30174999999997								4.389450000000011		112.41684999999995		-57.866949999999974			-76.50784999999996
		32.27075000000002							-76.12384999999995												-0.009350000000040382					-68.93105000000003	111.52314999999999						53.79844999999989								4.39855		112.44015000000002		-57.78475000000003			-76.49815000000001
		32.50625000000002							-76.06975												-0.005850000000009459					-68.84654999999998	111.53335000000004						53.812049999999886								4.426349999999957		113.43574999999998		-57.71204999999998			-75.93764999999996
		32.51864999999998							-76.06155000000001												-0.0027499999999918145					-68.67984999999999	111.54305						53.82914999999991								4.763050000000021		113.50604999999996		-57.700649999999996			-75.93065000000001
		33.10424999999998							-76.04174999999998												0.00035000000002582965					-68.62205000000006	112.97665000000006						53.942750000000046								4.8831500000000005		114.42684999999994		-57.40554999999995			-75.92404999999997
		34.10125000000005							-76.02535												0.003550000000018372					-68.61464999999998	114.17285000000004						53.954849999999965								4.89085		114.44515000000001		-57.393249999999966			-75.91594999999995
		34.41865000000007							-75.98854999999992												0.006349999999997635					-68.48625000000004	114.20365000000004						54.56664999999987								4.987650000000031		115.01654999999994		-57.12504999999999			-75.86434999999994
		34.550749999999994							-75.94134999999994												0.009350000000040382					-68.47945000000004	115.20175000000006						54.57834999999989								5.085050000000024		115.10854999999992		-57.117650000000026			-75.84675000000004
		34.885650000000055							-75.87744999999995												0.012349999999969441					-68.36245000000008	115.95525000000009						54.71105								5.218849999999975		115.11775		-57.105749999999944			-75.60874999999999
		34.957250000000045							-75.80994999999996												0.015449999999987085					-68.31074999999998	115.96675000000005						54.976350000000025								5.383450000000039		115.13135		-56.94124999999997			-75.58585000000005
		35.20654999999999							-75.69724999999994												0.018750000000068212					-68.28865000000008	116.13845000000003						54.98944999999992								5.6611500000000206		115.14395000000002		-56.93494999999996			-75.56574999999998
		35.411550000000034							-75.65434999999991												0.02174999999999727					-68.27994999999999	116.61545000000001						55.004749999999945								5.794750000000022		115.16724999999997		-56.92935			-75.52625
		35.41865000000007							-75.61214999999993												0.02504999999996471					-68.24655000000007	116.62715000000003						55.729150000000004								6.4514500000000226		115.90504999999996		-56.82184999999993			-75.26705000000004
		35.432750000000055							-75.47904999999992												0.028549999999995634					-68.03174999999999	117.61965000000009						55.74424999999985								6.894750000000045		116.06364999999994		-56.19745			-75.25914999999998
		35.645650000000046							-75.46484999999996												0.03224999999997635					-68.02395000000001	118.93635000000006						55.87924999999984								6.910049999999956		118.64405		-56.15874999999994			-75.12355000000002
		36.17545000000007							-75.31565												0.036150000000020555					-67.66335000000004							55.89504999999997								6.918149999999969		118.65535		-55.94124999999997			-75.09955000000002
		36.952549999999974							-75.2594499999999												0.044549999999958345					-67.54875000000004							57.118249999999875								6.927149999999983		118.69105000000002		-55.92615000000001			-74.61614999999995
		36.96485000000007							-75.24344999999994												0.049250000000029104					-67.54325000000006							57.13144999999997								6.93444999999997		118.70415000000003		-55.79174999999998			-74.60844999999995
		37.541150000000016							-75.22494999999992												0.05415000000004966					-67.19745							58.27224999999987								7.537149999999997				-55.78665000000001			-74.48014999999998
		38.01425000000006							-75.19814999999994												0.05965000000003329					-67.16425000000004							58.28615000000002								7.55174999999997				-55.779949999999985			-74.46775000000002
		38.07285000000002							-75.14125000000001												0.06475000000000364					-66.88765000000001							58.29764999999986								7.934349999999995				-55.76114999999993			-74.44145000000003
		38.345050000000015							-75.11505												0.07074999999997544					-66.86505							58.31844999999987								7.965349999999944				-55.74225000000001			-74.34164999999996
		38.51785000000007							-74.99514999999997												0.07794999999998709					-66.76485000000002							58.3364499999999								8.472549999999956				-55.733049999999935			-73.98185000000001
		39.00914999999998							-74.97724999999991												0.08474999999998545					-66.60055							58.65764999999999								8.482150000000047				-55.33555000000001			-73.95155
		39.373050000000035							-74.93934999999999												0.09455000000002656					-66.50065000000006							60.24374999999998								8.499450000000024				-55.208549999999946			-73.93015000000003
		39.74955							-74.9315499999999												0.10095000000001164					-66.44725000000005							60.25294999999994								8.833949999999959				-54.99974999999995			-73.83185000000003
		39.894250000000056							-74.72134999999992												0.11225000000001728					-66.32845000000009							60.26554999999996								9.225950000000012				-54.98744999999997			-73.82335
		39.906349999999975							-74.63914999999997												0.13945000000001073					-66.20575000000008							60.2748499999999								9.365850000000023				-54.97754999999995			-73.81624999999997
		39.92565000000002							-74.62545												0.1522499999999809					-66.09615000000008							60.396249999999895								10.645250000000033				-54.56714999999997			-73.18404999999996
		40.07005000000004							-74.54004999999995												0.19754999999997835					-65.92275000000006							60.61614999999995								10.885049999999978				-54.28475000000003			-73.17724999999996
		40.71244999999999							-74.41494999999998												0.27975000000003547					-65.58335							62.6199499999999								11.342449999999985				-54.27845000000002			-73.16795000000002
		41.20775000000003							-74.29314999999997												0.2992500000000291					-65.57395000000008							62.63914999999986								12.239149999999995				-54.27265			-73.15914999999995
		41.64085							-74.28064999999992												0.33095000000002983					-65.45465000000002							62.654249999999934								12.255649999999946				-54.08204999999998			-73.15184999999997
		41.80415000000005							-74.26995												0.7487499999999727					-65.35795000000007							62.664949999999976								12.265750000000025				-54.07594999999992			-73.13734999999997
		41.910349999999994							-74.26445000000001												0.8395500000000311					-65.30484999999999							63.20514999999989								12.286550000000034				-54.070049999999924			-73.12644999999998
		42.13625000000002							-74.25914999999998												0.8484500000000708					-64.96585000000005							63.28234999999984								12.438949999999977				-53.77814999999998			-73.00715000000002
		42.27985000000001							-74.2535499999999												0.85775000000001					-64.94754999999998							64.28384999999992								12.454250000000002				-53.77165000000002			-72.99824999999998
		42.48734999999999							-74.24775												1.0631500000000642					-64.88845000000003							64.86064999999996								12.464650000000006				-53.65734999999995			-72.81934999999999
		42.887950000000046							-74.23034999999993												1.241049999999973					-64.78845000000001							65.25094999999999								12.471750000000043				-53.650750000000016			-72.78554999999994
		43.146349999999984							-74.20944999999995												1.292850000000044					-64.68745000000001							66.52715								12.480450000000019				-53.52665000000002			-72.74685
		43.921350000000075							-74.09424999999999												1.304049999999961					-64.31915000000004							66.53474999999992								12.938549999999964				-53.12035000000003			-72.72775000000001
		44.10865000000001							-73.99095												1.3144499999999653					-64.30195000000003							66.55094999999994								12.947949999999992				-53.109249999999975			-72.71905000000004
		44.12545							-73.9632499999999												1.5965499999999793					-64.23014999999998							67.14945								13.20614999999998				-53.088750000000005			-72.50635
		44.30965000000003							-73.79764999999998												1.6162500000000364					-64.20235000000002							67.15745000000004								13.247349999999983				-52.70894999999996			-72.43304999999998
		44.75815							-73.53954999999996												1.8672500000000127					-64.16745000000003							67.16395								13.430949999999939				-52.59424999999999			-72.41965000000005
		45.05965000000003							-73.53144999999995												2.050950000000057					-63.98885000000007							69.02674999999988								13.448549999999955				-52.58775000000003			-72.27765
		45.131650000000036							-73.50074999999993												2.0600500000000466					-63.69915000000003							69.04634999999996								14.050749999999994				-52.55105000000003			-72.23694999999998
		45.14925000000005							-73.14104999999995												2.0881500000000415					-63.613249999999994							70.74854999999991								14.108550000000037				-52.37474999999995			-72.11254999999994
		45.34025000000008							-73.04064999999991												2.6975499999999784					-63.38485000000003							70.7585499999999								14.488150000000019				-52.32034999999996			-71.95725000000004
		45.515750000000025							-73.02715												2.711149999999975					-63.37615000000005							72.87544999999989								14.507749999999987				-51.87754999999993			-71.95145000000002
		45.75445000000002							-73.01824999999997												3.214450000000056					-63.35035000000005							72.88585								15.811550000000011				-51.85775000000001			-71.94595000000004
		45.89314999999999							-72.93084999999996												3.228450000000066					-63.339950000000044							72.9034499999999								16.195249999999987				-51.85284999999999			-71.93695000000002
		47.30455000000006							-72.58454999999992												3.2499500000000126					-63.31595000000004							72.91784999999993								16.20404999999994				-51.848749999999995			-71.70474999999999
		47.31484999999998							-72.57504999999992												3.258450000000039					-63.30645000000004							72.93674999999996								16.21965				-51.235349999999926			-71.49395000000004
		47.32585000000006							-72.55994999999996												3.2676500000000033					-63.297950000000014							73.30325000000005								16.229749999999967				-51.085050000000024			-71.47865000000002
		47.889549999999986							-72.45655												3.3065500000000156					-63.05445000000009							73.95134999999993								17.065849999999955				-51.070949999999925			-71.30695000000003
		48.19765000000007							-72.43655000000001												3.8672500000000127					-62.80664999999999							74.24815000000001								17.148149999999987				-51.05475000000001			-71.01414999999997
		48.27775000000008							-72.25594999999998												3.951149999999984					-62.748050000000035							74.25914999999998								17.262249999999995				-50.721450000000004			-71.00525000000005
		49.77634999999998							-72.24704999999994												4.277249999999981					-62.63315							74.43944999999997								17.283649999999966				-50.70685000000003			-70.99455
		49.79435000000001							-72.21354999999994												4.293949999999995					-62.444349999999986							74.44835								17.38315				-50.43705			-70.63175000000001
		49.810749999999985							-72.18615												4.944950000000063					-62.29615000000001							74.47034999999994								17.994249999999965				-50.21074999999996			-70.35055
		50.17545000000007							-71.91575												4.960550000000012					-62.16465000000005							74.48275000000001								18.004950000000008				-50.19984999999997			-70.33844999999997
		50.70905000000005							-71.90634999999997												5.551249999999982					-61.87765000000002							74.67354999999986								18.206649999999968				-50.164249999999925			-70.32984999999996
		51.30605000000003							-71.87324999999998												5.566850000000045					-61.81725000000006							74.81214999999986								18.731949999999983				-50.04075			-70.31835000000001
		52.07254999999998							-71.75675000000001												6.208550000000059					-61.62925000000007							78.78744999999992								18.742549999999937				-49.95415000000003			-70.30115
		52.08375000000001							-71.74834999999996												6.224150000000009					-61.60985000000005							78.80875000000003								18.825849999999946				-49.69134999999994			-70.29184999999995
		52.34075000000007							-71.73825												6.7722499999999854					-61.449749999999995							78.82394999999985								19.263349999999946				-49.46924999999999			-70.26525000000004
		52.702150000000074							-71.7277499999999												6.779350000000022					-61.26134999999999							79.12554999999986								19.27385000000004				-48.86254999999994			-70.16025000000002
		52.714450000000056							-71.46434999999997												6.789350000000013					-61.17475000000002							79.13935000000004								19.283450000000016				-48.83584999999994			-70.15174999999999
		53.102550000000065							-71.44414999999992												7.874149999999986					-61.15205000000003							79.15364999999986								19.74045000000001				-48.758249999999975			-69.71524999999997
		53.368850000000066							-71.41374999999994												8.350450000000023					-60.863249999999994							80.87804999999992								20.01464999999996				-48.58785			-69.70915000000002
		53.37995000000001							-71.36234999999999												8.357150000000047					-60.83064999999999							81.31654999999989								20.488849999999957				-48.479150000000004			-69.70294999999999
		53.77395000000001							-71.25614999999993												8.386150000000043					-60.48014999999998							82.45334999999989								20.666849999999954				-48.18044999999995			-69.69365000000005
		54.61065000000008							-71.16294999999991												8.394450000000006					-60.24795000000006							82.47265000000004								20.697649999999953				-48.150750000000016			-69.68444999999997
		54.70555000000002							-71.14974999999993												8.591850000000022					-60.07835							82.48384999999996								20.70754999999997				-48.05544999999995			-69.54264999999998
		54.717250000000035							-71.12834999999995												10.753950000000032					-60.03555000000006							82.62824999999987								20.714950000000044				-48.022249999999985			-69.53144999999995
		56.210750000000075							-71.05244999999991												10.771650000000022					-59.92165							83.51914999999997								20.725850000000037				-48.017150000000015			-69.24384999999995
		56.29124999999999							-71.03314999999998												11.337549999999965					-59.888450000000034							83.5393499999999								20.74185				-48.01125000000002			-68.67804999999998
		56.304250000000025							-70.90874999999994												11.588050000000067					-59.877050000000054							83.55245000000002								21.91515000000004				-47.98694999999998			-68.67094999999995
		56.52125000000001							-70.84884999999997												11.607250000000022					-59.845750000000066							83.56325000000004								22.63715000000002				-47.557050000000004			-68.66375000000005
		56.690650000000005							-70.69914999999992												11.739850000000047					-59.82495000000006							84.3210499999999								23.34164999999996				-47.32944999999995			-68.64975000000004
		56.903549999999996							-70.61234999999999												12.522249999999985					-59.70555000000002							84.34305000000006								23.774249999999938				-47.32344999999998			-68.62845000000004
		57.82395000000008							-70.50534999999991												12.535849999999982					-59.58635000000004							84.35845000000006								23.787450000000035				-47.31835000000001			-68.62175000000002
		57.99535000000003							-70.49354999999991												12.738550000000032					-59.36925000000008							84.66015000000004								24.24445000000003				-47.31004999999993			-67.84555
		58.03805							-70.46544999999992												13.813650000000052					-59.21185000000003							84.66784999999993								24.41674999999998				-47.30385000000001			-67.83455000000004
		58.07985000000008							-70.37194999999997												14.372550000000047					-59.13325000000009							84.67694999999992								24.466249999999945				-47.269949999999994			-67.74945000000002
		58.38004999999998							-70.20414999999991												14.650350000000003					-58.72885000000008							84.96514999999988								24.582449999999994				-46.58674999999994			-67.64504999999997
		58.39265							-70.18094999999994												14.66515000000004					-58.64044999999999							84.97424999999987								24.848150000000032				-46.57285000000002			-67.63694999999996
		58.415250000000015							-70.16594999999995												15.06854999999996					-58.35445000000004							85.40755000000001								26.238249999999994				-46.56155000000001			-67.62815
		58.904550000000086							-70.15314999999998												15.643249999999966					-58.33555000000001							85.42134999999996								26.25204999999994				-46.54544999999996			-67.53695000000005
		59.18475000000001							-70.14024999999992												16.474450000000047					-58.153549999999996							86.41404999999997								26.725349999999935				-46.44335000000001			-67.51495
		60.05865000000006							-70.1285499999999												16.828750000000014					-57.84555							87.69264999999984								26.756650000000036				-46.434349999999995			-67.43055000000004
		60.07095000000004							-69.91874999999993												17.270150000000058					-57.78195000000005							87.71725000000004								26.933149999999955				-46.41864999999996			-67.18685000000005
		60.08255000000008							-69.88734999999997												17.695749999999975					-57.769750000000045							88.52265								27.933750000000032				-46.40924999999993			-67.17984999999999
		60.09435000000008							-69.77904999999998												17.709749999999985					-57.38235000000009							89.05235000000005								29.166849999999954				-46.051849999999945			-67.14504999999997
		60.104850000000056							-69.75274999999999												17.724649999999997					-57.36234999999999							89.1652499999999								29.180150000000026				-46.04444999999998			-67.10405000000003
		60.33895000000007							-69.74444999999992												17.747449999999958					-57.23745000000008							89.92735000000005								29.70595000000003				-45.93484999999998			-67.08405000000005
		60.797950000000014							-69.73185000000001												17.913250000000062					-57.22885000000008							89.94804999999985								30.035349999999994				-45.91944999999998			-66.20545000000004
		60.81614999999999							-69.71034999999995												17.92115000000001					-57.13615000000004							89.99124999999992								30.046749999999975				-45.908649999999966			-66.19735000000003
		61.20805000000007							-69.68274999999994												18.44794999999999					-56.81555000000003															31.168249999999944				-45.543049999999994			-66.18835000000001
		61.214450000000056							-69.41224999999997												18.458849999999984					-56.68965000000003															31.184150000000045				-45.532449999999926			-66.17465000000004
		61.22334999999998							-69.39824999999996												21.013850000000048					-56.42304999999999															31.197649999999953				-45.51014999999995			-66.16475000000003
		61.416450000000054							-69.2517499999999												21.32045000000005					-55.909850000000006															31.322450000000003				-45.40784999999994			-66.08155
		61.43085000000008							-69.20904999999993												22.227449999999976					-55.89605000000006															31.849649999999997				-45.39614999999992			-66.07415000000003
		61.75245000000007							-69.12865												22.24154999999996					-55.88785000000007															31.99644999999998				-45.20074999999997			-65.77425000000005
		61.88435000000004							-68.97384999999997												22.573849999999993					-55.87885000000006															32.006849999999986				-45.18655000000001			-65.76234999999997
		62.52555000000007							-68.95054999999991												22.586250000000064					-55.69805000000008															32.242650000000026				-44.74734999999998			-65.74284999999998
		62.54465000000005							-68.68584999999996												22.60095000000001					-55.60694999999998															32.68475000000001				-44.73734999999999			-65.39485000000002
		62.84305000000006							-68.6498499999999												22.98135000000002					-55.40095000000008															33.054250000000025				-44.67764999999997			-65.38855000000001
		64.45535000000007							-68.64194999999995												23.13874999999996					-55.19905000000006															33.082250000000045				-44.33134999999993			-65.38215000000002
		64.46654999999998							-68.46654999999998												24.13945000000001					-55.17304999999999															33.09495000000004				-44.32375000000002			-65.37414999999999
		64.47455000000002							-68.10624999999993												24.164750000000026					-54.879350000000045															33.22325000000001				-44.31624999999997			-65.36554999999998
		64.48265000000004							-67.84174999999993												24.520250000000033					-54.818449999999984															33.51784999999995				-44.30494999999996			-65.23164999999995
		64.50785000000008							-67.8323499999999												24.537649999999985					-54.57524999999998															33.53305				-44.29424999999992			-64.92155000000002
		64.86225000000002							-67.68954999999994												24.662950000000023					-54.55555000000004															33.54975000000002				-44.17784999999992			-64.81955000000005
		64.87475000000006							-67.66904999999997												24.71334999999999					-54.54485															34.434549999999945				-44.148849999999925			-64.80695000000003
		65.70985000000007							-67.61244999999997												24.727250000000026					-54.52455000000009															35.38615000000004				-44.01324999999997			-64.68904999999995
		65.88035000000002							-67.60524999999996												24.806850000000054					-54.35595000000001															36.548149999999964				-43.993349999999964			-64.37455
		65.88725							-67.59754999999996												24.96844999999996					-54.34435000000008															36.55944999999997				-43.81155000000001			-64.34934999999996
		65.90404999999998							-67.57414999999992												24.97784999999999					-54.22964999999999															36.584550000000036				-43.80435			-64.24085000000002
		65.91925000000003							-67.54674999999997												25.99305000000004					-54.209350000000086															36.75384999999994				-43.79224999999997			-63.49995000000001
		66.37644999999998							-67.49414999999999												26.010650000000055					-53.97025000000008															37.29695000000004				-43.52884999999992			-63.26954999999998
		66.53395							-67.46614999999997												26.374950000000013					-53.957250000000045															37.63284999999996				-43.50635			-63.26094999999998
		66.58294999999998							-67.46094999999991												26.87435000000005					-53.89265															37.652849999999944				-43.49594999999999			-63.11985000000004
		67.16415000000006							-67.45155												26.88964999999996					-53.79965000000004															38.19664999999998				-43.46154999999999			-63.03054999999995
		67.28674999999998							-67.44024999999999												27.17775000000006					-53.65095000000008															38.21135000000004				-43.348049999999944			-62.98964999999998
		67.29485							-67.43205												28.252650000000017					-53.57235000000003															38.22784999999999				-43.33574999999996			-62.97735
		67.30825000000004							-67.08724999999993												28.260850000000005					-53.46945000000005															39.13175000000001				-42.78004999999996			-62.96614999999997
		67.41165000000001							-67.03544999999997												28.27385000000004					-53.44024999999999															41.57285000000002				-42.49384999999995			-62.80965000000003
		67.54565000000002							-67.02544999999998												28.281749999999988					-52.91255000000001															42.78245000000004				-42.22924999999998			-62.70545000000004
		67.68285000000003							-66.99264999999991												28.293049999999994					-52.61605000000009															42.79575				-42.21854999999994			-62.682249999999954
		67.86234999999999							-66.74815000000001												28.348150000000032					-52.30115000000001															43.63294999999994				-42.21384999999998			-62.22415000000001
		67.86964999999998							-66.71605												28.526250000000005					-52.26875000000007															43.64525000000003				-42.20954999999992			-62.212350000000015
		68.15975000000003							-66.55494999999996												29.06815000000006					-52.166150000000016															44.00635				-42.20105000000001			-62.19915000000003
		68.16965000000005							-66.39614999999992												29.07574999999997					-52.01805000000002															44.20944999999995				-42.194349999999986			-62.190849999999955
		68.18124999999998							-66.25284999999997												29.905849999999987					-51.402649999999994															44.55435				-41.72714999999994			-62.16975000000002
		68.57665000000009							-66.16644999999994												29.91395					-51.39364999999998															44.56295				-41.71195			-61.57775000000004
		68.58685000000003							-65.82684999999992												30.835950000000025					-51.02275000000009															44.58135000000004				-41.329849999999965			-61.57084999999995
		68.59975000000009							-65.81565												31.777649999999994					-51.004350000000045															44.60315000000003				-41.32034999999996			-61.55735000000004
		68.80415000000005							-65.78994999999998												31.793250000000057					-50.946750000000065															45.33955000000003				-41.31434999999999			-61.46055000000001
		69.09455000000003							-65.78224999999998												31.942049999999995					-50.80885000000001															45.34694999999999				-41.306749999999965			-61.44055000000003
		70.22744999999998							-65.75114999999994												31.95055000000002					-50.77025000000003															45.356250000000045				-41.28654999999992			-61.42695000000003
		70.23795000000007							-65.7209499999999												32.338250000000016					-50.439750000000004															45.36715000000004				-40.91954999999996			-61.11005
		71.36874999999998							-65.27204999999992												32.35834999999997					-50.26665000000003															45.861350000000016				-40.896049999999946			-61.10284999999999
		71.38055000000008							-65.16224999999997												33.01535000000001					-50.10205000000008															48.550550000000044				-40.88135			-60.97815000000003
		71.39385000000004							-65.13964999999996												33.03305					-49.91065000000003															48.759649999999965				-40.85694999999998			-60.96815000000004
		71.41135000000008							-65.10904999999991												33.34495000000004					-49.90255000000002															49.01585				-40.84965			-60.958349999999996
		71.65365000000008							-65.08474999999999												33.370750000000044					-49.89575000000002															49.07224999999994				-40.83834999999999			-60.832149999999956
		72.07565							-65.06115												35.25385000000006					-49.88774999999998															49.93475000000001				-40.686950000000024			-60.82415000000003
		72.09055000000001							-64.91674999999998												35.69005000000004					-49.87914999999998															50.300449999999955				-40.09235000000001			-60.81015000000002
		72.62365							-64.67514999999992												36.11374999999998					-49.864250000000084															50.31804999999997				-40.04224999999997			-60.58294999999998
		72.63795000000005							-64.66564999999991												36.43304999999998					-49.73734999999999															51.824449999999956				-39.203449999999975			-60.56975
		72.68025							-64.57524999999998												36.91764999999998					-49.48734999999999															52.58915000000002				-39.19264999999996			-60.562149999999974
		72.68894999999998							-64.56615												36.94945000000007					-49.48085000000003															52.601549999999975				-38.97905000000003			-60.55475000000001
		72.75305000000003							-64.54554999999993												37.47345000000007					-49.47045000000003															52.86474999999996				-38.95304999999996			-60.54584999999997
		72.88925000000006							-64.52824999999996												37.49445000000003					-49.407350000000065															53.33135000000004				-38.860349999999926			-60.53525000000002
		73.07485000000008							-64.40014999999994												37.50345000000004					-49.36824999999999															53.78774999999996				-38.76464999999996			-60.52454999999998
		73.09115000000008							-64.35474999999997												37.920150000000035					-49.24535000000003															54.833849999999984				-38.751750000000015			-60.51814999999999
		73.31164999999999							-64.34444999999994												37.93615					-49.02895000000001															55.17584999999997				-38.56494999999995			-60.507150000000024
		73.64525000000003							-64.32824999999991												38.16915000000006					-48.864250000000084															55.194849999999974				-38.41184999999996			-60.49834999999996
		73.65904999999998							-64.08645000000001												39.43565000000001					-48.85235															56.01755000000003				-37.74754999999993			-60.38774999999998
		73.81145000000004							-63.94745												39.458650000000034					-48.70825000000002															56.636949999999956				-36.999450000000024			-59.810550000000035
		74.73575000000005							-63.90084999999999												39.529949999999985					-48.42714999999998															58.471649999999954				-36.983949999999936			-59.79345000000001
		74.74324999999999							-63.800649999999905												40.14935000000003					-48.41955000000007															58.48644999999999				-36.97555			-59.78584999999998
		74.75655000000006							-63.558149999999955												40.164750000000026					-48.376550000000066															58.50845000000004				-36.96944999999994			-59.77144999999996
		74.83744999999999							-63.393249999999966												40.43844999999999					-48.35125000000005															58.87215000000003				-36.96444999999994			-59.633050000000026
		75.38175000000001							-63.30054999999993												40.46625000000006					-48.01665000000003															58.88654999999994				-36.95515			-59.62715000000003
		75.40044999999998							-63.24154999999996												40.80835000000002					-47.998050000000035															59.177850000000035				-36.94704999999999			-59.61824999999999
		75.41505000000006							-63.19984999999997												40.856750000000034					-47.67405000000008															59.29615000000001				-36.50784999999996			-59.610450000000014
		76.06205							-63.06245000000001												41.33304999999996					-47.21395000000007															61.13654999999994				-36.39834999999994			-59.60325
		76.23665000000005							-62.90014999999994												41.34604999999999					-47.09825000000001															61.149850000000015				-36.39064999999994			-59.53814999999997
		76.24845000000005							-62.88794999999993												41.36284999999998					-46.994050000000016															61.15805				-36.25344999999993			-59.52945
		76.39004999999997							-62.87644999999998												42.173850000000016					-46.96405000000004															61.16714999999999				-35.839849999999956			-59.52234999999996
		77.11284999999998							-62.85744999999997												42.24594999999999					-46.69915000000003															62.94494999999995				-35.70155			-59.29565000000002
		78.28755000000001							-62.78845000000001												42.83635000000004					-46.64205000000004															62.960050000000024				-35.444849999999974			-59.15414999999996
		78.53015000000005							-62.44684999999993												42.846250000000055					-46.632150000000024															63.71574999999996				-35.34574999999995			-58.872749999999996
		78.55005000000006							-62.43604999999991												42.86104999999998					-46.60175000000004															64.35984999999994				-35.337549999999965			-58.86725000000001
		78.97035000000005							-62.154049999999984												42.87244999999996					-46.396150000000034															64.38135				-35.32314999999994			-58.86104999999998
		79.34514999999999							-62.124349999999936												43.54755					-46.047950000000014															64.38895000000002				-34.812850000000026			-58.853849999999966
		79.49585000000002							-61.90224999999998												43.57815000000005					-45.984950000000026															64.45474999999999				-34.797450000000026			-58.84635000000003
		80.12745000000007							-61.88265000000001												44.051649999999995					-45.60964999999999															65.64184999999998				-34.78724999999997			-58.82515000000001
		80.13875000000007							-61.81894999999997												44.27875000000006					-45.10305000000005															65.75154999999995				-34.75744999999995			-58.81645000000003
		80.15325000000007							-61.67104999999992												44.63544999999999					-44.73325															65.90385000000003				-34.751949999999965			-58.04525000000001
		80.20474999999999							-61.51794999999993												44.64935000000003					-44.71435000000008															66.09334999999999				-34.72334999999998			-57.96545000000003
		80.42755							-61.3296499999999												44.65954999999997					-44.428949999999986															66.60964999999999				-34.711149999999975			-57.94844999999998
		80.58564999999999							-61.317249999999945												45.86874999999998					-44.41915000000006															67.25625000000002				-34.511750000000006			-57.49734999999998
		80.94344999999998							-61.03755000000001												45.88085000000001					-44.403549999999996															67.27044999999998				-34.499649999999974			-57.48964999999998
		81.80695000000003							-60.972749999999905												46.93655000000001					-44.34465															67.39274999999998				-34.49095			-57.481750000000034
		81.82915000000003							-60.92514999999992												46.954650000000015					-44.07695000000001															67.87135				-34.43745000000001			-57.473749999999995
		81.96235000000001							-60.800449999999955												46.96785					-44.027649999999994															67.88585				-34.16154999999992			-57.40904999999998
		82.04495000000009							-60.788749999999936												47.77175					-43.70625000000007															67.90274999999997				-34.14715000000001			-56.682249999999954
		82.25914999999998							-60.72544999999991												49.11604999999997					-43.65145000000007															68.45245				-33.73524999999995			-56.67735000000005
		82.41775000000007							-60.59325000000001												49.33974999999998					-43.64265															69.06925000000001				-33.710950000000025			-56.67184999999995
		82.54285000000004							-60.580049999999915												49.347650000000044					-43.44285000000002															69.08654999999999				-33.29565000000002			-56.643749999999955
		83.12205000000006							-60.507049999999936												49.37004999999999					-43.22604999999999															70.17274999999995				-33.18795			-56.63154999999995
		83.14595000000008							-60.337249999999926												49.597150000000056					-43.023750000000064															70.50204999999994				-33.17784999999992			-56.619249999999965
		83.37965000000008							-60.32155												49.85235					-42.82434999999998															71.31954999999994				-33.16575			-56.60775000000001
		83.39595000000008							-60.23464999999999												49.867950000000064					-42.48445000000004															71.39864999999998				-33.10284999999999			-56.34585000000004
		83.41905000000008							-60.22494999999992												50.48455000000001					-42.288850000000025															71.61914999999999				-32.98325			-55.25654999999995
		83.43135000000007							-60.081050000000005												50.493349999999964					-42.27674999999999															71.88615000000004				-32.97045000000003			-55.24995000000001
		83.61795000000006							-60.03024999999991												50.51234999999997					-42.25324999999998															73.05394999999999				-32.900049999999965			-54.95635000000004
		83.66635000000008							-59.96294999999998												50.85964999999999					-42.24375000000009															73.42054999999993				-32.86794999999995			-54.94904999999994
		84.17025000000001							-59.678249999999935												51.036249999999995					-41.52075000000002															73.43934999999999				-31.900449999999978			-54.93934999999999
		84.17995000000008							-59.60624999999993												51.047950000000014					-41.40725000000009															73.69645000000003				-31.89345000000003			-54.92984999999999
		84.19425000000001							-59.59314999999992												51.069150000000036					-41.36964999999998															73.71135000000004				-31.884349999999927			-54.175449999999955
		84.25295000000006							-59.51044999999999												51.51184999999998					-41.182750000000055															75.62445000000002				-31.87594999999999			-53.78385000000003
		84.25914999999998							-59.348949999999945												52.97585000000004					-41.11355000000003															77.07984999999996				-31.869550000000004			-53.75654999999995
		84.26975000000004							-59.32065												52.98464999999999					-41.09865000000002															77.84865000000002				-31.862449999999967			-53.73874999999998
		84.59755000000007							-59.06314999999995												52.99355000000003					-40.84895000000006															78.20955000000004				-31.69584999999995			-53.72124999999994
		84.62414999999999							-58.92075												53.237550000000056					-40.789750000000026															78.26495				-31.68304999999998			-53.58744999999999
		84.89525000000003							-58.77684999999997												53.468650000000025					-40.73935000000006															78.27205000000004				-31.67304999999999			-52.87175000000002
		85.19985000000008							-58.684549999999945												53.744550000000004					-40.730350000000044															78.39514999999994				-31.51814999999999			-52.85895000000005
		85.26885000000004							-58.633449999999925												54.49374999999998					-40.47825															79.18875000000003				-31.260149999999953			-52.84955000000002
		85.28395							-58.62304999999992												54.50355000000002					-40.25045															79.20354999999995				-31.254050000000007			-52.674350000000004
		85.64345000000003							-58.16964999999993												54.51814999999999					-40.19225000000006															79.92214999999999				-31.246849999999995			-52.666650000000004
		85.65195000000006							-58.05124999999998												54.53425000000004					-40.02404999999999															79.93615				-31.07235000000003			-52.657749999999965
		85.66665							-58.04004999999995												54.60715000000005					-40.00985000000003															80.30714999999998				-30.958349999999996			-52.45135000000005
		85.88715000000002							-58.01405												55.349249999999984					-39.66534999999999															80.50644999999997				-30.085550000000012			-52.44124999999997
		86.03835000000004							-57.86284999999998												55.36525000000006					-39.654049999999984															81.65475000000004				-30.068849999999998			-52.434349999999995
		86.44565							-57.832149999999956												55.38405					-39.04975000000002															81.68754999999999				-29.932450000000017			-52.427749999999946
		86.51814999999999							-57.53845000000001												55.400049999999965					-39.035349999999994															81.92845				-29.306449999999927			-52.24345000000005
		86.71424999999999							-57.50304999999992												55.94905000000006					-38.77165000000002															82.20264999999995				-29.10674999999992			-52.235649999999964
		86.72135000000003							-57.44534999999996												56.51965000000007					-38.75115000000005															82.21484999999996				-29.057749999999942			-52.22694999999999
		86.81875000000002							-57.136249999999905												56.53525000000002					-38.68915000000004															82.70574999999997				-28.534850000000006			-52.20444999999995
		87.12175000000002							-57.13085000000001												56.75615000000005					-38.65515000000005															82.73035000000004				-28.526749999999993			-51.01324999999997
		87.13615000000004							-57.00624999999991												56.76565000000005					-38.38625000000002															83.03374999999994				-28.520849999999996			-51.00504999999998
		87.15904999999998							-56.97325000000001												56.95034999999996					-38.372749999999996															83.56844999999998				-28.500850000000014			-50.87485000000004
		87.28674999999998							-56.94304999999997												57.97485000000006					-38.27245000000005															83.59045000000003				-28.49275			-50.86315000000002
		87.57515000000001							-56.86354999999992												57.98384999999996					-38.214650000000006															83.70745				-28.481249999999932			-50.85315000000003
		87.63835000000006							-56.828649999999925												58.01475000000005					-38.14435000000003															83.84974999999997				-28.051150000000007			-50.161050000000046
		87.65854999999999							-56.687149999999974												58.54084999999998					-37.64994999999999															84.93415000000005				-28.041150000000016			-50.147749999999974
		87.66525000000001							-56.644649999999956												58.82005000000004					-37.64065000000005															86.15404999999998				-27.71595000000002			-49.83135000000004
		87.86194999999998							-56.592649999999935												59.58095000000003					-37.46424999999999															86.16414999999995				-27.703649999999925			-49.824449999999956
		88.27535							-56.56344999999999												59.607849999999985					-37.22035000000005															86.17885000000001				-27.690150000000017			-49.81655000000001
		88.74964999999997							-56.52215000000001												59.79825000000005					-37.04015000000004															86.45384999999999				-27.664750000000026			-49.806749999999965
		88.78925000000004							-56.47595000000001												59.80624999999998					-36.794050000000084															87.61884999999995				-27.550449999999955			-49.31375000000003
		89.20535000000007							-56.39614999999992												59.90274999999997					-36.29815000000008															87.63324999999998				-27.459549999999922			-49.29494999999997
		89.21315000000004							-56.28794999999991												59.915449999999964					-36.28444999999999															88.18984999999998				-27.332449999999994			-48.70354999999995
		89.22334999999998							-56.276649999999904												60.16775000000007					-36.11715000000004															89.59714999999994				-27.134450000000015			-48.63125000000002
		89.64044999999999							-56.25774999999999												61.30235000000005					-36.09405000000004															89.60775000000001				-26.993150000000014			-48.61734999999999
		89.64634999999998							-56.221849999999904												61.31675000000007					-35.90165000000002															90.08434999999997				-26.784350000000018			-48.594749999999976
		89.65445							-56.21124999999995												61.33605					-35.829650000000015															90.09424999999999				-26.776849999999968			-48.582649999999944
		89.86405000000002							-56.19704999999999												61.35085000000004					-35.819450000000074															90.63935000000004				-26.769649999999956			-48.49075000000005
		89.95835							-55.87884999999994												61.755750000000035					-35.70315000000005															90.94934999999998				-26.763349999999946			-48.47894999999994
		90.10225000000003							-55.85534999999993												62.820749999999975					-35.11284999999998															92.27755000000002				-26.509149999999977			-48.24185
		90.23734999999999							-55.84624999999994												62.83055000000002					-34.46905000000004															92.28674999999998				-26.325050000000033			-48.23464999999999
		90.38575000000003							-55.830049999999915												62.83974999999998					-34.338550000000055															92.30944999999997				-25.95875000000001			-48.08635000000004
		90.39825000000008							-55.77464999999995												62.864149999999995					-34.32235000000003															92.91065000000003				-25.287950000000023			-47.35464999999999
		90.71285							-55.76904999999999												62.89025000000004					-33.61995000000002															93.35325				-25.280449999999973			-47.34654999999998
		90.72775000000001							-55.72214999999994												63.353950000000054					-33.61464999999998															93.44425000000001				-25.270549999999957			-47.33495000000005
		90.74855000000002							-55.69394999999997												63.85615000000007					-33.598550000000046															94.91464999999994				-25.203149999999937			-46.50834999999995
		91.02015000000006							-55.57925												64.14814999999999					-33.54034999999999															95.22085000000004				-25.194349999999986			-46.50204999999994
		91.03055000000006							-55.57024999999999												64.39425000000006					-33.31375000000003															96.78874999999994				-25.164350000000013			-46.494050000000016
		91.06505000000004							-55.53594999999996												64.40944999999999					-33.303750000000036															98.93385				-25.073750000000018			-46.48784999999998
		91.19394999999997							-55.401149999999916												64.41865000000007					-32.889650000000074															99.43214999999998				-25.064250000000015			-46.48064999999997
		92.35595							-55.390049999999974												64.95925					-32.87605000000008															100.08084999999994				-25.051849999999945			-46.47074999999995
		92.37684999999999							-55.36704999999995												66.06335000000001					-32.86485000000005															100.11014999999998				-24.29894999999999			-45.838250000000016
		93.45135000000005							-55.17874999999992												66.07124999999996					-32.85075000000006															100.76985000000002				-24.285849999999982			-45.83015
		93.77025000000003							-55.168249999999944												66.55484999999999					-32.79835000000003															100.91594999999995				-24.206950000000006			-45.630750000000035
		93.78105000000005							-55.13454999999999												67.04575					-32.77735000000007															101.88985000000002				-24.087350000000015			-45.62365
		93.79195000000004							-54.73365000000001												67.07484999999997					-32.766050000000064															102.55274999999995				-23.51445000000001			-45.60955000000001
		93.86655000000007							-54.71584999999993												67.08704999999998					-32.653549999999996															102.56025				-23.509450000000015			-45.273450000000025
		94.08405000000005							-54.690849999999955												67.94624999999996					-32.57915000000003															103.30414999999994				-23.49974999999995			-45.26774999999998
		94.65885000000003							-54.55214999999998												68.00824999999998					-31.832949999999983															103.39345000000003				-23.492650000000026			-45.25255000000004
		95.38665000000003							-54.54075												68.04095000000007					-31.82395000000008															105.73194999999998				-23.398649999999975			-45.23905000000002
		95.69065							-54.388849999999934												68.06034999999997					-31.720750000000066															106.42994999999996				-23.388849999999934			-45.18885
		95.76585							-54.31054999999992												70.37205000000006					-31.415849999999978															107.20605				-23.343549999999937			-45.180349999999976
		95.77745000000004							-54.277150000000006												70.38115000000005					-31.40345000000002															107.24865				-23.026650000000018			-45.16864999999996
		96.12525000000005							-54.27114999999992												70.61104999999998					-31.19265000000007															109.30594999999994				-23.01744999999994			-44.45135000000005
		96.42735000000005							-54.25725												70.62065000000007					-31.157750000000078															109.31984999999997				-22.89364999999998			-44.44375000000002
		96.44835							-54.25045												70.64314999999999					-31.03505000000007															110.29305				-22.68304999999998			-44.42094999999995
		96.97905000000003							-54.07384999999999												70.72524999999996					-31.01795000000004															110.69745				-22.42165			-44.41205000000002
		97.69465000000002							-53.92584999999997												70.73334999999997					-30.83615000000009															111.11794999999995				-22.367449999999963			-44.35844999999995
		98.11784999999998							-53.910249999999905												70.74215000000004					-30.64945															111.68235000000004				-22.140350000000012			-44.33555000000001
		98.26965000000007							-53.87264999999991												70.75125000000003					-30.52445															111.71844999999996				-22.131349999999998			-44.315849999999955
		98.28075000000001							-53.804149999999936												70.77684999999997					-30.363050000000044															111.72645				-21.941349999999943			-43.46934999999996
		98.32105000000001							-53.765949999999975												71.54674999999997					-30.222350000000006															111.73924999999997				-21.922050000000013			-43.40575000000001
		98.67804999999998							-53.564449999999965												71.56135000000006					-30.134050000000002															112.40194999999994				-21.836850000000027			-43.38765000000001
		98.72665000000006							-53.42064999999991												71.59075000000007					-30.119850000000042															112.91764999999998				-21.82835			-43.36455000000001
		98.92025000000001							-53.38244999999995												71.61885000000007					-29.798650000000066															115.60284999999999				-21.53544999999997			-43.356250000000045
		99.09125000000006							-53.216749999999934												71.62865					-29.351049999999987															115.63274999999999				-21.515049999999974			-43.30994999999996
		99.42354999999998							-52.81754999999998												71.64075000000003					-29.34215000000006															115.64295000000004				-21.50184999999999			-43.29984999999999
		100.11395000000005							-52.67004999999995												72.97415000000001					-29.196350000000052															116.28525000000002				-21.35024999999996			-42.50355000000002
		100.13605000000007							-52.45074999999997												73.40975000000003					-29.10215000000005															116.31214999999997				-21.061050000000023			-42.496650000000045
		100.35334999999998							-52.437149999999974												73.44475					-28.92394999999999															117.07145000000003				-21.05174999999997			-42.48474999999996
		100.36275							-52.29174999999998												73.52575000000002					-28.89885000000004															117.49755000000005				-21.03665000000001			-42.477250000000026
		100.49964999999997							-52.28334999999993												73.87855000000002					-28.465850000000046															117.50845000000004				-20.637650000000008			-42.46995000000004
		100.62275							-52.261750000000006												73.95265000000006					-28.333150000000046															117.93444999999997				-20.627449999999953			-42.452350000000024
		100.78314999999998							-52.25204999999994												74.30975000000001					-27.50725															118.65525000000002				-20.45444999999995			-42.31275000000005
		100.80365000000006							-52.23034999999993												74.32204999999999					-27.49765000000002															119.38094999999998				-20.396650000000022			-42.30335000000002
		101.38215000000002							-52.00045												74.34794999999997					-27.228349999999978															119.89625000000001				-20.37855000000002			-42.292850000000044
		101.38985000000002							-51.99244999999996												74.80984999999998					-26.64224999999999																			-20.35884999999996			-42.28084999999999
		101.42615							-51.98114999999996												74.96765000000005					-26.57974999999999																			-20.120949999999993			-41.96334999999999
		101.53475000000003							-51.90834999999993												74.97805000000005					-26.551950000000033																			-20.11214999999993			-41.95515
		101.65055000000007							-51.88454999999999												74.98915					-26.192049999999995																			-20.10114999999996			-41.37914999999998
		102.14445							-51.87444999999991												75.08664999999996					-26.161350000000084																			-19.94055000000003			-41.37024999999994
		102.38525000000004							-51.667949999999905												75.09625000000005					-26.13695000000007																			-19.935449999999946			-41.361850000000004
		102.51774999999998							-51.53575000000001												75.10794999999996					-26.126250000000027																			-19.923450000000003			-41.34465
		102.93034999999998							-51.42764999999997												75.90035					-25.508550000000014																			-19.917550000000006			-41.33465000000001
		103.56115							-51.41575												75.91755					-24.65605000000005																			-19.89104999999995			-41.012050000000045
		103.57575000000008							-51.33794999999998												77.63905					-24.64745000000005																			-19.696849999999927			-41.005649999999946
		104.05595000000005							-51.295349999999985												77.64705000000004					-24.637749999999983																			-19.406549999999925			-40.99355000000003
		104.06415000000004							-51.26164999999992												77.75425000000007					-24.610650000000078																			-19.397550000000024			-40.98395000000005
		104.07595000000003							-51.244249999999965												78.24244999999996					-24.59265000000005																			-19.093250000000012			-40.97595000000001
		104.07775000000004							-51.04824999999994												78.27274999999997					-24.55045000000007																			-19.086149999999975			-40.87704999999994
		104.08524999999997							-51.04094999999995												79.64625000000001					-24.501350000000002																			-18.989149999999995			-40.86164999999994
		104.09555							-51.02744999999993												79.69145000000003					-24.134950000000003																			-18.982149999999933			-40.02385000000004
		104.11575000000005							-51.01535000000001												79.70925					-24.091049999999996																			-18.952350000000024			-40.015750000000025
		104.16065000000003							-50.85794999999996												80.26695000000007					-23.549150000000054																			-18.799949999999967			-40.001949999999965
		104.17235000000005							-50.83224999999993												80.43714999999997					-23.35915																			-18.785849999999982			-38.89945
		104.18155000000002							-50.76484999999991												80.44995000000006					-22.963550000000055																			-18.70825000000002			-38.890049999999974
		104.23945000000003							-50.70824999999991												80.86734999999999					-22.956750000000056																			-18.470849999999928			-38.87564999999995
		104.61485000000005							-50.634649999999965												81.28295000000003					-22.047149999999988																			-18.464150000000018			-38.86355000000003
		104.92885000000001							-50.58934999999997												81.30425000000002					-22.02494999999999																			-18.45404999999994			-38.85204999999996
		104.94685000000004							-50.54755												82.84785					-21.62035000000003																			-18.44814999999994			-38.69655
		105.13864999999998							-50.496849999999995												82.86125000000004					-21.61194999999998																			-18.442350000000033			-38.68565000000001
		105.22445000000005							-50.32574999999997												84.17894999999999					-21.566550000000007																			-18.43655000000001			-37.52184999999997
		105.27605000000005							-50.26014999999995												85.07655					-21.554849999999988																			-18.426349999999957			-37.285349999999994
		105.35705000000007							-50.253549999999905												85.09535000000005					-21.54264999999998																			-18.226549999999975			-37.25495000000001
		105.58384999999998							-50.24045000000001												85.76454999999999					-21.52365000000009																			-18.012949999999933			-35.87884999999994
		105.82985000000008							-50.19214999999997												85.77994999999999					-21.38945000000001																			-17.996350000000007			-35.86265000000003
		106.17534999999998							-50.00254999999993												86.52184999999997					-21.28365000000008																			-17.688850000000002			-35.47595000000001
		106.22654999999997							-49.93164999999999												86.67705000000001					-21.277150000000006																			-17.681550000000016			-34.79994999999997
		106.23535000000004							-49.82294999999999												86.87755000000004					-21.269450000000006																			-17.673649999999952			-34.77155000000005
		106.37935000000004							-49.72325000000001												87.11045000000001					-21.119550000000004																			-17.664549999999963			-34.758749999999964
		106.39495							-49.65224999999998												87.54354999999998					-20.919250000000034																			-17.655449999999973			-34.101350000000025
		106.65385000000003							-49.549249999999915												87.67755					-20.849750000000085																			-17.643050000000017			-34.09095000000002
		106.98325							-49.533849999999916												87.82835					-20.36685																			-17.567549999999983			-32.925550000000044
		107.83505000000002							-49.48744999999997												87.87535000000003					-20.33974999999998																			-17.196450000000027			-32.90835000000004
		107.89715000000001							-49.426649999999995												87.88905					-20.326149999999984																			-16.890449999999987			-32.84064999999998
		107.90755000000001							-49.42075												88.43005000000005					-20.31605000000002																			-16.87914999999998			-32.54195000000004
		108.07164999999998							-48.965049999999906												88.44034999999997					-20.280950000000075																			-16.806449999999927			-32.53075000000001
		108.08255000000008							-48.77954999999997												88.45505000000003					-19.87594999999999																			-16.752749999999992			-32.51694999999995
		108.65775000000008							-48.450649999999996												90.74255000000005					-19.46154999999999																			-16.56645000000003			-32.129350000000045
		108.68245000000002							-48.431749999999965												92.10055					-19.412450000000035																			-16.543350000000032			-32.11355000000003
		109.13745000000006							-48.35974999999996												92.11345000000006					-19.291850000000068																			-16.475149999999985			-32.09844999999996
		110.53615000000002							-48.31784999999991												92.61215000000004					-19.142850000000067																			-16.136750000000006			-32.08645000000001
		110.58715000000007							-48.22334999999998												93.24575000000004					-19.03755000000001																			-16.127749999999992			-31.702350000000024
		110.62225000000001							-48.112049999999954												93.25985000000003					-18.864750000000072																			-16.100349999999935			-31.69354999999996
		111.13115000000005							-48.02814999999998												93.45804999999996					-18.818849999999998																			-15.775949999999966			-31.683750000000032
		111.14015000000006							-48.01184999999998												93.47935000000007					-18.805450000000064																			-15.461950000000002			-31.630649999999946
		111.42984999999999							-47.97964999999999												94.34955000000002					-18.791850000000068																			-15.230450000000019			-30.16644999999994
		111.43855000000008							-47.97084999999993												94.82995000000005					-18.381950000000074																			-15.101850000000013			-30.152849999999944
		111.44675000000007							-47.96444999999994												95.54465000000005					-18.37065000000007																			-15.089650000000006			-30.020149999999944
		111.45675000000006							-47.86284999999998												95.56034999999997					-18.325050000000033																			-14.717049999999972			-30.01234999999997
		111.46545000000003							-47.564750000000004												95.57185000000004					-18.315150000000017																			-14.711649999999963			-30.005750000000035
		111.62815							-47.45444999999995												97.70955000000004					-18.29925000000003																			-14.704650000000015			-29.996350000000007
		111.64605000000006							-47.421949999999924												98.02705000000003					-17.857849999999985																			-14.489849999999933			-29.984950000000026
		111.80804999999998							-47.27744999999993												98.03655000000003					-17.81415000000004																			-14.481949999999983			-29.97625000000005
		112.08055000000002							-47.15854999999999												99.96815000000004					-17.715149999999994																			-14.47154999999998			-29.44475
		112.50945000000002							-47.05234999999993												99.97725000000003					-17.700150000000008																			-14.027749999999969			-29.431150000000002
		112.71175000000005							-47.02704999999992												99.99655000000007					-17.69285000000002																			-14.020549999999957			-27.871350000000007
		113.24914999999999							-46.90224999999998												100.42075					-17.21384999999998																			-14.00045			-27.216049999999996
		113.27674999999999							-46.893550000000005												100.88525000000004					-17.142850000000067																			-13.70984999999996			-27.20825000000002
		113.38905							-46.77054999999996												101.18815000000006					-16.715850000000046																			-13.455150000000003			-27.189049999999952
		113.41795000000002							-46.756849999999986												101.19725000000005					-16.708950000000073																			-13.447450000000003			-27.089050000000043
		113.56155000000001							-46.645149999999944												101.39335000000005					-16.697250000000054																			-13.418949999999995			-27.078049999999962
		113.56894999999997							-46.463949999999954												101.90904999999998					-16.569349999999986																			-13.397049999999922			-27.039049999999975
		114.36445000000003							-46.4238499999999												102.78335000000004					-16.421050000000037																			-13.153950000000009			-25.640350000000012
		114.39994999999999							-46.23275000000001												102.88075000000003					-16.40994999999998																			-12.841049999999996			-25.632650000000012
		114.81415000000004							-46.07264999999995												103.94825000000003					-16.391450000000077																			-12.684849999999983			-25.543649999999957
		114.93844999999999							-46.06364999999994												104.48095					-16.36755000000005																			-12.386449999999968			-25.535549999999944
		114.95645000000002							-45.90544999999997												104.49805000000003					-15.937350000000038																			-12.376649999999927			-25.51445000000001
		115.58765000000005							-45.894450000000006												105.36175000000003					-15.794950000000085																			-12.366549999999961			-25.50045
		115.73445000000004							-45.87635												105.92885000000001					-15.599450000000047																			-11.854649999999992			-25.489149999999995
		115.75324999999998							-45.8373499999999												106.41335000000004					-15.505449999999996																			-11.845550000000003			-22.923350000000028
		115.85964999999999							-45.78514999999993												106.42674999999997					-15.497250000000008																			-11.81854999999996			-20.912450000000035
		115.86604999999997							-45.692949999999996												107.04295000000002					-15.062750000000051																			-11.812549999999987			-20.88684999999998
		115.87324999999998							-45.633749999999964												107.59195					-15.05155000000002																			-11.805349999999976			-20.869950000000017
		115.88255000000004							-45.58924999999999												108.10464999999999					-14.895250000000033																			-11.769649999999956			-20.854450000000043
		115.95105000000001							-45.582449999999994												108.12655000000007					-14.575050000000033																			-11.539850000000001			-20.832250000000045
		116.09785							-45.43214999999998												108.16444999999999					-14.567450000000008																			-11.529350000000022			-20.363849999999957
		116.11604999999997							-45.40524999999991												108.17705000000001					-14.560550000000035																			-11.247250000000008			-20.351350000000025
		116.35095000000001							-45.34724999999992												108.21555000000001					-14.553750000000036																			-11.23905000000002			-20.328449999999975
		116.74435000000005							-45.272249999999985												108.22735					-14.540750000000003																			-10.987449999999967			-20.277849999999944
		116.75405							-45.11775												108.30385000000001					-14.530349999999999																			-10.976049999999987			-20.26724999999999
		116.76715000000002							-45.10994999999991												108.35505					-14.350650000000087																			-10.970050000000015			-20.253649999999993
		117.00355000000002							-45.102449999999976												109.01345000000003					-13.96975000000009																			-10.792249999999967			-20.23664999999994
		117.57545000000005							-45.03964999999994												109.04775000000006					-13.927650000000085																			-10.474649999999997			-19.883050000000026
		117.60205000000008							-45.016149999999925												109.06005000000005					-13.916150000000016																			-10.465849999999932			-19.868849999999952
		117.61475000000007							-45.00784999999996												109.36755000000005					-13.673750000000041																			-10.349249999999984			-19.859749999999963
		117.98055							-44.859449999999924												110.28975000000003					-13.612950000000069																			-10.336149999999975			-19.848449999999957
		118.00414999999998							-44.83184999999992												111.21614999999997					-13.438850000000002																			-10.310949999999934			-19.82555000000002
		118.01225							-44.814649999999915												111.22735					-13.41534999999999																			-10.198750000000018			-19.813850000000002
		118.03035							-44.70324999999991												111.25165000000004					-12.366550000000075																			-10.16534999999999			-19.68444999999997
		118.29025000000001							-44.690650000000005												111.84595000000002					-12.360050000000001																			-10.054250000000025			-19.674750000000017
		118.30525							-44.67834999999991												111.85805000000005					-12.33725000000004																			-9.590249999999969			-19.653549999999996
		118.47535000000005							-44.21044999999992												111.87355000000002					-11.991350000000011																			-9.577749999999924			-19.414350000000013
		118.61485000000005							-44.077749999999924												111.89385000000004					-11.984850000000051																			-9.486850000000004			-19.406150000000025
		119.88525000000004							-43.87214999999992												112.18164999999999					-11.342950000000087																			-9.478150000000028			-19.398249999999962
		119.89205000000004							-43.749849999999924												112.19624999999996					-11.335450000000037																			-9.387849999999958			-18.130449999999996
		119.90095000000008							-43.739349999999945												112.21035000000006					-11.325050000000033																			-9.374149999999986			-18.122049999999945
		119.91345000000001							-43.54144999999994												112.97244999999998					-11.308350000000019																			-9.14474999999993			-17.785549999999944
		119.92345							-43.39904999999999												114.46625000000006					-11.052450000000022																			-9.103449999999953			-17.77724999999998
		119.94405000000006							-43.10134999999991												114.48265000000004					-10.997050000000058																			-9.09095000000002			-17.256549999999947
									-43.084749999999985												114.49374999999998					-10.976150000000075																			-9.068049999999971			-16.07865000000004
									-43.05854999999997												114.50604999999996					-10.966949999999997																			-8.930749999999989			-16.006349999999998
									-43.049350000000004												114.60935000000006					-9.953650000000039																			-8.910650000000032			-15.997650000000021
									-42.90524999999991												114.65065000000004					-9.941149999999993																			-8.902150000000006			-15.975149999999985
									-42.81774999999993												114.86365					-9.794449999999983																			-8.89485000000002			-15.311249999999973
									-42.76634999999999												116.08675000000005					-9.598950000000059																			-8.882249999999999			-15.303649999999948
									-42.70285000000001												117.51215000000002					-9.590250000000083																			-8.571149999999989			-15.289750000000026
									-42.68504999999993												117.54724999999996					-9.578849999999989																			-8.299849999999992			-15.17935
									-42.574250000000006												117.55975000000001					-9.419350000000009																			-8.291650000000004			-14.71124999999995
									-42.49225000000001												118.16885000000002					-9.194850000000088																			-7.860850000000028			-14.701749999999947
									-42.45044999999993												118.17695000000003					-8.993650000000002																			-7.851850000000013			-14.682549999999992
									-42.22154999999998												118.91404999999997					-8.964450000000056																			-7.795149999999921			-14.49675000000002
									-42.16764999999998												118.92615					-8.728250000000003																			-7.785750000000007			-14.489649999999983
									-42.09334999999999												119.45065					-8.553650000000061																			-7.778349999999932			-14.481250000000045
									-42.08555000000001												119.47725000000003					-8.08725000000004																			-7.375450000000001			-14.472949999999969
									-42.07974999999999												119.50215000000003					-7.908149999999978																			-7.105649999999969			-14.463150000000041
									-41.879549999999995												119.79305					-7.8948500000000195																			-7.099649999999997			-14.446149999999989
									-41.85674999999992												119.80565000000001					-7.882050000000049																			-7.0935499999999365			-14.435249999999996
									-41.7757499999999												119.95515					-7.827449999999999																			-6.816050000000018			-13.859850000000051
									-41.76144999999997																	-7.53365000000008																			-6.80785000000003			-13.851149999999961
									-41.69094999999993																	-7.278549999999996																			-6.495249999999942			-13.809349999999995
									-41.68264999999997																	-7.016450000000077																			-6.4586499999999205			-13.796749999999975
									-41.589650000000006																	-6.348950000000059																			-5.914750000000026			-11.645250000000033
									-41.491649999999936																	-6.33605																			-5.905750000000012			-11.63085000000001
									-41.18094999999994																	-6.326850000000036																			-5.892949999999928			-11.619950000000017
									-41.154249999999934																	-6.308150000000069																			-5.8808500000000095			-11.576450000000023
									-40.97544999999991																	-6.205050000000028																			-5.43304999999998			-9.983249999999998
									-40.90575000000001																	-6.182350000000042																			-5.136349999999993			-9.964349999999968
									-40.76294999999993																	-6.171850000000063																			-4.991449999999986			-9.941850000000045
									-40.71984999999995																	-6.149650000000065																			-4.979749999999967			-9.70214999999996
									-40.464849999999956																	-5.780650000000037																			-4.962350000000015			-9.690150000000017
									-40.30714999999998																	-5.771349999999984																			-4.952649999999949			-9.680650000000014
									-40.09674999999993																	-5.289050000000088																			-4.679549999999949			-9.569650000000024
									-39.916650000000004																	-5.277950000000033																			-4.542149999999992			-7.807050000000004
									-39.878349999999955																	-5.258750000000077																			-3.707649999999944			-7.795650000000023
									-39.664949999999976																	-5.116950000000088																			-3.68444999999997			-7.772450000000049
									-39.53125																	-5.099950000000035																			-3.6677499999999554			-7.763850000000048
									-39.496849999999995																	-5.001950000000079																			-3.273050000000012			-7.741049999999973
									-39.48924999999997																	-4.989250000000084																			-3.2605499999999665			-7.6086500000000115
									-39.2286499999999																	-4.728349999999978																			-2.9724499999999807			-6.587949999999978
									-39.214149999999904																	-4.636450000000082																			-2.9614500000000135			-6.046349999999961
									-39.01484999999991																	-3.75305000000003																			-2.9502499999999827			-6.039549999999963
									-38.912649999999985																	-3.248350000000073																			-2.8961499999999205			-6.031550000000038
									-38.89824999999996																	-3.2398500000000467																			-2.4452499999999873			-6.024049999999988
									-38.878150000000005																	-3.0302500000000236																			-2.4374500000000126			-6.015449999999987
									-38.839149999999904																	-2.6892500000000155																			-2.005149999999958			-6.0047499999999445
									-38.831249999999955																	-2.4834500000000617																			-1.9196499999999332			-5.500149999999962
									-38.80354999999997																	-2.4630500000000666																			-1.8047500000000127			-5.428449999999998
									-38.78054999999995																	-2.4350500000000466																			-1.7986499999999523			-5.419149999999945
									-38.28144999999995																	-2.33744999999999																			-1.784249999999929			-5.010649999999941
									-38.171749999999975																	-2.3113500000000613																			-1.7756499999999278			-4.8230499999999665
									-38.12394999999992																	-2.163150000000087																			-1.120049999999992			-4.34254999999996
									-37.999849999999924																	-2.151450000000068																			-0.8038500000000113			-4.328650000000039
									-37.90625																	-1.6451500000000578																			-0.7650499999999738			-4.312649999999962
									-37.89364999999998																	-1.4507500000000846																			-0.7469499999999698			-4.298149999999964
									-37.77254999999991																	-1.4388500000000022																			-0.3695500000000038			-1.5199499999999944
									-37.66244999999992																	-1.1441500000000815																			-0.3602499999999509			-1.5109499999999798
									-37.55244999999991																	-1.133450000000039																			-0.1541499999999587			-1.4906499999999596
									-37.41854999999998																	-1.121650000000045																			-0.14665000000002237			-0.3619499999999789
									-37.40535																	-1.0964500000000044																			-0.13945000000001073			-0.15734999999995125
									-37.218849999999975																	-1.0801500000000033																			-0.12774999999999181			-0.14855000000000018
									-36.78204999999991																	-0.7645499999999856																			-0.11554999999998472			-0.13104999999995925
									-36.638349999999946																	-0.13075000000003456																			-0.10284999999998945			-0.11775000000000091
									-36.62734999999998																	-0.12025000000005548																			-0.009249999999951797			-0.1076500000000351
									-36.57364999999993																	0.0027499999999918145																			-0.006549999999947431			-0.09754999999995562
									-36.565849999999955																	0.006849999999985812																			-0.004050000000006548			-0.0015499999999519787
									-36.24694999999997																	0.010449999999991633																			-0.0016499999999268766			0.002449999999953434
									-36.02445																	0.01384999999993397																			0.0007500000000391083			0.006250000000022737
									-36.01184999999998																	0.017349999999964894																			0.003150000000005093			0.009850000000028558
									-35.831950000000006																	0.021349999999983993																			0.005350000000021282			0.013550000000009277
									-35.81734999999992																	0.025350000000003092																			0.007650000000012369			0.017349999999964894
									-35.56484999999998																	0.02935000000002219																			0.009950000000003456			0.021349999999983993
									-35.2757499999999																	0.03384999999991578																			0.012349999999969441			0.025549999999952888
									-35.254549999999995																	0.039449999999987995																			0.014750000000049113			0.02975000000003547
									-35.14274999999998																	0.04514999999992142																			0.017249999999989996			0.034049999999979264
									-35.10284999999999																	0.05164999999999509																			0.019750000000044565			0.03894999999999982
									-35.07024999999999																	0.06504999999992833																			0.022249999999985448			0.04394999999999527
									-34.882549999999924																	0.07594999999992069																			0.024750000000040018			0.04904999999996562
									-34.608049999999935																	0.25974999999994																			0.02764999999999418			0.055749999999989086
									-34.58645000000001																	0.32714999999996053																			0.030550000000062028			0.07434999999998126
									-34.50675000000001																	0.3620499999999538																			0.03354999999999109			0.08424999999999727
									-34.3459499999999																	0.7313500000000204																			0.03674999999998363			0.1017500000000382
									-34.26934999999992																	1.3803500000000213																			0.03994999999997617			0.14755000000002383
									-34.207649999999944																	1.5158500000000004																			0.04314999999996871			0.1542500000000473
									-34.186649999999986																	1.5256499999999278																			0.04645000000004984			1.3145500000000538
									-34.15805																	1.6004499999999098																			0.04975000000001728			1.3203499999999622
									-34.13984999999991																	1.6097499999999627																			0.053449999999998			1.329849999999965
									-33.657949999999914																	1.6567499999999882																			0.05714999999997872			1.5717499999999518
									-33.647749999999974																	1.8466499999999542																			0.06095000000004802			1.5782500000000255
									-33.60674999999992																	2.1882499999999254																			0.06484999999997854			1.5916499999999587
									-33.19644999999991																	2.3025499999999965																			0.06855000000007294			1.9315500000000156
									-33.07944999999995																	2.7179499999999734																			0.07285000000001673			1.9399499999999534
									-32.91874999999993																	3.013949999999909																			0.0775499999999738			2.256150000000048
									-32.86334999999997																	3.12194999999997																			0.0816499999999678			2.297450000000026
									-32.53614999999991																	3.162849999999935																			0.08605000000000018			3.376549999999952
									-32.40904999999998																	3.289949999999976																			0.09064999999998236			3.386449999999968
									-32.35724999999991																	3.3228500000000167																			0.09555000000000291			3.3950499999999693
									-32.12315000000001																	3.334049999999934																			0.10095000000001164			3.404449999999997
									-32.07814999999994																	3.435049999999933																			0.1059500000000071			3.440650000000005
									-31.9546499999999																	3.4638499999999794																			0.11144999999999072			3.4754500000000235
									-31.939049999999952																	3.4803499999999303																			0.12175000000002001			5.489550000000008
									-31.886449999999968																	3.852549999999951																			0.1297500000000582			5.5023499999999785
									-31.87545																	3.9922500000000127																			0.13485000000002856			5.511349999999993
									-31.25554999999997																	4.108949999999936																			0.15134999999997945			5.542450000000031
									-31.197149999999965																	4.126149999999939																			0.1601500000000442			5.551150000000007
									-31.187849999999912																	4.4364499999999225																			0.46154999999998836			6.714050000000043
									-30.952549999999974																	4.718849999999975																			0.5757499999999709			6.722250000000031
									-30.922050000000013																	4.729349999999954																			0.5844500000000608			6.731750000000034
									-30.734550000000013																	5.2786499999999705																			0.7807500000000118			6.751449999999977
									-30.640249999999924																	5.450049999999919																			1.2405499999999847			7.075050000000033
									-30.259149999999977																	5.493349999999964																			1.7266500000000633			7.082449999999994
									-30.09274999999991																	5.627549999999928																			1.7587500000000773			7.598349999999982
									-29.987249999999904																	5.926649999999995																			1.7686499999999796			7.634050000000002
									-29.974649999999997																	5.951349999999934																			1.824950000000058			7.646050000000059
									-29.88704999999993																	6.018950000000018																			1.9308500000000777			7.701950000000011
									-29.816249999999968																	6.10915																			1.9720499999999674			7.711350000000039
									-29.769649999999956																	6.772449999999935																			2.008350000000064			7.730850000000032
									-29.649549999999977																	6.78774999999996																			2.2133499999999913			7.739350000000059
									-28.917749999999955																	6.801249999999982																			2.3259500000000344			8.492349999999988
									-27.899249999999938																	6.812649999999962																			2.4367500000000746			8.500250000000051
									-27.88504999999998																	6.866549999999961																			2.687850000000026			9.702350000000024
									-27.859249999999975																	7.465050000000019																			2.695850000000064			9.716049999999996
									-27.805349999999976																	7.473449999999957																			3.133550000000014			9.917350000000056
									-27.79404999999997																	7.4924499999999625																			3.143850000000043			9.947949999999992
									-27.754050000000007																	7.509050000000002																			3.1558499999999867			9.978950000000054
									-27.74154999999996																	7.581649999999968																			3.306750000000079			10.06084999999996
									-27.472749999999905																	7.861350000000016																			3.315050000000042			10.078049999999962
									-27.44614999999999																	7.920849999999973																			3.323849999999993			11.309049999999957
									-27.439149999999927																	7.935549999999921																			3.6184500000000526			11.318650000000048
									-27.170049999999947																	8.258649999999989																			3.6327499999999873			12.247550000000047
									-26.800149999999917																	8.277349999999956																			3.651650000000018			12.256449999999973
									-26.742549999999937																	8.936149999999998																			3.789250000000038			12.269750000000045
									-26.698749999999905																	8.953149999999937																			3.877050000000054			12.375049999999987
									-26.55284999999992																	8.969349999999963																			4.274250000000052			12.383749999999964
									-26.542149999999992																	8.975649999999973																			4.280650000000037			12.392950000000042
									-26.257349999999974																	8.985349999999926																			4.41515000000004			13.752150000000029
									-25.977649999999926																	9.003649999999993																			5.224550000000022			13.75935000000004
									-25.90504999999996																	9.347149999999942																			5.23135000000002			13.766550000000052
									-25.873649999999998																	9.63474999999994																			5.240650000000073			13.77615000000003
									-25.795349999999985																	9.649749999999926																			5.645250000000033			13.786050000000046
									-25.7748499999999																	9.839249999999993																			5.99655000000007			14.571350000000052
									-25.763349999999946																	9.852750000000015																			6.005250000000046			14.579849999999965
									-25.56714999999997																	10.01985000000002																			6.014750000000049			15.365750000000048
									-25.398249999999962																	10.920549999999935																			6.021950000000061			15.372849999999971
									-25.38684999999998																	12.503849999999943																			6.072850000000017			15.740750000000048
									-25.080150000000003																	12.943449999999984																			6.083150000000046			16.16795000000002
									-25.01864999999998																	13.230249999999955																			6.654049999999984			16.189750000000004
									-24.92414999999994																	13.249349999999936																			6.732349999999997			16.204250000000002
									-24.76394999999991																	13.384649999999965																			6.7418499999999995			16.46214999999995
									-24.511349999999993																	13.587549999999965																			6.984350000000063			16.469349999999963
									-24.429149999999936																	13.607349999999997																			7.011250000000018			16.476350000000025
									-24.315549999999917																	13.663349999999923																			7.18304999999998			16.486549999999966
									-24.25884999999994																	13.671349999999961																			7.317850000000021			16.500049999999987
									-24.19475																	13.689049999999952																			7.493749999999977			17.06185000000005
									-24.02494999999999																	13.706749999999943																			7.92635000000007			17.069349999999986
									-23.78744999999992																	13.995949999999993																			7.958750000000009			17.087850000000003
									-23.71684999999991																	14.005549999999971																			7.967150000000061			17.768249999999966
									-23.630149999999958																	14.358249999999998																			8.385449999999992			17.77565000000004
									-23.598949999999945																	14.998049999999921																			8.394750000000045			17.784549999999967
									-23.58904999999993																	15.010049999999978																			8.410449999999969			17.800550000000044
									-23.435249999999996																	15.06714999999997																			8.563850000000002			19.070249999999987
									-23.21544999999992																	15.101949999999988																			8.970050000000015			19.08834999999999
									-23.1892499999999																	15.174549999999954																			9.01845000000003			19.115949999999998
									-23.17644999999993																	15.348349999999982																			9.027950000000033			21.541450000000054
									-23.09164999999996																	15.364749999999958																			9.040950000000066			21.597650000000044
									-23.075349999999958																	15.375249999999937																			9.27094999999997			21.60744999999997
									-23.029549999999972																	15.654350000000022																			9.287850000000049			22.063850000000002
									-22.99084999999991																	15.959249999999997																			9.295749999999998			22.07605000000001
									-22.88214999999991																	15.97244999999998																			9.303750000000036			22.08744999999999
									-22.7277499999999																	15.988150000000019																			9.870049999999992			22.15115000000003
									-22.717449999999985																	16.13544999999999																			9.87925000000007			23.952850000000012
									-22.255949999999984																	16.160849999999982																			9.886449999999968			24.49294999999995
									-22.241049999999973																	16.37704999999994																			9.908350000000041			24.501449999999977
									-22.23264999999992																	16.609550000000013																			9.913850000000025			24.51634999999999
									-22.2123499999999																	16.651449999999954																			9.92145000000005			27.166150000000016
									-22.200249999999983																	16.948350000000005																			9.949349999999981			27.17425000000003
									-22.16414999999995																	17.535049999999956																			9.959950000000049			27.184650000000033
									-22.15535																	17.99694999999997																			10.174449999999979			27.19984999999997
									-22.063049999999976																	18.18694999999991																			10.27475000000004			28.44915000000003
									-21.91764999999998																	19.430349999999976																			10.52735000000007			28.458150000000046
									-21.775649999999928																	19.437649999999962																			10.669250000000034			29.373849999999948
									-21.71474999999998																	19.469949999999926																			11.333650000000034			29.385650000000055
									-21.61054999999999																	19.515549999999962																			11.341949999999997			29.797050000000013
									-21.576549999999997																	19.528149999999982																			11.354550000000017			29.80664999999999
									-21.46404999999993																	19.853250000000003																			11.417149999999992			29.815150000000017
									-21.185749999999985																	20.048649999999952																			11.555650000000014			30.42954999999995
									-21.13315																	20.065650000000005																			11.880750000000035			30.438350000000014
									-20.638149999999996																	20.274249999999938																			11.889850000000024			30.46614999999997
									-20.624950000000013																	20.69864999999993																			11.900550000000067			33.48355000000004
									-20.614149999999995																	21.11775																			11.917550000000006			33.491250000000036
									-20.537649999999985																	21.128349999999955																			11.931050000000027			33.502050000000054
									-20.508449999999925																	21.192649999999958																			11.943550000000073			33.511949999999956
									-20.491149999999948																	21.662149999999997																			12.267850000000067			35.342449999999985
									-20.277150000000006																	21.764749999999935																			12.283750000000055			35.35114999999996
									-20.234449999999924																	21.77254999999991																			13.046150000000011			35.362750000000005
									-19.94614999999999																	21.785849999999982																			13.053650000000061			38.362049999999954
									-19.90625																	22.63715000000002																			13.071649999999977			38.37874999999997
									-19.805650000000014																	22.64454999999998																			13.76355000000001			39.237049999999954
									-19.595849999999928																	23.06605000000002																			13.774450000000002			39.248950000000036
									-19.384149999999977																	23.078049999999962																			13.787950000000023			40.073150000000055
									-19.307849999999917																	23.142150000000015																			13.821450000000027			44.769750000000045
									-18.982849999999985																	23.183850000000007																			13.95595000000003			44.819150000000036
									-18.592049999999972																	23.26985000000002																			13.967849999999999			45.589849999999956
									-18.40625																	23.56295																			13.975450000000023			45.59825000000001
									-18.315549999999917																	23.576549999999997																			13.98275000000001			45.612949999999955
									-18.302749999999946																	23.792749999999955																			13.990149999999971			46.55195000000003
									-18.28755000000001																	23.81344999999999																			13.998749999999973			46.56095000000005
									-18.25725																	23.830550000000017																			14.006050000000073			46.60964999999999
									-18.22645																	24.222049999999967																			14.244649999999979			46.61945000000003
									-18.011349999999993																	24.52284999999995																			14.255549999999971			46.63284999999996
									-17.831849999999918																	24.53514999999993																			14.26335000000006			46.64544999999998
									-17.676150000000007																	24.792149999999992																			14.282950000000028			46.99725000000001
									-17.45965000000001																	25.626449999999977																			14.319950000000063			47.00604999999996
									-17.42014999999992																	25.77584999999999																			14.333250000000021			47.02025000000003
									-17.158349999999928																	26.279350000000022																			14.643350000000055			50.995750000000044
									-17.144149999999968																	26.290649999999914																			15.053850000000011			51.007150000000024
									-17.077749999999924																	26.48365000000001																			15.354450000000043			51.113950000000045
									-16.76954999999998																	26.547649999999976																			15.521349999999984			51.12615000000005
									-16.733949999999936																	27.27254999999991																			15.529750000000035			51.755250000000046
									-16.659749999999917																	27.477050000000077																			15.546150000000011			51.767150000000015
									-16.553049999999985																	28.590350000000058																			15.600850000000037			51.77684999999997
									-16.52744999999993																	28.60055																			15.61805000000004			51.784650000000056
									-16.514349999999922																	28.91115000000002																			16.09285			52.747749999999996
									-16.044149999999945																	29.109949999999913																			16.102750000000015			52.763649999999984
									-15.999249999999961																	29.138849999999934																			16.115949999999998			52.80994999999996
									-15.961749999999938																	29.16305																			16.38925000000006			52.81944999999996
									-15.860749999999939																	29.219150000000013																			16.396349999999984			52.82815000000005
									-15.653249999999957																	29.261750000000006																			16.402850000000058			57.467250000000035
									-15.229549999999904																	29.554449999999974																			16.408250000000066			57.47995000000003
									-14.983449999999948																	29.568550000000073																			16.415050000000065			57.48964999999998
									-14.898249999999962																	29.855649999999855																			16.47225000000003			57.52864999999997
									-14.813949999999977																	30.848249999999894																			16.789449999999988			61.16425000000004
									-14.596749999999929																	31.093050000000062																			16.80645000000004			61.18484999999998
									-14.507349999999974																	31.225849999999923																			16.827750000000037			61.19674999999995
									-14.500549999999976																	31.239549999999895																			16.835649999999987			61.206249999999955
									-14.494649999999979																	31.256849999999872																			17.019949999999994			61.22574999999995
									-14.489149999999995																	31.88074999999992																			17.028350000000046			61.24064999999996
									-14.48014999999998																	31.891749999999888																			17.261150000000043			65.25355000000002
									-14.30424999999991																	32.25114999999994																			17.275150000000053			65.26115000000004
									-14.295749999999998																	32.262149999999906																			17.332449999999994			65.27644999999995
									-13.995450000000005																	32.75054999999986																			17.760250000000042			65.29015000000004
									-13.910649999999919																	32.91784999999993																			17.767150000000015			65.30314999999996
									-13.749249999999961																	33.261249999999905																			18.40695000000005			65.38125000000002
									-13.684849999999983																	33.50594999999987																			18.413350000000037			67.43714999999997
									-13.533449999999903																	34.15645000000006																			18.422050000000013			69.40875000000005
									-13.517949999999928																	34.1643499999999																			18.511250000000018			69.41875000000005
									-13.39364999999998																	34.18584999999996																			18.517150000000015			69.43475000000001
									-13.257349999999974																	34.347650000000044																			18.525550000000067			69.45735000000002
									-13.127449999999953																	34.94114999999999																			18.533050000000003			71.80245000000002
									-13.00204999999994																	34.952449999999885																			19.006950000000074			73.24784999999997
									-12.971849999999904																	35.001049999999964																			19.032950000000028			73.29935
									-12.825749999999971																	35.054449999999974																			19.35374999999999			73.31425000000002
									-12.805250000000001																	35.17285000000004																			19.363650000000007			74.55314999999996
									-12.57594999999992																	35.34434999999996																			19.37284999999997			74.56354999999996
									-12.564149999999927																	35.68414999999993																			19.384149999999977			74.57195000000002
									-12.548549999999977																	35.795749999999884																			19.39594999999997			74.58335
									-12.328849999999989																	36.774949999999876																			19.405849999999987			74.59564999999998
									-12.286249999999995																	36.82174999999995																			19.69405000000006			75.83325000000002
									-11.474249999999984																	37.03114999999991																			19.808250000000044			75.83995000000004
									-11.390449999999987																	37.38495																			19.866949999999974			75.84865000000002
									-11.049049999999966																	37.44175000000007																			20.096450000000004			75.85735
									-10.896649999999909																	37.75924999999995																			20.128450000000043			75.87914999999998
									-10.873049999999921																	38.00625000000002																			20.135350000000017			75.88665000000003
									-10.800049999999942																	38.40584999999999																			20.471850000000018			77.90764999999999
									-10.782349999999951																	39.48594999999989																			20.480750000000057			77.91665
									-10.764149999999972																	39.51484999999991																			20.49025000000006			77.92534999999998
									-10.745849999999905																	39.96604999999988																			20.50025000000005			77.93314999999996
									-10.632549999999924																	40.185550000000035																			20.967449999999985			77.94835
									-10.620450000000005																	40.25274999999999																			21.462150000000065			77.97014999999999
									-10.559750000000008																	40.455049999999915																			21.471949999999993			77.98334999999997
									-10.421549999999911																	40.47924999999998																			21.75725			79.95825000000002
									-10.266750000000002																	41.572250000000054																			21.770350000000008			79.97114999999997
									-10.189649999999915																	41.646249999999895																			21.77845000000002			80.46984999999995
									-10.176549999999907																	41.658250000000066																			22.294650000000047			80.91174999999998
									-10.048849999999902																	41.677949999999896																			22.53475000000003			80.92235000000005
									-10.013249999999971																	41.80875000000003																			22.54105000000004			82.99355000000003
									-9.93694999999991																	42.43804999999986																			22.55815000000007			83.01255000000003
									-9.703750000000014																	42.52165000000002																			22.76285000000007			83.04174999999998
									-9.518149999999991																	43.28834999999992																			22.930349999999976			84.26784999999995
									-9.102549999999951																	43.300749999999994																			22.95035000000007			84.29885000000002
									-9.036949999999933																	43.62485000000004																			23.107150000000047			85.01004999999998
									-9.012650000000008																	43.63225																			23.12734999999998			85.01824999999997
									-8.99815000000001																	43.63925000000006																			23.140550000000076			85.03165000000001
									-8.983650000000011																	44.07215000000008																			23.147950000000037			85.04364999999996
									-8.750049999999987																	44.083749999999895																			23.15745000000004			85.83785
									-8.637749999999983																	44.3056499999999																			23.372250000000008			85.84424999999999
									-8.593849999999975																	44.32505000000003																			23.40205000000003			85.85254999999995
									-8.490149999999971																	44.734149999999886																			24.010250000000042			85.86054999999999
									-8.47804999999994																	45.35744999999986																			24.42115000000001			85.87064999999996
									-8.469249999999988																	45.71185000000003																			24.467750000000024			85.87945000000002
									-8.462349999999901																	45.720750000000066																			24.59985000000006			85.89065000000005
									-8.42064999999991																	45.72834999999998																			24.60985000000005			85.90105000000005
									-8.316149999999993																	45.73874999999987																			24.622349999999983			86.92354999999998
									-8.30334999999991																	46.21285																			24.63315			86.93915000000004
									-8.246549999999957																	46.35955000000001																			24.680450000000064			86.95065
									-8.227649999999926																	46.37014999999985																			24.76965000000007			86.98315000000002
									-8.213549999999941																	46.95344999999986																			24.802149999999983			88.56314999999995
									-8.197649999999953																	47.58714999999995																			24.811649999999986			88.57214999999997
									-8.094249999999988																	47.61295000000007																			24.890049999999974			90.14864999999998
									-8.019649999999956																	47.87354999999991																			25.11144999999999			90.15994999999998
									-7.98174999999992																	47.93214999999998																			25.118749999999977			90.25874999999996
									-7.976549999999975																	48.38804999999991																			25.14205000000004			95.51475000000005
									-7.951149999999984																	48.39794999999992																			25.147249999999985			95.53504999999996
									-7.786650000000009																	48.40994999999987																			25.153549999999996			100.57465000000002
									-7.77514999999994																	48.551849999999945																			25.40005000000008			100.59005000000002
									-7.621350000000007																	48.67084999999986																			25.762950000000046			102.27485000000001
									-7.604449999999929																	49.248050000000035																			25.776749999999993			102.28375000000005
									-7.546549999999911																	49.298549999999864																			25.932649999999967			103.92814999999996
									-7.436749999999961																	50.001249999999914																			25.966549999999984			103.94095000000004
									-7.381849999999986																	50.00815																			26.795150000000035			108.73064999999997
									-6.886449999999968																	50.019750000000045																			26.82745			109.43525
									-6.853949999999941																	50.04824999999994																			26.861049999999977			109.45775000000003
									-6.785249999999905																	50.25725																			26.873550000000023			109.47005000000001
									-6.767949999999928																	50.264350000000036																			26.98535000000004			109.52895000000001
									-6.632549999999924																	50.30335000000002																			26.991250000000036			109.53674999999998
									-6.626149999999939																	50.329849999999965																			27.25565000000006			111.96545000000003
									-6.619449999999915																	50.35755000000006																			27.430750000000103			111.97235
									-6.611549999999966																	50.742650000000026																			27.44285000000002			111.98055
									-6.502250000000004																	50.74975000000006																			27.456250000000068			115.37004999999999
									-6.345449999999914																	50.777150000000006																			27.912149999999997			115.38725
									-6.298249999999939																	51.342649999999935																			28.445949999999925			115.41435000000001
									-5.598649999999907																	51.61945000000003																			28.456649999999968			116.96585000000005
									-5.5788499999999885																	52.734149999999886																			28.469150000000013			116.97445000000005
									-5.444849999999974																	52.78065000000004																			28.601549999999975			116.98355000000004
									-5.158549999999991																	52.79595000000006																			29.273950000000127			116.99525000000006
									-5.149249999999938																	53.17714999999987																			29.28225000000009			117.00874999999996
									-5.011049999999955																	53.59114999999986																			29.291849999999954			118.16134999999997
									-4.996049999999968																	53.67394999999999																			29.30155000000002			118.17245000000003
									-4.987649999999917																	53.89704999999992																			29.51055000000008			118.59195
									-4.745049999999992																	53.911649999999895																			29.591350000000034			118.60735
									-4.572749999999928																	53.923149999999964																			29.651950000000056			118.63424999999995
									-4.566349999999943																	53.936849999999936																			30.027349999999956			118.64314999999999
									-4.359849999999938																	54.227649999999926																			30.361749999999915			119.88374999999996
									-4.248449999999934																	54.62334999999996																			30.377149999999915			119.89094999999998
									-4.116049999999973																	54.643649999999866																			30.385249999999928
									-4.102549999999951																	55.061149999999884																			30.499349999999936
									-3.9609499999999116																	55.078750000000014																			30.51484999999991
									-3.1835499999999683																	55.36505																			30.524150000000077
									-3.0873499999999012																	55.37284999999986																			31.240850000000023
									-3.0333499999999276																	55.38295000000005																			31.252849999999967
									-2.6875499999999874																	56.19974999999988																			31.346550000000093
									-2.4137499999999363																	56.22564999999997																			31.715849999999932
									-2.2688499999999294																	57.03734999999995																			31.721550000000093
									-2.1869499999999107																	57.05454999999995																			31.729650000000106
									-1.475849999999923																	57.06564999999989																			31.799650000000042
									-1.1797500000000127																	57.29754999999989																			31.839450000000056
									-1.163349999999923																	57.332250000000045																			31.907550000000015
									-1.1501499999999396																	57.42755																			32.223550000000046
									-0.8527499999999009																	60.39655000000005																			32.24104999999997
									-0.7908499999999776																	60.4125499999999																			32.46044999999992
									-0.6382499999999709																	60.423549999999864																			32.47465
									-0.34674999999992906																	61.06994999999995																			33.27634999999998
									-0.09014999999999418																	61.079849999999965																			33.33884999999998
									-0.06324999999992542																	61.212249999999926																			33.361549999999966
									-0.04075000000000273																	61.38774999999998																			33.77755000000013
									-0.033349999999927604																	61.74075000000005																			33.784950000000094
									0.06495000000006712																	61.75114999999994																			34.10365000000013
									0.08115000000009331																	61.76484999999991																			34.12334999999996
									0.22985000000005584																	61.87534999999991																			34.12984999999992
									0.387450000000058																	61.90944999999999																			34.145149999999944
									0.4444500000000744																	62.72234999999989																			34.80634999999995
									0.46405000000004293																	62.848249999999894																			34.86835000000008
									0.498450000000048																	63.21584999999993																			35.29714999999999
									0.5736500000000433																	63.22844999999995																			35.684250000000134
									0.5811500000000933																	64.05824999999993																			36.00905
									0.6922500000000582																	64.0710499999999																			36.01515000000006
									0.812650000000076																	64.09685000000002																			36.040149999999926
									0.8670500000000629																	64.15025000000003																			36.47795000000008
									1.0209500000000844																	64.59945000000005																			36.49104999999997
									1.0827500000000327																	65.21034999999995																			36.57454999999993
									1.097849999999994																	65.58785																			36.85305000000005
									1.148050000000012																	65.59524999999996																			36.86704999999995
									1.2827500000000782																	65.61694999999997																			36.936649999999986
									1.303449999999998																	66.07394999999985																			37.21015
									1.311050000000023																	66.11074999999994																			37.216749999999934
									1.3193499999999858																	66.40224999999998																			37.22494999999992
									1.3593500000000631																	66.44074999999987																			37.233049999999935
									1.376950000000079																	66.59334999999999																			37.243049999999926
									1.4399500000000671																	67.72884999999985																			37.603950000000054
									1.4491500000000315																	68.23805000000004																			38.096349999999916
									1.462350000000015																	68.24705000000006																			38.10495000000003
									1.5760500000000093																	69.60125000000005																			38.32505000000003
									1.7382499999999936																	69.61464999999987																			38.33495000000005
									1.7538500000000568																	70.16064999999992																			38.37874999999997
									1.7817499999999882																	70.8989499999999																			38.38855000000001
									2.046950000000038																	71.18275000000006																			38.71535000000006
									2.0654500000000553																	71.19355000000007																			38.74124999999992
									2.2900500000000648																	71.40724999999986																			38.75345000000004
									2.5180500000000166																	71.82394999999985																			38.764549999999986
									2.6324500000000626																	72.03615000000002																			38.901250000000005
									2.6913500000000568																	72.06124999999986																			38.91334999999992
									2.72625000000005																	72.07114999999988																			39.23014999999998
									2.893750000000068																	73.09405000000004																			39.242450000000076
									3.057549999999992																	73.11374999999987																			39.444650000000024
									3.3299500000000535																	74.02774999999986																			39.94155000000012
									3.4023500000000695																	74.05214999999987																			40.957449999999994
									3.417750000000069																	74.08505000000002																			40.966749999999934
									3.4345500000000584																	74.1643499999999																			41.554449999999974
									3.476150000000075																	74.18025																			41.59665000000007
									3.488450000000057																	74.58865000000003																			41.60645000000011
									3.5032500000000937																	74.99384999999995																			41.966850000000136
									3.628750000000082																	76.30814999999996																			41.9760500000001
									3.725650000000087																	76.95725000000004																			42.14445000000012
									3.761850000000095																	76.96645000000001																			42.43484999999998
									3.8626500000000306																	76.98895000000005																			43.29705000000001
									3.873950000000036																	77.08405000000005																			43.30415000000005
									3.9205500000000484																	77.11495000000002																			43.31045000000006
									3.936649999999986																	77.1534499999999																			43.669750000000136
									3.9794500000000426																	77.76564999999994																			43.71584999999993
									4.213550000000055																	78.54484999999988																			43.73104999999998
									4.250650000000064																	78.55495000000008																			44.29984999999999
									4.2650500000000875																	78.57544999999993																			44.80585000000008
									4.277150000000006																	79.29744999999991																			44.81505000000004
									4.3012500000000955																	79.30705																			44.93784999999991
									4.374549999999999																	79.31505000000004																			45.088350000000105
									4.384050000000002																	79.33875																			45.143449999999916
									4.396950000000061																	79.3518499999999																			45.15375000000006
									4.491350000000011																	80.36955																			45.25145000000009
									4.653350000000046																	80.80714999999998																			45.257850000000076
									4.80275000000006																	81.01824999999997																			45.268249999999966
									4.841350000000034																	81.03084999999999																			45.66025000000002
									4.99675000000002																	81.04075																			45.84624999999994
									5.042350000000056																	81.05084999999997																			45.86755000000005
									5.238350000000082																	81.06135000000006																			46.15115000000003
									5.244250000000079																	81.70134999999993																			46.161050000000046
									5.267350000000079																	82.06644999999992																			46.16944999999998
[truncated: 1,607 more rows]
[truncated: 3 more columns]
