# Supplementary material for: Stimulus duration encoding occurs early in the moth olfactory pathway
Source: Commun Biol. 2024 Oct 3;7:1252. doi: 10.1038/s42003-024-06921-z (PMC11449909; doi:10.1038/s42003-024-06921-z)
Supplement: Supplementary file 3 — Supplementary Data 1 [file 42003_2024_6921_MOESM3_ESM.zip › Fig 3/A/2000ms1ng.csv]

neuron 1	neuron 2	neuron 3	neuron 4	neuron 5	neuron 6	neuron 7	neuron 8	neuron 9	neuron 10	neuron 11	neuron 12	neuron 13	neuron 14	neuron 15	neuron 16	neuron 17	neuron 18	neuron 19	neuron 20	neuron 21	neuron 22	neuron 23	neuron 24	neuron 25	neuron 26	neuron 27	neuron 28	neuron 29	neuron 30	neuron 31	neuron 32	neuron 33	neuron 34	neuron 35	neuron 36	neuron 37	neuron 38	neuron 39	neuron 40	neuron 41	neuron 42	neuron 43	neuron 44	neuron 45	neuron 46	neuron 47	neuron 48	neuron 49	neuron 50
-121.99165000000005	-122.00195000000008	-122.00234999999998	-122.00405	-121.93725000000006	-122.00054999999998		-121.99665000000005	-122.00345000000004	-121.93914999999993	-122.00315	-121.99225000000001	-122.00365	-122.00075000000004	-122.00114999999994	-121.99284999999998	-121.99775	-122.00284999999997	-121.99374999999998	-121.83404999999993	-119.67724999999996	-121.99855000000002		-121.99905000000001	-122.00405	-122.00094999999999	-122.0009500000001	-121.58834999999999	-122.00164999999993	-121.99595	-121.50754999999992	-121.99304999999993	-122.00295000000006	-121.98315000000002	-121.97685000000001	-121.99604999999997	-119.08264999999994	-122.00145000000009	-121.99005	-121.91534999999999	-121.99514999999997	-122.00265000000002	-122.00025000000005	-122.00214999999992	-122.00384999999994		-121.99995000000001	-121.98935000000006	-121.99865000000011
-121.95884999999998	-121.99665000000005	-121.99615000000006	-121.99485000000004	-121.92635000000007	-121.99564999999996		-121.97975000000008	-122.00025000000005	-121.9229499999999	-121.99194999999997	-121.92565000000002	-121.99085000000002	-121.99765000000002	-121.99784999999997	-120.96395000000007	-121.98955000000001	-121.99905000000001	-121.98125000000005	-119.40424999999993	-119.66035	-121.99135000000001		-121.97714999999994	-121.99935000000005	-121.99514999999997	-121.2550500000001	-121.23025000000007	-121.99704999999994	-121.98514999999998	-121.49524999999994	-121.98635000000002	-121.99985000000004	-121.56124999999997	-121.95474999999999	-121.99144999999999	-119.06014999999991	-121.99835000000007	-121.98384999999996	-121.84614999999997	-121.98265000000004	-121.99345000000005	-121.99654999999996	-121.99924999999996	-121.99894999999992		-121.99365	-121.96535000000006	-121.9923500000001
-121.38655000000006	-121.99225000000001	-121.99355000000003	-121.42195000000004	-121.92025000000001	-121.99154999999996		-121.96735000000001	-121.99725000000001	-121.77424999999994	-121.98694999999998	-117.11505	-121.98315000000002	-121.99445000000003	-121.99474999999995	-120.95294999999999	-121.97964999999999	-121.99545	-121.96485000000007	-119.38855000000001	-117.13054999999997	-121.97974999999997		-121.45704999999998	-121.99495000000002	-121.99214999999992	-121.24465000000009	-121.21945000000005	-121.99354999999991	-121.96564999999998	-115.12614999999994	-121.97854999999993	-121.99694999999997	-121.54314999999997	-121.85164999999995	-121.9872499999999	-116.04615000000001	-121.99535000000003	-121.97874999999999	-121.42875000000004	-121.97585000000004	-121.97635000000002	-121.99315000000001	-121.99654999999996	-121.99354999999991		-121.98905000000002	-121.50845000000004	-121.98425000000009
-121.36824999999999	-121.98775	-121.99075000000005	-121.06185000000005	-121.61865	-121.98794999999996		-121.96035000000006	-121.99455	-121.61664999999994	-120.45235000000002	-117.08625000000006	-121.97665000000006	-121.99125000000004	-121.99114999999995	-120.60435000000007	-121.96994999999993	-121.99165000000005	-121.92034999999998	-119.36215000000004	-117.10995000000003	-121.96674999999993		-121.43745000000001	-121.99115000000006	-121.98915	-121.09545000000003	-120.96645000000001	-121.98994999999991	-121.92084999999997	-113.81964999999991	-121.96924999999999	-121.99414999999999	-120.84505000000001	-121.76345000000003	-121.98314999999991	-116.01064999999994	-121.99255000000005	-121.97394999999995	-121.41284999999993	-121.92475000000002	-121.96515	-121.98974999999996	-121.99374999999998	-121.98794999999996		-121.98455000000001	-121.50125000000003	-121.97885000000008
-121.16035	-121.98385000000007	-121.98795000000007	-121.04804999999999	-121.57445000000007	-121.98404999999991		-121.94925	-121.99185	-121.55964999999992	-120.43984999999998	-114.83555000000001	-121.96995000000004	-121.98815000000002	-121.98764999999992	-120.59325000000001	-121.95465000000002	-121.98794999999996	-120.90774999999996	-118.95214999999996	-117.09424999999999	-121.93205		-121.14575000000002	-121.98725000000002	-121.98624999999993	-121.08365000000003	-120.93775000000005	-121.98635000000002	-121.52875000000006	-113.78604999999993	-121.95915000000002	-121.99114999999995	-120.83685000000003	-121.74715000000003	-121.9777499999999	-115.84564999999998	-121.98935000000006	-121.96544999999992	-120.49344999999994	-121.77774999999997	-121.76215000000002	-121.98635000000002	-121.99084999999991	-121.98145		-121.97974999999997	-121.49345000000005	-121.97205000000008
-121.14985000000001	-121.97995000000003	-121.98514999999998	-120.55745000000002	-121.49425000000008	-121.98034999999993		-121.91465000000005	-121.98874999999998	-121.54004999999995	-119.18814999999995	-114.81335000000001	-121.96095000000003	-121.98474999999996	-121.98444999999992	-120.17405000000008	-121.93754999999999	-121.98355000000004	-120.84865000000002	-116.45335	-117.08105	-121.71095000000003		-121.13204999999994	-121.98315000000002	-121.98334999999997	-121.07335	-120.45345000000009	-121.98204999999996	-121.32664999999997	-112.64324999999997	-121.94515000000001	-121.98815000000002	-120.82825000000003	-121.54385000000002	-121.97174999999993	-115.29025000000001	-121.9864500000001	-121.95954999999992	-119.69295	-121.76504999999997	-121.61065000000008	-121.98255000000006	-121.98784999999998	-121.97524999999996		-121.97424999999998	-121.47995000000003	-121.96625000000006
-120.97725000000003	-121.97585000000004	-121.98235	-116.36505	-121.40695000000005	-121.97604999999999		-121.90044999999998	-121.98495000000003	-121.50564999999995	-119.02554999999995	-111.89275000000009	-121.94965000000002	-121.98135000000002	-121.98104999999998	-119.62815	-119.90824999999995	-121.97915	-119.46645000000001	-111.44975	-117.03655000000003	-121.70354999999995		-121.00154999999995	-121.97874999999999	-121.98034999999993	-120.93035000000009	-120.43695000000002	-121.97854999999993	-121.23845000000006	-112.60754999999995	-121.93425000000002	-121.98495000000003	-120.81074999999998	-121.42515000000003	-121.96654999999998	-115.25424999999996	-121.98335000000009	-121.95324999999991	-117.29404999999997	-121.46235000000001	-121.26425000000006	-121.97884999999997	-121.98494999999991	-121.96924999999999		-121.96904999999992	-121.44765000000007	-121.95315000000005
-120.58155	-121.97055	-121.97645	-76.98045000000002	-120.81595000000004	-121.97194999999999		-121.79275000000007	-121.98165000000006	-121.43044999999995	-119.01234999999997	-108.89715000000001	-119.06375000000003	-121.97794999999996	-121.97775000000001	-118.85675000000003	-119.56504999999993	-121.97484999999995	-119.02065000000005	-97.76924999999994	-116.91605000000004	-121.45245		-120.99394999999993	-121.97475000000009	-121.97724999999991	-120.47525000000007	-120.02865000000008	-121.97484999999995	-121.23334999999997	-101.62514999999996	-119.99414999999999	-121.98164999999995	-120.79984999999999	-121.32545000000005	-121.96044999999992	-108.70994999999994	-121.98025000000007	-121.94634999999994	-115.01485000000002	-121.44145000000003	-121.00295000000006	-121.97505000000001	-121.98194999999998	-121.95684999999992		-121.96404999999993	-121.44195000000002	-107.36495000000002
-120.46355000000005	-121.96545000000003	-121.97334999999998	-72.81065000000001	-120.01454999999999	-121.96754999999996		-121.71114999999998	-121.97825	-121.4229499999999	-118.95614999999998	-96.78905000000009	-118.62845000000004	-121.97465	-121.97415000000001	-118.80034999999998	-118.11204999999995	-121.97005000000001	-119.00144999999998	-79.83204999999998	-116.48924999999997	-121.44205		-120.97484999999995	-121.97064999999998	-121.97404999999992	-120.46145000000001	-120.01965000000007	-121.97034999999994	-121.19295	-96.1258499999999	-119.97794999999996	-121.97825	-120.78764999999999	-120.82375000000002	-121.95114999999998	-106.16264999999999	-121.97675000000004	-121.93994999999995	-114.98464999999999	-121.26845000000003	-120.59395000000006	-121.97074999999995	-121.97874999999999	-121.92795000000001		-121.95754999999997	-121.42854999999997	-84.24565000000007
-120.16774999999996	-121.96035000000006	-121.97024999999996	-69.46725000000004	-119.59775000000002	-121.96294999999998		-121.55235000000005	-121.97424999999998	-121.31184999999994	-118.89744999999994	-95.75015000000008	-115.31304999999998	-121.97135000000003	-121.97055	-117.59395000000006	-117.99414999999999	-121.96334999999999	-118.98474999999996	-79.68904999999995	-116.47704999999996	-121.43364999999994		-120.04124999999999	-121.96605	-121.97074999999995	-120.45095000000003	-118.94425000000001	-121.96544999999992	-121.18375000000003	-96.10884999999996	-114.57454999999993	-121.97394999999995	-120.76705000000004	-120.75784999999996	-121.93374999999992	-105.98005	-121.97295000000008	-121.93144999999993	-112.33064999999999	-120.99975000000006	-120.55935	-121.96635000000003	-121.97534999999993	-121.74324999999999		-121.94375000000002	-121.41165000000001	-57.53105000000005
-120.06965000000002	-121.95535000000007	-121.96695	-39.85114999999996	-119.33775000000003	-121.95414999999991		-121.41764999999998	-121.96905000000004	-121.19144999999992	-118.86865	-88.09205000000009	-115.27414999999996	-121.96785	-121.96674999999993	-116.79095000000007	-114.06774999999993	-121.95664999999997	-118.47924999999998	-78.29854999999998	-116.46645000000001	-121.42554999999993		-120.02945	-121.96145000000001	-121.96724999999992	-120.39745000000005	-118.92955000000006	-121.96064999999999	-120.95835	-96.07245	-60.167550000000006	-121.97014999999999	-120.52644999999995	-120.70214999999996	-121.89344999999992	-104.21854999999994	-121.96855000000005	-121.91754999999989	-106.65604999999994	-120.99035000000003	-120.42595000000006	-121.96185000000003	-121.97204999999997	-121.39144999999996		-121.92694999999992	-121.15245000000004	-27.867250000000013
-120.02914999999996	-121.94895000000008	-121.96334999999999	-39.84434999999996	-118.88925000000006	-121.94724999999994		-121.17235000000005	-121.96365000000003	-121.13704999999993	-113.23275000000001	-88.08285000000001	-110.51554999999996	-121.96415000000002	-121.96235000000001	-116.56595000000004	-107.41525000000001	-121.94225000000006	-118.46744999999999	-76.99694999999997	-116.43375000000003	-121.33055000000002		-120.01334999999995	-121.95515	-121.96344999999997	-120.11505	-118.69905000000006	-121.95434999999998	-120.79404999999997	-77.17994999999996	-49.82224999999994	-121.96635000000003	-120.51554999999996	-118.45645000000002	-121.78454999999997	-104.19584999999995	-121.9638500000001	-119.7037499999999	-98.90025000000003	-120.97194999999999	-120.41245000000004	-121.95595000000003	-121.96854999999994	-121.32114999999999		-121.91174999999998	-120.83075000000008	-16.052350000000047
-119.76155000000006	-121.94185000000004	-121.95965000000001	-26.940450000000055	-117.98335000000009	-121.94094999999993		-120.55845	-121.95605	-120.98314999999991	-113.18925000000002	-87.70035000000007	-110.48415	-121.96015	-121.95844999999997	-106.61065000000008	-105.44105000000002	-121.92915000000005	-118.14144999999996	-61.18385000000001	-113.97855000000004	-121.31925000000001		-119.72555	-121.94574999999998	-121.95944999999995	-119.97885000000008	-116.26625000000001	-119.16234999999995	-120.78645000000006	-68.37824999999998	-49.80874999999992	-121.96214999999995	-120.11665000000005	-118.43285000000003	-121.7318499999999	-104.01715000000002	-121.9588500000001	-119.68774999999994	-98.00135	-120.96405000000004	-120.31695000000002	-121.94995000000006	-121.96474999999998	-121.31335000000001		-121.77454999999998	-120.82455000000004	-16.03875000000005
-119.74374999999998	-121.90875000000005	-121.95574999999997	-26.928549999999973	-117.95155	-121.77334999999994		-120.00485000000003	-121.94835	-120.92134999999996	-113.15944999999999	-85.18285000000003	-110.38684999999998	-121.95614999999998	-121.95354999999995	-102.70125000000007	-103.02615000000003	-116.16485	-116.89824999999996	-58.680150000000026	-113.96545000000003	-121.31164999999999		-119.69885	-121.93254999999999	-121.9546499999999	-119.96715000000006	-115.65785000000005	-119.15514999999994	-120.77385000000004	-68.35984999999994	-49.792749999999955	-121.95614999999998	-120.10464999999999	-118.41004999999996	-121.52104999999995	-103.67724999999996	-121.94925	-117.19074999999998	-95.72014999999999	-120.76015000000007	-120.29804999999999	-121.94264999999996	-121.96074999999996	-121.30754999999999		-121.76014999999995	-120.81885	-16.02855000000011
-119.73075000000006	-121.87734999999998	-121.95185000000004	-26.912149999999997	-117.90425000000005	-121.76594999999998		-119.42185000000006	-121.93865000000005	-120.90625	-113.14445	-85.16795000000002	-107.70145000000002	-121.95114999999998	-121.94814999999994	-100.08744999999999	-101.60514999999998	-116.15464999999995	-116.88355000000001	-58.66335000000004	-113.95614999999998	-121.29324999999994		-119.63284999999996	-121.91354999999999	-121.95044999999993	-119.81555000000003	-115.39385000000004	-119.14824999999996	-120.52445	-65.57054999999991	-40.79565000000002	-121.95095000000003	-119.85185000000001	-118.38565000000006	-121.36054999999999	-103.61374999999998	-121.94015000000002	-111.6059499999999	-94.02895000000001	-120.73185000000001	-120.26305000000002	-121.92655000000002	-121.95684999999992	-121.30115		-121.01044999999999	-120.81025	-15.475950000000012
-119.71055000000001	-121.30295000000001	-121.94765000000007	-26.902150000000006	-116.93595000000005	-121.37734999999998		-119.34975000000009	-121.93034999999998	-120.85604999999998	-106.31374999999991	-82.26175	-105.58585000000005	-121.94655	-121.94065	-96.90055000000007	-101.05634999999995	-108.72164999999995	-116.85874999999999	-52.08174999999994	-113.94534999999996	-120.72704999999996		-119.61784999999998	-121.14285000000007	-121.94614999999999	-119.15944999999999	-114.56205	-119.13704999999993	-120.31984999999997	-65.54624999999999	-40.75995	-121.94385	-119.83605	-113.43854999999996	-120.64744999999994	-103.47915	-121.92615	-111.59854999999993	-87.88204999999994	-120.72165000000007	-119.82665000000009	-121.72715000000005	-121.95274999999992	-121.05584999999996		-120.99974999999995	-120.79565000000002	-11.719250000000102
-119.53485	-121.28725000000009	-121.94365000000005	-7.48154999999997	-115.08525000000009	-120.6217499999999		-119.29345	-121.90584999999999	-120.72134999999992	-106.12265000000002	-76.16025000000002	-103.77544999999998	-121.94135000000006	-121.93254999999999	-95.81815000000006	-94.36714999999992	-108.71214999999995	-115.47064999999998	-26.64874999999995	-113.91695000000004	-120.48834999999997		-119.60974999999996	-121.13115000000005	-121.93944999999997	-119.0992500000001	-111.80115	-119.12774999999999	-120.23165000000006	-57.52094999999997	-18.17565000000002	-121.93735000000004	-119.39284999999995	-113.38684999999998	-119.97424999999998	-102.94655	-121.63505000000009	-111.40154999999993	-82.81354999999996	-120.71114999999998	-119.79775000000006	-120.99395000000004	-121.94844999999998	-121.04374999999993		-120.98644999999999	-120.78015000000005	-9.34475000000009
-119.52265	-121.26385000000005	-121.93925000000002	-1.9797499999999673	-114.10245000000009	-120.59754999999996		-119.22815000000003	-120.28954999999996	-120.70065	-105.21794999999997	-76.10705000000007	-94.08934999999997	-121.93505000000005	-121.92665	-93.81685000000004	-92.33394999999996	-108.69455000000005	-115.20164999999997	-24.941149999999993	-106.96735000000001	-120.48194999999998		-119.59944999999993	-121.12054999999998	-121.93194999999992	-119.06195000000002	-107.52775000000008	-119.11614999999995	-119.87855000000002	-45.93394999999998	-18.164049999999975	-121.92565000000002	-119.38244999999995	-112.53234999999995	-119.93975	-100.48714999999993	-121.62765000000002	-111.38995	-82.36265000000003	-120.70254999999997	-119.21465	-120.96135000000004	-121.94374999999991	-120.96394999999995		-119.15215	-120.75914999999998	-9.336650000000077
-119.38495	-120.98694999999998	-121.93415000000005	-1.9756499999999733	-114.0811500000001	-120.57864999999993		-117.68765000000008	-119.52645000000007	-120.69304999999997	-105.20724999999993	-74.3234500000001	-85.80825000000004	-121.92814999999996	-121.9188499999999	-90.13225	-92.29964999999993	-108.66944999999998	-115.08974999999998	-1.9211500000000115	-106.95655	-120.47145		-119.59254999999996	-120.83125000000007	-121.92354999999998	-118.45505000000003	-105.80055000000004	-119.10415	-119.86495000000002	-45.91754999999989	-14.822450000000003	-121.91755	-119.36024999999995	-112.51244999999994	-119.77424999999994	-100.0420499999999	-121.61685	-102.94414999999992	-80.33024999999998	-120.35915	-119.19515000000001	-120.56055000000003	-121.9383499999999	-120.49405000000002		-119.14234999999996	-120.58685000000003	-2.6395500000000993
-119.36805000000004	-120.97845000000007	-121.92875000000004	-1.9718500000000176	-114.04025000000001	-120.56664999999998		-117.53375000000005	-116.52195000000006	-120.68475000000001	-105.17444999999998	-74.30275000000006	-85.77825000000007	-121.92145000000005	-121.91054999999994	-90.11585000000002	-89.46074999999996	-108.64215000000002	-112.98595	-1.9133500000000367	-106.93335000000002	-120.46064999999999		-119.56965000000002	-120.82355000000007	-121.10904999999991	-118.23825	-105.41335000000004	-119.02175	-119.74665000000005	-45.894649999999956	-12.379549999999995	-121.68605000000002	-119.25864999999999	-88.79115000000002	-119.43394999999998	-88.01544999999999	-121.59625000000005	-99.49444999999992	-62.530149999999935	-120.32195000000002	-118.96735000000001	-120.53125	-121.93264999999997	-120.47735		-118.32454999999993	-120.57974999999999	-2.590150000000108
-119.08974999999998	-120.96985000000006	-121.92275000000006	-1.9679499999999734	-113.19794999999999	-120.51094999999998		-116.38435000000004	-116.50805000000003	-120.64474999999993	-104.57465000000002	-71.01605000000006	-75.84225000000004	-121.91075000000001	-121.85874999999999	-88.25625000000002	-86.62985000000003	-108.07835	-110.04375000000005	-1.9036499999999705	-106.91584999999998	-120.35514999999998		-118.88855000000001	-120.80875000000003	-120.55814999999996	-118.2319500000001	-105.4013500000001	-117.55075	-119.73284999999998	-37.196249999999964	-12.355950000000007	-121.26044999999999	-119.23575000000005	-82.40385000000003	-119.41764999999998	-87.89734999999996	-121.51395000000002	-95.54874999999993	-55.42634999999996	-120.26615000000004	-118.86945000000003	-120.23085000000003	-121.92724999999996	-120.14704999999992		-118.31454999999994	-120.57015000000001	-1.9751500000000988
-119.04174999999998	-120.96064999999999	-121.91735000000006	-1.9643499999999676	-112.94975	-119.58004999999991		-116.30065000000002	-103.74784999999997	-120.62714999999992	-104.56835000000001	-65.59995000000004	-64.11464999999998	-121.89745000000005	-121.52834999999993	-88.24605000000008	-84.17984999999999	-108.06065000000001	-109.55885	-1.8849500000000035	-106.87414999999999	-120.21674999999993		-118.87874999999997	-120.78625	-120.53404999999998	-118.22505000000001	-105.37925000000007	-115.38164999999992	-119.12155000000007	-37.15445	-12.329449999999952	-121.24665000000005	-119.01355000000001	-82.34495000000004	-119.06544999999994	-87.72444999999993	-121.18205	-93.51834999999994	-48.79155000000003	-120.25815	-118.65695000000005	-119.87985000000003	-121.92094999999995	-119.77305000000001		-118.28454999999997	-120.54965000000004	-1.9703500000000531
-119.02215000000001	-120.89505000000008	-121.91015000000004	-1.9608500000000504	-112.84595000000002	-119.56795		-116.27935000000002	-103.73905000000002	-120.56414999999993	-103.79814999999996	-65.58415000000002	-59.75705000000005	-121.86705000000006	-108.73974999999996	-85.24705000000006	-84.09884999999997	-108.05155000000002	-109.53465000000006	-1.83725000000004	-91.44934999999998	-119.78014999999994		-118.85434999999995	-119.72834999999998	-120.33524999999997	-118.2138500000001	-103.59015	-113.53264999999999	-118.96265000000005	-32.952549999999974	-1.9663499999999203	-120.19005000000004	-118.56385	-82.21924999999999	-118.44475	-84.58404999999993	-121.1617500000001	-93.50274999999999	-47.48714999999993	-120.24685	-118.63305000000003	-119.61865	-121.90715	-119.74664999999993		-118.27384999999992	-120.48185000000001	-1.965750000000071
-118.42165	-120.77805000000001	-121.90155000000004	-1.9572500000000446	-112.47745000000009	-119.55124999999998		-116.25905	-98.77774999999997	-120.55494999999996	-103.44324999999992	-65.5734500000001	-44.918049999999994	-120.98665000000005	-108.72224999999992	-85.22625000000005	-73.92464999999993	-108.00475000000006	-108.96555000000001	-1.823350000000005	-91.43105000000003	-119.59955000000002		-118.59614999999997	-119.35275000000001	-119.7961499999999	-118.20675000000006	-102.75875000000008	-113.52314999999999	-118.68515000000002	-21.04004999999995	-1.9604499999999234	-120.14925000000005	-118.55574999999999	-82.20695	-116.02344999999991	-84.56274999999994	-120.70695	-93.49275	-24.342049999999972	-120.23275000000001	-117.87125000000003	-119.61024999999995	-121.8948499999999	-119.51334999999995		-110.21084999999994	-120.46305000000007	-1.9613500000000386
-118.40115000000003	-119.78735000000006	-121.89485000000002	-1.9534499999999753	-112.45925	-118.44794999999999		-116.21005000000002	-92.99165000000005	-120.54174999999998	-103.43034999999998	-62.21825000000001	-16.160750000000007	-120.97595000000001	-108.71434999999997	-74.12985000000003	-65.90634999999997	-103.19484999999997	-108.30635000000007	-1.6886499999999387	-83.63935000000004	-118.57354999999995		-117.95605	-119.34295000000009	-119.74914999999999	-118.0050500000001	-102.73275000000001	-111.81615	-118.59945000000005	-18.48924999999997	-1.954849999999965	-119.66354999999999	-118.49704999999994	-82.11914999999999	-114.33274999999992	-84.5515499999999	-120.09895000000006	-78.09454999999991	-24.320249999999987	-120.15764999999999	-116.98255000000006	-119.37234999999998	-121.86114999999995	-119.32774999999992		-109.54954999999995	-120.14255000000003	-1.957450000000108
-118.00665000000004	-119.77674999999999	-121.88824999999997	-1.949950000000058	-111.95024999999998	-117.33954999999992		-115.97575000000006	-92.98355000000004	-120.42804999999998	-93.43425000000002	-61.49234999999999	-1.9788499999999658	-120.34685000000002	-99.35974999999996	-69.85514999999998	-64.03705000000002	-103.18005000000005	-107.80574999999999	-1.5892499999999927	-83.60664999999995	-117.56234999999992		-117.94254999999998	-119.32865000000004	-119.64144999999996	-117.78735000000006	-100.9366500000001	-110.14634999999998	-118.59285	-18.482249999999908	-1.9487500000000182	-118.12855000000002	-118.35405000000003	-80.65385000000003	-114.27814999999998	-84.52914999999996	-120.08785	-68.2952499999999	-14.47244999999998	-120.04655000000002	-116.69595000000004	-119.28494999999998	-121.27674999999999	-118.72294999999997		-109.52134999999998	-120.13684999999998	-1.9533500000000004
-117.19095000000004	-119.76184999999998	-121.83955000000003	-1.946450000000027	-111.64724999999999	-117.20425		-115.93695000000002	-83.86125000000004	-120.26585	-91.05584999999996	-60.90465000000006	-1.9743500000000722	-120.20074999999997	-92.53744999999992	-69.84575000000007	-63.05134999999996	-102.65065000000004	-107.78215	-1.5525499999999965	-83.58854999999994	-117.55404999999996		-117.92835000000002	-118.35505	-119.32974999999999	-117.61705000000006	-100.92835000000002	-110.13964999999996	-118.58685000000003	-7.627149999999915	-1.942549999999983	-118.11794999999995	-118.27855	-65.66494999999998	-114.16144999999995	-82.01564999999994	-120.0770500000001	-61.26164999999992	-12.816550000000007	-119.94065	-115.91534999999999	-118.78255000000001	-121.2698499999999	-118.53035		-103.03354999999999	-120.13035000000002	-1.9494500000000698
-114.95624999999995	-119.74105000000009	-121.83245	-1.9422500000000582	-111.34595000000002	-117.19404999999995		-115.07785000000001	-81.81865000000005	-120.25024999999994	-88.89614999999992	-59.98425000000009	-1.970450000000028	-120.19164999999998	-92.5266499999999	-60.61215000000004	-55.76014999999995	-102.62834999999995	-107.68905000000007	-1.541150000000016	-83.56314999999995	-116.73164999999995		-117.91834999999992	-118.34285	-119.03834999999992	-117.20185000000004	-100.91624999999999	-110.11545000000001	-118.40255000000002	-4.0614499999999225	-1.9370499999999993	-117.74204999999995	-117.56245000000001	-44.11685	-113.26484999999991	-81.99894999999992	-120.06675000000007	-41.95534999999995	-12.798249999999939	-119.59505000000001	-115.88355000000001	-117.76284999999996	-121.25874999999996	-118.52454999999998		-103.01734999999996	-120.11495000000002	-1.944749999999999
-114.87045	-114.56605000000002	-121.81775000000005	-1.9378500000000258	-110.83945000000006	-112.77985000000001		-111.99625000000003	-81.79955000000007	-120.22235	-87.92814999999996	-53.92635000000007	-1.9667500000000473	-120.11525000000006	-91.42744999999991	-60.60055	-47.83974999999998	-102.57595000000003	-107.24745000000007	-1.5000499999999874	-1.958150000000046	-116.72024999999996		-116.43534999999997	-118.33145000000002	-118.66474999999991	-117.19375000000002	-100.86525000000006	-110.10374999999999	-118.38824999999997	-1.8914499999999634	-1.9310500000000275	-117.62144999999998	-117.33455000000004	-40.841549999999984	-112.3844499999999	-81.96974999999998	-120.05115	-41.94254999999998	-1.9650500000000193	-119.58945000000006	-114.71515	-117.17034999999998	-121.24824999999998	-118.51765		-100.90255000000002	-120.01515000000006	-1.9402500000001055
-113.67065000000002	-109.68325000000004	-121.43764999999996	-1.9331500000000688	-110.80135000000007	-112.76405		-111.44515000000001	-80.77885000000003	-119.95714999999996	-87.90944999999999	-53.91444999999999	-1.9627500000000282	-116.14355	-91.41534999999999	-60.58955000000003	-47.82484999999997	-102.55944999999997	-107.19965000000002	-1.4897499999999582	-1.944849999999974	-116.10095000000001		-116.42385000000002	-116.07884999999999	-118.65584999999999	-117.16905000000008	-100.16365000000008	-109.03144999999995	-118.26435000000004	-1.021449999999959	-1.924949999999967	-117.26855	-117.32084999999995	-40.82245	-97.75984999999991	-81.94655	-120.03625	-41.37304999999992	-1.9581499999999323	-119.58204999999998	-114.17025000000001	-117.15515000000005	-121.16054999999994	-118.50725		-100.29224999999997	-119.99435000000005	-1.9358500000000731
-113.64115000000004	-109.65814999999998	-121.38004999999998	-1.928449999999998	-110.08855000000005	-112.67154999999991		-111.42894999999999	-80.76155000000006	-119.93864999999994	-87.48635000000002	-52.995750000000044	-1.9590500000000475	-116.13125000000002	-91.40114999999992	-54.01814999999999	-45.56364999999994	-102.06394999999998	-105.88585	-1.226350000000025	-1.9166500000000042	-114.00895000000003		-116.40994999999998	-116.05545000000006	-118.61844999999994	-117.15555000000006	-100.00715000000002	-109.02445	-118.25495000000001	-1.001449999999977	-1.9187499999999318	-117.25795000000005	-116.99625000000003	-40.78314999999998	-90.33034999999995	-81.76715000000002	-120.01535000000001	-30.844949999999926	-1.9515499999999975	-119.57535000000007	-114.13565000000006	-116.65605000000005	-120.95394999999996	-118.35645		-100.28084999999999	-119.98445000000004	-1.9310500000000275
-113.62865	-107.90145000000007	-121.36905000000002	-1.9232500000000528	-110.07575000000008	-108.58915000000002		-111.39965000000007	-80.46045000000004	-119.71404999999993	-84.18264999999997	-52.98194999999998	-1.9551500000000033	-115.52285000000006	-91.39194999999995	-54.00324999999998	-44.02355	-98.31335000000001	-104.97665000000006	-1.1974500000000035	-1.9033500000000458	-113.95564999999999		-115.58825000000002	-113.33335	-118.22044999999991	-117.14775000000009	-99.17205000000001	-109.01514999999995	-118.24895000000004	-0.9560500000000047	-1.9111500000000206	-116.93404999999996	-116.97895000000005	-39.03285000000005	-87.32424999999989	-80.88594999999998	-119.93805000000009	-9.52494999999999	-1.9460500000000138	-119.42124999999999	-113.88615000000004	-116.64814999999999	-120.73854999999992	-118.22664999999995		-94.74164999999994	-119.97525000000007	-1.9257500000001073
-113.57735000000002	-107.89314999999999	-121.24284999999998	-1.9170500000000175	-109.73795000000007	-108.57714999999996		-111.13825000000008	-80.21265000000005	-119.48604999999998	-84.17255	-49.36144999999999	-1.9512500000000728	-115.51345000000003	-91.15265	-53.23565000000008	-41.53404999999998	-96.93584999999996	-101.42515000000003	-1.164549999999963	-0.9379500000000007	-113.71434999999997		-114.45944999999995	-113.31895000000009	-117.92734999999993	-116.26855	-95.5625500000001	-96.66184999999996	-118.22955000000002	-0.7760499999999411	-1.9015499999999292	-116.90745000000004	-116.67184999999995	-39.00345000000004	-87.30615	-80.64554999999996	-119.77595000000008	-6.589849999999956	-1.941349999999943	-119.18574999999998	-113.44285000000002	-116.61424999999997	-120.44454999999994	-118.21794999999997		-92.83785	-119.96615000000008	-1.9176500000000942
-113.30425000000002	-107.81325000000004	-121.23485000000005	-1.910949999999957	-108.12075000000004	-108.56344999999999		-110.90105000000005	-77.76965000000007	-119.37164999999993	-84.16354999999999	-49.34834999999998	-1.946649999999977	-115.49955	-91.13824999999997	-53.226150000000075	-38.539949999999976	-96.88315	-101.38594999999998	-1.1436499999999796	-0.9137499999999363	-113.24754999999993		-114.44285000000002	-113.00365	-117.3142499999999	-116.26255000000003	-95.55015000000003	-94.52434999999991	-117.50875000000008	-0.7660499999999502	-1.8925500000000284	-116.88075000000003	-115.54134999999997	-35.651050000000055	-80.09134999999992	-80.60685000000001	-119.65705000000003	-6.5754499999999325	-1.9368499999999358	-119.17115000000001	-113.42394999999999	-115.64765	-120.19154999999989	-118.20564999999999		-73.79845	-119.95225000000005	-1.9111500000000206
-112.82214999999997	-107.80195000000003	-121.21424999999999	-1.9043500000000222	-103.52335000000005	-108.54115000000002		-109.85655000000008	-75.88335000000006	-119.31274999999994	-84.14184999999998	-49.32955000000004	-1.9412499999999682	-115.48905000000002	-91.12124999999992	-39.06355000000008	-32.39734999999996	-96.87215000000003	-101.34265000000005	-0.9691500000000133	-0.8746499999999742	-113.22725000000003		-114.43254999999999	-112.26405	-117.29345	-116.1789500000001	-93.34195	-94.50765000000001	-117.38054999999997	-0.7514499999999771	-1.8830500000000256	-115.48734999999999	-115.33055000000002	-29.82185000000004	-76.10844999999995	-80.33064999999999	-119.20645000000002	-6.376249999999914	-1.931950000000029	-118.89835000000005	-112.96895000000006	-115.56065000000001	-118.9184499999999	-118.19864999999993		-73.78954999999996	-119.67575	-1.903250000000071
-112.80875000000003	-103.10725000000002	-121.20505000000003	-1.8973499999999603	-103.38605000000007	-107.36984999999993		-109.83005000000003	-72.87694999999997	-119.27784999999994	-82.27374999999995	-49.32045000000005	-1.936050000000023	-111.47315000000003	-90.62154999999996	-36.45625000000007	-30.097849999999994	-93.93865000000005	-87.37215000000003	-0.9572500000000446	-0.8559500000000071	-113.18224999999995		-114.41985	-112.24585000000002	-117.26644999999996	-116.14465000000007	-91.31795	-94.50114999999994	-117.37324999999998	-0.6018499999998994	-1.8720499999999447	-115.45804999999996	-114.65535	-20.978050000000053	-70.35645	-77.54784999999993	-116.65985	-1.9368499999999358	-1.926150000000007	-118.88234999999997	-112.22165000000007	-114.40224999999998	-118.56414999999993	-118.19044999999994		-58.34044999999992	-119.66665	-1.8954500000000962
-112.34344999999996	-103.09725000000003	-120.95024999999998	-1.8889500000000226	-100.70865000000003	-100.70304999999996		-109.77735000000007	-70.31484999999998	-119.11034999999993	-80.32294999999999	-48.911050000000046	-1.9304500000000644	-109.73435000000006	-90.60044999999991	-36.44565	-29.067649999999958	-93.92854999999997	-87.35595	-0.8500500000000102	-0.8242500000000064	-112.65974999999992		-111.06984999999997	-111.53545000000008	-117.00824999999998	-116.13035000000002	-88.97235	-94.49064999999996	-117.34055000000001	-0.5905499999998938	-1.8613500000000158	-113.66845	-114.64565000000005	-18.32294999999999	-69.8527499999999	-77.52284999999995	-115.48205000000007	-1.9283499999999094	-1.9198499999999967	-118.87405000000001	-112.03575000000001	-114.04735000000005	-118.5230499999999	-118.18224999999995		-58.330049999999915	-119.65674999999999	-1.8870500000000447
-109.36255000000006	-100.46615000000008	-120.71244999999999	-1.879850000000033	-100.22505000000001	-100.67984999999999		-109.30484999999999	-70.30214999999998	-118.94655	-79.22844999999995	-44.05785000000003	-1.9246500000000424	-105.86744999999996	-84.72614999999996	-35.222849999999994	-29.039549999999963	-93.90845000000002	-87.29505000000006	-0.828049999999962	-0.7931499999999687	-112.63045		-111.04554999999993	-111.48514999999998	-116.79964999999993	-116.09055000000001	-88.35745000000009	-94.02994999999999	-117.22185000000002	-0.5546499999999241	-1.8464500000000044	-113.63284999999996	-114.08245	-18.03155000000004	-69.15544999999997	-77.20764999999994	-114.51125000000002	-1.9228499999999258	-1.914350000000013	-118.85825	-111.47865000000002	-114.02094999999997	-118.50784999999996	-118.17044999999996		-58.31914999999992	-119.64705000000004	-1.8794500000000198
-108.41755	-99.39575000000002	-120.66805	-1.8708500000000186	-98.48295000000007	-94.53935000000001		-108.71965	-55.17325000000005	-118.67414999999994	-79.09875	-40.70255000000009	-1.9163499999999658	-103.83415000000002	-22.085449999999923	-22.493749999999977	-29.00675000000001	-93.89864999999998	-86.26695000000007	-0.6676499999999805	-0.25035000000002583	-111.92774999999995		-110.93484999999998	-108.65944999999999	-116.07794999999999	-115.88205000000005	-87.11175000000003	-93.96704999999997	-117.00504999999998	-0.09724999999991724	-1.8308499999999412	-110.03475000000003	-114.06264999999996	-18.02355	-69.12694999999997	-76.84285	-110.61635000000001	-1.9136499999999614	-1.9035499999999956	-118.64985000000001	-111.42605000000003	-114.00694999999996	-118.27454999999998	-117.56565		-57.58654999999999	-119.63324999999998	-1.858850000000075
-107.67814999999996	-99.38454999999999	-120.50874999999996	-1.8575500000000602	-98.00355000000002	-91.76114999999993		-108.68325000000004	-55.16605000000004	-118.60174999999992	-72.19454999999994	-39.389150000000086	-1.9094499999999925	-103.82145000000003	-22.06084999999996	-13.154550000000086	-25.285049999999956	-90.77015000000006	-85.23345000000006	-0.6365499999999429	-0.21794999999997344	-111.92034999999998		-110.90014999999994	-106.55045000000007	-115.72825	-115.49525000000006	-87.10095000000001	-93.62095	-116.70655	-0.07634999999993397	-1.811550000000011	-108.55935	-113.63544999999999	-17.80155000000002	-53.82835	-76.68754999999999	-109.14335000000005	-1.9064499999999498	-1.8949499999999944	-118.47135000000003	-111.11965000000009	-113.47254999999996	-115.52994999999999	-117.54075		-57.57714999999996	-119.61464999999998	-1.8432500000000118
-107.65745000000004	-99.37425000000007	-119.99144999999999	-1.8445500000000266	-96.89595000000008	-89.62054999999998		-108.66825000000006	-54.16674999999998	-118.58634999999992	-72.18534999999997	-39.105150000000094	-1.9007500000000164	-103.42444999999998	-17.594349999999963	-13.147050000000036	-25.25974999999994	-90.75795000000005	-85.11905000000002	-0.5362499999999955	-0.19785000000001673	-111.91174999999998		-110.24744999999996	-106.52485000000001	-115.31835000000001	-115.48605000000009	-86.83185000000003	-84.37644999999998	-116.53165000000001	0.03185000000007676	-1.7869499999999334	-108.51085	-110.43195000000003	-16.46225000000004	-46.631849999999986	-75.62254999999993	-109.13045	-1.9000499999999647	-1.887049999999931	-118.45905000000005	-110.68435	-111.95095000000003	-114.63244999999995	-117.24984999999992		-57.565849999999955	-119.60655000000008	-1.808550000000082
-105.89824999999996	-99.36075000000005	-119.79005000000006	-1.825550000000021	-95.63845000000003	-89.59044999999992		-108.59064999999998	-54.14975000000004	-118.56954999999994	-70.87424999999996	-38.60035000000005	-1.8865500000000566	-103.41084999999998	-1.9838499999999613	-10.820350000000076	-21.448750000000018	-90.74255000000005	-81.95775000000003	-0.46365000000002965	-0.186649999999986	-111.88995		-109.10204999999996	-105.58365000000003	-115.31104999999991	-115.32015000000001	-86.82055000000003	-84.35854999999992	-116.37745000000007	0.04855000000009113	-1.764949999999999	-107.74604999999997	-110.42025000000001	-14.632349999999974	-46.6095499999999	-74.1919499999999	-103.24015000000009	-1.8930499999999029	-1.851850000000013	-118.43894999999998	-110.64435000000003	-111.93385	-114.59965	-117.24095		-57.53604999999993	-119.31275000000005	-1.797550000000001
-105.87945000000002	-94.54835000000003	-119.57915000000003	-1.8106500000000096	-95.36315000000002	-87.34574999999995		-108.43475000000001	-48.43725000000006	-118.52794999999992	-70.85934999999995	-30.456450000000018	-1.875850000000014	-94.84934999999996	-1.9805499999999938	-9.328250000000025	-21.42025000000001	-90.73215000000005	-80.98964999999998	-0.42364999999995234	-0.13044999999999618	-111.87945000000002		-109.09145000000001	-105.49365	-115.29724999999996	-115.18885	-85.55075	-84.34254999999996	-115.82905000000005	0.05575000000010277	-1.7471499999999196	-105.74064999999996	-106.26504999999997	-14.612750000000005	-44.8459499999999	-72.55354999999997	-103.23035000000004	-1.8872499999999945	-1.8317499999999427	-118.30984999999998	-110.01675	-111.25205000000005	-114.58064999999999	-117.03174999999999		-55.20155	-119.30354999999997	-1.7802500000000236
-102.65745000000004	-94.54115000000002	-119.30105000000003	-1.8001500000000306	-94.94785000000002	-87.31745000000001		-108.41264999999999	-48.40035	-118.51564999999994	-69.24464999999998	-29.02685000000008	-1.8651499999999714	-94.31735000000003	-1.977649999999926	-9.318750000000023	-21.21804999999995	-90.72104999999999	-80.54345	-0.3482500000000073	34.88304999999991	-109.85114999999996		-109.06464999999992	-101.46365000000003	-112.61204999999995	-115.17545000000007	-85.51665000000003	-83.21314999999993	-115.82235000000003	0.06515000000001692	-1.7283499999999776	-105.72014999999999	-106.25094999999999	-14.017349999999965	-41.37684999999999	-72.53744999999992	-101.56045000000006	-1.87824999999998	-1.821450000000027	-118.29984999999999	-103.55394999999999	-110.02054999999996	-114.56964999999991	-117.02594999999997		-51.223049999999944	-119.14745000000005	-1.7170500000000857
-102.15115000000003	-94.53025000000002	-119.18984999999998	-1.7892500000000382	-94.07245	-87.28774999999996		-108.07855000000006	-47.62215000000003	-118.5008499999999	-66.74284999999998	-28.999950000000013	-1.8531500000000278	-94.30804999999998	-1.9747499999999718	-1.9846499999999878	-19.45724999999993	-90.64085	-78.90615000000003	-0.1925499999999829	37.7173499999999	-109.45835		-107.16694999999993	-101.45155	-112.24934999999994	-114.8039500000001	-84.91845	-83.20404999999994	-114.93765000000008	0.28825000000006185	-1.7075499999999693	-105.32965000000002	-106.20635000000004	-12.853849999999966	-31.21105	-72.49574999999993	-94.04415000000006	-1.8722499999998945	-1.811649999999986	-118.22305000000006	-102.24265000000003	-110.00885000000005	-112.91004999999996	-117.02014999999994		-42.726749999999925	-119.05624999999998	-1.6961500000001024
-102.13414999999998	-94.52085	-118.87374999999997	-1.751449999999977	-93.52055000000007	-58.26054999999997		-108.00725	-44.47784999999999	-118.37534999999991	-66.73095	-24.53805	-1.8369500000000016	-89.99865	-1.971749999999929	-1.9812500000000455	-19.412950000000023	-79.79755	-78.58995000000004	-0.12774999999999181	37.728450000000066	-109.44524999999999		-106.41025000000002	-101.23135000000002	-111.81074999999998	-114.78915000000006	-83.41325000000006	-83.18394999999998	-114.79965000000004	0.29785000000003947	-1.688449999999989	-105.31695000000002	-102.19934999999998	-12.834349999999972	-27.600349999999935	-72.32695000000001	-93.27455000000009	-1.8512499999999363	-1.8001500000000306	-118.03634999999997	-102.19655	-109.99625000000003	-106.15994999999998	-117.01364999999998		-42.69674999999995	-119.04595000000006	-1.681850000000054
-102.02184999999997	-93.78354999999999	-118.69295	-1.740350000000035	-93.34295000000009	-57.42354999999998		-107.97744999999998	-42.94124999999997	-118.2784499999999	-65.89564999999993	-23.79804999999999	-1.821550000000002	-89.98895000000005	-1.9689499999999498	-1.9783499999999776	-16.102449999999976	-79.78764999999999	-77.61395000000005	-0.0006499999999505235	37.75794999999994	-109.41414999999995		-102.76694999999995	-98.27385000000004	-111.18234999999993	-114.76475000000005	-83.40325000000007	-82.56264999999996	-114.77175	0.7275500000000648	-1.6675500000000056	-97.87945000000002	-102.18664999999999	-1.9783499999999776	-14.970049999999901	-72.22424999999998	-92.23575000000005	-1.843849999999975	-1.7850499999999556	-118.02975000000004	-96.06825000000003	-109.97815000000003	-106.11144999999999	-117.00004999999999		-42.68745000000001	-119.03735000000006	-1.6711500000000115
-101.94484999999997	-93.76225	-118.67885000000001	-1.7151499999999942	-93.08525000000009	-57.40314999999998		-107.83225000000004	-38.51134999999999	-118.2422499999999	-65.88344999999993	-21.48025000000007	-1.795849999999973	-89.95945000000006	-1.9661499999999705	-1.9754500000000235	-16.06574999999998	-79.00255000000004	-70.36154999999997	3.9193500000000085	37.80905000000007	-109.34204999999997		-99.34775000000002	-98.25645000000009	-111.15064999999993	-114.48325	-83.38505000000009	-75.94655	-114.73924999999997	1.6734500000000025	-1.6350499999999784	-97.86265000000003	-99.92885000000001	-1.9672500000000355	-12.314449999999965	-71.67935	-92.22475000000009	-1.8350499999999101	-1.764949999999999	-117.88845000000003	-96.04275000000007	-109.96394999999995	-105.6593499999999	-116.98534999999993		-38.57555000000002	-118.93835000000001	-1.657350000000065
-96.79285000000004	-93.75365	-118.43405000000007	-1.7044500000000653	-91.70225000000005	-55.438350000000014		-107.73155000000008	-31.786050000000046	-118.14144999999996	-62.25635	-19.92405000000008	-1.7822499999999764	-89.27965000000006	-1.9634499999999662	-1.9726500000000442	-16.041150000000016	-78.98374999999999	-70.33934999999997	7.023450000000025	61.0480500000001	-105.52554999999995		-97.37344999999993	-98.23955000000001	-110.71004999999991	-114.46985000000006	-82.72065000000009	-75.93574999999998	-113.60815000000002	2.3550500000000056	-1.5874499999999898	-96.66544999999996	-99.91544999999996	-1.9620499999999765	-8.094449999999938	-71.65144999999995	-91.35885000000007	-1.764449999999897	-1.731649999999945	-117.74554999999998	-95.85014999999999	-109.32385	-105.64144999999996	-116.58394999999996		-38.56194999999991	-118.55624999999998	-1.6419500000000653
-96.77745000000004	-93.73865	-118.42044999999996	-1.687750000000051	-91.14335000000005	-46.49174999999991		-107.38355000000001	-28.853250000000003	-118.13014999999996	-61.44285000000002	-19.910450000000083	-1.7606500000000551	-89.26575000000003	-1.960649999999987	-1.9700500000000147	-16.013149999999996	-78.96294999999998	-68.00215000000003	9.69565	61.070650000000114	-105.46474999999998		-97.31565	-97.66775000000007	-110.69444999999996	-113.94175000000007	-81.47005000000001	-75.91744999999992	-112.83055000000002	2.36405000000002	-1.571550000000002	-96.64745000000005	-99.89385000000004	-1.9560500000000047	-7.814249999999902	-67.7861499999999	-91.34615000000008	-1.743249999999989	-1.6940499999999474	-117.63755000000003	-95.25765000000001	-109.30785000000003	-104.1145499999999	-116.12504999999999		-38.55094999999994	-118.55005000000006	-1.6142500000000837
-95.67915000000005	-93.70935000000009	-118.40605000000005	-1.6600500000000693	-90.49815000000001	-46.47494999999992		-107.28224999999998	-28.838449999999966	-118.08354999999995	-61.43425000000002	-19.755449999999996	-1.740850000000023	-89.25225	-1.9578500000000076	-1.9675500000000739	-9.818449999999984	-78.95015000000001	-67.47345000000007	10.520150000000058	61.109750000000076	-103.41575		-96.88635	-96.54775000000006	-110.4623499999999	-113.85125000000005	-81.45285000000001	-75.90454999999997	-112.79015000000004	2.3784500000000435	-1.5539499999999862	-95.50744999999995	-98.38675	-1.9493499999999813	-7.148849999999925	-67.77334999999994	-90.41805000000011	-1.733349999999973	-1.68425000000002	-117.49514999999997	-87.59545000000003	-108.76565000000005	-104.03334999999993	-114.20105000000001		-26.193649999999934	-118.54435000000001	-1.5721500000000788
-95.13604999999995	-93.49504999999999	-118.22005000000001	-1.633450000000039	-90.47935000000007	-45.46825000000001		-107.15994999999998	-22.302549999999997	-118.06745000000001	-60.10735	-8.245650000000069	-1.7240500000000338	-86.94725000000005	-1.9550499999999147	-1.9651499999999942	-6.322850000000017	-77.97305000000006	-67.45375000000001	12.314449999999965	61.122049999999945	-102.97074999999995		-95.83024999999998	-96.52205000000004	-110.44504999999992	-113.51135	-80.81975	-75.89265	-112.08455000000004	2.3895500000000993	-1.5369499999999334	-95.48955000000001	-96.67795000000001	-1.9443499999999858	-7.111850000000004	-67.75074999999993	-89.7070500000001	-1.7123499999999012	-1.663850000000025	-117.43455000000006	-83.17815000000007	-108.40065000000004	-98.11114999999995	-114.19295		-26.171249999999986	-118.53805	-1.5027500000001055
-90.68745000000001	-93.48554999999999	-117.75604999999996	-1.6205499999999802	-90.45015000000001	-45.455949999999916		-107.12665000000004	-22.293750000000045	-118.02464999999995	-56.265049999999974	-7.837150000000065	-1.712850000000003	-83.81745000000001	-1.9520499999999856	-1.9626500000000533	-6.259249999999952	-77.96034999999995	-66.98625000000004	17.122349999999983	61.16755000000012	-102.95954999999992		-94.71904999999992	-95.37395000000004	-110.41994999999997	-113.45005000000003	-80.80045000000007	-75.59154999999998	-112.07325000000003	2.402150000000006	-1.4790500000000293	-95.42364999999995	-96.66205000000002	-1.9380499999999756	-4.402649999999994	-67.34794999999997	-89.5181500000001	-1.6962499999999636	-1.6541499999999587	-117.14215000000002	-83.14625000000001	-108.38925000000006	-95.29354999999998	-113.85904999999991		-14.417449999999917	-118.53044999999997	-1.4959500000001071
-84.93174999999997	-93.46875	-117.65205000000003	-1.5925499999999602	-89.61045000000001	-45.442249999999945		-107.00315	-22.285349999999994	-117.79054999999994	-56.24294999999995	-4.70474999999999	-1.6717499999999745	-83.80444999999997	-1.9491499999999178	-1.9600500000000238	-1.9803499999999303	-77.94105000000002	-66.96074999999996	18.264350000000036	61.31925000000001	-102.94494999999995		-94.70614999999998	-94.57254999999998	-110.0977499999999	-113.41575	-79.86355000000003	-67.76924999999994	-111.19605000000001	11.63975000000005	-1.4260499999999183	-95.05894999999998	-86.95564999999999	-1.9329500000000053	-1.9824499999999716	-65.46944999999994	-85.0263500000001	-1.6898499999999785	-1.6434500000000298	-117.13605000000007	-75.48575000000005	-107.89824999999996	-90.49574999999993	-113.80264999999997		-14.40764999999999	-118.52485000000001	-1.4873500000001059
-84.91515000000004	-93.19365000000005	-117.63954999999999	-1.582049999999981	-88.39724999999999	-44.26934999999992		-106.97834999999998	-22.27105000000006	-117.75344999999993	-56.22984999999994	-2.188449999999989	-1.6491499999999633	-83.77175	-1.9461499999999887	-1.9573500000000195	-1.9762499999999363	-77.89625000000001	-65.23265000000004	18.784850000000006	61.549749999999904	-99.70264999999995		-92.00355000000002	-92.30605000000003	-108.31854999999996	-112.93145000000004	-77.41825000000006	-67.75424999999996	-110.38785000000007	13.738550000000032	-1.3662499999999227	-94.62424999999996	-86.93934999999999	-1.9271499999999833	-1.9782500000000027	-65.45824999999991	-84.97975000000008	-1.6770499999998947	-1.6313499999999976	-117.09635000000003	-62.988249999999994	-107.65755000000001	-90.48674999999992	-113.79205000000002		-14.386549999999943	-118.50324999999998	-1.470550000000003
-84.80005000000006	-93.17375000000004	-117.63125000000002	-1.5466499999999996	-88.38635	-44.24764999999991		-106.88324999999998	-22.26195000000007	-117.7390499999999	-49.599249999999984	-2.1382500000000846	-1.6331500000000005	-83.75374999999997	-1.9433500000000095	-1.95474999999999	-1.9723500000000058	-73.47794999999996	-65.21895000000006	25.214950000000044	74.95685000000003	-99.69285000000002		-91.98984999999993	-91.01295000000005	-106.95044999999993	-112.91875000000005	-76.96495000000004	-66.11815000000001	-110.37705000000005	13.765950000000089	-1.3046499999999241	-94.56025	-84.93835000000001	-1.9174500000000307	-1.9743499999999585	-65.43494999999996	-78.66525000000001	-1.6577499999999645	-1.618349999999964	-116.79435000000001	-62.96015	-107.39335000000005	-88.11264999999992	-113.78014999999994		-1.9823499999999967	-118.25345000000004	-1.4521500000000742
-77.42705000000001	-84.85385000000008	-117.49284999999998	-1.5225500000000238	-88.37585000000001	-43.167749999999955		-106.85565000000008	-22.25025000000005	-117.72694999999999	-47.08134999999993	-1.9805499999999938	-1.619950000000017	-83.13585	-1.9403499999999667	-1.9521500000000742	-1.96875	-73.09035000000006	-53.40515000000005	26.147249999999985	74.96855000000005	-99.62585000000001		-80.00045	-86.15975000000003	-106.92684999999994	-112.9040500000001	-75.86875000000009	-53.875850000000014	-108.85604999999998	13.971250000000055	-1.253949999999918	-89.40404999999998	-84.87384999999995	-1.9124500000000353	-1.970550000000003	-65.39784999999995	-74.76355000000001	-1.6152499999999463	-1.602049999999963	-116.78305	-62.84395000000006	-107.37945000000002	-80.12154999999996	-113.18984999999998		-1.9777500000000146	-118.24445000000003	-1.4240500000000793
-73.06285000000003	-84.84205000000009	-116.68664999999999	-1.509050000000002	-88.36985000000004	-42.160549999999944		-105.69205	-22.22225000000003	-117.7028499999999	-46.93284999999992	-1.9770500000000766	-1.5556500000000142	-81.52255000000002	-1.937249999999949	-1.9494500000000698	-1.9648499999999558	-70.44404999999995	-53.35455000000002	32.72135000000003	74.98855000000003	-98.40935000000002		-79.98984999999993	-85.68205	-106.62874999999997	-112.58505000000002	-75.6445500000001	-53.867149999999924	-108.25255000000004	16.045650000000023	-1.2140499999999292	-89.38675	-81.84015	-1.9076499999999896	-1.9667499999999336	-65.11545000000001	-73.52955000000009	-1.6074499999999716	-1.5583500000000186	-116.72465	-60.76525000000004	-107.23524999999995	-71.19624999999996	-113.18264999999997		-1.9719499999999925	-118.17935	-1.3187500000000227
-72.13315	-84.82965000000002	-116.53625	-1.496650000000045	-88.33665000000008	-42.121749999999906		-105.67195000000004	-22.212750000000028	-117.62955	-46.89904999999999	-1.9737499999999955	-1.5481499999999642	-80.11175000000003	-1.9342499999999063	-1.946550000000002	-1.961149999999975	-70.41264999999999	-53.16575	41.94794999999999	75.00045	-97.83005000000003		-78.63864999999998	-85.65525000000002	-105.64884999999992	-112.56835000000001	-74.88544999999999	-53.855549999999994	-107.76805000000002	16.068450000000098	-1.1877499999999372	-87.35585000000003	-79.44754999999998	-1.9018499999999676	-1.9626499999999396	-55.276149999999916	-73.02475000000004	-1.58624999999995	-1.528850000000034	-116.58055000000002	-60.745550000000094	-106.37885000000006	-70.06504999999993	-113.17544999999996		-1.9679499999999734	-118.17304999999999	-1.293950000000109
-59.069849999999974	-84.81805000000008	-116.50885000000005	-1.461149999999975	-87.86525000000006	-38.21184999999991		-104.06074999999998	-20.401250000000005	-117.62004999999999	-44.95044999999993	-1.9701499999999896	-1.5252500000000282	-80.10255000000006	-1.9312499999999773	-1.9433500000000095	-1.9576499999999442	-70.37734999999998	-45.07515000000001	49.02454999999998	75.02884999999992	-97.12175000000002		-78.63104999999996	-85.05124999999998	-105.60694999999998	-112.55945000000008	-74.85545000000002	-46.324949999999944	-107.75635	16.08705000000009	-1.1680499999999938	-87.05454999999995	-79.42394999999999	-1.8959499999999707	-1.958949999999959	-55.242849999999976	-68.21995000000004	-1.5159499999999753	-1.5030500000000302	-116.51745000000005	-60.72665000000006	-106.04954999999995	-67.59604999999999	-113.15424999999993		-1.9642499999999927	-118.15805	-1.2862500000001091
-56.33204999999998	-84.80685000000005	-116.04615000000001	-1.4357499999999845	-87.31495000000007	-38.19385		-103.23045000000002	-14.032050000000027	-117.60714999999993	-44.89085	-1.9667500000000473	-1.5015500000000657	-72.57524999999998	-1.9280499999999847	-1.9404500000000553	-1.9539499999999634	-70.32725000000005	-44.212549999999965	52.90305000000001	75.13765000000012	-96.78975000000003		-78.59664999999995	-83.19955000000004	-105.55514999999991	-112.54885000000002	-74.83775000000003	-46.31264999999996	-107.31795	22.628850000000057	-1.0982500000000073	-87.03994999999998	-79.41425000000004	-1.888749999999959	-1.9551500000000033	-53.025949999999966	-67.1146500000001	-1.5029499999999416	-1.4650500000000193	-116.23694999999998	-58.334850000000074	-105.92624999999998	-67.21965	-112.99804999999992		-1.960550000000012	-118.14785000000006	-1.24025000000006
-56.30875000000003	-79.44794999999999	-116.03285000000005	-1.4149499999999762	-87.29775000000006	-38.17244999999991		-102.28385000000003	-13.947149999999965	-117.51274999999998	-41.74714999999992	-1.9637500000000045	-1.4637500000000045	-72.53395	-1.9248499999999922	-1.9372500000000628	-1.9501500000000078	-39.86604999999997	-44.20135000000005	53.84825000000001	76.9230500000001	-96.77774999999997		-78.48604999999998	-80.63475000000005	-102.49374999999998	-112.53545000000008	-74.82735000000002	-40.726749999999925	-107.30415000000005	22.641650000000027	-1.0834499999999707	-84.49104999999997	-75.81375000000003	-1.8815499999999474	-1.9511499999999842	-52.78684999999996	-60.98655000000008	-1.4195499999999583	-1.4269500000000335	-116.03875000000005	-58.30465000000004	-105.65285000000006	-67.18664999999999	-112.98955000000001		-1.956549999999993	-118.13705000000004	-1.1362500000000182
-56.28055000000006	-79.43635000000006	-116.02075000000002	-1.4048500000000104	-86.82075000000009	-9.357449999999972		-102.27165000000002	-7.566050000000018	-117.35074999999995	-41.004749999999945	-1.960649999999987	-1.4310500000000275	-68.77855	-1.9216499999999996	-1.9340500000000702	-1.946649999999977	-39.85694999999998	-43.91255000000001	60.11845000000005	76.94794999999999	-96.75664999999992		-78.32484999999997	-80.61615000000006	-102.48235	-112.51825000000008	-73.71605	-40.698249999999916	-106.60284999999999	22.684650000000033	-0.9545499999999265	-84.46344999999997	-73.02265	-1.873550000000023	-1.9469499999999016	-52.75014999999996	-58.67075	-1.3349499999999352	-1.3967499999999973	-115.85825	-56.000350000000026	-105.63085000000001	-65.04485	-112.97994999999992		-1.9528500000000122	-117.92275000000006	-1.129850000000033
-46.38085000000001	-79.40645000000006	-116.00755000000004	-1.3246500000000196	-86.20765000000006	-9.347249999999917		-102.26025000000004	-3.9935500000000275	-117.20134999999993	-40.796949999999924	-1.9572500000000446	-1.4152500000000146	-66.20884999999998	-1.9182499999999436	-1.9306500000000142	-1.9429499999999962	-39.84585000000004	-43.90454999999997	61.65944999999999	86.31844999999998	-95.82655		-78.30144999999993	-80.59575000000007	-102.23694999999998	-112.50705000000005	-72.04135000000008	-40.011750000000006	-105.60225000000003	25.473250000000007	-0.9231499999999642	-84.42745000000002	-68.16115000000002	-1.8662500000000364	-1.9424499999998943	-52.51304999999991	-58.65795000000003	-1.3212499999999636	-1.387550000000033	-115.84725000000003	-55.988950000000045	-105.51234999999997	-65.03054999999995	-112.96934999999996		-1.948849999999993	-117.84235000000001	-1.1125500000000557
-46.35585000000003	-79.31115	-115.99545	-1.2790499999999838	-79.53525000000002	-5.001049999999964		-102.24695000000008	-3.9725500000000693	-117.16274999999996	-29.647249999999985	-1.952949999999987	-1.3696499999999787	-65.55605000000003	-1.915149999999926	-1.9272500000000719	-1.9391499999999269	-39.829650000000015	-43.89695000000006	91.08945000000006	86.33805000000007	-95.58044999999993		-78.24144999999999	-80.58564999999999	-101.76784999999995	-112.35135000000002	-72.03035	-38.76064999999994	-105.53764999999999	25.640150000000062	-0.8798499999999194	-80.65385000000003	-64.52604999999994	-1.8570499999999583	-1.937249999999949	-51.07594999999992	-53.44885000000011	-1.3114499999999225	-1.3791499999999814	-115.66565000000003	-54.956050000000005	-105.50315	-57.98224999999991	-112.95375000000001		-1.9449499999999489	-117.83685000000003	-1.0112500000000182
-46.32995000000005	-79.28525000000002	-115.77234999999996	-1.243249999999989	-79.52505000000008	-4.9760499999999865		-102.17815000000007	-1.983349999999973	-117.00734999999997	-27.987949999999955	-1.9492500000000064	-1.347949999999969	-65.54145000000005	-1.9119499999999334	-1.923750000000041	-1.9351500000000215	-36.126049999999964	-43.88945000000001	101.20474999999999	86.35065000000009	-95.37784999999997		-68.36874999999998	-80.56615	-101.7458499999999	-112.3415500000001	-71.32095000000004	-38.19164999999998	-105.52525000000003	25.65065000000004	-0.8555499999999938	-80.63565000000006	-64.51414999999997	-1.8474499999999807	-1.9323499999999285	-51.05804999999998	-47.307950000000005	-1.303449999999998	-1.3597499999999627	-115.56285000000003	-54.935350000000085	-105.47754999999995	-57.8749499999999	-112.93454999999994		-1.9404499999999416	-117.82805000000008	-0.9612500000000637
-43.53594999999996	-67.06615	-115.76065000000006	-1.2324499999999716	-79.46945000000005	-1.9856499999999642		-101.69275000000005	-1.9801499999999805	-116.96174999999994	-27.97614999999996	-1.9456500000000005	-1.3041500000000497	-65.52454999999998	-1.9083499999999276	-1.9194499999999834	-1.9299499999999625	-36.116949999999974	-41.83915000000002	101.67155000000002	86.3622499999999	-95.36534999999992		-67.45335	-78.86155000000008	-100.19115	-112.31205	-70.46615000000008	-38.18245000000002	-105.28795000000002	26.033450000000016	-0.8292500000000018	-80.60905000000002	-61.38315	-1.8351499999999987	-1.926649999999995	-50.61464999999998	-39.73055000000011	-1.2706499999999323	-1.3425499999999602	-115.55165	-54.88065000000006	-103.69484999999997	-51.10334999999998	-112.20555000000002		-1.9357499999999845	-117.81835000000001	-0.9504500000000462
-41.86945000000003	-50.18164999999999	-115.62575000000004	-1.2165499999999838	-79.07524999999998	-1.981649999999945		-101.64965000000007	-1.9772500000000264	-116.76574999999991	-27.743049999999926	-1.9416499999999814	-1.2620500000000447	-64.21725000000004	-1.904549999999972	-1.9150500000000648	-1.9254499999999553	-36.10424999999998	-37.90854999999999	104.67195000000004	86.38564999999994	-93.67565000000002		-67.42764999999997	-76.28455000000008	-99.51484999999991	-112.01825000000008	-66.56535000000008	-38.17184999999995	-104.67965000000004	26.052650000000085	-0.8061500000000024	-80.58754999999996	-58.04965000000004	-1.8083500000000186	-1.9211499999998978	-50.598049999999944	-39.69315000000006	-1.0491499999999405	-1.2897500000000264	-115.54255	-53.23845000000006	-103.29335000000003	-51.09044999999992	-112.07594999999992		-1.930250000000001	-117.41795000000002	-0.9328500000000304
-24.165650000000028	-50.16975000000002	-115.22045000000003	-1.2015499999999975	-76.07475	-1.9779499999999643		-101.59575000000007	-1.9742499999999836	-116.75984999999991	-26.953249999999912	-1.936649999999986	-1.2547500000000582	-61.65695000000005	-1.9009499999999662	-1.9110500000000457	-1.9207499999999982	-35.02935000000002	-33.932050000000004			-93.57684999999992		-66.17984999999999	-76.25835000000006	-99.49794999999995	-112.00845000000004	-66.55175000000008	-35.963649999999916	-104.66494999999998	26.524150000000077	-0.764850000000024	-79.92385000000002	-58.036749999999984	-1.7968499999999494	-1.915149999999926	-50.131849999999986	-38.442049999999995	-1.0217499999999973	-1.25974999999994	-115.43995000000007	-52.85815000000002	-103.27975000000004	-51.07574999999997	-111.03554999999994		-1.9255499999999302	-117.40915000000007	-0.9209500000000617
-24.101750000000038	-50.151250000000005	-115.21055000000001	-1.1468499999999722	-71.31915000000004	-1.9741500000000087		-101.58055000000002	-1.9713500000000295	-116.73674999999992	-26.92784999999992	-1.9316499999999905	-1.2108500000000504	-61.643249999999966	-1.896949999999947	-1.9065500000000384	-1.9163499999999658	-35.00864999999999	-31.301450000000045			-93.15154999999993		-66.16274999999996	-76.23725000000002	-99.40084999999999	-111.59635000000003	-65.5204500000001	-35.95214999999996	-103.91854999999998	26.567450000000008	-0.7487499999999727	-77.90824999999995	-58.02845000000002	-1.779449999999997	-1.9087499999999409	-49.95984999999996	-38.42095000000006	-0.9995499999999993	-1.2496499999999742	-115.42124999999999	-52.42655000000002	-102.01085	-51.047649999999976	-111.01274999999998		-1.9197500000000218	-117.39975000000004	-0.8289500000000771
-24.078250000000025	-50.133350000000064	-114.99154999999996	-1.1368499999999813	-69.48315000000002	-1.9707499999999527		-101.52155000000005	-1.9685500000000502	-116.6951499999999	-20.211149999999975	-1.9268500000000586	-1.1509499999999662	-52.90904999999998	-1.8932499999999663	-1.902249999999981	-1.9115500000000338	-34.995250000000055	-31.29295000000002			-93.14085		-64.60444999999993	-72.74275	-98.18854999999996	-111.15045000000009	-65.5086500000001	-35.94114999999999	-103.44095000000004	26.747150000000033	-0.7111499999999751	-77.89295000000004	-58.017150000000015	-1.7277500000000146	-1.901149999999916	-48.467649999999935	-36.79195000000004	-0.9930499999999256	-1.21875	-114.98045000000002	-51.64115000000004	-101.99104999999997	-50.49694999999997	-110.29474999999991		-1.914549999999963	-117.35315000000003	-0.7622500000001082
-21.296249999999986	-50.11874999999998	-114.97415000000001	-1.122449999999958	-63.39255000000003	-1.9675499999999602		-101.49685	-1.965750000000071	-116.68514999999991	-20.19704999999999	-1.9218500000000631	-1.144049999999993	-52.85284999999999	-1.8893499999999221	-1.8968500000000859	-1.9065499999999247	-34.98344999999995	-31.27615000000003			-93.12124999999992		-64.57944999999995	-72.71665000000007	-98.1788499999999	-111.13195000000007	-65.48535000000004	-35.929649999999924	-102.95365000000004	28.69315000000006	-0.6396499999999605	-77.88154999999995	-57.324749999999995	-1.7177500000000236	-1.892849999999953	-48.449649999999906	-34.494150000000104	-0.9804499999999052	-1.1560499999999365	-114.78735000000006	-51.61975000000007	-101.48694999999998	-50.47124999999994	-110.28255000000001		-1.908649999999966	-117.34514999999999	-0.7511500000000524
-21.27355	-33.105050000000006	-114.95625000000007	-1.101850000000013	-63.370750000000044	-1.9642499999999927		-101.45635000000004	-1.962850000000003	-116.62794999999994	-20.18044999999995	-1.9158500000000913	-1.1251499999999623	-44.28615000000002	-1.8854499999999916	-1.8910500000000638	-1.9012500000000045	-34.96304999999995	-31.26215000000002			-93.09484999999995		-64.56314999999995	-71.76835000000005	-98.16474999999991	-111.12335000000007	-65.47405000000003	-31.49294999999995	-102.93984999999998	36.622850000000085	-0.6271500000000287	-77.86905000000002	-57.31664999999998	-1.7100500000000238	-1.8836499999999887	-43.51024999999993	-26.677150000000097	-0.9637499999998909	-1.1216499999999314	-114.63774999999998	-51.28035	-99.89795000000004	-48.226749999999925	-110.27344999999991		-1.9008499999999913	-117.33775000000003	-0.7295500000000175
-16.01425000000006	-33.09125000000006	-114.93965000000003	-1.0242500000000518	-63.33375000000001	-1.9477499999999281		-101.44585000000006	-1.959850000000074	-116.60484999999994	-19.777849999999944	-1.9111500000000206	-1.1087499999999864	-39.634250000000065	-1.8814499999999725	-1.8860500000000684	-1.896449999999959	-30.065650000000005	-29.07434999999998			-86.21235000000001		-64.52935000000002	-70.79165	-97.57084999999995	-110.81035000000008	-65.27565000000004	-31.484249999999975	-102.91695000000004	36.67915000000005	-0.5772499999999354	-77.85645	-57.30764999999997	-1.6972500000000537	-1.8725499999999329	-43.41414999999995	-21.752250000000004	-0.7438499999999522	-1.112549999999942	-114.42185000000006	-50.78785000000005	-98.75334999999995	-48.215349999999944	-109.32314999999994		-1.894049999999993	-117.32074999999998	-0.6369500000000698
-15.987349999999992	-33.075450000000046	-114.80444999999997	-1.0024500000000671	-55.56555000000003	-1.8732499999999845		-100.94715000000008	-1.9567500000000564	-116.52254999999991	-18.629249999999956	-1.9060500000000502	-1.097750000000019	-38.08585000000005	-1.8772500000000036	-1.880049999999983	-1.8907500000000255	-30.054250000000025	-29.057250000000067			-86.18764999999996		-64.51164999999992	-67.88675	-97.55894999999998	-110.78305	-62.52295000000004	-28.176649999999995	-101.81484999999998	36.692750000000046	-0.5505499999999302	-75.27324999999996	-57.27004999999997	-1.6592500000000427	-1.8638499999999567	-43.38784999999996	-18.239250000000084	-0.6897500000000036	-1.0350499999999556	-114.40885000000003	-50.41605000000004	-98.74294999999995	-48.20494999999994	-108.81385		-1.8867500000000064	-117.15845000000002	-0.6270500000000538
-15.942949999999996	-30.293350000000032	-114.47654999999997	-0.9788499999999658	-49.106550000000084	-1.721149999999966		-100.93025	-1.9537500000000136	-116.51204999999993	-18.30084999999997	-1.9005500000000666	-1.053350000000023	-38.07365000000004	-1.8731500000000096	-1.8746499999999742	-1.8855499999999665	-30.03774999999996	-29.038850000000025			-86.17484999999999		-60.36934999999994	-67.86205000000007	-94.78094999999996	-110.55775000000006	-58.706950000000006	-22.139249999999947	-101.80285000000003	36.70685000000003	-0.4930499999999256	-75.21915000000001	-53.27395000000001	-1.6500499999999647	-1.8504499999999098	-43.37214999999992	-14.239350000000059	-0.679149999999936	-1.0249499999999898	-114.38644999999997	-49.576650000000086	-98.70875000000001	-48.188549999999964	-108.64924999999994		-1.8767500000000155	-116.92084999999997	-0.6175500000000511
-9.529149999999959	-30.28195000000005	-113.59485000000006	-0.9470499999999902	-47.79195000000004	-1.692450000000008		-100.45335	-1.9503500000000713	-116.21244999999999	-17.420549999999935	-1.8941500000000815	-1.0293500000000222	-34.25234999999998	-1.868949999999927	-1.8691499999999905	-1.8802499999999327	-30.01004999999998	-29.02914999999996			-86.13514999999995		-59.338750000000005	-66.25195000000008	-94.7585499999999	-110.53715	-56.158250000000066	-22.129549999999995	-101.79375000000005	36.7663500000001	-0.4683499999999867	-71.14485000000002	-53.25374999999997	-1.6384500000000344	-1.8355499999998983	-38.595249999999965	-12.436450000000036	-0.656949999999938	-0.9396500000000287	-114.36554999999998	-49.56434999999999	-98.60225000000003	-48.14834999999994	-108.64175		-1.8676499999999123	-116.91404999999997	-0.5886500000000296
-9.41115000000002	-30.273950000000013	-113.57614999999998	-0.8841499999999769	-45.404750000000035	-1.6526499999999942		-100.42965000000004	-1.9469500000000153	-116.1901499999999	-15.618249999999989	-1.8867500000000064	-1.0185500000000047	-32.65145000000007	-1.8647499999999582	-1.8626500000000306	-1.873550000000023	-29.98905000000002	-27.528850000000034			-77.20555000000002		-54.767549999999915	-65.48425000000009	-94.72064999999998	-110.50705000000005	-56.145950000000084	-22.103250000000003	-101.75375000000008	51.47685000000001	-0.43344999999999345	-71.11725000000001	-53.23455000000001	-1.625250000000051	-1.8265499999999975	-38.57344999999998	-1.9852500000000646	-0.6478499999999485	-0.8990499999999884	-114.12205000000006	-49.34805000000006	-97.43844999999999	-40.73595	-106.92424999999992		-1.858349999999973	-116.90814999999998	-0.5267500000001064
-7.51724999999999	-30.262350000000083	-113.41724999999997	-0.8561499999999569	-41.08685000000003	-1.557649999999967		-100.12495000000001	-1.9432500000000346	-116.15644999999995	-15.600450000000023	-1.8812500000000227	-0.9674499999999853	-31.742349999999988	-1.8604500000000144	-1.8538500000000795	-1.8679499999999507	-29.42764999999997	-27.454150000000027			-76.87414999999999		-50.46944999999994	-65.47325000000001	-93.80454999999995	-110.49085000000002	-56.12255000000005	-16.919449999999983	-101.28505000000007	51.52215000000001	-0.36514999999997144	-71.09275000000002	-53.21304999999995	-1.6132499999999936	-1.8189499999999725	-38.26914999999997	-1.9819500000000971	-0.624849999999924	-0.8572500000000218	-113.98475000000008	-49.00765000000001	-95.31844999999998	-40.71984999999995	-106.91345000000001		-1.840249999999969	-116.82605000000001	-0.5133500000000595
-4.413049999999998	-30.25094999999999	-112.82105000000001	-0.8434499999999616	-40.32065	-1.547550000000001		-100.10665000000006	-1.940050000000042	-116.13234999999997	-15.584449999999947	-1.8742500000000746	-0.9498499999999694	-23.566550000000007	-1.855950000000007	-1.843650000000025	-1.8620499999999538	-29.416849999999954	-18.23795000000007			-73.67454999999995		-50.458349999999996	-64.51814999999999	-93.69454999999994	-110.31215000000009	-52.9896500000001	-16.907749999999965	-101.10295000000008	51.533550000000105	-0.3523500000000013	-70.47104999999999	-49.933149999999955	-1.590349999999944	-1.8049499999999625	-36.44565	-1.9790500000000293	-0.5913499999999203	-0.827350000000024	-113.75374999999997	-48.69175000000007	-95.30285000000003	-40.702049999999986	-106.90414999999996		-1.8218499999999267	-116.52595000000008	-0.5012500000000273
-3.8159500000000435	-22.377050000000054	-111.90025000000003	-0.8008499999999685	-37.85945000000004	-1.5369499999999334		-100.05894999999998	-1.936649999999986	-115.96954999999991	-15.351149999999961	-1.8681500000000142	-0.9149499999999762	-23.554650000000038	-1.8511499999999614	-1.8370499999999765	-1.8557499999999436	-29.400449999999978	-18.227949999999964			-73.66274999999996		-49.519649999999956	-62.62525000000005	-93.45824999999991	-110.30025	-51.612550000000056	-16.895449999999983	-101.09435000000008	51.56085000000007	-0.26384999999993397	-67.22055	-49.91965000000005	-1.5320500000000266	-1.7964499999999362	-25.88315	-1.9764499999999998	-0.5837499999998954	-0.8111499999999978	-113.52555000000007	-48.18455000000006	-94.94195000000002	-40.21044999999992	-104.78395		-1.80824999999993	-116.43155000000002	-0.48755000000005566
-1.984550000000013	-19.161350000000084	-111.81495000000007	-0.7594500000000153	-36.33294999999998	-1.5269499999999425		-99.29245000000003	-1.9327500000000555	-115.73514999999998	-13.117149999999924	-1.8584500000000617	-0.9058499999999867	-22.723550000000046	-1.8459500000000162	-1.817549999999983	-1.8492499999999836	-29.390549999999962	-11.573350000000005			-73.64554999999996		-49.510850000000005	-61.66205000000002	-93.27474999999993	-110.28005000000007	-48.21275000000003	-13.07504999999992	-100.89155000000005	57.23235	-0.21095000000002528	-67.18325000000004	-49.37315000000001	-1.4700500000000147	-1.7869499999999334	-25.87444999999991	-1.9736500000000206	-0.5029499999999416	-0.7985499999999774	-113.38695000000007	-48.007850000000076	-94.92084999999997	-30.083749999999895	-104.77284999999995		-1.7995499999999538	-116.42135000000007	-0.2707500000000209
-1.980450000000019	-19.151250000000005	-111.69965000000002	-0.7481500000000096	-36.31555000000003	-1.4706499999999778		-99.26905	-1.9292500000000246	-115.71195	-13.103849999999966	-1.852950000000078	-0.8496499999999969	-17.79634999999996	-1.8415499999999838	-1.8007499999999936	-1.8430499999999483	-29.35744999999997	-9.360050000000001			-73.62324999999998		-49.501949999999965	-61.647050000000036	-91.97325000000001	-110.0127500000001	-48.18965000000003	-13.06434999999999	-100.40415000000007	57.25985000000003	-0.18824999999992542	-62.77404999999999	-39.25255000000004	-1.4521499999999605	-1.7752499999999145	-25.86635000000001	-1.9708500000000413	-0.4887499999999818	-0.7055500000000166	-113.11975000000007	-47.98515000000009	-94.28774999999996	-30.060149999999908	-104.42435		-1.7662500000000136	-116.20535000000007	-0.2329500000000735
-1.9766500000000633	-19.139650000000074	-111.68484999999998	-0.7308500000000322	-35.22685000000001	-1.4615499999999884		-99.23395000000005	-1.924949999999967	-115.27454999999998	-13.077749999999924	-1.8418500000000222	-0.7688500000000431	-17.20685000000003	-1.836849999999913	-1.789350000000013	-1.8347499999999854	-29.187450000000013	-9.345950000000016			-73.45314999999994		-48.05255	-60.70275000000004	-91.02884999999992	-109.5231500000001	-46.06815000000006	-12.997449999999958	-100.15285000000006	58.56015000000002	-0.14085000000000036	-62.425250000000005	-38.62104999999997	-1.4427500000000464	-1.763149999999996	-25.84514999999999	-1.9682500000000118	-0.36134999999990214	-0.6819500000000289	-113.07355000000007	-47.85335000000009	-94.27855	-30.0402499999999	-104.03615000000002		-1.7264499999999998	-116.19235000000003	-0.2206500000000915
-1.972949999999969	-19.116250000000036	-111.67804999999998	-0.6548500000000104	-34.130949999999984	-1.4106499999999187		-97.84955000000002	-1.9206500000000233	-115.21344999999997	-11.880949999999984	-1.8344500000000608	-0.7584500000000389	-10.527950000000033	-1.831549999999993	-1.7768500000000813	-1.828049999999962	-21.289949999999976	-5.432450000000017			-73.43525		-47.64294999999993	-60.68505000000005	-90.52654999999993	-109.46865000000003	-46.01375000000007	-11.004050000000007	-99.65265	68.0435500000001	-0.06574999999997999	-62.28245000000004	-38.06714999999997	-1.4316499999999905	-1.731049999999982	-25.719949999999926	-1.9652500000000828	-0.16174999999998363	-0.639850000000024	-113.06595000000004	-47.51865000000009	-93.37845000000004	-29.44794999999999	-103.67414999999994		-1.7171499999999469	-116.17975000000001	-0.19955000000004475
-1.9694500000000517	-19.09744999999998	-111.41025000000002	-0.5988499999999704	-34.02615000000003	-1.317549999999983		-97.75954999999999	-1.9158499999999776	-115.13434999999993	-11.858150000000023	-1.8202499999999873	-0.6768500000000586	-7.93425000000002	-1.825649999999996	-1.767150000000015	-1.8185499999999593	-21.282749999999965	-4.857650000000035			-71.38135		-47.63014999999996	-60.40415000000007	-89.40824999999995	-108.90645000000006	-45.79785000000004	-10.995149999999967	-97.87905	68.05795	-0.039750000000026375	-61.75995	-28.64625000000001	-1.394649999999956	-1.7121499999999514	-24.22784999999999	-1.9625500000000784	-0.0455499999999347	-0.5958499999999276	-112.47485000000006	-46.70405000000005	-93.34375	-26.775249999999915	-103.66724999999997		-1.6812499999999773	-116.16815000000008	-0.1057500000000573
-1.9661499999999705	-15.65994999999998	-111.39285000000007	-0.5785500000000638	-26.533050000000003	-1.3049499999999625		-97.51755000000003	-1.9109500000000708	-115.11154999999997	-10.675449999999955	-1.8104500000000598	-0.6681499999999687	-7.922450000000026	-1.8189499999999725	-1.7599500000000035	-1.8027499999999463	-21.26234999999997	-4.835749999999962			-71.36554999999998		-46.236749999999915	-58.76954999999998	-88.73005	-108.89595000000008	-45.341150000000084	-9.61704999999995	-97.43214999999998	68.07735000000002	0.040050000000064756	-61.740350000000035	-28.622949999999946	-1.3756499999999505	-1.6921499999999696	-24.036049999999932	-1.959850000000074	0.266550000000052	-0.5726499999999533	-112.24615000000006	-46.68105000000003	-93.32905000000005	-26.73404999999991	-103.55935		-1.5981499999999187	-115.98595	-0.09535000000005311
-1.962949999999978	-12.051950000000033	-110.20974999999999	-0.5702499999999873	-26.518350000000055	-1.2874499999999216		-96.93975	-1.9064500000000635	-115.09785	-6.661749999999984	-1.8020500000000084	-0.6416500000000269	-7.897550000000024	-1.813449999999989	-1.743249999999989	-1.793649999999957	-21.252250000000004	-4.804049999999961			-71.35444999999993		-46.228149999999914	-58.757150000000024	-88.69634999999994	-108.88695000000007	-43.382150000000024	-8.180349999999976	-95.95325000000003	75.98065000000008	0.2067500000000564	-60.85064999999997	-27.06854999999996	-1.3222500000000537	-1.6818499999999403	-23.838250000000016	-1.9570500000000948	0.47554999999999836	-0.5637500000000273	-112.23604999999998	-45.49445000000003	-92.37535000000003	-26.717249999999922	-103.54654999999991		-1.4784499999999525	-115.96965	-0.06245000000001255
-1.9597499999999854	-12.040050000000065	-110.16575	-0.5438500000000204	-26.295349999999985	-1.253949999999918		-96.62425000000007	-1.9018499999999676	-115.08294999999998	-6.642349999999965	-1.7948499999999967	-0.6245499999999993	-6.3849500000000035	-1.8077499999999418	-1.725650000000087	-1.7863499999999704	-21.236049999999977	-1.9860499999999774			-70.24384999999995		-46.21434999999997	-58.74305000000004	-88.3219499999999	-108.33575000000008	-42.678750000000036	-6.144949999999994	-95.94275000000005	79.63505000000009	0.7190500000000384	-57.98614999999995	-27.053350000000023	-1.311050000000023	-1.6680499999999938	-22.872349999999983	-1.954150000000027	0.6091499999999996	-0.4948499999999285	-111.72514999999999	-45.11965000000009	-92.05174999999997	-25.475149999999985	-103.51654999999994		-1.4684499999999616	-115.95884999999998	-0.056150000000002365
-1.956450000000018	-12.028050000000007	-110.00125000000003	-0.5014499999999771	-24.78895	-1.226850000000013		-94.93875000000003	-1.8971500000000106	-115.04184999999995	-6.590449999999919	-1.7804500000000871	-0.5723500000000286	-6.331250000000068	-1.8025499999999965	-1.7178499999999985	-1.778850000000034	-21.21225000000004	-1.9829499999999598			-68.85635000000002		-44.281549999999925	-54.23445000000004	-88.2979499999999	-107.96265000000005	-42.66725000000008	-2.038349999999923	-95.93245000000002	79.65245000000004	0.8967499999999973	-57.89874999999995	-21.93005000000005	-1.272950000000037	-1.6410499999999502	-19.858749999999986	-1.9513500000000477	0.9533500000000004	-0.4541500000000269	-111.61115000000007	-45.08775000000003	-92.00575000000003	-24.347149999999942	-99.40625		-1.4597499999999854	-115.65115000000003	0.5767499999999472
-1.953049999999962	-12.015550000000076	-109.48305000000005	-0.4509500000000344	-24.56555000000003	-1.1953499999999622		-94.13324999999998	-1.891650000000027	-115.03064999999992	-6.332749999999919	-1.7721500000000106	-0.5007500000000391	-6.174949999999967	-1.7974499999999125	-1.7015499999999975	-1.7683499999999412	-21.083849999999984	-1.9800500000000056			-68.48524999999995		-44.270849999999996	-48.18175000000008	-87.96364999999992	-107.82695000000001	-40.41115000000002	-1.9860499999999774	-95.33035000000007	79.67875000000004	0.9326500000000806	-55.76665000000003	-21.905849999999987	-1.2582499999999754	-1.624749999999949	-17.22894999999994	-1.948350000000005	0.961550000000102	-0.41504999999995107	-111.47635000000002	-44.82015000000001	-89.65745000000004	-23.13824999999997	-98.80394999999999		-1.3839499999999134	-115.63875000000007	0.7103499999999485
-1.9496500000000196	-12.007350000000088	-108.22355000000005	-0.3998500000000149	-23.882350000000088	-1.1880499999999756		-93.52134999999998	-1.8866500000000315	-114.94074999999998	-5.340849999999932	-1.759050000000002	-0.47345000000007076	-6.165550000000053	-1.7922499999999673	-1.6776500000000851	-1.7563499999999976	-19.921050000000037	-1.9771500000000515			-68.07465000000002		-44.188249999999925	-41.65065000000004	-87.50624999999991	-107.58595000000003	-37.202350000000024	-1.9824499999999716	-95.31925000000001	79.69495000000006	1.3385500000000548	-51.930349999999976	-21.736650000000054	-1.2249500000000353	-1.5787499999999	-17.206849999999918	-1.9454500000000507	1.989650000000097	-0.40334999999993215	-111.46125000000006	-44.125650000000064	-89.64864999999998	-23.114149999999995	-98.79485		-1.3745499999999993	-115.62485000000004	0.7251499999999851
-1.9460500000000138	-11.99395000000004	-107.77535	-0.36665000000004966	-23.851049999999987	-1.1577499999999645		-92.67825000000005	-1.8811500000000478	-114.8219499999999	-5.3254499999999325	-1.7492500000000746	-0.4642499999999927	-5.214050000000043	-1.785949999999957	-1.6606500000000324	-1.74675000000002	-19.892650000000003	-1.9743499999999585			-68.04554999999993		-36.58454999999992	-37.10065000000009	-86.29665	-107.56805000000008	-32.82935000000009	-1.9789499999999407	-95.30555000000004	86.12805000000003	1.5490500000000793	-51.90314999999998	-21.72735	-1.2116499999999633	-1.5668499999999312	-12.008449999999925	-1.9421500000000833	2.0094500000000153	-0.28014999999993506	-111.19875000000002	-44.10035000000005	-89.63144999999997	-23.098349999999982	-98.01304999999991		-1.3633499999999685	-115.48355000000004	0.9102499999999054
-1.942350000000033	-11.978150000000028	-107.75234999999998	-0.35704999999995835	-22.57865000000004	-1.1482499999999618		-92.66674999999998	-1.874149999999986	-114.79984999999999	-5.0409499999999525	-1.7392500000000837	-0.4551500000000033	-5.173949999999991	-1.7799499999999853	-1.635850000000005	-1.736750000000029	-19.87715000000003	-1.9715499999999793			-68.03514999999993		-28.885749999999916	-7.396950000000061	-85.17124999999999	-107.2079500000001	-32.79815000000008	-1.9755499999999984	-95.29505000000006	99.63205000000005	2.286950000000047	-51.892349999999965	-17.769049999999993	-1.1854499999999462	-1.5481499999999642	-11.99185	-1.9386500000000524	2.0249500000001035	-0.2509499999999889	-111.19024999999999	-43.74765000000002	-89.61924999999997	-22.565849999999955	-97.64254999999991		-1.271949999999947	-115.47495000000004	1.5230499999998983
-1.938250000000039	-3.695750000000089	-107.50864999999999	-0.347150000000056	-20.730750000000057	-1.1391499999999724		-92.31875000000002	-1.8691499999999905	-114.79404999999997	-4.990850000000023	-1.7211500000000797	-0.4265500000000202	-4.432050000000004	-1.774349999999913	-1.6284500000000435	-1.7280499999999392	-19.865249999999946	-1.968650000000025			-67.24995000000001		-28.872749999999996	-4.583750000000009	-84.64644999999996	-107.17565000000002	-32.77445	-1.9723500000000058	-95.28185000000008	99.6549500000001	2.5297500000000355	-51.86095	-17.679949999999963	-1.1255499999999756	-1.540049999999951	-11.972249999999917	-1.935350000000085	2.0360500000000457	-0.2250500000000102	-110.97165000000007	-43.511850000000095	-88.97125000000005	-19.130449999999996	-97.43525		-1.2624499999999443	-115.46815000000004	1.5358499999999822
-1.9339499999999816	-3.6768500000000586	-107.49475000000007	-0.3015500000000202	-20.720750000000066	-1.1302499999999327		-91.44145000000003	-1.861150000000066	-114.78354999999999	-4.669849999999997	-1.710649999999987	-0.36885000000006585	-1.9837499999999864	-1.767349999999965	-1.6132499999999936	-1.7197499999999764	-19.848550000000046	-1.9658500000000458			-66.82434999999998		-28.845950000000016		-83.12484999999992	-106.81135000000006	-29.82835	-1.9692499999999882	-94.59375	101.12765000000002	2.7130500000000666	-50.37094999999999	-17.182350000000042	-1.0883499999999913	-1.5051499999999578	-11.92184999999995	-1.9308500000000777	2.0490500000000793	-0.21624999999994543	-110.82225000000005	-43.462350000000015	-88.96355000000005	-19.120249999999942	-97.42615		-1.2545499999999947	-115.46105	1.559949999999958
-1.9297500000000127	-3.6674500000000307	-107.48055	-0.23744999999996708	-20.701350000000048	-0.9906499999999596		-91.42545000000007	-1.8557500000000573	-114.77175	-4.31594999999993	-1.6987500000000182	-0.33235000000001946	-1.980450000000019	-1.7622499999999945	-1.5844500000000608	-1.7081499999999323	-13.082049999999981	-1.962850000000003			-66.80435		-21.375749999999925		-82.34834999999998	-106.36635000000001	-29.654050000000097	-1.9661499999999705	-93.67865000000006	111.76695000000007	3.3101500000000215	-48.007349999999974	-17.171749999999975	-1.0793499999999767	-1.4847499999999627	-10.192450000000008	-1.9263500000000704	2.5407500000000027	-0.15985000000000582	-110.77515000000005	-40.51675	-88.95664999999997	-16.18534999999997	-95.44094999999993		-1.2271499999999378	-115.45254999999997	1.6765499999999065
-1.9257499999999936	-3.6162500000000364	-107.34395000000006	-0.22235000000000582	-20.53755000000001	-0.9806499999999687		-90.41115000000002	-1.849550000000022	-114.70114999999998	-1.9815499999999702	-1.6880500000000893	-0.28645000000005894	-1.9776500000000397	-1.7535499999999047	-1.5704500000000507	-1.6974500000000035	-13.072149999999965	-1.959950000000049			-64.99054999999998		-21.36394999999993		-82.3400499999999	-106.35655000000008	-28.933449999999993	-1.962949999999978	-90.17375000000004		3.458150000000046	-42.92444999999998	-12.64715000000001	-1.0659500000000435	-1.4772499999999127	-10.141649999999913	-1.9224500000000262	2.557350000000042	-0.14525000000003274	-110.68815000000006	-40.491550000000075	-88.67775000000006	-16.166549999999916	-95.42264999999998		-1.0543499999999995	-115.44085000000007	2.0445499999999583
-1.9217499999999745	-1.9832499999999982	-106.96995000000004	-0.1625500000000102	-20.50705000000005	-0.9667499999999336		-90.36284999999998	-1.841350000000034	-114.69245000000001	-1.977549999999951	-1.6740500000000793	-0.25435000000004493	-1.9747499999999718	-1.7463500000000067	-1.557549999999992	-1.6868499999999358	-13.023149999999987	-1.9569500000000062			-64.68354999999997		-21.016149999999925		-82.33034999999995	-106.23405000000002	-26.425749999999994	-1.9599499999999352	-89.61284999999998		4.174950000000081	-42.86104999999998	-12.638149999999996	-1.0548499999999876	-1.4435499999999593	-1.3522499999999127	-1.9177500000000691	2.572050000000104	-0.12744999999995343	-110.68084999999996	-40.39385000000004	-88.64175	-14.686449999999923	-94.51724999999999		-1.0449499999999716	-115.43015000000003	2.1192499999999654
-1.9173500000000558	-1.9788500000000795	-106.95394999999996	-0.14184999999997672	-18.63315	-0.9397500000000036		-90.28764999999999	-1.834950000000049	-114.41694999999993	-1.9742499999999836	-1.6639499999999998	-0.23595000000000255	-1.9716500000000678	-1.7397499999999582	-1.544550000000072	-1.6769500000000335	-13.011650000000031	-1.954050000000052			-64.67014999999992		-20.987349999999992		-82.15234999999996	-105.65535	-26.39865000000009	-1.9567499999999427	-89.59895000000006		4.194050000000061	-41.257150000000024	-12.627650000000017	-1.037050000000022	-1.4138499999999112	-1.341949999999997	-1.9123500000000604	2.577449999999999	-0.0026500000000169166	-110.67455000000007	-39.98255000000006	-87.91565000000003	-14.677649999999971	-94.50815		-1.030149999999935	-115.42034999999998	2.285849999999982
-1.912649999999985	-1.974649999999997	-106.94235000000003	-0.05185000000005857	-16.622250000000008	-0.9333499999999049		-90.27615000000003	-1.8282500000000255	-114.18664999999999	-1.9708499999999276	-1.6337500000000773	-0.10744999999997162	-1.968849999999975	-1.729949999999917	-1.5240499999999884	-1.6485500000000002	-12.996449999999982	-1.9508500000000595			-64.56274999999994		-20.962549999999965		-81.71654999999998	-105.64415000000008	-24.707550000000083	-1.9535499999999502	-89.58834999999999		5.097849999999994	-40.50765000000001	-8.060150000000021	-0.9374500000000126	-1.3919499999999516	-1.3243499999999813	-1.9063500000000886	2.584350000000086	0.011349999999993088	-110.40565000000004	-39.77805000000001	-86.77274999999997	-14.66134999999997	-94.49534999999992		-1.022049999999922	-115.40915000000007	2.835649999999987
-1.908050000000003	-1.9707500000000664	-106.93505000000005	-0.014250000000060936	-16.60245000000009	-0.9064499999999498		-90.11225000000002	-1.821649999999977	-114.17244999999991	-1.9677500000000236	-1.6236499999999978	-0.0735500000000684	-1.9660499999999956	-1.7219499999999925	-1.514250000000061	-1.6320499999999356	-12.497449999999958	-1.9475499999999784			-62.43745000000001		-20.95055000000002		-79.57764999999995	-105.31735000000003	-24.688450000000103	-1.9501500000000078	-89.57275000000004		5.511349999999993	-35.75215000000003	-8.050049999999942	-0.9272499999999582	-1.3746499999999742	-0.848549999999932	-1.901450000000068	2.5974500000000944	0.15904999999997926	-110.27655000000004	-39.64715000000001	-86.75715000000002	-10.740349999999921	-94.28914999999995		-0.9976500000000215	-115.28764999999999	2.905749999999898
-1.9034500000000207	-1.9667500000000473	-106.89945	-0.0014499999999770807	-16.13065000000006	-0.8665499999999611		-90.09395000000006	-1.8130499999999756	-114.16494999999998	-1.9643499999999676	-1.6163500000000113	-0.050650000000018736	-1.9632500000000164	-1.7127499999999145	-1.4884500000000571	-1.6227499999999964	-12.491949999999974	-1.944150000000036			-62.41864999999996		-16.767549999999915		-79.00014999999996	-105.29285000000004	-22.255050000000097	-1.9468499999999267	-88.13655000000006		5.912649999999985	-35.72664999999995	-8.03634999999997	-0.8606499999999642	-1.3638499999999567	-0.836849999999913	-1.8960500000000593	3.03225000000009	1.201750000000061	-110.24905000000001	-39.58535000000006	-85.71965	-10.729449999999929	-92.35924999999997		-0.979349999999954	-115.18555000000003	3.4369499999999107
-1.898149999999987	-1.962850000000003	-106.64125000000001	0.41724999999996726	-14.703950000000077	-0.8237499999999045		-89.99785000000008	-1.8003499999999804	-114.15224999999998	-1.96124999999995	-1.6056500000000824	-0.04025000000001455	-1.960550000000012	-1.7058499999999412	-1.466949999999997	-1.5986500000000206	-12.486750000000029	-1.9405500000000302			-62.37945000000002		-16.69004999999993		-78.16814999999997	-105.1395500000001	-22.234250000000088	-1.9434499999999844	-86.50004999999999		5.930749999999989	-35.71135000000004	-4.747550000000047	-0.8516499999999496	-1.3492499999999836	-0.5649499999999534	-1.8872499999999945	3.0412500000001046	1.2182500000000118	-110.10355000000004	-39.567949999999996	-82.86104999999998	-5.387849999999958	-92.34354999999994		-0.9515499999999975	-115.05385000000001	3.721749999999929
-1.8910500000000638	-1.9592499999999973	-106.08235000000002	0.9109499999999571	-13.79275000000007	-0.8018499999999449		-89.60455000000002	-1.7918500000000677	-114.04845	-1.9581499999999323	-1.5846500000000106	-0.030250000000023647	-1.9576500000000578	-1.6952499999999873	-1.4504500000000462	-1.5852499999999736	-7.4375499999999874	-1.9369500000000244			-61.474249999999984		-16.679449999999974		-78.1439499999999	-104.87675000000002	-21.057750000000055	-1.939649999999915	-86.48985000000005		5.96244999999999	-34.91534999999999	-4.6769500000000335	-0.8169500000000198	-1.3416499999999587	-0.5408499999999776	-1.8766500000000406	3.0496500000000424	1.319250000000011	-109.82484999999997	-39.38735000000008	-82.84325000000001	-5.362349999999992	-91.63135		-0.8690500000000156	-115.02465000000007	4.249749999999949
-1.885850000000005	-1.9556499999999915	-105.71695	1.0224499999999352	-13.766349999999989	-0.7933499999999185		-89.50625000000002	-1.7841500000000678	-113.90644999999995	-1.9549499999999398	-1.559849999999983	0.4768500000000131	-1.954849999999965	-1.6878499999999121	-1.4357499999999845	-1.571450000000027	-5.980249999999955	-1.9329500000000053			-60.11984999999993		-16.664350000000013		-77.6969499999999	-103.95835	-19.91345000000001	-1.935549999999921	-85.65674999999999		6.455450000000042	-34.86805000000004	-2.2208500000000413	-0.8065500000000156	-1.3277499999999236	-0.08134999999992942	-1.869450000000029	3.174250000000029	1.5993500000000722	-109.73585000000003	-39.305450000000064	-81.96355000000005	-1.9854499999999007	-91.62334999999996		-0.8624499999999671	-115.01575000000003	4.920249999999896
-1.8795499999999947	-1.9518500000000358	-105.68185000000005	1.04525000000001	-13.676750000000084	-0.7806499999999232		-88.78005000000007	-1.7744500000000016	-113.64734999999996	-1.9518499999999221	-1.5362499999999955	0.797649999999976	-1.9519500000000107	-1.6793499999999995	-1.4248499999999922	-1.561649999999986	-5.495049999999992	-1.9287500000000364			-60.09064999999998		-16.618150000000014		-76.75384999999994	-103.83455000000004	-19.893850000000043	-1.931449999999927	-85.64445		6.821250000000077	-33.403350000000046	-1.9773500000000013	-0.7769500000000562	-1.2712499999998954	0.5923500000000104	-1.8620500000000675	3.5693500000000995	1.7798500000000104	-109.39015000000006	-39.061250000000086	-81.94775000000004	-1.9824499999999716	-91.61564999999996		-0.7537499999999682	-114.92195000000004	5.168849999999907
-1.8744500000000244	-1.9480500000000802	-105.61095	1.70474999999999	-12.489750000000072	-0.7163499999999203		-88.72415000000001	-1.7658500000000004	-113.63374999999996	-1.9486499999999296	-1.5068499999999858	0.8282500000000255	-1.948949999999968	-1.6713499999999613	-1.4011500000000296	-1.543450000000007	-4.9381499999999505	-1.9250500000000557			-54.99514999999997		-11.139949999999999		-76.73825	-103.80675000000008	-17.665650000000028	-1.9268499999999449	-85.10485000000006		6.869050000000016	-33.38665000000003	-1.9731500000000324	-0.7678499999999531	-1.2557499999999209	2.020150000000058	-1.849550000000022	4.124450000000024	2.2488500000000613	-109.26565000000005	-38.73554999999999	-80.54904999999997	-1.9796499999999924	-91.58684999999991		-0.6877499999999372	-114.91375000000005	5.236549999999966
-1.8674499999999625	-1.9443499999999858	-104.94664999999998	2.302349999999933	-12.45855000000006	-0.6795499999999493		-88.46355000000005	-1.759050000000002	-113.51274999999998	-1.9453499999999622	-1.480350000000044	0.8511499999999614	-1.9462499999999636	-1.6642499999999245	-1.3914500000000771	-1.5263499999999794	-4.928549999999973	-1.920849999999973			-54.98554999999999		-6.93565000000001		-75.08484999999996	-103.60345000000007	-16.878850000000057	-1.9221499999999878	-84.78115000000003		7.557549999999992	-33.30624999999998	-1.9694500000000517	-0.7427500000000009	-1.2305499999999938	2.044550000000072	-1.8386500000000296	4.488450000000057	2.7716500000000224	-108.94475	-38.56715000000008	-80.50725	-1.9768499999998994	-91.58174999999994		-0.5607499999999845	-114.89954999999998	5.652849999999944
-1.8616500000000542	-1.9405500000000302	-104.82685000000004	4.280549999999948	-8.96715000000006	-0.6025499999999511		-87.92835000000002	-1.7454500000000053	-113.48624999999993	-1.9420499999999947	-1.4737499999999955	1.415049999999951	-1.9432500000000346	-1.652849999999944	-1.3557500000000573	-1.5061499999999342	-4.910849999999982	-1.9170500000000175			-54.96955000000003		-3.027749999999969		-75.03314999999998	-102.46185000000003	-11.481050000000096	-1.916249999999991	-84.75805000000003		7.694650000000024	-30.971149999999966	-1.9659500000000207	-0.6860500000000229	-1.212949999999978	2.1032500000000027	-1.8318500000000313	4.500150000000076	2.782350000000065	-108.79944999999998	-38.00905	-80.43795	-1.9740499999999201	-91.57204999999999		-0.5529500000000098	-114.73514999999998	5.668249999999944
-1.8557500000000573	-1.9364500000000362	-104.27004999999997	13.561450000000036	-8.955150000000003	-0.5945499999999129		-87.58185000000003	-1.7398500000000467	-113.19404999999995	-1.9388500000000022	-1.4629500000000917	1.5520500000000084	-1.940050000000042	-1.6435500000000047	-1.3391500000000178	-1.4887499999999818	-4.83865000000003	-1.9124500000000353			-53.52974999999992		-3.019149999999968		-75.01524999999992	-102.45265000000006	-10.882350000000088	-1.9112499999999955	-83.64634999999998		8.25425000000007	-30.71844999999996	-1.962350000000015	-0.6764500000000453	-1.1973499999999149	2.2978500000000395	-1.8207500000000891	4.523650000000089	2.967049999999972	-108.74205000000006	-37.843650000000025	-80.42885000000001	-1.9712499999999409	-91.54305		-0.5453499999999849	-114.34685000000002	7.310849999999959
-1.8467500000000427	-1.932450000000017	-104.17375000000004	17.965749999999957	-1.9666500000000724	-0.5291499999999587		-87.57505000000003	-1.732050000000072	-113.14994999999999	-1.9350499999999329	-1.4496500000000196	3.111850000000004	-1.9369500000000244	-1.6326500000000124	-1.3242500000000064	-1.4790500000000293	-1.9829499999999598	-1.9077499999999645			-53.51985000000002		-3.005549999999971		-74.44584999999995	-102.23765000000003	-10.870949999999993	-1.9060499999999365	-83.37414999999999		8.48554999999999	-30.65084999999999	-1.9586500000000342	-0.6312500000000227	-1.1798499999999876	2.760650000000055	-1.8113500000000613	5.384050000000002	2.984950000000026	-108.57365000000004	-36.76095000000009	-80.41584999999998	-1.9685499999999365	-87.52674999999999		-0.5361500000000206	-114.34055000000001	7.324349999999981
-1.8383499999999913	-1.92775000000006	-104.01135	18.837750000000028	-1.958150000000046	-0.5065499999999474		-87.54245000000003	-1.7233499999999822	-113.14004999999997	-1.9315500000000156	-1.4082500000000664	3.2553500000000213	-1.9337500000000318	-1.62074999999993	-1.3162500000000819	-1.4608499999999367	-1.9790500000000293	-1.9030500000000075			-53.50135		-2.9907499999999345		-74.42354999999998	-102.13635	-10.852150000000051	-1.898050000000012	-83.36424999999997		8.494649999999979	-29.616250000000036	-1.9551500000000033	-0.6207500000000437	-1.1679499999999052	6.126350000000002	-1.803350000000023	6.322850000000017	3.392150000000015	-108.56365000000005	-36.73675000000003	-80.07585000000006	-1.9655499999998938	-87.51524999999992		-0.527849999999944	-114.33515	8.196149999999989
-1.8304500000000417	-1.9228500000000395	-104.00135	19.578750000000014	-1.950649999999996	-0.4766499999999496		-86.76684999999998	-1.710550000000012	-113.11415	-1.9276499999999714	-1.3951500000000578	3.482650000000035	-1.9306500000000142	-1.6121499999999287	-1.2954500000000735	-1.4437500000000227	-1.9753500000000486	-1.898149999999987			-53.467649999999935		-2.9336499999999432		-74.02765	-101.72175000000004	-10.839550000000031	-1.8918499999999767	-81.31265000000008		9.421550000000025	-27.324049999999943	-1.9517499999999472	-0.5915499999999838	-1.1573499999999513	6.194150000000036	-1.787050000000022	6.340750000000071	4.517749999999978	-108.28745000000004	-36.67705000000001	-79.52755000000002	-1.962850000000003	-86.18734999999992		-0.5183499999999412	-114.32855000000006	8.206949999999892
-1.8207499999999754	-1.9183500000000322	-103.98855000000003	20.485850000000028	-1.944250000000011	-0.3802499999999327		-86.66045000000008	-1.7026500000000624	-112.90895	-1.9237499999999272	-1.3754500000000007	3.4936500000000024	-1.9273500000000467	-1.6015499999999747	-1.286450000000059	-1.426150000000007	-1.9717500000000427	-1.8926500000000033			-52.40395000000001		-1.9818500000000085		-73.11584999999991	-101.70915000000002	-1.9802500000000691	-1.8842499999999518	-79.99625000000003		9.781450000000063	-27.30555000000004	-1.94825000000003	-0.5092499999999518	-1.0957499999999527	6.372749999999996	-1.7783500000000458	6.516650000000027	4.788350000000037	-108.20305000000008	-35.06645000000003	-79.51705000000004	-1.9601499999999987	-86.14765		-0.5072499999999991	-114.32185000000004	9.09514999999999
-1.811749999999961	-1.9139499999999998	-103.59045000000003	29.04174999999998	-1.9397500000000036	-0.3480499999999438		-84.41665	-1.6893499999999904	-112.89834999999994	-1.9194499999999834	-1.3363500000000386	3.8295499999999265	-1.9241500000000542	-1.5929499999999734	-1.2739500000000135	-1.4175500000000056	-1.9682500000000118	-1.8878500000000713			-52.346149999999966		-1.976949999999988		-72.48194999999998	-100.23125000000005	-1.9765500000000884	-1.876549999999952	-78.89044999999999		9.795650000000023	-24.309849999999983	-1.944150000000036	-0.4601499999999987	-1.068049999999971	10.665250000000015	-1.742750000000001	6.526850000000081	5.717049999999972	-108.05095000000006	-35.04015000000004	-79.49244999999996	-1.9572499999999309	-85.78224999999998		-0.49964999999997417	-114.31275000000005	14.921749999999975
-1.7985499999999774	-1.908549999999991	-103.06335000000001	29.057549999999992	-1.9337500000000318	-0.3100499999999329		-83.45655	-1.6827500000000555	-112.88834999999995	-1.9152500000000146	-1.3286500000000387	4.164850000000001	-1.9205500000000484	-1.584449999999947	-1.246050000000082	-1.3993500000000267	-1.964550000000031	-1.8784500000000435			-49.602449999999976		-1.9726499999999305		-72.47134999999992	-100.18415000000005	-1.9732500000000073	-1.8656499999999596	-78.87945000000002		9.814550000000054	-23.373749999999973	-1.9397500000000036	-0.43425000000002	-1.058849999999893	10.70335	-1.712350000000015	6.537650000000099	6.458550000000059	-107.86205000000007	-34.2944500000001	-79.48064999999997	-1.9544499999999516	-85.51004999999998		-0.4583499999999958	-114.27795000000003	16.546749999999975
-1.787050000000022	-1.9025500000000193	-103.05714999999998	31.03805	-1.9273500000000467	-0.2709499999999707		-82.48905000000002	-1.6535499999999956	-112.81504999999993	-1.9106499999999187	-1.316850000000045	5.133649999999989	-1.9171499999999924	-1.5750499999999192	-1.2354500000000144	-1.3843499999999267	-1.9608500000000504	-1.8727499999999964			-49.582449999999994		-1.96875		-71.26734999999996	-100.15854999999999	-1.969850000000065	-1.8574499999999716	-78.51795000000004		10.515350000000012	-21.95384999999999	-1.9356500000000096	-0.4241500000000542	-1.0388499999999112	11.649450000000002	-1.6869500000000244	6.553150000000073	6.912750000000074	-107.26355000000001	-30.52335000000005	-79.38975000000005	-1.9516499999999724	-84.45124999999996		-0.44544999999993706	-114.27125000000001	16.729549999999904
-1.7783500000000458	-1.897350000000074	-103.04615000000001	31.059650000000033	-1.9176499999999805	-0.21375000000000455		-81.83775000000003	-1.6442500000000564	-112.79424999999992	-1.9057500000000118	-1.3030499999999847	5.3948500000000195	-1.9134500000000116	-1.555250000000001	-1.2114500000000135	-1.3685500000000275	-1.957049999999981	-1.8668499999999995			-49.556550000000016		-1.9651499999999942		-69.64774999999997	-100.06895000000009	-1.9665500000000975	-1.8343499999999722	-76.74565000000007		10.533750000000055	-21.916349999999966	-1.9311500000000024	-0.40374999999994543	-1.0077499999999873	13.676450000000045	-1.6765500000000202	7.166450000000054	6.992849999999976	-106.68975	-30.507450000000063	-79.03785000000005	-1.9486499999999296	-84.33875		-0.3311499999999796	-114.26065000000006	16.79564999999991
-1.7674500000000535	-1.89224999999999	-103.03904999999997	35.34714999999994	-1.9074500000000398	-0.19934999999998126		-81.52935000000002	-1.6331500000000005	-112.75094999999999	-1.901149999999916	-1.2744500000000016	5.570150000000012	-1.909650000000056	-1.540049999999951	-1.192450000000008	-1.3639499999999316	-1.9531500000000506	-1.861250000000041			-49.20724999999993		-1.961849999999913		-68.93314999999996	-100.06065000000001	-1.9634500000000799	-1.8128499999999121	-76.73725000000002		11.023950000000013	-21.637650000000008	-1.926649999999995	-0.3760499999999638	-0.9935499999999138	13.73745000000008	-1.657950000000028	7.1789500000001	7.800950000000057	-106.51845000000003	-30.311649999999986	-79.02435000000003	-1.9456500000000005	-84.06664999999998		-0.31274999999993724	-113.92915000000005	16.815249999999992
-1.7542499999999563	-1.8856500000000551	-102.46945000000005	40.12365	-1.8971500000000106	-0.1604499999999689		-80.83495000000005	-1.6209499999999935	-112.73034999999993	-1.896250000000009	-1.243750000000091	7.530449999999973	-1.9058499999999867	-1.5307500000000118	-1.17775000000006	-1.340249999999969	-1.9492500000000064	-1.8522500000000264			-48.20654999999999		-1.958250000000021		-67.18004999999994	-99.23885000000007	-1.9600500000000238	-1.7950499999999465	-76.71585000000005		11.256550000000061	-21.60355000000004	-1.922050000000013	-0.33254999999996926	-0.9405499999999165	15.822250000000054	-1.6469500000000608	8.388650000000098	8.288549999999987	-106.46654999999998	-30.290050000000065	-79.01495	-1.9424499999998943	-84.05804999999998		-0.2637499999999591	-113.91755	17.6643499999999
-1.737449999999967	-1.8791499999999814	-102.00464999999997	40.14625000000001	-1.8910500000000638	-0.13064999999994598		-80.70915000000002	-1.5999500000000353	-112.68004999999994	-1.8903500000000122	-1.2261500000000751	9.691149999999993	-1.902050000000031	-1.5160499999999502	-1.1676499999999805	-1.326349999999934	-1.9455500000000256	-1.8456499999999778			-47.05065000000002		-1.954650000000015		-66.49344999999994	-99.09915000000001	-1.9567500000000564	-1.785449999999969	-74.07475		11.727950000000078	-18.300250000000005	-1.9170500000000175	-0.30894999999998163	-0.9345499999999447	15.915850000000091	-1.6241500000000997	9.009250000000065	8.304449999999974	-105.95375000000001	-29.76705000000004	-76.14144999999996	-1.9391499999999269	-80.73524999999995		-0.22044999999991433	-113.89615000000003	18.510349999999903
-1.7183499999999867	-1.8726500000000215	-101.80615	43.89665000000002	-1.885850000000005	-0.11905000000001564		-80.14475000000004	-1.593150000000037	-112.51064999999994	-1.8848499999999149	-1.1810500000000275	9.843549999999937	-1.897950000000037	-1.5047499999999445	-1.1461500000000342	-1.3149499999999534	-1.9415500000000065	-1.8388499999999794			-47.04054999999994		-1.951249999999959		-62.95214999999996	-98.34405000000004	-1.9533500000000004	-1.7588499999999385	-70.91895		11.89594999999997	-17.974749999999972	-1.912050000000022	-0.20815000000004602	-0.9205499999999347	16.056050000000027	-1.608850000000075	9.022050000000036	9.325050000000033	-105.64265	-29.741550000000075	-75.69635000000005	-1.9357499999999845	-80.72444999999993		-0.20924999999999727	-113.81625000000008	22.180849999999964
-1.69825000000003	-1.8663500000000113	-101.73705000000007	48.12625000000003	-1.879850000000033	-0.06144999999992251		-80.05394999999999	-1.5857500000000755	-112.13424999999995	-1.8795499999999947	-1.1732500000000528	11.44335000000001	-1.8936499999999796	-1.493349999999964	-1.1246499999999742	-1.3085499999999683	-1.9371499999999742	-1.8325499999999693			-47.01985000000002		-1.9474500000000035		-62.92534999999998	-98.15035	-1.950050000000033	-1.7516499999999269	-70.48135000000002		12.079650000000015	-17.828449999999975	-1.90625	-0.14855000000000018	-0.8882499999999709	16.076850000000036	-1.587350000000015	9.629650000000083	10.347650000000044	-105.63425000000007	-29.594850000000065	-75.00355000000002	-1.9321499999999787	-80.70375000000001		-0.1465499999999338	-113.80685000000005	22.575649999999996
-1.6899499999999534	-1.8604500000000144	-101.72604999999999	48.651449999999954	-1.8615500000000793	-0.02154999999993379		-77.89835000000005	-1.5681500000000597	-112.1208499999999	-1.8732499999999845	-1.1634500000000116	11.451149999999984	-1.8891499999999724	-1.481149999999957	-1.1083500000000868	-1.2898500000000013	-1.9317499999999654	-1.824950000000058			-45.22964999999999		-1.9439499999999725		-62.88495	-98.12955	-1.946550000000002	-1.7288499999999658	-69.56745000000001		13.084550000000036	-15.999050000000011	-1.9007500000000164	-0.12435000000004948	-0.8751499999999623	17.01814999999999	-1.5694500000000744	10.042250000000081	10.763249999999971	-105.14335000000005	-29.337150000000065	-74.51925000000006	-1.9288499999998976	-80.69434999999999		-0.12545000000000073	-113.42925000000002	23.07504999999992
-1.6805500000000393	-1.8540500000000293	-101.32185000000004	49.62094999999999	-1.851350000000025	0.5679499999999962		-77.72175000000004	-1.5600500000000466	-112.10664999999995	-1.8676499999999123	-1.148149999999987	11.65115000000003	-1.8848500000000286	-1.4689499999999498	-1.0962500000000546	-1.2339499999999362	-1.9269500000000335	-1.817350000000033			-45.20534999999995		-1.94074999999998		-62.85474999999997	-97.55005000000006	-1.9427500000000464	-1.7061499999999796	-69.54984999999999		13.102449999999976	-11.43915000000004	-1.895650000000046	-0.11495000000002165	-0.8515499999999747	17.035349999999994	-1.5170500000000402	10.7731500000001	10.875549999999976	-105.11545000000001	-29.037450000000035	-74.49935000000005	-1.9254499999999553	-80.68705		-0.0775499999999738	-113.39915000000008	23.30804999999998
-1.6598500000000058	-1.8459500000000162	-101.29935	49.84334999999999	-1.8405500000000075	1.050350000000094		-77.08015	-1.5489499999999907	-112.0642499999999	-1.8615499999999656	-1.139150000000086	12.16644999999994	-1.880549999999971	-1.4590499999999338	-1.0614500000000362	-1.2044499999999516	-1.9221499999999878	-1.807649999999967			-44.48174999999992		-1.936749999999961		-61.7277499999999	-97.52885000000003	-1.9391500000000406	-1.6974500000000035	-68.30385000000001		13.655050000000074	-10.922149999999988	-1.8886499999999842	-0.02035000000000764	-0.8367499999999382	19.24255000000005	-1.504350000000045	10.786550000000034	12.247050000000058	-105.04605000000004	-28.79155000000003	-73.93525	-1.9218499999999494	-80.67634999999996		-0.026250000000004547	-113.27965000000006	23.32594999999992
-1.6269499999999653	-1.839550000000031	-100.64684999999997	56.56624999999997	-1.831350000000043	1.058650000000057		-76.03854999999999	-1.5297500000000355	-112.01225	-1.852049999999963	-1.1155499999999847	12.178449999999998	-1.8763500000000022	-1.445449999999937	-1.047050000000013	-1.191349999999943	-1.9170500000000175	-1.8009500000000571			-44.466049999999996		-1.9328499999999167		-61.18494999999996	-97.21995000000004	-1.9357500000000982	-1.6505499999999529	-68.28665000000001		14.886050000000068	-4.589349999999968	-1.881650000000036	-0.009149999999976899	-0.8018499999999449	19.258350000000064	-1.4914500000000999	10.80135000000007	12.266250000000014	-104.31135000000006	-28.747250000000008	-73.83225000000004	-1.9182499999999436	-80.66755		-0.015049999999973807	-113.25774999999999	23.638149999999996
-1.616049999999973	-1.832049999999981	-99.83465000000001	57.14025000000004	-1.8029500000000098	1.0702499999999873		-75.82655	-1.5204499999999825	-111.91654999999992	-1.8425499999999602	-1.0801500000000033	12.53284999999994	-1.87175000000002	-1.4300499999999374	-1.0281499999999824	-1.1769500000000335	-1.9115500000000338	-1.7914500000000544			-41.70804999999996		-1.9292499999999109		-60.94274999999993	-97.18465000000003	-1.9315500000000156	-1.6245499999999993	-67.59204999999997		15.435550000000035	-4.569550000000049	-1.8755499999999756	0.0017500000000154614	-0.7910499999999274	20.524850000000015	-1.4618500000000267	11.359250000000088	13.625549999999976	-103.98615000000007	-28.580550000000017	-72.82455000000004	-1.9142499999999245	-78.66904999999997		0.011849999999981264	-112.87955	25.7653499999999
-1.6067500000000337	-1.8257500000000846	-99.31685000000004	57.162849999999935	-1.7708499999999958	1.3303500000000668		-75.79365000000007	-1.5095499999999902	-111.8020499999999	-1.8351499999999987	-1.0747499999999945	15.232549999999947	-1.866549999999961	-1.4157500000000027	-1.0153500000000122	-1.174250000000029	-1.9037500000000591	-1.7827499999999645			-40.67514999999992		-1.924949999999967		-60.45814999999993	-96.67005000000006	-1.9275499999999965	-1.6152499999999463	-67.57505000000003		15.721250000000055	-3.660549999999944	-1.868249999999989	0.16354999999998654	-0.7460499999999683	22.25075000000004	-1.454150000000027	12.147050000000036	15.904049999999984	-103.97654999999997	-28.042350000000056	-72.78364999999997	-1.9101499999999305	-78.62114999999994		0.8074500000000171	-112.86325	25.783349999999928
-1.591450000000009	-1.8189500000000862	-99.28994999999998	60.29774999999995	-1.762450000000058	1.4661500000000842		-75.32204999999999	-1.4935500000000275	-111.72924999999998	-1.8267499999999472	-1.0547500000000127	15.423649999999952	-1.8623499999999922	-1.406349999999975	-0.9969500000000835	-1.1630499999999984	-1.8970500000000357	-1.773649999999975			-40.08555000000001		-1.9205499999999347		-60.00304999999992	-95.82605000000001	-1.9228500000000395	-1.6007499999999482	-67.20835		16.033050000000003	-1.9887499999999818	-1.8606499999999642	0.7702500000000327	-0.7308499999999185	22.329050000000052	-1.4338500000000067	12.186050000000023	15.944050000000061	-103.47924999999998	-27.757749999999987	-71.87725	-1.9061499999999114	-78.55525		0.8171500000000833	-112.84205000000009	25.890449999999987
-1.5759500000000344	-1.8081500000000688	-99.02165000000002	65.64234999999996	-1.7527499999999918	1.682450000000017		-72.35055	-1.4814499999999953	-111.71094999999991	-1.8191499999999223	-0.9940500000000156	15.547149999999988	-1.857150000000047	-1.396949999999947	-0.9845500000000129	-1.1566500000000133	-1.8893500000000358	-1.766550000000052			-39.00495000000001		-1.9153499999999894		-59.269849999999906	-95.80885	-1.9176500000000942	-1.559349999999995	-66.42055000000005		16.514049999999997	-1.9846499999999878	-1.8523500000000013	1.263749999999959	-0.6789499999999862	23.097650000000044	-1.3986500000000888	12.20455000000004	17.474950000000035	-103.46985000000006	-27.58935000000008	-71.86945000000003	-1.9021499999998923	-78.53075000000001		1.3358500000000504	-112.83185000000003	25.91244999999992
-1.5623500000000377	-1.8007499999999936	-99.00835000000006	66.59974999999997	-1.7394500000000335	1.6979499999999916		-71.88594999999998	-1.4662500000000591	-111.69814999999994	-1.8118499999999358	-0.976949999999988	16.10794999999996	-1.8528499999999894	-1.3853500000000167	-0.9742499999999836	-1.152249999999981	-1.880049999999983	-1.7556500000000597			-38.99045000000001		-1.9106499999999187		-58.72634999999991	-95.79945000000009	-1.913150000000087	-1.5361499999999069	-64.79944999999998		16.66534999999999	-1.9814499999999953	-1.8399500000000444	1.308149999999955	-0.6606499999999187	23.123649999999998	-1.3762500000000273	13.167250000000081	20.277450000000044	-103.45484999999996	-27.575250000000096	-71.85834999999997	-1.8974499999999352	-75.64074999999991		1.345550000000003	-112.25274999999999	27.285549999999944
-1.5468500000000631	-1.792850000000044	-98.99014999999997	66.84694999999999	-1.7142499999999927	2.0193500000000313		-70.82125000000008	-1.4485500000000684	-111.62384999999995	-1.8025499999999965	-0.9669499999999971	17.369550000000004	-1.8469499999999925	-1.3770499999999402	-0.9363500000000613	-1.1393500000000358	-1.8704500000000053	-1.7401499999999714			-38.952549999999974		-1.90625		-58.15474999999992	-95.5761500000001	-1.9082500000000664	-1.5282499999999573	-64.08635000000004		17.55905000000007	-1.9784499999999525	-1.8272500000000491	1.3171499999999696	-0.6473499999999603	28.419950000000085	-1.3443500000000768	13.179550000000063	20.537249999999972	-103.44145000000003	-27.276350000000093	-70.96384999999998	-1.8934499999999161	-73.08714999999995		1.3569499999999834	-112.24275	27.310649999999896
-1.5280500000000075	-1.777050000000031	-98.76554999999996	70.05454999999995	-1.6902499999999918	2.029350000000022		-70.80635000000007	-1.4335499999999683	-111.53514999999993	-1.7904499999999643	-0.9461499999999887	17.84744999999998	-1.8412500000000591	-1.3647499999999582	-0.926050000000032	-1.1331500000000005	-1.8640500000000202	-1.7301499999999805			-37.339650000000006		-1.9013499999999794		-58.13124999999991	-95.08495000000005	-1.9027500000000828	-1.4549499999999398	-64.07294999999999		17.929950000000076	-1.9754500000000235	-1.8131499999999505	1.5496500000000424	-0.6359499999999798	28.579450000000065	-1.3210500000000138	14.293350000000032	21.047950000000014	-103.24625000000003	-27.12405000000001	-70.65395000000001	-1.8893499999999221	-72.95294999999999		1.6407500000000255	-112.22964999999999	31.04684999999995
-1.5088500000000522	-1.7658500000000004	-98.21405000000004	79.23564999999996	-1.6798499999999876	2.1739499999999907		-69.91314999999997	-1.4272500000000719	-111.50064999999995	-1.777849999999944	-0.9333500000000186	19.283950000000004	-1.835550000000012	-1.3532500000000027	-0.8954499999999825	-1.1262500000000273	-1.853550000000041	-1.716949999999997			-37.31925000000001		-1.8966500000000224		-57.895149999999944	-93.91705000000002	-1.8966500000000224	-1.4416499999999814	-62.74115000000006		18.317750000000046	-1.9724499999999807	-1.8054499999999507	1.5620499999999993	-0.6243499999999358	30.024350000000027	-1.2851500000000442	14.307150000000092	22.89504999999997	-102.01454999999999	-26.608850000000075	-69.50094999999999	-1.8848499999999149	-72.40094999999997		1.8946500000000697	-112.22295000000008	38.126049999999964
-1.4919499999999744	-1.756650000000036	-97.80525	83.60934999999995	-1.662649999999985	2.322550000000092		-69.42075	-1.4193500000000085	-111.45564999999999	-1.7659499999999753	-0.9198499999999967	20.287450000000035	-1.8295500000000402	-1.3435499999999365	-0.8790500000000065	-1.0969499999999925	-1.8412500000000591	-1.7025499999999738			-37.27035000000001		-1.8912500000000136		-57.873449999999934	-93.56505000000004	-1.8887500000000728	-1.400350000000003	-61.37135000000001		18.82985000000008	-1.9695500000000266	-1.789449999999988	1.9481500000000551	-0.5914499999998952	30.080250000000092	-1.2611500000000433	14.337450000000104	22.93285000000003	-101.99655000000007	-26.462850000000003	-68.39634999999998	-1.880049999999983	-72.38535000000002		2.238350000000082	-112.21654999999998	38.47034999999994
-1.4690500000000384	-1.7486499999999978	-97.68304999999998	85.53044999999997	-1.6318499999999858	2.330850000000055		-69.17705000000001	-1.4112499999999955	-110.92154999999991	-1.758049999999912	-0.9065500000000384	20.314049999999952	-1.8240500000000566	-1.334449999999947	-0.8636500000000069	-1.0858499999999367	-1.8316499999999678	-1.6935499999999593			-35.67674999999997		-1.8849500000000035		-57.32245	-93.55435	-1.8828500000000759	-1.3486499999999069	-59.46555000000001		19.40084999999999	-1.9665499999999838	-1.7807500000000118	2.3205500000000256	-0.5536499999999478	30.10005000000001	-1.2370500000000675	18.116950000000088	23.771150000000034	-101.98305000000005	-26.010050000000092	-68.01205000000004	-1.8753499999999121	-72.37664999999993		2.623450000000048	-112.20925	41.16744999999992
-1.446450000000027	-1.7397500000000719	-97.66735000000006	90.85254999999995	-1.623450000000048	2.3421500000000606		-69.08435000000009	-1.3960500000000593	-110.90805	-1.7445500000000038	-0.8827499999999873	20.537149999999997	-1.8184499999999844	-1.314649999999915	-0.8552500000000691	-1.0768500000000358	-1.8223500000000286	-1.6846500000000333			-35.66784999999993		-1.878949999999918		-56.491949999999974	-93.54075	-1.8747500000000628	-1.2992499999999154	-59.210050000000024		20.321450000000027	-1.9635500000000548	-1.7704499999999825	2.3508500000000367	-0.5356499999999187	32.44215000000008	-1.2144500000000562	19.10035000000005	25.360149999999976	-99.47185000000002	-25.10915	-67.63535000000002	-1.870049999999992	-72.36884999999995		2.9052500000000236	-112.20365000000004	43.78334999999993
-1.4354500000000598	-1.7253500000000486	-97.46325000000002	90.86415	-1.6160500000000866	2.4911500000000615		-68.88175000000001	-1.3771500000000287	-110.8903499999999	-1.7216499999999542	-0.8585500000000366	22.61704999999995	-1.8125499999999874	-1.3027499999999463	-0.8361499999999751	-1.0456500000000233	-1.7984500000000025	-1.6623500000000604			-35.65805		-1.8722500000000082		-56.457149999999956	-93.31835000000001	-1.8671500000000378	-1.2865499999999201	-56.023450000000025		21.101850000000013	-1.960550000000012	-1.7520500000000538	2.3714499999999816	-0.5263499999999794	36.22255000000007	-1.2010500000000093	19.111650000000054	26.810749999999985	-99.36975000000007	-25.086450000000013	-67.62144999999998	-1.864849999999933	-72.35365000000002		4.078050000000076	-112.19704999999999	44.04074999999989
-1.4129500000000235	-1.7175500000000739	-96.91285000000005	93.67484999999999	-1.595550000000003	2.5660500000000184		-68.79835000000003	-1.3615499999999656	-110.78575000000001	-1.687349999999924	-0.8380500000000666	23.19984999999997	-1.8061500000000024	-1.2899499999999762	-0.8164500000000317	-1.029549999999972	-1.7862499999999955	-1.6517499999999927			-35.64314999999999		-1.8650499999999965		-54.39715000000001	-93.0154500000001	-1.8592500000000882	-1.2723499999999603	-54.152649999999994		21.126550000000066	-1.9573500000000195	-1.732650000000035	2.6478499999999485	-0.5127499999999827	36.35725000000002	-1.1887500000000273	22.730350000000044	29.085649999999987	-99.34225000000004	-24.908950000000004	-66.88004999999998	-1.8598499999999376	-71.83034999999995		4.090950000000021	-112.16095000000007	46.897249999999985
-1.398050000000012	-1.7103500000000622	-96.90184999999997	93.69145000000003	-1.5794500000000653	3.3908500000000004		-68.03635000000008	-1.3324499999999944	-110.74595	-1.6628499999999349	-0.7670500000000402	24.008050000000026	-1.800450000000069	-1.275350000000003	-0.797649999999976	-1.023149999999987	-1.7750499999999647	-1.6304499999999962			-34.41025000000002		-1.8580499999999347		-53.33714999999995	-92.88015000000007	-1.851350000000025	-1.166749999999979	-54.14305000000002		21.798850000000016	-1.9542500000000018	-1.7241500000000087	3.089650000000006	-0.4764499999999998	45.21505000000002	-1.1222500000000082	22.902850000000058	30.430650000000014	-99.29435000000001	-24.883050000000026	-66.69764999999995	-1.8546499999999924	-71.65234999999996		4.545150000000035	-111.67025000000001	56.02934999999991
-1.373450000000048	-1.6969500000000153	-96.78015000000005	99.55165	-1.5687500000000227	3.40725000000009		-65.95735000000002	-1.3251500000000078	-110.69674999999995	-1.6099499999999125	-0.7546500000000833	24.480549999999994	-1.7920500000000175	-1.256750000000011	-0.784650000000056	-1.0169499999999516	-1.7528499999999667	-1.6221500000000333			-34.39274999999998		-1.852049999999963		-52.90204999999992	-91.65035	-1.8428499999999985	-1.1513499999999794	-53.60855000000004		22.43775000000005	-1.9510500000000093	-1.7103499999999485	3.5111500000000433	-0.4343499999999949	53.27615000000003	-1.1082499999999982	24.294650000000047	30.44855000000007	-99.12945000000002	-24.46595000000002	-66.68584999999996	-1.8487499999999955	-71.64514999999994		4.556950000000029	-111.66365000000008	58.66554999999994
-1.3625500000000557	-1.6867500000000746	-95.87615000000005	100.41874999999993	-1.5532500000000482	3.7340500000000247		-65.90795000000003	-1.3124500000000126	-110.57434999999998	-1.5877499999999145	-0.7362500000000409	24.690150000000017	-1.7848500000000058	-1.2469499999999698	-0.752550000000042	-1.0047499999999445	-1.7388499999999567	-1.605950000000007			-34.36564999999996		-1.8439499999999498		-52.30234999999993	-90.90515000000005	-1.8351499999999987	-1.1390499999999975	-53.12065000000007		23.30365000000006	-1.9474500000000035	-1.6998499999999694	3.5326499999999896	-0.42584999999996853	53.28475000000003	-1.0968500000000176	24.303350000000023	31.568650000000048	-98.82704999999999	-24.019250000000056	-66.66705000000002	-1.8428499999999985	-70.78805		4.573650000000043	-111.65215	62.57904999999994
-1.3389499999999543	-1.6750500000000557	-95.86234999999999	102.78464999999994	-1.5315500000000384	3.756450000000086		-64.27755000000002	-1.2957499999999982	-110.55634999999995	-1.5806499999999915	-0.7126500000000533	27.73505	-1.777249999999981	-1.2352499999999509	-0.7357500000000528	-0.9841499999999996	-1.7288499999999658	-1.5817500000000564			-34.35084999999992		-1.836849999999913		-51.926849999999945	-90.84125000000006	-1.823350000000005	-1.1267500000000155	-52.897050000000036		24.16795000000002	-1.9439499999999725	-1.6852499999999964	3.9445500000000493	-0.3989499999998998	53.34465	-1.0862500000000637	24.320850000000064	33.712549999999965	-98.24144999999999	-23.609450000000038	-66.56905000000006	-1.8363499999999249	-70.76204999999993		4.7038499999999885	-111.64445	62.60474999999997
-1.313449999999989	-1.6572499999999764	-95.84805000000006	107.37365	-1.4693500000000768	3.7809500000000753		-63.38755000000003	-1.2820500000000266	-110.49064999999996	-1.5662499999999682	-0.6993499999999813	32.56205	-1.7686499999999796	-1.2213499999999158	-0.7172500000000355	-0.9746499999999969	-1.708750000000009	-1.5582500000000437			-34.22365000000002		-1.8260500000000093		-51.91674999999998	-90.83195	-1.8113500000000613	-1.0720499999999902	-51.398250000000075		24.19945000000007	-1.9403499999999667	-1.6612499999999955	3.956549999999993	-0.39104999999995016	53.374149999999986	-1.0104500000001053	27.026950000000056	33.73415	-98.23355000000004	-23.23255000000006	-66.53345000000002	-1.8299499999999398	-68.91994999999997		4.726750000000038	-111.45595000000003	62.61754999999994
-1.2884500000000116	-1.6294500000000198	-95.78155000000004	111.99844999999993	-1.4493499999999813	4.149049999999988		-63.29385000000002	-1.2569500000000744	-110.48394999999994	-1.555250000000001	-0.6539500000000089	32.612750000000005	-1.7540500000000065	-1.2121499999999514	-0.7008500000000595	-0.9418499999999312	-1.6974500000000035	-1.5500500000000557			-34.200849999999946		-1.8183500000000095		-51.90485000000001	-90.82085000000006	-1.801649999999995	-1.0510499999999183	-51.36805000000004		24.65715	-1.936749999999961	-1.652150000000006	4.57084999999995	-0.37894999999991796	54.05585000000008	-0.9707500000000664	27.062850000000026	34.77584999999999	-98.22715000000005	-22.81395000000009	-65.95754999999997	-1.8235499999999547	-68.89744999999994		4.737349999999992	-111.23455000000001	62.639749999999935
-1.2726499999999987	-1.6082499999999982	-95.07645000000002	113.33624999999995	-1.363650000000007	4.345550000000003		-63.208150000000046	-1.2458500000000186	-110.41634999999997	-1.5378499999999349	-0.5973500000000058	38.87215000000003	-1.746849999999995	-1.198949999999968	-0.671950000000038	-0.9019499999999425	-1.6878500000000258	-1.5423500000000558			-31.39784999999995		-1.8070500000000038		-51.5805499999999	-90.6857500000001	-1.792250000000081	-0.9997499999999491	-47.29335000000003		25.125650000000064	-1.9329500000000053	-1.6418499999999767	4.882150000000024	-0.3401499999999942	56.42635000000007	-0.9168500000000677	27.74685000000011	35.26054999999997	-98.21855000000005	-22.676950000000033	-65.93555000000003	-1.8172499999999445	-68.88844999999992		4.750949999999989	-111.21725000000004	67.15984999999989
-1.245049999999992	-1.5940500000000384	-94.98225000000002	115.28485	-1.3564499999999953	4.3924500000000535		-62.84055000000001	-1.2252500000000737	-110.30734999999993	-1.5010499999999638	-0.56675000000007	38.88684999999998	-1.738650000000007	-1.1874500000000126	-0.6576499999999896	-0.888149999999996	-1.6244500000000244	-1.5293500000000222			-30.261549999999943		-1.799949999999967		-50.42324999999994	-90.66805	-1.779950000000099	-0.9887499999999818	-47.28505000000007		27.102750000000015	-1.9291500000000497	-1.619950000000017	6.722049999999967	-0.31104999999990923	56.43865000000005	-0.9029500000000326	29.898649999999975	42.508749999999964	-98.20425	-22.191250000000082	-65.92685000000006	-1.809949999999958	-68.30565000000001		4.899850000000015	-110.71855000000005	67.1711499999999
-1.2298500000000558	-1.5768500000000358	-94.83515	116.01175	-1.3474499999999807	4.673350000000028		-62.81885	-1.2071500000000697	-110.21034999999995	-1.4822500000000218	-0.5518500000000586	46.953250000000025	-1.729249999999979	-1.1776499999999714	-0.6437500000000682	-0.8769499999999653	-1.6130500000000438	-1.5199499999999944			-30.24905000000001		-1.7914499999999407		-50.40464999999995	-90.50875000000008	-1.7711500000000342	-0.8874499999999443	-47.27475000000004		27.324950000000058	-1.9252500000000055	-1.6056499999999687	6.80295000000001	-0.27484999999990123	66.07325000000003	-0.8922500000001037	37.80094999999994	43.31484999999998	-96.68844999999999	-22.169750000000022	-65.64205000000004	-1.8011499999998932	-64.60474999999997		5.3568500000000085	-110.71215000000007	67.17994999999996
-1.2069500000000062	-1.5514500000000453	-93.90994999999998		-1.3391500000000178	5.1564500000000635		-62.74725000000001	-1.1952499999999873	-110.0796499999999	-1.3950499999999693	-0.5424500000000307	47.29084999999998	-1.720550000000003	-1.166749999999979	-0.6326500000000124	-0.8573499999999967	-1.593849999999975	-1.5058500000000095			-30.23784999999998		-1.7841499999999542		-50.38434999999993	-90.07955000000004	-1.758350000000064	-0.8763500000000022	-47.26795000000004		27.618350000000078	-1.920849999999973	-1.5927500000000236	6.975149999999985	-0.21984999999995125	67.00274999999999	-0.8198500000000877	38.87035000000003	43.32775000000004	-96.67615	-21.89205000000004	-65.47614999999996	-1.7907500000000027	-64.59735		5.592050000000086	-110.70305000000008	67.18804999999998
-1.1844499999999698	-1.5327500000000782	-93.89634999999998		-1.3330500000000711	5.16255000000001		-62.57995000000005	-1.173750000000041	-109.87365	-1.3838499999999385	-0.5128500000000713	50.15824999999995	-1.7071500000000697	-1.148649999999975	-0.613550000000032	-0.8464500000000044	-1.5358499999999822	-1.4860499999999774			-30.21965		-1.7742499999999382		-49.415149999999926	-89.32815000000005	-1.7446500000000924	-0.8513499999999112	-47.25705000000005		27.659250000000043	-1.916150000000016	-1.5806499999999915	6.986549999999966	-0.20574999999996635	69.01935000000003	-0.8097500000000082	41.016750000000116	43.342250000000035	-96.66885000000002	-21.61385000000007	-64.68174999999997	-1.7811499999999114	-64.58804999999995		5.940150000000017	-110.62684999999999	77.39064999999994
-1.1746500000000424	-1.5198500000000195	-93.77945		-1.2153500000000577	5.21365000000003		-62.037250000000085	-1.1590499999999793	-109.86505	-1.267949999999928	-0.5007500000000391	52.68484999999998	-1.6926500000000715	-1.1332499999999754	-0.5932500000000118	-0.8208499999999503	-1.4653500000000577	-1.4596500000000106			-28.35764999999992		-1.7645499999999856		-49.23154999999997	-89.30495000000008	-1.7288500000000795	-0.840349999999944	-47.18095000000005		28.718849999999975	-1.9116500000000087	-1.5596500000000333	7.029449999999997	-0.18774999999993724	70.54615000000001	-0.7356500000000779	42.17185000000006	45.44385	-96.63464999999997	-21.504549999999995	-64.31214999999997	-1.7706499999999323	-64.57934999999998		5.952350000000024	-110.48765000000003	80.27464999999995
-1.1608499999999822	-1.5094500000000153	-90.99045000000001		-1.2072500000000446	5.230050000000006		-60.93355000000008	-1.147450000000049	-109.84574999999995	-1.2559499999999844	-0.45755000000008295	52.72214999999994	-1.681950000000029	-1.118349999999964	-0.5525499999999965	-0.8022499999999582	-1.446550000000002	-1.4335499999999683			-27.307649999999967		-1.7541499999999814		-46.878549999999905	-89.28045000000009	-1.71875	-0.7706499999999323	-47.165050000000065		29.05275000000006	-1.9046499999999469	-1.5351500000000442	8.683549999999968	-0.15994999999998072	70.58785	-0.7177500000000236	43.21175000000005	45.45015000000001	-95.75115000000005	-21.23625000000004	-63.57365000000004	-1.761449999999968	-64.56975		6.23905000000002	-110.44185000000004	91.80224999999996
-1.139949999999999	-1.4673500000000104	-90.95614999999998		-1.1989500000000817	5.7459499999999935		-60.882850000000076	-1.137450000000058	-109.72424999999998	-1.24675000000002	-0.43915000000004056	60.55435	-1.6707499999999982	-1.099649999999997	-0.5442500000000337	-0.7863499999999704	-1.431850000000054	-1.4234500000000025			-25.755249999999933		-1.733449999999948		-46.518749999999955	-89.26295000000005	-1.702350000000024	-0.7123500000000149	-46.396349999999984		29.07344999999998	-1.9005499999999529	-1.5203500000000076	9.478449999999953	-0.13384999999993852	70.60765000000004	-0.7022500000000491	43.22455000000002	45.64115000000004	-95.73505	-21.202650000000062	-63.34145000000001	-1.7535499999999047	-64.29054999999994		6.250150000000076	-110.32515000000001	94.89644999999996
-1.1289500000000317	-1.450550000000021	-90.94175000000007		-1.1870499999999993	5.886550000000057		-60.542850000000044	-1.1164499999999862	-109.71214999999995	-1.2388499999999567	-0.384050000000002	62.06124999999997	-1.6543500000000222	-1.089650000000006	-0.5251500000000533	-0.7732499999999618	-1.409750000000031	-1.410449999999969			-25.657749999999965		-1.7230499999999438		-44.80194999999992	-89.17385000000002	-1.6907500000000937	-0.7048499999999649	-45.37105000000008		29.97715000000005	-1.8958499999999958	-1.5109499999999798	9.493150000000014	-0.10714999999993324	77.90505000000007	-0.690050000000042	43.2414500000001	45.786550000000034	-95.28385000000003	-20.048450000000003	-61.73535000000004	-1.7446499999999787	-64.27154999999993		7.629650000000083	-109.73935000000006	94.91824999999994
-1.0992499999999836	-1.4287500000000364	-90.79485		-1.1663500000000795	5.901350000000093		-60.26274999999998	-1.1007500000000618	-109.70164999999997	-1.228749999999991	-0.33294999999998254	62.753349999999955	-1.6434500000000298	-1.073949999999968	-0.5028500000000804	-0.7472500000000082	-1.3380499999999529	-1.3885500000000093			-25.62614999999994		-1.7141500000000178		-41.832149999999956	-88.30775000000006	-1.6827500000000555	-0.695549999999912	-45.352250000000026		29.997349999999983	-1.8892499999999472	-1.4872500000000173	9.706850000000031	-0.09224999999992178	77.92394999999999	-0.6704500000000735	43.257150000000024	48.38605000000007	-95.11725000000001	-20.035450000000083	-60.34974999999997	-1.7345499999998992	-64.24714999999992		7.654250000000047	-109.73295000000007	104.10724999999991
-1.0894500000000562	-1.4188500000000204	-90.62845000000004		-1.1301500000000715	6.018950000000018		-59.21645000000001	-1.0857500000000755	-109.69155	-1.110749999999939	-0.3108500000000731	65.62045	-1.62824999999998	-1.0594499999999698	-0.48765000000003056	-0.7044499999999516	-1.3301500000000033	-1.3720500000000584			-25.471949999999993		-1.695449999999937		-39.94404999999995	-88.29975000000002	-1.6663500000000795	-0.68324999999993	-44.69844999999998		30.040849999999978	-1.8837499999999636	-1.4779499999999643	9.748050000000035	-0.07094999999992524	80.53475000000003	-0.6499500000001035	46.70995000000005	55.895650000000046	-95.10345000000007	-20.020150000000058	-59.750850000000014	-1.723449999999957	-61.682050000000004		7.678750000000036	-109.72675000000004	104.11704999999995
-1.079050000000052	-1.4060500000000502	-90.61485000000005		-1.1074500000000853	6.034750000000031		-59.076650000000086	-1.0764500000000226	-109.64254999999991	-1.0904499999999189	-0.26035000000001673	67.97024999999996	-1.6132499999999936	-1.0508499999999685	-0.4748500000000604	-0.6813499999999522	-1.2557500000000346	-1.3592499999999745			-25.46354999999994		-1.687249999999949		-37.41964999999993	-88.26675	-1.652050000000031	-0.6588499999999158	-44.10005000000001		30.525449999999978	-1.8779500000000553	-1.4494499999999562	10.070150000000012	-0.03424999999992906	80.55625000000009	-0.5786500000000387	46.73725000000002	58.083349999999996	-95.08895000000007	-20.00215000000003	-59.735149999999976	-1.7161499999999705	-61.66714999999999		7.992450000000076	-109.71995000000004	104.12724999999989
-1.0642500000000155	-1.385150000000067	-90.00205000000005		-1.0910499999999956	6.496150000000057		-58.90944999999999	-1.056950000000029	-109.6122499999999	-1.0771499999999605	-0.2509499999999889	68.00455	-1.5956499999999778	-1.041150000000016	-0.42745000000002165	-0.6600499999999556	-1.2441499999999905	-1.3179499999999962			-25.44954999999993		-1.6615499999999201		-36.41575	-88.23535000000004	-1.6221500000000333	-0.6167499999999109	-43.00705000000005		31.888950000000023	-1.8731500000000096	-1.4381499999999505	15.41375000000005	-0.023449999999911597	80.83165000000008	-0.5392500000000382	47.06475000000012	58.09305000000006	-94.64715000000001	-19.97715000000005	-59.44124999999997	-1.7044499999999516	-61.30525		10.23765000000003	-109.71175000000005	104.13844999999992
-1.0447500000000218	-1.3262500000000728	-89.74334999999996		-1.07325000000003	7.775150000000053		-58.58905000000004	-1.0483500000000276	-109.5701499999999	-1.0481499999999642	-0.2427500000000009	72.16134999999997	-1.5881500000000415	-1.0245499999999765	-0.4167499999999791	-0.638149999999996	-1.163850000000025	-1.30275000000006			-23.80544999999995		-1.6475500000000238		-35.74104999999997	-87.35245000000009	-1.6147500000000719	-0.5338499999999158	-42.26755000000003		32.53814999999997	-1.8656499999999596	-1.4083500000000413	15.574949999999944	-0.0038499999999430656	84.15665000000001	-0.49745000000007167	47.23045000000013	59.19794999999999	-94.63895000000002	-19.79855000000009	-59.42984999999999	-1.683849999999893	-61.295549999999935		10.249250000000075	-109.69945000000007	106.29744999999991
-1.0167500000000018	-1.2930499999999938	-89.73315000000002		-1.065050000000042	7.784150000000068		-58.333349999999996	-1.0286499999999705	-109.50744999999995	-0.9780499999999392	-0.22625000000005002	73.27035000000001	-1.5725499999999784	-1.002650000000017	-0.39915000000007694	-0.6276500000000169	-1.1528500000000577	-1.2746500000000651			-23.78665000000001		-1.6384499999999207		-31.71034999999995	-87.11905000000002	-1.570850000000064	-0.5227499999999736	-40.476549999999975		33.15095000000008	-1.8604500000000144	-1.3965500000000475	15.595649999999978	0.5737500000000182	94.22435000000007	-0.4889500000000453	48.557550000000106	60.430849999999964	-93.81365000000005	-19.77055000000007	-59.412450000000035	-1.6769499999999198	-59.61844999999994		10.262450000000058	-109.69155	108.10014999999999
-1.0021500000000287	-1.2814500000000635	-89.49765000000002		-1.0321500000000015	7.7995500000000675		-58.27655000000004	-1.0109499999999798	-109.48334999999997	-0.9356500000000096	-0.16765000000009422	80.47074999999995	-1.5582500000000437	-0.9854500000000144	-0.37475000000006276	-0.5898499999999558	-1.0843499999999722	-1.2534500000000435			-23.642349999999965		-1.6261499999999387		-29.67674999999997	-86.92915000000005	-1.563350000000014	-0.49564999999995507	-40.46035000000006		33.16745000000003	-1.8552499999999554	-1.3663500000000113	18.180349999999976	0.877550000000042	99.02765	-0.4286500000000615	54.903450000000134	66.78805	-93.68335000000002	-19.165750000000003	-59.253349999999955	-1.6640499999999747	-59.61124999999993		10.27634999999998	-109.51575000000003	109.67424999999992
-0.978650000000016	-1.2544500000000198	-89.48525000000006		-0.996050000000082	8.33355000000006		-58.00535000000002	-0.9870500000000675	-109.44115	-0.9257499999999936	-0.15314999999998236	82.34624999999994	-1.5368499999999585	-0.9751499999999851	-0.35845000000006166	-0.5662499999999682	-1.0580499999999802	-1.2332499999999982			-22.108749999999986		-1.5805500000000166		-26.2123499999999	-86.76155000000006	-1.545150000000035	-0.4824499999999716	-39.96785		34.26075000000003	-1.8473500000000058	-1.337350000000015	18.821350000000052	0.9599500000000489	99.05845	-0.3901500000000624	54.916650000000004	68.69235000000003	-93.65615000000003	-19.139350000000036	-58.99885000000006	-1.6546499999999469	-59.603650000000016		10.545950000000062	-109.40355	118.95114999999998
-0.946550000000002	-1.2200500000000147	-88.89965000000007		-0.982050000000072	8.528650000000084		-57.750650000000064	-0.9608500000000504	-109.42444999999998	-0.9147499999999127	-0.12504999999998745	82.43375000000003	-1.5221500000000106	-0.9617499999999382	-0.32825000000002547	-0.536049999999932	-1.0478500000000395	-1.215750000000071			-22.099449999999933		-1.564649999999915		-26.188949999999977	-86.75184999999999	-1.533549999999991	-0.3721499999999196	-39.257850000000076		34.33955000000003	-1.8376500000000533	-1.3212499999999636	18.829150000000027	0.9892500000000837	99.08145000000002	-0.3554500000000189	56.37135000000001	72.51745000000005	-92.34535000000005	-19.09725000000003	-58.97185000000002	-1.647049999999922	-58.97465		11.001050000000077	-109.15805
-0.9317499999999654	-1.2095500000000357	-87.90265		-0.9160500000000411	8.540750000000003		-56.96195	-0.9477500000000418	-109.39864999999998	-0.9064499999999498	-0.10545000000001892	87.23815000000002	-1.502550000000042	-0.948949999999968	-0.3193499999999858	-0.5143500000000358	-1.0402500000000146	-1.1940500000000611			-22.06835000000001		-1.5449499999999716		-25.115249999999946	-86.74015000000009	-1.5231500000001006	-0.362549999999942	-39.245750000000044		35.27735000000007	-1.8322500000000446	-1.311550000000011	18.840450000000033	1.0290500000000975	103.23175000000003	-0.3376500000000533	56.54055000000005	73.87234999999998	-91.65665000000001	-18.116250000000036	-58.95434999999998	-1.640549999999962	-58.964650000000006		11.932149999999979	-109.14954999999998
-0.9169500000000426	-1.1933500000000095	-87.58524999999997		-0.8485500000000457	8.716350000000034		-56.75345000000004	-0.9364500000000362	-109.30754999999999	-0.8865499999999429	-0.09014999999999418	87.45595000000003	-1.4856499999999642	-0.9363499999999476	-0.2915500000000293	-0.4890500000000202	-1.0296499999999469	-1.175450000000069			-21.125149999999962		-1.5255499999999529		-24.853250000000003	-86.36695000000009	-1.490350000000035	-0.3051499999999123	-38.52355		35.29685000000006	-1.825050000000033	-1.2725500000000238	18.87435000000005	1.047550000000001	103.25475000000006	-0.3210500000000138	56.62085000000013	78.07095000000004	-91.41845	-18.095550000000003	-58.93335000000002	-1.628349999999955	-58.42104999999992		12.373950000000036	-109.13954999999999
-0.9019500000000562	-1.1671499999999924	-87.45315000000005		-0.8346500000000106	9.315650000000005		-56.73045000000002	-0.9057500000000118	-109.29914999999994	-0.8737499999999727	-0.008950000000027103	87.47055	-1.466350000000034	-0.9234500000000025	-0.27044999999998254	-0.4790500000000293	-0.9913500000000113	-1.1610500000000457			-20.13715000000002		-1.4821499999999332		-24.765249999999924	-85.49045000000001	-1.478050000000053	-0.26824999999996635	-38.34884999999997		35.75644999999997	-1.8190499999999474	-1.2542499999999563	19.744850000000042	1.4649500000000444	103.26755000000003	-0.2512500000000273	57.76814999999999	78.08415000000002	-91.41105000000005	-18.06605000000002	-57.46294999999998	-1.618949999999927	-58.41215		12.391450000000077	-109.12165000000005
-0.8917500000000018	-1.1390499999999975	-87.11824999999999		-0.7743500000000267	9.323750000000018		-54.90955000000008	-0.8935500000000047	-109.2884499999999	-0.8417499999999336	-0.0023500000000922228	87.49474999999995	-1.4474500000000035	-0.9010499999999411	-0.2552500000000464	-0.4643499999999676	-0.9719499999999925	-1.1188500000000658			-20.120349999999917		-1.4712499999999409		-24.748949999999923	-85.47475000000009	-1.462350000000015	-0.2591499999999769	-37.52555000000007		36.779750000000035	-1.8105500000000347	-1.2469499999999698	20.40605000000005	1.5701500000000124	103.28645000000006	-0.23515000000008968	57.777150000000006	78.52085	-91.23615000000007	-18.009950000000003	-57.44264999999996	-1.6012499999999363	-58.39924999999994		12.546249999999986	-109.10225000000003
-0.8715499999999565	-1.1279500000000553	-87.04665		-0.7425500000000511	9.337150000000065		-52.093849999999975	-0.8790500000000065	-109.18634999999995	-0.7967499999999745	0.005549999999971078	96.57264999999995	-1.4353499999999713	-0.8924499999999398	-0.23324999999999818	-0.460550000000012	-0.9476499999999533	-1.1041500000000042			-20.098449999999957		-1.4304499999999507		-24.636049999999955	-84.45445000000007	-1.4457500000000891	-0.1844499999999698	-36.68505000000005		38.65375000000006	-1.8029500000000098	-1.237549999999942	22.71905000000004	1.5846500000000106	106.20675000000006	-0.2065500000001066	59.30315000000007	80.14645000000007	-90.37275	-17.80415000000005	-57.43025	-1.5851499999999987	-57.59944999999993		12.556350000000066	-109.04345
-0.860149999999976	-1.1086500000000115	-86.79735000000005		-0.7126500000000533	9.422750000000065		-51.20715000000007	-0.8686500000000024	-109.15974999999992	-0.707749999999919	1.110050000000001	97.98604999999998	-1.4198499999999967	-0.8803499999999076	-0.2106499999999869	-0.420949999999948	-0.8627500000000055	-1.0590500000000702			-18.49294999999995		-1.4171499999999924		-23.215149999999994	-84.43815000000006	-1.4362500000000864	-0.13924999999994725	-35.449250000000006		39.32785000000001	-1.7962499999999864	-1.2010500000000093	22.736049999999977	1.7451500000000806	106.22815000000003	-0.19155000000000655	61.46015	80.51395000000002	-90.35625000000005	-17.11495000000002	-57.403549999999996	-1.5570500000000038	-57.19094999999993		13.59755000000007	-108.94035000000008
-0.828049999999962	-1.0949500000000398	-86.59235000000001		-0.7004500000000462	10.340850000000046		-51.11755000000005	-0.8459500000000162	-109.14774999999997	-0.6260499999999638	1.1326500000000124	101.06605000000002	-1.4083500000000413	-0.870049999999992	-0.17804999999998472	-0.3743499999999358	-0.8545500000000175	-1.0369500000000471			-18.48135000000002		-1.40625		-21.522049999999922	-84.41865000000007	-1.413150000000087	-0.11635000000001128	-35.43915000000004		39.80615	-1.7865500000000338	-1.1935499999999593	25.084349999999972	1.9512500000000728	106.2849500000001	-0.16575000000000273	63.77035000000012	80.75295000000006	-90.32385	-16.465350000000058	-57.00045	-1.5473499999999376	-57.17104999999992		13.634149999999977	-108.83165000000008
-0.7899499999999762	-1.0745500000000447	-86.58524999999997		-0.6895500000000538	10.400250000000028		-50.95015000000001	-0.8292500000000018	-109.06795	-0.5803499999999531	1.1898499999999785	101.13075000000003	-1.3932499999999663	-0.8574499999999716	-0.1642500000000382	-0.3337500000000091	-0.8450500000000147	-1.0117500000000064			-18.253150000000005		-1.397049999999922		-20.643049999999903	-84.22555	-1.4004500000000917	-0.09944999999993342	-35.41835000000003		40.47685000000001	-1.7773499999999558	-1.178350000000023	26.974849999999947	1.9607500000000755	110.90395000000001	-0.12465000000008786	63.791250000000105	87.46474999999998	-90.30725000000007	-16.437850000000026	-56.02655000000004	-1.5357499999998936	-57.161749999999984		13.69455000000005	-108.23955000000001
-0.7806500000000369	-1.060950000000048	-86.57114999999999		-0.6546500000000606	10.664750000000026		-50.324550000000045	-0.8129500000000007	-109.0574499999999	-0.5717499999999518	1.3886499999999842	107.34624999999994	-1.3796499999999696	-0.8496499999999969	-0.13705000000004475	-0.3033500000000231	-0.8377500000000282	-0.9905499999999847			-17.710550000000012		-1.3894500000000107		-19.176649999999995	-83.0000500000001	-1.389850000000024	-0.06494999999995343	-34.89465000000007		41.057950000000005	-1.76724999999999	-1.1628500000000486	28.48815000000002	1.9685500000000502	112.17345	-0.0351500000000442	65.6164500000001	87.47645	-89.72275000000002	-16.41515000000004	-55.744350000000054	-1.5246499999999514	-57.15344999999991		14.40255000000002	-108.06045000000006
-0.7595499999999902	-1.0430499999999938	-86.35825		-0.6436500000000933	10.674150000000054		-50.30624999999998	-0.7921499999999924	-109.03884999999991	-0.5584499999999935	1.6450499999999693	107.37625000000003	-1.364149999999995	-0.8384499999999662	-0.11824999999998909	-0.28255000000001473	-0.7938500000000204	-0.970450000000028			-17.692049999999995		-1.3405500000000075		-18.68214999999998	-82.9914500000001	-1.3807500000000346	-0.002549999999928332	-33.63155000000006		42.088250000000016	-1.7616500000000315	-1.124149999999986	28.511750000000006	2.0186500000000933	112.68205	-0.0005500000000893124	65.72345000000007	87.63045	-87.86315000000002	-16.324550000000045	-55.70685000000003	-1.5088499999999385	-57.146349999999984		14.425050000000056	-107.98835000000008
-0.7438499999999522	-0.9877500000000055	-85.82844999999998		-0.6021500000000515	10.701450000000023		-49.99734999999998	-0.7750499999999647	-108.99124999999992	-0.5104499999999916	2.026650000000018	109.18375000000003	-1.343849999999975	-0.8163499999999431	-0.07775000000003729	-0.26774999999997817	-0.78774999999996	-0.9480499999999665			-17.393050000000017		-1.3283500000000004		-18.644049999999993	-82.61255000000006	-1.360050000000001	0.8644500000000335	-33.623950000000036		42.10985000000005	-1.7503500000000258	-1.0987499999999955	30.248649999999998	2.2188500000000886	112.69095000000004	0.4019499999999425	67.03955000000008	87.88305000000003	-87.80075	-16.151450000000068	-54.612750000000005	-1.4714500000000044	-57.132549999999924		15.688250000000039	-107.76905
-0.7267500000000382	-0.960550000000012	-85.05135000000007		-0.5437500000000455	10.719350000000077		-49.852550000000065	-0.756650000000036	-108.7834499999999	-0.4907499999999345	2.2190499999999247		-1.3278500000000122	-0.8022499999999582	-0.06495000000006712	-0.24244999999996253	-0.7191500000000133	-0.9341500000000451			-16.534449999999993		-1.2940499999999702		-18.526250000000005	-82.01515000000006	-1.341949999999997	0.8975500000000238	-31.19195000000002		44.172950000000014	-1.7394500000000335	-1.072149999999965	33.382150000000024	2.2839500000000044	112.70645000000002	0.41744999999991705	67.05004999999994	88.32925	-87.17314999999996	-15.88085000000001	-53.962549999999965	-1.4645499999999174	-56.313549999999964		15.720950000000016	-107.54065000000003
-0.702350000000024	-0.9336500000000569	-85.03904999999997		-0.5302500000000236	11.549650000000042		-49.77825000000007	-0.7430500000000393	-108.54684999999995	-0.4630499999999529	2.673149999999964		-1.298650000000066	-0.7854499999999689	-0.04605000000003656	-0.21984999999995125	-0.6918500000000449	-0.9187500000000455			-16.472849999999994		-1.2667500000000018		-18.003949999999918	-81.9443500000001	-1.31675000000007	0.9056500000000369	-31.18005000000005		44.20365000000004	-1.7254500000000235	-1.0618500000000495	35.11865	2.2949500000000853	113.45474999999999	0.43594999999993433	68.47564999999997	88.98985000000005	-86.64495	-15.763149999999996	-52.68145000000004	-1.452949999999987	-56.30574999999999		15.732650000000035	-107.53185000000008
-0.6843499999999949	-0.9253499999999804	-84.46275000000003		-0.5227500000000873	11.565950000000043		-48.320350000000076	-0.7330500000000484	-108.53444999999999	-0.44394999999997253	2.684349999999995		-1.2612500000000182	-0.7681499999999915	-0.027050000000031105	-0.21404999999992924	-0.6761500000000069	-0.8961500000000342			-16.381649999999922		-1.257949999999937		-17.32695000000001	-81.1780500000001	-1.2983500000000276	0.9139499999999998	-31.168949999999995		44.54555000000005	-1.7172500000000355	-1.0512499999999818	41.40305000000001	2.307450000000017	113.47705000000008	0.5288499999999203	68.48635000000002	93.99655000000007	-86.01465000000007	-15.62684999999999	-52.652150000000006	-1.4353499999999713	-56.29485		16.007350000000088	-107.51864999999998
-0.6617499999999836	-0.8434500000000753	-83.98964999999998		-0.5081500000000005	11.581150000000093		-47.85805000000005	-0.7168500000000222	-108.51634999999999	-0.4348499999999831	2.841450000000009		-1.246150000000057	-0.7600499999999784	-0.007550000000037471	-0.1762499999999818	-0.6442500000000564	-0.8648500000000467			-16.34344999999996		-1.2504500000000007		-17.293849999999907	-80.16215	-1.276550000000043	1.1506500000000415	-27.645050000000083		45.26235000000008	-1.7042500000000018	-1.0269499999999425	43.27615000000003	2.7068500000000313	115.90555000000006	0.8011499999998932	68.85835000000009	94.00725	-85.37635	-15.611050000000091	-52.077549999999974	-1.4224499999999125	-54.36334999999997		16.45225000000005	-107.48485000000005
-0.6383500000000595	-0.8323500000000195	-83.93105000000003		-0.4971500000000333	11.615350000000035		-46.51044999999999	-0.7075499999999693	-108.45564999999999	-0.4187499999999318	3.0391499999999496		-1.2258500000000367	-0.7486499999999978	0.014349999999922147	-0.1682499999999436	-0.5625499999999874	-0.8088500000000067			-12.589849999999956		-1.2381500000000187		-16.688249999999925	-80.15005000000008	-1.2620500000000447	1.1599500000000944	-26.88465000000008		46.19905000000006	-1.6953499999999622	-1.001449999999977	44.98365000000001	2.7704500000000962	119.20215000000007	0.9285499999999729	71.60415	98.45895000000007	-85.36175000000003	-15.339650000000006	-52.064250000000015	-1.3999499999999898	-54.356449999999995		16.462949999999978	-107.05225000000007
-0.6251499999999623	-0.8072500000000673	-83.65885000000003		-0.4842500000000882	12.375350000000026		-45.55865000000006	-0.6894499999999653	-108.39974999999993	-0.406949999999938	3.1898499999999785		-1.2013500000000477	-0.7385499999999183	0.7477499999999964	-0.14075000000002547	-0.5496500000000424	-0.783649999999966			-11.390350000000012		-1.2157499999999573		-16.66764999999998	-80.12365	-1.2270500000000766	1.1690500000000839	-24.889049999999997		46.22115000000008	-1.6838500000000067	-0.9420499999999947	46.02665000000002	2.797450000000026	119.22075000000007	0.9417499999999563	71.61694999999997	100.65454999999997	-84.96154999999999	-15.192650000000071	-50.50345000000004	-1.392949999999928	-54.34145000000001		19.062350000000038	-107.04405000000008
-0.6070499999999583	-0.7923500000000558	-83.48604999999998		-0.44375000000002274	12.394550000000095		-45.530250000000024	-0.6642500000000382	-108.25154999999995	-0.2832499999999527	3.1981499999999414		-1.1876499999999623	-0.7281499999999141	1.0447500000000218	-0.1199500000000171	-0.5318499999999631	-0.7621500000000196			-11.347750000000019		-1.198350000000005		-14.54525000000001	-80.09675000000004	-1.2014500000000226	1.203450000000089	-24.874649999999974		46.73464999999999	-1.6758499999999685	-0.9070500000000266	47.621650000000045	2.8450500000000147	119.23845000000006	1.1600499999999556	72.21175000000005	103.69105000000002	-84.63535000000002	-14.958250000000021	-50.444349999999986	-1.3832499999999754	-54.33375000000001		19.08884999999998	-106.90155000000004
-0.5768500000000358	-0.7776499999999942	-82.99475000000007		-0.3761500000000524	12.421950000000038		-44.111650000000054	-0.6437500000000682	-108.2395499999999	-0.21804999999994834	3.4982499999999845		-1.1686500000000706	-0.7128500000000031	1.1058499999999185	-0.09034999999994398	-0.4887499999999818	-0.7428499999999758			-11.016250000000014		-1.1529499999999189		-14.45474999999999	-79.76905	-1.190650000000005	1.2390500000000202	-24.86435000000006		47.10435000000007	-1.6588500000000295	-0.8954499999999825	48.54205000000002	2.9145500000000766		1.2541499999999814	74.13535000000013	105.89985000000001	-84.62025000000006	-14.945050000000037	-50.424049999999966	-1.3621499999999287	-54.32024999999999		19.103250000000003	-106.82585000000006
-0.561649999999986	-0.72625000000005	-82.63085000000001		-0.2668500000000904	12.795850000000087		-43.83325000000002	-0.6339500000000271	-108.10444999999993	-0.18724999999994907	3.658649999999966		-1.1578500000000531	-0.7014499999999089	1.2413500000000113	-0.05824999999992997	-0.4787499999999909	-0.7323499999999967			-11.003749999999968		-1.139949999999999		-13.797449999999913	-78.70085000000006	-1.1699500000000853	1.625949999999989	-24.088550000000055		47.12845000000004	-1.6506500000000415	-0.8829500000000507	48.888450000000034	3.0902500000000828		1.2639499999999089	79.22635000000002	109.93655000000001	-84.61185	-14.882650000000012	-49.76355000000001	-1.3291499999999132	-53.98994999999991		19.11295000000007	-106.81965000000002
-0.5474500000000262	-0.7123500000000149	-82.25435000000004		-0.25774999999998727	12.804450000000088		-43.82725000000005	-0.6041500000000042	-108.09154999999998	-0.12244999999995798	3.680849999999964		-1.1396499999999605	-0.6875499999999874	1.2504500000000007	-0.024949999999989814	-0.47164999999995416	-0.7175499999999602			-10.806249999999977		-1.1312500000000227		-13.775549999999953	-78.64425000000006	-1.1291500000000951	1.6378500000000713	-19.829050000000052		48.807750000000055	-1.6379500000000462	-0.8538499999999658	49.34185000000002	3.355850000000032		1.548249999999939	80.56495000000007	109.95035000000007	-84.59604999999999	-14.683250000000044	-49.74935000000005	-1.3154499999999416	-50.61354999999992		23.076450000000023	-106.80495000000008
-0.5389499999999998	-0.6914500000000317	-82.10964999999999		-0.24625000000003183	13.858749999999986		-43.82125000000008	-0.5945500000000266	-108.08124999999995	-0.0979499999999689	4.406349999999975		-1.0964500000000044	-0.6730499999999893	1.2677499999999782	-0.015350000000012187	-0.4330499999999802	-0.6863500000000613			-10.795849999999973		-1.1103499999999258		-13.268550000000005	-78.29465000000005	-1.1142500000000837	1.648149999999987	-17.03404999999998		48.82235000000003	-1.6297499999999445	-0.839650000000006	55.68214999999998	3.456350000000043		1.5594499999999698	84.19445000000007	110.77335000000005	-83.99874999999997	-14.363650000000007	-49.734950000000026	-1.3056499999999005	-48.03895		25.272950000000037	-106.63305000000003
-0.5103500000000167	-0.6527500000000828	-82.09755000000007		-0.23775000000000546	13.872749999999996		-42.314250000000015	-0.5730499999999665	-107.90544999999997	-0.0535499999999729	5.091749999999934		-1.0468500000000631	-0.6539500000000089	1.2814499999999498	-0.003249999999979991	-0.426050000000032	-0.6483500000000504			-8.646849999999972		-1.0812499999999545		-11.974949999999922	-78.18635000000006	-1.093650000000025	1.8492499999999836	-15.597849999999994		48.85815000000002	-1.6149500000000216	-0.8203499999999622	57.09984999999995	3.9041500000000724		1.5785499999999502	89.33695	115.27535	-83.50895000000003	-14.178550000000087	-49.28735000000006	-1.2811499999999114	-48.02724999999998		25.282950000000028	-106.43915000000004
-0.4928499999999758	-0.6165500000000748	-82.07825000000003		-0.20425000000000182	13.956750000000056		-42.294050000000084	-0.555150000000026	-107.39864999999998	-0.04594999999994798	5.388149999999996		-1.0308499999999867	-0.6426500000000033	1.2954499999999598	0.0072499999999990905	-0.41755000000000564	-0.6393500000000358			-8.614550000000008		-1.065650000000005		-7.719449999999938	-77.40065000000004	-1.0811500000000933	1.8568500000000085	-15.012950000000046		50.66435000000001	-1.591450000000009	-0.7878500000000486	57.94545000000005	3.9462500000000773		1.592049999999972	89.54945000000009	115.70135000000005	-83.18444999999997	-14.035850000000096	-49.26464999999996	-1.2612499999999045	-47.75384999999994		25.305450000000064	-106.31425000000002
-0.47384999999997035	-0.6081500000000233	-81.93385		-0.13904999999999745	13.964350000000081		-41.67195000000004	-0.5296500000000606	-107.31444999999997	-0.034049999999979264	5.400849999999991		-1.0208499999999958	-0.6292499999999563	1.4504499999999325	0.42124999999998636	-0.359450000000038	-0.6071500000000469			-8.29894999999999		-1.0570500000000038		-7.555049999999937	-76.86835000000008	-1.0474500000000262	2.302650000000085	-15.001050000000077		51.37975000000006	-1.5828500000000076	-0.7680500000000166	57.972849999999994	4.145150000000058		1.7230499999999438			-83.01324999999997	-14.015750000000025	-48.78875000000005	-1.2496499999999742	-47.275049999999965		25.324050000000057	-106.29935
-0.4606499999999869	-0.5922500000000355	-81.29145000000005		-0.11925000000007913	13.983249999999998		-41.648649999999975	-0.5160500000000638	-107.27134999999998	-0.00544999999999618	5.430549999999926		-0.993349999999964	-0.6181500000000142	1.7650499999999738	2.1191499999999905	-0.3515499999999747	-0.5966500000000678			-8.276049999999941		-1.0308499999999867		-7.53895	-76.82745	-1.0376500000000988	2.3096500000000333	-14.990650000000073		51.45265000000006	-1.5748499999999694	-0.7414499999999862	62.804250000000025	4.785250000000019		1.8247499999999945			-81.30425000000002	-12.908050000000003	-48.16975000000002	-1.2386499999998932	-47.262249999999995		25.33755000000008	-105.71895000000006
-0.444150000000036	-0.5710500000000138	-80.79615000000001		-0.10604999999998199	13.995850000000019		-41.61385000000007	-0.4886500000000069	-107.26384999999993	1.5218500000000859	5.8791499999999814		-0.9805499999999938	-0.601949999999988	1.9200499999999465	2.1312500000000227	-0.2584500000000389	-0.5644499999999653			-7.48804999999993		-1.0145499999999856		-6.752749999999992	-76.69965000000002	-1.0203500000000076	2.317350000000033	-14.972650000000044		51.92835000000002	-1.5659500000000435	-0.7182500000000118	64.17094999999995	4.798850000000016		1.922649999999976			-79.25284999999997	-12.869050000000016	-47.33704999999998	-1.2284499999999525	-45.67075		26.417050000000017	-105.71035000000006
-0.41295000000002346	-0.5600500000000466	-80.36305000000004		-0.09325000000001182	14.247450000000072		-40.95805000000007	-0.46595000000002074	-107.2440499999999	2.768950000000018	5.8931499999999915		-0.9624499999999898	-0.589650000000006	2.007849999999962	2.52355	-0.24935000000004948	-0.5373500000000604			-7.476350000000025		-0.9930499999999256		-6.108649999999898	-76.69305000000008	-0.9862500000000409	2.3304500000000417	-14.958050000000071		53.530250000000024	-1.5578500000000304	-0.694849999999974	66.29724999999996	4.810550000000035		2.096049999999991			-77.71024999999997	-11.62155000000007	-47.32065	-1.2149499999999307	-45.656549999999925		26.435050000000047	-105.70315000000005
-0.39715000000001055	-0.5359500000000708	-80.19975		-0.07195000000001528	17.988650000000007		-40.074749999999995	-0.4549500000000535	-107.14644999999996	2.8743500000000495	6.173349999999914		-0.9188500000000204	-0.5724500000000035	2.013849999999934	3.1429500000000417	-0.23995000000002165	-0.5064499999999725			-6.758449999999925		-0.9823499999999967		-6.073949999999968	-76.67655000000002	-0.9772500000000264	2.3380500000000666	-14.039650000000051		53.747749999999996	-1.5485499999999774	-0.6870499999999993	67.03215	4.820250000000101		2.1050500000000056			-76.98985000000005	-11.489450000000033	-47.25395000000003	-1.201249999999959	-45.63414999999998		26.44754999999998	-105.69385
-0.356049999999982	-0.4466499999999769	-80.09355000000005		0.0414499999999407	17.996950000000083		-40.03245000000004	-0.42714999999998327	-107.13234999999997	3.403750000000059	6.188350000000014		-0.9041499999999587	-0.5521499999999833	2.0321500000000015	3.17005000000006	-0.23395000000004984	-0.4585500000000593			-6.723349999999982		-0.9648499999999558		-5.924749999999904	-75.69145000000003	-0.8960500000000593	2.352950000000078	-13.84005000000002		54.07325000000003	-1.5401500000000397	-0.6460499999999456	70.22704999999996	5.008650000000102		2.158849999999916			-76.96285	-11.447550000000092	-46.30404999999996	-1.1788499999998976	-43.96505000000002		26.463950000000068	-105.61495000000002
-0.34114999999997053	-0.43785000000002583	-79.86765000000003		0.050049999999941974	18.016050000000064		-39.967050000000086	-0.41714999999999236	-107.10564999999997	4.0577500000000555	6.361149999999952		-0.8533499999999776	-0.5380499999999984	2.050149999999917	3.470649999999978	-0.2249500000000353	-0.4405500000000302			-6.665049999999951		-0.9470499999999902		-4.066149999999993	-75.66885000000002	-0.8884500000000344	2.4594500000000608	-13.232050000000072		54.09125000000006	-1.5218499999999722	-0.6237499999999727	76.02134999999998	5.021749999999997		2.177249999999958			-76.91775000000007	-10.967449999999985	-46.00755000000004	-1.1531499999999824	-42.82294999999999		27.149850000000015	-105.49234999999999
-0.32704999999998563	-0.40695000000005166	-79.72405000000003		0.4061499999999114	18.035550000000057		-38.76525000000004	-0.38515000000006694	-106.94554999999991	4.418549999999982	6.457049999999981		-0.8268500000000358	-0.5255499999999529	2.320049999999924	3.486250000000041	-0.16165000000000873	-0.38724999999999454			-6.358949999999936		-0.8950499999999693		-3.52254999999991	-73.66925000000003	-0.8722500000000082	2.465750000000071	-9.533549999999991		54.60284999999999	-1.5057500000000346	-0.6050500000000056	77.37474999999995	5.043450000000007		2.352649999999926			-76.71834999999999	-10.557050000000004	-45.060749999999985	-1.1406499999999369	-42.80594999999994		27.161950000000047	-105.37155000000007
-0.3131500000000642	-0.3663500000000113	-79.51655000000005		0.41564999999991414	20.468250000000012		-37.79354999999998	-0.36855000000002747	-106.93414999999993	4.433650000000057	6.873049999999921		-0.8003499999999804	-0.4965499999999565	2.5323499999999513	3.5100499999999784	-0.15245000000004438	-0.3515499999999747			-5.749849999999924		-0.8783499999999549		-3.5135500000000093	-73.27935000000002	-0.8603500000000395	2.532950000000028	-8.06574999999998		54.67285000000004	-1.4972500000000082	-0.5873500000000149	77.95585000000005	5.373850000000061		2.3808499999998958			-76.68934999999999	-10.460250000000087	-45.051450000000045	-1.1296499999999696	-42.790250000000015		27.19335000000001	-105.23995000000002
-0.30195000000003347	-0.3473500000000058	-79.11595		0.5996499999999969	20.49115000000006		-37.00105000000008	-0.35474999999996726	-106.91154999999992	4.624750000000063	7.875549999999976		-0.7895499999999629	-0.4808499999999185	2.719249999999988	3.53895	-0.13374999999996362	-0.3278500000000122			-5.737549999999942		-0.8679499999999507		-1.9853499999999258	-73.21345000000008	-0.8410499999999956	2.798550000000091	-8.052549999999997		55.74185	-1.4871500000000424	-0.533649999999966	83.44475	5.472550000000069		2.637149999999906			-75.00395000000003	-10.312750000000051	-45.04345000000001	-1.1031499999999141	-41.513649999999984		27.214650000000006	-105.22495000000004
-0.28624999999999545	-0.33445000000006075	-78.85755000000006		0.6100500000000011	21.451450000000023		-36.98115000000007	-0.3435500000000502	-106.88405	4.786950000000047	8.165149999999926		-0.7267500000000382	-0.4643499999999676	2.8752499999999372	3.5508499999999685	-0.12125000000003183	-0.2916500000000042			-5.720550000000003		-0.8516499999999496		-1.98174999999992	-72.71705000000009	-0.8255500000000211	2.8100500000000466	-7.73154999999997		55.758050000000026	-1.4778499999999894	-0.5012500000000273	85.08055000000002	6.4730500000000575		2.6642499999999245			-74.99305000000004	-7.533250000000066	-45.03165000000001	-1.0925499999999602	-41.505449999999996		28.466549999999984	-105.21564999999998
-0.27035000000000764	-0.3236500000000433	-78.08254999999997		0.6199500000000171	21.463750000000005		-36.94254999999998	-0.31884999999999764	-106.54994999999997	4.798049999999989	8.217449999999985		-0.7052499999999782	-0.43594999999993433	2.8832499999999754	3.570850000000064	-0.011750000000006366	-0.24945000000002437			-5.698849999999993		-0.831450000000018		-1.9789499999999407	-72.70765000000006	-0.8148500000000922	2.847849999999994	-7.718650000000025		56.12985000000003	-1.4650500000000193	-0.48614999999995234	88.33984999999996	6.987350000000106		2.7518499999999904			-74.96725000000004	-7.4788500000000795	-44.914049999999975	-1.0740499999999429	-41.49815000000001		29.448350000000005	-104.87464999999997
-0.25835000000006403	-0.28245000000003984	-77.89525000000003		0.6322499999999991	21.477550000000065		-36.66685000000007	-0.3016499999999951	-106.53764999999999	4.80295000000001	8.288649999999961		-0.6765500000000202	-0.4223499999999376	2.894149999999968	3.7115499999999884	1.0473500000000513	-0.20725000000004457			-5.630149999999958		-0.8206500000000005		-1.975949999999898	-72.69515000000001	-0.7668500000000904	2.8561500000000706	-6.872349999999983		57.500350000000026	-1.456549999999993	-0.47014999999998963	88.93095000000005	7.036450000000059		2.769149999999968			-74.25504999999998	-6.599450000000047	-44.906349999999975	-1.063449999999989	-41.48725000000002		29.45965000000001	-104.82575000000008
-0.2288499999999658	-0.2695499999999811	-77.87845000000004		0.9583499999999958	23.177650000000085		-35.70415000000003	-0.28274999999996453	-106.53054999999995	5.44825000000003	8.297050000000013		-0.6446500000000697	-0.4126499999999851	3.153950000000009	4.2967499999999745	1.0607499999999845	-0.19415000000003602			-5.164850000000001		-0.795949999999948		-1.972949999999969	-72.50395000000003	-0.7433500000000777	3.0169500000000653	-4.008350000000064		57.512050000000045	-1.4454500000000507	-0.4565499999999929	89.40724999999998	7.581750000000056		2.7792499999999336			-73.50615000000005	-6.4375499999999874	-43.74154999999996	-1.0450499999999465	-41.376049999999964		29.479850000000056	-104.79915000000005
-0.21604999999999563	-0.24455000000000382	-77.69425000000001		1.1444500000000062	23.365650000000073		-34.86585000000002	-0.2711500000000342	-106.51654999999994	5.466750000000047	8.541849999999954		-0.5670499999999947	-0.40354999999999563	3.3405500000000075	4.33605	1.2868499999999585	-0.18205000000000382			-5.156650000000013		-0.7859499999999571		-1.9701499999999896	-72.14005000000009	-0.7135500000000548	3.0297500000000355	-3.996250000000032		57.64065000000005	-1.435950000000048	-0.42934999999999945	92.74204999999995	7.808950000000095		2.7898500000000013			-73.49625000000003	-6.283050000000003	-43.72715000000005	-1.0274499999999307	-40.05574999999999		31.07065	-104.76594999999998
-0.20114999999998417	-0.1844500000000835	-77.24575000000004		1.1519499999999425	24.739750000000072		-34.84315000000004	-0.25605000000007294	-106.50214999999992	5.536550000000034	8.68565000000001		-0.5320500000000266	-0.3807499999999209	3.3476499999999305	4.363249999999994	1.2930499999999938	-0.1704499999999598			-1.984550000000013		-0.767949999999928		-1.9674499999999853	-71.24015000000009	-0.6953500000000759	3.0425500000000056	-3.976150000000075		58.681350000000066	-1.424250000000029	-0.41525000000001455	96.69164999999998	8.81415000000004		2.8014499999999316			-73.04435000000001	-6.108150000000023	-42.56325000000004	-1.00324999999998	-40.04804999999999		31.09915000000001	-104.75305000000003
-0.1742500000000291	-0.17025000000001	-76.94425000000001		1.1706499999999096	26.40835000000004		-34.30235000000005	-0.21895000000006348	-106.41734999999994	5.720450000000028	8.833049999999957		-0.5109499999999798	-0.3704500000000053	3.505149999999958	4.490850000000023	2.074049999999943	-0.12864999999999327			-1.980950000000007		-0.7570499999999356		-1.9645499999999174	-71.23155000000008	-0.6810500000000275	3.5033500000000686	-3.240750000000048		58.695749999999975	-1.4166500000000042	-0.3662500000000364	96.90785000000005	8.830050000000028		3.110349999999926			-72.20175000000006	-5.069850000000088	-42.549150000000054	-0.9802499999999554	-40.036449999999945		31.12575000000004	-104.72334999999998
-0.16465000000005148	-0.14134999999998854	-76.87225000000001		1.1816499999999905	26.68405000000007		-33.92475000000002	-0.19894999999996799	-106.23055	6.366750000000025	9.498749999999973		-0.4749500000000353	-0.3614499999999907	3.61405000000002	4.529049999999984	2.355350000000044	-0.10834999999997308			-1.977649999999926		-0.740949999999998		-1.9616499999999633	-71.21805000000006	-0.6599500000000944	3.5093500000000404	-3.2252500000000737		59.15115000000003	-1.404549999999972	-0.353650000000016	96.97694999999999	9.682150000000092		3.1939499999999725			-70.79034999999999	-5.044849999999997	-42.54084999999998	-0.9567499999999427	-40.01234999999997		31.63945000000001	-104.71145000000001
-0.11294999999995525	-0.1301500000000715	-76.85464999999999		1.1968499999999267	26.69405000000006		-33.89465000000007	-0.18905000000006567	-106.1919499999999	7.920550000000048	9.511750000000006		-0.42565000000001874	-0.35084999999992306	3.6216499999999314	6.264650000000074	2.36405000000002	-0.07105000000001382			-1.9744499999999334		-0.7210499999999911		-1.958949999999959	-71.21125000000006	-0.6518500000000813	3.5157500000000255	-1.9864499999999907		60.058250000000044	-1.3845499999999902	-0.3221499999999651	97.47035000000005	9.719050000000038		3.560549999999921			-70.54515000000004	-5.0157500000000255	-42.07675000000006	-0.9463499999999385	-39.654249999999934		31.652150000000006	-104.05055000000004
-0.0935500000000502	-0.0875500000000784	-76.66364999999996		1.2640499999999975	26.896749999999997		-33.83685000000003	-0.12745000000006712	-106.16854999999998	8.058150000000069	9.745349999999917		-0.3938500000000431	-0.33714999999995143	3.6303500000000213	6.331549999999993	2.503349999999955	-0.04034999999998945			-1.9715499999999793		-0.6934499999999844		-1.9560500000000047	-71.20365000000004	-0.6185500000000275	3.5374500000000353	-1.9834500000000617		60.64605000000006	-1.3744500000000244	-0.3154499999999416	97.79605000000004	9.84235000000001		3.574449999999956			-67.89395000000002	-4.819550000000049	-42.05664999999999	-0.9266499999999951	-38.95654999999999		31.663350000000037	-103.98085000000003
-0.0798499999999649	-0.02575000000001637	-76.48815000000002		1.3681500000000142	28.23995000000002		-32.42045000000007	-0.11795000000006439	-106.07344999999998	9.229150000000004	10.392949999999928		-0.30045000000006894	-0.32494999999994434	3.6484500000000253	6.348150000000032	2.9896499999999833	-0.009250000000065484			-1.968650000000025		-0.6718499999999494		-1.953049999999962	-69.4194500000001	-0.5895500000000311	3.7720500000000357	-1.9807500000000573		62.05124999999998	-1.3515499999999747	-0.3015500000000202	99.01644999999996	10.360950000000003		3.5894499999999425			-67.43534999999997	-1.9551500000000033	-41.53814999999997	-0.9159499999999525	-38.94814999999994		35.00465000000008	-103.92255
-0.06394999999997708	0.011449999999967986	-76.24945000000002		1.6687499999999318	28.257850000000076		-31.000350000000026	-0.10514999999998054	-106.04804999999999	9.339650000000006	10.563649999999939		-0.284650000000056	-0.3039499999999862	3.660349999999994	6.573350000000005	3.4865499999999656	1.161049999999932			-1.9654499999999189		-0.6616500000000087		-1.9501500000000078	-69.40365000000008	-0.5693500000000995	3.7961500000000115	-1.9783499999999776		63.231550000000084	-1.3244499999999562	-0.2627499999999827	101.40295000000003	10.807750000000055		3.5947499999999764			-67.42545000000007	-1.9429499999999962	-41.52634999999998	-0.9050499999999602	-38.937149999999974		35.01805000000002	-103.90655000000004
-0.05195000000003347	0.30454999999994925	-76.11075000000005		1.6806500000000142	28.274650000000065		-27.475850000000037	-0.07524999999998272	-106.02945	9.554650000000038	10.578849999999989		-0.25644999999997253	-0.2792499999999336	3.6736499999999523	6.639549999999986	3.652349999999956	1.442450000000008			-1.9624499999999898		-0.6148499999999331		-1.9469499999999016	-68.68355000000008	-0.5567500000000791	3.891750000000002	-1.9758500000000367		65.58325000000002	-1.3142500000000155	-0.19155000000000655	101.42375000000004	10.957250000000045		3.755149999999958			-66.23885000000007	-1.9364500000000362	-41.50644999999997	-0.8763500000000022	-34.39184999999998		35.026050000000055	-103.82635000000005
-0.02584999999999127	0.4572499999999309	-74.69934999999998		1.8515499999999747	28.29085000000009		-26.622150000000033	-0.06034999999997126	-105.9220499999999	9.979850000000056	10.899549999999977		-0.22345000000007076	-0.26604999999995016	3.894649999999956	9.225549999999998	3.6594499999999925	1.4572499999999309			-1.9590499999999338		-0.594449999999938		-1.9438499999999976	-68.65325000000007	-0.5398500000000013	3.9110500000000457	-1.9732500000000073		66.06245000000001	-1.297550000000001	-0.16364999999996144	117.67565000000002	11.650250000000028		3.762649999999894			-66.22165000000007	-1.9287500000000364	-41.48434999999995	-0.8634499999999434	-34.38405		35.036350000000084	-103.15245000000004
-0.012150000000019645	0.47794999999996435	-74.68905000000007		1.9796499999999924	30.685050000000047		-20.679750000000013	-0.041950000000042564	-105.86794999999995	9.991950000000088	11.854449999999929		-0.143950000000018	-0.24545000000000528	4.15644999999995	9.292950000000019	3.67145000000005	1.574549999999931			-1.9559499999999161		-0.5816499999999678		-1.9403499999999667	-66.7038500000001	-0.49995000000001255	4.168450000000007	-1.9707500000000664		67.75824999999998	-1.2868499999999585	-0.15385000000003402	117.72564999999997	12.646850000000086		3.8860499999999547			-64.67394999999999	-1.922550000000001	-41.44105000000002	-0.8380499999999529	-33.54284999999993		35.04815000000008	-103.14615000000003
0.005549999999971078	0.811649999999986	-74.67804999999998		2.1081499999999096	30.695050000000037		-19.046749999999975	0.7563499999999976	-105.85904999999991	10.002550000000042	11.863650000000007		-0.11445000000003347	-0.2347499999999627	4.233150000000023	9.35145	4.268550000000005	1.6010499999999865			-1.952350000000024		-0.5378499999999349		-1.9369499999999107	-66.56005000000005	-0.48985000000004675	4.17775000000006	-1.968150000000037		68.25285000000008	-1.2775500000000193	-0.1360499999999547	118.98985000000005	13.194850000000088		4.29564999999991			-63.30365000000006	-1.9141500000000633	-41.15165000000002	-0.8252499999999827	-32.58364999999992		38.84694999999999	-103.13435000000004
0.5741500000000315	0.8202499999999873	-74.11435000000006		2.122949999999946	31.048850000000016		-18.26705000000004	0.7692499999999427	-105.84114999999997	10.171850000000063	12.105249999999955		-0.09834999999998217	-0.2085499999999456	4.2424499999999625	9.434750000000008	4.277550000000019	2.26724999999999			-1.948949999999968		-0.5140499999999975		-1.9335499999999683	-66.06385	-0.47565000000008695	4.188950000000091	-1.9655500000000075		70.12684999999999	-1.253150000000005	-0.115949999999998		13.219050000000038		4.317449999999894			-63.292550000000006	-1.9022500000000946	-40.36455000000001	-0.8104499999999462	-32.54525000000001		38.86635000000001	-103.12594999999999
0.585550000000012	0.8316499999999678	-73.80624999999998		2.145149999999944	31.37035000000003		-18.171749999999975	0.9702499999999645	-105.83474999999999	10.181950000000029	12.322149999999965		-0.07635000000004766	-0.18704999999999927	4.393349999999941	9.628350000000069	4.295749999999998	2.4998500000000377			-1.945449999999937		-0.4992499999999609		-1.9299499999999625	-64.56055000000003	-0.43524999999999636	4.1956500000000005	-1.962850000000003		72.90764999999999	-1.2446499999999787	-0.08635000000003856		13.750150000000076		4.660249999999905			-63.16705000000002	-1.8943500000000313	-39.49885000000006	-0.7920499999999038	-32.530149999999935		38.96105	-103.11745000000008
0.8838499999999385	0.8405500000000075	-73.72614999999996		2.2897499999999127	33.33115000000009		-14.738550000000032	1.3269500000000107	-105.74354999999991	10.315249999999992	12.689250000000015		-0.028450000000020736	-0.1722499999999627	4.409649999999942	9.770750000000021	4.307350000000042	2.5472499999999627			-1.9417499999999563		-0.49034999999992124		-1.9260499999999183	-64.24515000000008	-0.42555000000004384	4.345950000000016	-1.9602499999999736		73.41795000000002	-1.2382499999999936	-0.05134999999995671		15.052450000000022		4.679149999999936			-60.80965000000003	-1.8786499999999933	-39.42965000000004	-0.7456499999999551	-29.66115000000002		40.49745000000007	-102.94024999999999
0.8977499999999736	0.8517499999999245	-72.22755000000006		2.472949999999969	33.391950000000065		-13.704850000000079	1.3556499999999687	-105.50654999999995	11.347350000000006	13.044649999999933		0.434949999999958	-0.14985000000001492	4.438749999999914	10.215450000000033	4.337850000000003	2.649249999999938			-1.9376499999999623		-0.4823499999999967		-1.9222499999999627	-64.23025000000007	-0.4065500000000384	4.356650000000059	-1.9573500000000195		73.44235000000003	-1.2308500000000322	-0.02764999999999418		15.211750000000052		4.693849999999998			-60.79124999999999	-1.84375	-39.08585000000005	-0.7328499999999849	-29.653749999999945		40.50815	-102.93055000000004
1.0051499999999578	1.1194499999999152	-72.20955000000004		2.55824999999993	34.71424999999999		-12.703550000000064	1.5034499999999298	-105.39904999999999	12.175950000000057	13.054149999999936		0.4928499999999758	-0.13744999999994434	4.83114999999998	10.956350000000043	5.898050000000012	2.658149999999978			-1.9337499999999181		-0.4692499999999882		-1.918450000000007	-63.74025000000006	-0.38904999999999745	4.446050000000014	-1.9543499999999767		74.54225000000008	-1.2086500000000342	0.007050000000049295		15.431650000000104		4.8879499999999325			-58.03944999999999	-1.8305500000000166	-39.059150000000045	-0.7213499999999158	-29.40614999999991		40.53985	-102.91065000000003
1.0157500000000255	1.3281499999999369	-72.19315000000006		2.5767499999999472	34.96575000000007		-12.635850000000005	1.5349499999999807	-105.13434999999993	12.37035000000003	13.073750000000018		0.64975000000004	-0.11704999999994925	4.844349999999963	11.17674999999997	5.930849999999964	2.669750000000022			-1.9297500000000127		-0.4450499999999238		-1.9143499999998994	-63.7260500000001	-0.37525000000005093	4.537450000000035	-1.9513500000000477		74.82225000000005	-1.1916499999999814	0.3040499999999611		15.827350000000024		4.949249999999893			-57.35685000000001	-1.7843500000000176	-39.047649999999976	-0.7068499999999176	-29.395549999999957		41.19905000000006	-102.77925000000005
1.0317499999999882	1.588649999999916	-71.82844999999998		2.774349999999913	34.974950000000035		-12.198950000000082	2.0391499999999496	-105.09404999999992	12.39325000000008	13.745649999999955		0.6878500000000258	-0.09964999999999691	4.863749999999982	12.988249999999994	5.960649999999987	2.7174499999999853			-1.9252500000000055		-0.4347500000000082		-1.910349999999994	-63.647350000000074	-0.35665000000005875	4.668549999999982	-1.94825000000003		76.83114999999998	-1.180749999999989	0.6733500000000276		16.046050000000037		5.2209499999999025			-57.34405000000004	-1.7407500000000482	-37.619550000000004	-0.6934499999999844	-27.26215000000002		41.21525000000008	-102.74875000000009
1.045949999999948	1.5975499999999556	-71.29485		2.783450000000016	34.98855000000003		-11.573849999999993	2.077949999999987	-105.08494999999994	12.590649999999982	14.012449999999944		0.8735500000000229	-0.06314999999995052	4.876649999999927	14.179849999999988	6.102250000000026	2.898149999999987			-1.9211500000000115		-0.42124999999998636		-1.903950000000009	-62.29835000000003	-0.32485000000008313	4.67655000000002	-1.944749999999999		76.84905000000003	-1.1618499999999585	0.6904500000000553		16.112550000000056		5.981649999999945			-56.13634999999999	-1.6948500000000877	-37.61085000000003	-0.6653499999999894	-27.17115000000001		48.09555	-102.73565000000008
1.2494500000000244	1.6086500000000115	-70.69785000000002		2.8933499999999412	36.21805000000006		-11.560150000000021	2.4575499999999693	-105.04584999999997	14.313449999999989	14.508949999999913		0.9191499999999451	-0.05385000000001128	4.882650000000012	14.209050000000047	6.1413499999999885	2.914350000000013			-1.9165499999999156		-0.3977499999999736		-1.8971500000000106	-61.4837500000001	-0.3009500000000571	4.988249999999994	-1.9415500000000065		78.69125000000008	-1.1447500000000446	0.8384499999999662		16.212850000000003		6.5549499999999625			-55.91075000000001	-1.680150000000026	-37.60035000000005	-0.6512500000000045	-26.374349999999936		48.10545000000002	-102.69825000000003
1.301150000000007	1.6912499999999682	-69.93135000000007		3.122250000000008	36.23655000000008		-10.900350000000003	2.5544499999999744	-104.9410499999999	14.333950000000073	14.818449999999984		1.0167500000000018	-0.030049999999960164	4.892650000000003	14.218349999999987	6.455749999999966	3.0543499999999995			-1.9124499999999216		-0.3861499999999296		-1.8924499999999398	-61.46575000000007	-0.28605000000004566	5.307150000000092	-1.9379500000000007		79.75905	-1.1266500000000406	0.8548500000000558		16.57585000000006		6.599849999999947			-55.24565000000007	-1.6712499999999864	-37.575450000000046	-0.6300499999999829	-25.66294999999991		48.15944999999999	-102.33575000000008
1.4255500000000438	1.7130499999999529	-69.92015000000004		3.1443499999999176	36.887249999999995		-10.80804999999998	2.566249999999968	-104.92714999999998	14.348550000000046	15.237750000000005		1.177850000000035	-0.014949999999998909	5.1471500000000106	14.67775000000006	6.470950000000016	3.418749999999932			-1.9075500000000147		-0.3479499999999689		-1.8869499999999562	-61.23705000000007	-0.2716500000000224	5.319749999999999	-1.9344500000000835		81.70825000000002	-1.1148500000000467	0.8627500000000055		17.131450000000086		6.632749999999987			-54.42635000000007	-1.6284500000000435	-37.39295000000004	-0.6088499999999613	-25.651250000000005		48.24725000000001	-102.31385
1.4404499999999416	1.8468500000000176	-69.66314999999997		3.21894999999995	38.207050000000095		-10.759850000000029	2.588449999999966	-104.91094999999996	14.557250000000067	15.951649999999972		1.3749500000000126	0.0004500000000007276	5.154949999999985	15.006150000000048	6.481750000000034	3.5105499999999665			-1.902849999999944		-0.31884999999999764		-1.8804499999999962	-61.22455000000002	-0.23395000000004984	5.328750000000014	-1.930749999999989		82.32415000000003	-1.101350000000025	1.0000499999999874		17.15715		6.6420499999999265			-52.11075000000005	-1.6142500000000837	-37.38625000000002	-0.5717499999999518	-25.62914999999998		48.258550000000014	-102.29505000000006
1.4561499999999796	1.8637499999999818	-69.30174999999997		3.322349999999915	38.242450000000076		-8.919750000000022	2.714550000000031	-104.89954999999998	15.115750000000048	16.377449999999953		1.3828499999999622	0.9028500000000577	5.302249999999958	15.030750000000012	7.347449999999981	3.8913499999999885			-1.8972499999999854		-0.3100499999999329		-1.8731500000000096	-61.19845000000009	-0.21315000000004147	5.338550000000055	-1.9268500000000586		82.33775000000003	-1.0768500000000358	1.0135500000000093		17.296950000000038		6.707349999999906			-51.81735000000003	-1.6050500000000056	-36.98865000000001	-0.5619499999999107	-25.49434999999994		65.24734999999998	-102.10305000000005
1.5621499999999742	1.8746499999999742	-69.28944999999999		3.340149999999994	38.25864999999999		-8.838750000000005	2.7407499999999345	-104.85334999999998	15.34495000000004	17.042050000000017		1.4410500000000184	1.026450000000068	5.478949999999941	16.31714999999997	7.443849999999998	3.9037499999999454			-1.8918499999999767		-0.2829499999999143		-1.8668499999999995	-61.13875000000007	-0.16965000000004693	5.66235000000006	-1.9228500000000395		82.60315000000003	-1.051050000000032	1.1369499999999562		17.66495000000009		6.921949999999924			-51.803049999999985	-1.581450000000018	-33.96625000000006	-0.5431499999999687	-25.05804999999998		65.25895000000003	-102.08935000000008
1.5828500000000076	1.9596500000000106	-68.90134999999998		3.499849999999924	41.123750000000086		-7.586350000000039	2.7506499999999505	-104.80914999999993	15.353250000000003	17.05435		1.604249999999979	1.379850000000033	5.4859500000000025	16.800050000000056	8.25165000000004	3.91395			-1.886449999999968		-0.27404999999998836		-1.8570499999999583	-59.34705000000008	-0.14764999999999873	5.909850000000006	-1.9182500000000573		83.13774999999998	-1.0402500000000146	1.1502500000000282		18.12545		6.933149999999955			-50.91674999999998	-1.555150000000026	-33.814449999999965	-0.5337499999999409	-25.04755		65.26795000000004	-102.07455000000004
1.8333499999999958	1.9774499999999762	-68.63504999999998		3.741549999999961	41.25055000000009		-7.378550000000018	2.844249999999988	-104.79784999999993	15.369050000000016	17.664549999999963		1.7882499999999482	1.4591500000000224	5.493650000000002	17.29034999999999	8.29774999999995	3.9889499999999316			-1.8804499999999962		-0.2066499999999678		-1.8471499999999423	-57.333450000000084	-0.13285000000007585	6.156850000000077	-1.9142500000000382		86.33445000000006	-1.0310500000000502	1.1615500000000338		18.164350000000013		6.998749999999973			-50.90274999999997	-1.4974500000000717	-33.77385000000004	-0.5115499999999429	-24.332149999999956		65.29525000000001	-102.02825000000007
1.853650000000016	2.25974999999994	-68.62395000000004		3.749649999999974	41.27155000000005		-6.8439500000000635	3.0439499999999953	-104.77884999999992	15.390150000000062	17.676849999999945		1.8423500000000104	1.4910500000000866	5.595050000000015	17.82415000000003	8.308350000000019	4.011250000000018			-1.8752499999999372		-0.1947499999999991		-1.8401499999999942	-56.75375000000008	-0.10235000000000127	6.23395000000005	-1.9083500000000413		86.34875	-1.0202500000000327	1.370149999999967		18.91725000000008		7.3937499999999545			-50.49275	-1.4250500000000557	-33.76014999999995	-0.4666499999999587	-24.323549999999955		67.24475000000007	-101.04975000000002
2.022550000000024	2.4399499999999534	-68.22995000000003		3.890449999999987	41.807950000000005		-6.7762500000000045	3.066349999999943	-104.49024999999995	15.632749999999987	18.425250000000005		1.9540499999999383	1.899150000000077	5.680250000000001	17.84355000000005	8.846649999999954	4.650049999999965			-1.8693499999999403		-0.18574999999998454		-1.8290499999999383	-56.74105000000009	-0.062250000000062755	6.252950000000055	-1.9034500000000207		87.26015000000007	-1.0121500000000196	1.3812500000000227		18.98745000000008		7.602949999999964			-50.164750000000026	-1.4105500000000575	-33.711149999999975	-0.4572499999999309	-24.31544999999994		67.25414999999998	-101.04375000000005
2.1361500000000433	2.6730499999999893	-67.39324999999997		3.9077499999999645	41.823150000000055		-5.731650000000059	3.0807499999999663	-104.46834999999999	16.068050000000085	18.69864999999993		1.9679499999999734	2.0869500000000016	5.7277500000000146	18.361049999999977	8.860649999999964	4.662349999999947			-1.8631500000000187		-0.1744499999999789		-1.8188499999999976	-56.69225000000006	-0.052850000000034925	6.259850000000029	-1.8983500000000504		87.45605	-0.9960499999999683	1.5391499999999496		19.747150000000033		7.6174499999999625			-50.15305000000001	-1.4009500000000799	-32.21384999999998	-0.4430499999999711	-23.870149999999967		67.26864999999998	-101.03455000000008
2.148649999999975	2.6817499999999654	-67.29835000000003		4.069049999999947	42.64915000000008		-5.0980500000000575	3.1436499999999796	-104.45904999999993	16.175550000000044	18.795549999999935		2.0917499999999336	2.264350000000036	5.735349999999926	19.03215	8.918450000000007	4.709449999999947			-1.8574499999999716		-0.16504999999995107		-1.8092499999999063	-56.66465000000005	-0.04425000000003365	6.536350000000084	-1.8934500000000298		89.06105000000002	-0.960550000000012	1.5478500000000395		19.87065000000007		7.9159499999999525			-50.13435000000004	-1.393850000000043	-32.20124999999996	-0.4081499999999778	-23.35284999999999		67.28135000000009	-101.02855
2.275549999999953	2.6993499999999813	-67.28665000000001		4.093649999999911	45.528650000000084		-4.0051500000000715	3.6459499999999707	-104.30075	17.17915000000005	19.214349999999968		2.2925500000000056	2.2791500000000724	5.745049999999992	19.072450000000003	12.37545	4.87844999999993			-1.8517499999999245		-0.1482499999999618		-1.7925500000000056	-56.652450000000044	-0.012850000000071304	7.2639500000000226	-1.887550000000033		89.07605000000001	-0.950649999999996	1.688350000000014		19.988650000000007		8.242849999999976			-48.86855000000003	-1.3142500000000155	-32.177850000000035	-0.38884999999993397	-22.386649999999918		67.30345	-101.02205000000004
2.6022500000000264	2.7840499999999793	-65.79314999999997		4.11284999999998	45.78385000000003		-3.0902500000000828	3.6536499999999705	-104.07155	17.21474999999998	19.22494999999992		2.3512499999999363	2.6600500000000693	5.778950000000009	20.992349999999988	12.386949999999956	4.891949999999952			-1.8448499999999513		-0.124149999999986		-1.7751499999999396	-56.42845	0.6126499999999169	7.2715500000000475	-1.881650000000036		91.25765000000001	-0.934949999999958	1.857150000000047		20.78245000000004		8.32854999999995			-48.85825	-1.2865500000000338	-31.471149999999966	-0.3541500000000042	-22.154649999999947		72.97575000000006	-101.00845000000004
2.620249999999942	2.9117499999999836	-65.71265000000005		4.320049999999924	45.79565000000002		-1.8630500000000438	3.6922499999999445	-104.06054999999992	18.49885000000006	19.75114999999994		2.4428500000000213	2.686050000000023	6.172349999999938	21.781849999999963	12.795550000000048	5.014249999999947			-1.8368500000000267		-0.10914999999999964		-1.7646499999999605	-56.41005000000007	0.8048499999999876	7.279550000000086	-1.8747500000000628		92.04595000000006	-0.9201500000000351	2.072750000000042		21.718650000000025		8.338649999999916			-47.53505000000007	-1.2088500000000977	-31.462549999999965	-0.34134999999992033	-22.14194999999995		72.98385000000007	-100.56125000000009
2.730850000000032	3.0975499999999556	-65.69965000000002		4.335149999999999	45.80625000000009		-1.8534500000000662	3.761449999999968	-104.03314999999998	21.369950000000017	21.61545000000001		2.486750000000029	2.7837500000000546	6.179849999999988	22.396550000000047	12.804250000000025	5.0549499999999625			-1.8308499999999412		-0.05134999999995671		-1.7488499999999476	-55.62085000000002	0.8904499999999871	7.293650000000071	-1.869450000000029		93.20365000000004	-0.9082499999999527	2.0865499999999884		21.738750000000095		9.704849999999965			-46.99675000000002	-1.1625500000000102	-31.44984999999997	-0.32704999999998563	-22.120249999999942		72.99495000000002	-100.55484999999999
2.741149999999948	3.3468500000000176	-65.48265000000004		4.35024999999996	45.82905000000005		-1.8433499999999867	3.784850000000006	-104.00244999999995	21.770449999999983	21.626750000000015		2.5139500000000226	3.075450000000046	6.7670499999999265	22.437149999999974	12.827350000000024	5.0887500000000045			-1.823849999999993		-0.040849999999977626		-1.7294499999999289	-55.58275000000003	1.1280499999999165	7.30785000000003	-1.8624500000000808		93.99005	-0.9009499999999662	2.09254999999996		22.23135000000002		10.083249999999907			-46.49355000000003	-1.0365500000000338	-31.43655000000001	-0.30624999999997726	-18.60235		73.00575000000003	-100.54615000000001
2.75324999999998	3.360849999999914	-65.31325000000004		4.452649999999949	47.24185		-1.835649999999987	4.111750000000029	-103.99514999999997	22.03404999999998	21.638849999999934		2.530149999999935	3.089650000000006	6.951749999999947	22.44825000000003	13.35164999999995	5.108150000000023			-1.8170499999999947		-0.026149999999915963		-1.705349999999953	-55.5693500000001	1.137149999999906	7.318950000000086	-1.8557500000000573		94.01175	-0.8890499999999975	2.1016499999999496		22.90535		10.238549999999918			-44.29714999999999	-1.0277500000000828	-30.74045000000001	-0.2870499999999083	-18.595050000000015		73.04145000000005	-100.53635000000008
2.7780500000000075	3.3990499999999884	-65.10035000000005		4.560049999999933	49.382850000000076		-1.8282500000000255	4.250749999999925	-103.81574999999998	22.072650000000067	21.650549999999953		2.76724999999999	3.4608500000000504	6.9596500000000106	22.473550000000046	13.372650000000021	5.173649999999952			-1.8108499999999594		-0.005649999999945976		-1.6754499999999553	-55.03475000000003	1.249149999999986	7.329650000000015	-1.8482500000000073		94.82865000000004	-0.8651499999999714	2.139750000000049		23.247850000000085		10.674249999999915			-42.80124999999998	-1.0115500000000566	-30.724749999999972	-0.2749499999999898	-18.585249999999974		78.41785000000004	-100.23415
2.798850000000016	3.4171499999999924	-64.17994999999996		4.590949999999907	49.39605000000006		-1.8229499999999916	4.64104999999995	-103.80824999999993	22.340149999999994	21.706950000000006		2.7815500000000384	3.5646500000000287	7.444349999999986	23.905550000000062	16.947850000000017	5.6437499999999545			-1.8015500000000202		0.3050500000000511		-1.6535499999999956	-54.970050000000015	1.2685500000000047	7.910349999999994	-1.8435500000000502		95.77895000000001	-0.8550500000000056	2.2195500000000266		23.56305000000009		11.105849999999919			-42.79195000000004	-0.9798500000000558	-30.493749999999977	-0.25854999999990014	-18.574250000000006		78.42755	-100.22735
2.8095499999999447	3.630449999999996	-64.00855000000001		4.657849999999939	51.29835000000003		-1.8169500000000198	4.798850000000016	-103.68174999999997	24.525250000000028	23.009450000000015		2.8088500000000067	3.640350000000012	7.585550000000012	24.351750000000038	16.965850000000046	5.670849999999973			-1.7955499999999347		0.6413499999999885		-1.6184499999999389	-54.84315000000004	1.5323499999999513	7.917950000000019	-1.8353500000000622		97.14305000000002	-0.8354500000000371	2.3593499999999494		25.709150000000022		11.42184999999995			-42.77825000000007	-0.9391500000000406	-30.079349999999977	-0.24074999999993452	-18.56295		78.43925000000002	-100.18465000000003
2.888249999999971	3.6385500000000093	-63.965850000000046		4.922050000000013	51.31715000000008		-1.8100500000000466	4.901849999999968	-103.64554999999996	24.53335000000004	23.239049999999907		2.8235499999999547	3.6467499999999973	7.595349999999939	25.361650000000054	16.97614999999996	5.900549999999953			-1.7849499999999807		0.6501500000000533		-1.6058499999999185	-54.536050000000046	1.6270499999999402	7.923550000000091	-1.8295500000000402		98.39505000000008	-0.8179499999999962	2.3784500000000435		26.011150000000043		12.530549999999948			-42.75554999999997	-0.8996500000000651	-29.471149999999966	-0.21984999999995125	-18.55525		78.45585000000005	-100.17225000000008
3.021849999999972	3.7337499999999864	-63.924049999999966		4.9316499999999905	51.34495000000004		-1.8005500000000438	5.055849999999964	-103.63405	24.54365000000007	23.61214999999993		3.0422499999999673	4.253350000000069	7.7459499999999935	25.73395000000005	16.99064999999996	5.912149999999997			-1.7758499999999913		0.6732500000000528		-1.5841499999999087	-54.52355	1.6338499999999385	7.932650000000081	-1.821450000000027		102.42155000000002	-0.8060500000000275	2.39205000000004		26.451450000000023		12.749849999999924			-41.688049999999976	-0.8777499999999918	-27.88964999999996	-0.19204999999999472	-15.407249999999976		78.48805000000004	-99.87105000000008
3.1863499999999476	3.7423499999999876	-63.62385000000006		4.945349999999962	51.363050000000044		-1.791150000000016	5.326649999999972	-103.5298499999999	24.86435000000006	24.641250000000014		3.0649499999999534	4.718250000000012	7.754249999999956	27.54275000000007	18.136150000000043	5.928350000000023			-1.7669499999999516		0.6959500000000389		-1.5650499999999283	-54.2432500000001	1.7559499999999844	7.940650000000005	-1.813250000000039		102.47435000000007	-0.7963499999999613	2.767749999999978		26.670650000000023		13.285649999999919			-39.17025000000001	-0.8502500000000737	-27.77125000000001	-0.17204999999989923	-15.377250000000004		79.28505000000007	-99.86144999999999
3.2652500000000373	3.887650000000008	-63.61125000000004		5.109449999999924	52.116250000000036		-1.7612500000000182	5.339349999999968	-103.4981499999999	25.232250000000022	24.724249999999984		3.1080499999999347	4.9935500000000275	7.768449999999916	27.732050000000072	18.14835000000005	5.945150000000012			-1.7580500000000256		0.8057499999999891		-1.5029499999999416	-53.33585000000005	1.7767499999999927	7.962650000000053	-1.7980499999999893		104.87765000000002	-0.779549999999972	3.006150000000048		26.686250000000086		13.299649999999929			-37.49104999999997	-0.8231500000000551	-27.49955	-0.14314999999999145	-15.053249999999935		79.30265000000009	-99.84945000000005
3.5753499999999576	4.477350000000001	-63.58865000000003		5.3388499999999794	52.131450000000086		-1.7524500000000671	5.347750000000019	-103.49144999999999	25.24464999999998	25.476749999999925		3.2968499999999494	5.021250000000009	7.843049999999948	28.95965000000001	18.15994999999998	5.955849999999941			-1.7502499999999372		0.8479500000000826		-1.4614499999998998	-52.64115000000004	1.8412499999999454	8.046750000000088	-1.787649999999985		104.90314999999998	-0.7668499999999767	3.0397500000000264		27.662050000000022		13.309549999999945			-37.32445000000007	-0.7001500000000078	-27.204950000000053	-0.1283499999999549	-15.044649999999933		79.31335000000001	-99.49734999999998
3.7840499999999793	4.531849999999963	-63.09934999999996		5.621449999999982	53.42345		-1.7255499999999984	5.401650000000018	-103.31134999999995	25.26004999999998	26.007949999999937		3.4597499999999854	5.3241500000000315	8.586849999999913	30.45315000000005	18.173149999999964	6.128649999999993			-1.7421499999999241		0.8832500000000891		-1.4460499999999001	-52.61295000000007	1.856149999999957	8.052850000000035	-1.780550000000062		106.84465	-0.7427500000000009	3.152349999999956		27.679050000000075		13.887249999999995			-36.87385000000006	-0.6773500000000467	-27.19614999999999	-0.1039499999999407	-15.033249999999953		79.33355000000006	-99.49025000000006
4.131150000000048	4.54525000000001	-62.819150000000036		5.6290500000000065	54.36685		-1.7107500000000755	5.642749999999978	-103.28794999999991	25.27494999999999	26.722249999999917		3.4878499999999804	5.345550000000003	8.594650000000001	30.826350000000048	19.99554999999998	6.2517500000000155			-1.7358500000000276		1.232650000000035		-1.3983499999999367	-52.60235	2.2156499999999824	8.414750000000026	-1.7717499999999973		106.86374999999998	-0.7224499999999807	3.1672499999999673		28.771749999999997		14.37054999999998			-36.71645000000001	-0.6676500000000942	-26.794449999999983	-0.07604999999989559	-15.025949999999966		79.39425000000006	-99.48284999999998
4.229349999999954	4.941149999999993	-61.94524999999999		5.645549999999957	54.39695000000006		-1.6995500000000447	5.676349999999957	-103.27194999999995	25.51335000000006	26.74064999999996		3.586149999999975	6.143350000000055	8.62964999999997	32.00585000000001	21.544750000000022	6.882449999999949			-1.726949999999988		1.242050000000063		-1.3581499999999096	-51.66075000000001	2.3329499999999825	8.429250000000025	-1.7628500000000713		107.57625000000007	-0.7060500000000047	3.1787500000000364		29.491250000000036		14.383849999999939			-35.94155000000001	-0.6561500000000251	-26.060249999999996	-0.03634999999997035	-11.613849999999957		82.21334999999999	-99.47045000000003
4.239149999999995	5.013849999999934	-61.932950000000005		5.8469499999999925	54.40935000000002		-1.6793499999999995	5.87315000000001	-102.9673499999999	26.512650000000008	26.76484999999991		3.62194999999997	6.47625000000005	8.639850000000024	32.22905000000003	21.554650000000038	7.10775000000001			-1.7185499999999365		1.2693500000000313		-1.3394499999999425	-51.64435000000003	2.3495499999999083	8.463349999999991	-1.7545499999999947		108.22035000000005	-0.6985499999999547	3.3204500000000507		30.050950000000057		14.397249999999985			-33.76634999999999	-0.5300500000000739	-25.67025000000001	-0.02544999999997799	-11.602350000000001		82.23065000000008	-99.45474999999999
4.270750000000021	5.024149999999963	-61.92134999999996		5.859349999999949	54.423650000000066		-1.6409499999999753	5.8855499999999665	-102.92674999999997	26.545850000000087	27.18795		3.657950000000028	6.803850000000011	8.812850000000026	33.12435000000005	21.56555000000003	7.1168499999999995			-1.7098499999999603		1.3687499999999773		-1.3168499999999312	-51.47995000000003	2.3909499999999753	8.483050000000048	-1.7428499999999758		109.19995000000006	-0.6846500000000333	3.373649999999998		30.10475000000008		14.76344999999992			-33.752250000000004	-0.5164500000000771	-24.694849999999974	-0.005549999999971078	-10.970449999999914		83.11144999999999	-99.40185000000008
4.2944499999999834	5.2722499999999854	-61.90954999999997		6.075249999999983	56.63875000000007		-1.6174500000000762	5.992049999999949	-102.85924999999997	27.50815	27.401250000000005		4.027249999999981	6.952150000000074	8.830550000000017	33.95074999999997	23.394450000000006	7.130549999999971			-1.703049999999962		1.3756500000000642		-1.2851499999999305	-51.45965000000001	2.3973499999999603	8.592650000000049	-1.7340500000000247		109.23005	-0.6727499999999509	3.4841499999999996		30.802250000000072		15.385149999999953			-32.84294999999997	-0.49805000000003474	-24.683250000000044	0.004250000000070031	-10.959449999999947		83.13745000000006	-99.31035000000008
4.36564999999996	5.281149999999911	-61.89904999999999		6.090349999999944	56.788850000000025		-1.602950000000078	6.009050000000002	-102.55374999999992	27.513750000000073	27.80544999999995		4.169149999999945	7.0553500000000895	8.84114999999997	33.96614999999997	23.419849999999997	7.196050000000014			-1.6912499999999682		1.3848500000000286		-1.2680499999999029	-49.855549999999994	2.9708499999999276	8.953750000000014	-1.724550000000022		109.48244999999997	-0.6652500000000146	3.8043499999999995		30.815950000000043		15.589650000000006			-32.81275000000005	-0.3937500000000682	-24.673149999999964	0.5639500000000908	-10.949749999999995		91.06895000000009	-98.92645000000005
4.375850000000014	5.291549999999916	-61.664949999999976		6.285449999999969	57.28155000000004		-1.5851499999999987	6.051150000000007	-102.3962499999999	27.52125000000001	28.080349999999953		4.179750000000013	7.281950000000052	8.967449999999985	34.411749999999984	24.07254999999998	7.664649999999938			-1.6804499999999507		1.4011500000000296		-1.2097499999999854	-47.97395000000006	3.3587499999999864	8.961950000000002	-1.71225000000004		109.53065000000004	-0.653850000000034	3.8113499999999476		31.429450000000088		15.686449999999923			-30.169550000000072	-0.3294500000000653	-24.358150000000023	0.6380500000000211	-10.94195000000002		91.07665000000009	-98.90705000000003
4.406550000000038	5.3428499999999985	-61.20595000000003		6.30054999999993	59.816650000000095		-1.5683500000000095	6.360549999999989	-102.36185	28.038549999999987	28.430049999999937		4.345749999999953	8.036249999999995	9.590849999999932	36.087350000000015	24.197149999999965	7.679449999999974			-1.673249999999939		1.6015500000000884		-1.159349999999904	-47.96424999999999	3.6963499999999385	8.97014999999999	-1.70474999999999		112.69925	-0.6428499999999531	3.9105500000000575		31.510850000000005		15.699549999999931			-30.145250000000033	-0.3216500000000906	-24.05854999999997	0.6539500000000089	-9.45494999999994		91.08974999999998	-98.89355
4.4217499999999745	5.349649999999997	-61.18775000000005		6.311550000000011	61.048850000000016		-1.5525499999999965	6.756750000000011	-102.34494999999993	28.177850000000035	28.44984999999997		4.622349999999983	8.247450000000072	9.704549999999927	36.09725000000003	24.205550000000017	7.687350000000038			-1.660949999999957		1.6096499999999878		-1.1326499999998987	-47.65305000000001	3.7377500000000055	8.987750000000005	-1.694250000000011		113.61295000000007	-0.6154500000000098	4.012450000000058		32.55385000000001		15.713249999999903			-30.129850000000033	-0.2972500000000764	-24.041650000000004	0.9369500000000244	-9.44704999999999		92.62335000000007	-98.88555000000008
5.094349999999963	5.358249999999998	-60.79584999999997		6.326449999999909	61.975250000000074		-1.5201500000000578	6.791849999999954	-102.20474999999999	28.187850000000026	30.09994999999992		4.636049999999955	8.268850000000043	9.722350000000006	36.105549999999994	24.217049999999972	7.697850000000017			-1.651149999999916		1.7472500000000082		-1.0753499999999576	-47.62355000000002	3.74694999999997	9.292050000000017	-1.6800500000000511		114.76225	-0.6055499999999938	4.155750000000012		33.253150000000005		15.724949999999922			-28.538549999999987	-0.17865000000006148	-24.024549999999977	1.0879500000000917	-9.140949999999975		96.95145000000002	-98.86575000000005
5.104150000000004	5.401849999999968	-60.78944999999999		6.678549999999973	63.44315000000006		-1.508350000000064	6.804049999999961	-102.16485	28.403650000000084	30.400449999999978		4.7138499999999794	8.279150000000072	9.915949999999953	36.11545000000001	24.30295000000001	7.707850000000008			-1.6408500000000004		1.7551500000000715		-1.064649999999915	-45.96395000000007	4.044549999999958	9.299150000000054	-1.6650500000000648		116.22014999999999	-0.592049999999972	4.338250000000016		33.80355000000009		16.13315			-27.223349999999982	-0.13735000000008313	-24.008050000000026	1.1904500000000553	-9.127849999999967		96.95974999999999	-98.84555
5.18954999999994	5.536949999999933	-60.78055000000006		6.686550000000011	63.84955000000002		-1.4969500000000835	6.918749999999932	-102.06774999999993	28.965550000000007	30.412649999999985		4.822649999999953	8.29275000000007	9.932749999999942	36.130449999999996	25.03665000000001	7.717049999999972			-1.6302499999999327		1.7621500000000196		-1.049449999999979	-45.94375000000002	4.108449999999948	9.536749999999984	-1.6391499999999724		119.19115	-0.5684499999999844	4.37945000000002		36.38525000000004		16.169649999999933			-27.212350000000015	-0.07474999999999454	-23.99014999999997	1.199350000000095	-6.257049999999936		96.96995000000004	-98.56385
5.196649999999977	5.838349999999991	-60.58744999999999		6.706450000000018	63.85825		-1.480350000000044	7.036550000000034	-102.04854999999998	28.97625000000005	31.17184999999995		4.829049999999938	8.675950000000057	10.015549999999962	37.94225000000006	25.047649999999976	7.72664999999995			-1.6191499999999905		2.0178500000000668		-1.0368499999999585	-45.507850000000076	4.120349999999917	9.572250000000054	-1.627550000000042		119.96015	-0.5567499999999654	4.4474500000000035		37.43405000000007		16.94324999999992			-26.432050000000004	-0.051350000000070395	-23.474950000000035	1.312650000000076	-6.249249999999961		97.84525000000008	-98.55815000000007
5.396150000000034	5.851949999999988	-60.57304999999997		7.376350000000002	63.867650000000026		-1.4667500000000473	7.361949999999979	-102.03864999999996	30.18844999999999	31.17924999999991		4.849150000000009	9.071050000000014	10.342049999999972	38.40904999999998	25.77284999999995	9.057149999999979			-1.6007499999999482		2.1706500000000233		-0.9515499999999975	-44.72905000000003	4.292349999999942	9.589249999999993	-1.6165500000000748		119.97514999999999	-0.5492500000000291	4.468250000000012		37.51145000000008		17.67924999999991			-26.416150000000016	-0.03894999999999982	-22.894949999999994	1.4539500000000771	-6.238949999999932		97.85735	-98.54894999999999
5.52494999999999	6.240349999999921	-60.25144999999998		7.580249999999978	64.08855000000005		-1.4391500000000406	7.394149999999968	-102.02175	30.728650000000016	31.187849999999912		4.9737499999999955	9.086549999999988	10.352250000000026	38.43685000000005	25.782749999999965	9.068049999999971			-1.5907499999999573		2.1781500000000733		-0.9385499999999638	-43.33355000000006	4.385449999999992	9.679450000000088	-1.6024499999999762		120.00265000000002	-0.5366500000000087	4.681349999999952		37.531150000000025		17.72034999999994			-25.391050000000064	0.006349999999997635	-21.459150000000022	1.470450000000028	-6.225649999999973			-98.32685000000004
5.539649999999938	6.258249999999975	-60.119550000000004		7.6946499999999105	67.18905000000007		-1.4164500000000544	7.47664999999995	-102.00905	31.362550000000056	31.283349999999928		5.118150000000014	9.196750000000065	10.439750000000004	39.51144999999997	27.455349999999953	9.07835			-1.574549999999931		2.2354500000000144		-0.91274999999996	-43.322250000000054	4.600349999999935	9.686750000000075	-1.5784499999999753			-0.5212500000000091	4.826950000000011		38.342250000000035		18.079849999999965			-24.14555000000007	0.09604999999999109	-21.449749999999995	1.6143500000000586	-6.214949999999931			-98.28795000000002
5.550949999999943	6.4538499999999885	-59.47834999999998		7.771449999999959	67.19885		-1.4050500000000739	7.488849999999957	-101.94504999999992	31.470250000000078	31.396849999999972		5.160849999999982	9.711750000000052	11.032349999999951	39.53295000000003	27.53035	9.11704999999995			-1.5647500000000036		2.2570500000000493		-0.8733499999999594	-43.307050000000004	4.826949999999897	9.916050000000041	-1.5706500000000005			-0.5028499999999667	4.894949999999994		39.26585		18.43094999999994			-23.67745000000002	0.6998499999999694	-21.357150000000047	1.6222500000000082	-6.20354999999995			-98.28035
5.56454999999994	6.770149999999944	-59.45925		7.890049999999974	67.21225000000004		-1.3886499999999842	7.710749999999962	-101.78504999999996	31.48165000000006	31.40734999999995		5.241750000000025	9.815050000000042	11.04544999999996	41.11585000000002	27.540650000000028	9.126149999999939			-1.5544499999999744		2.3365499999999884		-0.8588499999999613	-40.77145000000007	4.839650000000006	9.92165	-1.5589499999999816			-0.4690500000000384	5.061050000000023		39.29475000000002		18.444349999999986			-21.021849999999972	0.7607499999999163	-21.336450000000013	1.8261500000000979	-5.095550000000003			-98.27085
6.208849999999984	6.78264999999999	-59.16084999999998		7.99694999999997	67.23475000000008		-1.369950000000017	7.826149999999984	-101.59804999999994	31.942750000000046	31.599849999999947		5.522550000000024	9.894949999999994	11.712149999999951	41.32974999999999	27.954950000000053	9.22905000000003			-1.5437499999999318		2.5005499999999756		-0.7857500000000073	-40.748050000000035	4.854649999999992	10.179849999999988	-1.5496500000000424			-0.4585499999999456	5.383249999999975		39.305450000000064		18.795049999999947			-20.569450000000074	0.7970500000000129	-21.174849999999992	1.8344500000000608	-2.8731500000000096			-98.09105
6.22014999999999	7.007449999999949	-57.54854999999998		8.007650000000012	67.24715000000003		-1.3563500000000204	8.061450000000036	-101.44674999999995	32.194150000000036	31.76694999999995		5.718349999999987	10.215850000000046	11.965550000000007	44.05295000000001	28.267749999999978	9.470950000000016			-1.5308499999999867		2.6051499999999805		-0.7700499999999693	-39.44035000000008	5.099549999999908	10.205050000000028	-1.541050000000041			-0.444849999999974	5.467949999999973		39.31555000000003		18.814049999999952			-20.301950000000033	0.8149499999999534	-20.01755000000003	1.8467500000000427	-2.856049999999982			-97.78365000000008
6.248050000000035	7.017549999999915	-57.53735000000006		8.264049999999997	67.32315000000006		-1.332049999999981	8.174549999999954	-101.30814999999996	33.14255000000003	32.372949999999946		5.729649999999992	10.380350000000021	12.388950000000023	45.244350000000054	28.46645000000001	9.593150000000037			-1.5227499999999736		2.6196499999999787		-0.7493499999999358	-38.98325	5.110050000000001	10.226949999999988	-1.5296500000000606			-0.42124999999998636	5.476850000000013		40.25885000000005		18.821249999999964			-20.290650000000028	1.0454499999999598	-19.995049999999992	2.0321500000000015	-2.7926499999999805			-97.77425000000005
6.262650000000008	7.029350000000022	-57.52935000000002		8.293549999999982	67.34455000000003		-1.3083500000000186	8.36054999999999	-101.29935	34.431550000000016	32.58954999999992		5.784750000000031	10.96625000000006	12.395350000000008	45.25585000000001	28.63964999999996	10.269450000000006			-1.5098499999999149		2.6729500000000144		-0.7115499999999884	-38.972150000000056	5.143550000000005	10.237250000000017	-1.4976500000000215			-0.40954999999996744	5.560050000000047		40.27935000000002		19.05804999999998			-19.103349999999978	1.0568499999999403	-19.380250000000046	2.0557500000001028	-1.986949999999979			-97.75414999999998
7.1034499999999525	7.059949999999958	-57.52125000000001		8.549249999999915	82.13975000000005		-1.2941500000000588	8.370149999999967	-101.1095499999999	34.82585000000006	33.040149999999926		6.041550000000029	11.289750000000026	12.412050000000022	48.72104999999999	31.60635000000002	10.325950000000034			-1.4943499999999403		2.687850000000026		-0.6519499999999425	-37.36845000000005	5.315349999999967	10.246050000000082	-1.4741500000000087			-0.372449999999958	5.600950000000012		41.527649999999994		19.581050000000005			-19.05905000000007	1.2607499999999163	-19.359649999999988	2.1884500000001026	-1.9842499999999745			-97.74225000000001
7.111449999999991	7.086749999999938	-57.49604999999997		8.560249999999996	84.87855000000002		-1.2857500000000073	8.58605	-101.09764999999993	34.852250000000026	33.05754999999999		6.048949999999991	11.313850000000002	12.971850000000018	49.58815000000004	31.617849999999976	10.526049999999941			-1.4794499999999289		2.855950000000007		-0.6384499999999207	-34.77035000000001	5.62214999999992	10.42635000000007	-1.4525499999999738			-0.36075000000005275	6.080850000000055		43.18505000000005		20.174749999999904			-16.228050000000053	1.2881499999999733	-19.174049999999966	2.1967500000000655	-1.981649999999945			-97.73284999999998
7.122349999999983	7.450849999999946	-57.14165000000003		8.57734999999991	84.89325000000008		-1.2660500000000638	8.597949999999969	-100.69344999999998	35.26375000000007	33.71804999999995		6.340349999999944	11.346250000000055	13.281949999999938	50.180849999999964	33.507150000000024	10.568949999999973			-1.4684499999999616		2.8622500000000173		-0.59375	-34.75335000000007	5.664549999999963	10.698950000000082	-1.4338500000000067			-0.34505000000001473	6.09235000000001		43.31325000000004		20.230249999999955			-16.205249999999978	1.620049999999992	-18.627550000000042	2.2048500000000786	-1.979249999999979			-97.37855000000002
7.1472499999999854	7.458149999999932	-57.12914999999998		9.216949999999997	84.92425000000003		-1.2576500000000124	8.841450000000009	-100.67935	35.436750000000075	34.66644999999994		6.350749999999948	11.363550000000032	13.287249999999972	50.188350000000014	33.54385000000002	10.960550000000012			-1.44074999999998		2.8831500000000005		-0.5816499999999678	-34.58765000000005	5.8616499999999405	10.70435000000009	-1.4200500000000602			-0.3358500000000504	6.256349999999998		43.47645		20.24574999999993			-15.913549999999987	1.629950000000008	-18.349950000000035	2.325150000000008	-1.976949999999988			-97.37025000000006
7.276650000000018	7.4736500000000206	-56.29404999999997		9.237549999999942	86.20735000000002		-1.2407500000000482	9.085550000000012	-100.66914999999995	36.126750000000015	35.05264999999997		6.3644500000000335	11.673450000000003	13.301049999999918	50.19655	33.676450000000045	11.791050000000041			-1.4259499999999434		2.9053499999999985		-0.5651499999999032	-33.88665000000003	6.423849999999902	10.713050000000067	-1.401550000000043			-0.3171499999999696	6.319449999999961		44.39345000000003		20.808149999999955			-15.587949999999978	1.6439499999999043	-18.275750000000016	2.333150000000046	-1.974649999999997			-97.36144999999999
7.908450000000016	7.966549999999984	-56.12355000000002		9.25604999999996	86.22495000000004		-1.2270500000000766	9.23664999999994	-100.65544999999997	36.67965000000004	35.93254999999999		6.474849999999947	11.69805000000008	13.988549999999918	50.20635000000004	33.68605000000002	12.068750000000023			-1.4059499999999616		3.050850000000082		-0.5481499999999642	-33.87635	6.928849999999898	10.945249999999987	-1.381650000000036			-0.30835000000001855	6.339650000000006		44.82895000000008		20.83764999999994			-15.573849999999993	1.6590499999999793	-18.061649999999986	2.341250000000059	-1.9724499999999807			-97.32524999999998
7.930049999999937	7.973449999999957	-56.11665000000005		9.709249999999997	88.36215000000004		-1.2154500000000326	9.255449999999996	-100.48494999999991	38.06635000000006	36.24815000000001		6.5730499999999665	11.711650000000077	14.09744999999998	50.223550000000046	33.727750000000015	12.089449999999943			-1.3925500000000284		3.2895500000000766		-0.5335499999999911	-33.32255000000009	7.138649999999984	11.196950000000015	-1.361250000000041			-0.26454999999998563	6.463049999999953		45.04755		21.131649999999922			-15.559650000000033	1.7781499999999824	-16.882349999999974	2.416650000000004	-1.9701499999999896			-97.31555000000003
8.481149999999957	7.982250000000022	-56.09985000000006		9.73905000000002	88.37275		-1.1810500000000275	9.358449999999948	-100.30274999999995	38.14785000000006	36.78004999999996		6.6769500000000335	11.742550000000051	14.152649999999994	50.37874999999997	34.04155000000003	12.514850000000024			-1.3837499999999636		3.37805000000003		-0.4833499999999731	-33.26795000000004	7.805349999999976	11.668750000000045	-1.351949999999988			-0.24625000000003183	6.483849999999961		46.653850000000034		21.15414999999996			-15.102050000000077	1.8687499999999773	-16.864850000000047	2.5653500000000804	-1.9679499999999734			-97.30795
8.728150000000028	7.9982499999999845	-56.08465000000001		10.122349999999983	88.48405000000002		-1.1648500000000013	9.45335	-100.25564999999995	38.27285000000006	37.42734999999993		6.694049999999947	12.17655000000002	14.501149999999939	51.49874999999997	34.751049999999964	12.712850000000003			-1.364849999999933		3.4834500000000617		-0.4652499999999691	-32.71295000000009	8.041049999999927	11.682549999999992	-1.3383499999999913			-0.23625000000004093	6.83744999999999		47.051649999999995		21.515749999999912			-12.03755000000001	1.934949999999958	-16.853150000000028	2.6611500000000206	-1.9656499999999824			-97.29705000000001
8.837850000000003	8.011649999999918	-55.62745000000007		10.538049999999998	88.95725000000004		-1.149150000000077	9.720950000000016	-100.13514999999995	38.66485	38.146049999999946		6.70455000000004	12.419449999999983	14.927649999999971	51.51245000000006	34.77805000000001	12.98034999999993			-1.3463499999999158		3.8497500000000855		-0.43975000000000364	-32.700950000000034	8.267650000000003	11.690850000000069	-1.3193499999999858			-0.21534999999994398	6.846250000000055		47.221450000000004		21.529249999999934			-11.956350000000043	2.1579499999999143	-15.869749999999954	2.6848500000000968	-1.9632500000000164			-97.28375000000005
8.998450000000048	8.172649999999976	-55.46995000000004		10.91395	90.91775000000007		-1.1353500000000167	9.93184999999994	-100.09254999999996	39.788650000000075	39.33444999999995		6.924649999999929	12.588250000000016	15.575550000000021	53.12914999999998	34.78864999999996	12.994749999999954			-1.317549999999983		3.94805000000008		-0.4240499999999656	-32.3809500000001	8.704250000000002	11.850850000000037	-1.3048499999999876			-0.20764999999994416	6.854649999999992		47.82005000000004		21.540449999999964			-11.217949999999973	2.164649999999938	-15.86035000000004	2.7092499999999973	-1.960649999999987			-96.95195000000001
9.123450000000048	8.179949999999963	-55.42095000000006		10.936149999999998	90.92765000000009		-1.1066500000000588	9.950249999999983	-100.07674999999995	39.80595000000005	39.34285		6.966850000000022	12.865850000000023	16.261349999999993	53.14454999999998	35.712350000000015	13.652150000000006			-1.295849999999973		3.9549500000000535		-0.3617499999999154	-32.24365	8.716849999999909	12.440950000000043	-1.2856500000000324			-0.19515000000001237	6.886750000000006		47.853450000000066		21.564649999999915			-8.727750000000015	2.237049999999954	-15.847949999999969	2.8402500000000828	-1.9581499999999323			-96.94625000000008
9.242750000000001	8.18705	-54.83974999999998		11.583349999999996	90.93785000000003		-1.083150000000046	10.094550000000027	-100.04904999999997	41.187650000000076	40.091549999999984		6.983449999999948	13.02335000000005	16.75324999999998	53.157749999999965	35.725149999999985	14.000750000000039			-1.2848500000000058		3.9653500000000577		-0.3233500000000049	-30.701650000000086	8.840249999999969	12.450050000000033	-1.2757500000000164			-0.18595000000004802	7.192949999999996		48.28365000000008		21.617149999999924			-4.861850000000004	2.2932499999999436	-15.408350000000041	2.856550000000084	-1.9555500000000166			-96.93175000000008
10.05804999999998	8.197349999999915	-54.71715000000006		11.598649999999907	90.94775000000004		-1.0605500000000347	10.10394999999994	-99.92684999999994	42.03205000000003	41.67705000000001		7.209449999999947	13.724350000000072	17.048349999999914	53.70555000000002	35.844749999999976	14.01705000000004			-1.2530499999999165		4.17534999999998		-0.3131499999999505	-29.664150000000063	8.858849999999961	12.462550000000078	-1.244950000000017			-0.1742500000000291	7.380149999999958		49.07145000000003		22.789549999999963			-4.835550000000012	2.3120499999999993	-15.313049999999976	2.951650000000086	-1.953049999999962			-96.92214999999999
10.167249999999967	8.453949999999963	-54.70905000000005		12.432050000000004	90.98295000000007		-1.0507499999999936	10.289549999999963	-99.58664999999996	42.046350000000075	42.431749999999965		7.32084999999995	14.06695000000002	17.492449999999963	54.73924999999997	36.82764999999995	14.038850000000025			-1.242750000000001		4.187650000000076		-0.2998499999999922	-27.68035000000009	8.869849999999929	12.54034999999999	-1.2357500000000528			-0.1622499999999718	7.607049999999958		50.058250000000044		22.803049999999985			-4.142150000000015	2.3324499999999944	-15.185550000000035	2.9801500000000942	-1.9504499999999325			-96.74615000000006
10.18565000000001	8.46494999999993	-54.69565		12.451649999999972	93.33654999999999		-1.0381499999999733	10.326749999999947	-99.55214999999998	43.292850000000044	42.44785000000002		7.648050000000012	14.838550000000055	17.983749999999986	58.30115000000001	36.83744999999999	14.04684999999995			-1.2315499999999702		4.1997499999999945		-0.2330499999999347	-26.7029500000001	9.248249999999985	13.125650000000064	-1.2241500000000087			-0.13945000000001073	7.61665000000005		51.539750000000026		22.82835			-4.083650000000034	2.5759499999999207	-15.17285000000004	3.280050000000074	-1.9476499999999533			-96.73734999999999
10.210149999999999	8.476049999999987	-54.592250000000035		12.53914999999995	93.35215000000005		-1.0110500000000684	10.953250000000025	-99.47944999999993	44.458450000000084	42.46524999999997		7.73034999999993	15.03105000000005	18.236149999999952	58.31905000000006	36.852949999999964	14.057749999999942			-1.2168500000000222		4.207550000000083		-0.18604999999990923	-26.68965000000003	9.266849999999977	13.347150000000056	-1.2153500000000577			-0.12864999999999327	7.720050000000015		51.55205000000001		23.54755			-2.0245499999999765	2.5869500000000016	-14.600750000000062	3.671850000000063	-1.9449499999999489			-96.72855000000004
10.503950000000032	8.487949999999955	-54.45825000000002		12.740349999999921	94.61975000000007		-1.001449999999977	11.03374999999994	-99.46584999999993	44.473749999999995	43.47754999999995		7.748550000000023	15.11525000000006	18.624450000000024	59.158250000000066	38.699749999999995	14.15745000000004			-1.1917499999999563		4.422149999999988		-0.1646499999999378	-26.63835000000006	9.514049999999997	13.625250000000051	-1.1952499999999873			-0.11075000000005275	8.01604999999995		51.87995000000001		23.56364999999994			-1.9732500000000073	2.6134499999999434	-14.57854999999995	3.8094500000000835	-1.9421499999999696			-96.40605000000005
10.688949999999977	8.502449999999953	-54.321050000000014		12.942549999999983	94.62805000000003		-0.9805499999999938	11.203449999999975	-99.43984999999998	45.10615000000007	45.15305000000001		7.777649999999994	15.50825000000009	19.08534999999995	59.189750000000004	38.72685000000001	14.26075000000003			-1.1818499999999403		4.515449999999987		-0.14974999999992633	-25.1078500000001	9.730649999999969	13.635650000000055	-1.1700500000000602			-0.09235000000001037	8.034650000000056		54.34465		23.580349999999953			-1.968050000000062	2.6302499999999327	-14.56065000000001	3.8180500000000848	-1.9393499999999904			-96.39805000000001
10.716750000000047	8.674750000000017	-54.14155000000005		12.950249999999983	94.64885000000004		-0.9669499999999971	11.229550000000017	-99.42744999999991	46.078550000000064	45.17004999999995		8.082049999999981	15.80905000000007	19.274149999999963	60.13785000000007	39.20434999999998	14.277050000000031			-1.1701499999999214		4.566050000000018		-0.1399499999999989	-24.65815000000009	9.897249999999985	13.840850000000046	-1.153850000000034			-0.08145000000001801	8.316850000000045		54.571750000000065		23.590349999999944			-1.9637500000000045	2.6682499999999436	-12.488050000000044	3.9130499999999984	-1.9362499999999727			-96.39224999999999
11.69844999999998	8.685049999999933	-54.134250000000065		12.961849999999913	100.66205000000002		-0.9534499999999753	11.47135000000003	-99.38254999999992	46.09235000000001	46.407449999999926		8.113249999999994	16.018650000000093	19.282749999999965	60.82515000000001	39.24305000000004	15.220550000000003			-1.152749999999969		4.572750000000042		-0.10264999999992597	-24.636550000000057	11.005249999999933	13.860750000000053	-1.1172500000000127			-0.06854999999995925	8.326149999999984		54.58775000000003		23.73894999999993			-1.9594500000000608	2.908549999999991	-12.477150000000051	3.924350000000004	-1.9333500000000186			-96.38385000000005
11.718849999999975	8.699049999999943	-53.84415000000001		13.524149999999963	100.67355000000009		-0.9416499999999814	11.52004999999997	-99.31115	47.349249999999984	46.58375000000001		8.226549999999975	17.32235000000003	19.291049999999927	60.86374999999998	39.257150000000024	16.259050000000002			-1.114849999999933		4.5969499999999925		-0.03934999999989941	-23.21595000000002	11.021049999999946	13.939050000000066	-1.0630499999999756			-0.05025000000000546	8.54544999999996		55.25145000000009		23.852149999999938			-1.9552499999999782	3.249149999999986	-12.452949999999987	3.955250000000092	-1.930250000000001			-96.33875
11.839550000000031	8.719949999999926	-53.83425		13.534549999999967	101.70655		-0.9283500000000231	11.530549999999948	-99.23104999999998	48.55624999999998	46.91594999999995		8.36405000000002	17.716350000000034	19.320949999999925	62.28595000000007	39.26885000000004	16.27475000000004			-1.1052499999999554		4.607450000000085		-0.010850000000004911	-23.20575000000008	11.16154999999992	13.961250000000064	-1.0503499999999804			-0.034350000000017644	8.559650000000033		55.85095000000001		24.66644999999994			-1.950550000000021	3.330449999999928	-11.905650000000037	4.075649999999996	-1.9270500000000084			-95.88915000000009
11.931050000000027	8.740749999999935	-53.82265000000007		13.766449999999963	101.71654999999998		-0.9181500000000824	11.620149999999967	-99.19774999999993	48.58395000000007	46.93254999999999		8.705749999999966	18.099950000000035	19.860349999999926	62.339650000000006	39.29475000000002	16.29245000000003			-1.081450000000018		4.615150000000085		0.9551500000000033	-23.12015000000008	11.727649999999926	13.976049999999987	-1.0400500000000648			-0.01964999999995598	8.581850000000031		55.87905000000001		24.681749999999965			-1.9456500000000005	3.6437499999999545	-11.633950000000027	4.16885000000002	-1.9237499999999272			-95.87805000000003
11.975749999999948	9.148649999999975	-53.42724999999996		14.526149999999916	103.63885000000005		-0.9059500000000753	12.160750000000007	-98.9211499999999	48.77674999999999	47.31174999999996		8.775750000000016	18.111950000000093	20.08204999999998	62.349249999999984	40.88594999999998	16.30314999999996			-1.0577499999999418		4.9327500000000555		1.1710500000000366	-19.51985000000002	11.811849999999936	14.187250000000063	-1.0266500000000178			-0.005649999999945976	8.815849999999955		56.113750000000095		25.792550000000006			-1.9413500000000568	3.6653499999999894	-10.846750000000043	4.256250000000023	-1.9205499999999347			-95.80645000000004
12.537249999999972	9.196050000000014	-53.41705000000002		14.925449999999955	106.31254999999999		-0.8695500000000038	12.318149999999946	-98.74424999999997	49.48205000000007	47.322349999999915		8.811249999999973	18.850450000000023	20.430549999999926	62.35815000000002	40.904949999999985	16.351549999999975			-1.0426499999999805		4.947549999999978		1.598950000000059	-18.52615000000003	12.785849999999982	14.518050000000017	-1.018950000000018			0.005949999999984357	8.905650000000037		58.57145000000003		25.80914999999993			-1.9371499999999742	3.955249999999978	-9.79034999999999	4.316050000000018	-1.9172499999999673			-95.79905000000008
12.72154999999998	9.203249999999912	-53.40414999999996		15.063350000000014	106.32145000000003		-0.8514499999999998	12.339150000000018	-98.73334999999997	49.48845000000006	47.35584999999992		8.831649999999968	18.870949999999993	20.998949999999923	62.796550000000025	40.917550000000006	16.36035000000004			-1.019649999999956		5.039050000000088		1.618750000000091	-18.471250000000055	13.687649999999962	14.534550000000081	-0.9999500000000126			0.541150000000016	9.035150000000044		59.62575000000004		26.407049999999913			-1.9322500000000673	4.001949999999965	-9.778850000000034	4.329250000000002	-1.9137499999999363			-95.78635000000008
12.967149999999947	9.221349999999916	-53.199749999999995		15.084149999999909	106.33995000000004		-0.8429499999999734	12.636449999999968	-98.71184999999991	49.50815	47.88284999999996		8.928049999999985	19.17795000000001	21.058749999999918	63.22315000000003	40.94704999999999	16.806150000000002			-1.0034499999999298		5.074349999999981		1.7416500000000497	-17.714750000000095	14.137449999999944	14.581750000000056	-0.9599500000000489			0.6362500000000182	9.067250000000058		59.683950000000095		26.47804999999994			-1.9268500000000586	4.092249999999922	-9.754050000000007	4.3381500000000415	-1.9108499999999822			-95.77175
13.322450000000003	9.45474999999999	-52.90935000000002		15.247849999999971	107.01805000000002		-0.8294500000000653	12.659649999999942	-98.59364999999991	49.75445000000002	48.125549999999976		9.116750000000025	19.735750000000053	21.804250000000025	65.35145	40.97135000000003	17.225450000000023			-0.9814499999999953		5.353650000000016		1.8340500000000475	-16.835050000000024	14.636949999999956	14.595750000000066	-0.9336500000000569			0.6750500000000557	9.291050000000041		59.977550000000065		26.622649999999908			-1.921350000000075	4.359550000000013	-9.586850000000027	4.458450000000084	-1.9072499999999764			-95.62065000000007
13.35265000000004	9.466450000000009	-51.77645000000007		15.271549999999934	107.03925000000004		-0.8132500000000391	12.912249999999972	-98.58074999999997	50.207250000000045	50.09394999999995		9.236750000000029	20.13175000000001	22.172649999999976	65.36085000000003	47.05325000000005	17.257550000000037			-0.9669499999999971		5.364149999999995		1.84375	-16.821950000000015	14.709549999999922	14.605050000000006	-0.9111500000000206			0.6942500000000109	9.389549999999986		60.62265000000002		26.78704999999991			-1.9145500000000766	4.465249999999969	-9.563549999999964	4.583550000000059	-1.9035499999999956			-95.59564999999998
13.747949999999946	9.479349999999954	-51.765949999999975		15.810349999999971	108.52605000000005		-0.8045500000000629	13.078949999999963	-98.56844999999998	50.23575000000005	50.62855000000002		9.387249999999995	21.184450000000083	22.63054999999997	67.66145000000006	47.077350000000024	17.46154999999999			-0.9426499999999578		5.3732499999999845		1.9223500000000513	-10.16655000000003	14.722149999999942	14.86685	-0.8895499999999856			0.7077500000000327	10.085149999999999		62.17375000000004		27.21875			-1.9081499999999778	4.784949999999981	-8.567949999999996	4.597750000000019	-1.9002499999999145			-95.42525
13.88435000000004	9.600549999999998	-50.63515000000007		16.542149999999992	108.53555000000006		-0.7877500000000737	13.092750000000024	-98.56214999999997	52.13454999999999	50.64474999999993		9.529149999999959	22.43055000000004	24.408349999999928	67.94175000000007	47.098049999999944	17.992150000000038			-0.9318499999999403		5.39085		2.1313499999999976	-9.534750000000031	14.738349999999969	14.875650000000064	-0.8498500000000604			0.7675500000000284	10.093250000000012		62.51825000000008		27.239549999999895			-1.8999499999999898	4.80684999999994	-8.497650000000021	4.918450000000007	-1.8967499999999973			-95.41444999999999
14.157950000000028	9.61424999999997	-50.62334999999996		16.560249999999996	112.99305000000004		-0.7767499999999927	13.107549999999947	-98.54654999999991	52.52515000000005	53.310249999999996		9.60775000000001	22.90865000000008	24.457449999999994	68.35985000000005	47.13244999999995	18.005149999999958			-0.9231499999999642		5.409250000000043		2.1774500000000216	-8.715850000000046	14.755249999999933	14.96505000000002	-0.82974999999999			1.0019499999999653	10.103250000000003		63.405250000000024		29.055049999999937			-1.893950000000018	4.833750000000009	-7.576850000000036	4.928550000000087	-1.892849999999953			-94.77314999999999
14.456249999999955	9.956649999999968	-50.61005		17.000149999999962	113.00295000000006		-0.7643500000000358	13.389850000000024	-98.33944999999994	52.54894999999999	55.39554999999996		9.646549999999934	23.94685000000004	24.739349999999945	68.37475000000006	57.49834999999996	18.220450000000028			-0.9072499999999764		5.985149999999976		2.313350000000014	-8.694850000000088	15.49294999999995	15.075249999999983	-0.8002500000000055			1.016550000000052	10.117750000000001		63.417650000000094		29.091949999999997			-1.8867500000000064	5.022049999999922	-7.558549999999968	4.938650000000052	-1.8893499999999221			-94.76364999999998
14.46735000000001	10.36405000000002	-50.59254999999996		18.21774999999991	113.02645000000007		-0.7530500000000302	13.39874999999995	-98.32494999999994	52.67855000000009	55.407249999999976		9.66134999999997	24.151550000000043	25.68934999999999	69.22405000000003	57.50795000000005	18.231249999999932			-0.8723499999999831		5.99165000000005		2.340750000000071	-8.683750000000032	15.504349999999931	15.265250000000037	-0.7757500000000164			1.1245499999999993	10.239950000000022		65.40655000000004		29.677149999999983			-1.878150000000005	5.413450000000012	-6.987150000000042	4.951250000000073	-1.8856499999999414			-94.75405
14.483849999999961	10.370850000000019	-50.35024999999996		18.242250000000013	113.03835000000004		-0.7397500000000719	13.412149999999997	-98.29284999999993	52.858850000000075	56.64904999999999		9.69584999999995	25.309349999999995	26.296749999999975	69.26175	57.541650000000004	18.63715000000002			-0.8592499999999745		6.497550000000047		2.36545000000001	-8.676150000000007	15.640649999999937	15.51965000000007	-0.7623500000000831			1.1489500000000135	10.456450000000018		66.59615000000008		29.76654999999994			-1.8708500000000186	5.446550000000002	-6.895150000000058	5.130950000000098	-1.8818499999999858			-94.74625000000003
14.528549999999996	10.379549999999995	-49.92825000000005		18.34884999999997	113.04945000000009		-0.7056499999999915	13.445550000000026	-98.28294999999991	52.86665000000005	56.66224999999997		10.036249999999995	25.322650000000067	26.71984999999995	70.59884999999997	57.55345	19.20965000000001			-0.8486500000000206		6.5413500000000795		2.4262500000000955	-6.763050000000021	16.116049999999973	15.71595000000002	-0.7492500000000746			1.204050000000052	10.575550000000021		68.22645		29.869949999999903			-1.8613500000000158	6.18565000000001	-6.88594999999998	5.139150000000086	-1.878150000000005			-94.25695000000007
14.578650000000039	10.38754999999992	-49.91335000000004		18.365549999999985	117.7840500000001		-0.6971500000000788	13.948049999999967	-98.27594999999997	53.227550000000065	57.23944999999992		10.181349999999952	25.359450000000038	26.885249999999928	71.32335	57.567949999999996	19.855749999999944			-0.8341500000000224		6.548150000000078		2.674350000000004	-6.174250000000029	16.129549999999995	15.746849999999995	-0.7149500000000444			1.4391500000000406	10.778549999999996		68.93795		31.417049999999904			-1.8533499999999776	6.235149999999976	-6.872349999999983	5.214250000000106	-1.8743499999999358			-94.23525000000006
14.913049999999998	10.74434999999994	-49.380250000000046		18.38085000000001	117.88405		-0.6839499999999816	14.291150000000016	-98.26114999999993	54.005550000000085	57.25004999999999		10.372949999999946	25.672050000000013	27.64224999999999	72.28075000000001	58.363950000000045	19.87575000000004			-0.8071499999999787		6.555150000000026		2.8644500000000335	-5.812250000000063	16.14625000000001	16.16395	-0.7048500000000786			1.4754500000000235	10.791950000000043		69.32905000000005		31.432549999999992			-1.8316499999999678	6.402150000000006	-6.859749999999963	5.433650000000057	-1.8704500000000053			-94.22205000000008
15.407249999999976	10.75445000000002	-49.36595		18.445749999999975	117.90705000000003		-0.6733500000000276	14.50204999999994	-98.25074999999993	54.02415000000008	57.96834999999999		10.741649999999936	25.68074999999999	28.029350000000022	77.32695000000001	58.37995000000001	20.81594999999993			-0.7845499999999674		6.575050000000033		2.8800500000000966	-5.792550000000006	16.583149999999932	16.70245	-0.6857499999999845			1.4849500000000262	10.813650000000052		69.41045000000008		31.449049999999943			-1.8245500000000447	6.630349999999908	-6.8364500000000135	5.520450000000096	-1.866549999999961			-94.21055000000001
15.60405000000003	10.767349999999965	-49.32365000000004		18.529949999999985	119.29815000000008		-0.6576499999999896	14.711749999999938	-98.22145	55.31585000000007	58.73214999999993		10.756750000000011	25.979550000000017	28.038749999999936	80.31795	58.38995	21.396749999999997			-0.7542499999999563		6.602449999999976		2.901650000000018	-5.778650000000084	16.59465	17.14955000000009	-0.6466500000000224			1.4964499999999816	10.82325000000003		70.35295000000008		31.457449999999994			-1.7983500000000276	6.9446499999999105	-6.0986500000000206	5.625250000000051	-1.8631500000000187			-93.71345000000008
16.18954999999994	10.794649999999933	-49.31495000000007		18.88874999999996	119.32835		-0.6495499999999765	14.744649999999979	-98.01644999999996	56.88855000000001	59.49324999999999		10.83224999999993	26.269550000000095	28.05454999999995	80.32695000000001	58.40535	21.474550000000022			-0.7157499999999573		6.637749999999983		2.938350000000014	-4.8159500000000435	16.60584999999992	17.55415000000005	-0.6050500000000056			1.5567499999999654	11.686149999999998		70.4683500000001		31.465849999999932			-1.7902500000000146	7.532249999999976	-5.940050000000042	5.649450000000002	-1.8586500000000115			-93.68955000000005
16.282749999999965	11.268550000000005	-49.250850000000014		18.930149999999912			-0.6214499999999816	15.024149999999963	-98.00124999999991	57.68175000000008	60.23365000000001		10.841649999999959	26.885950000000093	28.193849999999998	80.34794999999997	58.42735000000005	21.54174999999998			-0.7033500000000004		6.687049999999999		3.044450000000097	-2.715149999999994	16.88364999999999	17.561450000000036	-0.5934500000000753			1.6243500000000495	11.927749999999946		70.98065000000008		31.79774999999995			-1.78125	7.54564999999991	-3.359649999999988	5.878150000000005	-1.8544499999999289			-93.67145000000005
16.293249999999944	11.275649999999928	-49.11464999999998		18.949949999999944			-0.6044500000000426	15.040750000000003	-97.90554999999995	59.375850000000014	62.48644999999999		11.016250000000014	27.01285000000007	28.98415	81.80845	59.16954999999996	21.55155000000002			-0.6734500000000025		7.013750000000073		3.341949999999997	-2.69945000000007	17.212549999999965	17.752950000000055	-0.5817500000000564			1.648649999999975	11.936149999999998		72.98685		31.803649999999948			-1.7647500000000491	7.585149999999999	-3.348349999999982	5.890950000000089	-1.8505499999999984			-93.64345000000003
16.31224999999995	11.282550000000015	-48.92904999999996		19.058850000000007			-0.5880500000000666	15.35304999999994	-97.80394999999999	59.39035000000001	62.64395000000002		11.02864999999997	27.293350000000146	28.993650000000002	82.74035000000003	59.177850000000035	21.864649999999983			-0.6496499999999514		7.02494999999999		3.350650000000087	-1.9773500000000013	17.762149999999906	17.75965000000008	-0.5409500000000662			1.6641499999999496	11.955050000000028		74.55255		31.815549999999917			-1.7500499999999874	8.029649999999947	-3.3126499999999623	6.076050000000009	-1.846149999999966			-93.06434999999999
16.531150000000025	11.290949999999953	-48.91274999999996		19.265249999999924			-0.5642500000000155	15.690049999999928	-97.69254999999998	60.980549999999994	63.82944999999995		11.094050000000038	28.12085000000002	29.189649999999915	84.26605000000006	62.58555000000001	22.300250000000005			-0.5918500000000222		7.040650000000028		3.3601500000000897	-1.9729500000000826	18.553049999999985	17.767850000000067	-0.5174500000000535			1.6813499999999522	12.732349999999997		74.55965000000003		32.760850000000005			-1.7016499999999724	8.314649999999915	-3.299549999999954	6.099250000000097	-1.8421499999999469			-93.05714999999998
17.159149999999954	11.308350000000019	-48.69225000000006		19.845649999999978			-0.5540500000000748	15.930049999999937	-97.67054999999993	67.60685000000001	64.61045000000001		11.241750000000025	28.132949999999937	29.203449999999975	85.00734999999997	62.60035000000005	22.313049999999976			-0.5714500000000271		7.134050000000002		3.377050000000054	-1.9683500000001004	18.846949999999993	17.775750000000016	-0.4651499999999942			1.9922500000000127	12.738950000000045		74.56785000000002		32.780149999999935			-1.6913500000000568	8.622250000000008	-1.979249999999979	6.386850000000095	-1.8381499999999278			-92.86995000000002
17.175749999999994	11.56084999999996	-48.35865000000001		20.14384999999993			-0.5453499999999849	16.032749999999965	-97.65144999999995	69.09564999999998	66.42004999999995		11.354649999999992	28.151350000000093	30.74045000000001	86.54785000000004	62.61755000000005	22.71844999999996			-0.5573499999999285		7.190050000000042		3.3960500000000593	-1.9644500000000562	19.83274999999992	17.785450000000083	-0.43905000000006567			1.9979499999999462	13.08484999999996		74.57495000000006		32.79224999999997			-1.6107500000000528	8.634249999999952	-1.9753500000000486	6.453950000000077	-1.833849999999984			-92.84905000000003
17.645650000000046	11.57084999999995	-48.344850000000065		20.165649999999914			-0.5362499999999955	16.98834999999997	-97.42274999999995	69.69715000000008	66.42944999999997		11.386750000000006	28.15924999999993	30.751449999999977	87.26914999999997	62.63625000000002	23.069049999999947			-0.54525000000001		7.2954500000000735		3.5781500000000506	-1.960450000000037	19.84344999999996	18.71244999999999	-0.4067499999999882			2.0069499999999607	13.098250000000007		74.5838500000001		32.80454999999995			-1.5718500000000404	9.053549999999973	-1.9714500000000044	6.470350000000053	-1.8291499999999132			-92.83125000000007
18.729550000000017	11.683350000000019	-48.19245000000001		20.273149999999987			-0.5283500000000458	17.256149999999934	-97.41544999999996	69.70524999999998	66.98545000000001		11.49395000000004	29.01825000000008	31.760149999999953	87.28354999999999	67.70254999999997	23.507049999999936			-0.5140499999999975		7.367349999999988		3.5864500000000135	-1.9568500000000313	19.92534999999998	18.724550000000022	-0.35885000000007494			2.25324999999998	13.111850000000004		74.82225000000005		33.07574999999997			-1.5635499999999638	9.071149999999989	-1.968150000000037	6.510050000000092	-1.8251500000000078			-91.73225000000002
18.76475000000005	11.989349999999945	-47.26814999999999		20.52884999999992			-0.4911500000000615	17.49275	-97.40634999999997	70.36615000000006	66.99624999999992		11.509149999999977	29.912050000000136	32.127149999999915	87.29655000000002	67.71254999999996	24.47085000000004			-0.46564999999998236		7.390950000000089		3.8864500000000817	-1.9533500000000004	20.50294999999994	19.01915000000008	-0.34645000000000437			2.33095000000003	13.250250000000051		74.83255000000008		33.106449999999995			-1.5526499999999714	9.437549999999987	-1.964749999999981	6.6769500000000335	-1.8208499999999503			-91.71815000000004
19.174049999999966	12.000749999999925	-47.260650000000055		20.542149999999992			-0.4809500000000071	17.658050000000003	-97.36174999999992	70.81995000000006	68.11204999999995		11.633649999999989	29.938450000000103	32.69875000000002	88.68354999999997	67.72685000000001	24.673850000000016			-0.44555000000002565		7.5081500000000005		3.9075500000000147	-1.9492500000000064	20.885349999999903	19.026250000000005	-0.3209500000000389			2.346149999999966	13.258850000000052		74.84735		33.12844999999993			-1.4839500000000498	9.724849999999947	-1.9616499999999633	6.686050000000023	-1.8166499999999814			-90.92944999999997
20.973550000000046	12.012949999999933	-47.24734999999998		20.687849999999912			-0.4669499999999971	18.052349999999933	-97.34804999999994	70.84165000000007	68.12865		11.788149999999973	30.419650000000047	33.12754999999993	89.27634999999998	70.49035000000003	26.289649999999938			-0.41724999999996726		7.619350000000054		3.9328500000000304	-1.9450500000000375	20.892849999999953	19.042850000000044	-0.3129500000000007			2.6197499999999536	13.36794999999995		74.86845000000005		33.3192499999999			-1.4702499999999645	9.737049999999954	-1.9585500000000593	6.698150000000055	-1.812349999999924			-90.89485000000002
21.488249999999994	12.285349999999994	-47.166450000000054		21.57734999999991			-0.4546500000000151	18.563850000000002	-97.28954999999996	72.05205000000001	70.63135		12.067450000000008	30.91345000000001	33.35464999999999	89.67034999999998	70.49914999999999	26.637749999999983			-0.3841499999999769		7.69805000000008		4.223150000000032	-1.9410500000000184	20.907249999999976	19.206050000000005	-0.27184999999997217			2.674449999999979	13.513649999999984		75.01395000000002		33.69054999999992			-1.4176499999999805	9.785349999999994	-1.9552499999999782	6.796950000000038	-1.8078499999999167			-90.87925000000007
21.522749999999974	12.307349999999929	-46.62215000000003		21.61564999999996			-0.421950000000038	18.970249999999965	-97.2558499999999	72.09015	73.79094999999995		12.077649999999949	30.949350000000095	33.72154999999998	91.31315000000006	70.51504999999997	26.876449999999977			-0.3179499999999962		7.93304999999998		4.236350000000016	-1.9367500000000746	20.921049999999923	19.213750000000005	-0.2608500000000049			2.6992500000000064	13.524850000000015		75.02215000000001		33.69674999999995			-1.3952500000000327	9.80194999999992	-1.9518500000000358	7.096950000000106	-1.8033499999999094			-90.83355000000006
21.86914999999999	12.316349999999943	-46.603450000000066		22.392049999999927			-0.40944999999999254	19.125850000000014	-97.22825	72.92905000000007	73.82264999999995		12.09495000000004	31.07484999999997	34.45474999999999	92.78735000000006	70.52954999999997	27.031949999999938			-0.30624999999997726		8.12315000000001		4.294250000000034	-1.9322500000000673	22.253749999999968	19.226949999999988	-0.21555000000000746			2.7213500000000295	13.75045		75.02965000000006		33.71004999999991			-1.3889500000000226	11.438949999999977	-1.94825000000003	7.237350000000106	-1.7989499999999907			-90.71845000000008
22.254549999999995	12.340749999999957	-46.58884999999998		22.420049999999947			-0.3981499999999869	19.154549999999972	-97.15764999999999	73.05105000000003	74.52094999999997		12.272449999999935	31.305650000000014	35.59064999999998	92.90205000000003	70.55714999999998	27.262650000000008			-0.2609499999999798		8.314950000000067		4.345250000000078	-1.9280500000000984	22.475049999999896	19.403350000000046	-0.1903500000000804			3.028850000000034	13.859649999999988		75.04235000000006		34.05514999999991			-1.373450000000048	12.414350000000013	-1.944749999999999	7.391750000000002	-1.794149999999945			-89.69495000000006
23.98294999999996	12.797649999999976	-45.941850000000045		22.433649999999943			-0.37895000000003165	19.478549999999927	-97.04814999999996	75.54585000000009	74.52914999999996		12.47014999999999	31.876549999999952	35.60474999999997	95.64615000000003	70.57614999999998	27.281049999999937			-0.24424999999996544		8.326650000000086		4.559349999999995	-1.9233500000000276	22.487049999999954	19.41605000000004	-0.13565000000005512			3.0460500000000366	13.993550000000027		75.05355000000009		34.181749999999965			-1.30275000000006	12.636549999999943	-1.9410500000000184	7.400750000000016	-1.789549999999963			-89.68555000000003
24.23784999999998	12.804449999999974	-45.76724999999999		22.50045			-0.3692500000000791	19.71595000000002	-97.0325499999999	75.55595000000005	74.53794999999991		12.531150000000025	32.05515000000014	36.70285000000001	95.65724999999998	70.75824999999998	27.41294999999991			-0.21434999999996762		8.598349999999982		4.773050000000012	-1.917950000000019	22.49484999999993	19.87594999999999	-0.0936500000000251			3.05804999999998	14.003349999999955		75.06625000000008		34.28954999999996			-1.2745499999999765	12.672050000000013	-1.9374500000000126	7.509750000000054	-1.7846499999999423			-89.67034999999998
24.86545000000001	12.812549999999987	-45.755449999999996		22.59114999999997			-0.3500500000000102	19.738749999999982	-96.95785000000001	75.56895000000009	74.55274999999995		12.592250000000035	32.42775000000006	36.90414999999996	95.70415000000003	70.76795000000004	28.3287499999999			-0.1843499999999949		8.605650000000082		4.844350000000077	-1.9118500000000722	22.506749999999897	19.884750000000054	-0.07775000000003729			3.0642500000000155	14.318750000000023		75.09635000000003		34.715049999999906			-1.2397500000000719	13.799649999999929	-1.933149999999955	7.522350000000074	-1.7803499999999985			-89.60485000000006
24.881250000000023	13.149850000000015	-45.61385000000007		22.60114999999996			-0.3381500000000415	19.95724999999993	-96.94544999999994	75.82085000000006	74.87585000000001		12.82955000000004	33.427450000000135	36.920349999999985	95.74635	71.53105000000005	28.7816499999999			-0.16314999999997326		8.615549999999985		5.029150000000072	-1.9043500000000222	22.788449999999898	20.170150000000035	-0.06475000000000364			3.071350000000052	14.41375000000005		75.10705000000007		35.224249999999984			-1.1990500000000566	13.814750000000004	-1.929049999999961	7.697850000000017	-1.7757500000000164			-89.59405000000004
26.677350000000047	13.23014999999998	-44.891050000000064		22.636250000000018			-0.3259500000000344	19.982349999999997	-96.89044999999999	76.83675000000005	74.89085		13.422050000000013	33.46704999999997	38.19015000000002	95.76335000000006	71.54375000000005	29.719949999999926			-0.12464999999997417		8.69074999999998		5.173049999999989	-1.8941500000000815	23.136949999999956	20.180150000000026	-0.0533500000000231			3.07854999999995	14.671749999999975		75.1857500000001		35.95454999999993			-1.143350000000055	13.845550000000003	-1.924949999999967	7.7131500000000415	-1.771449999999959			-89.57535000000007
26.69195000000002	13.242349999999988	-43.716350000000034		22.906949999999938			-0.3079500000000053	20.055049999999937	-96.78004999999996	77.73905000000002	75.65974999999992		13.444650000000024	35.35194999999999	38.20164999999997	98.79555000000005	72.79935	29.732349999999997			-0.09545000000002801		8.707949999999983		5.256550000000061	-1.8867500000000064	23.361249999999927	20.23415	-0.023550000000000182			3.2179499999999734	14.932350000000042		75.20165000000009		36.895849999999996			-1.1288500000000568	13.862249999999904	-1.9205500000000484	7.7213500000000295	-1.7669499999999516			-89.55855000000008
26.976949999999988	13.411449999999945	-43.473749999999995		23.364749999999958			-0.29525000000001	20.18934999999999	-96.52514999999994	77.75054999999998	75.67744999999991		13.644049999999993	35.36135000000013	38.964849999999956	101.47535000000005	72.80975000000001	29.748949999999923			-0.0676499999999578		8.875650000000064		5.3060500000000275	-1.8790500000000065	23.54514999999992	20.34405000000004	0.48614999999995234			3.226750000000038	14.94685000000004		75.24835000000007		36.910349999999994			-1.0325500000000147	14.212949999999978	-1.916249999999991	7.820350000000076	-1.7624499999999443			-89.06675000000007
27.765549999999962	13.423349999999914	-43.45384999999999		23.888649999999984			-0.285349999999994	20.210050000000024	-96.51604999999995	77.99965000000009	76.63414999999998		13.651449999999954	35.65994999999998	38.978849999999966	102.96875	72.82065	30.208249999999907			0.007550000000037471		8.939550000000054		5.454250000000002	-1.87175000000002	23.572849999999903	20.488450000000057	0.5257500000000164			3.238749999999982	15.044849999999997		75.35145		37.258749999999964			-1.0020500000000538	15.645350000000008	-1.9116500000000087	7.83075000000008	-1.7563499999999976			-89.05754999999999
27.867450000000076	13.63085000000001	-43.03354999999999		24.08344999999997			-0.2469500000000835	20.271949999999947	-96.47704999999996	79.26495	76.92584999999997		13.66134999999997	36.45794999999998	40.20074999999997	105.68605000000002	72.86665000000005	30.656150000000025			0.4548500000000786		9.32075000000009		5.601550000000088	-1.8645500000000084	23.706749999999943	20.592449999999985	0.5643499999999904			3.472750000000019	15.584749999999985		76.24185		37.85344999999995			-0.9836500000000115	16.40764999999999	-1.906349999999975	7.851950000000102	-1.751449999999977			-89.01785000000007
28.74275	13.64715000000001	-42.658750000000055		24.102249999999913			-0.23405000000002474	20.527950000000033	-96.3903499999999	79.28115000000003	77.89125000000001		13.673149999999964	36.790950000000066	41.24495000000002	105.69675000000007	74.08785	31.21334999999999			0.7420500000000629		9.810150000000021		5.612950000000069	-1.8573499999999967	23.716049999999996	21.37715000000003	0.7015499999999975			3.4838499999999613	15.596450000000004		76.54065000000003		38.25974999999994			-0.9633499999999913	17.254449999999906	-1.9017499999999927	8.313550000000077	-1.7466499999999314			-88.64395000000002
29.924650000000042	13.67184999999995	-42.508050000000026		25.065150000000017			-0.21575000000007094	20.538149999999973	-96.24424999999997	79.44015000000002	78.33695		14.055349999999976	36.83314999999993	41.84254999999996	105.71204999999998	74.10704999999996	31.24285000000009			0.7535500000000184		9.819150000000036		6.2943500000000085	-1.844850000000065	24.048349999999914	22.263149999999996	0.7544500000000198			3.4980500000000347	15.955050000000028		76.54775000000006		38.56274999999994			-0.942450000000008	17.278149999999982	-1.896349999999984	8.321550000000002	-1.7420499999999493			-88.63594999999998
29.970050000000015	13.692249999999945	-41.87644999999998		25.244950000000017			-0.19175000000007003	20.67444999999998	-95.9659499999999	80.68625000000009	78.54124999999999		14.065049999999928	37.259050000000116	42.88194999999996	107.09305000000006	74.11914999999999	31.275550000000067			0.7611500000000433		9.830550000000017		6.43565000000001	-1.8330500000000711	24.067649999999958	22.31785000000002	0.7625499999999192			3.5437500000000455	16.21214999999995		76.55645000000004		38.572349999999915			-0.9355500000000347	17.342249999999922	-1.8920500000000402	8.460950000000025	-1.7371499999999287			-87.98365000000001
29.989850000000047	13.777249999999981	-41.86514999999997		25.265350000000012			-0.1761500000000069	20.928750000000036	-95.89495	82.09154999999998	78.62474999999995		14.132349999999974	37.885750000000144	43.463750000000005	108.24784999999997	74.12924999999996	31.87214999999992			0.8773499999999785		9.843450000000075		6.456850000000031	-1.8234500000000935	24.29514999999992	22.555950000000053	0.8117499999999609			3.5526499999999714	16.889049999999997		76.56735000000003		38.591249999999945			-0.9252500000000055	17.920049999999947	-1.8872499999999945	8.578750000000014	-1.73174999999992			-87.95955000000004
30.639049999999884	13.791549999999916	-41.85064999999997		25.633949999999913			-0.16545000000007803	21.208049999999957	-95.88144999999997	82.10305000000005	78.70804999999996		14.153749999999945	38.51324999999997	44.86374999999998	111.00695000000007	74.64065000000005	31.903949999999895			0.9718500000000176		9.854350000000068		6.481449999999995	-1.8125500000001011	25.271749999999997	22.565249999999992	0.8712499999999181			3.58725000000004	17.426649999999995		76.63915000000009		39.01274999999998			-0.8825500000000375	19.488749999999982	-1.8821500000000242	8.766650000000027	-1.7259500000000116			-87.81495000000007
30.75165000000004	13.97645	-41.799150000000054		25.920049999999947			-0.14685000000008586	21.53144999999995	-95.86614999999995	82.11115000000007	79.61734999999999		14.374349999999936	38.59135000000015	44.874849999999924	112.24865	74.65625	31.918949999999995			0.9864499999999907		9.944450000000074		6.874450000000024	-1.8023500000000467	25.31034999999997	22.80185000000006	0.9355499999999211			3.7799499999999853	17.825649999999996		76.64975000000004		39.517349999999965			-0.8387500000000045	20.783449999999903	-1.876449999999977	8.777650000000108	-1.7209500000000162			-87.80574999999999
31.487449999999967	13.983949999999936	-41.57635000000005		26.82884999999999			-0.12905000000000655	21.781650000000013	-95.81844999999998	82.35005000000001	79.92734999999993		14.383849999999939	38.60315000000014	46.42534999999998	112.27285000000006	74.66785000000004	31.967149999999947			1.0302500000000236		10.22135000000003		6.968450000000075	-1.7927500000000691	25.566949999999906	23.39465000000007	1.041749999999979			3.9316499999999905	18.09514999999999		76.66155000000003		39.60674999999992			-0.8294500000000653	22.981449999999995	-1.8714499999999816	8.924550000000067	-1.7165499999999838			-87.42285000000004
31.96105	14.921349999999961	-41.41825000000006		27.11545000000001			-0.11865000000000236	21.944650000000024	-95.70914999999991	82.75945000000002	80.33834999999999		14.687249999999949	38.89755000000014	46.44324999999992	114.17484999999999	74.69434999999999	32.43294999999989			1.1862499999999727		10.273950000000013		7.097950000000083	-1.7734500000000253	25.58484999999996	23.402950000000033	1.2151499999999942			3.942350000000033	18.10685000000001		76.67075		39.90554999999995			-0.8135499999999638	23.367250000000013	-1.865949999999998	8.942550000000097	-1.7107499999999618			-87.41425000000004
32.527349999999956	14.92954999999995	-41.06045000000006		27.128049999999917			-0.09635000000002947	22.402849999999944	-95.6874499999999	82.77205000000004	80.49545		14.874149999999986	39.18475000000012	46.71944999999994	114.18515000000002	74.83455000000004	32.44575000000009			1.4188500000000204		10.795150000000035		7.360250000000065	-1.7541500000000951	26.092249999999922	23.808850000000007	1.3948500000000195			4.03144999999995	18.587750000000028		76.67885000000001		40.632049999999936			-0.6897500000000036	23.389049999999997	-1.8602499999999509	8.950550000000021	-1.7059499999999161			-87.40335000000005
33.3202500000001	15.282550000000015	-40.196950000000015		27.14244999999994			-0.067450000000008	22.887849999999958	-95.54894999999999	82.90105000000005	81.35074999999995		15.00445000000002	39.84674999999993	47.85534999999993	114.19505000000004	74.86734999999999	32.74955			1.4760499999999865		10.805850000000078		7.604350000000068	-1.7073500000000195	26.50414999999998	23.862850000000094	1.5404499999999643			4.056450000000041	19.227049999999963		76.69895000000008		41.725149999999985			-0.6427499999999782	25.77884999999992	-1.8534499999999525	8.959150000000022	-1.7004499999999325			-87.39245000000005
33.336149999999975	15.411249999999995	-40.17475000000002		27.559349999999995			-0.06105000000002292	22.91345000000001	-95.52144999999996	83.36925000000008	81.35964999999999		15.015049999999974	42.11505000000011	48.330749999999966	114.20835	75.44015000000002	32.76745000000005			1.5176500000000033		10.813949999999977		7.629850000000033	-1.6769500000000335	26.539649999999938	23.87065000000007	1.7018499999999221			4.079150000000027	19.245450000000005		76.77575000000002		43.170549999999935			-0.6270500000000538	25.796449999999936	-1.8483499999999822	8.972150000000056	-1.6949499999999489			-87.28365000000008
35.173850000000016	15.545549999999935	-40.04155000000003		27.62405000000001			-0.04785000000003947	23.043450000000007	-95.51244999999994	85.63485000000003	81.39085		15.037649999999985	42.71665000000007	48.33924999999999	114.24865	75.44984999999997	34.065450000000055			1.7256499999999733		10.832550000000083		7.662850000000049	-1.6536500000000842	27.02794999999992	23.879549999999995	1.8371499999999514			4.260250000000042	19.81955000000005		76.9982500000001		43.182950000000005			-0.5586500000000569	25.852750000000015	-1.8425499999999602	9.091650000000072	-1.6892500000000155			-87.27385000000004
35.643449999999916	15.621350000000007	-39.95894999999996		27.82434999999998			-0.032550000000014734	23.632049999999936	-95.49744999999996	86.39965000000007	82.64805000000001		15.269549999999981	42.82985000000008	48.35074999999995	115.83635000000004	77.42214999999999	34.435449999999946			1.7317500000000337		10.938550000000077		7.958150000000046	-1.6424500000000535	27.638349999999946	24.363550000000032	1.9574499999999944			4.275250000000028	19.833849999999984		77.01925000000006		44.2585499999999			-0.5438500000000204	25.881849999999986	-1.8364500000000135	9.689650000000029	-1.6833500000000186			-86.62475000000006
35.65584999999999	15.698249999999916	-39.74475000000007		27.84534999999994			-0.0209500000000844	23.725149999999985	-95.29744999999991	87.22495000000004	82.76384999999993		15.515949999999975	43.18295000000012	48.58465000000001	116.74144999999999	77.43164999999999	35.360549999999876			1.7520500000000538		11.304650000000038		8.124050000000011	-1.6277499999999918	27.65625	24.37805000000003	1.9667499999999336			4.289449999999988	20.063049999999976		77.38845000000003		44.33624999999995			-0.5371499999999969	26.271849999999972	-1.8302499999999782	9.827150000000074	-1.6776499999999714			-86.58405000000005
35.682249999999954	15.869749999999954	-39.586149999999975		27.873849999999948			0.02154999999993379	24.078750000000014	-95.27244999999994	89.26525000000004	83.71114999999998		15.522649999999999	44.83314999999993	50.48384999999996	119.84125000000006	77.45974999999999	35.4673499999999			1.8343499999999722		11.730650000000082		8.248649999999998	-1.5858500000000504	28.368049999999926	24.59514999999999	1.9824499999999716			4.380049999999983	20.53144999999995		77.57725000000005		44.48474999999996			-0.5239500000000135	27.06594999999993	-1.8244499999999562	9.97745000000009	-1.6723499999999376			-86.56155000000001
37.47664999999995	15.899249999999938	-39.46105		28.334249999999997			0.03674999999998363	24.11074999999994	-95.23934999999994	89.64925000000005	83.72974999999997		15.755049999999983	48.04065000000014	50.494050000000016		77.47535000000005	35.92495000000008			1.8853500000000167		11.782850000000053		8.41235000000006	-1.5711500000001024	28.554949999999963	25.088750000000005	2.0976499999999305			4.479450000000043	20.82884999999999		77.63985000000002		45.56594999999993			-0.4321499999999787	27.08114999999998	-1.8178500000000213	9.986050000000091	-1.666749999999979			-86.54875000000004
37.488750000000095	15.97645	-38.881849999999986		28.85865000000001			0.057349999999928514	24.14104999999995	-95.22744999999998	89.78385000000003	84.25924999999995		15.762449999999944	48.47055	50.50905		81.60275000000001	35.93945000000008			1.9655500000000075		11.870250000000055		8.479250000000093	-1.55275000000006	28.565149999999903	25.126150000000052	2.3597499999999627			4.580249999999978	21.995750000000044		77.64715000000001		46.93554999999992			-0.36334999999996853	27.54564999999991	-1.8118500000000495	10.081450000000018	-1.6616500000000087			-86.52945
37.498649999999884	16.870949999999993	-38.85794999999996		29.053049999999985			0.07195000000001528	24.150049999999965	-94.74664999999993	89.79665	84.27404999999999		15.836649999999963	50.0471500000001	50.516149999999925		81.61175000000003	35.974950000000035			2.0367499999999836		11.880250000000046		8.54135000000008	-1.418450000000007	28.605050000000006	25.58215000000007	2.399850000000015			4.619450000000029	22.01724999999999		77.72145		48.234249999999975			-0.3537499999999909	27.559349999999995	-1.8053499999999758	10.423950000000104	-1.6572499999999764			-85.40145000000007
37.58585000000005	16.87934999999993	-38.62424999999996		29.783849999999916			0.09334999999998672	24.167749999999955	-94.63244999999995	94.10795000000007	84.95875000000001		16.063549999999964	50.82275000000004	50.87405000000001		81.62525000000005	36.03215			2.0839500000000726		11.887650000000008		8.550450000000069	-1.3919500000000653	28.770149999999944	25.661950000000047	2.6162499999999227			4.644250000000056	22.495250000000055		77.73175000000003		49.02824999999996			-0.34085000000004584	29.202249999999935	-1.7985499999999774	10.431250000000091	-1.6524499999999307			-85.39175
37.59714999999994	16.88945000000001	-38.60794999999996		29.794849999999997			0.10434999999995398	24.540849999999978	-94.61144999999999	94.11885000000007	86.25614999999993		16.219349999999963	53.018550000000005	51.75265000000002		81.63525000000004	36.05835000000002			2.102950000000078		11.899350000000027		8.826350000000048	-1.365850000000023	28.781349999999975	26.278549999999996	2.8368500000000267			4.650150000000053	22.873950000000036		77.74345000000005		49.04804999999999			-0.32685000000003583	29.61424999999997	-1.7916500000000042	10.463350000000105	-1.6467499999999973			-85.35424999999998
37.63015000000007	16.929649999999924	-38.58484999999996		29.951349999999934			0.12154999999995653	24.560550000000035	-94.55504999999994	94.34285	86.28724999999997		16.23244999999997	53.202350000000024	51.76604999999995		87.00464999999997	36.10654999999997			2.1149500000000216		12.367849999999976		8.85145	-1.3275500000000875	29.024249999999938	27.373350000000073	2.898249999999962			4.663450000000012	23.120149999999967		77.83585000000005		49.05624999999998			-0.2669500000000653	29.631449999999973	-1.7845499999999674	10.669750000000022	-1.6410499999999502			-85.33265000000006
38.979150000000004	18.185749999999985	-38.57254999999998		29.965949999999907			0.14154999999993834	25.319650000000024	-94.45524999999998	95.88625000000002	86.48344999999995		16.27385000000004	53.511850000000095	52.009450000000015		87.02175	36.26774999999998			2.1224500000000717		12.764949999999999		8.860050000000001	-1.317350000000033	29.212850000000003	27.38315	2.9052500000000236			4.779649999999947	23.129750000000058		77.84455000000003		49.44684999999993			-0.2428499999999758	30.20214999999996	-1.7756500000000415	10.678550000000087	-1.6337499999999636			-85.31925000000001
38.993049999999926	18.327749999999924	-38.38594999999998		29.988849999999957			0.1524499999999307	26.39134999999999	-94.4125499999999	95.94095000000004	86.77814999999998		16.434650000000033	54.91985	52.02834999999993		87.04795000000001	36.27434999999991			2.133950000000027		12.787850000000049		9.012050000000045	-1.2939499999999953	29.228349999999978	27.671350000000075	3.1607500000000073			5.000250000000051	23.142749999999978		78.55555000000004		49.46684999999991			-0.20934999999997217	30.340349999999944	-1.7663499999999885	10.74535000000003	-1.626549999999952			-85.31115
40.958749999999895	18.34254999999996	-38.337549999999965		31.368349999999964			0.1665499999999156	26.399149999999963	-94.40224999999998	95.95135000000005	86.79064999999991		16.44105000000002	54.931350000000066	53.24635000000001		87.06595000000004	36.72305000000006			2.349350000000072		13.400150000000053		9.185850000000073	-1.2332499999999982	29.247449999999958	27.98505	3.2055500000000166			5.07344999999998	23.163249999999948		78.58075000000008		51.27544999999998			-0.1300499999999829	31.412849999999935	-1.7575500000000375	10.756050000000073	-1.6215499999999565			-84.65904999999998
41.129150000000095	18.358349999999973	-37.833650000000034		31.39134999999999			0.1868499999999358	26.599950000000035	-94.29894999999999	96.34805000000006	87.25585000000001		16.551150000000007	54.949949999999944	53.354349999999954		89.23554999999999	36.73485000000005			2.5039500000000317		13.407950000000028		9.308650000000057	-1.1978500000000167	29.593249999999898	27.994650000000092	3.372949999999946			5.078949999999963	23.176150000000007		79.14445		51.284149999999954			-0.11775000000000091	32.2055499999999	-1.749249999999961	10.953950000000077	-1.6144499999999198			-83.95135000000005
41.16845000000001	18.53035	-37.82394999999997		31.514049999999997			0.19984999999996944	26.831649999999968	-94.23744999999997	96.88345000000004	87.28334999999993		16.601249999999936	56.55355000000009	53.864349999999945		93.67745000000002	37.283750000000055			2.514850000000024		13.414150000000063		9.567850000000021	-1.151550000000043	29.608649999999898	28.00165000000004	3.39855			5.085950000000025	24.347350000000006		79.16415000000006		51.29654999999991			-0.08805000000006658	34.448350000000005	-1.739149999999995	11.145650000000046	-1.607849999999985			-83.94215000000008
41.188350000000014	18.984649999999988	-37.80965000000003		31.57904999999994			0.21114999999997508	26.920150000000035	-94.16274999999996	96.89475000000004	88.82425		16.63035000000002	56.57375000000002	55.625549999999976		96.52395000000001	37.85744999999997			2.5274500000000444		13.420150000000035		9.590250000000083	-1.0473500000000513	29.62074999999993	28.01165000000003	3.574149999999918			5.098449999999957	24.603150000000028		79.18435		51.504749999999945			-0.07664999999997235	34.463949999999954	-1.7320499999999583	11.154150000000072	-1.6022499999999127			-83.93275000000006
42.40784999999994	20.023950000000013	-37.75094999999999		31.59394999999995			0.23154999999997017	27.283450000000016	-94.15094999999997	97.83675000000005	88.83434999999997		16.968650000000025	56.58664999999996	55.638349999999946		96.53134999999997	37.868150000000014			2.538650000000075		13.439849999999979		9.66375000000005	-1.018850000000043	30.107349999999997	28.01825000000008	3.584049999999934			5.105850000000032	24.75705000000005		79.62105000000008		51.53234999999995			-0.053449999999998	34.47974999999997	-1.7235500000000457	11.16775000000007	-1.596049999999991			-83.92145000000005
42.5367500000001	20.032550000000015	-37.74475000000007		32.00514999999996			0.2727499999999736	27.291650000000004	-94.02424999999994	97.84265000000005	88.84514999999999		17.119249999999965	56.60204999999996	55.65734999999995		96.54674999999997	38.298049999999876			2.5483500000000276		13.465550000000007		9.954050000000052	-0.90725000000009	30.38214999999991	28.043350000000032	3.602649999999926			5.208650000000034	24.763450000000034		81.27155000000005		52.46244999999999			0.006149999999934153	35.12394999999992	-1.714749999999981	11.378150000000005	-1.5911499999999705			-83.91235000000006
43.48774999999989	20.05385000000001	-37.73415		32.03305			0.30084999999996853	27.31034999999997	-93.9125499999999	97.84955000000002	88.91805		17.12914999999998	57.11844999999994	55.665649999999914		96.82674999999995	38.985549999999876			2.560950000000048		13.476650000000063		10.018050000000017	-0.8963500000000977	30.398249999999962	28.206750000000056	3.6173499999999876			5.2493500000000495	24.772050000000036		81.35385000000008		52.757049999999936			0.10325000000000273	37.28044999999997	-1.704050000000052	11.660450000000083	-1.5852499999999736			-83.90395000000001
43.50535000000002	20.971149999999966	-37.406349999999975		32.14914999999996			0.30814999999995507	27.40244999999993	-93.86685	97.86685	89.47624999999994		17.446950000000015	57.13995	56.92394999999999		96.84154999999998	39.01915000000008			2.619450000000029		13.715649999999982		10.026650000000018	-0.8875500000000329	31.17255	28.217950000000087	3.62824999999998			5.571149999999989	24.877250000000004		82.58685000000003		53.23734999999999			0.2544500000000198	37.29234999999994	-1.696550000000002	11.871250000000032	-1.5806499999999915			-83.89044999999999
44.89424999999994	21.355749999999944	-37.37975000000006		33.93864999999994			0.34514999999998963	27.814949999999953	-93.83384999999998	98.51935000000003	89.48494999999991		17.511449999999968	58.92585000000008	56.93954999999994		107.48185000000001	39.41045000000008			2.802850000000035		13.989149999999995		10.200450000000046	-0.8673500000001013	31.179149999999936	28.52404999999999	3.6833500000000186			5.5805500000000166	24.884050000000002		83.36685		53.81264999999996			0.2828499999999394	38.573749999999905	-1.6874500000000126	11.950950000000034	-1.574549999999931			-83.47265000000004
44.914949999999976	21.365049999999997	-37.10865000000001		33.994449999999915			0.3795499999999947	27.820349999999962	-93.5402499999999	98.52645000000007	89.98564999999996		17.609849999999938	58.94125000000008	57.442949999999996		108.77774999999997	40.39454999999998			2.8222500000000537		14.284150000000068		10.211750000000052	-0.8585500000000366	31.190349999999967	29.334550000000036	3.9212499999999864			5.607349999999997	25.31185000000005		83.37835000000007		54.333349999999996			0.35315000000002783	39.791650000000004	-1.6774500000000216	12.048150000000078	-1.5683500000000095			-83.41915000000006
45.3646500000001	21.43934999999999	-36.80404999999996		34.209749999999985			0.39104999999995016	27.909149999999954	-93.51334999999995	100.54495000000009	89.99455		17.629050000000007	59.27774999999997	57.453250000000025		108.82735000000002	40.40425000000005			2.903950000000009		14.30015000000003		10.223749999999995	-0.8443500000000768	31.945549999999912	29.34514999999999	3.9480499999999665			5.629850000000033	25.61564999999996		83.44805000000008		54.41464999999994			0.39744999999993524	42.25024999999994	-1.667850000000044	12.159550000000081	-1.563449999999989			-83.40785000000005
46.030149999999935	21.567749999999933	-36.73505		34.72154999999998			0.4001499999999396	27.929849999999988	-93.49874999999997	101.28245000000004	90.06054999999992		18.217750000000024	60.654850000000124	57.88125000000002		108.83984999999996	41.07954999999993			2.9145500000000766		14.485250000000065		10.242150000000038	-0.8245500000000447	31.990249999999946	29.355150000000094	4.094449999999938			5.6728500000000395	25.868349999999964		84.89305000000002		54.71454999999992			0.40525000000002365	42.52724999999998	-1.6514499999999543	12.349250000000097	-1.5553499999999758			-82.98325
46.833749999999895	21.581649999999968	-36.71995000000004		34.735149999999976			0.44134999999994307	28.410049999999956	-93.36275	101.29065000000003	91.21174999999994		18.230050000000006	62.029850000000124	58.117849999999976		108.84965	41.792850000000044			3.0561500000000024		14.505350000000021		10.376950000000079	-0.79525000000001	33.067049999999995	30.285150000000044	4.1027500000000146			5.784549999999967	25.880750000000035		85.74165000000005		54.7979499999999			0.4241499999999405	42.546449999999936	-1.6388500000000477	12.36265000000003	-1.5497500000000173			-82.97545000000002
47.44475	21.606249999999932	-36.360450000000014		34.77035000000001			0.4625499999999647	28.420949999999948	-93.26274999999998	101.63725	91.94205		18.24324999999999	62.19495000000006	58.54824999999994		110.62824999999998	42.157249999999976			3.3252499999999827		14.641650000000027		10.472350000000006	-0.7757500000000164	33.077249999999935	30.293049999999994	4.122449999999958			5.888550000000009	25.888950000000023		86.55105000000003		58.80754999999999			0.5194500000000062	42.790250000000015	-1.6294500000000198	12.414150000000063	-1.543649999999957			-82.62985000000003
47.791650000000004	21.92134999999996	-36.35194999999999		36.312149999999974			0.5022500000000036	28.772749999999974	-93.01664999999991	103.05515000000003	92.27814999999998		18.444650000000024	63.31134999999995	59.32314999999994		111.69565	42.18914999999993			3.377450000000067		14.665650000000028		10.576250000000073	-0.7509500000001026	33.087749999999915	30.30815000000007	4.207649999999944			5.8972499999999854	26.284549999999967		86.56785000000002		58.820049999999924			0.5364499999999452	42.81314999999995	-1.6219499999999698	12.476150000000075	-1.5363499999999704			-82.62245000000007
48.07884999999999	21.935249999999996	-36.33725000000004		36.32804999999996			0.5204499999999825	28.783149999999978	-92.83674999999994	104.24685	92.29004999999995		18.45965000000001	64.04745000000003	59.93374999999992		111.70775000000003	42.822149999999965			3.4310500000000275		15.157550000000015		10.585950000000025	-0.6446500000000697	33.361549999999966	30.679750000000013	4.404149999999959			6.0648499999999785	26.296249999999986		86.82605000000001		59.31654999999989			0.7045499999999265	43.94934999999998	-1.6134500000000571	12.538650000000075	-1.5290499999999838			-82.60885000000007
49.86054999999999	22.205550000000017	-36.116750000000025		36.64054999999996			0.5323499999999513	28.804949999999963	-92.82394999999997	104.94685000000004	93.78834999999992		18.46664999999996	65.61865000000012	60.441749999999956		111.75345000000004	42.83075000000008			3.493249999999989		15.484649999999988		10.863050000000044	-0.5513500000000704	33.781549999999925	31.04365000000007	4.589650000000006			6.220749999999953	26.529350000000022		88.69355000000007		59.92165			0.8884500000000344	43.959949999999935	-1.6006499999999733	12.585050000000024	-1.521449999999959			-82.44785000000002
51.092449999999985	22.21844999999996	-35.96555000000001		36.97574999999995			0.5645499999999402	29.10235	-92.75604999999996	105.06905000000006	93.81734999999992		18.567949999999996	65.83685000000014	60.47455000000002		114.55255	42.84024999999997			3.60755000000006		15.669750000000022		10.894550000000095	-0.5419500000000426	34.86874999999998	31.05415000000005	4.623849999999948			6.243150000000014	26.54944999999998		88.71955000000003		60.60444999999993			1.0164499999999634	43.97404999999992	-1.5891500000000178	12.71365000000003	-1.5136499999999842			-81.59805000000006
51.151449999999954	22.251449999999977	-35.558250000000044		37.21294999999998			0.6050500000000056	29.226350000000025	-92.74604999999997	105.07745	94.02454999999998		18.968549999999937	66.14395000000013	61.55784999999992		114.58185000000003	43.395950000000084			3.791150000000016		15.68164999999999		10.940750000000094	-0.5366500000000087	34.880949999999984	32.10194999999999	4.641149999999925			6.4374500000000126	28.462549999999965		88.95725000000004		60.97334999999998			1.045349999999985	45.370450000000005	-1.5778500000000122	13.372749999999996	-1.5051499999999578			-81.59075000000007
53.36925000000008	23.004050000000007	-35.48575000000005		37.69754999999998			0.6368499999999813	29.57415000000003	-92.70524999999998	105.29534999999998	96.51154999999994		18.99955	66.98254999999995	61.57344999999998		114.59105	43.928049999999985			3.9730500000000575		16.31765000000007		11.226850000000013	-0.4550500000000284	34.888649999999984	32.111150000000066	4.65384999999992			6.451249999999959	28.482150000000047		90.87815		61.41994999999997			1.0997499999999718	45.421949999999924	-1.5696500000000242	13.401450000000068	-1.4994499999999107			-81.57625000000007
53.39015000000006	23.014149999999972	-35.28965000000005		37.70934999999997			0.6498500000000149	29.616049999999973	-92.68705	107.17425000000003	96.52244999999994		19.17764999999997	67.56375000000003	61.582649999999944		115.41435000000001	44.68855000000008			3.9836500000000115		16.33235000000002		11.285650000000032	-0.44345000000009804	35.17324999999994	32.949749999999995	4.793249999999944			6.471450000000004	28.49305000000004		90.92775000000006		62.251249999999914			1.1488499999999249	45.45965000000001	-1.5606500000000096	13.408550000000105	-1.491549999999961			-81.55945000000008
53.40874999999994	23.05525	-35.282550000000015		37.73365000000001			0.6906500000000051	29.64594999999997	-92.62924999999996	107.19145000000003	96.79115000000002		19.20384999999999	67.72185000000013	64.24844999999993			44.71385000000009			4.104750000000081		16.34405000000004		11.297950000000014	-0.4327500000000555	35.420249999999896	33.19565	5.066749999999956			6.477549999999951	28.783649999999966		91.95195000000001		62.538749999999936			1.1589500000000044	45.508550000000014	-1.5456500000000233	13.441050000000018	-1.4842499999999745			-81.22505000000001
53.67524999999989	23.39904999999999	-35.18515000000002		37.75274999999999			0.7126499999999396	30.139749999999935	-92.60174999999992	107.20884999999998	96.85224999999991		19.497549999999933	69.37895000000003	64.27374999999995			44.72055			4.454150000000027		16.36284999999998		11.73885000000007	-0.3473500000000058	35.70754999999997	33.234750000000076	5.18464999999992			6.4883499999999685	29.419750000000022		91.98835000000008		62.80864999999994			1.3803500000000213	45.535049999999956	-1.539350000000013	13.661850000000072	-1.4784499999999525			-81.21685000000002
53.6952500000001	23.40994999999998	-34.882150000000024		38.001949999999965			0.7383499999999685	30.46595000000002	-92.59424999999999	107.22525000000007	96.85944999999992		19.543249999999944	69.7056500000001	64.29075			44.727550000000065			4.461750000000052		16.389350000000036		11.818950000000086	-0.33205000000009477	35.71774999999991	33.25025000000005	5.193049999999971			6.509850000000029	29.440150000000017		93.45315000000005		63.18774999999994			1.4595500000000357	45.83364999999992	-1.5297500000000355	13.670650000000023	-1.4690499999999247			-81.20614999999998
53.70645000000002	23.42184999999995	-34.86775		38.74394999999993			0.7552499999999327	30.758449999999925	-92.48984999999993	107.24185	97.44124999999997		19.697649999999953	69.71624999999995	65.05604999999991			45.31134999999995			4.4737499999999955		16.50395000000003		11.838550000000055	-0.31665000000009513	35.74635000000001	33.362750000000005	5.318849999999998			6.529250000000047	29.446649999999977		94.87265000000002		63.510850000000005			1.4796499999999924	45.84624999999994	-1.5208499999999958	14.187650000000076	-1.4608499999999367			-81.18225000000007
54.074649999999906	23.43044999999995	-34.844850000000065		39.72344999999996			0.8008499999999685	30.77374999999995	-92.33044999999993	107.47205000000008	97.66314999999997		19.83484999999996	70.98164999999995	65.06774999999993			45.32404999999994			4.606049999999982		16.921249999999986		12.0779500000001	-0.31035000000008495	35.75284999999997	33.41165000000001	5.5017500000000155			6.839550000000031	29.601949999999988		97.11475000000007		63.531349999999975			1.504950000000008	45.87664999999993	-1.5127499999999827	14.199750000000108	-1.455349999999953			-80.00135
54.327249999999935	23.73174999999992	-34.71715000000006		39.99034999999992			0.8210500000000138	31.803249999999935	-92.24254999999994	107.69585000000006	97.92295000000001		20.014549999999986	71.83075000000008	65.25594999999998			45.53365000000008			4.707550000000083		16.93315000000007		12.089650000000006	-0.2849500000000944	35.761750000000006	33.41815000000008	5.50954999999999			6.865249999999946	30.39485000000002		97.4416500000001		64.15054999999995			1.5367499999999836	45.928049999999985	-1.4978499999999713	14.619350000000054	-1.4486499999999296			-79.99455
54.34194999999988	23.76985000000002	-34.428750000000036		40.00405000000001			0.8371499999999514	31.867650000000026	-92.23664999999994	107.70715000000007	98.29984999999999		20.025350000000003	71.8469500000001	65.26294999999993			46.31725000000006			4.71875		16.939950000000067		12.179950000000076	-0.2324500000000853	36.40244999999993	33.43235000000004	5.519549999999981			6.873849999999948	30.40364999999997		97.9719500000001		64.56364999999994			1.552349999999933	46.784349999999904	-1.4879499999999553	14.646550000000047	-1.4428499999999076			-79.98525000000006
54.407749999999965	24.07134999999994	-34.365549999999985		40.74264999999991			0.8678499999999758	32.55984999999998	-92.22784999999999	107.94115	98.43584999999996		20.416150000000016	71.97835000000009	65.59894999999995			47.03444999999988			4.75184999999999		16.95225000000005		12.194950000000063	-0.19135000000005675	36.41904999999997	33.81225000000006	5.744749999999954			6.912249999999972	30.415250000000015		98.16235000000006		65.38114999999993			1.672649999999976	48.361850000000004	-1.476949999999988	14.668050000000108	-1.4356500000000096			-79.97635000000002
55.345449999999914	24.08484999999996	-34.34535000000005		40.75914999999998			0.9236499999999523	33.067249999999945	-92.21834999999999	107.95315000000005	99.26794999999993		20.424949999999967	72.29684999999995	65.75905			47.500549999999976			4.7633500000000595		16.959249999999997		12.509650000000079	-0.1539500000000089	37.391149999999925	33.956750000000056	5.760249999999928			7.077949999999987	31.514350000000036		98.66425000000004		67.43784999999991			1.8009499999999434	48.540649999999914	-1.4675499999999602	14.675050000000056	-1.4260499999999183			-79.96405000000004
55.370050000000106	24.22505000000001	-34.33865000000003		41.001750000000015			0.9351500000000215	33.44015000000002	-92.13315	108.11925000000008	99.43944999999997		20.499149999999986	74.36975000000007	66.13074999999992			47.81985000000009			4.779949999999985		16.976650000000063		12.755550000000085	-0.10365000000001601	37.55904999999996	33.97035000000005	5.970349999999939			7.251350000000002	31.53054999999995		99.10525000000007		67.93174999999997			1.9313499999999522	51.18565000000001	-1.450550000000021	15.026450000000068	-1.4176499999999805			-79.46275000000003
55.38665000000003	25.486350000000016	-34.141950000000065		41.02414999999996			0.946550000000002	33.547450000000026	-92.12664999999993	108.67915000000005	99.58134999999993		20.52094999999997	76.61124999999993	66.14054999999996			50.2173499999999			4.9467500000000655		17.190650000000005		12.942650000000071	-0.09515000000010332	37.56824999999992	34.10775000000001	6.160849999999982			7.261250000000018	31.542850000000044		99.42525		68.89864999999998			2.148249999999962	51.21354999999994	-1.4364500000000362	15.076750000000061	-1.4113499999999704			-79.44484999999997
55.404249999999934	25.501049999999964	-33.72855000000004		41.37474999999995			0.9642499999999927	33.71124999999995	-92.11524999999995	109.36585000000002	99.59994999999992		20.532050000000027	76.73704999999995	67.97375			50.24305000000004			5.145650000000046		17.221250000000055		12.954250000000002	-0.07585000000005948	38.1036499999999	34.12335000000007	6.202049999999986			7.270949999999971	32.00784999999996		99.55275000000006		69.71474999999998			2.1741499999999405	53.614149999999995	-1.4256500000000187	15.213150000000041	-1.4048500000000104			-79.42455000000007
55.77654999999993	25.510350000000017	-33.25425000000007		41.84555			0.9852499999999509	34.297649999999976	-91.7893499999999	109.38695000000007	101.69274999999993		20.544250000000034	78.33325000000013	69.08214999999996			50.57154999999989			5.1875499999999874		17.234649999999988		13.044250000000034	-0.059750000000008185	38.50414999999998	34.412750000000074	6.396049999999946			7.286749999999984	32.14554999999996		99.83225000000004		70.28234999999995			2.186149999999998	53.638349999999946	-1.418450000000007	15.229550000000017	-1.39874999999995			-78.79135000000008
55.795749999999884	25.54494999999997	-33.214650000000006		42.02294999999992			1.0146499999999605	34.31735000000003	-91.51004999999998	109.39875000000006	101.71235000000001		20.80144999999993	79.73894999999993	70.49225000000001			50.581950000000006			5.344749999999976		18.666650000000004		13.055950000000053	-0.002050000000053842	39.00094999999999	34.62405000000001	6.402949999999919			7.295849999999973	32.16215		99.88215000000002		72.03644999999995			2.318049999999971	54.92165	-1.407950000000028	15.410650000000032	-1.3916499999999132			-78.78354999999999
58.17745000000002	25.979349999999954	-32.79854999999998		42.78374999999994			1.091450000000009	35.33854999999994	-91.50194999999997	109.47865000000002	106.10645		20.811249999999973	79.74964999999997	71.17835000000002			50.764650000000074			5.353250000000003		18.679550000000063		13.171950000000038	0.015549999999961983	39.01484999999991	34.948150000000055	6.409049999999979			7.395849999999996	32.76514999999995		101.43245000000002		72.26765			2.3254499999999325	56.51914999999997	-1.3961500000000342	15.63715000000002	-1.3856499999999414			-77.82155
59.32845000000009	25.990749999999935	-32.79075		43.12054999999998			1.125949999999989	36.23484999999994	-91.28064999999992	110.72375	106.11995000000002		20.82974999999999	80.93945000000008	71.18925000000002			50.78514999999993			5.371250000000032		18.686050000000023		13.226850000000013	0.3763500000000022	39.039249999999925	35.09535000000005	6.659749999999917			7.448549999999955	32.77445		101.81725000000006		73.81025			2.430749999999989	57.02864999999997	-1.3813499999999976	15.933050000000094	-1.3769499999999653			-77.80425000000002
59.34464999999989	26.534850000000006	-32.78055000000006		43.31084999999996			1.134649999999965	36.26204999999993	-91.27154999999993	111.79115000000002	106.31394999999998		21.147449999999935	81.5643500000001	72.06584999999995			50.809349999999995			5.655050000000074		18.691850000000045		13.442350000000033	0.5363499999999704	39.67374999999993	35.457050000000095	6.832649999999944			7.465149999999994	32.792749999999955		103.01965000000007		74.16514999999993			2.495249999999942	57.63654999999994	-1.3708500000000186	15.984450000000038	-1.3708500000000186			-77.77105000000006
59.357849999999985	26.543949999999995	-32.36345000000006		43.89574999999991			1.1823499999999285	36.80134999999996	-91.24374999999998	111.81344999999999	106.32105000000001		21.226350000000025	82.43624999999997	72.07414999999992			51.69564999999989			5.672149999999988		18.706250000000068		13.470450000000028	0.6481499999999869	39.688049999999976	35.547250000000076	7.194650000000024			7.739649999999983	32.80314999999996		103.04605000000004		75.18304999999998			2.67044999999996	57.71384999999998	-1.3610499999999774	16.417650000000094	-1.3645500000000084			-77.76004999999998
59.3673500000001	26.559849999999983	-32.35755000000006		44.160349999999994			1.2377500000000055	37.06695000000002	-91.23644999999999	111.83855000000005	106.41615000000002		21.374850000000038	82.70884999999998	72.69074999999998			51.96434999999997			5.801850000000059		18.730750000000057		13.477250000000026	0.6538499999999203	40.112949999999955	35.558250000000044	7.571849999999927			7.7517500000000155	34.49834999999996		105.06415000000004		75.4655499999999			2.7546499999999696	63.983949999999936	-1.3458500000000413	16.43285000000003	-1.356149999999957			-77.74464999999998
60.34235000000001	26.587350000000015	-32.34945000000005		44.57414999999992			1.2636499999999842	37.09424999999999	-91.19754999999998	111.97514999999999	107.47904999999992		21.451749999999947	84.02645000000007	73.44324999999992			52.31784999999991			5.811249999999973		18.740949999999998		13.483650000000011	0.8207499999999754	40.12034999999992	35.85925000000009	7.619050000000016			7.764249999999947	34.505949999999984		105.10485000000006		75.62034999999992			2.8020500000000084	64.03464999999994	-1.33624999999995	16.84215000000006	-1.347849999999994			-77.05875000000003
60.63984999999991	26.66644999999994	-32.139850000000024		44.96825000000001			1.3183500000000095	37.10934999999995	-91.04124999999999	112.12774999999999	108.19574999999998		21.54245000000003	84.68254999999999	73.49554999999998			52.32915000000003			5.822549999999978		18.772050000000036		13.611050000000091	0.9416499999999814	40.14414999999997	35.86755000000005	7.63474999999994			7.796550000000025	34.53444999999999		107.67435		75.64724999999999			2.882949999999937	64.06544999999994	-1.3226499999999533	16.987750000000005	-1.3374499999999898			-77.04755
60.93884999999989	27.221850000000018	-32.04555000000005		44.97614999999996			1.375949999999989	37.346149999999966	-90.78374999999994	112.14855	108.68574999999998		21.73034999999993	86.37294999999995	73.50844999999993			52.85304999999994			6.128850000000057		19.099450000000047		13.722250000000031	0.9498499999999694	40.47364999999991	36.325649999999996	8.057149999999979			7.957850000000008	35.192049999999995		107.69235000000003		75.80814999999996			2.8936499999999796	64.31354999999996	-1.311050000000023	17.533950000000004	-1.3272499999999354			-77.03875000000005
61.27834999999993	27.239649999999983	-31.901650000000018		45.02744999999993			1.4083499999999276	37.37135000000001	-90.76954999999998	112.25385000000006	108.69584999999995		21.943949999999973	87.10275000000001	73.51734999999996			52.8732500000001			6.173750000000041		19.207850000000008		13.94175000000007	1.0106499999999414	41.65314999999998	36.465850000000046	8.07065			7.977250000000026	35.21135000000004		107.70855000000006		76.38734999999997			3.017949999999928	65.66665	-1.2989499999999907	17.543150000000082	-1.3184499999999844			-77.02525000000003
62.04075	27.246849999999995	-31.766550000000052		45.56515000000002			1.420949999999948	37.79845	-90.40535	112.26785000000007	109.58384999999998		22.00585000000001	87.46965	75.83684999999991			53.28275000000008			6.225250000000074		19.402649999999994		13.968450000000075	1.0222499999999854	41.896349999999984	36.48765000000003	8.097750000000019			8.108650000000011	35.39655000000005		108.2840500000001		77.61254999999994			3.1071499999999332	65.67854999999997	-1.289350000000013	17.552350000000047	-1.309349999999995			-77.00995
62.055549999999926	27.256849999999986	-31.618150000000014		45.58285000000001			1.5560499999999138	37.81925000000001	-90.33114999999998	112.34295000000009	109.59204999999997		22.014049999999997	87.64284999999995	75.86365			53.30964999999992			6.917550000000006		19.411749999999984		13.985450000000014	1.0830499999999574	41.912649999999985	36.493150000000014	8.30314999999996			8.129549999999995	35.49255000000005		110.6789500000001		78.22784999999999			3.1858499999999594	67.22505000000001	-1.2701500000000578	17.56445000000008	-1.3025499999999965			-75.45344999999998
62.098749999999995	27.272550000000024	-31.60564999999997		45.62424999999996			1.594349999999963	37.82605000000001	-90.28234999999995	112.38255000000004	110.06304999999998		22.13035000000002	87.92335000000003	77.56714999999997			53.59854999999993			6.931350000000066		19.47555		14.287050000000022	1.0900499999999056	42.777349999999956	36.50305000000003	8.313350000000014			8.143249999999966	36.01355000000001		113.01175		78.24005			3.282449999999926	67.45234999999991	-1.254350000000045	17.801250000000095	-1.2947499999999081			-75.44614999999999
62.19285000000002	27.95444999999995	-31.29105000000004		45.64274999999998			1.6082499999999982	37.90305000000001	-90.21394999999995	112.70695	110.09084999999993		22.213049999999953	87.93505000000005	77.97865000000002			53.924749999999904			6.940650000000005		20.102950000000078		14.496050000000082	1.0964500000000044	42.78684999999996	36.52105000000006	8.615349999999921			8.160550000000057	36.36075000000005		113.35045000000002		78.26824999999997			3.381750000000011	67.50905	-1.2384500000000571	17.817450000000008	-1.28774999999996			-75.43775000000005
62.54104999999993	27.988449999999943	-31.27615000000003		45.97735			1.6222500000000082	38.09944999999993	-90.20164999999997	113.99755000000005	110.11784999999998		22.24014999999997	88.59165000000007	77.99095			53.94544999999994			6.94825000000003		20.41764999999998		14.595950000000016	1.1069499999999834	42.810249999999996	36.99755000000005	8.622449999999958			8.27355	36.37495000000001		115.56465000000003		78.27774999999997			3.4129500000000235	67.53255000000001	-1.228749999999991	17.835050000000024	-1.2787499999999454			-74.95605
63.9768499999999	27.999950000000013	-31.25535000000002		45.99154999999996			1.660949999999957	38.11355000000003	-90.0189499999999	114.20905000000005	112.30894999999998		22.25045	89.94624999999996	79.62414999999999			53.97634999999991			6.966250000000059		20.43164999999999		14.71735000000001	1.2823499999999513	42.90824999999995	37.00355000000002	8.638749999999959			8.414350000000013	36.381849999999986		119.29665		78.29964999999993			3.4789499999999407	70.94704999999999	-1.203049999999962	18.178250000000048	-1.2726499999999987			-74.93815000000006
64.00875000000008	28.144649999999956	-30.983749999999986		46.05435			1.739849999999933	38.68504999999993	-90.00365	114.22655000000009	112.32664999999997		22.530149999999935	89.95354999999995	79.80174999999997			54.25694999999996			7.022850000000062		20.490750000000048		14.992550000000051	1.3324499999999944	43.0221499999999	37.01235000000008	9.241049999999973			8.63715000000002	36.39655000000005				78.82864999999993			3.5144500000000107	71.28564999999992	-1.1795499999999493	18.188850000000002	-1.2644500000000107			-74.92984999999999
64.22934999999995	28.40554999999995	-30.973349999999982		46.213250000000016			1.771449999999959	38.85534999999993	-89.88974999999994	114.24115000000006	112.33864999999992		22.538249999999948		80.20384999999999			54.3749499999999			7.037850000000049		20.55065000000002		15.150650000000041	1.3408499999999322	43.04194999999993	37.35325	9.34904999999992			8.649149999999963	37.18385000000001				79.53144999999995			3.6530500000000075	71.59984999999995	-1.1709500000000617	18.225450000000023	-1.253349999999955			-74.92034999999998
64.25255000000004	28.434849999999983	-30.938850000000002		46.225149999999985			1.8816499999999223	38.87784999999997	-89.72285	115.42624999999998	112.35114999999996		22.552749999999946		81.56925000000001			54.896549999999934			7.369850000000042		21.138649999999984		15.3193500000001	1.3528499999999894	43.668049999999994	37.37755000000004	9.357649999999921			8.668450000000007	37.20614999999998				81.62534999999991			3.818049999999971	72.08984999999996	-1.1601500000000442	18.432750000000055	-1.2464499999999816			-74.89814999999999
64.46365000000003	28.445049999999924	-30.80995000000007		46.657550000000015			1.9169499999999289	38.98104999999998	-89.66144999999995	117.64125000000001	113.33515		22.570349999999962		83.12244999999996			54.90515000000005			7.5583500000000186		21.149350000000027		15.517950000000042	1.504950000000008	44.07224999999994	38.269550000000095	9.48434999999995			8.685349999999971	37.427749999999946				82.28625			3.8390499999999292	73.58944999999994	-1.1477499999999736	18.440750000000094	-1.239149999999995			-74.88414999999998
65.67205000000001	28.483949999999936	-29.647950000000037		46.66874999999993			1.9265500000000202	39.15115000000003	-89.59514999999999	117.66354999999999	113.39535000000001		22.708849999999984		84.97334999999998			54.918949999999995			7.661350000000084		22.126150000000052		15.550050000000056	1.5177499999999782	44.081249999999955	38.422450000000026	9.624149999999986			8.738050000000044	37.58265000000006				82.71764999999994			3.978150000000028	75.59944999999993	-1.1400499999999738	18.497250000000008	-1.2313500000000204			-74.64245000000005
66.4923500000001	28.578750000000014	-29.627050000000054		47.60694999999998			1.9708499999999276	39.192949999999996	-89.57245	118.53695000000005	113.84264999999994		22.745049999999992		85.53654999999992			55.202549999999974			8.110950000000003		22.14765		15.726650000000063	1.6180499999999256	44.42615000000001	38.43735000000004	9.637650000000008			8.871350000000007	37.595950000000016				84.35154999999997			4.0017500000000155	75.61334999999997	-1.125949999999989	19.06065000000001	-1.2196500000000015			-74.62405000000001
67.60045000000002	28.592249999999922	-28.552549999999997		48.37824999999998			2.027849999999944	39.28774999999996	-89.52784999999994	118.55195000000003	113.85124999999994		23.279449999999997		86.48964999999998			55.71984999999995			8.177350000000047		22.783750000000055		16.227050000000077	1.6304499999999962	44.743549999999914	38.85374999999999	9.647649999999999			8.955150000000003	38.176450000000045				84.36704999999995			4.053350000000023	76.99144999999999	-1.1130500000000438	19.069450000000074	-1.2103499999999485			-74.61585000000002
67.75985000000003	29.386049999999955	-28.23365000000001		48.55745000000002			2.0677499999999327	39.883050000000026	-89.3459499999999	118.57595000000003	113.92874999999992		23.294250000000034		86.49794999999995			56.262449999999944			8.19565		22.81765000000007		16.477050000000077	1.6398499999999103	44.75364999999999	38.86705000000006	9.742449999999963			9.022249999999985	38.39535000000001				85.01085			4.174549999999954	77.00074999999993	-1.0987499999999955	19.168550000000096	-1.2032499999999118			-74.60865000000001
68.46825000000001	29.790949999999953	-28.222849999999994		48.572149999999965			2.0905500000000075	39.90445	-89.29194999999993		114.11974999999995		23.306550000000016		86.50815			56.26954999999998			8.248050000000035		22.825649999999996		16.762249999999995	1.6677499999999554	45.134849999999915	38.87545	9.920149999999921			9.216750000000047	38.795150000000035				85.81475			4.363550000000032	78.07024999999999	-1.0759500000000344	19.210250000000087	-1.1934499999999844			-74.58924999999999
70.13884999999993	29.799949999999967	-28.21195		48.58434999999997			2.1459499999999707	40.65544999999997	-89.2653499999999		114.32534999999996		23.33235000000002		88.09434999999996			56.28314999999998			8.265949999999975		22.837949999999978		16.783050000000003	1.798249999999939	45.14265	38.88695000000007	10.11545000000001			9.225450000000023	39.08055000000002				86.10164999999995			4.488249999999994	78.08434999999997	-1.0483500000000276	19.22535000000005	-1.1846499999999196			-73.66865000000007
70.62195000000008	29.868549999999914	-28.13734999999997		49.59764999999993			2.2021499999999605	40.778850000000034	-89.22804999999994		114.34154999999998		23.383950000000027		89.05904999999996			56.30874999999992			8.285349999999994		22.973550000000046		16.854250000000093	1.8555499999999938	45.57044999999994	39.15485000000001	10.12684999999999			9.232449999999972	39.09055000000001				86.11294999999996			4.721049999999991	78.76594999999998	-1.0184500000000298	19.248649999999998	-1.177449999999908			-73.65705000000003
71.00795000000005	29.884849999999915	-27.919849999999997		49.62244999999996			2.2284499999999525	41.04094999999995	-89.19024999999999		114.35304999999994		23.436450000000036		89.06814999999995			56.74344999999994			8.296350000000075		22.98694999999998		16.884250000000065	1.8787499999999682	45.808149999999955	39.37835000000007	10.13454999999999			9.276449999999954	39.36464999999998				87.23145			4.737149999999929	78.78165000000001	-0.9934500000000526	19.256150000000048	-1.1665499999999156			-73.17375000000004
71.72465	30.405649999999923	-27.345050000000015		49.92444999999998			2.3558499999999185	41.686450000000036	-89.07844999999998		114.46645000000001		23.447649999999953		91.06574999999998			56.76544999999987			8.425050000000056		23.010650000000055		16.902649999999994	1.8854499999999916	45.822149999999965	39.38405	10.297349999999938			9.292350000000056	39.43335000000002				87.24114999999995			4.887749999999983	78.80684999999994	-0.9765499999999747	19.26755000000003	-1.1570499999999129			-73.15985
71.8682500000001	30.41954999999996	-26.617250000000013		50.24275			2.3967499999999973	42.44614999999999	-89.00135		114.4736499999999		23.65014999999994		91.26654999999994			58.31535000000008			8.430749999999989		23.277950000000033		17.119750000000067	1.9033499999999322	46.56734999999992	39.39095000000009	10.549049999999966			9.389949999999999	39.44285000000002				87.33184999999992			4.983249999999998	78.83594999999991	-0.9603499999999485	19.77445	-1.1506499999999278			-73.14814999999999
71.87945000000002	31.49784999999997	-26.31325000000004		50.53575000000001			2.4123499999999467	42.624149999999986	-88.73794999999996		115.68705		23.909449999999993		91.29284999999993			58.3732500000001			8.438049999999976		23.393050000000017		17.13175000000001	1.9298499999999876	46.57804999999996	39.42165	10.55925000000002			9.39734999999996	39.45384999999999				87.34384999999997			5.0263499999999794	83.53284999999994	-0.9504500000000462	19.785550000000057	-1.14224999999999			-72.87665000000004
72.2921500000001	31.50714999999991	-26.238050000000044		50.55065000000002			2.553449999999998	42.64305000000002	-88.71124999999995		116.29624999999999		23.91795000000002		91.73114999999996			59.53684999999996			8.871250000000032		23.809150000000045		17.24255000000005	2.020849999999996	47.89265	39.62835000000007	10.593349999999987			9.464749999999981	39.63104999999996				87.91154999999992			5.115850000000023	86.16224999999997	-0.9227499999999509	19.79765000000009	-1.1360499999999547			-72.86485000000005
73.02004999999997	31.517349999999965	-26.22645		51.282249999999976			2.612649999999917	43.007150000000024	-88.46814999999992		117.09164999999996		23.929449999999974		93.34974999999997			60.647449999999935			8.882749999999987		23.817750000000046		17.362750000000005	2.032549999999901	48.097549999999956	39.63875000000007	11.081749999999943			9.598250000000007	39.65395000000001				88.52554999999995			5.194349999999986	86.17424999999992	-0.9149499999999762	19.916750000000093	-1.1256499999999505			-72.44365000000005
74.96214999999995	31.52634999999998	-25.878649999999993		52.59394999999995			2.688549999999964	43.04284999999993	-88.44314999999995		117.09974999999997		23.938750000000027		94.50014999999996			60.66335000000004			8.99675000000002		23.82585000000006		17.374950000000013	2.0899499999999307	48.60325	40.26775000000009	11.094550000000027			9.60794999999996	39.89684999999997				89.00164999999993			5.255949999999984	86.78384999999992	-0.8936499999999796	20.360750000000053	-1.1121499999999287			-72.39954999999998
75.18944999999997	31.978650000000016	-25.576549999999997		53.42514999999992			2.7463500000000067	43.953649999999925	-88.31104999999991		117.10794999999996		24.13575000000003		94.68214999999998			60.67585000000008			9.019250000000056		23.831950000000006		17.40205000000003	2.2547499999999445	49.05714999999998	40.284650000000056	11.293249999999944			9.67935	39.90705000000003				89.38524999999993			5.308149999999955	87.56984999999997	-0.8810499999999593	20.483850000000075	-1.1029499999999643			-72.37605000000008
75.45165000000009	31.989149999999995	-25.55555000000004		53.438049999999976			2.7700499999999693	44.56105000000002	-88.29244999999992		117.85775000000001		24.846450000000004		94.69205			60.684349999999995			9.289049999999975		23.840149999999994		17.43025	2.2709499999999707	49.7028499999999	40.583349999999996	11.436950000000024			9.739850000000047	40.00905				92.20704999999998			5.474649999999997	87.59424999999999	-0.870049999999992	20.571350000000052	-1.0969499999999925			-72.36295000000007
76.10974999999996	32.02004999999997	-25.024850000000015		53.45004999999992			2.988650000000007	44.66814999999997	-88.13635		118.37604999999996		24.92565000000002		96.60804999999993			61.27444999999989			9.306249999999977		24.342550000000074		17.709550000000036	2.2764499999999543	49.84934999999996	40.601350000000025	11.806349999999952			9.747349999999983	40.27964999999995				92.4872499999999			5.524350000000027	87.63144999999997	-0.8602499999999509	20.790550000000053	-1.087949999999978			-71.42075
76.73404999999991	32.04894999999999	-24.30925000000002		53.95384999999999			3.021250000000009	44.95934999999997	-88.02834999999993		118.64265		24.98894999999993		97.16665			61.940450000000055			9.33744999999999		24.351750000000038		17.850650000000087	2.2979499999999007	50.82084999999995	40.609750000000076	11.815349999999967			9.792050000000017	40.28985				92.5556499999999			5.5402500000000146	88.39004999999997	-0.8470499999999674	20.803750000000036	-1.075649999999996			-71.40985
76.76104999999995	32.06224999999995	-23.88605000000007		53.971349999999916			3.2056499999999915	44.97574999999995	-87.91064999999992		118.83974999999998		25.00064999999995		97.18734999999992			62.446750000000065			9.38205000000005		24.367849999999976		18.067450000000008	2.533849999999916	50.857749999999896	40.80255	12.089449999999943			10.000549999999976	40.29854999999998				94.06374999999991			5.578750000000014	88.40994999999998	-0.8154500000000553	20.99535000000003	-1.0648499999999785			-70.96035000000006
77.65044999999998	32.91345000000001	-23.734249999999975		53.98764999999992			3.2303499999999303	44.98614999999995	-87.73884999999996		119.98784999999998		25.007849999999962		98.65224999999998			62.468450000000075			9.501950000000079		24.484950000000026		18.096850000000018	2.642749999999978	51.1104499999999	41.14345000000003	12.100450000000023			10.111350000000016	40.321249999999964				94.8885499999999			5.603349999999978	88.80075	-0.7861500000000206	21.167650000000094	-1.055250000000001			-70.95045000000005
79.27934999999991	32.936649999999986	-23.723150000000032		54.01144999999997			3.333349999999996	45.35825	-87.65154999999993				25.018050000000017		99.79385000000002			63.193849999999884			9.510049999999978		24.702550000000087		18.238350000000082	2.656949999999938	51.38564999999994	41.153350000000046	12.548450000000003			10.126449999999977	40.33725000000004				94.89954999999998			5.76215000000002	88.83854999999994	-0.7701500000000578	21.191350000000057	-1.047050000000013			-70.94205
79.57245	33.196249999999964	-23.68285000000003		54.916849999999954			3.438350000000014	46.32204999999999	-87.4682499999999				25.163549999999987		99.91075000000001			63.20665000000008			9.520050000000083		26.288850000000025		18.410850000000096	2.7880499999999984	51.39914999999996	42.45175000000006	12.561550000000011			10.344550000000027	41.43484999999998				94.91854999999998			5.787450000000035	91.23754999999994	-0.7591499999999769	21.39325000000008	-1.0324499999999261			-70.93105000000003
80.53325000000007	33.21574999999996	-23.32585000000006		55.03204999999991			3.52355	46.333349999999996	-87.45904999999993				25.784350000000018		99.93364999999994			63.23064999999997			9.70474999999999		26.637749999999983		18.440249999999992	2.802249999999958	51.544149999999945	42.461250000000064	12.897849999999949			10.46614999999997	41.44645000000003				94.96864999999991			5.800949999999943	91.26454999999999	-0.7415499999999611	21.59405000000004	-1.0221500000000106			-70.77165000000002
80.5547499999999	33.76694999999995	-23.27724999999998		55.09854999999993			3.559349999999995	46.70034999999996	-87.45114999999998				25.797050000000013		100.65194999999994			63.27434999999991			9.891750000000002		26.649650000000065		18.664250000000038	2.822849999999903	51.970249999999965	42.71895000000006	13.233349999999973			10.481250000000045	41.456950000000006				95.07914999999991			5.8254499999999325	91.82944999999995	-0.7280500000000529	22.03035	-1.0157499999999118			-70.57775000000004
80.66575	33.77774999999997	-23.083650000000034		55.65255000000002			3.5824499999999944	46.71145000000001	-87.44144999999992				25.812649999999962		100.66475000000003			63.89885000000004			10.254149999999981		26.792850000000044		19.032550000000015	2.842249999999922	51.98254999999995	42.73095000000001	13.566749999999956			10.525849999999991	41.47244999999998				96.00244999999995			6.070349999999962	92.36775	-0.7121499999999514	22.044950000000085	-1.003150000000005			-70.56505000000004
80.68604999999991	33.78774999999996	-22.912649999999985		55.671949999999924			3.8091499999999314	46.80004999999994	-87.42834999999991				26.44864999999993		100.67444999999998			63.91814999999997			10.277050000000031		26.80185000000006		19.21455000000003	2.8539499999999407	52.69385	42.744550000000004	13.575249999999983			10.538249999999948	41.499649999999974				96.02114999999992			6.260649999999941	92.38974999999994	-0.6994499999999562	22.068650000000048	-0.9936500000000024			-69.87774999999999
82.61444999999992	35.290449999999964	-22.580350000000067		55.98644999999999			3.9049499999999853	47.32544999999993	-87.18774999999994				26.464849999999956		101.97825			65.0905499999999			10.290849999999978		26.821050000000014		19.231550000000084	2.87844999999993	52.70494999999994	43.428750000000036	13.58364999999992			10.586549999999988	41.511750000000006				96.03854999999999			6.272050000000036	92.40564999999992	-0.6754499999999553	22.403650000000084	-0.9802499999999554			-69.86985000000004
83.08084999999994	36.17624999999998	-21.88995		55.994749999999954			3.9215500000000247	47.34744999999998	-87.0103499999999				26.485649999999964		102.76814999999999			65.10464999999999			10.356949999999983		26.834150000000022		19.521850000000086	2.8902499999999236	53.57314999999994	44.35445000000004	13.715649999999982			10.643149999999991	41.71934999999996				96.22204999999997			6.311249999999973	92.45624999999995	-0.6481499999999869	22.41395	-0.9729499999999689			-69.82915000000003
83.20124999999996	36.185749999999985	-21.867849999999976		56.01374999999996			4.295650000000023	47.424350000000004	-86.99685				26.52385000000004		102.77454999999998			65.47775000000001			10.571550000000002		26.842950000000087		19.578550000000064	2.956549999999993	54.27514999999994	44.37495000000001	13.72384999999997			11.004050000000007	41.728650000000016				96.24664999999993			6.34884999999997	93.92644999999993	-0.626549999999952	22.588350000000105	-0.9645499999999174			-69.23795000000007
85.69555000000003	36.32184999999993	-21.650550000000067		56.24135000000001			4.350349999999935	48.041349999999966	-86.81254999999999				26.869550000000004		102.78075000000001			65.49154999999996			10.581450000000018		26.86315000000002		19.659150000000068	3.073849999999993	54.298149999999964	44.38755000000003	13.845849999999928			11.013149999999996	41.73874999999998				96.4759499999999			6.539750000000026	94.14125000000001	-0.6078499999999849	22.87015000000008	-0.9524499999999989			-69.22895000000005
86.06785000000002	36.82794999999999	-21.64115000000004		56.70195000000001			4.538349999999923	48.15764999999999	-86.67084999999997				26.889749999999935		102.78805			65.50935000000004			10.592949999999973		27.12525000000005		19.688650000000052	3.1961499999999887	54.91064999999992	44.39625000000001	14.141250000000014			11.254149999999981	42.17465000000004				97.03494999999998			6.774249999999938	96.15794999999991	-0.5895500000000311	23.077350000000024	-0.9412499999999682			-69.22115000000008
86.08755000000008	37.34814999999992	-21.50425000000007		57.26024999999993			4.600749999999948	48.17274999999995	-86.53535				26.99045000000001		102.80745000000002			65.52694999999994			10.60405000000003		27.136349999999993		19.906750000000102	3.2078500000000076	55.18994999999995	44.558950000000095	14.29894999999999			11.260549999999967	42.18634999999995				97.27114999999992			6.785349999999994	96.36005	-0.5651500000000169	23.094250000000102	-0.9273499999999331			-69.02955000000009
86.10074999999995	37.366949999999974	-21.381150000000048		57.71164999999996			4.6092499999999745	48.19184999999993	-86.49934999999994				27.16784999999993		102.82534999999996			65.54575			10.641750000000002		27.14855		19.9144500000001	3.2166499999999587	55.40554999999995	44.57505000000003	14.362250000000017			11.28404999999998	42.674549999999954				97.94724999999994			6.910349999999994	96.37095	-0.5373500000000604	23.345450000000028	-0.9154499999999643			-68.76515000000006
86.13225	37.388149999999996	-21.220750000000066		57.720050000000015			4.624249999999961	48.693649999999934	-86.47664999999995				27.455550000000017		103.37754999999993			67.14615000000003			10.941649999999981		27.172950000000014		19.922050000000013	3.324549999999931	56.09145000000001	44.58425	14.53125			11.294849999999997	42.93385000000001				99.37365			6.922149999999988	97.53684999999996	-0.5144500000000107	23.355950000000007	-0.9049499999999853			-68.75835000000006
86.15774999999996	37.45044999999993	-21.200249999999983		57.93894999999998			4.633249999999975	48.910049999999956	-86.28064999999992				27.465649999999982		105.16684999999995			67.34304999999995			11.475649999999973		27.335849999999937		20.123649999999998	3.3407499999999573	56.197149999999965	45.06005000000005	14.737250000000017			11.372650000000021	43.28084999999999				99.6738499999999			7.14364999999998	97.60084999999992	-0.4872500000000173	23.397550000000024	-0.8948500000000195			-68.74995000000001
86.19034999999997	38.65554999999995	-20.62175000000002		58.28035			4.6963499999999385	49.61225000000002	-86.26684999999998				27.678549999999973		105.19264999999996			71.07494999999994			11.63695000000007		28.032750000000078		20.177250000000072	3.3727499999999964	56.203649999999925	45.07755000000009	15.157150000000001			11.555250000000001	43.29124999999999				100.53194999999994			7.1857499999999845	98.3930499999999	-0.4690500000000384	23.520650000000046	-0.8842499999999518			-68.72564999999997
87.88064999999995	38.66485	-20.61405000000002		59.46124999999995			4.755749999999921	49.80574999999999	-86.18104999999991				27.695150000000012		107.71084999999994			71.09075000000007			11.646250000000009		28.074350000000095		20.424650000000042	3.420849999999973	57.24725000000001	45.102550000000065	15.234050000000025			11.667149999999992	43.30465000000004				100.57594999999992			7.192549999999983	99.49294999999995	-0.4361499999999978	23.837150000000065	-0.8736499999999978			-68.71105
87.89675	38.67644999999993	-20.577750000000037		60.99694999999997			4.807849999999917	49.912849999999935	-85.95984999999996				27.772249999999985		109.44254999999998			71.10085000000004			11.849249999999984		28.092949999999973		20.451150000000098	3.557549999999992	58.12234999999998	45.112850000000094	15.711349999999925			11.793450000000007	44.27184999999997				101.71834999999999			7.208949999999959	99.50725	-0.40125000000000455	24.19565	-0.8551499999999805			-68.07375000000002
87.91005000000007	38.90305000000001	-20.469150000000013		61.012449999999944			4.814049999999952	49.931749999999965	-85.94984999999997				27.78234999999995		110.10164999999995			71.57294999999999			11.860950000000003		28.459150000000136		20.466949999999997	3.562849999999912	58.14014999999995	46.046550000000025	15.72034999999994			12.25585000000001	45.06515000000002				103.09704999999997			7.3791499999999814	99.51964999999996	-0.38964999999996053	24.31185000000005	-0.8472499999999172			-68.06645000000003
87.93054999999993	38.91064999999992	-20.353349999999978		62.38135			4.855649999999969	50.276449999999954	-85.93754999999999				28.061050000000023		113.12774999999999			71.62815			11.877950000000055		29.778350000000046		21.022950000000037	3.574449999999956	58.16904999999997	46.06465000000003	15.997849999999971			12.388649999999984	45.07285000000002				103.89504999999997			7.4252500000000055	99.53944999999999	-0.36315000000001874	24.323750000000018	-0.830449999999928			-68.03655000000003
88.18324999999993	39.09375	-19.859450000000038		62.39684999999997			5.039850000000001	50.34325000000001	-85.92594999999994				28.12405000000001		114.41334999999992			71.7354499999999			12.176050000000032		29.792650000000094		21.043049999999994	3.6302499999999327	58.60254999999995	46.92705000000001	16.233349999999973			12.450649999999996	45.07884999999999				106.14244999999994			7.43425000000002	104.45844999999997	-0.3111499999999978	24.337350000000015	-0.8168499999999312			-68.02465000000007
89.76145000000008	39.12365	-19.618650000000002		62.41644999999994			5.160049999999956	50.35685000000001	-85.88454999999999				28.130149999999958		114.69885			72.05465000000004			12.38715000000002		30.182150000000092		21.06205	3.6457499999999072	58.61114999999995	46.94005000000004	16.24014999999997			12.74305000000004	45.08915000000002				106.16764999999998			7.4678499999999985	104.47384999999997	-0.2973500000000513	24.355550000000108	-0.8089499999999816			-67.97445000000005
89.83135000000004	39.36054999999999	-19.486150000000066		62.43214999999998			5.1700499999999465	50.40694999999994	-85.87504999999999				28.141650000000027		114.70944999999995			72.07075000000009			12.463349999999991		30.206750000000056		21.3655500000001	3.65524999999991	58.62284999999997	47.726350000000025	16.256449999999973			12.804650000000038	45.09934999999996				107.1525499999999			7.5806499999999915	105.27945	-0.2769500000000562	24.40185000000008	-0.8011500000000069			-67.96225000000004
	39.37085000000002	-19.07355000000007		62.679449999999974			5.41904999999997	50.541650000000004	-85.81824999999992				28.339449999999943		115.65764999999999			72.51044999999999			12.614450000000033		30.225850000000037		21.466650000000072	3.746249999999918	58.815650000000005	47.73365000000001	16.453250000000025			12.822450000000003	45.21505000000002				107.16264999999999			7.589650000000006	105.40674999999999	-0.26454999999998563	24.652750000000083	-0.7809499999999616			-67.70185000000004
	39.38225	-18.442750000000046		62.91834999999992			5.4555500000000166	50.54874999999993	-85.80004999999994				28.479749999999967		119.17354999999998			72.53215			12.769549999999981		30.289549999999963		21.764350000000036	3.7630499999999074	58.85514999999998	47.74205000000006	16.590849999999932			12.908350000000041	46.39404999999999				107.30574999999999			7.736149999999952	105.43224999999995	-0.21744999999998527	24.660650000000032	-0.7714499999999589			-67.68865000000005
	40.33174999999994	-18.42814999999996		62.93134999999995			5.650649999999928	50.68875000000003	-85.73494999999991				28.666349999999966		119.18214999999998			72.8098500000001			12.778650000000084		30.30034999999998		21.87175000000002	3.9504499999999325	59.85724999999991	47.74995000000001	17.01604999999995			13.01094999999998	47.023649999999975				107.32344999999998			7.747849999999971	105.68604999999991	-0.19735000000002856	24.739250000000084	-0.7594500000000153			-65.14075000000003
	40.34444999999994	-17.94794999999999		63.97154999999998			5.673949999999991	51.790449999999964	-85.68194999999992				28.675749999999994		119.21134999999992			74.1285499999999			12.787450000000035		30.619249999999965		22.419750000000022	4.066049999999905	59.86394999999993	47.75795000000005	17.199949999999944			13.022649999999999	47.03555000000006				107.67804999999998			7.799750000000017		-0.1700500000000602	25.050050000000056	-0.751549999999952			-65.13305000000003
	40.41964999999993	-17.939750000000004		63.98114999999996			5.729749999999967	51.799549999999954	-85.42075				28.69584999999995					74.21094999999991			13.036650000000009		30.62765000000013		22.59475000000009	4.089349999999968	59.91534999999999	48.94515000000001	17.21334999999999			13.14485000000002	47.44584999999995				107.69844999999998			7.940049999999928		-0.16165000000000873	25.09355000000005	-0.7335499999999229			-63.88655000000006
	40.53004999999996	-17.92795000000001		63.99414999999999			5.753550000000018	51.811849999999936	-85.39994999999999				28.71894999999995					74.2200499999999			13.349150000000009		30.639450000000124		22.848749999999995	4.110149999999976	59.933149999999955	48.95595000000003	17.23995000000002			13.356949999999983	47.457449999999994				107.88984999999991			8.043049999999994		-0.11545000000000982	25.190150000000017	-0.7251499999999851			-63.87885000000006
	40.55615	-17.926150000000007		65.27184999999997			5.831549999999993	52.17624999999998	-85.32494999999994				28.989749999999958					74.27694999999994			13.360950000000003		30.659850000000006		22.98605000000009	4.206549999999993	60.6471499999999	48.99675000000002	17.422349999999938			13.368550000000027	48.91375000000005				109.35814999999991			8.325849999999946		-0.1018500000000131	25.19855000000007	-0.7162499999999454			-63.86874999999998
	41.72555	-17.91865000000007		65.28024999999991			6.03634999999997	52.18994999999995	-85.30964999999992				29.06205					75.57015000000001			13.514149999999972		31.15104999999994		23.256150000000048	4.293049999999994	61.652349999999956	49.14065000000005	17.43394999999998			13.670949999999948	49.70384999999999				109.38504999999998			8.406049999999937		-0.07884999999998854	26.058850000000007	-0.7051500000000033			-63.856449999999995
	43.11304999999993	-17.90835000000004		65.29634999999996			6.310249999999996	52.28144999999995	-85.19565				29.132650000000012					75.61535000000003			13.522649999999999		31.159450000000106		23.27125000000001	4.352249999999913	61.66464999999994	50.637249999999995	17.661949999999933			13.677549999999997	49.839950000000044				109.6634499999999			8.659149999999954		-0.07105000000001382	26.538850000000025	-0.6934499999999844			-63.713250000000016
	43.126750000000015	-17.888149999999996		65.38694999999996			6.321550000000002	52.61604999999997	-85.00334999999995				29.143249999999966					75.65014999999994			13.535450000000083		31.50604999999996		23.42095000000006	4.361949999999979	61.67744999999991	51.07375000000002	17.988749999999982			13.99204999999995	50.17274999999995				110.73514999999998			8.66534999999999		0.5537500000000364	26.65725000000009	-0.6836499999999432			-63.555450000000064
	43.143550000000005	-17.843250000000012		65.40114999999992			6.348549999999932	52.62985000000003	-84.98204999999996				29.155849999999987					76.53395			13.63575000000003		31.515350000000126		23.669250000000034	4.55054999999993	61.68615	51.85005000000001	18.11424999999997			14.162149999999997	50.84465				110.8201499999999			8.729249999999979		0.561649999999986	26.75585000000001	-0.6751499999999169			-63.546249999999986
	43.15584999999999	-17.831549999999993		65.75824999999998			6.391750000000002	53.282550000000015	-84.8749499999999				29.340849999999932					78.46814999999992			14.203449999999975		31.526550000000043		24.12805000000003	4.562149999999974	62.549749999999904	52.42355000000009	18.121549999999957			14.232549999999947	50.852750000000015				110.95824999999991			8.755649999999946		0.6151499999999714	27.15835000000004	-0.6665499999999156			-63.536050000000046
	43.17004999999995	-17.82235000000003		65.78234999999995			6.478849999999966	53.618150000000014	-84.85114999999996				29.349550000000022					78.70225000000005			14.257249999999999		31.973050000000057		24.147950000000037	4.579149999999913	62.5615499999999	52.431850000000054	18.130049999999983			14.277649999999994	50.85985000000005				111.53294999999991			8.936649999999986		0.6244500000000244	27.629549999999995	-0.6520499999999174			-63.51265000000001
	43.186849999999936	-17.76445000000001		67.43734999999992			6.5088499999999385	53.92814999999996	-84.67444999999998				29.35865000000001					80.66574999999989			14.548850000000016		31.986650000000054		24.43775000000005	4.592349999999897	62.57594999999992	52.438350000000014	18.139749999999935			14.593250000000012	51.82605000000001				112.28584999999998			9.048149999999964		0.717049999999972	27.765050000000087	-0.640549999999962			-63.49655000000007
	43.19515000000001	-17.389049999999997		67.69264999999996			6.645750000000021	54.53004999999996	-84.38905				29.371350000000007					82.76735000000008			14.557350000000042		32.19515000000001		24.465250000000083	4.693249999999921	62.58785	52.470050000000015	18.150350000000003			14.600549999999998	52.35265000000004				112.45054999999991			9.056249999999977		0.7302499999999554	27.784649999999942	-0.629950000000008			-63.466549999999984
	43.55144999999993	-17.075050000000033		68.66964999999993			6.716450000000009	54.548850000000016	-84.34804999999994				29.465349999999944					82.7934499999999			14.688949999999977		32.203050000000076		24.87245000000007	4.70614999999998	62.82155	52.93915000000004	18.383449999999925			14.610149999999976	52.83685000000003				113.4333499999999			9.07835		0.7399500000000216	28.175150000000144	-0.6127500000000055			-60.17084999999997
	43.61654999999996	-17.057050000000004		68.86834999999996			6.729749999999967	54.81664999999998	-84.10674999999992				29.75204999999994					84.33654999999999			14.92005000000006		32.21315000000004		24.97135000000003	4.720550000000003	62.82894999999996	52.95685000000003	18.74154999999996			14.633450000000039	52.847350000000006				113.44565			9.085849999999937		0.9148500000000013	28.189050000000066	-0.5994499999999334			-60.15955000000008
	43.89454999999998	-16.86525000000006		69.28964999999994			7.1611500000000206	55.35325	-83.54004999999995				29.759649999999965					85.23624999999993			15.005550000000085		32.228250000000116		25.28365000000008	4.802449999999908	62.83794999999998	53.15065000000004	18.947850000000017			14.760850000000005	52.862949999999955				114.6027499999999			9.096149999999966		0.9252500000000055	28.252849999999967	-0.589650000000006			-60.14695000000006
	43.96174999999994	-16.779449999999997		69.34624999999994			7.1874500000000126	55.51154999999994	-83.27734999999996				29.767949999999928					85.25315			15.049150000000054		32.38824999999997		25.431350000000066	4.916349999999966	62.86164999999994	53.29875000000004	18.95444999999995			14.779250000000047	52.87104999999997				115.55574999999999			9.209550000000036		1.0766499999999724	28.639850000000138	-0.5691499999999223			-60.13265000000001
	43.96854999999994	-16.72784999999999		69.9188499999999			7.45984999999996	56.14824999999996	-83.25964999999997				29.782050000000027					86.02784999999994			15.055050000000051		32.41695000000004		25.78315000000009	4.9258499999999685	63.001049999999964	54.07395000000008	19.30854999999997			15.011949999999956	53.34974999999997				116.50114999999994			9.218049999999948		1.160349999999994	28.654550000000086	-0.5603499999999713			-59.35495000000003
	44.71794999999997	-16.646849999999972		69.98955000000001			7.5385499999999865	56.31835000000001	-83.25045				29.793549999999982					86.04954999999995			15.062450000000013		32.491250000000036		25.84565000000009	4.98924999999997	63.21965	54.20875000000001	19.325249999999983			15.019250000000056	53.37194999999997				116.51054999999997			9.365749999999935		1.204150000000027	28.66705000000013	-0.5478499999999258			-58.09834999999998
	44.73225000000002	-16.42005000000006		71.19224999999994			7.935049999999933	56.49294999999995	-83.11365				29.806249999999977					86.73784999999998			15.127050000000054		32.5009500000001		26.145150000000058	4.998849999999948	63.22645	54.41444999999999	19.506349999999998			15.028850000000034	53.76745000000005				116.80534999999998			9.807749999999942		1.327449999999999	30.442750000000046	-0.5351499999999305			-58.091350000000034
	45.199749999999995	-16.174049999999966		71.71174999999994			7.944149999999922	56.76974999999993	-83.05514999999991				29.822649999999953					87.19094999999993			15.338150000000041		32.69765000000007		26.15185000000008	5.005549999999971	63.35424999999998	54.42445000000009	19.640549999999962			15.085249999999974	54.64155000000005				118.44524999999999			9.820449999999937		1.6543500000000222	30.450950000000034	-0.5263499999999794			-58.07925
	45.213949999999954	-15.828550000000064		71.73354999999992			8.21124999999995	57.190650000000005	-83.02994999999999				30.387249999999995					87.20704999999998			15.554950000000076		33.45425		26.18335000000002	5.015049999999974	63.371849999999995	54.43725000000006	20.31434999999999			15.268249999999966	54.66224999999997				118.46164999999996			9.86144999999999		1.6635499999999865	30.46625000000006	-0.5116499999999178			-58.06675000000007
	45.24174999999991	-15.77735000000007		71.75405			8.230849999999919	58.14684999999997	-82.97424999999998				30.939449999999965					87.22714999999994			15.663850000000025		33.461950000000115		26.19565	5.325249999999983	64.3092499999999	55.62255000000005	20.32314999999994			15.27864999999997	54.77525000000003				118.8251499999999			10.006149999999934		1.6717499999999745	30.481350000000134	-0.49444999999991524			-53.67444999999998
	45.252250000000004	-15.768550000000005		72.00175000000002			8.305150000000026	58.30644999999993	-82.96524999999997				31.100349999999935					87.23565000000008			15.671350000000075		33.477350000000115		26.20564999999999	5.4316499999999905	64.3201499999999	55.824749999999995	20.336349999999925			15.288249999999948	54.782749999999965				118.85134999999991			10.013050000000021		1.685950000000048	30.633550000000128	-0.48275000000001			-53.665050000000065
	45.263649999999984	-15.62455		72.33735000000001			8.33114999999998	59.661550000000034	-82.95024999999998				31.51464999999996					87.61034999999993			15.916850000000068		33.69035000000008		26.43195000000003	5.455049999999915	64.35694999999998	55.83635000000004	20.359449999999924			15.323549999999955	54.80134999999996				119.90274999999997			10.02094999999997		1.694150000000036	30.649250000000052	-0.46564999999998236			-53.65174999999999
	45.277150000000006	-15.60895000000005		72.56784999999991			8.533450000000016	59.69134999999994	-82.90064999999993				31.679449999999974					87.63155000000006			15.944250000000011		34.00675000000001		26.52195000000006	5.46264999999994	65.78784999999993	56.86445000000003	20.540750000000003			15.581649999999968	54.93385000000001							10.059149999999931		1.7016499999999724	30.87925000000007	-0.44934999999998126			-53.610149999999976
	45.62074999999993	-15.35005000000001		72.58224999999993			8.840550000000007	60.26514999999995	-82.82504999999992				31.879249999999956					87.68714999999997			16.346850000000018		34.01735000000008		26.817049999999995	5.496350000000007	65.79604999999992	57.41425000000004	20.83484999999996			15.615750000000048	55.35815000000002							10.068949999999973		2.0164499999999634	30.891750000000116	-0.4389499999999771			-53.599950000000035
	45.634649999999965	-15.020650000000046		72.59624999999994			8.912849999999935	60.273450000000025	-82.70614999999998				31.93795					87.69785000000002			16.390350000000012		34.0462500000001		27.038850000000025	5.581849999999918	65.81044999999995	57.44135000000006	21.094949999999926			15.632349999999974	55.43044999999995							10.328750000000014		2.0220500000000357	30.92764999999997	-0.41974999999990814			-53.500650000000064
	46.27334999999994	-14.16885000000002		72.62034999999992			8.966749999999934	60.283950000000004	-82.62974999999994				32.09974999999997					87.71235000000001			16.403549999999996		34.33515000000011		27.404550000000086	5.592249999999922	65.83164999999997	58.44515000000001	21.140750000000025			15.65345000000002	55.74114999999995							10.591949999999997		2.029350000000022	31.105249999999955	-0.3882499999999709			-53.358749999999986
	46.28684999999996	-14.106750000000034		74.19254999999998			9.004950000000008	60.296550000000025	-82.60354999999993				32.37265000000002					88.39075000000003			16.599649999999997		34.348850000000084		27.42674999999997	5.598649999999907	66.2834499999999	59.19704999999999	21.17694999999992			15.97154999999998	55.74884999999995							10.601549999999975		2.174549999999954	31.111750000000143	-0.36074999999993906			-48.689550000000054
	46.32044999999994	-14.09635000000003		74.21015			9.02864999999997	60.392349999999965	-82.53774999999996				32.59405000000004					89.41605000000004			16.642850000000067		34.358650000000125		27.43415000000016	5.606349999999907	66.29314999999997	59.89395000000002	21.419649999999933			15.984550000000013	55.89665000000002							10.781150000000025		2.1822499999999536	31.167749999999955	-0.33864999999991596			-48.35475000000008
	46.585050000000024	-13.932250000000067		75.15234999999996			9.043549999999982	60.90274999999997	-82.5257499999999				32.603650000000016					89.66034999999988			16.65065000000004		35.16705000000002		27.58605	5.793450000000007	67.00694999999996	60.14895000000001	21.445949999999925			16.009649999999965	55.912649999999985							11.078949999999963		2.1938499999999976	31.183550000000082	-0.3141499999999269			-48.345050000000015
	47.21814999999992	-13.921349999999961		75.51304999999991			9.104949999999917	60.91354999999999	-82.48614999999995				32.614349999999945					89.66975000000002			16.666650000000004		35.464950000000044		27.764549999999986	5.935149999999908	67.01634999999999	61.11925000000008	21.66414999999995			16.01814999999999	56.89824999999996							11.114950000000022		2.2031500000000506	31.614850000000047	-0.2998499999999922			-48.33635000000004
	47.22564999999997	-13.346149999999966		75.80364999999995			9.183350000000019	61.430849999999964	-82.45034999999996				32.62654999999995					89.69485000000009			17.072450000000003		35.485149999999976		27.990650000000073	5.944549999999936	67.50954999999999	61.359050000000025	21.673549999999977			16.027950000000033	57.00924999999995							11.232849999999985		2.3978499999999485	31.65095000000008	-0.2857500000000073			-48.19125000000008
	47.23574999999994	-13.321450000000027		76.51094999999998			9.230849999999919	61.66485	-82.40324999999996				32.78035								17.09615000000008		35.72604999999999		27.99815000000001	6.12704999999994	67.55194999999992	61.83885000000009	21.983749999999986			16.045949999999948	57.041650000000004							11.271650000000022		2.4217499999999745	31.916450000000054	-0.2554499999999962			-48.08024999999998
	47.26654999999994	-12.866449999999986		76.96984999999995			9.238650000000007	62.35595000000001	-82.2449499999999				32.79875000000004								17.10284999999999		35.75085000000013		28.01094999999998	6.135149999999953	67.76834999999994	61.848550000000046	22.157249999999976			16.109950000000026	57.954650000000015							11.375249999999937		2.6122500000000173	31.92525000000012	-0.23854999999991833			-48.07265000000007
	47.27454999999998	-11.467750000000024		76.99054999999998			9.42954999999995	62.365549999999985	-82.17854999999997				33.058149999999955								17.130250000000046		35.78885000000014		28.01834999999994	6.1472499999999854	67.80454999999995	63.57835	22.601049999999987			16.145650000000046	59.18195000000003							11.490549999999985		2.7330500000000484	32.47495000000015	-0.22784999999998945			-48.06045000000006
	47.282449999999926	-11.416749999999979		78.44524999999999			9.547849999999926	62.57484999999997	-82.0633499999999				33.074949999999944								17.662050000000022		35.83294999999998		28.0376500000001	6.200749999999971	67.83794999999998	64.05795	22.60764999999992			16.154750000000035	59.96434999999997							11.637650000000008		2.738749999999982	33.269550000000095	-0.20944999999994707			-48.02705000000003
	47.29214999999999	-11.381650000000036		78.71994999999993			9.564149999999927	63.06484999999998	-82.04004999999995				33.38704999999993								17.66795000000002		36.23894999999993		28.30045000000007	6.2816499999999	68.28814999999997	64.22495000000004	22.619950000000017			16.24585000000002	59.97784999999999							11.722849999999994		2.8656499999999596	33.28895	-0.1943499999999858			-48.01125000000002
	47.711349999999925	-10.872749999999996		80.22334999999998			9.62704999999994	63.08584999999994	-82.02134999999998				33.63684999999998								17.67394999999999		36.30864999999994		28.807750000000055	6.290549999999939	68.47145	64.23235	22.625850000000014			16.28264999999999	59.98995000000002							11.742250000000013		2.8825500000000375	33.46885000000009	-0.11964999999997872			-46.97685000000001
	48.92984999999999	-10.863749999999982		80.24194999999997			9.695049999999924	63.11315000000002	-81.8106499999999				33.65584999999999								17.681850000000054		36.356649999999945		28.82195000000013	6.302249999999958	69.06994999999995	65.61135000000002	22.632549999999924			16.30034999999998	60.009649999999965							11.814049999999952		2.956350000000043	33.690550000000144	-0.10664999999994507			-46.968450000000075
	49.03125	-10.574050000000057		81.15924999999993			9.925749999999994	64.07294999999999	-81.53944999999999				33.66575								17.69074999999998		36.70135000000005		28.841150000000084	6.311349999999948	69.82594999999992	66.84635000000003	22.640049999999974			16.31034999999997	60.02544999999998							12.065249999999992		3.003749999999968	33.72435000000007	-0.08704999999997654			-46.30295000000001
	49.05774999999994	-10.565349999999967		82.41305			9.944049999999947	65.04075	-81.50834999999995				33.674350000000004								17.70085000000006		36.71084999999994		29.092750000000137	6.389449999999897	69.83804999999995	67.20485000000008	22.92464999999993			16.616949999999974	60.63205000000005							12.250549999999976		3.1437499999999545	34.04745000000014	-0.059449999999969805			-46.29245000000003
	50.046949999999924	-10.557149999999979		82.89904999999999			9.957949999999983	66.12585000000001	-81.31224999999995				33.69145000000003								17.716650000000072		36.71955000000003		29.286850000000072	6.400449999999978	70.57934999999998	68.49995000000001	23.088750000000005			16.645650000000046	60.64454999999998							12.275350000000003		3.290049999999951	34.06614999999999	-0.02074999999990723			-46.283450000000016
	50.06644999999992	-10.547149999999988		83.09055000000001			10.360349999999926	66.13485000000003	-81.30544999999995				33.69934999999998								18.527950000000033		36.726249999999936		29.613950000000045	6.560149999999908	70.71094999999991	68.50645000000009	23.11005			16.66345000000001	60.65464999999995							12.396049999999946		3.2985499999999774	34.18484999999998	0.001050000000077489			-46.273649999999975
	51.184349999999995	-10.538450000000012		83.30615			10.592149999999947	66.48704999999995	-81.29874999999993				33.767150000000015								18.545749999999998		36.73624999999993		29.646450000000073	6.706349999999929	70.73754999999994	68.51274999999998	23.19704999999999			16.85704999999996	61.300250000000005							12.70214999999996		3.4148500000000013	34.204250000000116	0.5051500000000715			-46.251750000000015
	51.193449999999984	-10.375750000000039		84.53114999999991			10.614649999999983	66.49805000000003	-81.14175				33.775750000000016								18.815150000000017		38.40425000000005		29.82624999999996	6.715949999999907	71.63135	68.52075000000002	23.20474999999999			17.112250000000017	61.57024999999999							12.783549999999991		3.4393499999999904	34.214650000000006	0.5473500000000513			-46.22055
	51.33854999999994	-10.357849999999985		84.87315000000001			10.724349999999959	67.18624999999997	-81.11775				34.28954999999996								18.827650000000062		38.42055000000005		29.88075000000015	6.744049999999902	71.65914999999995	68.53075000000001	23.211649999999963			17.136150000000043	62.74514999999997							12.890049999999974		3.466450000000009	34.71555000000001	0.5647500000000036			-46.08154999999999
	51.353849999999966	-10.195850000000064		84.91364999999996			11.066249999999968	67.20735000000002	-81.00734999999997				34.52025000000003								18.876150000000052		38.98344999999995		29.985950000000116	6.750749999999925	71.66994999999997	68.53825000000006	23.306050000000027			17.61005	62.75154999999995							12.899149999999963		3.63575000000003	34.74365	0.5878500000000031			-43.500150000000076
	51.66295000000002	-9.923350000000028		85.17764999999997			11.11304999999993	67.22974999999997	-80.92554999999993				34.839849999999956								18.882749999999987		38.99485000000004		30.00755000000015	6.77355	71.9641499999999	69.67815000000007	23.731949999999983			17.66534999999999	62.76044999999999							12.991549999999961		3.6419499999999516	34.94245000000012	0.7836500000000797			-43.492650000000026
	51.67494999999997	-9.494450000000029		85.19894999999997			11.128949999999918	67.24234999999999	-80.90064999999993				34.93954999999994								19.105650000000082		39.004249999999956		30.311849999999936	6.901149999999916	71.97124999999994	69.68855000000008	23.836649999999963			17.681850000000054	62.772550000000024							13.089550000000031		3.8252499999999827	35.11865	0.8629500000000689			-43.44645000000003
	51.68644999999992	-9.292149999999992		85.50765000000001			11.403349999999932	67.54274999999996	-80.77884999999992				35.05804999999998								19.115350000000035		39.66705000000002		30.452049999999986	6.953449999999975	71.99304999999993	69.72694999999999	24.711349999999925			18.011349999999993	62.781349999999975							13.273849999999925		3.9876500000000306	35.13125000000002	1.05275000000006			-43.404750000000035
	51.70174999999995	-8.754750000000058		85.77175			11.673249999999939	67.57024999999999	-80.77104999999995				35.083349999999996								19.34615000000008		39.68254999999999		30.629749999999945	6.971649999999954	72.60134999999991	70.38465000000008	24.720249999999965			18.39874999999995	62.79385000000002							13.290250000000015		3.9960499999999683	35.14115000000004	1.1467499999999973			-39.040050000000065
	51.81894999999997	-8.727150000000051		85.78704999999991			11.693449999999984	68.02845000000002	-80.76184999999998				35.541349999999966								19.353450000000066		39.69235000000003		30.95564999999999	7.011549999999943	72.62154999999996	70.75985000000003	24.81054999999992			18.411249999999995	63.921550000000025							13.524049999999988		4.168649999999957	35.35555000000011	1.1676499999999805			-37.76385000000005
	51.82664999999997	-8.614850000000047		88.01414999999997			11.706549999999993	68.05285000000003	-80.74955				35.834949999999935								19.359750000000076		40.10455000000002		31.045549999999935	7.110849999999914	72.99144999999999	70.77105000000006	24.977649999999926			18.436249999999973	63.93444999999997							13.765249999999924		4.207049999999981	35.47735	1.176649999999995			-37.75504999999998
	51.84624999999994	-8.585950000000025		88.03594999999996			12.08254999999997	68.21204999999998	-80.72754999999995				36.51165000000003								19.50795000000005		40.12335000000007		31.099649999999997	7.119949999999903	72.9999499999999	70.78095000000008	25.23275000000001			18.44565	64.55415000000005							13.773649999999975		4.222049999999967	35.52464999999995	1.2216500000000678			-37.74225000000001
	53.55115000000001	-8.442350000000033		88.84264999999994			12.653349999999932	68.28194999999994	-80.53084999999999				36.53084999999999								19.518550000000005		41.56625000000008		31.311849999999936	7.168549999999982	74.29014999999993	71.41345000000001	25.24324999999999			18.536249999999995	64.56645000000003							13.812149999999974		4.352449999999976	35.87495000000001	1.2307500000000573			-37.73225000000002
	53.562349999999924	-8.434950000000072		88.85614999999996			12.954549999999927	68.57235000000003	-80.50744999999995				36.54724999999996								20.22244999999998		41.57594999999992		31.428649999999948	7.300449999999955	74.29824999999994	71.42185000000006	25.25064999999995			18.561249999999973	64.61255000000006							13.96875		4.364749999999958	36.15445000000011	1.2462500000000318			-37.71855000000005
	53.576149999999984	-7.639450000000011		88.91255000000001			13.083049999999957	68.58685000000003	-80.45094999999992				36.69814999999994								20.228250000000003		41.58664999999996		31.564950000000067	7.529649999999947	74.31814999999995	71.43115	25.52514999999994			18.597350000000006	64.91015000000004							13.978449999999953		4.385049999999978	36.17565000000002	1.3616500000000542			-37.706750000000056
	53.58664999999996	-7.603950000000054		89.22524999999996			13.097949999999969	69.39564999999993	-80.37955				36.706050000000005								20.81484999999998		41.6096500000001		31.793050000000108	7.557849999999917	74.33184999999992	71.44095000000004	25.532050000000027			19.118749999999977	65.63064999999995							14.094349999999963		4.488849999999957	36.31375000000014	1.417250000000081			-37.64485000000002
	53.61964999999998	-7.189750000000004		89.52724999999998			13.118949999999927	69.43444999999997	-80.29234999999994				36.95034999999996								20.82344999999998		42.57645000000002		31.832449999999994	7.574949999999944	74.84344999999996	71.45535000000007	25.537649999999985			19.170049999999947	66.09355000000005							14.188350000000014		4.5017500000000155	36.32405000000006	1.4276500000000851			-35.129350000000045
	53.81284999999991	-7.065450000000055		89.53974999999991			13.16784999999993	70.07344999999998	-80.24764999999991				36.96225000000004								20.82955000000004		42.58764999999994		32.06675000000007	7.637849999999958	75.58834999999999	71.46595000000002	25.550449999999955			19.181349999999952	66.10495000000003							14.439949999999953		4.51604999999995	36.74515000000008	1.434849999999983			-35.11914999999999
	54.22685000000001	-7.047450000000026		90.33474999999999			13.927749999999946	70.59185000000002	-80.2381499999999				37.59884999999997								20.836450000000013		43.152250000000095		32.07605000000001	7.652449999999931	76.18214999999998	71.78875000000005	26.074749999999995			19.195150000000012	66.11964999999998							14.478449999999953		4.730950000000007	37.214450000000056	1.4665499999999838			-35.10175000000004
	54.27604999999994	-6.416249999999991		90.43894999999998			14.427249999999958	71.10304999999994	-80.15654999999992				37.609050000000025								21.164350000000013		43.38675000000012		32.53405000000009	7.751549999999952	76.19074999999998	72.11554999999998	26.090749999999957			19.23625000000004	66.15565000000004							14.658249999999953		4.8609500000000025	37.291849999999954	1.474649999999997			-35.07895000000008
	54.29435000000001	-6.269450000000006		91.18374999999992			14.457649999999944	71.13434999999993	-80.00244999999995				37.62365								21.175850000000082		43.41305000000011		32.57565000000011	7.792550000000006	76.67314999999996	72.87465000000009	26.112649999999917			19.243349999999964	67.08574999999996							14.721450000000004		4.867349999999988	37.30045000000007	1.5519500000000335			-35.070350000000076
	54.30864999999994	-6.250650000000064		91.33875			14.573849999999993	71.55444999999997	-79.86005				38.029750000000035								21.456750000000056		43.70004999999992		32.58765000000005	7.8206500000000005	76.68594999999993	73.72065000000009	26.296550000000025			19.274850000000015	67.09304999999995							14.730450000000019		4.875350000000026	37.31714999999997	1.7352500000000646			-32.82675000000006
	54.31835000000001	-6.144250000000056		92.93514999999991			14.923850000000016	71.89414999999997	-79.82984999999996				38.04084999999998								21.992050000000063		44.31005000000005		32.867849999999976	7.834649999999897	76.7227499999999	74.17405000000008	26.548350000000028			19.46015	67.25954999999999							14.746649999999931		4.883249999999975	37.33154999999999	1.7475500000000466			-32.81875000000002
	54.32824999999991	-6.137850000000071		93.04964999999993			14.966549999999984	71.90575000000001	-79.79444999999998				38.05605000000003								22.04555000000005		44.33355000000006		32.87725000000012	7.880949999999984	77.50504999999998	74.61935000000005	26.840149999999994			19.474849999999947	67.27094999999997							15.041949999999929		4.889249999999947	37.38115000000005	1.75425000000007			-32.80585000000008
	54.84944999999993	-6.13065000000006		93.18245000000002			15.030949999999962	72.01495	-79.77734999999996				38.248050000000035								22.59744999999998		44.846649999999954		32.96325000000013	7.893049999999903	77.92174999999997	74.86515000000009	26.857549999999947			19.689449999999965	67.29475000000002							15.383749999999964		4.905449999999973	37.40705000000014	1.984450000000038			-30.281349999999975
	54.91165000000001	-6.121350000000007		93.83735000000001			15.193849999999998	72.24895000000004	-79.76834999999994				38.258749999999964								22.69704999999999		45.5616500000001		33.29675000000009	8.007949999999937	77.93705	74.87395000000004	27.40005000000008			19.700950000000034	67.55075							15.579549999999927		4.91515000000004	37.76535000000001	2.1528500000000577			-30.272850000000062
	55.28094999999996	-6.052850000000035		93.84584999999993			15.24574999999993	72.89085	-79.69084999999995				38.269649999999956								22.70485000000008		45.577150000000074		33.695749999999975	8.018049999999903	79.52454999999998	75.13035000000002	27.434049999999957			20.40885000000003	67.65314999999998							15.760350000000017		4.939150000000041	37.78354999999999	2.162649999999985			-30.263250000000085
	55.29075	-5.90605000000005		93.85555			15.801049999999918	72.91504999999995	-79.59844999999996				38.278749999999945								22.774650000000065		45.58775000000014		34.07814999999994	8.140949999999975	80.29404999999997	75.21924999999999	27.515350000000012			20.420049999999947	67.66385000000002							15.766750000000002		4.952049999999986	38.34265000000016	2.1845500000000584			-27.02075000000002
	56.19144999999992	-5.887850000000071		93.87024999999994			15.948049999999967	72.93224999999995	-79.5334499999999				38.28944999999999								22.853250000000003		46.61095		34.23865000000012	8.22154999999998	80.65594999999996	75.45135000000005	27.524949999999876			20.43965000000003	68.43745000000001							15.772649999999999		4.960050000000024	38.35805000000016	2.2334500000000617			-27.011250000000018
	56.201349999999934	-5.652950000000033		93.9034499999999			16.584150000000022	73.58955000000003	-79.52524999999991				38.36805000000004								22.97784999999999		47.5136500000001		34.246750000000134	8.258849999999939	80.6842499999999	75.46265000000005	27.53615000000002			20.451850000000036	68.45105000000001							15.778749999999945		5.129850000000033	38.37295000000006	2.3586500000000115			-27.001550000000066
	56.21555000000001	-5.25954999999999		94.06314999999995			16.715349999999944	73.79065000000003	-79.48484999999994				38.381849999999986								23.567949999999996		47.52805000000012		34.25705000000005	8.431449999999927	80.92444999999998	75.47315000000003	27.944849999999974			20.462650000000053	68.46725000000004							15.794149999999945		5.458849999999984	38.74384999999995	2.3706500000000688			-24.178150000000073
	57.13945000000001	-5.249850000000038		96.27284999999995			17.692450000000008	73.83285000000001	-79.43254999999999				38.49064999999996								23.752749999999992		47.539850000000115		34.29225000000008	8.463549999999941	80.94324999999992	75.48245000000009	28.792049999999904			20.865549999999985	68.87895000000003							15.854249999999979		5.468150000000037	39.141950000000065	2.4898500000000467			-24.168250000000057
	57.16485	-5.236750000000029		97.20454999999993			17.757349999999974	73.86934999999994	-79.2902499999999				38.706950000000006								23.796249999999986		47.55404999999996		34.442049999999995	8.726149999999961	82.02014999999994	75.70595000000003	28.808550000000082			20.891449999999963	69.05325000000005							15.862549999999942		5.475850000000037	39.15895000000012	2.4956500000000688			-24.157050000000027
	57.17784999999992	-5.000350000000026		97.43615			18.298149999999964	74.42795000000001	-79.27584999999999				38.716049999999996								23.816250000000082		47.61194999999998		34.45625000000007	8.772449999999935	82.03474999999992	75.88184999999999	28.91395			20.919750000000022	69.32515000000001							15.963750000000005		5.485850000000028	39.17725000000007	2.51094999999998			-24.135250000000042
	57.20124999999996	-4.428449999999998		97.46915000000001			18.67014999999992	74.90964999999994	-79.06644999999992				38.724249999999984								24.532850000000053		48.57655		34.47415000000012	8.971349999999916	82.41125	75.89285000000007	29.015649999999937			20.92935	69.33595000000003							16.02514999999994		5.491949999999974	39.18985000000009	2.5273500000000695			-24.125049999999987
	57.66575	-4.401849999999968		97.61174999999992			18.74414999999999	74.91554999999994	-79.0520499999999				38.73194999999998								24.540550000000053		48.91495000000009		34.50014999999996	9.213149999999928	82.94354999999996	76.26395000000002	29.152549999999906			21.12435000000005	70.07254999999998							16.366949999999974		5.571749999999952	39.204849999999965	2.536850000000072			-24.004650000000083
	57.88924999999995	-4.389149999999972		97.87744999999995			19.94234999999992	75.10045000000002	-79.02184999999997				38.74215000000004								24.56434999999999		50.139650000000074		34.51895000000002	9.238349999999969	83.75914999999998	76.47295000000008	29.647749999999974			21.47275000000002	70.08175000000006							16.389149999999972		5.583049999999957	39.41075000000012	2.590149999999994			-21.18825000000004
	58.45155	-4.02335000000005		99.13045			19.95735000000002	75.11704999999995	-78.99635				38.895849999999996								24.73185000000001		50.33924999999999		35.08845000000008	9.244249999999965	83.78985	76.71064999999999	29.660150000000044			21.49604999999997	70.47294999999997							16.44285000000002		5.593449999999962	39.86614999999995	2.5958500000000413			-21.181050000000027
	58.46074999999996	-3.9997500000000628		99.23614999999995			20.047649999999976	75.60704999999996	-78.78334999999993				38.951850000000036								24.91725000000008		50.73845000000006		35.09884999999997	9.250949999999989	84.49944999999991	76.71775000000002	29.86035000000004			21.82714999999996	70.49005							16.701649999999972		5.617250000000013	39.92355000000009	2.6066500000000588			-21.159150000000068
	58.48114999999996	-3.9916500000000497		100.16165000000001			20.106149999999957	75.67274999999995	-78.73444999999992				39.36455000000001								24.92394999999999		50.74784999999997		35.169750000000136	9.259950000000003	84.52424999999994	76.72345000000007	29.86775			21.854450000000043	70.65285000000006							16.872250000000008		5.657050000000027	40.04305000000011	2.762350000000083			-21.149549999999977
	58.51134999999999	-3.9735500000000457		100.92144999999994			20.188049999999976	76.43674999999996	-78.68174999999997				39.71584999999993								24.934750000000008		50.97585000000004		35.19375000000002	9.272149999999897	84.64074999999991	76.72865000000002	30.058349999999905			21.87564999999995	70.65965000000006							16.88504999999998		5.67145000000005	40.0684500000001	2.8841500000000906			-21.13835000000006
	60.15924999999993	-3.7136500000000296		100.93954999999994			20.25324999999998	76.44915000000003	-78.59624999999994				40.06394999999998								24.969249999999988		50.99434999999994		35.4606500000001	9.315650000000005	85.17144999999994	76.73445000000004	30.06734999999992			21.969150000000013	70.66655000000003							17.148050000000012		5.685349999999971	40.33714999999995	3.0096500000000788			-21.117349999999988
	60.179649999999924	-3.6986500000000433		101.62955			20.550749999999994	76.61445000000003	-78.36334999999997				40.07095000000004								25.023649999999975		51.665250000000015		35.47445000000005	9.34884999999997	86.29244999999992	76.74054999999998	30.36704999999995			21.977250000000026	71.04205000000002							17.271849999999972		5.861449999999991	40.361549999999966	3.07974999999999			-17.712750000000028
	60.51724999999999	-3.5285499999999956		101.64024999999992			21.441149999999993	76.62884999999994	-78.16594999999995				40.079849999999965								25.06185000000005		52.41965000000005		35.49114999999995	9.35674999999992	87.94714999999997	76.75235000000009	30.381649999999922			21.988550000000032	71.05034999999998							17.36704999999995		5.8767500000000155	41.095249999999965	3.0940500000000384			-17.701850000000036
	60.52674999999999	-3.3890499999999975		101.65494999999999			22.013149999999996	77.31494999999995	-78.14734999999996				40.10055								25.068650000000048		53.58924999999999		35.541950000000156	9.388049999999907	88.22564999999997	77.11644999999999	30.39264999999989			22.01495	71.09434999999996							17.48434999999995		6.107250000000022	41.49035000000015	3.1769500000000335			-17.692549999999983
	61.75014999999996	-2.1186500000000024		101.81025			22.05174999999997	77.32774999999992	-78.12284999999997				40.11715000000004								25.078449999999975		54.54545000000007		35.58035000000007	9.491249999999923	88.4795499999999	77.58055000000002	30.970649999999864			22.078949999999963	71.11215000000004							17.534850000000006		6.116949999999974	41.957449999999994	3.1850500000000466			-17.679650000000038
	61.88315	-2.111850000000004		102.09634999999992			22.127849999999967	78.15295000000003	-77.77634999999998				40.30804999999998								25.085750000000075		54.58355000000006		35.76284999999996	9.6018499999999	88.49914999999999	77.59265000000005	31.06084999999996			22.457949999999983	71.29044999999996							17.543749999999932		6.123649999999998	41.97155000000009	3.1932500000000346			-17.671350000000075
	61.896349999999984	-2.1029499999999643		102.28264999999999			23.07204999999999	78.16414999999995	-77.65044999999998				40.58534999999995								25.28404999999998		54.59375		35.778450000000134	9.686349999999948	88.95484999999996	77.6676500000001	31.068349999999896			22.476750000000038	71.30544999999995							17.553249999999935		6.222549999999956	42.16935000000001	3.239149999999995			-17.66255000000001
	61.90764999999999	-2.0904500000000326		103.59214999999995			23.537349999999947	78.17494999999997	-77.61394999999993				40.63315								25.303549999999973		54.61075000000005		35.99464999999998	9.705649999999991	88.96804999999995	77.67505000000006	31.32675000000006			22.50585000000001	72.10974999999996							17.710749999999962		6.255250000000046	42.91565000000003	3.3942500000000564			-17.558250000000044
	61.935949999999934	-2.0804500000000417		103.62514999999996			23.853549999999927	78.50495000000001	-77.55885				40.64694999999995								25.914049999999975		56.36585000000014		36.29705000000001	9.799649999999929	89.74815000000001	77.68245000000002	31.471949999999993			22.521349999999984	72.11865							17.723749999999995		6.408350000000041	42.93195000000003	3.6423500000000786			-15.399850000000015
	62.10254999999995	-2.059849999999983		105.06804999999997			23.868949999999927	78.52265	-77.53364999999997				40.86744999999996								26.366949999999974		56.375350000000026		36.405149999999935	9.815249999999992	89.75684999999999	78.36535000000003	31.730249999999955			22.535949999999957	72.81134999999995							17.898050000000012		6.416550000000029	43.20294999999999	3.691850000000045			-15.391450000000077
	62.122049999999945	-1.998450000000048		105.36654999999996			23.892549999999915	79.10064999999997	-77.46204999999998				40.883050000000026								26.498649999999998		56.38564999999994		36.42115000000001	9.830549999999903	90.99174999999991	78.58985000000007	31.745849999999905			22.836750000000052	73.60775000000001							17.995249999999942		6.421849999999949	43.49365	3.710649999999987			-15.375750000000039
	62.37424999999996	-1.9835500000000366		106.00844999999993			24.31605000000002	79.11784999999998	-77.34344999999996				41.07915000000003								26.511750000000006		56.73185000000012		36.44955000000016	9.900249999999915	91.01794999999993	78.86625000000004	32.03194999999994			23.197149999999965	73.94105000000002							18.084550000000036		6.428649999999948	44.223049999999944	3.728550000000041			-15.35615000000007
	62.39855	-1.9797499999999673		106.43914999999993			24.41994999999997	79.78414999999995	-77.32904999999994				41.27284999999995								26.520250000000033		56.7491500000001		36.463750000000005	9.989049999999907	91.18705	80.50235000000009	32.04065000000003			23.279949999999985	74.45965000000001							18.21875		6.450450000000046	44.24374999999998	3.7422500000000127			-15.330150000000003
	62.417749999999955	-1.9764499999999998		106.45354999999995			24.765049999999974	79.79504999999995	-77.31984999999997				41.54234999999994								26.77895000000001		56.77604999999994		36.66825000000006	10.077849999999899	92.87225000000001	83.15805	32.69844999999998			23.435950000000048	74.97154999999998							18.242650000000026		6.458150000000046	44.26335000000006	3.8604500000000144			-13.366949999999974
	62.87774999999999	-1.9732500000000073		106.71984999999995			24.776749999999993	79.80554999999993	-77.02374999999995				41.551849999999945								27.412450000000035		58.31705000000011		37.15504999999996	10.476949999999988	93.07324999999992	83.16935000000001	32.86505			24.021049999999946	75.04444999999998							18.24905000000001		6.472049999999967	44.47165000000007	3.866449999999986			-11.387950000000046
	62.90974999999992	-1.9703500000000531		107.62894999999992			25.142749999999978	80.80935	-76.86794999999995				41.595050000000015								27.692949999999996		58.61455000000001		37.181850000000054	10.489849999999933	94.48384999999996	83.18415000000005	33.563150000000064			24.02845000000002	75.57095000000004							18.258950000000027		6.479150000000004	44.48185000000001	3.9987500000000864			-11.369649999999979
	62.92104999999992	-1.9675499999999602		108.25405			25.318750000000023	80.95574999999997	-76.85214999999994				41.813350000000014								27.835450000000037		58.62934999999993		37.37665000000004	10.529249999999934	94.50154999999995	83.19745	33.574649999999906			24.062350000000038	75.96865000000003							18.43164999999999		6.6349500000000035	44.72294999999997	4.013450000000034			-10.473950000000059
	62.972849999999994	-1.964650000000006		108.26814999999999			25.74815000000001	80.97804999999994	-76.74834999999996				41.826850000000036								27.852950000000078		58.97344999999996		37.53435000000002	10.678549999999973	94.67845	83.58805000000007	33.582849999999894			24.165250000000015	76.88935000000004							18.45124999999996		6.6775499999999965	45.31885	4.086150000000089			-10.46105
	66.52614999999992	-1.9617500000000518		108.28854999999999			26.480950000000007	80.99114999999995	-76.72104999999999				41.89924999999994								27.86054999999999		60.04975000000013		37.54454999999996	10.827749999999924	94.69115	83.99795000000006	33.59305000000006			24.598050000000057	76.90144999999995							18.757949999999937		6.69055000000003	45.89915000000008	4.10635000000002			-10.442949999999996
	66.62614999999994	-1.958949999999959		108.46875			26.519949999999994	82.11725000000001	-76.69814999999994				41.92224999999996								27.871150000000057		60.07425000000012		37.55714999999998	10.845449999999914	94.70484999999996	84.00965000000008	34.30325000000005			25.002250000000004	77.47344999999996							19.001449999999977		6.791749999999979	45.93005000000005	4.118350000000078			-10.176649999999995
	66.63934999999992	-1.9559500000000298		110.14074999999991			26.580249999999978	82.49905000000001	-76.64454999999998				42.06224999999995								27.881150000000048		60.08584999999994		37.59444999999994	10.854949999999917	95.04464999999993	84.15314999999998	34.32325000000003			25.043250000000057	78.58045000000004							19.014850000000024		6.797050000000013	46.23554999999999	4.212950000000092			-10.16635000000008
	66.65284999999994	-1.9531500000000506		112.16644999999994			27.12594999999999	82.50995	-76.40224999999998				42.26004999999998								28.138450000000034		60.56124999999997		37.76505000000009	10.863149999999905	95.05514999999991	84.70375000000001	34.33405000000005			25.060449999999946	78.60654999999997							19.40854999999999		6.804049999999961	46.47145000000012	4.219050000000038			-7.197350000000029
	66.95745	-1.950050000000033		113.98915			27.15255000000002	82.78154999999992	-76.25824999999998				42.271549999999934								29.03215		60.79944999999998		38.070350000000076	10.870649999999955	96.07344999999998	84.75895000000003	34.35045000000002			25.638649999999984	79.17174999999997							19.420049999999947		6.813250000000039	46.51945000000012	4.230050000000006			-4.186750000000075
	66.99135000000001	-1.9469500000000153		114.58015			27.17784999999992	82.79314999999997	-76.2390499999999				42.319650000000024								29.05045000000007		60.97285000000011		38.20474999999999	10.877449999999953	96.08605	85.24455	34.74185			25.702350000000024	79.18934999999999							19.57294999999999		6.825349999999958	46.99464999999998	4.236550000000079			-4.179250000000025
	67.00315	-1.9435499999999593		114.59164999999996			27.427250000000072	83.09484999999995	-76.22994999999992				42.71185000000003								29.06465000000003		60.98565000000008		38.21555000000001	10.945149999999899	96.96004999999991	85.25925000000007	35.59994999999992			25.711750000000052	79.68425000000002							19.587850000000003		6.880750000000035	47.01374999999996	4.247150000000033			-4.168250000000057
	67.02075000000002	-1.940050000000042		114.61604999999997			27.6326499999999	83.66644999999994	-76.06124999999997				43.22434999999996								29.304550000000063		61.13245000000006		38.22685000000013	10.957049999999981	97.11834999999996	85.42375000000004	35.610649999999964			25.84164999999996	81.48784999999998							19.62934999999993		7.03125	47.02724999999998	4.25954999999999			-4.15764999999999
	67.95714999999996	-1.936550000000011		114.94934999999998			27.72085000000004	84.17795000000001	-75.9931499999999				43.24104999999997								30.28525000000002		61.19775000000004		38.37684999999999	10.972849999999994	98.39855	85.43535000000008	36.07145000000003			25.89745000000005	82.09754999999996							19.64194999999995		7.114550000000008	48.68825000000004	4.326149999999984			-2.4110500000000457
	67.96624999999995	-1.9332500000000437		115.71605			28.062250000000063	84.19134999999994	-75.93464999999992				43.28284999999994								30.295749999999998		61.20685000000003		38.60424999999998	11.072149999999965	98.42394999999999	85.82175000000007	36.477849999999876			25.94304999999997	83.07095000000004							19.79544999999996		7.125750000000039	48.703750000000014	4.462350000000015			-2.4023500000000695
	67.97834999999998	-1.9296500000000378		116.32714999999996			28.164750000000026	84.23855000000003	-75.9265499999999				43.66964999999993								30.900150000000053		61.92045000000007		38.61485000000005	11.092649999999935	98.53424999999993	85.83665000000008	36.49054999999987			26.079349999999977	83.39414999999997							20.196550000000002		7.136949999999956	48.76685000000009	4.506950000000074			-2.3924500000000535
	68.00194999999997	-1.9259500000000571		116.34524999999996			28.363749999999868	84.25895000000003	-75.91784999999993				43.67904999999996								31.203750000000014		61.93615		39.0838500000001	11.111850000000004	98.64904999999999	85.85945000000004	36.794050000000084			26.310449999999946	84.10194999999999							20.334949999999935		7.149649999999951	49.255250000000046	4.516950000000065			-2.3850499999999784
	68.01574999999991	-1.921950000000038		116.36084999999991			28.382150000000024	85.44274999999993	-75.90805				43.75384999999994								31.64765		61.96984999999995		39.09005000000013	11.29774999999995	98.8441499999999	86.45225000000005	36.98124999999993			26.71945000000005	84.91565000000003							20.347049999999967		7.39104999999995	49.274750000000154	4.529449999999997			-2.3704500000000053
	68.02535	-1.9180499999999938		118.09314999999992			28.558750000000032	85.90314999999998	-75.89954999999998				44.11365000000001								32.01445000000001		62.2482500000001		39.10055	11.308949999999982	99.10874999999999	86.46625000000006	37.47825			27.10355000000004	84.93214999999998							20.357549999999947		7.403450000000021	49.45135000000016	4.658350000000041			-2.3040500000000748
	68.03994999999998	-1.9135499999999865		118.11554999999998			28.75725	85.92394999999999	-75.81044999999995				44.138649999999984								32.313350000000014		62.265350000000126		39.10945000000004	11.327549999999974	100.00564999999995	87.07045000000005	37.48504999999989			27.130250000000046	85.48995000000002							20.53985		7.427450000000022	49.69245000000012	4.8217500000000655			-1.985050000000001
	68.32804999999996	-1.9092500000000427		118.40324999999996			28.77284999999995	86.14864999999998	-75.76054999999997				44.470249999999965								32.43145000000004		62.286550000000034		39.11815000000013	11.335149999999999	101.7585499999999	87.07635000000005	37.49924999999996			27.166650000000004	85.50035000000003							20.750350000000026		7.4368500000000495	49.70474999999999	4.841450000000009			-1.9811500000000706
	69.41215	-1.904549999999972		118.42334999999991			28.85814999999991	86.16215	-75.4238499999999				44.68814999999995								32.439750000000004		62.30034999999998		39.12884999999994	11.415049999999951	101.76905	87.09775000000002	37.59534999999994			27.19285000000002	85.51215000000002							20.766250000000014		7.446550000000002	50.02485000000013	4.877150000000029			-1.9774499999999762
	69.81804999999997	-1.9001500000000533		119.26154999999994			28.917550000000006	86.52945	-75.40784999999994				44.70614999999998								32.80525		62.40415000000007		39.42615000000012	11.427649999999971	102.0565499999999	87.86215000000004	37.60475000000008			27.6626500000001	85.67094999999995							20.872150000000033		7.454449999999952	50.0394500000001	4.883050000000026			-1.9741500000000087
	69.83204999999998	-1.895650000000046		119.34364999999991			28.949250000000006	86.82764999999995	-75.28944999999999				44.72905000000003								32.81995000000006		63.147449999999935		39.43355000000008	11.475649999999973	102.07335	88.86535000000003	37.691850000000045			28.32434999999998	85.68565000000001							21.040149999999926		7.580749999999966	50.51405000000011	4.889350000000036			-1.970550000000003
	70.43414999999993	-1.8912500000000136		119.71764999999994			29.246950000000083	86.90035	-75.23484999999994				44.86445000000003								33.289750000000026		63.41104999999993		39.52435000000003	11.507449999999949	102.98415	88.87265000000002	37.87504999999999			28.334050000000047	85.97744999999998							21.181449999999927		7.619850000000042	50.994850000000156	5.283350000000041			-1.9670500000000857
	70.47264999999993	-1.8861500000000433					29.317249999999945	89.07884999999999	-75.22024999999996				45.28544999999997								33.34845000000007		63.421749999999975		39.89075000000014	11.677249999999958	103.00344999999993	88.88125000000002	37.8844499999999			28.56765000000007	85.99175000000002							21.295049999999947		7.859550000000013	51.383050000000026	5.295349999999985			-1.9638499999999794
	70.48284999999998	-1.881750000000011					29.3672499999999	89.08955000000003	-75.18374999999992				45.296449999999936								33.64265		64.08595000000014		39.90784999999994	11.746449999999982	103.61694999999997	88.89185000000009	37.90575000000001			28.575349999999958	86.15584999999999							21.45595000000003		7.871849999999995	51.39665000000002	5.370650000000069			-1.960649999999987
	72.87924999999996	-1.8771500000000287					29.776649999999904	89.23644999999999	-75.16305				45.33725000000004								34.35755000000006		64.10034999999993		40.03415000000007	11.81574999999998	103.62564999999995	89.06545000000006	38.244350000000054			28.588949999999954	86.87815							21.470749999999953		7.890949999999975	51.40485000000001	5.379950000000008			-1.9572500000000446
	74.01644999999996	-1.872349999999983					29.886550000000057	89.57774999999992	-75.15035				45.40584999999999								34.36914999999999		64.53805000000011		40.21304999999995	11.840449999999919	103.64334999999994	89.07255000000009	38.25484999999992			28.604150000000004	87.49284999999998							21.96195		7.90625	51.41335000000015	5.446149999999989			-1.9539500000000771
	74.03064999999992	-1.8675500000000511					30.36925000000008	90.55544999999995	-75.13414999999998				45.662649999999985								34.43394999999998		65.38294999999994		40.23014999999998	11.935149999999908	103.66564999999991	89.08455000000004	38.393649999999866			28.688549999999964	88.26615000000004							22.11175000000003		7.919849999999997	51.935749999999985	5.5198500000000195			-1.950649999999996
	74.04874999999993	-1.8631500000000187					30.408450000000016	91.13454999999999	-75.04414999999995				46.095249999999965								34.45785000000001		65.90965000000006		40.407350000000065	11.9460499999999	104.58785	89.68175000000008	38.40614999999991			28.868849999999952	90.59915000000001							22.203250000000025		7.944650000000024	51.947250000000054	5.550450000000069			-1.9472500000000537
	74.07335	-1.8581500000000233					30.534949999999867	91.14355	-74.96704999999997				46.10265000000004								34.46834999999999		66.38875000000007		40.95934999999997	11.956549999999993	104.60244999999998	89.85275000000001	38.41694999999993			28.88665000000003	90.99855000000002							22.305849999999964		7.9562499999999545	52.96165000000008	5.561050000000023			-1.9437500000000227
	74.08634999999992	-1.853650000000016					30.590749999999957	91.67534999999998	-74.91204999999991				46.12504999999999								34.492450000000076		67.32655		40.99104999999997	12.130949999999984	105.01405	89.87004999999999	38.59464999999989			29.186450000000036	91.01194999999996							22.639850000000024		8.072850000000017	53.1644500000001	5.783050000000003			-1.940150000000017
	75.48654999999997	-1.8475500000000693					30.667350000000056	92.98085000000003	-74.78854999999999				46.342750000000024								34.78825000000006		67.92605000000003		41.17095000000006	12.139549999999986	106.89675	90.33955000000003	38.60334999999998			29.20844999999997	91.18444999999997							22.64715000000001		8.09865000000002	53.626049999999964	5.793250000000057			-1.9363500000000613
	75.50964999999997	-1.8427500000000236					31.304849999999874	93.75905	-74.72064999999998				46.35315000000003								34.79825000000005		67.93945000000008		41.29605000000004	12.274849999999901	107.62294999999995	90.55145000000005	38.61054999999999			29.29654999999991	91.28264999999999							22.92184999999995		8.110050000000001	53.76834999999994	5.911550000000034			-1.9328500000000304
	75.52404999999999	-1.8367500000000518					31.484450000000038	93.78075000000001	-74.67894999999999				46.617849999999976								34.80995000000007		67.99974999999995		41.30875000000003	12.288249999999948	107.63474999999994	91.21805000000006	38.95275000000004			29.73294999999996	91.29025000000001							22.92885000000001		8.433149999999955	54.14244999999994	5.984350000000063			-1.9289499999999862
	75.53454999999997	-1.8318500000000313					31.503949999999918	95.29714999999999	-74.54364999999996				46.76644999999996								34.97575000000006		68.00794999999994		41.31714999999997	12.295549999999935	109.31004999999993	93.11755000000005	38.959850000000074			29.910850000000096	91.29875000000004							22.935049999999933		8.682149999999979	54.34035000000006	6.048750000000041			-1.9247500000000173
	75.60314999999991	-1.8259500000000344					33.008050000000026	95.31304999999998	-74.53234999999995				46.77424999999994								34.98865000000001		69.33725000000004		41.33714999999995	12.35915	109.33624999999995	94.27674999999999	39.43105000000003			30.177250000000072	91.72474999999997							22.942350000000033		8.79144999999994	54.68934999999999	6.22625000000005			-1.920349999999985
	78.01564999999994	-1.8210500000000138					33.20044999999993	95.87424999999996	-74.52234999999996				46.970050000000015								35.21345000000008		69.44254999999998		41.34794999999997	12.368449999999939	110.1063499999999	94.28255000000001	39.445350000000076			30.193750000000023	91.74225000000001							22.954349999999977		8.80015000000003	54.69955000000016	6.2377500000000055			-1.9157500000000027
	78.02355	-1.8160500000000184					33.49504999999988	95.88924999999995	-74.37484999999992				46.98874999999998								35.65814999999998		69.45634999999993		42.063549999999964	12.376949999999965	110.13194999999996	94.79945000000009	39.692449999999894			30.756950000000074	92.55574999999999							23.162450000000035		8.808250000000044	54.72995000000003	6.2721500000000106			-1.9107500000000073
	78.03174999999999	-1.8106500000000096					34.157350000000065	96.30414999999994	-74.36494999999991				47.38924999999995								35.67455000000007		69.47135000000003		42.242450000000076	12.384050000000002	111.16224999999997	94.81825000000003	39.71294999999998			30.85424999999998	93.19725000000005							23.37824999999998		8.815950000000043	54.79765000000009	6.277950000000033			-1.9060500000000502
	78.05234999999993	-1.8053499999999758					34.198549999999955	96.31444999999997	-74.35825				47.39874999999995								35.68545000000006		69.50774999999999		42.254350000000045	12.429749999999899	111.17064999999991	95.95005000000003	40.08515			30.93414999999993	93.51514999999995							23.520449999999983		8.825050000000033	55.38874999999996	6.284150000000068			-1.9010500000000548
	80.81324999999993	-1.7998499999999922					34.22034999999994	96.33155	-74.34944999999993				47.421249999999986								35.70085000000006		69.51684999999998		42.50235000000009	12.517349999999965	111.18864999999994	95.96365000000003	40.09084999999993			30.95155000000011	93.54984999999999							23.66624999999999		9.034850000000006	55.861150000000066	6.37945000000002			-1.896250000000009
	80.82074999999998	-1.7944499999999834					34.44304999999997	96.74504999999999	-74.32894999999996				47.43274999999994								36.36054999999999		69.9031500000001		42.513050000000135	12.540649999999914	113.03834999999992	95.97275000000002	40.09884999999997			30.99484999999993	93.58204999999998							23.962549999999965		9.200550000000021	55.88085000000012	6.386349999999993			-1.8910500000000638
	80.84465	-1.7885499999999865					34.83405000000005	96.76284999999996	-74.18284999999992				47.68584999999996								36.36725000000001		69.91534999999999		42.94265000000007	12.62054999999998	113.04454999999996	95.99144999999999	40.10974999999996			31.006250000000023	95.30475000000001							24.17814999999996		9.325150000000008	55.91324999999995	6.879650000000083			-1.8856500000000551
	81.43904999999995	-1.7828500000000531					35.01615000000004	98.22465	-74.12394999999992				47.73574999999994								36.37914999999998		69.9248500000001		43.09915000000012	12.631849999999986	113.05624999999998	97.07535000000007	40.11665000000005			31.683550000000082	95.31404999999995							24.41345000000001		9.333549999999946	56.91635000000008	6.897550000000024			-1.8803500000000213
	84.12865	-1.7759499999999662					35.114149999999995	98.23945000000003	-73.99744999999996				47.74694999999997								36.39115000000004		69.98095000000012		43.25914999999998	12.837149999999951	113.33834999999999	97.08375000000001	40.51724999999999			31.752149999999915	95.32854999999995							24.426649999999995		9.345749999999953	57.05945000000008	6.905550000000062			-1.8739500000000362
	84.14004999999997	-1.7702500000000327					35.35514999999998	98.78864999999996	-73.96334999999999				47.89364999999998								36.68265000000008		70.54504999999995		43.639749999999935	12.996249999999918	113.9596499999999	99.98535000000004	40.52634999999998			31.764150000000086	95.35085000000004							24.574250000000006		9.427450000000022	57.07135000000005	6.997050000000058			-1.8668499999999995
	84.76954999999998	-1.7635500000000093					35.699250000000006	98.92975000000001	-73.95224999999994				47.973049999999944								36.69125000000008		71.76625000000013		43.65035	13.008249999999975	113.97964999999999	99.99465000000009	41.37855000000002			32.160349999999994	95.55925000000002							24.585249999999974		9.597750000000019	57.82325000000003	7.1915500000000065			-1.8574500000000853
	84.77895000000001	-1.7578499999999622					35.90375000000006	98.93914999999993	-73.93514999999991				48.087549999999965								36.98604999999998		71.77365000000009		43.922950000000014	13.065349999999967	114.93684999999994	100.00525000000005	41.76525000000004			32.51355000000001	95.56754999999998							24.65224999999998		9.618249999999989	58.00004999999999	7.205050000000028			-1.8506499999999733
	84.79075	-1.7528499999999667					36.19864999999993	100.37144999999998	-73.89154999999994				48.50784999999996								37.55315000000007		72.62855000000013		44.020250000000146	13.07504999999992	115.34564999999998	102.00635	41.77705000000003			33.1807500000001	95.57854999999995							24.749149999999986		9.624649999999974	58.15694999999994	7.211650000000077			-1.8417500000000473
	85.49855000000002	-1.746650000000045					36.27184999999997	101.43234999999993	-73.87884999999994				48.763450000000034								38.18195000000003		72.64395000000013		44.09055000000001	13.237349999999992	116.31484999999998	102.01405	42.32834999999989			33.18754999999999	95.59085000000005							24.91165000000001		9.644949999999994	58.5684500000001	7.222250000000031			-1.8341500000000224
	85.51324999999997	-1.7413500000000113					36.790349999999876	101.73564999999996	-73.86434999999994				48.77314999999999								38.19074999999998		72.6866500000001		44.39745000000005	13.256849999999986	116.32335	102.04005000000006	42.34074999999996			33.207950000000096	95.61014999999998							25.031049999999937		9.989850000000047	58.57655000000011	7.3340500000000475			-1.8258500000000595
	85.52654999999993	-1.7332499999999982					36.802949999999896	102.91904999999997	-73.59634999999992				48.86455000000001								38.218650000000025		72.69665000000009		44.83084999999994	13.289549999999963	116.82984999999996	102.37765000000002	43.380649999999946			33.28724999999997	95.63905							25.049049999999966		9.999249999999961	58.58585000000005	7.436950000000024			-1.819849999999974
	87.30205000000001	-1.728050000000053					37.07294999999988	102.97834999999998	-73.30034999999998				49.15584999999999								38.234950000000026		72.70495000000005		45.039750000000026	13.312549999999987	116.85574999999994	102.38735000000008	43.39054999999996			33.94105000000002	96.00225							25.15115000000003		10.037249999999972	58.59415000000001	7.520849999999996			-1.8111499999999978
	87.52824999999996	-1.721149999999966					37.78094999999996	102.99794999999995	-73.28805				49.170349999999985								38.25004999999999		72.89935000000014		45.05835000000013	13.333249999999907	117.60645	102.43565000000001	43.94565			33.949449999999956	96.70854999999995							25.38594999999998		10.302249999999958	59.080749999999966	7.527249999999981			-1.7962499999999864
	87.54104999999993	-1.7158500000000458					38.815749999999866	104.02295000000004	-73.23304999999993				49.342449999999985								38.92075		72.92014999999992		45.390850000000114	13.605649999999969	118.47104999999999	102.44415000000004	44.26155000000006			33.963350000000105	96.87435000000005							25.394049999999993		10.310150000000021	59.09405000000004	7.5362499999999955			-1.7885499999999865
	87.58105	-1.7096500000000106					38.90174999999988	104.03575000000001	-73.10394999999994				49.380449999999996								38.93285000000003		73.2056500000001		45.41485	13.6335499999999	118.51184999999998	102.45225000000005	44.46864999999991			34.73864999999989	96.88544999999999							25.50834999999995		10.31835000000001	59.901950000000056	7.54765000000009			-1.774850000000015
	87.58825000000002	-1.7013500000000477					39.56344999999999	105.03985	-73.0769499999999				49.90504999999996								39.48795000000007		73.21994999999993		45.83425	13.643149999999991	119.78354999999999	102.46685000000002	44.482650000000035			35.21895000000006	97.83285000000001							25.557249999999954		10.480950000000007	60.36865	7.595850000000041			-1.7645499999999856
	87.60545000000002	-1.6951500000000124					39.63594999999998	105.15525000000002	-73.06534999999997				49.914049999999975								39.50364999999999		73.31385		45.935150000000135	13.650649999999928	119.99624999999992	102.48715000000004	44.493249999999875			35.79264999999998	98.04245000000003							25.686050000000023		10.493650000000002	60.38115000000005	7.6448500000000195			-1.7562500000000227
	87.61644999999999	-1.6896500000000287					39.766250000000014	105.74445000000003	-73.00294999999994				49.921249999999986								39.78285000000005		78.3904500000001		45.94304999999997	13.785049999999956		104.45555000000002	44.805349999999976			35.818149999999946	98.05714999999998							25.798749999999927		10.61144999999999	60.43134999999995	7.654250000000047			-1.7482499999999845
	87.65114999999992	-1.6829500000000053					39.792949999999905	106.43205	-72.96704999999997				49.93994999999995								39.79214999999999		78.40505000000007		45.9760500000001	13.807649999999967		104.46395000000007	44.81585000000007			35.86035000000004	98.07775000000004							25.80894999999998		10.679650000000038	60.57395000000008	8.253150000000005			-1.7393500000000586
	87.67525	-1.676050000000032					40.132349999999974	106.45285000000001	-72.95624999999995				50.193250000000035								39.89404999999999		78.41994999999997		46.437950000000114	13.999249999999961		104.47035000000005	44.82675000000006			36.77814999999998	98.29105000000004							26.263849999999934		10.686450000000036	60.76315000000011	8.282750000000078			-1.728749999999991
	87.97775000000001	-1.6693500000000085					41.1181499999999	107.65144999999995	-72.8731499999999				50.361549999999966								39.94335000000001		80.09015		46.618950000000154	14.054949999999963		104.47935000000007	45.05945000000008			36.88784999999996	98.56615							26.522949999999923		10.762849999999958	60.92224999999996	8.351049999999987			-1.7153500000000577
	88.00164999999993	-1.663850000000025					42.31254999999999	107.67044999999996	-72.86644999999999				50.374649999999974								40.15565000000004		80.09934999999996		46.92835000000002	14.112349999999992		104.48825	45.06765000000007			37.602250000000026	98.65644999999995							26.533149999999978		10.980549999999994	61.71204999999998	8.356550000000084			-1.70474999999999
	88.01924999999994	-1.6488500000000386					42.34665000000007	107.68254999999999	-72.78964999999994				50.633749999999964								40.39245000000005		80.15744999999993		46.939050000000066	14.121350000000007		104.52955000000009	45.3056499999999			37.6146500000001	99.78935000000001							26.605249999999955		11.12194999999997	61.72905000000003	8.364550000000008			-1.6868500000000495
	89.71184999999991	-1.6408500000000004					42.50725	108.74005	-72.77734999999996				51.13454999999999								40.66935000000001		80.40715		46.95175000000006	14.132549999999924		104.53775000000007	45.50355000000002			37.65694999999994	99.80005000000006							26.705749999999966		11.15115000000003	61.745649999999955	8.372349999999983			-1.6379500000000462
	89.77204999999992	-1.6347500000000537					42.520149999999944	109.41485	-72.67774999999995				51.29314999999997								41.50125000000003		80.41655000000014		47.06524999999999	14.176349999999957		104.54945000000009	45.51535000000001			37.66565000000003	101.20605							27.285349999999994		11.157950000000028	61.7550500000001	8.424150000000054			-1.6278500000000804
	89.78374999999994	-1.6225500000000466					42.64765	109.53194999999994	-72.66684999999995				51.300449999999955								42.00165000000004		80.42724999999996		47.19715000000008	14.214650000000006		107.48885000000007	45.68954999999994			37.67455000000007	101.21515							27.303350000000023		11.168149999999969	61.763050000000135	8.472150000000056			-1.6192500000000791
	89.79345	-1.6169499999999744					42.736549999999966	110.35894999999994	-72.65404999999998				51.310449999999946								42.01445000000001		80.44295000000011		47.20555000000002	14.23034999999993		107.53515000000004	45.71735000000001			37.97975000000008	101.22535000000005							27.36564999999996		11.343849999999975	61.95474999999999	8.928150000000073			-1.5891500000000178
	90.07994999999994	-1.6099500000000262					43.10994999999991	111.00924999999995	-72.6335499999999				51.472350000000006								42.325750000000085		81.30954999999994		47.223550000000046	14.321449999999913		107.89985000000001	46.202449999999885			38.024749999999926	101.23554999999999							27.48185000000001		11.354150000000004	62.341549999999984	9.154049999999984			-1.5725499999999784
	90.09134999999992	-1.603550000000041					43.177949999999896	111.03864999999996	-72.61574999999993				51.48294999999996								42.334850000000074		81.32075000000009		47.34775000000002	14.788149999999973		108.30845	46.21294999999998			38.14005000000009	101.25054999999998							27.865049999999997		11.368150000000014	62.39285000000007	9.166450000000054			-1.5658500000000686
	90.10095000000001	-1.5952499999999645					43.35444999999993	111.32015000000001	-72.48325				51.85104999999999								42.34525000000008		83.09545000000003		47.72165000000007	14.818749999999909		108.31705	46.33785			38.47815000000003	101.95685000000003							27.87794999999994		11.487250000000017	63.10884999999996	9.188850000000002			-1.5577500000000555
	90.46024999999997	-1.5882500000000164					44.211149999999975	111.33264999999994	-72.46884999999997				51.86794999999995								42.37215000000003		83.11425000000008		47.91944999999998	14.8518499999999		108.93145000000004	46.805749999999875			38.494150000000104	102.88795000000005							27.933149999999955		11.507849999999962	63.12485000000004	9.195249999999987			-1.535250000000019
	90.47194999999999	-1.5810500000000047					44.23705000000007	111.34394999999995	-72.45655				52.32454999999993								42.379549999999995		84.56954999999994		48.24035000000015	14.872349999999983		109.56195000000002	46.81765000000007			38.52175	103.33725000000004							28.18814999999995		11.515149999999949	63.13745000000006	9.20105000000001			-1.512450000000058
	90.48794999999996	-1.5722500000000537					44.255649999999946	111.91554999999994	-72.45015000000001				52.33254999999997								42.43455000000006		84.81414999999993		48.60455000000013	15.038849999999911		109.57475	46.84344999999996			38.59755000000007	103.35794999999996							28.24815000000001		11.730050000000006	63.62105000000008	9.205550000000017			-1.5046500000000833
	90.64334999999994	-1.5580499999999802					44.27184999999997	111.94764999999995	-72.44155				52.34465								42.520950000000084		84.82594999999992		48.62144999999998	15.090550000000007		110.18945000000008	46.86334999999997			38.770849999999996	103.37025000000006							28.42165		11.773050000000012	63.62995000000012	9.211650000000077			-1.489149999999995
	91.05144999999993	-1.5488500000000158					44.290149999999926	112.54904999999997	-72.43404999999996				52.45365000000004								42.977250000000026		84.84825000000001		48.766250000000014	15.174549999999954		110.19775000000004	46.89925000000005			39.09364999999991	103.37955							28.734849999999938		11.78105000000005	63.978550000000155	9.220750000000066			-1.4799500000000307
	92.12284999999997	-1.541050000000041					44.33974999999998	112.56314999999995	-72.36304999999993				52.628349999999955								43.28735000000006		85.66135000000008		48.79804999999999	15.184149999999931		110.20375000000001	47.43044999999995			39.11225000000002	103.38765000000001							28.893050000000017		11.886449999999968	64.35575000000006	9.377950000000055			-1.4446500000000242
	92.15064999999993	-1.5322499999999764					44.37125000000003	112.58844999999997	-72.29584999999997				52.63784999999996								43.55955000000006		87.34934999999996		49.02194999999995	15.195049999999924		110.21465	47.47204999999997			39.11925000000008	103.41205000000002							29.091549999999984		11.893850000000043	64.79485000000011	9.38575000000003			-1.4275499999999965
	92.15954999999997	-1.52475000000004					44.67224999999996	112.68584999999996	-72.25014999999996				52.92624999999998								43.69394999999997		87.3750500000001		49.1300500000001	15.231850000000009		110.22345000000007	47.495649999999955			39.12894999999992	105.32084999999995							29.520250000000033		12.068049999999971	65.54824999999994	9.40725000000009			-1.4181500000000824
	92.16994999999997	-1.514850000000024					44.777549999999906	112.97424999999998	-72.23034999999993				52.93825000000004								43.70315000000005		89.75805000000014		49.37165000000016	15.4691499999999		110.23175000000003	48.40134999999998			39.15524999999991	105.33474999999999							29.720450000000028		12.078849999999989	65.56185000000016	9.55275000000006			-1.3708500000000186
	92.32274999999993	-1.5046499999999696					44.87424999999996	113.80454999999995	-72.21564999999998				53.29054999999994								43.939750000000004		89.77504999999996		49.63535000000013	15.48804999999993		110.23915	48.74764999999991			39.429649999999924	105.34875							29.73694999999998		12.08744999999999	66.16015000000004	9.565850000000069			-1.339050000000043
	92.40395000000001	-1.4977499999999964					45.43754999999999	114.30454999999995	-72.16324999999995				53.44094999999993								43.98955000000001		89.87495000000013		49.89885000000015	15.565849999999955		110.24615000000006	49.07405000000006			40.64404999999999	106.10294999999996							30.104150000000004		12.096850000000018	66.16954999999996	9.801850000000059			-1.3269500000000107
	92.68345	-1.4831500000000233					45.67745000000002	114.31774999999993	-72.11024999999995				53.44984999999997								44.43425000000002				49.91335000000015	15.571849999999927		111.44465000000002	49.861350000000016			40.782749999999965	106.10985000000005							30.360950000000003		12.107349999999997	66.17875000000015	9.866150000000061			-1.317350000000033
	92.69394999999997	-1.4761499999999614					45.72404999999992	115.57915000000003	-72.10204999999996				53.45934999999997								45.13115000000005				49.93915000000004	15.578649999999925		113.03255000000001	49.87184999999988			41.16694999999993	106.13085000000001							30.369050000000016		12.129850000000033	66.50575000000015	9.87315000000001			-1.309150000000045
	92.70354999999995	-1.469349999999963					45.73054999999988	116.23865	-72.08904999999993				53.46844999999996								45.26125000000002				50.05135000000007	15.595749999999953		113.24465000000009	50.595249999999965			41.18974999999989	106.36054999999999							30.39364999999998		12.228449999999953	66.53045000000009	9.881650000000036			-1.259149999999977
	94.24294999999995	-1.4572500000000446					47.07775000000004	116.89165000000003	-71.89094999999998				53.47825								45.382150000000024				50.36945000000003	15.621849999999995		113.62345000000005	50.61234999999999			41.60814999999991	106.38075000000003							30.403749999999945		12.23664999999994	66.57624999999996	9.895449999999983			-1.2429500000000644
	94.25664999999992	-1.4452499999999873					47.88004999999987	116.89924999999994	-71.81894999999997				53.49395000000004								46.022050000000036				50.378250000000094	15.643149999999991		113.67214999999999	50.891950000000065			41.83585000000005	106.86964999999998							30.548350000000028		12.332149999999956	66.72934999999995	10.022550000000024			-1.2153500000000577
[truncated: 2,523 more rows]
[truncated: 2 more columns]
