# Supplementary material for: Stimulus duration encoding occurs early in the moth olfactory pathway
Source: Commun Biol. 2024 Oct 3;7:1252. doi: 10.1038/s42003-024-06921-z (PMC11449909; doi:10.1038/s42003-024-06921-z)
Supplement: Supplementary file 3 — Supplementary Data 1 [file 42003_2024_6921_MOESM3_ESM.zip › Fig 3/A/2000ms10pg.csv]

neuron 1	neuron 2	neuron 3	neuron 4	neuron 5	neuron 6	neuron 7	neuron 8	neuron 9	neuron 10	neuron 11	neuron 12	neuron 13	neuron 14	neuron 15	neuron 16	neuron 17	neuron 18	neuron 19	neuron 20	neuron 21	neuron 22	neuron 23	neuron 24	neuron 25	neuron 26	neuron 27	neuron 28	neuron 29	neuron 30	neuron 31	neuron 32	neuron 33	neuron 34	neuron 35	neuron 36	neuron 37	neuron 38	neuron 39	neuron 40	neuron 41	neuron 42	neuron 43	neuron 44	neuron 45	neuron 46	neuron 47	neuron 48	neuron 49	neuron 50
-121.90854999999999	-121.99985	-121.99075000000002	-121.99754999999999	-25.51165	-8.36945	-30.81015	-121.99454999999998	-59.67025000000001	-121.98235	-122.00195	-122.00245	-31.70975	-30.795949999999998	-121.98545000000001	-121.98444999999998	-122.00355	-121.98695000000001	-121.98705	-22.07045	-29.86215	-122.00024999999997	-121.98894999999999	-118.46934999999999	-28.984949999999998	-29.22255	-121.90764999999999	-121.98155	-121.99535000000003	-121.99584999999999	-31.264749999999996	-29.054949999999998	-122.00355000000002	-21.90385	-121.93295	-121.99315000000001	-117.45675	-26.78485	-31.18075	-30.81375	-116.67205000000001	-122.00314999999999	-121.96324999999999	-121.90944999999999	-27.556449999999998	-121.98974999999999	-121.36425	-121.99504999999999	-122.00175000000002	-28.57565
-118.22805	-121.99515	-121.96925000000002	-32.108249999999984	-20.33395	-1.93675	-30.79675	-121.14514999999997	-59.652950000000004	-121.97684999999998	-121.99704999999997	-115.19704999999999	-31.188850000000002	-30.742549999999998	-121.22865000000002	-121.97554999999997	-121.99865	-121.97775000000001	-121.98174999999999	-18.742350000000002	-29.838449999999998	-121.99514999999997	-121.97115	-118.45734999999999	-28.97075	-27.82005	-121.88084999999998	-121.95734999999999	-121.98795000000001	-121.97694999999999	-24.971749999999997	-29.01955	-121.99435	-21.88445	-121.53095000000002	-121.98435	-117.43585	-26.770449999999997	-1.96415	-30.69425	-116.65135000000001	-121.99824999999998	-121.94964999999999	-121.70114999999998	-27.54665	-121.69164999999998	-121.34815	-121.98955000000001	-121.96115	-28.49385
-118.21634999999998	-121.99105	-121.94945000000001	-29.604049999999987	-20.324150000000003	-1.914950000000001	-30.78785	-116.32354999999998	-53.51795000000001	-121.96964999999999	-121.99294999999998	-113.98774999999999	-31.11435	-26.19965	-121.21965000000003	-120.41094999999999	-121.99285	-121.96955000000003	-121.53195	-13.529650000000004	-29.824749999999998	-121.97484999999998	-121.96324999999999	-118.44074999999998	-28.555249999999997	-27.742649999999998	-121.35154999999997	-120.46205	-121.98095000000004	-110.15174999999999	-24.960849999999997	-29.01165	-118.59435000000002	-15.630749999999999	-121.15305000000001	-121.97495	-91.19985	-12.589949999999998	-1.9520499999999998	-30.27505	-114.90005	-121.99475	-121.92705000000001	-121.52204999999998	-27.53805	-121.50824999999998	-121.33425	-121.98275000000001	-121.30235000000002	-28.481849999999998
-118.18404999999998	-121.98705	-116.60895000000002	-29.08374999999998	-20.30755	-1.88945	-30.78045	-109.94154999999998	-50.16544999999999	-121.96194999999999	-121.98864999999998	-111.91035	-29.99415	-26.166249999999998	-121.18815000000001	-120.39744999999999	-121.98645	-121.96195	-121.51225	-13.52185	-21.19615	-120.47994999999997	-121.78244999999998	-118.40715	-28.543049999999997	-22.45335	-121.32114999999999	-120.44395	-121.97165000000004	-110.14085	-21.04855	-28.984949999999998	-118.58315000000002	-15.61375	-121.14115000000001	-121.96745000000001	-61.14875000000001	-1.8769499999999972	-1.9455500000000008	-17.43305	-111.03495000000001	-121.99134999999998	-121.24515	-121.06634999999999	-27.52245	-121.48504999999997	-119.96495	-121.97675000000001	-118.57725000000002	-28.417749999999998
-116.45614999999998	-121.98255	-114.92155	-29.07604999999998	-17.90755	-1.679549999999999	-30.77105	-109.92224999999996	-50.15655000000001	-121.95544999999998	-121.98485	-107.54435	-29.98605	-26.152649999999998	-120.43555	-117.87224999999998	-121.98105	-121.95335	-111.97135	-13.514450000000004	-21.18115	-118.65354999999997	-121.77724999999998	-118.39425	-28.26315	-19.14005	-121.30364999999998	-120.42735	-121.96425000000002	-101.95415	-21.026249999999997	-28.96455	-118.57035000000002	-12.71415	-121.12775000000002	-121.95025000000001	-31.302850000000007	-1.867049999999999	-1.9359500000000018	-12.54215	-111.01675	-121.98785	-121.22405	-120.91164999999998	-27.23455	-119.82034999999999	-119.95224999999999	-121.97125	-118.55745000000002	-25.14475
-116.40414999999999	-121.96865	-114.90445	-29.067149999999984	-17.88615	-1.660350000000001	-30.76175	-101.39224999999996	-48.244550000000004	-121.94574999999999	-121.98084999999998	-107.53264999999999	-29.17625	-26.136449999999996	-119.24445000000003	-117.85884999999999	-121.97615	-121.94675000000001	-111.96435	-10.838250000000002	-21.169249999999998	-118.64304999999999	-121.72484999999999	-118.35135	-23.639249999999997	-14.414449999999999	-121.28535	-120.41095	-121.95815000000002	-101.94234999999999	-18.02265	-28.600649999999998	-113.56075000000001	-1.421949999999999	-120.24055000000001	-121.93535	-1.9371500000000026	-1.7575499999999984	-1.9191499999999984	-12.520049999999998	-85.69565	-121.98424999999999	-119.78655	-119.48664999999998	-27.222949999999997	-119.78674999999998	-119.36115000000001	-121.96625	-118.34545000000001	-25.13445
-116.38094999999998	-121.96395	-106.57295000000002	-29.058249999999987	-17.87435	-1.4050499999999992	-30.74985	-92.16014999999996	-46.881850000000014	-121.93144999999998	-121.97625	-107.52195	-23.420650000000002	-18.295949999999998	-118.10785000000001	-115.74124999999998	-121.97035	-121.93815000000001	-98.84805	-7.8274500000000025	-18.37285	-118.47594999999998	-121.71744999999999	-79.45204999999999	-23.621449999999996	-14.394849999999998	-117.70794999999998	-117.76554999999999	-121.95055000000002	-101.93215	-18.006549999999997	-28.59395	-113.54695000000001	-1.231349999999999	-120.21515000000001	-121.92345	-1.926950000000005	-1.7105499999999978	-1.8958499999999994	-11.31455	-85.67755	-121.98015	-119.77435	-119.31504999999999	-27.214949999999998	-113.56414999999998	-119.34605	-121.95925	-118.33835000000002	-25.09685
-104.25564999999997	-121.95645	-101.87035	-29.04864999999998	-17.575850000000003	-1.1628499999999988	-30.468449999999997	-92.14264999999997	-44.05265	-121.91614999999999	-121.97104999999999	-107.15185	-23.353650000000002	-13.235049999999998	-117.03465000000003	-115.73384999999999	-121.96465	-121.92975000000001	-91.72585	-7.812050000000003	-18.08715	-117.21334999999996	-121.71004999999998	-79.43834999999999	-23.604049999999997	-14.375549999999997	-113.20634999999999	-117.75205	-121.12905000000003	-96.74794999999999	-17.993149999999996	-28.58505	-113.52975	-1.1960499999999996	-119.11185	-121.90674999999999	-1.9160500000000127	-1.6546499999999966	-1.8790499999999994	-11.301749999999998	-79.59875	-121.97614999999999	-119.62334999999999	-119.19924999999998	-27.20095	-110.35154999999997	-119.27875	-121.95165	-118.32505	-21.88125
-104.20194999999998	-121.94845	-101.83745000000002	-29.037049999999994	-12.708850000000002	-1.1249499999999983	-29.991349999999997	-81.53284999999997	-39.63065	-121.13735	-121.96605	-101.57254999999999	-19.50515	-10.746949999999998	-116.32215000000002	-115.72285	-121.95655	-121.91555000000002	-64.22415	-4.01125	-12.730249999999998	-117.16024999999996	-121.70554999999999	-79.41805	-20.760749999999998	-14.362849999999998	-113.18244999999999	-116.82285	-120.59935000000002	-86.39614999999999	-16.184949999999997	-28.57455	-102.94875000000002	-0.8641499999999986	-119.07385000000002	-121.89435	-1.9079499999999996	-1.6446499999999986	-1.8695500000000003	-11.29215	-79.57955000000001	-121.97104999999999	-119.18045000000001	-118.35364999999999	-27.14405	-110.32694999999998	-118.30055	-121.93584999999999	-118.10585	-21.846249999999998
-88.18924999999999	-121.94055	-96.95105000000001	-29.019149999999982	-12.699950000000001	-1.112449999999999	-27.921049999999997	-80.28544999999997	-30.499449999999996	-121.12574999999998	-121.95774999999998	-98.18414999999999	-19.37085	-7.336949999999998	-116.30685000000003	-115.44324999999998	-121.94964999999999	-121.80105	-64.21444999999999	-1.980050000000002	-12.71905	-115.44094999999999	-121.69754999999998	-79.39354999999998	-20.745649999999998	-14.318749999999998	-113.17284999999998	-116.64435	-116.93415000000002	-86.37894999999999	-16.177349999999997	-28.561049999999998	-102.93555	-0.8551499999999983	-110.98055000000002	-121.86834999999999	-1.8981500000000153	-1.6319499999999962	-1.8627499999999984	-11.279149999999998	-78.71375	-121.96475	-113.21195	-118.33524999999999	-27.11425	-105.93854999999999	-118.28195	-121.92714999999998	-114.70435	-21.82725
-87.45454999999998	-121.93015	-96.20545000000001	-26.894049999999993	-12.68675	-1.08765	-24.27415	-80.26804999999996	-30.494049999999987	-119.66714999999999	-121.94754999999998	-87.38385	-19.26475	-6.045949999999998	-114.36455000000001	-112.22664999999998	-121.94045	-98.94255000000001	-64.20244999999998	-1.9753500000000024	-12.707149999999999	-104.65654999999998	-121.66184999999999	-79.37355	-18.119149999999998	-11.53155	-113.15795	-114.15764999999999	-112.17265000000003	-84.76265	-3.4328499999999984	-27.59105	-89.67795000000001	-0.6101499999999973	-108.32295000000002	-121.82145	-1.8871499999999912	-1.6202499999999986	-1.8367499999999986	-5.272849999999998	-77.90445	-121.95884999999998	-112.41284999999999	-117.66975	-27.10915	-91.24884999999998	-117.60225	-121.72325000000001	-114.64835000000002	-21.42635
-84.47264999999999	-121.91544999999999	-68.45225000000002	-18.394649999999984	-7.590350000000001	-1.0290500000000016	-22.23295	-72.01544999999996	-30.487449999999995	-119.61425	-121.86124999999998	-77.45564999999999	-15.59865	-6.03285	-114.33455000000001	-112.19824999999997	-121.91505000000001	-94.39955	-44.337749999999986	-1.9712500000000013	-12.314549999999997	-104.64684999999997	-121.60484999999998	-79.34445	-11.409149999999997	-11.509049999999998	-111.12025	-114.14285	-111.25045000000003	-84.74804999999999	-3.4183499999999967	-27.58115	-84.66045	-0.6029499999999999	-108.28945000000002	-121.03305	-1.8587500000000148	-1.6054499999999976	-1.8007500000000007	-1.4484499999999976	-76.30005	-121.95134999999999	-111.09764999999999	-115.82334999999998	-26.704549999999998	-86.72444999999999	-114.73715	-107.68594999999999	-113.86905000000002	-21.398049999999998
-70.94534999999999	-121.88204999999999	-50.12605000000002	-1.9046499999999753	-2.585350000000002	-1.0116499999999995	-22.195949999999996	-54.549349999999976	-30.480549999999994	-110.74074999999999	-121.85284999999999	-77.44205	-14.938950000000002	-2.117949999999997	-112.93505000000002	-111.25224999999998	-121.88995	-91.01645000000002	-44.32984999999999	-1.9671500000000037	-12.305249999999997	-104.62954999999997	-121.41864999999999	-79.23755	-10.865649999999999	-8.626649999999998	-111.10764999999998	-108.85315	-109.47765000000004	-81.50195	-2.215849999999996	-27.54805	-73.37255000000002	-0.5904500000000006	-108.25455000000001	-121.01195000000001	-1.8216500000000053	-1.5894499999999958	-1.7659500000000001	-1.3987499999999997	-76.28765000000001	-121.94254999999998	-110.67365000000001	-115.13074999999998	-24.05775	-86.65764999999999	-114.72885	-107.60114999999999	-112.14545000000001	-21.297449999999998
-70.92044999999999	-121.85105	-44.96915000000001	-1.8961499999999774	-1.8395499999999991	-0.8464500000000008	-22.18095	-42.76174999999998	-30.472649999999987	-107.78354999999999	-121.58954999999997	-74.57334999999999	-14.911850000000001	-1.9762499999999967	-112.57435000000001	-110.71674999999999	-121.87565000000001	-48.77905000000001	-42.666949999999986	-1.962850000000003	-12.29375	-104.59904999999998	-121.38974999999999	-77.08624999999998	-10.85015	-8.60905	-111.09734999999998	-108.84355	-107.40425000000002	-80.23615	-1.9731499999999969	-23.69635	-73.36325000000002	-0.5772499999999994	-108.15485000000001	-119.73085	-1.7731500000000153	-1.4954499999999982	-1.7364500000000014	-1.3610499999999988	-70.80965	-121.93045	-110.19024999999999	-114.38024999999999	-20.75365	-86.38674999999998	-114.71565000000001	-107.58744999999999	-108.45725000000002	-20.81185
-70.90124999999998	-121.42575	-44.17275000000001	-1.887549999999976	-1.5707500000000003	-0.6300500000000007	-21.94185	-36.240249999999975	-30.465550000000007	-107.74384999999998	-121.56004999999999	-74.56535	-14.899450000000002	-1.9692499999999988	-112.55855000000003	-108.57454999999999	-114.58404999999999	-48.76035000000002	-42.658649999999994	-1.9586500000000022	-12.27395	-101.26984999999996	-121.37394999999998	-77.07714999999999	-10.664649999999998	-8.577449999999999	-109.53584999999998	-107.78485	-106.99235000000002	-79.08664999999999	-1.9666499999999978	-23.68855	-71.84485000000001	-0.5630500000000005	-104.95625000000001	-119.70904999999999	-1.7622499999999945	-1.449149999999996	-1.7287500000000016	-1.1215499999999992	-62.50385	-119.24634999999999	-110.13565	-114.08514999999998	-19.489649999999997	-86.13004999999998	-114.68855	-99.99555000000001	-108.43515000000002	-20.800449999999998
-70.87934999999999	-121.41195	-25.61345	-1.8766499999999837	-1.3294500000000014	-0.38564999999999827	-20.530649999999998	-36.224849999999975	-26.92625000000001	-104.81594999999999	-121.36814999999999	-74.55265	-12.489350000000002	-1.9647499999999987	-111.58625	-106.52904999999998	-114.57235	-48.73725000000002	-32.535349999999994	-1.9548500000000004	-12.260749999999998	-99.38754999999998	-121.25434999999999	-77.05865	-6.734449999999999	-4.6039499999999975	-109.52384999999998	-107.65045	-105.51175000000003	-79.05404999999999	-1.9610499999999966	-23.68025	-67.60635000000002	-0.1977499999999992	-103.55415000000002	-117.55035000000001	-1.75385	-1.4142499999999956	-1.7046500000000009	4.824350000000003	-57.06145000000001	-117.27275	-108.74035	-113.02444999999999	-19.472849999999998	-85.78514999999999	-114.20695	-99.98255	-108.41705000000002	-20.788649999999997
-66.46494999999999	-121.36435	-16.98875000000001	-1.8647499999999866	-1.1761499999999998	-0.36714999999999876	-20.515549999999998	-17.44674999999998	-2.963649999999973	-97.31864999999999	-121.27564999999998	-74.53935	-12.481449999999999	-1.960449999999998	-111.04325000000003	-106.35754999999997	-114.53184999999999	-28.051950000000005	-13.408050000000003	-1.9510500000000022	-1.9978499999999997	-85.35624999999999	-121.24614999999999	-77.03375	-5.351049999999997	-1.9043499999999973	-109.51444999999998	-107.63325	-96.94895000000002	-77.00755	-1.9564499999999967	-23.66765	-59.39345	-0.12654999999999816	-100.58715000000001	-117.51735	-1.5998500000000035	-1.3506499999999981	-1.6403500000000015	4.84225	-56.22014999999999	-116.88045	-108.73105000000001	-112.75204999999998	-19.464549999999996	-85.50154999999998	-114.18205	-98.57104999999999	-108.39715000000001	-19.72055
-66.45075	-121.34235	-10.852649999999983	-1.8486499999999921	-0.9492499999999993	0.01845000000000141	-17.557249999999996	-9.940949999999987	-1.9685499999999934	-96.75354999999999	-121.09955	-74.37355	-12.469650000000001	-1.9555499999999988	-111.03605000000002	-105.70354999999998	-114.51565	-23.145650000000018	-1.9633499999999913	-1.9475500000000032	-1.9540499999999987	-85.31604999999999	-121.23884999999999	-76.90805	-4.717149999999997	-1.878149999999998	-109.49785	-106.01285	-95.66615000000002	-73.75885	-1.9508499999999955	-22.392049999999998	-59.38455000000002	-0.12074999999999747	-98.51915000000001	-117.49615	-1.382249999999999	-1.227649999999997	-1.6310499999999983	5.756750000000004	-56.207750000000004	-116.36044999999999	-107.44315	-112.73444999999998	-19.453449999999997	-84.62914999999998	-113.76355000000001	-98.54534999999998	-108.38255000000001	-19.69075
-66.43384999999998	-121.23965	-10.570850000000007	-1.7304499999999905	-0.937850000000001	1.5749500000000012	-17.54695	-1.9737499999999955	-1.961149999999975	-89.33515	-120.90944999999999	-73.33945	-12.452750000000002	-1.951349999999998	-108.35175000000001	-104.47044999999997	-112.72735	-14.890550000000019	-1.9583499999999958	-1.9436500000000017	-1.943249999999999	-81.20934999999997	-121.22625	-76.88174999999998	-4.642949999999999	-1.8302499999999995	-109.47475	-102.64005	-92.01245000000003	-73.70875	-1.9444499999999962	-22.384149999999998	-57.069050000000004	-0.11195000000000022	-98.50505000000001	-113.52674999999999	-1.3697500000000105	-1.2149499999999982	-1.5949500000000008	5.768250000000002	-48.34385	-116.32565	-106.95595	-111.13604999999998	-15.782349999999997	-83.68564999999998	-112.90665000000001	-81.76085	-107.93185000000001	-19.68125
-66.41754999999998	-119.78805	-1.9507500000000277	-1.7174499999999853	-0.9259500000000003	2.384149999999998	-17.52855	-1.9684499999999616	-1.952949999999987	-82.96945	-120.78474999999997	-69.80515	-11.88985	-1.9472499999999968	-108.33895000000001	-103.64024999999998	-107.47495	-14.172750000000008	-1.9508500000000026	-1.9395500000000006	-1.9376499999999979	-62.99154999999999	-121.21314999999998	-76.55845	-4.628149999999998	-1.8101499999999966	-108.82995	-101.65174999999999	-91.52625000000003	-73.69774999999998	-1.9392499999999977	-22.37245	-57.05745000000002	-0.09985	-95.48565000000002	-112.38915	-1.2370500000000106	-1.2010499999999986	-1.5264500000000005	15.15175	-31.835250000000002	-112.37474999999999	-106.58564999999999	-109.25434999999999	-15.754249999999999	-83.66205	-110.05025	-81.73734999999999	-107.90755000000001	-19.144849999999998
-56.646649999999994	-115.61505	-1.9317500000000223	-1.505849999999981	-0.6966500000000018	7.025649999999999	-17.514249999999997	-1.9632499999999595	-1.946550000000002	-80.80404999999999	-120.77674999999999	-67.14465	-11.87715	-1.9412499999999966	-107.14425000000003	-103.20524999999998	-103.73005	-2.212750000000028	-1.9440500000000043	-1.9357500000000023	-1.9333499999999972	-62.932549999999964	-109.58675	-64.76424999999998	-4.588349999999998	-1.7053499999999993	-108.81635	-101.63435	-90.86505000000002	-68.99565	-1.9332499999999975	-19.15675	-57.04875000000001	-0.01454999999999984	-91.38835	-112.34594999999999	-1.2189500000000066	-1.1911499999999968	-1.5127500000000005	16.681350000000002	-31.824450000000013	-111.90545	-105.02574999999999	-109.15324999999999	-6.64265	-83.64464999999998	-109.17565	-81.72625	-107.00905	-19.04855
-51.74704999999997	-115.59385	-1.921350000000018	-1.4668499999999938	-0.6351499999999994	10.577550000000002	-12.490949999999998	-1.9590499999999906	-1.9410500000000184	-80.77714999999999	-120.70845	-66.92134999999999	-11.867049999999999	-1.9344499999999982	-106.09175000000002	-102.33114999999998	-103.71485	-1.967649999999992	-1.9349499999999864	-1.9316500000000012	-1.9285499999999978	-51.224849999999975	-109.55754999999999	-50.167249999999996	-1.963549999999998	-1.538249999999998	-108.79444999999998	-101.61335	-89.36455000000004	-68.97654999999999	-1.9276499999999963	-19.14565	-54.938350000000014	0.12975000000000136	-91.37225000000001	-111.31545	-0.9143500000000131	-1.177349999999997	-1.452449999999999	18.236449999999998	-31.812749999999994	-108.20734999999999	-105.00075000000001	-108.31554999999999	-1.9398499999999999	-82.97164999999998	-108.41525	-81.71465	-106.42125000000001	-18.99795
-35.79254999999998	-115.58185	-1.9151499999999828	-1.2652499999999804	-0.625350000000001	10.659849999999999	-12.483449999999998	-1.9546499999999583	-1.93365	-72.01774999999999	-120.21414999999999	-53.82034999999999	-11.554549999999999	-1.9277499999999996	-106.06655	-99.66205	-103.69635	-1.956450000000018	-1.9220499999999845	-1.9275500000000036	-1.923849999999998	-38.18874999999997	-52.05984999999998	-50.14974999999998	-1.957849999999997	-1.5241499999999988	-108.78174999999999	-101.59425	-88.22945000000001	-68.94805	-1.9211499999999972	-18.46275	-53.93395000000001	0.15635000000000332	-91.34615000000002	-111.29945000000001	-0.7376500000000021	-1.0987499999999955	-1.42305	18.25925	-31.25725	-102.89795	-104.16175000000001	-108.28774999999999	-1.9285499999999978	-64.50664999999998	-108.39325	-81.66245	-104.72765000000001	-18.90335
-29.838149999999985	-92.33355	-1.9067499999999882	-1.1550499999999886	-0.6132500000000007	17.979550000000003	-12.47475	-1.948849999999993	-1.9275499999999965	-72.00084999999999	-120.19334999999998	-44.57214999999999	-2.7123500000000007	-1.9206499999999984	-105.03945000000002	-97.64474999999999	-91.41125	-1.9463499999999954	-1.9160499999999843	-1.9233500000000028	-1.9165499999999973	-35.49304999999998	-20.933249999999987	-50.12684999999999	-1.9519499999999965	-1.516849999999998	-108.74595	-97.88714999999999	-86.12015000000002	-68.90844999999999	-1.9126499999999957	-17.76075	-53.925250000000005	0.16985000000000383	-90.91775000000001	-110.14875	-0.617449999999991	-1.063449999999996	-1.3832500000000003	25.835950000000004	-29.90655000000001	-100.56214999999999	-99.18965	-108.12004999999999	-1.9083499999999987	-64.47364999999999	-107.76455	-81.57194999999999	-92.06925000000001	-18.63785
-28.566749999999985	-92.31864999999999	-1.8997499999999832	-0.9914499999999862	-0.5246500000000012	45.12275	-12.462349999999997	-1.9445499999999925	-1.9205499999999915	-71.98665	-120.15574999999998	-44.540949999999995	-2.693550000000002	-1.9142499999999991	-100.92405000000002	-94.68744999999998	-91.38465	-1.9404499999999985	-1.908850000000001	-1.918650000000003	-1.9103499999999976	-32.22614999999999	-17.506349999999998	-50.09734999999998	-1.9451499999999982	-1.374649999999999	-108.08974999999998	-90.43955	-85.75935000000001	-68.33824999999999	-1.9012499999999974	-17.74385	-53.91385	0.42994999999999806	-90.90395000000001	-109.12355	-0.6046499999999924	-1.048249999999996	-1.352450000000001	34.341649999999994	-28.810249999999996	-95.61755	-99.17245	-107.64844999999998	-1.7934499999999964	-64.43605	-106.45645	-79.88155	-89.00985000000001	-18.61775
-28.552149999999983	-92.28775	-1.8934500000000298	-0.8303499999999815	-0.44624999999999915	45.895649999999996	-12.45225	-1.9398499999999785	-1.9113500000000272	-69.51275	-120.06414999999998	-37.24145	-2.6518499999999996	-1.904449999999997	-99.64245000000003	-94.36864999999997	-91.31855	-1.9332499999999868	-1.8996499999999799	-1.9137500000000038	-1.892249999999997	-32.212549999999965	-16.78295	-48.84465	-1.9381499999999967	-1.3183499999999988	-108.07954999999998	-88.23065	-81.31025000000002	-58.760149999999996	-1.8915499999999952	-17.72945	-53.90375	0.4382500000000036	-89.77265000000001	-105.73195000000001	-0.3794499999999914	-0.9148499999999977	-1.2692499999999995	34.38805	-28.703450000000004	-86.39505	-99.14595	-107.26644999999999	-1.7105499999999978	-64.18605	-105.91265000000001	-74.95384999999999	-89.00155000000001	-18.39735
-6.535249999999962	-92.26665	-1.88515000000001	-0.7286499999999876	-0.20984999999999943	45.93385	-12.43395	-1.9346499999999764	-1.902150000000006	-58.095449999999985	-119.89364999999998	-37.21785	-1.9607500000000009	-1.8963499999999982	-99.60955000000001	-93.64384999999999	-90.60135	-1.9282499999999914	-1.8461499999999944	-1.9086500000000015	-1.8840499999999984	-24.348449999999985	-0.13394999999999868	-48.82315	-1.9311499999999988	-1.098749999999999	-103.18455	-88.20734999999999	-80.64485000000002	-58.75134999999999	-1.8747499999999953	-17.71925	-51.00625000000002	0.44695000000000107	-84.46615000000001	-103.69014999999999	-0.2655499999999904	-0.9067499999999988	-1.2600499999999997	35.91565000000001	-26.150650000000013	-73.25354999999999	-96.25455	-106.92284999999998	-1.5724499999999964	-64.14974999999998	-103.83935	-74.93844999999999	-88.98105000000001	-18.381149999999998
-6.520049999999969	-83.28965	-1.8732499999999845	-0.6372499999999945	-0.16325000000000145	49.912349999999996	-12.420849999999998	-1.929049999999961	-1.8814499999999725	-58.06854999999999	-119.46054999999998	-34.054249999999996	-1.9544500000000014	-1.8885499999999986	-94.30615000000003	-93.63494999999998	-82.85025	-1.922550000000001	-1.834949999999992	-1.9036500000000025	-1.8699499999999993	-20.637749999999983	23.240650000000016	-47.49154999999999	-1.9230499999999964	-0.8312499999999972	-103.14874999999998	-87.80335	-80.53765000000001	-57.28684999999999	-1.8346499999999963	-17.69735	-46.069050000000004	0.7717500000000044	-84.45745000000001	-103.67685	-0.18575000000001296	-0.8965499999999977	-1.2540499999999994	35.926449999999996	-7.623449999999991	-69.91645	-96.24135000000001	-106.34264999999999	-1.3399499999999982	-64.13465	-103.44375	-74.91874999999999	-86.76645	-18.33625
-1.9402499999999918	-83.27805	-1.8224500000000035	-0.444849999999974	0.0007499999999964757	53.32725	-11.60295	-1.921549999999968	-1.863650000000007	-49.58454999999999	-119.40844999999999	-27.354249999999993	-1.946950000000001	-1.8759499999999996	-94.29245000000003	-93.62794999999997	-82.25845	-1.9153499999999894	-1.8069500000000005	-1.8978500000000018	-1.8631499999999974	-20.624149999999986	29.60775000000001	-47.479149999999976	-1.9170499999999997	-0.770349999999997	-103.13895	-84.20465	-80.31035000000003	-57.262649999999994	-1.811949999999996	-17.24405	-40.249150000000014	0.7844499999999996	-84.32545000000002	-103.66505000000001	-0.167349999999999	-0.8807499999999955	-1.2479499999999994	35.944449999999996	-6.070449999999994	-68.91765	-96.22475	-103.00434999999999	-1.3315499999999965	-59.496849999999995	-103.42935	-74.90504999999999	-85.24805	-17.905549999999998
-1.9262499999999818	-83.26865	-1.8001500000000306	-0.43004999999999427	0.9967499999999987	70.16075000000001	-11.241149999999998	-1.9142499999999814	-1.853650000000016	-49.572649999999996	-119.28014999999999	-21.082949999999983	-1.93675	-1.8673499999999983	-93.57785000000001	-93.59284999999997	-78.74865	-1.909249999999986	-1.6996499999999912	-1.8917500000000018	-1.8458499999999987	-20.566449999999975	33.262850000000014	-47.45864999999998	-1.9110499999999995	-0.5949499999999972	-103.12715	-78.50875	-79.52875000000003	-54.28984999999999	-1.7695499999999953	-16.91885	-40.24225000000001	0.9672499999999999	-82.99245000000002	-99.93835000000001	-0.07355000000001155	-0.8676499999999976	-1.2196500000000015	36.01915	-6.057650000000024	-68.87114999999999	-96.08775	-102.97625	-1.3215499999999984	-58.15624999999997	-103.07475	-72.50504999999998	-84.25825000000002	-17.87955
-1.9153499999999894	-83.25935	-1.7810499999999934	-0.41764999999998054	1.0125499999999974	80.89535000000001	-10.87135	-1.8996499999999514	-1.8292500000000018	-49.55024999999999	-119.26174999999998	-19.123249999999985	-1.9311499999999988	-1.849149999999998	-93.56955000000002	-92.72434999999999	-78.72835	-1.9030500000000075	-1.685450000000003	-1.8857500000000016	-1.8311499999999974	-18.086149999999975	59.87975	-47.396649999999994	-1.9047499999999964	-0.5643499999999975	-103.10655	-78.49195	-78.42795000000004	-47.03415	-1.7489499999999971	-12.08315	-39.20905000000002	1.6663500000000013	-77.07655000000001	-99.91505000000001	0.024750000000011596	-0.8434499999999971	-1.1226500000000001	42.42565	-3.299849999999992	-66.58725	-95.81325000000001	-102.78734999999999	-0.9253499999999981	-45.84994999999998	-102.42805000000001	-71.52725000000001	-82.93555	-17.84895
-1.8989500000000135	-83.23965	-1.7739500000000135	-0.3321499999999844	1.0362500000000026	80.97115	-6.1797499999999985	-1.8697499999999536	-1.7855500000000006	-48.14805	-118.73585	-17.270549999999986	-1.923449999999999	-1.8398499999999984	-93.55915000000002	-90.39224999999999	-78.70145	-1.8955500000000143	-1.6746499999999855	-1.8800500000000007	-1.8222500000000004	-9.877849999999967	68.42095	-42.91114999999999	-1.8976499999999987	-0.5562499999999986	-103.09064999999998	-65.87415	-76.06955000000002	-46.99964999999999	-1.7320499999999974	-12.067249999999998	-38.45565000000002	1.7182499999999976	-77.06155000000001	-99.55314999999999	4.195149999999984	-0.8322499999999984	-1.10445	49.12845000000001	-1.523149999999987	-64.94245	-95.28715	-100.32854999999998	-0.8931499999999986	-43.38854999999998	-101.86615	-69.25915	-82.92405000000001	-17.83535
-1.883449999999982	-80.10135	-1.713450000000023	-0.010249999999984993	1.05865	101.66015000000002	-4.345949999999998	-1.8500499999999533	-1.773050000000012	-44.34054999999999	-118.66404999999997	-17.24754999999999	-1.9163500000000013	-1.8273499999999991	-91.68595000000002	-87.49264999999997	-74.20175	-1.8889500000000226	-1.6003499999999917	-1.8728500000000032	-1.7103499999999983	-2.272549999999967	80.78765000000001	-42.89794999999998	-1.8919499999999978	-0.5443499999999979	-98.66125	-64.15315	-73.46545000000003	-46.97094999999999	-1.726149999999997	-12.057549999999999	-38.44755000000001	1.9753499999999988	-73.54035000000002	-97.37424999999999	6.308249999999987	-0.8094499999999982	-1.097249999999999	51.72665	-1.4484499999999798	-64.24314999999999	-95.27324999999999	-99.60475	-0.7870499999999971	-43.360449999999986	-101.83215000000001	-69.22104999999999	-82.87555000000002	-17.63095
-1.8432500000000118	-78.31015	-1.70474999999999	0.011950000000013006	1.456949999999999	107.74095	-4.335549999999998	-1.8263499999999908	-1.6950499999999806	-44.32884999999999	-118.54104999999998	-15.883350000000007	-1.9093499999999999	-1.8161499999999968	-91.65425000000002	-87.46605	-74.15395	-1.879349999999988	-1.5865499999999884	-1.8662500000000009	-1.69585	-2.2506499999999505	107.76015000000001	-42.87744999999998	-1.8850499999999997	-0.5074499999999986	-98.64835	-39.04044999999999	-73.39845000000003	-46.910849999999996	-1.6495499999999979	-9.20225	-35.97025000000002	1.9878500000000017	-73.51155000000001	-97.35645	8.09004999999999	-0.7465499999999956	-0.9970500000000015	51.90925000000001	-1.3025499999999965	-62.61664999999999	-95.09995	-97.56784999999999	-0.6503499999999995	-42.99694999999997	-101.26805	-69.20224999999999	-82.84455000000001	-17.614649999999997
-1.8281499999999937	-60.759249999999994	-1.585649999999987	25.647350000000017	1.4708499999999987	112.88395	-1.9843499999999992	-1.8100499999999897	-1.6623500000000035	-30.981549999999984	-118.52855	-15.854549999999989	-1.902350000000002	-1.7884499999999974	-89.42685000000003	-85.97184999999999	-74.13845	-1.8724500000000148	-1.5785499999999786	-1.8590500000000034	-1.6785499999999978	-2.2326499999999783	108.32114999999999	-42.845849999999984	-1.8753499999999974	-0.4915499999999966	-98.63635	-39.024649999999994	-71.30855000000003	-37.00744999999999	-1.612249999999996	-9.18195	-35.345650000000006	2.0402500000000003	-72.38255000000001	-96.13104999999999	16.732049999999987	-0.6424499999999966	-0.9895500000000013	57.77545	-1.0732499999999732	-62.13414999999999	-94.91515000000001	-97.11534999999998	-0.21254999999999669	-36.13464999999999	-98.93875	-69.18445	-81.37625000000001	-13.91975
-1.8126499999999623	-60.745850000000004	-1.577350000000024	29.246950000000027	2.3790499999999994	112.90675000000002	-1.979849999999999	-1.791749999999979	-1.5793499999999767	-25.456149999999994	-118.50184999999999	-1.961449999999985	-1.888349999999999	-1.7762499999999974	-87.32745000000003	-85.95915	-70.88105	-1.858850000000018	-1.4013499999999794	-1.8502500000000026	-1.66845	-2.2133499999999913		-42.826149999999984	-1.8662499999999973	-0.3523499999999977	-98.52095	-23.977749999999986	-66.36105000000003	-27.481849999999994	-1.5798499999999969	-6.536949999999997	-32.72485	2.7725500000000025	-72.32145000000001	-96.09205	30.185749999999985	-0.6097499999999982	-0.8651499999999999	58.166149999999995	-1.0016499999999837	-60.24225	-94.90325000000001	-96.81094999999999	-0.08684999999999832	-34.85934999999998	-98.92695	-69.03275	-81.33895000000001	-13.90475
-1.8061500000000024	-60.733549999999994	-1.5690500000000043	46.957550000000026	2.3856499999999983		-1.9758499999999977	-1.742249999999956	-1.5661499999999933	-22.024549999999977	-118.43605	-1.95474999999999	-1.8763500000000022	-1.7630499999999998	-85.45735000000002	-85.54324999999997	-70.86795	-1.8351499999999987	-1.2991499999999974	-1.841750000000001	-1.6240500000000004	-2.1753499999999804		-39.73464999999999	-1.8468499999999999	0.1960499999999996	-98.46615	-23.96015	-65.16075000000004	-25.449349999999995	-1.5184499999999979	-6.528749999999999	-32.71175000000002	11.474449999999997	-66.26785000000001	-96.06784999999999	30.39134999999999	-0.5299499999999959	-0.8540500000000009	58.47155	-0.9889499999999884	-58.00834999999999	-94.51245	-95.39604999999999	0.47605000000000075	-34.80284999999998	-97.61205000000001	-63.74035000000001	-81.31705000000001	-13.893349999999998
-1.7985499999999774	-58.847849999999994	-1.47565000000003	77.51755	2.3938500000000005		-1.9717500000000001	-1.733949999999993	-1.5262500000000045	-22.011650000000003	-118.42505	-1.9479499999999916	-1.8673500000000018	-1.7528499999999987	-85.39435000000003	-85.52894999999998	-70.85685	-1.7887499999999932	-1.2655499999999904	-1.8307500000000019	-1.6111499999999985	-1.984549999999956		-39.72465	-1.8287499999999994	0.35795000000000243	-95.06574999999998	-19.255650000000003	-62.21375000000003	-25.422449999999998	-1.4993499999999962	-6.5192499999999995	-20.53845000000001	11.485950000000003	-62.150750000000016	-95.89335	30.412450000000007	-0.5204499999999967	-0.8069500000000005	83.31315000000001	-0.896349999999984	-57.74074999999999	-94.49695	-95.34674999999999	0.5451499999999996	-33.65704999999997	-96.39565	-62.10794999999999	-80.22795	-13.88045
-1.7915499999999724	-53.84975	-1.4379500000000007		4.212249999999997		-1.9681499999999978	-1.720549999999946	-1.5173500000000217	-15.440149999999988	-118.23415	-1.9386499999999955	-1.8593499999999992	-1.741349999999997	-82.81145000000001	-85.52134999999998	-70.84285	-1.6559500000000185	-1.2583499999999788	-1.8210500000000032	-1.5776499999999984	-1.9800499999999488		-39.68715	-1.806949999999997	0.6090500000000034	-94.67634999999999	-19.236349999999987	-62.19855000000004	-25.383949999999984	-1.4908499999999982	-4.85145	-20.265050000000002	11.53145	-59.471750000000014	-94.02815000000001	40.44745	-0.3649499999999968	-0.6992499999999993	83.32665	-0.8754500000000007	-57.72434999999999	-94.47675000000001	-94.51304999999999	0.5538500000000042	-33.60294999999999	-96.34535	-60.201149999999984	-80.21775000000001	-13.84805
-1.7778500000000008	-53.568349999999995	-1.4292500000000246		4.223149999999997		-1.9645499999999991	-1.6957499999999754	-1.5030499999999734	-15.418649999999985	-118.07684999999998	-1.9342499999999916	-1.8531499999999994	-1.6844499999999982	-81.82015000000001	-78.36415	-70.82575	-1.6418500000000336	-1.1578499999999963	-1.815450000000002	-1.5695499999999996	-1.9761499999999614		-39.667749999999984	-1.7959499999999977	0.6277499999999989	-94.66655	-1.9595500000000072	-59.25935000000001	-9.54495	-1.4591499999999975	-4.76745	-14.547650000000033	16.95675	-57.71515000000001	-93.98665	40.46125000000001	-0.35614999999999597	-0.6843499999999985	84.70345	-0.8602500000000077	-54.93955	-93.89185	-93.95084999999999	0.5655500000000018	-13.224949999999978	-96.33385000000001	-60.191749999999985	-80.20315000000001	-13.83435
-1.7378499999999804	-53.55015	-1.4217500000000314		5.75685		-1.9610500000000002	-1.6669499999999857	-1.4842499999999745	-5.23784999999998	-117.85924999999997	-1.9301499999999976	-1.8429500000000019	-1.6703499999999991	-81.62965000000003	-77.94644999999997	-70.81275	-1.5612500000000296	-1.1247499999999775	-1.8081500000000013	-1.5546499999999988	-1.972849999999994		-22.631749999999982	-1.7680499999999988	3.463550000000005	-92.28574999999998	-1.9448500000000024	-59.23945000000003	-9.529749999999979	-1.4442499999999967	-1.9660499999999992	-14.532849999999996	16.97345	-55.395550000000014	-92.98755	40.59455	-0.34074999999999633	-0.6281500000000015	85.20345	-0.40944999999999254	-49.204449999999994	-92.56365	-93.93274999999998	1.5171500000000009	-8.894549999999981	-95.56045	-56.505449999999996	-80.19485000000002	-13.334149999999998
-1.724649999999997	-40.922650000000004	-1.397449999999992		7.594250000000002		-1.9575499999999977	-1.641149999999982	-1.3966500000000224	-5.221749999999986	-117.73674999999997	-1.9249499999999955	-1.8323500000000017	-1.6633499999999977	-74.75175000000002	-76.50394999999997	-63.98524999999999	-1.5529500000000098	-1.0896499999999776	-1.798250000000003	-1.448249999999998	-1.9696500000000015		-22.620149999999995	-1.7518499999999975	3.498650000000005	-92.27705	-1.9244500000000073	-57.604450000000014	-8.502049999999997	-1.2641499999999972	-1.9608500000000006	-13.895849999999996	16.992649999999998	-52.41535000000002	-90.44385	52.900649999999985	-0.33374999999999844	-0.6056500000000007	92.56445	-0.398050000000012	-23.967449999999985	-91.54974999999999	-93.23044999999999	1.5358500000000035	-8.848349999999982	-94.27605	-56.486249999999984	-77.39545000000001	-13.316749999999999
-1.6672499999999673	-40.91114999999999	-1.3897499999999923		9.321750000000002		-1.9541499999999985	-1.6028499999999894	-1.3812500000000227	-3.326349999999991	-117.65204999999997	-1.9179499999999905	-1.821349999999999	-1.6381499999999996	-73.89915000000002	-75.55914999999999	-63.969750000000005	-1.5455499999999915	-1.0602499999999964	-1.7887500000000038	-1.4390499999999982	-1.9657499999999573		-22.60145	-1.7393499999999982	6.907350000000001	-92.26814999999999	-1.8464500000000044	-57.585950000000025	-8.490649999999988	-1.249449999999996	-1.955849999999998	-13.886349999999993	18.760350000000003	-50.07725000000001	-89.61685	52.90915000000001	-0.24984999999999857	-0.5989499999999985	99.84655000000001	-0.34795000000002574	-23.949849999999998	-91.50595000000001	-92.32395	1.5717500000000015	-1.9719499999999925	-94.21965	-54.01695000000001	-77.09795000000001	-13.297549999999998
-1.656349999999975	-20.42165	-1.3803500000000213		9.71875		-1.950849999999999	-1.5896499999999492	-1.3716499999999883	-3.300049999999999	-117.64425	-1.904449999999997	-1.7997499999999995	-1.5561499999999988	-70.33695000000003	-75.54995	-63.78605	-1.5367500000000405	-0.9820499999999868	-1.7782500000000034	-1.383149999999997	-1.9615499999999884		-22.57235	-1.7309499999999964	6.97045	-83.59414999999998	-1.837850000000003	-57.571950000000015	-1.9531499999999937	-1.2389499999999956	-1.950849999999999	-13.157350000000008	18.86495	-47.98755000000001	-88.21594999999999	52.92005	-0.23934999999999818	-0.5927499999999988	100.54255	-0.22854999999998427	-22.72874999999999	-89.81015	-92.05294999999998	1.7751500000000036	-1.9534499999999753	-93.06735	-49.94245000000001	-75.65375000000002	-13.259249999999998
-1.62764999999996	-20.403750000000002	-1.3594499999999812		11.07575		-1.9473500000000001	-1.5656499999999482	-1.307450000000017	-1.978749999999991	-117.31885	-1.883449999999982	-1.769750000000002	-1.5446499999999972	-69.50025000000002	-75.54384999999999	-58.94615	-1.5152500000000373	-0.9706499999999778	-1.7645500000000034	-1.3632499999999972	-1.957749999999976		-22.553349999999995	-1.7133499999999984	7.160450000000004	-83.58374999999998	-1.8248499999999979	-56.61285000000004	-1.945949999999982	-1.2114499999999957	-1.9457500000000003	-13.141349999999989	20.700049999999997	-46.53285000000001	-88.18125	61.12375	-0.1781499999999987	-0.5737500000000004	100.57935	-0.2116500000000201	-22.71814999999998	-89.78065000000001	-91.72984999999998	3.0428500000000014	-1.8550500000000056	-93.04635	-47.34864999999999	-75.63975	-11.21595
-1.5892499999999927	-20.388749999999987	-1.3514499999999998		11.08435		-1.9439499999999974	-1.439649999999972	-1.2851499999999874	-1.9730500000000006	-117.18314999999998	-1.8590499999999963	-1.7637500000000017	-1.5383499999999977	-68.23945	-75.53294999999997	-53.995450000000005	-1.4665500000000407	-0.9541499999999985	-1.7480500000000028	-1.28275	-1.9542500000000018		-11.139849999999967	-1.6530499999999968	8.534150000000004	-80.89994999999999	-1.738049999999987	-55.63605000000004	-1.9387499999999989	-1.092849999999995	-1.9400499999999994	-7.496550000000013	20.724650000000004	-44.93475000000001	-87.17355	61.136750000000006	-0.049349999999996896	-0.5386500000000005	106.52724999999998	-0.19555000000002565	-22.701949999999982	-89.76595	-88.93214999999998	3.063850000000002	-1.837949999999978	-91.59045	-47.33574999999999	-71.51705000000001	-11.20525
-1.5800499999999715	-20.34944999999999	-1.298150000000021		11.111049999999999		-1.9398499999999999	-1.4176499999999805	-1.2655500000000188	-1.9682499999999834	-117.17184999999998	-1.854849999999999	-1.6757500000000007	-1.5191499999999998	-68.22235	-75.52524999999997	-38.69995	-1.455250000000035	-0.845249999999993	-1.7136500000000012	-1.2745499999999979	-1.9504499999999894		-11.115250000000003	-1.6360499999999973	8.56335	-80.89014999999998	-1.6537500000000023	-52.706950000000035	-1.9297499999999843	-1.0829499999999967	-1.93525	-7.447350000000029	21.169850000000004	-44.33125000000001	-87.15865	78.11845	-0.038649999999996965	-0.5214500000000015	116.05654999999999	-0.18045000000000755	-21.034849999999977	-83.42394999999999	-85.50374999999998	3.5986499999999992	-1.6619499999999903	-91.52375	-47.26525000000001	-70.62915000000001	-11.194949999999999
-1.5629500000000007	-19.71154999999999	-1.287649999999985		11.556849999999997		-1.935649999999999	-1.3944499999999493	-1.2101499999999987	-1.9638499999999794	-117.16364999999999	-1.8517499999999814	-1.6639499999999998	-1.4490499999999997	-67.36635000000001	-68.95754999999997	-38.679649999999995	-1.4195500000000152	-0.7051500000000033	-1.7003500000000038	-1.0542499999999997	-1.9464499999999703		-4.392650000000003	-1.6069499999999977	11.72155	-80.84004999999999	-1.6352500000000134	-46.63535000000002	-1.9078499999999963	-1.0729499999999952	-1.9308499999999995	-1.9341499999999883	22.139450000000004	-39.24635000000001	-84.77365	78.13374999999999	0.1720500000000058	-0.47354999999999947	119.83744999999999	-0.13945000000001073	-17.59744999999998	-82.49425	-85.21094999999998	3.7136500000000012	-1.6488499999999817	-91.48515	-45.728849999999994	-70.62045	-11.187749999999998
-1.5439499999999953	-19.650149999999996	-1.2752500000000282		14.984450000000002		-1.9317499999999974	-1.3837499999999636	-1.1985500000000116	-1.9590499999999906	-116.86734999999999	-1.8403500000000008	-1.6571500000000015	-1.4278499999999994	-61.67885000000001	-67.20754999999997	-33.59075	-1.3054500000000075	-0.6856499999999812	-1.6742500000000007	-0.9488500000000002	-1.9417499999999563		-4.37684999999999	-1.5857499999999973	11.737850000000002	-78.11564999999999	-1.6236499999999978	-46.599650000000025	-1.9020500000000027	-1.0658499999999975	-1.9243500000000004	-1.9292500000000246	22.158250000000002	-37.87295000000002	-84.75575	78.16415	0.5502500000000055	-0.4251499999999986		-0.131149999999991	-12.66794999999999	-79.98085	-84.11504999999998	3.748750000000001	-1.5714499999999703	-90.48485	-38.81864999999999	-70.60385000000001	-11.17795
-1.4678499999999985	-17.42564999999999	-1.214749999999981		14.997549999999997		-1.9274500000000003	-1.356649999999945	-1.137049999999988	-1.95505	-116.65754999999999	-1.8232500000000016	-1.6450500000000012	-1.4002499999999998	-60.916950000000014	-62.16924999999998	-27.787949999999995	-1.2861500000000206	-0.4494499999999846	-1.6622500000000038	-0.8955500000000001	-1.9373499999999808		-4.361649999999997	-1.5777499999999982	17.353750000000005	-77.40525	-1.6108499999999992	-46.272250000000014	-1.8944499999999778	-0.9592499999999973	-1.9170499999999997	-1.9211500000000115	23.293150000000004	-37.845950000000016	-84.72125	103.23535000000001	0.638850000000005	-0.3033500000000018		-0.06715000000002647	-6.024749999999983	-79.96125	-83.34274999999998	4.231950000000005	-1.5596499999999764	-89.56405000000001	-38.797650000000004	-70.31305000000002	-11.163249999999998
-1.395150000000001	-17.414950000000005	-1.206549999999993		15.013350000000003		-1.9213500000000003	-1.350149999999985	-1.1203499999999735	-1.9510499999999809	-116.64374999999998	-1.8172500000000014	-1.6334499999999998	-1.3931499999999986	-60.27765000000002	-62.15504999999999	-27.760450000000006	-1.2545499999999947	-0.429649999999981	-1.5992500000000014	-0.8806499999999993	-1.9324499999999603		-4.326250000000016	-1.5672499999999978	17.380850000000002	-77.37754999999999	-1.596650000000011	-44.36575000000002	-1.8853499999999883	-0.841549999999998	-1.905149999999999	-1.916150000000016	23.30475	-34.967050000000015	-84.04105000000001	103.24674999999999	0.6904500000000056	-0.29054999999999964		0.6933500000000095	-5.938349999999986	-79.02385000000001	-83.28734999999999	5.1963500000000025	-1.537649999999985	-82.69845000000001	-38.77015	-69.38805	-11.14695
-1.3674499999999625	-17.398149999999987	-1.17734999999999		17.104349999999997		-1.9164499999999975	-1.2823499999999513	-0.9777500000000146	-1.9469499999999869	-116.61894999999998	-1.7814500000000066	-1.6104500000000002	-1.3521499999999982	-60.25395000000003	-56.67304999999999	-26.727649999999997	-1.2445500000000038	-0.32314999999999827	-1.5847500000000032	-0.8700499999999991	-1.92734999999999		-1.4779499999999643	-1.5572499999999998	17.62735	-73.72334999999998	-1.5857499999999902	-43.94135000000003	-1.8575500000000034	-0.8319499999999955	-1.8916499999999985	-1.9104500000000257	25.625149999999998	-34.943650000000005	-84.02715	103.26615000000001	0.6994500000000059	-0.2745500000000014		0.7148500000000126	-1.9827499999999816	-79.00385	-83.13514999999998	5.204650000000001	-1.410449999999969	-82.54325	-38.74594999999999	-68.96195000000002	-11.132749999999998
-1.3550500000000056	-17.388450000000006	-1.1384500000000344		17.112249999999996		-1.9115499999999983	-1.242249999999956	-0.9679499999999734	-1.9422500000000014	-116.57385	-1.7750499999999931	-1.6045499999999997	-1.3074499999999993	-60.21195000000003	-56.335249999999974	-17.76185000000001	-1.1043500000000108	-0.3151499999999885	-1.5747500000000016	-0.8588500000000003	-1.9218499999999494		-1.469850000000008	-1.5489499999999978	19.48525	-73.71275	-1.4504499999999894	-43.92595000000003	-1.759149999999977	-0.7914499999999975	-1.8863500000000002	-1.9031499999999824	25.65865	-33.70215000000002	-80.68565000000001	103.28645	0.7259500000000045	-0.217649999999999		1.8540499999999724	-1.9777499999999861	-78.75595000000001	-81.97244999999998	5.22325	-1.3918499999999767	-80.84735	-30.349950000000007	-68.91045000000001	-10.400649999999999
-1.3406499999999824	-16.59084999999999	-1.1222500000000082		17.133649999999996		-1.9064499999999995	-1.2110500000000002	-0.9589500000000157	-1.9378499999999974	-116.55935	-1.7381499999999903	-1.5818499999999993	-1.299949999999999	-58.202350000000024	-56.07374999999999	-13.458850000000012	-1.085649999999987	-0.3058499999999924	-1.5411500000000018	-0.8356499999999976	-1.9160499999999843		-1.4622499999999832	-1.4965499999999992	19.49995	-73.69744999999998	-1.436550000000011	-43.617050000000035	-1.7075499999999977	-0.7233499999999964	-1.8526500000000006	-1.8966500000000224	26.435250000000003	-33.68335000000002	-80.67025000000001	104.45495000000003	1.2429500000000004	-0.2046500000000009		3.1331500000000005	-1.9734499999999855	-78.42975000000001	-81.90334999999999	5.234050000000003	-1.363149999999962	-79.99805	-24.73585	-64.85415000000002	-10.386849999999999
-1.3205499999999688	-16.582150000000013	-1.049950000000024		19.95955		-1.8993499999999983	-1.2003499999999576	-0.9181500000000256	-1.9317499999999939	-116.29055	-1.713249999999988	-1.5711499999999994	-1.2911499999999982	-55.81915000000001	-55.38074999999998	-7.474950000000007	-1.0194500000000062	-0.18094999999999573	-1.5017500000000013	-0.80105	-1.9106499999999755		-1.4516499999999724	-1.438649999999999	19.52265	-73.68334999999999	-1.351850000000013	-41.91905000000003	-1.696649999999977	-0.6682499999999969	-1.8246499999999983	-1.8895499999999856	26.462850000000003	-31.055150000000012	-75.61595	104.46964999999997	1.738350000000004	-0.18994999999999962		3.1435500000000047	-1.9691499999999849	-78.42265	-81.46094999999998	5.602650000000004	-1.3413499999999772	-79.98505	-24.72704999999999	-64.84555000000002	-10.363149999999997
-1.2476499999999646	-1.9830499999999915	-1.042250000000024		23.20485		-1.8924500000000002	-1.184949999999958	-0.8236499999999864	-1.925849999999997	-116.26274999999998	-1.5341499999999826	-1.4921500000000023	-1.2360499999999988	-55.809650000000005	-55.36134999999999	-1.9737499999999955	-0.9422500000000014	-0.17074999999999818	-1.469850000000001	-0.7455499999999979	-1.9037500000000023		-1.444250000000011	-1.4204499999999989	22.687150000000003	-73.48954999999998	-1.3392499999999927	-40.23415000000003	-1.604849999999999	-0.544749999999997	-1.818249999999999	-1.790050000000008	32.78705	-31.04395000000001	-73.50085000000001	108.47574999999998	1.7552500000000038	-0.0975500000000018		41.79854999999998	-1.9652499999999975	-76.82065	-79.55574999999999	6.298750000000005	-1.2663499999999885	-79.95835	-23.138350000000003	-64.83785000000002	-9.44135
-1.2385499999999752	-1.978350000000006	-0.9226500000000328		25.395049999999998		-1.8860499999999973	-1.1623499999999467	-0.7028500000000122	-1.9183500000000038	-116.24904999999998	-1.4438499999999976	-1.4852500000000006	-1.224649999999997	-54.92175000000003	-55.33144999999999	-1.9675499999999886	-0.7684500000000298	-0.11504999999999654	-1.457250000000002	-0.652949999999997	-1.8941499999999678		-1.4297500000000127	-1.3721499999999978	27.844750000000005	-73.48294999999999	-1.3214499999999987	-39.047450000000026	-1.5948499999999797	-0.532949999999996	-1.8105499999999992	-1.7836500000000228	32.79945	-1.9571500000000128	-73.47285	108.50195	2.4230500000000035	-0.01894999999999669		44.30315000000002	-1.9605499999999836	-76.81205	-79.52214999999998	6.309850000000004	-1.2494499999999675	-79.94065	-22.847049999999996	-64.82975000000002	-9.429849999999998
-1.1549499999999853	-1.9735499999999888	-0.8899499999999989		25.408250000000002		-1.8798499999999976	-1.0665499999999497	-0.6906500000000051	-1.9112499999999955	-116.21364999999997	-1.4383499999999856	-1.477450000000001	-1.2129499999999993	-54.89595000000003	-55.30844999999999	-1.9616499999999917	-0.7503500000000258	-0.009950000000003456	-1.3483500000000035	-0.6229499999999994	-1.888149999999996		-1.4081499999999778	-1.362449999999999	27.86795	-73.46455	-1.297850000000011	-39.01825000000002	-1.586749999999995	-0.5224499999999956	-1.757249999999999	-1.7466499999999883	32.816449999999996	-1.94795000000002	-70.67255	110.16734999999997	2.458750000000002	-0.003650000000000375		48.514250000000004	-1.9560500000000047	-76.79505	-79.35844999999999	7.4282499999999985	-1.1485500000000002	-79.50615	-21.05955	-64.82145000000001	-9.420449999999999
-1.1455499999999574	-1.9686499999999967	-0.8658500000000231		25.41955		-1.8738499999999974	-1.025449999999978	-0.5410499999999843	-1.9055499999999768	-116.07724999999999	-1.431049999999999	-1.468350000000001	-1.2021499999999996	-54.87515000000002	-54.34834999999998	-1.956150000000008	-0.7384500000000003	0.5466499999999996	-1.3386500000000012	-0.5017499999999977	-1.8791499999999814		-1.158050000000003	-1.303449999999998	29.504150000000003	-73.43124999999998	-1.191849999999988	-35.905250000000024	-1.5785499999999786	-0.41474999999999795	-1.7319499999999977	-1.6104500000000144	32.835950000000004	-1.9390500000000088	-70.62344999999999		11.443350000000002	0.2858499999999964		50.90384999999998	-1.951750000000004	-76.77645000000001	-79.34494999999998	7.447650000000003	-1.0280500000000075	-79.48135	-21.04894999999999	-64.78785	-9.403949999999998
-1.1371499999999628	-1.9644499999999994	-0.7704499999999825		28.216250000000002		-1.858749999999997	-0.9313499999999522	-0.5332500000000095	-1.8982499999999902	-115.93714999999997	-1.2178499999999985	-1.435649999999999	-1.1661499999999982	-52.300850000000025	-54.10994999999997	-1.9504499999999894	-0.7278499999999894	1.1049500000000023	-1.3274500000000025	-0.47554999999999836	-1.8725499999999897		-1.1186500000000024	-1.2517499999999977	29.517650000000003	-72.97184999999999	-1.179949999999991	-35.54185000000004	-1.5655500000000018	-0.2807499999999976	-1.6537499999999987	-1.606049999999982	32.85145000000001	-1.9238500000000158	-70.22045		12.732350000000004	0.3465500000000006		52.40395000000001	-1.9468499999999835	-75.61385000000001	-79.18515	8.250550000000004	-0.9906499999999596	-79.37985	-13.188249999999982	-64.35615000000001	-8.844449999999998
-1.118850000000009	-1.9589499999999873	-0.7429500000000075		39.59275		-1.8520499999999984	-0.9207499999999982	-0.5187500000000114	-1.8897499999999923	-115.75344999999999	-1.20505	-1.368549999999999	-1.1526499999999977	-52.289450000000016	-54.10104999999999	-1.945449999999994	-0.7194499999999948	1.125850000000014	-1.3072500000000034	-0.46144999999999925	-1.8626499999999737		-1.081549999999993	-1.240549999999999	51.32665000000001	-68.54464999999999	-1.1664499999999975	-35.24415000000002	-1.5547499999999843	-0.22594999999999743	-1.6285500000000006	-1.600750000000005	40.233349999999994	-1.9124500000000069	-70.20824999999999		14.071550000000002	0.40625		57.27094999999997	-1.941849999999988	-73.70355	-76.93984999999999	8.262450000000001	-0.9398499999999785	-77.68345000000001	-13.158050000000003	-64.34795000000001	-8.834049999999998
-0.9167499999999791	-1.9545500000000118	-0.7367500000000291		39.602250000000005		-1.8436500000000002	-0.8924499999999966	-0.46875	-1.8825499999999806	-115.52384999999998	-1.184849999999983	-1.3591499999999996	-1.1382499999999993	-50.43945000000002	-50.581649999999996	-1.9401499999999885	-0.6323500000000308	2.5138500000000192	-1.2421500000000023	-0.4129499999999986	-1.854949999999974		-1.068649999999991	-1.2218499999999999	51.34185	-66.79884999999999	-1.157749999999993	-34.97105000000002	-1.4707499999999811	-0.2158499999999961	-1.615549999999999	-1.5953499999999963	40.248250000000006	-1.9033500000000174	-70.03655		44.82535000000001	0.8619500000000002		57.89544999999998	-1.9370499999999993	-73.67935	-76.71884999999999	9.645450000000004	-0.6773499999999899	-76.48725	-13.143950000000018	-64.33825000000002	-8.208649999999999
-0.9037500000000023	-1.950349999999986	-0.7070499999999811		46.97665		-1.8181499999999993	-0.8725499999999897	-0.45605000000000473	-1.8754500000000007	-115.46834999999999	-1.0974499999999807	-1.3079500000000017	-1.0378499999999988	-50.42255000000003	-50.56434999999999	-1.9353499999999997	-0.622950000000003	5.079650000000015	-1.0886500000000012	-0.39085000000000036	-1.8386499999999728		-1.0448499999999967	-1.2088499999999982	58.48305	-66.77695	-1.1453500000000076	-32.16055000000003	-1.4017499999999927	-0.1425499999999964	-1.6023499999999977	-1.585550000000012	42.61115	-1.8943500000000029	-70.01865000000001		44.83795	0.8762499999999989		59.616150000000005	-1.932549999999992	-73.44825	-73.34624999999998	10.082750000000004	-0.4915499999999611	-76.44905	-9.101549999999975	-63.69755000000001	-6.63355
-0.8443499999999631	-1.9460499999999854	-0.700649999999996		46.988850000000006		-1.803049999999999	-0.7940499999999702	-0.4420499999999947	-1.8660500000000013	-115.43164999999999	-1.0945499999999981	-1.26445	-1.0311499999999967	-50.153550000000024	-47.84034999999997	-1.9297500000000127	-0.615949999999998	20.473749999999995	-1.0748500000000014	-0.36955000000000027	-1.8312499999999545		-0.9232499999999959	-1.2019499999999965	58.50665	-66.71374999999998	-0.8790500000000065	-29.734650000000016	-1.3654499999999814	-0.1262499999999953	-1.5940499999999993	-1.4760499999999865	42.778150000000004	-1.8850500000000068	-68.85855000000001		44.84875	0.8874500000000012		61.74644999999998	-1.9262499999999818	-73.42685	-73.30354999999999	10.52655	-0.45634999999998627	-74.10765	-8.91395	-60.71815000000001	-6.54815
-0.7640499999999975	-1.9419499999999914	-0.6878500000000258		49.79895		-1.7948500000000003	-0.7046499999999583	-0.4139499999999998	-1.8568499999999801	-115.31684999999999	-0.9760499999999865	-1.2464499999999994	-0.9952499999999986	-49.081950000000006	-47.82124999999999	-1.9236500000000092	-0.6090500000000247	20.49615	-1.0599500000000006	-0.07794999999999774	-1.816849999999988		-0.8809499999999844	-1.1918499999999987	58.620250000000006	-66.68785	-0.8650499999999965	-29.70825000000002	-1.3572499999999934	-0.027849999999997266	-1.5845500000000001	-1.4579499999999825	47.17325	-1.8759500000000173	-64.58255		44.880649999999996	1.1156500000000023		69.07065	-1.9204499999999882	-73.31965	-72.47554999999998	10.54195	-0.35575000000000045	-73.80475	-8.890649999999994	-60.709950000000006	-5.67455
-0.7379500000000121	-1.9373500000000092	-0.6798499999999876		49.81355		-1.7837499999999977	-0.694849999999974	-0.4057500000000118	-1.8468499999999892	-115.25954999999999	-0.9056500000000085	-1.22945	-0.9740499999999983	-48.02705000000003	-46.713749999999976	-1.9171499999999924	-0.5101500000000101	37.77015	-1.030350000000002	-0.05144999999999911	-1.802949999999953		-0.4162499999999909	-1.135349999999999	58.80055000000001	-66.63125	-0.7670500000000118	-22.873050000000035	-1.2691499999999962	-0.016049999999999898	-1.5757499999999993	-1.449450000000013	47.184549999999994	-1.8573500000000251	-64.51905		60.902750000000005	1.1970499999999973		71.99995000000001	-1.9109499999999855	-72.29974999999999	-72.07764999999999	11.238050000000001	-0.16674999999997908	-73.01685	-8.858949999999993	-60.683250000000015	-5.65475
-0.7072499999999877	-1.9321500000000071	-0.6641500000000065		49.83505		-1.76905	-0.6634499999999548	-0.3167500000000132	-1.8403500000000008	-115.15214999999998	-0.8915499999999952	-1.1948499999999989	-0.9070499999999981	-45.82065000000003	-44.181149999999974	-1.9104499999999973	-0.4983500000000163	50.26585	-0.8922500000000007	-0.04194999999999993	-1.7872499999999718		-0.2632499999999709	-1.1275499999999994	67.97245000000001	-64.90445	-0.7557500000000061	-22.69115000000002	-1.2630499999999927	0.7948500000000038	-1.4376499999999979	-1.4422500000000014	47.19605000000001	-1.841149999999999	-63.137249999999995		102.02904999999998	2.571649999999998		73.97174999999999	-1.9038500000000056	-70.49595	-72.06284999999998	11.248249999999999	-0.15494999999998527	-72.98965	-7.3294500000000085	-60.67535000000001	-5.58005
-0.6804500000000075	-1.9260500000000036	-0.5471499999999878		54.39625		-1.665149999999997	-0.597349999999949	-0.3070500000000038	-1.83005	-115.05845	-0.7805500000000052	-1.1526500000000013	-0.8967499999999973	-39.19965000000002	-41.67474999999999	-1.9046500000000037	-0.4890500000000202	50.292550000000006	-0.8454500000000031	0.014350000000000307	-1.774249999999995		-0.16134999999997035	-1.109449999999999	72.04804999999999	-64.88694999999998	-0.7309500000000071	-21.300750000000022	-1.250649999999979	1.2877500000000026	-1.431049999999999	-1.3169500000000198	56.260250000000006	-1.771950000000004	-62.31985		102.05105	2.6010500000000008		80.98995000000002	-1.8928499999999815	-70.46945	-71.31924999999998	11.263750000000002	-0.00014999999996234692	-72.97965	-7.308549999999968	-59.71615000000001	-4.92445
-0.6419500000000085	-1.9172499999999957	-0.4843500000000063		54.583949999999994		-1.6534499999999994	-0.5328499999999963	-0.2987499999999841	-1.7978499999999826	-115.03285	-0.7629499999999894	-1.129450000000002	-0.8825499999999984	-35.158750000000026	-41.66304999999997	-1.8988500000000101	-0.38134999999999764	61.65995000000001	-0.7935500000000033	0.05845000000000056	-1.7644499999999539		0.5831499999999892	-1.0629499999999972	72.08075	-64.86824999999999	-0.5777500000000089	-21.287050000000022	-1.2279499999999928	3.415850000000006	-1.4244500000000002	-1.3019500000000335	56.303050000000006	-1.6863500000000045	-60.12844999999999		102.06844999999998	2.626249999999999		81.48525000000001	-1.871849999999995	-70.45755	-70.57204999999999	11.533850000000001		-72.94775	-6.089749999999981	-59.70945000000002	-4.898949999999999
-0.5416500000000042	-1.911450000000002	-0.472849999999994		56.11845		-1.6442499999999995	-0.5157499999999686	-0.21075000000001864	-1.7877499999999884	-114.70235	-0.7159499999999923	-1.0497499999999995	-0.8747499999999988	-33.49415000000002	-41.59394999999998	-1.8920500000000118	-0.3406500000000392	61.67445000000001	-0.6986500000000007	8.942750000000004	-1.75324999999998		0.6350500000000352	-1.050849999999997	72.12045	-64.84455	-0.5677499999999895	-20.50105000000002	-1.2144499999999994	9.283750000000005	-1.4181500000000007	-1.2466499999999883	56.31965	-1.6777500000000032	-58.93185			2.646250000000002		85.44065	-1.8652500000000032	-69.90944999999999	-70.55354999999999	11.545650000000002		-72.91895000000001	-6.069250000000011	-59.69475000000001	-4.6956500000000005
-0.5216499999999655	-1.9050499999999886	-0.36095000000000255		57.39655		-1.633849999999999	-0.4196499999999901	-0.19384999999999764	-1.7677499999999782	-114.60624999999999	-0.647750000000002	-1.0436499999999995	-0.8169499999999985	-33.25195000000002	-40.278749999999974	-1.8664499999999862	-0.33064999999999145	68.46975	-0.6774500000000039	8.961649999999999	-1.7083499999999958		1.5742500000000064	-0.9171499999999995	74.61195000000001	-64.79774999999998	-0.5576499999999953	-20.20995000000002	-1.0761499999999842	13.376450000000006	-1.4058499999999974	-1.229250000000036	59.388349999999996	-1.6209500000000219	-58.20965000000001			5.897750000000002		92.13574999999997	-1.8597499999999911	-69.35235	-68.15754999999999	11.560050000000004		-72.09005	-5.816149999999993	-59.68435000000001	-4.41695
-0.4491499999999746	-1.8991499999999917	-0.34375		60.354949999999995		-1.5949499999999972	-0.4137499999999932	-0.07774999999998045	-1.7498499999999808	-114.59914999999998	-0.5834499999999991	-0.9967500000000022	-0.7585499999999996	-31.094850000000008	-40.26844999999997	-1.853749999999991	-0.19605000000001382	68.47915	-0.5984500000000033	8.992150000000002	-1.6981499999999983		1.591949999999997	-0.8932499999999983	74.66255000000001	-63.53054999999998	-0.5463499999999897	-18.657550000000015	-1.01724999999999	13.400150000000004	-1.3934499999999979	-1.157350000000008	60.47325	-1.610650000000021	-58.18815000000001			7.172550000000001		105.00304999999997	-1.8536499999999876	-69.32974999999999	-66.16434999999998	12.692950000000003		-70.91695	-1.9613499999999817	-59.67535000000001	-4.250049999999998
-0.43864999999999554	-1.8929500000000132	-0.332650000000001		60.365550000000006		-1.5734499999999976	-0.4029499999999757	-0.04835000000002765	-1.7146499999999776	-114.57664999999997	-0.4797499999999957	-0.9342500000000022	-0.7279499999999999	-31.077850000000012	-40.20074999999997	-1.8442499999999882	-0.11615000000000464		-0.5806500000000021	10.231749999999998	-1.660349999999994		1.6087499999999864	-0.8177499999999966	79.21445	-63.521349999999984	-0.3441500000000133	-17.15455000000003	-0.9594500000000039	13.726950000000002	-1.3870499999999986	-1.1512500000000045	61.22905000000001	-1.4562500000000114	-58.14865			9.488950000000003			-1.8433499999999867	-67.40065000000001	-65.64614999999999	13.500550000000004		-70.05205000000001	-1.9552499999999782	-59.22485000000002	-1.9437499999999979
-0.42685000000000173	-1.8836499999999887	-0.2227500000000191		60.37435		-1.5627499999999976	-0.3863499999999931	-0.026850000000024465	-1.6677499999999839	-114.41954999999999	-0.03634999999999877	-0.8226499999999994	-0.717649999999999	-29.905050000000017	-37.09004999999999	-1.8170499999999947	0.4783499999999776		-0.5307500000000012	10.32275	-1.6529499999999757		6.226949999999988	-0.8108499999999985	79.26945	-49.68924999999999	-0.32134999999999536	-17.132950000000022	-0.9304499999999791	15.865550000000006	-1.3599499999999978	-0.9632500000000164	61.245650000000005	-1.425750000000022	-57.49135000000001			35.703649999999996			-1.8174499999999796	-66.94465	-65.28114999999998	13.74315		-68.97395	-1.9482499999999732	-59.218350000000015	-1.9282499999999985
-0.4150500000000079	-1.8748500000000092	-0.19485000000003083		60.527849999999994		-1.53275	-0.36184999999994716	-0.010350000000016735	-1.661549999999977	-114.34604999999999	1.660349999999994	-0.8170500000000018	-0.6771499999999975	-29.892150000000015	-37.056449999999984	-1.7904499999999928	1.4620499999999765		-0.521250000000002	10.33435	-1.610050000000001		6.2488500000000045	-0.8040499999999966	79.28765000000001	-49.67714999999998	-0.3097500000000082	-15.889850000000024	-0.8225499999999784	15.904050000000005	-1.2281499999999994	-0.9461499999999887	62.85515	-1.3826500000000124	-54.59254999999999			49.50935			-1.742750000000001	-65.71205	-65.23524999999998	13.773050000000005		-68.96445	-1.9440500000000043	-54.85005000000001	-1.9206499999999984
-0.3432500000000118	-1.8667499999999961	-0.182549999999992		60.54095		-1.3962499999999984	-0.28964999999999463	-0.0010500000000206455	-1.60084999999998	-114.25594999999998	15.119349999999997	-0.806750000000001	-0.6709499999999977	-25.95395000000002	-37.04114999999999	-1.749449999999996	1.4713499999999726		-0.4880500000000012	10.377650000000003	-1.6017499999999814		71.00344999999999	-0.7963499999999968	83.20155	-49.65654999999998	-0.2878499999999917	-14.788049999999998	-0.6702499999999816	16.998350000000002	-1.0298499999999997	-0.9324500000000171	68.70535000000001	-1.3628500000000088	-54.58255			51.92245			-1.6879500000000007	-64.29535000000001	-64.76554999999999	13.99895		-68.95005	-1.939450000000022	-54.83755000000001	-1.9131499999999981
-0.01105000000001155	-1.8538499999999942	-0.16174999999998363		62.452450000000006		-1.387749999999997	-0.2747499999999832	0.5098499999999717	-1.594949999999983	-114.01954999999998	20.626750000000015	-0.7965499999999999	-0.6633499999999977	-25.664450000000016	-34.66044999999997	-1.7336500000000115	1.4819499999999834		-0.4329500000000017	16.799950000000003	-1.5900499999999624		71.02865000000003	-0.7843499999999999	83.21985000000001	-49.64144999999999	-0.12375000000000114	-14.707050000000038	-0.661549999999977	17.014750000000006	-1.0215499999999977	-0.7267499999999814	78.58234999999999	-1.349550000000022	-52.69704999999999			51.94855			-1.6331500000000005	-64.14115000000001	-62.20474999999999	14.39705		-68.94245000000001	-1.9346499999999764	-54.829650000000015	-1.907149999999998
0.023349999999993543	-1.831150000000008	-0.14895000000001346		65.67394999999999		-1.37725	-0.20734999999996262	1.28064999999998	-1.5589499999999816	-113.99574999999999	22.448849999999993	-0.7800499999999992	-0.5101499999999994	-24.063350000000014	-30.473449999999985	-1.7240500000000054	2.429149999999993		-0.27215000000000344	16.869150000000005	-1.5274499999999875		71.03715	-0.7662499999999994	83.45535000000001	-49.62844999999999	-0.11414999999999509	-14.403050000000007	-0.57974999999999	19.187250000000006	-1.0058499999999988	-0.7195500000000266	78.61785	-1.2794500000000255	-50.217150000000004			63.50075			-1.6242499999999893	-61.73285000000001	-61.94114999999998	14.409750000000003		-66.15425	-1.9299500000000194	-54.82175000000001	-1.896049999999999
0.038250000000005	-1.8177499999999895	-0.13745000000000118		70.26814999999999		-1.3538499999999978	-0.06334999999995716	6.8072500000000105	-1.5277499999999975	-113.96085	22.480850000000004	-0.7652500000000018	-0.503149999999998	-22.744350000000026	-30.269049999999993	-1.717649999999992	5.974249999999984		-0.22245000000000203	16.88935	-1.4958499999999617		71.05005	-0.7121499999999976	84.37025	-48.79814999999999	-0.09305000000000518	-13.92855000000003	-0.33814999999998463	25.092750000000002	-0.9825499999999998	-0.710550000000012	86.11994999999999	-1.267150000000015	-50.18025			63.511750000000006			-1.6180499999999824	-61.71664999999999	-60.95234999999998	14.419650000000004		-65.81965000000001	-1.925549999999987	-54.81135000000002	-1.88035
0.8087500000000318	-1.8102499999999964	0.035649999999975535		70.28395		-1.2551499999999969	-0.0535499999999729	9.433249999999987	-1.5180499999999881	-113.76524999999998	23.220950000000016	-0.6992499999999993	-0.48884999999999934	-22.72615000000002	-28.16284999999999	-1.7082499999999925	8.471249999999998		-0.20575000000000188	23.777250000000002	-1.486349999999959		71.06705	-0.7016499999999972	87.63095000000001	-48.77924999999999	2.8598499999999945	-12.031750000000045	-0.3173500000000047	25.104650000000007	-0.9682499999999976	-0.6969500000000153	86.13675	-1.2571500000000242	-48.94415000000001			63.54195			-1.6102499999999793	-60.198350000000005	-60.25614999999999	15.141350000000003		-65.80525	-1.9215500000000247	-49.362150000000014	-1.8535499999999985
0.8376499999999965	-1.8001500000000021	0.3152499999999918		72.19985		-1.244449999999997	-0.04384999999996353	9.468849999999975	-1.493949999999984	-113.67904999999999	23.24645000000001	-0.6895500000000006	-0.433449999999997	-22.537950000000023	-28.151249999999976	-1.6952499999999873	19.061350000000004		-0.1235500000000016	28.263350000000003	-1.4685499999999934		71.07855	-0.6898499999999999	87.64685	-47.40554999999998	4.665850000000006	-11.999150000000043	-0.16804999999999382	28.105150000000002	-0.9464499999999987	-0.6331500000000005	86.15205	-1.2068500000000029	-48.92035000000001			75.05175			-1.6009499999999832	-57.50104999999999	-60.24854999999998	15.159750000000003		-63.52255000000001	-1.9171499999999924	-49.34965000000001	-1.8362499999999997
1.1086500000000115	-1.779750000000007	0.32425000000000637		72.21185		-1.2251499999999993	-0.03555000000000064	9.495049999999992	-1.4761499999999899	-113.66934999999998	26.391250000000014	-0.6382499999999993	-0.41274999999999906	-21.342450000000014	-28.140449999999987	-1.6844499999999982	19.346949999999993		-0.06245000000000189	29.35145	-1.4526499999999487		71.12825000000004	-0.6801499999999976	87.72675000000001	-47.38034999999999	5.724649999999997	-8.542250000000024	-0.15764999999998963	28.121350000000007	-0.8690499999999979	-0.6271500000000287	87.06215	-1.175750000000022	-48.90705			75.06845			-1.4735499999999888	-57.46664999999999	-60.15094999999998	16.450450000000004		-63.50685	-1.912649999999985	-47.68225000000001	-1.8265499999999975
6.608949999999993	-1.7622499999999945	1.0519499999999766		73.04405		-1.2114499999999992	0.01525000000003729	13.143149999999991	-1.4677499999999952	-113.29684999999998	26.437550000000016	-0.4031500000000001	-0.39234999999999687	-20.400950000000023	-28.123849999999976	-1.6403500000000122	19.911149999999964		2.3632500000000007	29.370350000000002	-1.354349999999954		71.15795000000003	-0.6736499999999985	89.66185000000002	-47.242849999999976	5.745249999999999	-8.269750000000045	-0.1503500000000031	31.010050000000007	-0.8623499999999993	-0.6196500000000356	87.07605000000001	-1.1677500000000123	-47.66454999999999			108.65245			-1.389349999999979	-57.44815	-59.40604999999998	17.010150000000003		-63.49835	-1.9072499999999764	-46.283550000000005	-1.6053499999999978
6.702449999999999	-1.750949999999989	1.0724500000000035		74.97944999999999		-1.1999499999999976	1.223350000000039	13.15255000000002	-1.453249999999997	-113.23745	30.49674999999999	-0.3636499999999998	-0.3377499999999998	-15.600750000000005	-26.17904999999999	-1.6049500000000023	23.68584999999996		4.282449999999997	53.06185000000001	-1.3143499999999904		71.27785	-0.6486499999999964	89.71305000000001	-47.227749999999986	7.510449999999992	-7.774950000000047	-0.1394499999999823	31.916650000000004	-0.749649999999999	-0.613550000000032	87.09604999999999	-1.051950000000005	-46.84145000000001			108.65984999999999			-1.3081499999999835	-54.30175	-59.05964999999999	17.036550000000005		-62.84485000000001	-1.9023500000000126	-44.969650000000016	-1.5903500000000008
9.302650000000028	-1.731650000000002	1.097249999999974		75.08155		-1.1107499999999995	1.8093500000000518	44.91584999999998	-1.3541500000000042	-113.21685	30.508049999999997	-0.34554999999999936	-0.32654999999999745	-13.967150000000004	-26.169849999999997	-1.5904500000000041	32.28014999999999		4.297249999999998	54.96185	-1.217049999999972		87.85045000000002	-0.5822499999999984	89.72845000000001	-47.216049999999996	9.891950000000008	-7.065050000000042	-0.12084999999999013	33.102250000000005	-0.7387499999999996	-0.606049999999982	91.71405000000001	-1.036750000000012	-42.67845			108.80305			-1.2604499999999916	-53.64574999999999	-58.559049999999985	18.63355		-62.69975000000001	-1.8975500000000238	-44.94075000000001	-1.4683499999999974
9.336450000000013	-1.7211499999999944	1.2980499999999893		75.09105		-1.097649999999998	3.724550000000022	45.01414999999997	-1.3359499999999969	-113.20394999999999	30.525350000000003	-0.24675000000000225	-0.29914999999999736	-12.957650000000001	-26.15104999999997	-1.5447499999999934	32.29464999999999		4.334049999999998	54.97465	-1.2069499999999493		87.86755	-0.5036499999999968	91.88865000000001	-39.432349999999985	12.991749999999996	-5.474750000000029	1.2997500000000173	44.62165000000001	-0.7288499999999978	-0.29964999999998554	94.58404999999999	-0.9401500000000169	-41.139550000000014			108.81035000000001			-1.2204499999999996	-51.37735000000001	-58.49504999999999	20.126350000000002		-62.67685	-1.8920499999999834	-44.916950000000014	-1.4495499999999986
18.098150000000032	-1.7016500000000008	3.241550000000018		75.83394999999999		-1.085449999999998	3.7384500000000003	45.098149999999976	-1.328249999999997	-112.93754999999999	35.465450000000004	-0.15405000000000157	-0.28604999999999947	-12.268550000000005	-26.133549999999985	-1.5209499999999991	36.71965		4.349649999999997	54.98725	-1.200649999999996		87.88954999999999	-0.4945499999999967	91.98575	-39.42214999999999	13.829049999999995	-4.745150000000024	2.207650000000001	44.642450000000004	-0.7127499999999998	-0.2819499999999948	96.37744999999998	-0.9294500000000028	-39.78165000000001			108.81845			-1.2103500000000054	-50.58545000000001	-57.59014999999998	21.00515		-59.84955000000001	-1.8808500000000095	-42.794250000000005	-1.3730499999999992
23.53465	-1.64224999999999	3.2832500000000095		75.84604999999999		-1.0723500000000001	4.956350000000043	45.11005	-1.3178499999999929	-112.86554999999998	35.47964999999999	-0.1460499999999989	-0.2555499999999995	-11.66655000000003	-25.376349999999974	-1.483949999999993	37.75335000000001		10.544449999999998	58.08585000000001	-1.177949999999953		87.91964999999999	-0.48504999999999754	92.40445	-39.40744999999998	16.932649999999995	-4.716450000000009	2.2466500000000167	44.65265	-0.6230499999999992	-0.27584999999999127	96.97584999999998	-0.8626500000000021	-39.44855000000001			110.50465000000001			-1.03125	-50.57724999999999	-57.54804999999999	21.231650000000002		-59.812650000000005	-1.834949999999992	-42.78305000000002	-1.24005
24.06434999999999	-1.6058500000000038	4.391849999999977		75.85765		-1.0568499999999972	6.692450000000008	45.15654999999998	-1.2555499999999995	-112.77974999999998	39.37864999999999	-0.12604999999999933	-0.23674999999999713	-11.037350000000004	-23.416549999999972	-1.4751500000000135	37.76614999999998		19.028949999999995	58.098349999999996	-1.165649999999971		87.95555000000002	-0.4209499999999977	92.53975	-38.022249999999985	16.943849999999998	-3.216950000000054	2.4048500000000104	50.09055	-0.6133500000000005	-0.26184999999998126	99.07344999999998	-0.8385500000000263	-39.25434999999999			110.52014999999999			-0.9850500000000011	-50.55975000000001	-57.517549999999986	21.26455		-59.55745	-1.829650000000015	-41.247050000000016	-1.2271499999999982
24.10435000000001	-1.5378499999999917	11.006550000000004		80.28285		-0.9282499999999985	8.880450000000053	50.16365000000002	-1.2405499999999847	-112.73014999999998	39.85995	-0.11694999999999922	-0.22635000000000005	-11.026450000000011	-23.399549999999977	-1.413250000000005	37.815650000000005		19.439349999999997	58.11935	-1.1505499999999529		92.88825000000003	-0.4055499999999981	98.69255000000001	-38.01014999999998	21.795749999999998	-2.052750000000003	3.304850000000016	53.29755000000001	-0.6030499999999996	-0.168549999999982	99.11634999999998	-0.821850000000012	-38.25215			110.54895			-0.9746499999999969	-48.654349999999994	-56.80744999999999	22.709650000000003		-59.298249999999996	-1.8230500000000234	-41.23595000000002	-1.179549999999999
24.172950000000014	-1.5311499999999967	11.76524999999998		82.05865		-0.9057499999999976	9.84295000000003	56.04084999999998	-1.217649999999992	-112.71605	39.87295	-0.1089500000000001	-0.21884999999999977	-11.01384999999999	-23.383049999999997	-1.1923500000000047	37.82995		19.458149999999996	60.06325	-1.1035499999999843		92.93754999999999	-0.2686499999999974	98.71105	-37.98944999999998	23.107949999999988	-2.0256500000000415	3.320350000000019	55.22705	-0.5888500000000008	-0.0008500000000140062	100.51384999999999	-0.766050000000007	-38.24015			111.69715000000001			-0.886650000000003	-48.64054999999999	-55.01184999999998	23.50235		-59.286550000000005	-1.8182499999999777	-35.22615000000002	-1.1692499999999981
43.16135000000003	-1.525749999999988	12.067049999999995		82.07055		-0.8995499999999979	12.049050000000022	56.05955	-1.15564999999998	-112.70704999999998	39.92045000000002	-0.098749999999999	-0.16244999999999976	-11.000249999999994	-23.09404999999998	-1.1852499999999964	42.386750000000006		21.231749999999998	60.07485	-0.98924999999997		92.99495000000002	-0.24614999999999654	108.63025000000002	-37.16884999999999	29.49664999999999	-1.9438499999999976	5.0169500000000085	57.99025000000001	-0.5776499999999984	0.5843499999999722	100.52205000000001	-0.6822500000000105	-38.18735000000001						-0.8033499999999947	-48.62365	-52.692149999999984	23.717750000000002		-59.25995	-1.8107499999999845	-34.056550000000016	-1.1589500000000008
43.17845	-1.5158500000000004	32.75475		82.32335		-0.8154499999999985	13.415550000000053	65.32164999999998	-1.1406499999999937	-112.58864999999997	40.230350000000016	-0.05625000000000213	-0.11414999999999864	-2.7166500000000156	-20.984349999999978	-1.1593499999999892	43.18045000000001		21.247749999999996	60.13485	-0.9820499999999583		110.60635000000002	-0.23314999999999841	108.76595	-37.15115	40.64224999999999	-1.935450000000003	5.042950000000019	61.92725000000001	-0.5535499999999978	1.560549999999978	100.52914999999999	-0.666450000000026	-38.17205000000001						-0.5767500000000041	-47.63065	-52.51344999999999	23.997150000000005		-58.98285	-1.7969499999999812	-33.82955000000001	-0.9473500000000001
53.37135000000001	-1.5059500000000128	32.77094999999997		88.12395000000001		-0.7688499999999969	18.341750000000047	76.15024999999997	-1.1303499999999929	-112.48944999999998	40.39335	-0.041850000000000165	-0.10064999999999813	-2.624050000000011	-20.972349999999977	-1.150350000000003	65.87684999999999		26.50195	69.74965	-0.9635499999999979		110.62074999999999	-0.2213499999999975	108.90415000000002	-37.13305	40.64965000000001	-1.9232500000000528	5.4249499999999955	71.53065000000001	-0.5451499999999996	1.5713499999999954	100.53725	-0.5046500000000265	-37.50395						-0.4565499999999929	-47.59655000000001	-52.00224999999999	24.257850000000005		-57.147450000000006	-1.7909500000000094	-33.82215000000001	-0.9291499999999999
55.71445	-1.467250000000007	32.798149999999964		88.15015		-0.7631499999999996	18.351750000000038	78.54415	-1.086449999999985	-112.46374999999998	40.40625	-0.020949999999999136	-0.061949999999999505	-2.611750000000029	-20.14874999999998	-1.1262499999999989	65.89484999999996		26.519949999999994	69.81385	-0.9175499999999488		110.64955000000003	-0.17894999999999683	108.98065	-35.60934999999998	40.66735	-1.9121500000000538	5.523350000000022	71.54475	-0.535149999999998	2.4608499999999935	103.26894999999999	-0.4331500000000119	-35.82095000000001						-0.4196499999999901	-47.58555000000001	-51.981149999999985	25.384050000000002		-57.12865000000001	-1.764349999999979	-33.79305000000001	-0.8440499999999993
67.49595	-1.3873499999999979	32.817849999999964		89.89384999999999		-0.7549499999999973	21.808750000000032	79.93745000000001	-1.0519499999999766	-112.44524999999999	40.42045000000002	-0.011650000000003047	-0.005150000000000432	-1.9725500000000125	-20.14104999999998	-1.095550000000003	65.91555		31.870149999999995	69.84135	-0.8010499999999752		110.71505000000002	-0.14564999999999984	109.07705000000001	-33.61574999999999	40.70294999999999	-1.9007500000000164	6.0113500000000215	71.56045	-0.5181499999999986	5.163250000000005	104.25584999999998	-0.3140500000000088	-35.79374999999999						-0.31784999999999286	-46.80584999999999	-51.37854999999999	26.22665		-57.09825000000001	-1.730950000000007	-33.78065000000001	-0.8314500000000002
68.78405000000004	-1.3775499999999852	43.50835000000001		89.90605		-0.7465499999999992	22.61695000000003	82.43945000000002	-1.0414499999999975	-112.26514999999998	40.69395	-0.005250000000003752	0.0030500000000017735	-1.9654500000000326	-20.12624999999997	-1.0761500000000126	66.34204999999997		31.89535	76.84915	-0.7665499999999952			-0.11944999999999695	111.55615	-24.844749999999976	42.50174999999999	-1.8896500000000174	6.175049999999999	71.95855	-0.3579499999999989	5.170950000000005	104.27335	-0.22785000000001787	-35.76925						-0.28215000000000146	-43.839650000000006	-49.55114999999999	27.18235		-56.58085	-1.701750000000004	-30.856350000000006	-0.8220500000000008
68.81645000000003	-1.2607500000000016	51.75015000000002		89.91765000000001		-0.715049999999998	27.01935000000003	82.45934999999997	-1.03064999999998	-112.25214999999997	42.597650000000016	0.5548500000000018	0.7672500000000042	-1.9569500000000062	-18.295849999999973	-1.063050000000004	68.87824999999998		33.95094999999999	76.86535	-0.7459499999999935			-0.04394999999999882	111.56855000000002	-11.172750000000008	42.52445	-1.861850000000004	7.239650000000012	73.60605000000001	-0.254249999999999	7.618249999999989	104.30134999999999	-0.09435000000001992	-34.293350000000004						-0.26634999999998854	-41.57554999999999	-49.53814999999999	27.218450000000004		-56.55315	-1.6260500000000206	-30.848850000000013	-0.7906499999999994
71.35665	-1.2526499999999885	57.79064999999997		91.39285000000001		-0.6031499999999994	27.845350000000053	82.50385	-1.0235500000000002	-112.22694999999999	42.61935	1.770850000000003	0.7758499999999984	-1.9498500000000263	-18.065049999999985	-1.049350000000004	68.88774999999998		38.44695	76.87425	-0.6976499999999533			-0.0166499999999985	111.60835	-1.8550500000000056	51.80244999999999	-1.8521500000000515	7.263350000000003	81.97274999999999	-0.242049999999999	7.635249999999985	111.00825	-0.08625000000000682	-33.27324999999999						-0.2211499999999944	-41.56215	-48.584749999999985	27.94795		-53.911950000000004	-1.610650000000021	-30.840850000000017	-0.7721499999999999
71.37535000000003	-1.2447500000000105	59.79174999999998		91.40435		-0.5818499999999993	27.864750000000015	82.50925000000001	-1.0041499999999814	-111.65324999999999	50.99025	1.7807499999999976	0.783450000000002	-1.942350000000033	-18.048149999999993	-0.8900500000000022	69.42134999999996		44.01365	76.88665	-0.6418499999999767			0.014850000000002694	111.84335000000002	-1.8206500000000005	53.05494999999999	-1.8175500000000397	7.294150000000002	81.98675	-0.061650000000000205	8.783149999999978	118.81905	-0.07195000000001528	-33.229150000000004						-0.17074999999999818	-41.52324999999999	-48.57054999999998	29.28295		-52.276650000000004	-1.5998500000000035	-30.40395000000001	-0.7142499999999998
78.90584999999999	-1.1946499999999958	64.17865		91.41335000000001		-0.5200499999999977	33.650450000000035	82.51864999999998	-0.9520499999999856	-111.63584999999998	51.526849999999996	1.7914499999999975	0.874050000000004	-1.9357500000000414	-14.759449999999958	-0.8622499999999889	70.61755		51.80255	81.63245	-0.4995499999999993			0.558950000000003	112.07945000000001	-1.7791500000000156	53.06725	-1.791750000000036	8.224450000000019	92.93325000000002	-0.055749999999999744	8.796949999999981		0.09074999999998568	-32.53684999999999						-0.11664999999999281	-41.50774999999999	-46.75314999999999	29.46965		-51.19225	-1.591450000000009	-30.396950000000018	-0.6834500000000006
79.77415000000002	-1.1804500000000075	64.19495		95.01695000000001		-0.5045499999999983	38.88555000000002	87.28685000000002	-0.9419499999999914	-111.49714999999998	57.17115000000001	2.1238499999999974	0.8823500000000024	-1.9305500000000393	-14.749149999999986	-0.851949999999988	77.23724999999996		53.102450000000005	81.66135	-0.38694999999995616			0.9690500000000029	112.10835	-1.7735500000000002	58.703750000000014	-1.7761500000000296	8.31205	92.96825000000001	-0.03444999999999965	14.462049999999977		0.11334999999999695	-32.52645000000001						-0.10474999999999568	-37.78415000000001	-46.72204999999998	29.89015		-50.68155	-1.5669500000000198	-30.38815000000001	-0.6537499999999987
82.62115	-1.1708500000000015	64.20864999999998		95.04685		-0.4187499999999993	41.89825000000002	91.25015000000002	-0.844949999999983	-111.38815	58.89975000000001	2.1523499999999984	0.8908500000000004	-1.9234500000000025	-14.223549999999989	-0.8287500000000136	85.17935		55.52225	82.60435	-0.37584999999995716			2.37585	119.21135000000001	-1.7656499999999937	64.69954999999999	-1.76785000000001	8.444350000000014	93.79605000000001	-0.022649999999998727	15.590049999999962		0.6370499999999879	-32.513149999999996						-0.0721499999999935	-37.75765000000001	-46.00754999999998	30.30825		-50.667550000000006	-1.5380499999999984	-23.28275000000002	-0.48075000000000045
82.65135000000004	-1.1412499999999852	64.76724999999999		100.69635		-0.41204999999999714	44.44395000000003	91.33285000000001	-0.8261499999999842	-111.37724999999998	59.37365	2.164749999999998	0.8979500000000016	-1.9125500000000102	-13.76294999999999	-0.818649999999991	89.73185000000001		55.65205	84.39505	-0.3249500000000012			2.5617500000000035	119.23565000000002	-1.748549999999966	66.94165000000001	-1.745550000000037	8.716450000000009	93.80935	-0.010449999999998738	15.602049999999963		0.6576499999999896	-32.499149999999986						-0.059749999999979764	-36.70625000000001	-45.990949999999984	31.13725		-50.13785	-1.4614500000000135	-23.274050000000017	-0.15644999999999953
82.66685000000001	-1.099250000000012	66.58324999999996		103.65515000000002		-0.40174999999999983	58.88375000000002	91.34105	-0.789449999999988	-111.26614999999998	59.38935000000001	2.4482500000000016	1.2798500000000033	-1.9047500000000355	-13.439149999999984	-0.6260499999999922	104.31475		56.988550000000004	84.50485	-0.3013499999999567			4.069450000000003	119.29625000000001	-1.738650000000007	74.32855	-1.7160500000000525	9.865650000000016	93.82804999999999	-0.0033499999999975216	16.69274999999999		0.9321499999999787	-31.657250000000005						0.39185000000000514	-36.692649999999986	-45.95024999999998	31.501350000000002		-50.11595	-1.4229500000000144	-20.97675000000001	-0.1466499999999975
92.54475000000002	-1.0884499999999946	68.36824999999999		103.66975		-0.2503499999999974	62.706950000000006	94.94715000000002	-0.7794499999999971	-111.09634999999997	61.22015000000002	2.4590499999999977	1.2900500000000008	-1.8905500000000188	-11.570549999999969	-0.6065499999999986	104.32954999999998		57.01115	84.52105	-0.27445000000000164			4.19735		-1.6933500000000095	74.68095	-1.7060500000000047	10.512349999999998	104.79525000000001	1.7055500000000023	16.70704999999998		1.5233499999999935	-31.637849999999986						1.0799499999999966	-36.02314999999999	-45.94094999999999	33.08545000000001		-48.59745000000001	-1.414350000000013	-20.968350000000015	-0.13475000000000037
92.58675	-1.0161500000000103	68.38655		103.67635000000001		-0.2030499999999975	71.61355000000003	109.65105	-0.714349999999996	-111.08845	61.23645000000002	2.4692500000000024	1.2985499999999988	-1.8797500000000014	-10.683549999999968	-0.5055499999999995	104.42935		58.63884999999999	84.57065	-0.2574499999999489			4.354150000000004		-1.6509499999999662	74.69255000000001	-1.5753500000000145	10.567650000000015	105.60705000000002	1.7163499999999985	17.032749999999965		1.5592499999999916	-31.53954999999999						1.5473499999999945	-31.493150000000014	-44.84274999999998	33.11165		-48.55995	-1.3985500000000002	-20.961150000000004	0.05085000000000406
92.64314999999999	-0.9585500000000025	68.40244999999999		103.69515000000001		-0.1817499999999974	71.62375000000003	110.41244999999998	-0.6655499999999961	-110.99185	63.12165000000002	2.4885499999999965	1.4562500000000043	-1.8679500000000075	-10.672750000000008	-0.49664999999998827	114.46344999999997		58.65315	85.82095	-0.2480499999999779			5.796050000000001		-1.6374500000000012	75.10075	-1.514250000000004	10.672050000000013	110.31125	2.9707500000000024	18.43644999999998		1.8654499999999814	-30.617950000000008						1.7176500000000203	-29.699749999999995	-43.922049999999984	34.11455000000001		-46.19505000000001	-1.3237500000000182	-20.953550000000007	0.0750499999999974
92.70724999999999	-0.9513499999999908	68.43374999999997		107.12165000000002		-0.17464999999999975	73.56955000000005	111.98505	-0.6506499999999846	-110.98065	63.21445	2.509149999999998	1.47025	-1.8603500000000395	-10.658349999999984	-0.4441500000000076	118.93065000000001		65.79095	85.84345	0.00215000000002874			5.823450000000001		-1.625850000000014	77.29475	-1.3818500000000427	11.52815000000001	112.52125000000001	5.374549999999999	18.454349999999977		2.23954999999998	-30.53434999999999						1.8561500000000137	-29.689249999999987	-40.86014999999999	35.62225000000001		-46.18615	-1.28064999999998	-20.495650000000012	0.22615000000000407
94.00205	-0.8462499999999977	70.22005000000001		107.13605000000001		-0.10644999999999882	77.17015000000004	112.00655	-0.5492500000000007	-110.91555	63.228049999999996	3.1286500000000004	2.210650000000001	-1.7933500000000322	-10.136049999999955	-0.39494999999999436	118.95245		65.89435	85.85645	0.009950000000003456			8.262250000000002		-1.6146499999999833	78.66945000000001	-1.3433500000000436	11.914450000000016	112.54245	5.388649999999998	19.18594999999999		2.2519499999999937	-30.51695000000001						1.8649500000000216	-29.664449999999988	-40.49204999999999	35.639250000000004		-45.36165	-1.2720499999999788	-13.286550000000005	2.164749999999998
94.03485	-0.8362500000000068	70.23674999999997		110.76845		0.25945000000000107	77.64245000000005		-0.5413499999999942	-110.73944999999998	70.38865000000001	3.400649999999999	2.223150000000004	-1.7522500000000036	-9.725449999999967	-0.36965000000000714			68.40775	85.87195	0.027450000000044383			10.124749999999999		-1.6034500000000094	78.69014999999999	-1.333750000000009	12.14745000000002		5.3986500000000035	19.19644999999997		2.265049999999974	-30.50045						1.878450000000015	-29.636650000000003	-40.46364999999999	37.19315		-45.347750000000005	-1.263750000000016	-12.057749999999999	2.2152499999999975
94.95405	-0.6947499999999991	73.45335		112.32885000000002		0.2644500000000036	84.25155000000001		-0.5322500000000048	-110.67235	84.42335	3.4141499999999994	2.409649999999999	-1.745650000000012	-6.82204999999999	-0.3536499999999876			70.74025	85.88365	0.5388500000000249			10.477650000000004		-1.5858499999999935	81.12774999999999	-1.3240499999999997	12.564450000000022		5.406950000000002	21.50815		2.458549999999974	-26.13284999999999						3.5510500000000036	-29.222250000000003	-40.05954999999999	37.219049999999996		-44.74355	-1.2270500000000197	-12.04525000000001	2.455849999999998
101.28125	-0.6025500000000079	73.46544999999998		112.36635000000001		0.26984999999999815	84.85725000000002		-0.49604999999999677	-110.47744999999998	84.44785000000002	3.4256499999999974	2.8346500000000034	-1.2615499999999997	-6.81374999999997	-0.3403500000000008			71.98045	87.64705000000001	0.5455500000000484			10.48845		-1.572749999999985	81.82034999999999	-1.2727500000000305	12.574750000000023		5.4182500000000005	21.52404999999999		2.735149999999976	-26.11375000000001						3.582650000000001	-27.161750000000012	-39.61224999999999	37.550650000000005		-43.38255000000001	-1.1970499999999902	-10.793750000000017	2.473950000000002
105.24615	-0.5920500000000004	73.48045000000002		112.54825		1.0314499999999995	84.88305000000003		-0.4863499999999874	-110.44764999999998	89.42605	4.197049999999997	3.6323500000000024	-1.2264499999999998	-4.4842499999999745	-0.21205000000000496			79.00155	87.67225	1.134050000000002			12.79495		-1.482849999999985	82.45394999999999	-1.1149500000000216	12.876249999999999		5.42895	21.54174999999998		3.1735499999999774	-26.076449999999994						4.893249999999995	-27.14734999999999	-36.64584999999998	38.25665000000001		-42.36345	-1.0632499999999823	-10.781950000000023	2.510550000000002
113.80175000000003	-0.5790499999999952	73.50054999999998		112.56315000000001		1.0414500000000046	84.90365000000003		-0.45384999999998854	-110.03954999999999	89.45495	4.204050000000002	3.6982500000000016	-1.0512500000000387	-4.078550000000007	-0.19524999999998727			81.43395	87.99705	1.1542500000000473			12.81335		-1.469949999999983	82.46775	-0.9003500000000031	12.988950000000017		7.2189499999999995	23.209749999999985		3.423749999999984	-24.490849999999995						4.9973500000000115	-24.316249999999997	-34.30034999999998	38.810950000000005		-42.34885	-1.0016499999999837	-8.566550000000007	3.299750000000003
113.85165	-0.5442500000000052	74.83305000000001		112.57915		1.1979499999999987	86.75735000000003		-0.4242500000000007	-109.86234999999999	90.06415000000001	4.212350000000001	3.840850000000003	-1.0237500000000068	-3.2623499999999694	-0.18745000000001255			84.17385	88.00625	1.3041500000000497			14.04475		-1.4612500000000068	82.65535	-0.8276500000000055	13.19565		7.227850000000004	30.90055000000001		4.363849999999985	-24.48155						5.983950000000021	-24.30324999999999	-34.286349999999985	39.271150000000006		-40.83385	-0.9941499999999905	-7.202850000000012	3.3656500000000023
	-0.488049999999987	80.61124999999998		112.98835		1.8617500000000007	109.30225000000002		-0.40295000000000414	-109.84494999999998	95.25274999999999	5.062350000000002	5.017949999999999	-0.9116500000000087	-3.227649999999983	-0.1737500000000125			92.33964999999999	88.04945000000001	2.42715000000004			14.05435		-1.450649999999996	82.66695000000001	-0.6927500000000464	13.29495		7.238250000000001	35.00975		4.77294999999998	-24.46705						6.740550000000013	-24.27815000000001	-34.27064999999999	39.52995		-40.81975	-0.9762499999999932	-7.187049999999999	3.3819500000000033
	-0.41954999999998677	82.05025		115.21594999999999		1.8748500000000021	115.86905000000002		-0.311649999999986	-109.83524999999997	95.26635000000002	5.343449999999997	5.897449999999999	-0.9033500000000458	-2.300549999999987	-0.05744999999998868			104.87384999999999	89.76105	2.6214500000000385			14.065150000000003		-1.3594499999999812	84.28305	-0.5152500000000373	13.417750000000012		7.837049999999998	38.87455		5.046949999999981	-24.344150000000013						6.750150000000019	-24.257149999999996	-34.23524999999998	40.12335		-40.733050000000006	-0.9668500000000222	-7.1781500000000165	3.395450000000004
	-0.3804499999999962	82.14175		115.39565000000002		2.3324500000000015	118.95095000000003		-0.27694999999999936	-109.82645	95.35375000000002	5.368450000000003	5.943650000000005	-0.8222499999999968	-1.89224999999999	-0.03985000000000127			110.38425	95.26875	2.8648500000000467			14.54535		-1.2635500000000093	87.42384999999999	-0.14945000000000164	13.867250000000013		7.8550499999999985	38.88934999999998		5.065349999999995	-22.640749999999997						6.7640499999999975	-19.132749999999987	-32.805649999999986	40.135149999999996		-39.95495	-0.9137499999999932	-7.167150000000021	3.656550000000003
	-0.28325000000000955	84.32445000000001		117.86125000000001		2.3421500000000037			-0.2544499999999914	-109.75455	98.28285	6.00065	6.896349999999998	-0.8158500000000117	-1.88515000000001	-0.029850000000010368			111.59224999999999	98.13575	4.3609500000000025			14.556750000000001		-1.2375499999999988	89.80705	-0.07775000000003729	14.005950000000013		8.228050000000003	47.48944999999998		5.940849999999983	-22.629950000000008						7.332750000000004	-19.11574999999999	-32.796649999999985	41.630849999999995		-39.941950000000006	-0.8588500000000181	-7.1407500000000255	4.332650000000001
	-0.2736500000000035	84.34555		118.58765		2.4663499999999985			-0.2304499999999905	-109.71855	103.96945	7.723549999999996	6.928850000000004	-0.7991499999999974	-1.8760499999999638	1.1411500000000103			112.65634999999999	98.15185	4.40115000000003			14.570450000000001		-1.215249999999969	89.83324999999999	-0.058250000000043656	15.567149999999998		8.236449999999998	48.44565		5.953449999999975	-22.60945000000001						7.343050000000005	-19.048249999999996	-29.156149999999982	42.608149999999995		-39.34425	-0.7844499999999925	-4.640550000000019	7.244149999999998
	-0.20924999999999727	84.39544999999998		119.78455		2.476950000000002			-0.15764999999998963	-109.62074999999999	105.91935000000001	7.744549999999997	7.32705	-0.5401500000000397	-1.867249999999956	2.0060499999999877			113.35805	98.16085000000001	9.391150000000039			14.580550000000002		-0.9619500000000016	93.21664999999999	-0.006750000000010914	15.595650000000006		11.37845	48.45155		5.974349999999987	-22.50475						7.98245	-18.932050000000004	-28.651149999999987	42.89845		-36.134150000000005	-0.7428499999999758	-1.9740500000000054	7.270450000000004
	-0.19524999999998727	86.19155				3.0398500000000013			-0.14784999999997694	-109.30314999999999	111.18734999999998	9.52055	8.804549999999999	-0.3091500000000451	-1.8538499999999658	2.83605			115.39774999999999	98.17075	9.414450000000045			14.59375		-0.8675499999999943	93.23005	1.090249999999969	15.911249999999995		11.386049999999997	48.465949999999964		5.9886499999999785	-22.481150000000014						9.425550000000015	-17.405149999999992	-28.636049999999983	43.48565000000001		-36.11905	-0.7342499999999745	-1.9695499999999981	7.29195
	-0.1819500000000005	87.01895000000002				3.051549999999999			-0.1398499999999956	-109.28205	112.47205000000002	9.52975	8.93665	-0.30135000000001355	-1.8446500000000015	2.855150000000009			115.64264999999999	98.62055000000001	9.426750000000027			14.614650000000005		-0.85775000000001	93.24535	3.25264999999996	15.985050000000001		11.394550000000002	48.48275000000001		8.851849999999985	-22.212950000000006						9.443250000000006	-16.63544999999999	-28.385049999999993	46.56295		-36.106049999999996	-0.7230500000000006	-1.9643500000000245	7.306049999999999
	-0.15594999999999004	87.05234999999999				3.8162500000000037			-0.12334999999998786	-109.23264999999998	112.88315	9.572949999999999	9.000050000000002	-0.24434999999999718	-1.818049999999971	4.0677499999999895				98.63615000000001	9.664450000000045			16.019150000000003		-0.8288499999999885	104.87235000000001	5.542949999999962	16.829250000000002		12.26565	50.43844999999999		8.88884999999999	-19.701150000000013						9.895250000000004	-16.603049999999996	-26.565049999999985	47.266549999999995		-36.09575000000001	-0.7109499999999684	-1.9580500000000143	7.3417499999999976
	0.5340500000000077	98.24604999999997				4.254350000000002			-0.10065000000000168	-109.11554999999998	112.90224999999998	10.72005	11.126249999999999	-0.221650000000011	-1.8083499999999617	4.083449999999999				98.64994999999999	10.599649999999997			17.317950000000003		-0.814549999999997	105.09715000000003	5.5537499999999795	16.907550000000015		12.273450000000004	50.49754999999999		9.78895	-19.686450000000008						10.079650000000015	-16.58715000000001	-26.12594999999999	47.570350000000005		-34.55345	-0.6803499999999758	-1.9522500000000207	9.001150000000003
	0.5909499999999923	98.25925000000001				4.2747500000000045			-0.08794999999997799	-108.98554999999999	116.31215000000003	14.109549999999999	11.13955	0.43874999999997044	-1.797049999999956	4.094850000000008				98.71735000000001	12.607450000000028			17.358450000000005		-0.7476499999999646	105.11055000000002	5.575349999999958	16.934650000000005		12.30415	56.25065000000001		11.943649999999991	-19.667550000000006						15.071550000000002	-16.539350000000013	-26.106349999999992	49.77765000000001		-32.72395	-0.6389500000000226	-1.9480500000000234	9.240749999999998
	0.8084499999999935	98.27105				4.600549999999998			-0.07634999999999081	-108.67454999999998	116.33474999999999	14.265149999999998	11.153350000000003	0.6112499999999841	-1.694250000000011	4.108550000000008				99.70575	12.61805000000004			18.479950000000002		-0.7289499999999975	116.21105000000003	7.045149999999978	16.94365000000002		12.312550000000002	57.758550000000014		12.772749999999974	-16.26075						16.73905000000002	-14.864449999999977	-26.09314999999998	50.90475000000001		-32.71595000000001	-0.6300499999999829	-1.9433500000000095	9.26135
	1.1228499999999997	98.28345000000002				4.626950000000001			-0.02404999999998836	-108.66404999999997	116.35835000000003	14.30695	12.038049999999998	3.316849999999988	-1.6255499999999756	5.727650000000011				105.96145000000001	14.829150000000027			18.73225		-0.601949999999988	116.22664999999998	7.061849999999993	16.958650000000006		12.318750000000001	57.77665000000002		15.587949999999978	-16.228250000000003						17.515350000000012	-14.838750000000005	-24.189749999999975	51.673649999999995		-32.67035	-0.6190500000000156	-1.9392500000000155	9.274050000000003
	1.3696500000000071	100.45585				5.228450000000002			-0.009349999999983538	-108.58964999999998	117.41435000000001	14.525149999999996	13.591050000000003	4.4480499999999665	-1.6175499999999943	7.547750000000008				105.97495	14.837850000000003			18.75445		-0.5950500000000147	116.24005000000002	7.073549999999955	16.966049999999996		13.137149999999998	59.654150000000016		16.03834999999998	-11.507450000000006						23.132950000000022	-12.828849999999989	-23.89564999999999	53.570949999999996		-31.45405000000001	-0.587949999999978	-1.9317500000000223	9.359250000000003
	1.3777499999999918	100.46945				5.242750000000001			0.7696500000000128	-108.48004999999998		14.535249999999998	13.602450000000005	4.463649999999973	-1.610149999999976	7.563250000000011				105.99865	15.77615000000003			19.472950000000004		-0.5868499999999699	118.75025000000002	7.086149999999975	18.593350000000015		13.716450000000002	73.40334999999999		16.060149999999993	-9.74754999999999						24.599050000000005	-12.814750000000004	-23.37684999999999	53.59245		-31.43535	-0.4845500000000129	-1.9259500000000003	10.027450000000002
	1.3865499999999997	100.48494999999997				5.4245500000000035			1.0056500000000028	-108.19284999999999		14.918349999999997	13.623650000000005	5.958649999999977	-1.5987499999999955	8.658549999999991				106.01735	15.785950000000014			19.484750000000005		-0.5740499999999997	118.76944999999998	7.276449999999954	18.602850000000018		13.723350000000003	73.43964999999997		16.21724999999998	-9.734849999999994						25.061450000000008	-12.802849999999978	-23.354949999999974	55.93845		-27.902550000000005	-0.44384999999999764	-1.9178500000000156	10.041350000000001
	1.395150000000001	110.88675				5.451550000000005			1.5751500000000078	-108.02175		14.94625	13.653150000000004	5.9690499999999815	-1.4923499999999876	8.732650000000007				106.03264999999999	15.79665			19.50515		-0.49534999999997353		7.96814999999998	18.694850000000002		13.730150000000002	75.60674999999998		16.22985	-9.723149999999976						25.08155000000002	-10.312850000000026	-23.330749999999995	55.948750000000004		-24.376050000000006	-0.2797499999999786	-1.909150000000011	11.195450000000001
	1.408850000000001	110.98615000000001				7.09995			3.5407500000000027	-107.92174999999997		16.311349999999997	13.677350000000004	7.514949999999999	-1.315849999999955	9.565850000000012				106.05465000000001	16.285950000000014			19.860550000000003		-0.48534999999998263		7.99064999999996	18.71615		13.76625	75.61505		20.691749999999985	-6.11545000000001						27.026350000000008	-10.278750000000002	-23.221649999999983	56.78935		-23.850150000000014	-0.2697499999999877	-1.8764500000000055	12.323950000000004
	1.4237500000000125	113.48644999999999				7.140050000000002			4.114750000000015	-107.59134999999998		16.329349999999998	14.031350000000003	7.529349999999965	-1.0520500000000084	9.577750000000009				108.67015	16.65265000000005			19.87455		-0.3684499999999957		8.751649999999984	19.286850000000015		13.774950000000004	76.42744999999996		21.314149999999984	-5.591450000000009						27.603650000000016	-7.525250000000028	-23.039949999999976	58.11005		-22.115049999999997	-0.2586499999999887	-1.87115	12.358049999999999
	1.6735500000000059					7.157350000000001			4.521950000000004	-107.57215		17.71665	14.066050000000004	7.547649999999976	-1.0094499999999584	11.186250000000001				108.68555	16.665350000000046			21.76645		-0.3611500000000092		9.64994999999999	19.29495		13.785449999999997	76.43705		23.97924999999998	-5.579349999999977						27.80665000000002	-6.630650000000003	-23.023949999999985	58.578450000000004		-20.869249999999994	-0.1935500000000161	-1.8464500000000044	12.556350000000002
	2.114149999999995					7.565850000000005			5.378150000000005	-107.55904999999998		17.726950000000002	14.080150000000003	10.10145	-0.8394499999999994	12.404449999999997				108.76235	17.57325000000003			21.78685		-0.35345000000000937		9.672049999999956	19.31205		14.441650000000003	76.45175		25.26554999999999	-3.1688500000000204						29.072150000000022	-6.62054999999998	-23.015349999999984	60.171350000000004		-20.857950000000017	-0.11334999999996853	-1.8363500000000101	12.583350000000003
	2.1253499999999974					7.57685			5.78155000000001	-107.54854999999998		19.029049999999998	14.088750000000005	10.804449999999974	-0.7960499999999797	13.734350000000006				108.77494999999999	17.597950000000026			22.729150000000004		-0.34354999999999336		11.73354999999998	19.811450000000008		14.45525	76.46044999999998		27.59344999999999	-3.0653500000000236						29.619850000000014	-6.60145	-22.683449999999993	62.18075		-20.086749999999995	-0.10584999999997535	-1.7877500000000168	12.621749999999999
	2.2640499999999975					7.586849999999998			7.497150000000005	-107.53965		20.198050000000002	14.120049999999999	10.815549999999973	-0.7847499999999741	14.464850000000013				111.27705	17.610250000000008			24.955850000000005		-0.316949999999963		11.748549999999966	20.008049999999997		15.46105	77.96755000000002		27.605049999999977	-1.9627500000000282						29.630250000000018	-5.676649999999995	-21.161149999999992	62.52565		-18.773650000000004	-0.09395000000000664	-1.7825500000000147	12.663249999999998
	2.2780500000000075					7.603149999999999			8.85915	-107.05124999999998		20.940649999999998	16.32275	10.824250000000006	-0.4791500000000042	14.487549999999999				111.31375	17.619349999999997			24.97755		-0.30854999999996835		11.76804999999996	20.016350000000017		15.471049999999998	83.29345		28.401249999999976	-1.956450000000018						32.756050000000016	-3.261950000000013	-21.150649999999985	62.53445000000001		-18.323849999999993	-0.08404999999999063	-1.7766500000000178	13.900150000000004
	2.6545500000000004					9.430050000000001			10.472049999999996	-107.02914999999999		20.94945	16.99405	10.834249999999997	-0.39244999999999663	15.794250000000005				112.61715000000001	19.71505000000002			25.345750000000002		-0.2983499999999708		12.77634999999998	20.029449999999997		15.486550000000001	83.30115		28.421249999999986	-1.9472499999999968						32.77065000000002	-3.21875	-20.52095	64.46245		-17.68674999999999	-0.024850000000014916	-1.7654500000000155	13.92335
	2.665549999999996					9.454349999999998			10.493950000000012	-106.89054999999999		20.965049999999998	17.01195	13.161049999999989	-0.3775499999999852	15.99815000000001				112.63945000000001	20.094850000000008			26.771350000000005		-0.2837499999999977		13.052949999999953	20.039150000000006		17.096450000000004	96.43284999999997		36.75205	-1.943050000000028						33.813350000000014	-1.9609500000000253	-20.496849999999995	64.93385		-17.672950000000014	0.7353499999999826	-1.7325500000000034	13.940150000000003
	2.679949999999991					9.995850000000004			12.741950000000003	-106.56414999999998		21.03485	24.87375	13.17104999999998	-0.3134499999999889	16.641850000000005				112.65424999999999	20.44915000000003			26.795950000000005		-0.008550000000013824		13.071049999999957	20.347350000000006		17.105449999999998	100.86255		37.67444999999998	-1.9369500000000244						36.96475000000001	-1.9513499999999908	-20.31604999999999	64.94495		-16.01095000000001	0.749650000000031	-1.7192500000000166	13.95015
	2.6889500000000055					11.670850000000002			13.565850000000012	-106.52754999999999		24.337649999999996	25.750150000000005	13.186249999999973	-0.3000499999999988	18.688850000000002				113.87535	20.466150000000027			26.87825		0.5863500000000386		13.092849999999999	20.998350000000016		17.55825	102.05304999999998		38.944649999999996	-1.931949999999972						39.158649999999994	-1.939549999999997	-20.303649999999976	67.88225		-15.986549999999994	1.1587499999999977	-1.6981499999999983	14.059550000000002
	2.6975500000000068					11.679949999999998			13.623250000000013	-106.27404999999999		24.357349999999997	32.01475000000001	13.19565	-0.09864999999996371	18.70595				116.88374999999999	20.480250000000012			32.30925		0.5993500000000154		14.387549999999976	21.01725000000002		18.164949999999997	102.06304999999998		38.96134999999998	-1.9260499999999752						40.13035000000002	-1.922550000000001	-19.654949999999985	68.96425		-14.506550000000004	1.1710499999999797	-1.690150000000017	14.070950000000003
	2.9087499999999977					15.554250000000003			14.720349999999996	-106.17694999999998		26.83395	32.73115	15.741549999999961	-0.04804999999998927	24.255950000000013				117.77234999999999	20.563050000000032			33.48905		0.6355500000000234		16.726849999999956	21.085550000000012		18.17765	106.69335000000001		39.007649999999984	-1.9205499999999915						41.71585000000002	-1.9151499999999828	-19.64394999999999	69.15955		-12.257949999999994	1.18365	-1.6727500000000077	14.133450000000003
	5.159549999999996					15.567350000000005			15.216850000000022	-106.07254999999998		26.85535	32.74485	18.27634999999998	-0.026949999999999363	24.27465000000001					23.243250000000046			33.636050000000004		0.7645499999999856		16.799149999999997	21.486050000000006		18.19195	106.70384999999999		42.24124999999998	-1.9112499999999955						43.216049999999996	-1.9088499999999726	-18.606949999999983	69.66815		-11.307350000000014	2.2301499999999805	-1.667250000000024	14.775649999999999
	5.169549999999987					16.57475			15.281650000000013	-106.05564999999999		27.643349999999998	32.76455	20.21474999999998	0.39224999999999	24.88364999999999					24.856750000000034			37.24255		4.313449999999989		16.81224999999995	21.502049999999997		19.944650000000003	112.47474999999997		44.59484999999998	-1.9014500000000112						45.184950000000015	-1.9034500000000207	-18.58204999999998	70.71805		-11.141350000000017	2.240250000000003	-1.652450000000016	14.789050000000003
	6.239450000000005					16.583849999999998			15.30465000000001	-106.03205		28.269149999999996	32.778549999999996	20.224649999999997	0.5124500000000012	25.84084999999999					24.868650000000002			37.25875		4.332050000000038		19.21904999999998	21.920050000000003		19.95695	112.48275000000001		44.638649999999984	-1.8926500000000033						50.37995000000001	-1.893950000000018	-16.49154999999999	70.72915		-11.13085000000001	2.2533500000000117	-1.6430500000000166	14.823050000000002
	6.255150000000015					16.59285			15.372450000000015	-105.74654999999998		28.27805	36.05175	20.262549999999976	1.1476499999999987	25.867549999999994					25.284550000000024			45.54815		5.069250000000011		19.254349999999988	22.339349999999996		19.96425	112.49525		47.29524999999998	-1.8794500000000198						50.881249999999994	-1.886349999999993	-16.464949999999988	73.13285		-10.476249999999993	4.898849999999982	-1.6270500000000254	15.66245
	6.277150000000006					18.39705			19.464550000000003	-105.36744999999999		29.166449999999998	36.21815000000001	20.276049999999998	1.1583500000000413	33.35974999999999					26.391850000000034			45.56405		5.0806499999999915		19.62025	22.971249999999998		19.97175	113.40535		47.32774999999998	-1.871249999999975						54.63945000000001	-1.8757499999999823	-15.786249999999995	75.27675		-9.131050000000016	4.913650000000018	-1.6176499999999976	16.932850000000002
	6.293450000000007					18.579349999999998			19.66395	-105.29434999999998		30.13505	36.285250000000005	26.490449999999953	1.1716499999999996	36.44155000000001					26.40195			45.67735		5.098050000000001		20.848149999999976	23.37975		21.140349999999998	117.67975000000001		48.459449999999975	-1.8555499999999938						55.05415000000002	-1.8646499999999833	-14.734649999999988	75.30485		-9.124050000000011	4.957249999999988	-1.5928499999999985	18.88545
	6.300849999999997					18.78935			20.11235000000002	-105.28264999999999		30.15195	36.30255	27.145350000000008	9.702150000000017	37.71695					26.42085000000003			46.06225		5.107849999999985		21.00184999999999	23.732550000000003		21.149749999999997			48.49214999999998	-1.8446500000000015						55.811949999999996	-1.8183500000000095	-14.717849999999999	77.50395		-9.112150000000014	5.28694999999999	-1.554850000000016	19.668550000000003
	6.312749999999994					19.443350000000002			20.740350000000007	-105.26164999999997		30.31935	37.57455	27.535750000000007	9.96655000000004	37.72765000000001					26.44455000000005			47.00685000000001		5.12375000000003		21.638949999999966	25.453750000000014		21.205350000000003			49.85724999999999	-1.8316500000000246						61.12265000000002	-1.7931500000000256	-14.699849999999998	77.83195		-9.102049999999991	5.35775000000001	-1.4237500000000125	19.689550000000004
	6.7225500000000125					19.453450000000004			21.766750000000002	-105.25195		34.031749999999995	37.58455000000001	29.115250000000003	13.43365	37.74025					28.50875000000002			47.11685000000001		6.713450000000023		21.650049999999965	25.599250000000012		21.34395			53.43535	-1.819849999999974						62.07555000000002	-1.7756499999999846	-14.046949999999981	77.84185000000001		-8.081150000000008	6.67595	-1.4174500000000023	19.75925
	7.955450000000013					21.254350000000002			23.477450000000005	-104.96644999999998		34.044549999999994	38.95445000000001	29.123850000000004	13.55234999999999	37.766850000000005					32.51725000000005			49.832150000000006		6.7278499999999894		21.93594999999999	25.616250000000008		24.770650000000003			54.42624999999998	-1.8113500000000045						68.12465	-1.7229500000000257	-12.379449999999991	78.89565		-6.967749999999995	6.6916499999999814	-1.4105500000000006	19.772550000000003
	7.97475					21.41305			24.215550000000007	-104.81554999999997		34.732049999999994	46.168549999999996	29.761750000000006	13.863249999999994	37.78505000000001					34.41345000000001			49.84275		8.34035		23.550649999999962	25.831950000000006		24.77995			56.690349999999995	-1.7808499999999867						68.50345000000002	-1.593849999999975	-11.64595	78.91875		-6.47444999999999	8.660050000000012	-1.4019499999999994	20.595350000000003
	8.382350000000002					21.442050000000002			24.239149999999995	-104.79124999999999		34.763349999999996	46.18025	33.073350000000005	13.870450000000005	41.55525					35.35695000000004			49.85285		8.349950000000035		23.56744999999995	25.984850000000023		24.796350000000004			56.722849999999994	-1.768349999999998						72.93055000000001	-1.5848500000000172	-7.614149999999995	82.95345		-6.460250000000002	8.946050000000014	-1.385850000000005	20.60955
	8.436949999999996					21.51155			24.633550000000014	-104.74974999999998		35.80115	46.21115	35.35714999999999	17.589750000000038	54.76095000000001					35.37215000000003			49.86975		11.248950000000036		24.216549999999984	26.13345000000001		25.50555			62.22444999999999	-1.7617500000000064						74.30105	-1.578649999999982	-7.275949999999995	82.97805		-3.9896500000000117	8.961349999999982	-1.3604500000000144	23.191850000000002
	8.870350000000002					21.68555			24.64745000000002	-104.58104999999998		35.96475	46.220650000000006	37.174549999999954	17.609650000000045	54.77525					35.38255000000004			49.89355		11.968850000000032		24.745949999999993	26.245650000000012		25.556649999999998			62.24534999999997	-1.75324999999998						75.55285	-1.5679499999999962	-5.566949999999991	84.39165		-3.9747500000000002	9.001950000000022	-1.3520500000000197	23.203450000000004
	8.882550000000009					22.63075			24.660350000000022	-104.40844999999999		36.11485	46.284850000000006	38.57245	23.174149999999997	55.56915000000001					35.56705000000005			52.440450000000006		11.981650000000002		24.771050000000002	26.682649999999995		25.573349999999998			63.22624999999999	-1.7470500000000015						76.81045	-1.533549999999991	-3.8355499999999836	84.77655		-3.958349999999996	10.783950000000004	-1.2854500000000257	23.22885
	8.916050000000013					22.647750000000002			25.42915000000002	-104.31574999999998		36.894349999999996	49.26845	40.22784999999999	23.193849999999998	55.66194999999999					35.799350000000004			52.45355		12.008950000000027		24.78974999999997	26.698049999999995		25.57965			64.40054999999998	-1.7405499999999847						77.96125	-1.5115499999999997	-3.819849999999974	86.59585		-2.631050000000016	10.808949999999982	-1.2796500000000037	23.249050000000004
	9.410349999999994					22.83495			25.44395	-104.29724999999999		36.90494999999999	49.276650000000004	41.843849999999975	23.203450000000032	64.05475000000001					36.22455000000002			54.78145		12.435450000000003		25.174949999999967	26.720349999999996		25.590650000000004			66.19174999999998	-1.6974500000000035						78.96625	-1.4108499999999822	-2.1172499999999843	86.60665		-1.838150000000013	20.530849999999987	-1.2307500000000005	23.30975
	13.824250000000006					22.851950000000002			27.168650000000014	-103.82704999999999		37.30165	49.28835000000001	41.85685000000001	23.229750000000024	64.08314999999999					36.23535000000004			55.318149999999996		12.451250000000016		26.998749999999973	26.73015000000001		26.00005			66.20075	-1.685350000000028						84.16685000000001	-1.3982500000000186	-1.9472499999999968	87.01115		-1.742050000000006	20.543650000000014	-1.2259500000000116	24.19115
	15.007450000000006					24.10465			29.467450000000014	-103.68744999999998		39.24295	49.32995	42.42214999999999	24.031650000000013	69.15205					36.25325000000004			57.33905000000001		16.395350000000008		28.53354999999999	26.73965000000001		26.00835			75.33284999999998	-1.672550000000001						85.58935	-1.3889500000000226	-1.938949999999977	87.75385		-1.6990499999999997	21.189549999999997	-1.2152499999999975	27.143250000000002
	15.025350000000003					24.32025			29.479749999999996	-103.67505		39.263749999999995	49.34025	42.53384999999997	25.54875000000004	69.16505000000001					37.478650000000016			57.36365		16.40455000000003		30.39104999999995	26.758350000000007		26.67895			77.48214999999999	-1.653349999999989						87.53435000000002	-1.3784499999999866	-1.9238499999999874	87.76605		-1.61484999999999	21.50925000000001	-1.2041499999999985	28.12265
	15.135250000000013					24.34585			29.501149999999996	-103.55154999999999		40.89115	50.32955	43.822149999999965	25.609350000000006	73.45845					38.34015000000005			57.40175		16.413850000000025		30.881849999999986	26.85005000000001		27.715450000000004			88.44594999999998	-1.6407500000000255						93.90665000000001	-1.3672500000000127	-1.902249999999981	88.20455		-1.6073499999999967	32.17115000000001	-1.1932500000000061	28.136850000000003
	15.444649999999996					24.620350000000002			32.06145000000001	-103.53594999999999		40.916050000000006	53.45525000000001	44.43674999999996	26.254850000000033	73.47704999999999					41.966650000000016			57.48695		16.456150000000036		31.08534999999995	26.98275000000001		27.72345			92.34064999999998	-1.6315500000000043						96.40045	-1.3350500000000238	-1.8923499999999933	90.75655		-1.6014499999999998	32.180349999999976	-1.1478500000000054	28.15305
	21.235950000000003					24.63055			32.09265000000002	-103.28354999999999		40.931549999999994	53.917649999999995	44.44884999999999	26.283450000000016	78.73124999999999					42.00465000000003			59.66365		16.48425000000003		31.270749999999964	27.15225000000001		27.73305			99.49304999999998	-1.6132499999999936						100.78475	-1.2931500000000256	-1.8827499999999873	92.83545000000001		-1.589950000000016	32.19535000000002	-1.0815500000000213	28.17895
	21.24414999999999					25.99875			34.49215000000001	-103.13964999999999		40.98265	53.93075	44.85994999999997	29.954150000000027	78.75485					42.04985000000005			62.66795		22.374349999999993		31.469749999999976	27.58465000000001		27.75195			99.59785	-1.5631500000000074						100.79135000000002	-1.1409499999999753	-1.8600499999999727	92.84785000000001		-1.504950000000008	32.285349999999994	-1.0392500000000098	28.18895
	21.279050000000012					26.010150000000003			35.08415000000002	-103.12535		42.00615	53.944050000000004	44.88934999999998	29.961749999999995	79.94565					42.083950000000016			63.292049999999996		23.76695000000001		31.68294999999995	27.621350000000007		28.697650000000003			101.05955	-1.5368500000000154						100.80575000000002	-0.9082500000000095	-1.851649999999978	93.42065		-1.4967499999999916	35.22935000000001	-1.0265500000000145	29.036450000000002
	25.116150000000005					28.463750000000005			35.10095000000001	-103.11144999999999		42.06445	56.22685	47.669749999999965	29.96935000000002	79.95505					45.361050000000034			67.03635		23.77955000000003		32.04594999999995	27.63485		28.72715			102.62824999999998	-1.528349999999989						101.44375	-0.8121499999999742	-1.8448499999999797	94.04205		-1.4892499999999984	35.23955000000001	-1.018650000000008	29.41885
	25.126650000000012					28.88675			35.439250000000015	-103.01264999999998		42.09645	56.252449999999996	51.27674999999999	29.978049999999996	79.96745000000001					45.37115			67.09035		24.74645000000004		32.69664999999998	28.214550000000003		34.31945			102.67704999999998	-1.4974500000000148						106.28025000000002	-0.8006500000000187	-1.8082499999999868	94.05945		-1.4825500000000034	35.252850000000024	-1.011950000000013	29.436149999999998
	25.13655					28.897750000000002			35.68445	-102.77324999999999		43.36365	58.39465	56.736249999999984	29.992250000000013	79.98105000000001					45.43875000000003			67.10365000000002		25.204049999999995		33.00264999999996	29.898449999999997		34.32695			103.10254999999998	-1.4800500000000056						106.53084999999999	-0.7915499999999724	-1.7034499999999753	94.14425		-1.4674500000000137	42.82305000000002	-1.0007500000000107	29.46615
	25.15565000000001					28.96685			37.04305000000002	-102.66824999999997		43.73045	58.401849999999996	59.559649999999976	30.001250000000027	80.00115					45.508550000000014			67.37675000000002		25.214650000000006		33.01745	29.918450000000007		34.33695			103.12095	-1.418450000000007						112.36835000000002	-0.7826499999999896	-1.693649999999991	95.65405		-1.2884500000000116	42.85235	-0.9822500000000218	29.642250000000004
	25.172050000000013					33.01365			39.133849999999995	-102.39394999999999		43.736749999999994	58.41305	59.569249999999954	30.676150000000007	80.01204999999999					45.640750000000025			67.38735		25.23105000000004		35.08454999999998	29.954350000000005		34.34895			105.00815	-1.4084500000000162						119.10604999999998	-0.7728500000000054	-1.6856499999999812	96.18854999999999		-1.2731500000000153	42.92085000000003	-0.9688500000000033	34.52275
	25.232949999999988					33.037949999999995			41.665549999999996	-102.37494999999998		44.07895	58.42445000000001	59.58644999999996	30.688750000000027	95.30994999999999					45.68915000000004			67.41555		25.253150000000005		35.13874999999996	30.63485		38.99295000000001			105.02414999999996	-1.4012500000000045						119.41405000000003	-0.48885000000001355	-1.6677499999999839	99.50905		-1.2333500000000015	45.00495000000001	-0.9633500000000197	34.53705000000001
	25.789449999999988					33.73545			41.69705000000002	-102.33194999999998		44.09045	58.43615	61.71764999999999	31.493150000000014	95.34604999999999					45.84185000000002			67.79875000000001		25.274749999999983		35.95094999999998	30.927549999999997		39.012150000000005			107.89344999999997	-1.3635499999999752							-0.4727500000000191	-1.6546499999999753	104.25014999999999		-1.2196500000000015	47.31774999999999	-0.9525500000000022	37.32555000000001
	25.80725000000001					33.74745			42.47155000000001	-102.12684999999999		44.13635	59.856350000000006	62.158349999999984	40.29565000000002	96.41095000000001					49.37705			67.87105		34.227149999999995		35.96414999999996	30.939450000000022		39.61325000000001				-1.3475500000000125							-0.45564999999999145	-1.615349999999978	104.28385		-1.179550000000006	47.32785000000001	-0.9463500000000238	37.74055
	25.831850000000003					33.76155			44.30375000000001	-102.01485		48.597150000000006	59.86995	62.87824999999998	42.46195	96.43805					54.878150000000005			68.39195000000001		35.28365000000002		36.66664999999995	31.066249999999997		39.62425				-1.2873500000000035							-0.4466499999999769	-1.5584499999999935	104.73685		-1.17025000000001	49.86885000000001	-0.9358500000000163	40.480050000000006
	25.908649999999994					34.45085			44.31545	-101.88295		48.60805	59.88975000000001	63.50234999999998	42.48255	100.70115000000001					55.05065000000002			68.40944999999999		37.602250000000026		36.85684999999995	31.45075		42.05055				-1.2093499999999722							-0.3723499999999831	-1.5369499999999903	106.14665		-1.0720499999999902	49.91635000000002	-0.9266500000000235	41.312349999999995
	28.199450000000013					34.46575			45.32655	-101.86624999999998		48.63054999999999	59.92945	66.82574999999997	44.41825	100.71785					56.929850000000044			69.22335000000001		37.61885000000001		39.66864999999996	31.459249999999997		42.117549999999994				-1.153250000000014							-0.3209499999999821	-1.5138499999999908	108.68164999999999		-1.0606500000000096	50.08265	-0.9221500000000162	43.682649999999995
	29.482550000000003					38.58605			46.653850000000006	-101.85344999999998		49.482850000000006	60.016450000000006	67.56784999999996	47.34285	103.82745					56.93775000000005			69.25085000000001		43.678049999999985		40.47474999999997	31.479450000000014		43.05485				-1.1429499999999848							-0.30175000000002683	-1.5027499999999918	109.33375000000001		-1.0440499999999986	54.88125000000002	-0.917349999999999	43.725849999999994
	29.492349999999988					43.53945			46.68345000000002	-101.84124999999997		49.49165	61.534549999999996	67.58214999999996	50.33275000000003	103.84174999999999					56.956950000000006			71.81004999999999		43.69254999999998		40.88014999999996	31.494850000000014		46.855149999999995				-1.1360500000000116							-0.28224999999997635	-1.4730499999999722	111.97354999999999		-0.842550000000017	57.88254999999998	-0.9086500000000228	44.90315
	29.509150000000005					46.76765			47.254850000000005	-101.82844999999998		53.81934999999999	66.89665000000001	69.71544999999998	52.30445000000003	103.85225					58.70965000000001			72.09665000000001		43.70365000000004		42.31224999999995	32.227450000000005		46.861850000000004				-1.1163500000000113							-0.26395000000002256	-1.4491499999999746	111.99975		-0.4919500000000028	61.850750000000005	-0.7489500000000078	44.930949999999996
	29.52895000000001					46.775450000000006			48.250050000000016	-101.57124999999999		54.93085	67.94865	74.43914999999998	54.597050000000024	104.47014999999999					58.718650000000025			72.12635		43.71255000000002		43.73415	32.582250000000016		46.876850000000005				-1.1075500000000034							-0.09185000000002219	-1.4415499999999781	115.02475000000001		-0.46444999999999936	61.86525	-0.7411500000000046	44.94095
	29.875550000000004					52.48545			48.66675000000001	-101.55554999999998		56.64915	67.97665	74.90514999999999	56.42835000000002	105.40615000000003					58.77765000000005			74.15424999999999		44.96615000000003		44.76324999999997	32.599350000000015		46.90805				-1.0817499999999995							-0.04845000000000255	-1.4094499999999925	115.04085		-0.45435000000000514	61.880949999999984	-0.7331500000000233	44.960350000000005
	29.88454999999999					52.49895000000001			51.24785	-101.48575		57.32175	73.27965	75.24714999999998	57.12035000000003	107.06175000000002					59.93885			74.17295000000001		44.987450000000024		45.50905	33.87175000000002		46.92275000000001				-1.0548499999999876							0.24164999999999281	-1.4014499999999828	115.08475000000001		-0.44515000000001237	61.89314999999999	-0.7284500000000094	46.57485
	29.891050000000007					52.937650000000005			51.26785000000001	-101.41395		59.31445	80.28635	75.97774999999996	60.95535000000001	107.97665					59.95315000000005			74.18925000000002		48.85735		46.36244999999997	33.88515000000001		47.153850000000006				-1.0439499999999953							0.5531500000000165	-1.2396499999999833	115.09655000000001		-0.43385000000000673	67.79014999999998	-0.7229500000000257	47.50465
	29.90715					52.95245			51.28715	-101.31724999999997		60.74475	80.31875000000001	78.17325	60.96285	112.22584999999998					61.79525000000001			74.20755		48.866150000000005		46.83404999999999	34.12955000000002		47.16055				-1.024850000000015							0.5718499999999835	-1.2119499999999732	115.37344999999999		-0.3946500000000128	67.81295	-0.7082500000000209	49.21705
	29.93225000000001					52.97695			52.60715000000002	-101.29594999999998		60.755950000000006	80.33705	78.20814999999999	60.98394999999999	112.27505000000002					61.86945000000003			75.28105		51.44715000000002		46.85284999999999	34.513149999999996		47.175650000000005				-0.8867500000000064							0.5793499999999767	-1.1487499999999784	118.16985		-0.2321499999999901	67.82085000000001	-0.6701500000000067	49.246849999999995
	29.988049999999987					53.33455000000001			52.633849999999995	-101.05685		61.14095	84.37965	78.93885	62.69685000000004	112.29165					62.12095000000005			79.55834999999999		52.715750000000014		47.65124999999995	34.52505000000002		47.189350000000005				-0.8047500000000127							0.587949999999978	-1.1114499999999907	118.60645		-0.07335000000000491	67.84885000000003	-0.6621500000000253	49.261849999999995
	29.99844999999999					54.25705000000001			57.529650000000004	-100.93535		61.150749999999995	84.39555	80.20605	62.710650000000044						72.00125000000003			79.57284999999999		52.73325		50.21034999999995	35.66985		47.771150000000006				-0.7357499999999959							0.5959500000000162	-1.0891499999999894	118.86635000000001		0.05875000000000341	73.42755	-0.6532500000000141	49.349450000000004
	31.93655000000001					54.269149999999996			57.54405	-100.91385		61.178549999999994	84.40815	84.80744999999996	67.06524999999999						79.75485000000003			82.04485		52.74245000000002		50.65844999999996	36.297150000000016		47.780950000000004				-0.7292499999999791							0.8259499999999775	-1.0777499999999804	118.98655		0.7178499999999985	73.43655000000001	-0.6435500000000047	49.627750000000006
	36.05385000000001					59.822050000000004			60.58915000000002	-100.88485		61.539350000000006	84.54755	85.57824999999997	67.08455000000004						79.83755000000002			83.47285		56.52334999999999		50.94254999999998	36.31105000000002		47.79375				-0.701849999999979							1.0765499999999975	-0.970249999999993			0.7290500000000009	73.45544999999998	-0.5366500000000087	53.60155
	36.06415000000001					62.88735			61.18105	-100.86204999999998		62.76085	84.56155	87.98744999999997	67.81305000000003						80.28275000000002			84.85015000000001		57.88195000000002		51.40604999999999	36.332750000000004		48.43365				-0.6955500000000256							1.1004500000000235	-0.8830499999999972			0.7386500000000069	81.16545000000002	-0.5128500000000145	54.30085
	36.682950000000005					64.16675000000001			61.36295000000001	-100.75614999999999		62.91075	87.18745	88.02015	68.76015000000001						81.51865000000004			93.68815000000001		57.90885000000003		51.50154999999995	36.35435000000001		48.443349999999995				-0.6839499999999816							1.1102500000000077	-0.8728499999999997			1.473150000000004	81.19024999999999	-0.506450000000001	54.328649999999996
	36.69614999999999					64.36085			62.03155000000001	-100.70954999999998		65.64155	87.20185000000001	88.38925	70.13335000000001						81.61335000000003			93.69855000000001		62.33555000000001		51.811049999999966	36.373850000000004		48.667649999999995				-0.6749500000000239							2.5910499999999956	-0.8089499999999816			2.738849999999985	81.22215	-0.5003500000000258	54.34375
	36.717450000000014					64.37415			64.96905000000001	-100.30234999999999		65.66114999999999	87.24355	91.91145	73.84285						82.40385000000003			94.93355		62.34985		52.81424999999996	36.444050000000004		52.36195000000001				-0.6649499999999762							3.1909499999999866	-0.7967499999999745			2.7501499999999908	81.82395000000002	-0.47724999999999795	54.36855
	41.009150000000005					70.43305			64.98435	-100.28674999999998		65.68844999999999	87.25335	93.79114999999996	73.85385000000002						85.88085000000001			94.94575		62.35915		52.83484999999996	37.36775		52.37925				-0.6564500000000066							3.1997499999999945	-0.6672499999999957			3.6752500000000055	101.19765000000001	-0.45975000000001387	54.394850000000005
	41.02244999999999					70.45365			65.00255000000001	-100.18884999999997		66.71985000000001	92.30535	95.14074999999997	76.53495000000004						85.91445000000004			98.63545000000002		62.37065000000001		53.465449999999976	38.999449999999996		52.38835				-0.6423500000000217							3.461749999999995	-0.6614499999999737			3.6940500000000043	108.75844999999998	-0.4490499999999997	56.203649999999996
	41.11375000000001					70.46485			66.44565	-100.14374999999998		68.66515000000001	92.32055	95.15195	78.47995000000003						85.92885000000001			98.64615		62.40345000000002		54.593249999999955	39.46155000000002		52.484750000000005				-0.5943500000000199							4.848850000000027	-0.6524499999999875			3.8836499999999887		-0.3360500000000002	56.26465
	41.12835000000001					70.61025000000001			69.20035000000001	-100.13064999999997		69.93064999999999	92.33555	95.16215	78.88395000000003						85.95175			98.68385		63.95595000000003		56.83254999999997	40.03665000000001		52.49915				-0.5425500000000056							4.858949999999993	-0.620049999999992			5.501550000000009		-0.32935000000000514	61.17575000000001
	41.14144999999999					71.15015			71.20955000000001	-100.08694999999997		70.26304999999999	92.35075	95.16935000000001	78.89825000000002						93.74725000000001			98.71525		63.980050000000006		57.04284999999999	40.046549999999996		53.64335				-0.5264500000000112							6.4152500000000146	-0.5839499999999873			5.513149999999996		-0.31935000000001423	61.19655
	41.72045					71.69965			73.95295000000002	-99.96185		72.68504999999999	94.27215	95.17865	80.84025000000003						93.77555000000001			102.93505000000002		64.00164999999998		57.67505	41.37745000000001		53.652150000000006				-0.518950000000018							6.7669500000000085	-0.5448499999999967			5.606750000000005		-0.2994500000000073	61.21285
	41.734049999999996					71.71145			73.96525	-99.95325		72.71164999999999	95.81645	95.71085	81.50115						93.78885000000002			102.95005		64.01135		62.90524999999997	41.407849999999996		53.660250000000005				-0.43445000000002665							6.78955000000002	-0.47144999999997594			5.810249999999996		-0.28505000000001246	61.31125
	45.060249999999996					71.72425			73.98905000000002	-99.93834999999999		73.71475000000001	95.84425	95.72174999999999	82.50365						95.42425000000003			106.64075		75.32175000000001		62.92294999999996	41.57285000000002		53.674049999999994				-0.42464999999998554							7.4246499999999855	-0.4642499999999927			6.636750000000006		-0.27455000000000496	61.464650000000006
	45.103849999999994					72.06085			74.01635000000002	-99.73334999999997		75.53075000000001	95.85395	95.99714999999998	89.24445000000003						95.45055000000002			106.69425000000001		75.33275000000003		63.49874999999997	41.584750000000014		53.69915				-0.4179500000000189							7.437349999999981	-0.45674999999999955			7.576449999999994		-0.26735000000002174	63.19605
	45.11465000000001					72.58365			75.00485	-99.71674999999999		75.59815	95.86945	99.97584999999998	97.09365000000003						98.12535000000003			109.73435		75.34475000000003		63.52374999999995	41.65675000000002		58.252449999999996				-0.4055500000000052							7.448849999999993	-0.4441499999999792			7.5876499999999965		-0.1848500000000115	63.678650000000005
	45.12905000000001					72.60695			76.66775000000001	-99.70665		76.25614999999999	95.87695000000001	99.99095	97.10765000000004						98.13745			110.52815000000001		77.15895		63.640349999999955	42.737449999999995		58.260949999999994				-0.39755000000002383							8.012650000000008	-0.4283499999999947			8.072149999999993		-0.177250000000015	64.55365
	45.56585000000001					74.23735			77.46865	-99.68914999999998		76.39755	95.88455	102.96744999999999	99.32085000000001						99.84355000000005			110.54075		77.16655000000003		66.45134999999999	42.78675000000001		58.27175				-0.3599500000000262							10.377250000000004	-0.2679499999999848			8.095849999999984		-0.15905000000000769	64.56775
	45.57384999999999					74.25545			78.41675000000001	-99.53895		77.59674999999999	99.97625	102.97665	99.33355						99.88995			110.55775		77.17605000000003		67.24494999999996	43.009150000000005		58.29015				-0.342550000000017							10.387850000000014	-0.2551499999999862			9.991250000000008		0.7782499999999857	65.16805
	45.60565					74.51295			78.42915000000002	-99.40705		77.60515000000001	104.86394999999999	102.99005	100.22935000000001						105.05115			110.57245		77.18945000000002		67.25934999999998	43.02235000000002		58.83095				-0.317450000000008							10.395050000000026	-0.23664999999999736			10.004850000000005		0.8276499999999771	65.18285
	46.18055000000001					78.15355			78.45225000000002	-99.39595		77.61834999999999	104.92035000000001	106.53434999999996	100.23715000000004						105.06315000000001			110.59105		77.21845000000002		67.28934999999996	43.94745		58.98325				-0.3038500000000113							10.404749999999979	-0.08684999999999832			11.189249999999987		1.1747499999999889	65.20935
	46.19094999999999					78.16545			80.88865000000001	-99.37134999999998		77.63284999999999	106.64755	106.55775	102.32945000000001						105.07355000000001			114.54665		82.82075000000003		69.26084999999995	43.97355000000002		58.996449999999996				-0.27564999999998463							10.424149999999997	-0.07824999999999704			11.299649999999986		1.4633499999999913	65.22895
	47.63624999999999					78.17495			80.91435000000001	-98.82584999999997		78.90295	107.12135		102.33895000000001						106.00035000000003			114.62595000000002		94.60485		71.15424999999999	43.99045000000001		61.74095				-0.2460500000000252							11.347249999999974	-0.012149999999991223			11.835549999999984		1.4747500000000002	65.25545
	47.65424999999999					78.19445			82.39355	-98.47574999999998		80.51065	107.13435000000001		102.35755						115.85505			115.35545000000002		94.61795000000001		71.17334999999997	44.01325		64.00105				-0.16455000000001974							11.363749999999982	-0.0053499999999928605			11.880650000000003		1.5351499999999874	65.37905
	47.66534999999999					78.82645000000001			82.41785000000002	-98.39784999999998		80.52385000000001	107.16155		102.36525						116.51735000000002			115.37415000000001		94.62655000000001		72.26704999999998	44.02635000000001		64.01025				-0.15705000000002656							11.376350000000002	0.8740500000000111			12.541249999999991		1.9259500000000003	65.52525
	47.676050000000004					78.84575			83.84275	-98.33914999999999		80.53725	108.24385000000001		102.37245000000001						116.57995			115.38995		99.29755		73.37115	44.506050000000016		64.05445				-0.11174999999997226							12.227950000000021	0.8816500000000076			12.561149999999998		2.033149999999978	65.62625
	47.92885000000001					81.89505			85.46225000000001	-98.22555		85.24924999999999	108.27125000000001		103.66745000000003									117.44095000000002		113.22675000000004		73.38815	44.52125000000001		65.91385				-0.09735000000000582							13.001449999999977	2.116550000000018			12.596249999999998		2.0980500000000006	67.29085
	47.93674999999999					81.91275			85.47605000000001	-98.17714999999998		86.18315000000001	108.28255000000001		104.42765000000003									117.47805		116.92635000000001		73.87254999999999	44.53475		67.28465				-0.09115000000002738							13.011250000000018	2.1308500000000095			12.607849999999985		6.317849999999993	67.31505
	47.94524999999999					82.56235			85.49675000000002	-98.15884999999997		86.19335000000001			104.43615									117.49215000000001		118.40665000000001		73.88604999999995	44.54985000000002		68.31905				-0.08145000000001801							13.019549999999981	2.586550000000017			12.62084999999999		7.116649999999993	67.33585000000001
	50.57615000000001					82.58365			87.04885000000002	-97.71695		88.25845000000001			104.44905											118.41845		74.24394999999998	44.91595000000001		68.33035				-0.0634499999999889							13.028149999999982	2.6022500000000264			17.062250000000006		7.602449999999976	67.35405
	52.184650000000005					82.59995			87.07145	-97.70745		88.75084999999999			104.45845000000003													75.00644999999997	45.11165		68.34025				0.022850000000005366							13.733450000000005	4.00415000000001			17.142449999999997		7.6110499999999774	67.38575
	52.19274999999999					85.10735			88.41675000000001	-97.65154999999999		88.77674999999999			104.46995000000004													76.23964999999998	46.37715		68.36295				0.6896499999999719							13.756349999999998	4.178850000000011			17.731750000000005		7.6734500000000025	67.40315
	52.21334999999999					85.78275000000001			90.78785000000002	-97.33064999999999		91.09455			106.36675000000002													77.47854999999998	46.675550000000015		68.40075				0.7027499999999804							14.288450000000012	5.293750000000017			17.780450000000002		8.264249999999976	69.83665
	52.22704999999999					85.79595			92.87755000000001	-97.25644999999997		91.10325			111.39795000000004													77.52034999999995	46.68615		68.41985				1.6175499999999943							14.302050000000008	5.357050000000015			18.09604999999999		8.272049999999979	79.97355
	52.24095					88.66565			92.89505	-97.20485		93.25084999999999			111.53825													78.07135	46.69765000000001		69.36195000000001				2.386349999999993							14.633649999999989	5.880150000000015			18.11545000000001		8.291449999999998	80.02285
	52.65805					88.67275000000001			92.92335	-97.13794999999999		93.26214999999999			117.19345000000004													81.37564999999995	46.72295		69.37035				2.4048500000000104							14.679649999999981	6.249250000000018			18.832449999999994		9.190550000000002	81.82165
	52.67484999999999					88.69115000000001			94.44625000000002	-96.92394999999999		93.31305			117.20925													82.92364999999995	48.97385		69.37895				3.526149999999973							15.339549999999974	7.922650000000004			18.935550000000006		9.203749999999985	81.89665
	52.68764999999999					89.60935			94.45885000000001	-96.90384999999998		94.98214999999999			118.60045000000002													82.94274999999999	48.983750000000015		69.43325				3.7166500000000156							15.934450000000027	7.9754500000000235			19.18655000000001		9.219149999999985	82.68365
	53.22184999999999					89.62525000000001			96.38555000000002	-96.85725		96.55144999999999																83.99914999999999	50.50725		71.01215				3.894450000000006							15.955249999999978	9.446150000000017			20.200349999999986		11.727249999999998	82.80685
	53.23335					89.64485			99.03785000000002	-96.75725		97.30795																86.58964999999995	50.53435000000002		71.02375				3.9292500000000246							16.253649999999993	9.460450000000009			21.047949999999986		11.758349999999979	86.87565000000001
	53.24535					90.03865			99.05045000000001	-96.63215		97.33924999999999																87.37164999999999	50.771450000000016		71.03125				4.1314499999999725							17.896450000000016	9.58205000000001			22.555350000000004		14.022249999999985	87.95355
	57.85894999999999					94.65135000000001			99.08575000000002	-96.61474999999999		98.82864999999998																89.00064999999995	50.784250000000014		71.04005000000001				4.764149999999972							17.906450000000007	9.848450000000014			22.572550000000007		14.067349999999976	87.98175
	57.87105					100.10754999999999			99.21455	-96.57174999999998		98.83654999999999																89.01754999999997	51.850449999999995		71.04825				4.808749999999975							17.93365	10.97245000000001			23.201750000000004		14.081949999999978	88.05435
	57.89134999999999					100.11954999999999			99.22845000000001	-96.41645		98.84764999999999																89.03384999999997	52.09385		71.80775				5.310450000000003							18.337649999999996	10.990850000000023			23.230850000000004		15.884949999999975	88.96115
	62.08775					105.73604999999999			101.99235000000002	-96.25444999999999		98.86194999999998																89.05775	52.12595000000002		71.81865				6.254250000000013							19.077549999999974	11.06495000000001			23.342950000000002		15.892349999999993	88.97855
	62.10175000000001					105.81054999999999			104.49304999999998	-96.24074999999999		101.31494999999998																91.23944999999998	52.158450000000016		74.27545				6.271450000000016							19.490349999999978	11.079050000000024			23.394450000000006		15.901150000000001	89.02135
	62.338750000000005					106.86475			105.78985	-96.22424999999998		102.96545																91.25984999999997	52.92635000000001		74.29415				7.483249999999998							19.859249999999975	12.09035			26.09915000000001		18.206549999999993	90.37435
	62.34864999999999					108.72845			108.16675000000004	-96.20014999999998		103.93095																91.30955	52.94375000000002		74.30395				7.9877500000000055							22.799950000000024	12.110150000000004			26.499349999999993		18.22524999999999	90.71825
	70.12865					108.92514999999999			108.18745000000001	-95.96294999999998		103.96764999999999																91.31774999999999	53.019750000000016		74.31365				8.057650000000024							22.990349999999978	13.375050000000016			27.096949999999993		18.234349999999978	90.73345
	70.19345000000001					108.96235			108.31645000000003	-95.94864999999999		104.09195																91.34604999999999	53.50235000000001		75.56985				8.111550000000022							23.645849999999996	14.03615000000002			27.711449999999985		18.273149999999987	90.91305
	70.20805000000001					113.49974999999999			108.70785000000001	-95.93515		104.10155																91.48194999999998	53.51155		76.55885				8.381050000000016							26.24124999999998	14.110550000000018			29.35544999999999		18.86824999999999	90.99805
	70.27664999999999					113.57254999999999			110.84225000000004	-95.89994999999999		104.11034999999998																92.36614999999995	53.55475000000001		77.75995				8.881750000000011							26.724850000000004	14.256350000000026			29.373950000000008		18.881749999999982	91.58775
	74.94245000000001					116.05835			111.33265	-95.88744999999997		104.12105																94.35645	53.59355000000002		77.76975				8.936849999999993							26.742849999999976	14.269750000000016			29.488550000000004		18.891249999999985	91.60985
	74.97235					116.07045000000001			113.09375	-95.61685		106.67515																98.45984999999996	53.84665000000001		77.77665				9.339650000000006							28.040750000000003	17.696050000000014			29.496350000000007		18.913749999999993	91.63425
	75.01044999999999					116.34525000000001			113.12925000000001	-95.58345		106.71654999999998																99.12154999999996	53.860450000000014		78.22025000000001				9.376149999999996							28.06484999999998	18.028050000000007			29.502849999999995		19.337349999999986	93.93515000000001
	75.02494999999999					116.35655000000001			114.53885000000002	-95.54305		107.62434999999999																99.13204999999999	54.878150000000005		78.28905				9.406349999999975							28.08204999999998	19.393650000000008			29.93414999999999		19.376350000000002	97.61355
	75.04124999999999					119.48944999999999			117.06995	-95.38674999999998		107.63784999999999																100.80144999999999	54.88725000000002		79.05255				9.422149999999988							30.868650000000002	19.44595000000001			30.220550000000003		20.422149999999988	97.63405
	80.79124999999999					119.50234999999999			117.09035	-95.35655		107.64835																103.86994999999996	54.897850000000005		79.25545				11.040450000000021							30.879549999999995	19.492050000000006			30.22784999999999		20.501049999999992	97.70435
	80.91855000000001								118.33455000000004	-94.97704999999999		108.86034999999998																107.25754999999998	56.33615		79.26825				11.839850000000013							30.89904999999999	19.904950000000014			30.867649999999998		20.513649999999984	98.83505
	80.92984999999999								119.62445000000002	-94.96185		108.87725																109.50554999999997	56.34715		79.28455				11.998350000000016							32.60404999999997	21.571650000000005			30.886149999999986		20.52695	98.85235
	81.27095								119.63305000000003	-94.93424999999999		109.35895																111.25404999999995	56.38945000000001		80.65575				12.198950000000025							32.61425000000003	22.10265000000001			34.42415		22.689149999999984	98.87095
	81.31055								119.65185000000002	-94.92284999999998		109.45274999999998																112.78724999999997	56.53075000000001		80.67875000000001				13.096150000000023							33.35115000000002	22.44425000000001			34.44364999999999		26.281149999999997	98.91085000000001
	87.34764999999999									-94.85704999999999		109.72874999999999																113.40554999999995	56.54375000000002		80.69475				13.223250000000007							33.390750000000025	22.461450000000013			34.45275000000001		29.79925	102.18584999999999
	90.17035000000001									-94.78195		109.74265																114.60784999999998	56.82855000000001		82.13455				14.191649999999981							34.67714999999998	23.600250000000017			34.45965000000001		30.097549999999984	102.21015
	90.18135000000001									-94.59064999999998		110.27834999999999																115.78584999999998	56.84225000000001		82.14305				15.923549999999977							34.75205	26.759150000000005			34.46705		30.477149999999995	102.29055
	90.19055									-94.38094999999998		111.00645																117.90484999999995	57.12165000000002		82.16315				16.140049999999974							34.94954999999999	27.45055000000002			34.48675		30.484249999999975	102.30695
	90.23415									-94.33144999999999		111.01554999999999																117.92094999999995	57.49925000000002		82.17225				16.84654999999998							39.57645000000002	27.878150000000005			36.322749999999985		30.495149999999995	105.99105
	90.31254999999999									-94.22635		111.06135																119.25234999999998	57.508550000000014		82.67955				17.728850000000023							39.59715	28.358550000000008			38.93504999999999		30.584749999999985	106.00415000000001
	90.32445000000001									-94.21445		111.08214999999998																119.29104999999998	58.22305		82.68895				19.660050000000012							47.414750000000026	28.680450000000008			38.95134999999999		31.008749999999992	106.03585000000001
	93.33095									-94.16914999999997		113.33624999999998																	58.25725		83.39735				20.366949999999974							47.43615	29.214050000000015			38.96725000000001		31.026049999999998	106.04825
	93.34004999999999									-94.15654999999998		113.73775																	59.15655000000001		83.41805				20.446450000000027							47.85435000000001	30.04325			38.97755000000001		31.043849999999992	107.35634999999999
	93.35985									-94.08124999999998		113.74554999999998																	59.16765000000001		87.17615				20.465250000000026							49.01695000000001	30.921250000000015			40.46154999999999		32.05834999999999	107.40295
	101.62135									-94.07274999999998		115.09504999999999																	59.83425		88.11495000000001				22.671350000000018							49.04385000000002	30.949150000000003			40.63495		32.06725	107.46855
	101.62934999999999									-94.05935		115.10694999999998																	59.89605		88.14885				22.694549999999992							51.42705000000001	31.44075000000001			40.83895000000001		32.083349999999996	107.56615
	101.64025000000001									-93.98894999999999		115.46304999999998																	59.92115000000001		88.15715				22.709850000000017							51.46595000000002	31.711150000000004			41.414649999999995		32.09164999999999	111.18745000000001
	101.64935									-93.95714999999998		115.48184999999998																	59.93615		93.17575000000001				23.09224999999998							51.58805000000001	31.79045000000002			42.60055		32.14614999999998	112.20845
	101.69265000000001									-93.92864999999998		115.92955																	60.05115000000001		93.18955				23.102750000000015							53.09625	33.47885000000002			43.714349999999996		32.812449999999984	112.23044999999999
	102.97245000000001									-93.76315		115.94475																	60.08835000000002		94.05765				23.111550000000022							53.112750000000005	33.518550000000005			45.23994999999999		33.72555	113.74085
	102.98894999999999									-93.73854999999998		116.04864999999998																	60.096450000000004		94.06875				23.56434999999999							54.10145	33.678450000000026			45.266850000000005		34.12164999999999	113.75415000000001
	103.00925000000001									-93.66084999999998		118.33365																	60.58465000000001		94.07875				24.313750000000027							55.27325000000002	37.596450000000004			45.28174999999999		34.14544999999998	113.79655
	103.02844999999999									-93.56124999999997		118.34434999999999																	61.11885000000001		94.08715				25.295950000000005							55.28784999999999	38.06615000000002			45.650649999999985		34.15334999999999	113.81705
	103.04464999999999									-93.52844999999999		118.38245																	61.16805000000002		94.09745				25.313649999999996							56.31324999999998	38.085950000000025			45.668949999999995		34.16534999999999
	104.53934999999998									-93.50164999999998																			61.52725000000001		94.67955				25.573249999999973							56.31914999999998	41.47815000000003			47.21695		34.187749999999994
	104.54974999999999									-93.49104999999997																			61.54495		97.28065000000001				25.58715000000001							56.33204999999998	41.50875000000002			49.85055		36.21814999999998
	104.59945000000002									-93.35674999999998																			62.11465000000001		97.29345				26.892749999999978							58.07344999999998	41.62485000000001			49.87285		36.22565
	106.00195									-93.34824999999998																			62.34965		97.29984999999999				26.900149999999996							60.87425000000002	43.974650000000025			49.89044999999999		37.16055
	108.99965									-93.29384999999999																			62.47415000000001		97.32794999999999				26.90965							62.65365000000003	44.76675			50.391850000000005		37.16825
	109.01145									-93.22574999999998																			62.76275000000001		98.81465				27.55664999999999							62.66345000000001	44.77985000000001			50.401250000000005		37.17585
	109.02945000000003									-93.21364999999997																			62.77205000000001		98.82315				27.61005							62.671550000000025	46.676050000000004			50.40934999999999		37.184049999999985
	109.03995									-93.17264999999998																			62.78065000000001		98.82974999999999				29.73444999999998							62.682349999999985	47.868450000000024			50.65205		37.19964999999999
	109.06724999999997									-92.74624999999997																			62.79695000000001		98.83755				31.054250000000025							62.72185000000002	47.88835			50.66194999999999		37.20994999999999
	114.25784999999999									-92.73065																			64.37215		100.04825				31.076549999999997							65.10624999999999	49.56665000000001			52.918049999999994		49.80844999999999
	114.26775									-92.68044999999998																			64.39225000000002		100.07794999999999				31.09525000000002							67.40965	49.85655000000003			53.071650000000005		54.608449999999976
	114.27815000000001									-92.45884999999998																			64.40295		103.70415				31.329150000000027							67.42194999999998	50.46825000000001			53.08005		54.61765
										-92.38494999999998																			65.03085000000002		103.71205				31.692949999999996							67.43975	51.11525			53.82145		54.63604999999998
										-92.36894999999998																			65.44425000000001		103.72094999999999				33.358749999999986							68.18984999999998	53.17315000000002			54.98034999999999		54.65944999999999
										-92.34674999999999																			68.67795000000001		106.80735000000001				37.26535000000001							71.00035000000003	53.94215000000003			55.207149999999984		56.79284999999999
										-92.28844999999998																			68.75635		106.81635				39.800850000000025							71.60365000000002	54.08665000000002			55.37625		62.68644999999998
										-92.27355																			69.01395000000002		106.82655				39.83645000000001							72.19535000000002	55.952650000000006			55.886750000000006		62.694049999999976
										-92.22964999999999																			69.23055000000002		107.13235				40.80925000000002							72.20904999999999	58.23255			55.89984999999999		62.78084999999999
										-92.21744999999999																			69.24265		110.34635				40.91994999999997							75.51355000000001	59.18225000000001			56.514549999999986		64.17245
										-92.09715																			71.53375		110.35964999999999				45.66415000000001							76.29565000000002	60.003750000000025			58.265649999999994		64.79464999999999
										-92.02414999999999																			71.54335		110.47704999999999				45.722950000000026							76.30385000000001	60.016850000000005			59.41714999999999		64.80494999999999
										-92.00844999999998																			71.56475		110.64405				46.70994999999999							76.31594999999999	60.029650000000004			59.42984999999999		64.83044999999998
										-91.85874999999999																			71.57685000000001		110.66855000000001				46.72764999999998							76.32655	60.68165000000002			59.444349999999986		66.64255
										-91.65904999999998																			72.14965000000001		110.67525				46.73905000000002							76.33805000000001	60.70225000000002			59.45855		66.66035
										-91.64124999999999																			72.33175		110.68205				46.75074999999998							77.34904999999998	61.62825000000001			64.04624999999999		68.57305
										-91.62124999999997																			72.38875000000002		110.69095000000002				46.75914999999998							77.35955000000001	64.14185			64.84924999999998		68.58245
										-91.49974999999998																			74.11115000000001		110.70315				46.77314999999999							77.38105000000002	64.60165			65.14235		68.60254999999998
										-91.36734999999999																			74.12125		110.74645000000001				47.29485							79.37644999999998	64.63345000000001			65.15174999999999		69.12914999999998
										-91.27274999999997																			74.25085000000001		110.75985				53.249649999999974							79.38725	67.18455			65.25174999999999		69.14794999999998
										-91.21994999999998																			74.29525000000001		114.83805000000001				54.25105000000002							83.74335000000002	69.60395000000003			65.40955		69.15574999999998
										-91.09154999999998																			77.87375		114.84525				54.290549999999996							83.77195	69.72095000000002			65.61654999999999		69.61204999999998
										-90.93144999999998																			77.89015		114.86064999999999				54.30345							83.82745	70.84355000000002			65.71715		69.66834999999998
										-90.85664999999997																			77.91215		115.50335000000001				55.949250000000006							84.63954999999999	72.36005			66.51345		70.29745
										-90.83294999999998																			77.92815000000002		115.73975000000002				55.99525							84.64614999999998	72.38035000000002			68.59885		70.31105
										-90.81025																			79.03445000000002		115.75635				57.15645000000001							84.65244999999999	72.64775			69.09084999999999		77.69014999999999
										-90.70134999999999																			79.04575		115.76755				58.21384999999998							84.65935000000002	77.44955000000002			69.74985000000001		77.70024999999998
										-90.61675																			79.43475000000001		119.37975				59.41205000000002							84.66714999999999	79.73575000000002			70.07835		77.70804999999999
										-90.55404999999999																			79.45815000000002		119.38974999999999				61.71474999999998							84.67655000000002	81.40575000000001			70.10745		77.71965
										-90.53564999999998																			80.69435000000001						63.458349999999996							84.75945000000002	81.41785000000002			70.48964999999998		77.73065
										-90.49554999999998																			80.70855						66.53535							84.76724999999999	81.56665000000001			72.33865		78.20585
										-90.46515																			80.72795000000002						66.74284999999998							84.78444999999999	81.76245			72.35215		82.13395
										-90.45794999999998																			80.74595000000002						66.91424999999998							84.85865000000001	85.28965000000002			72.55134999999999		82.21374999999998
										-90.37584999999999																			80.75895						66.92874999999998							85.11455000000001	88.44945000000001			76.65975		84.65605
										-90.31254999999999																			80.85675						68.96015							85.12265000000002	89.13275000000002			78.25604999999999		86.39654999999999
										-90.29244999999997																			81.87975						69.05265000000003							85.29455000000002	89.14205000000001			79.92654999999999		86.41964999999999
										-90.28234999999998																			81.89135000000002						70.94785000000002							85.30124999999998	89.52115			79.95355		86.54694999999998
										-90.27454999999998																			82.58165						72.09584999999998							85.31355000000002	90.86205000000001			83.84225		89.35924999999997
										-90.23804999999999																			82.60065						72.11295000000001							85.32335	90.87395000000001			83.86865		93.55584999999999
										-90.09304999999998																			82.61455000000001						72.49464999999998							85.33274999999998	92.16865000000001			84.29454999999999		93.56854999999999
										-90.01294999999999																			83.21275						72.52454999999998							85.34165000000002	95.72465000000003			88.27125000000001		93.60294999999999
										-89.86194999999998																			83.24415000000002						72.92455000000001							85.35795000000002	95.73785000000001			89.04835		93.62304999999998
										-89.78784999999999																			83.32375000000002						72.94645000000003							85.55945000000003	96.24745000000001			89.05924999999999		93.63485
										-89.73944999999998																			85.15375						74.59255000000002							85.56945000000002	98.37525000000002			89.82345000000001		94.33384999999998
										-89.72704999999999																			85.16345000000001						74.60475000000002							85.57815	99.31535000000002			90.14255		94.34224999999998
										-89.70264999999998																			85.18355						74.62394999999998							85.58595000000003	99.90995000000001			90.15825000000001		94.43074999999999
										-89.43244999999999																			85.43945000000002						74.66115000000002							85.59345000000002	109.01065000000003			92.52635000000001		94.45495
										-89.15294999999998																			85.46035						74.80804999999998							85.60215	110.78645000000003			92.64644999999999		96.30845
										-88.86855																			85.56085000000002						74.90395000000001							85.71794999999997	111.30805000000001			93.08715000000001		96.37814999999998
										-88.85584999999998																			85.57215000000002						74.92405000000002							85.73624999999998	111.64625000000004			93.09674999999999		96.39054999999999
										-88.49724999999998																			85.62865000000002						76.95715000000001							85.74525	111.93494999999999			93.10954999999998		97.74525
										-88.46504999999999																			86.39735000000002						76.97055							85.75254999999999	116.22115			95.32085000000001		97.76704999999998
										-88.45804999999999																			86.52985000000001						76.98295000000002							86.12455	116.58675000000002			95.33564999999999		98.63694999999998
										-88.44914999999997																			86.54215000000002						77.00765000000001							86.13364999999999	116.72015000000002			95.38114999999999		98.64364999999998
										-88.43994999999998																			86.99005						78.51585							86.13985000000002	116.95124999999999			95.89345		98.67224999999999
										-88.42474999999999																			87.00095000000002						78.56155000000001							86.14555000000001	117.85364999999999			95.90254999999999		101.31564999999998
										-88.22564999999997																			87.32855						79.02145000000002							86.15365000000003	118.36564999999999			95.92044999999999		101.32835
										-88.18515																			87.36125000000001						82.23005							86.16365000000002	118.40324999999999			95.95925		101.33685
										-88.10334999999998																			88.49465000000001						82.24964999999997							86.18905000000001	118.41825000000003			98.30445		102.56314999999998
										-88.01915																			88.50985						82.28314999999998							86.20585	119.18185000000003			98.38354999999999		102.57004999999998
										-87.91334999999998																			88.52575000000002						86.06545							88.12254999999999	119.48305000000002			98.79175000000001		102.57604999999998
										-87.71105																			88.86115000000001						86.10825							88.28654999999998				100.70965000000001		104.21454999999997
										-87.68775																			88.88005000000001						86.72125							89.59215				100.71785		105.63385
										-87.67084999999997																			89.04655						87.43425000000002							89.60874999999999				100.94864999999999		105.65395000000001
										-87.61224999999999																			89.10485						88.55444999999997							91.14564999999999				101.39335		105.66924999999998
										-87.50715																			90.92375000000001						88.58265							91.92455000000001				102.00485		105.70364999999998
										-87.22295																			90.93295						90.46005000000002							91.93934999999999				102.86795000000001		105.71125
										-87.21525																			90.94305						90.49095							93.91534999999999				103.27205000000001		107.23775
										-86.89065																			90.95315000000002						90.55655000000002							94.40605				104.73104999999998		107.58024999999998
										-86.86574999999999																			90.97585000000001						91.63465000000002							95.47064999999998				104.75905		107.61345
										-86.83924999999999																			92.11265						91.65015							96.59334999999999				105.68765000000002		109.79174999999998
										-86.79684999999998																			92.39355						91.70985000000002							96.84244999999999				105.70434999999998		109.80545000000001
										-86.77874999999997																			92.40655000000001						91.88725							99.25824999999998				105.71465		109.81385
										-86.73674999999997																			92.47585000000001						93.97775000000001							99.72534999999999				105.73915		109.83254999999997
										-86.66645																			92.53215						94.51085							100.24705				105.75175000000002		113.46344999999997
										-86.60215																			92.90845000000002						94.53044999999997							100.27184999999997				106.08605		113.47564999999997
										-86.45485																			92.91985						95.26135							102.43745000000001				106.66134999999997		118.26044999999999
										-86.26524999999998																			92.93125						95.30664999999999							103.01285000000001				106.67104999999998
										-86.18394999999998																			93.34615000000002						96.66055							103.03334999999998				106.67944999999997
										-85.97035																			93.39225000000002						96.67115000000001							105.19484999999997				108.44975
										-85.84504999999999																			93.40465						96.70305000000002							105.41235				108.45875000000001
										-85.74964999999997																			93.67745000000002						102.11975000000001							105.42325				108.47314999999998
										-85.73974999999999																			94.07905						103.54714999999999							106.18695000000002				108.48135000000002
										-85.68544999999997																			94.09295						103.57055000000003							106.24934999999999				109.09494999999998
										-85.51554999999999																			95.96115						105.42675000000003							106.82475				109.13934999999998
										-85.50154999999998																			95.98885000000001						105.46235000000001							106.83425				109.39825000000002
										-85.42854999999997																			96.22235						106.53805							108.60665				109.94954999999999
										-85.03314999999998																			96.65015						108.89614999999998							108.62414999999999				113.27445
										-84.94555																			97.42075						109.10714999999999							108.64015				113.28584999999998
										-84.81744999999998																			97.43325000000002						109.13805000000002							111.08215000000001				113.35104999999999
										-84.80935																			97.47045						109.17354999999998							111.25754999999998				113.38175000000001
										-84.62464999999997																			97.97845000000001						111.27215000000001							113.32195000000002				115.14254999999997
										-84.52034999999998																			98.02075000000002						113.42295000000001							113.33544999999998				118.26344999999998
										-84.51204999999999																			98.16095000000001						113.43675000000002							113.85325				118.27735000000001
										-84.50434999999999																			98.58065000000002						113.44785000000002							113.87234999999998				118.82794999999999
										-84.33765																			98.59305						113.46294999999998							116.07754999999997				118.94695000000002
										-84.17734999999999																			99.81815						113.46955000000003							116.15814999999998				119.17964999999998
										-84.08755																			99.84625						113.50324999999998											119.19425000000001
										-83.68924999999999																			99.86165						114.40825000000001											119.36135000000002
										-83.67654999999999																			103.93125						114.42165
										-83.66784999999999																			103.98904999999999						114.44355000000002
										-83.58505																			104.09805000000003						117.35284999999999
										-83.39075																			104.11015						119.40955000000002
										-83.37294999999997																			104.55705000000003						119.42104999999998
										-83.36304999999999																			105.72975						119.44184999999999
										-83.35094999999998																			105.75065000000004						119.47134999999997
										-83.19305																			107.67575000000002
										-83.18084999999999																			107.68665000000001
										-83.17194999999998																			108.34774999999999
										-83.16024999999999																			108.35845000000003
										-83.15105																			108.49814999999998
										-83.13204999999999																			108.50995000000003
										-82.81625																			109.69495000000003
										-82.73825																			109.74314999999999
										-82.66424999999998																			111.35835
										-82.62894999999997																			111.50925000000004
										-82.59644999999998																			112.28055000000003
										-82.57444999999998																			112.29515
										-82.34654999999998																			112.30525000000003
										-82.33044999999998																			112.34625000000003
										-82.15344999999999																			112.35855000000001
										-81.99945																			114.52175000000003
										-81.94344999999998																			114.53635
										-81.92415																			114.63354999999999
										-81.90564999999998																			114.74555000000001
										-81.78535																			115.31955000000002
										-81.76274999999998																			117.19694999999999
										-81.75164999999998																			117.22985000000003
										-81.72115																			117.66175000000001
										-81.69954999999999
										-81.55924999999999
										-81.48954999999998
										-81.20904999999999
										-81.10154999999997
										-81.06004999999999
										-80.94254999999998
										-80.83845
										-80.66815
										-80.48644999999999
										-80.47614999999999
										-80.46525
										-80.45054999999999
										-80.43674999999999
										-80.41135
										-80.39204999999998
										-80.30214999999998
										-80.21644999999998
										-80.20505
										-79.95845
										-79.88825
										-79.88254999999998
										-79.72684999999998
										-79.70974999999999
										-79.69704999999999
										-79.67054999999999
										-79.56594999999999
										-79.55605
										-79.50614999999999
										-79.43684999999999
										-79.41884999999999
										-79.39704999999998
										-79.34754999999998
										-79.28514999999999
										-79.12054999999998
										-79.04984999999999
										-79.02184999999997
										-78.87174999999999
										-78.86255
										-78.85194999999999
										-78.82804999999999
										-78.75444999999999
										-78.44184999999999
										-78.28144999999998
										-78.23655
										-77.73065
										-77.71204999999998
										-77.65324999999999
										-77.52044999999998
										-77.45094999999998
										-77.43634999999998
										-77.35354999999998
										-77.28574999999998
										-77.27214999999998
										-77.25044999999997
										-77.23634999999999
										-77.10494999999997
										-76.98655
										-76.97035
										-76.96185
										-76.70145
										-76.65015
										-76.61425
										-76.59694999999999
										-76.50625
										-76.49644999999998
										-76.48044999999999
										-76.44905
										-76.26264999999998
										-76.14264999999997
										-76.06664999999998
										-76.04315
										-76.01145
										-75.99744999999999
										-75.98434999999998
										-75.70044999999999
										-75.66824999999997
										-75.65625
										-75.52554999999998
										-75.21764999999999
										-75.20755
										-75.06764999999999
										-75.05324999999999
										-74.95274999999998
										-74.80464999999998
										-74.79044999999999
										-74.35045
										-74.01534999999998
										-74.00564999999997
										-73.78254999999999
										-73.73995
										-73.72484999999998
										-73.62834999999998
										-73.48704999999998
										-73.39235
										-73.03115
										-73.00635
										-72.31764999999999
										-72.22545
										-72.04554999999999
										-72.03824999999998
										-71.98104999999998
										-71.89845
										-71.66035
										-71.55234999999999
										-71.50594999999998
										-71.46724999999998
										-71.29804999999999
										-70.96634999999998
										-70.72964999999999
										-70.37044999999998
										-70.28824999999998
										-70.28125
										-70.18044999999998
										-70.10934999999998
										-70.01694999999998
										-69.98424999999997
										-69.97594999999998
										-69.96695
										-69.96105
										-69.92114999999998
										-69.83064999999999
										-69.67835
										-69.59875
										-69.55644999999998
										-69.47534999999999
										-69.44764999999998
										-69.39425
										-69.37664999999998
										-69.34375
										-69.28994999999998
										-69.28074999999998
										-69.17114999999998
										-68.96355
										-68.94664999999998
										-68.87455
										-68.75625
										-68.65605
										-68.58554999999998
										-68.49474999999998
										-68.41604999999998
										-68.30144999999999
										-68.17524999999998
										-68.14474999999999
										-68.13694999999998
										-68.10555
										-67.90804999999997
										-67.81975
										-67.76614999999998
										-67.61624999999998
										-67.59944999999999
										-67.25444999999999
										-66.95944999999998
										-66.91125
										-66.72754999999998
										-66.71724999999998
										-66.70495
										-66.69274999999999
										-66.68334999999999
										-66.35995
										-66.19164999999998
										-66.11824999999999
										-65.91995
										-65.82724999999999
										-65.80804999999998
										-65.63544999999999
										-65.61394999999999
										-65.55675
										-65.38964999999999
										-65.34864999999999
										-64.70214999999999
										-64.68654999999998
										-64.67804999999998
										-64.44664999999998
										-64.34195
										-64.20464999999999
										-64.12865
										-64.08324999999999
										-63.94334999999998
										-63.64935
										-63.55114999999998
										-63.35094999999998
										-63.19824999999997
										-63.18854999999999
										-63.16014999999999
										-63.14824999999999
										-63.13825
										-63.11685
										-62.85464999999999
										-62.84394999999998
										-62.741749999999996
										-62.55654999999999
										-62.54915
										-62.20444999999998
										-62.11484999999999
										-62.02184999999997
										-61.785349999999994
										-61.75944999999999
										-61.583349999999996
										-61.372449999999986
										-61.356149999999985
										-61.325349999999986
										-61.28494999999998
										-61.15365
										-60.999649999999974
										-60.77884999999998
										-60.75985
										-60.612449999999995
										-60.53554999999997
										-60.43984999999998
										-60.411249999999995
										-60.35864999999998
										-60.28784999999999
										-60.15854999999999
										-60.148649999999975
										-60.13825
										-60.11054999999999
										-60.04294999999999
										-59.937149999999974
										-59.93105
										-59.90714999999997
										-59.892949999999985
										-59.87604999999999
										-59.68934999999999
										-59.67564999999999
										-59.639549999999986
										-59.48614999999998
										-59.350149999999985
										-59.32424999999998
										-59.001149999999996
										-58.991149999999976
										-58.87064999999998
										-58.77124999999998
										-58.623549999999994
										-58.35374999999999
										-58.309349999999995
										-58.30094999999997
										-58.283649999999994
										-58.202049999999986
										-57.979949999999974
										-57.91544999999999
										-57.729749999999996
										-57.71265
										-57.703149999999994
										-57.69334999999998
										-57.58754999999999
										-57.57254999999998
										-57.563349999999986
										-57.52954999999997
										-57.472849999999994
										-57.44735
										-57.33544999999998
										-57.317649999999986
										-57.24324999999999
										-57.02574999999999
										-56.95434999999998
										-56.937749999999994
										-56.89784999999998
										-56.85104999999999
										-56.757349999999974
										-56.65705
										-56.629549999999995
										-56.611249999999984
										-56.37374999999997
										-56.363549999999975
										-56.251949999999994
										-56.14845
										-56.13485
										-55.939749999999975
										-55.92714999999998
										-55.91024999999999
										-55.80954999999997
										-55.73774999999998
										-55.707149999999984
										-55.50144999999998
										-55.35674999999998
										-55.179449999999974
										-55.17284999999998
										-55.16364999999999
										-55.13634999999999
										-54.87654999999998
										-54.858449999999976
										-54.79214999999999
										-54.775649999999985
										-54.61515
										-54.59034999999997
										-54.56604999999999
										-54.47334999999998
										-54.42904999999999
										-54.36165
										-54.34824999999998
										-54.332149999999984
										-54.30175
										-54.29034999999999
										-54.28004999999999
										-54.054249999999996
										-54.01544999999999
										-53.96424999999999
										-53.76974999999999
										-53.63794999999999
										-53.53115
										-53.51894999999999
										-53.42484999999999
										-53.41645
										-53.399249999999995
										-53.32804999999999
										-53.112149999999986
										-53.100149999999985
										-52.769649999999984
										-52.759049999999974
										-52.72125
										-52.71364999999997
										-52.70394999999999
										-52.68514999999999
										-52.63444999999999
										-52.596449999999976
										-52.52454999999998
										-52.50375
										-52.47334999999998
										-52.46224999999998
										-52.446349999999995
										-52.25174999999999
										-52.211149999999975
										-52.19694999999999
										-52.13225
										-51.95184999999998
										-51.892649999999975
										-51.70384999999999
										-51.49984999999998
										-51.44504999999998
										-51.42564999999999
										-51.33364999999998
										-51.31664999999998
										-51.285049999999984
										-51.15174999999999
										-51.121849999999995
										-51.01004999999998
										-50.87514999999999
										-50.81594999999999
										-50.804449999999974
										-50.79204999999999
										-50.635549999999995
										-50.537649999999985
										-50.40734999999998
										-50.27014999999997
										-50.18414999999999
										-50.083849999999984
										-49.99214999999998
										-49.929449999999974
										-49.844149999999985
										-49.82405
										-49.81354999999999
										-49.800749999999994
										-49.78844999999998
										-49.76414999999997
										-49.72234999999998
										-49.65224999999998
										-49.632349999999974
										-49.33534999999998
										-49.32124999999999
										-49.305349999999976
										-49.27464999999998
										-49.26074999999997
										-49.21704999999997
										-49.12914999999998
										-49.07714999999999
										-49.05024999999998
										-48.92505
										-48.860449999999986
										-48.84434999999999
										-48.821049999999985
										-48.72664999999998
										-48.71754999999999
										-48.48864999999998
										-48.47274999999999
										-48.401549999999986
										-48.37774999999999
										-48.36595
										-48.237149999999986
										-47.98094999999998
										-47.691749999999985
										-47.68484999999998
										-47.61234999999999
										-47.548449999999974
										-47.50154999999998
										-47.41954999999999
										-47.27515
										-47.25214999999997
										-47.02554999999998
										-47.00694999999999
										-46.87824999999998
										-46.87115
										-46.847249999999974
										-46.83454999999998
										-46.69154999999998
										-46.67594999999997
										-46.66764999999998
										-46.657549999999986
										-46.520849999999996
										-46.50954999999999
										-46.45415
										-46.44694999999999
										-46.42075
										-46.32915
										-46.21394999999998
										-46.142949999999985
										-46.121849999999995
										-45.934349999999995
										-45.91985
										-45.86314999999999
										-45.845549999999974
										-45.79414999999997
										-45.73334999999997
										-45.72664999999998
										-45.391549999999995
										-45.36884999999998
										-45.33994999999999
										-45.24754999999999
										-45.143849999999986
										-45.05954999999997
										-44.882349999999974
										-44.87094999999999
										-44.81864999999999
										-44.705749999999995
										-44.667749999999984
										-44.62264999999999
										-44.58264999999997
										-44.54444999999998
										-44.44754999999998
										-44.43344999999999
										-44.20734999999999
										-44.03184999999999
										-43.76944999999998
										-43.747149999999976
										-43.592749999999995
										-43.48704999999998
										-43.27345
										-43.248849999999976
										-43.14214999999999
										-43.084149999999994
										-43.06625
										-43.01004999999998
										-42.92054999999999
										-42.90734999999998
										-42.84824999999998
										-42.82864999999998
										-42.805349999999976
										-42.746849999999995
										-42.72354999999999
										-42.54284999999999
										-42.53074999999998
										-42.518549999999976
										-42.49444999999997
										-42.27574999999999
										-42.123249999999985
										-42.11134999999999
										-41.969149999999985
										-41.889249999999976
										-41.695149999999984
										-41.685449999999975
										-41.67884999999998
										-41.662649999999985
										-41.535949999999985
										-41.28035
										-41.26434999999998
										-41.19594999999998
										-41.066449999999975
										-40.998249999999985
										-40.82794999999999
										-40.78984999999997
										-40.41224999999997
										-40.18785
										-40.00985
										-40.00064999999998
										-39.95724999999999
										-39.94664999999998
										-39.93084999999999
										-39.854949999999974
										-39.806749999999994
										-39.743949999999984
										-39.71275
										-39.66014999999999
										-39.62074999999999
										-39.60944999999998
										-39.42554999999999
										-39.37034999999997
										-39.268549999999976
										-39.244549999999975
										-39.17075
										-39.071349999999995
										-39.03484999999998
										-38.84034999999997
										-38.76704999999998
										-38.75834999999998
										-38.748549999999994
										-38.52634999999998
										-38.331049999999976
										-38.31314999999998
										-38.29694999999998
										-38.27074999999999
										-38.08454999999998
										-38.076149999999984
										-38.05345
										-38.00094999999999
										-37.89134999999999
										-37.72504999999998
										-37.709149999999994
										-37.65334999999999
										-37.63674999999998
										-37.27464999999998
										-37.25184999999999
										-37.23245
										-37.14564999999999
										-36.90445
										-36.88254999999998
										-36.737649999999974
										-36.61364999999998
										-36.51094999999998
										-36.49104999999997
										-36.11804999999998
										-36.080449999999985
										-36.073949999999996
										-36.015649999999994
										-36.002549999999985
										-35.959749999999985
										-35.87965
										-35.87204999999997
										-35.85294999999999
										-35.73804999999999
										-35.67714999999998
										-35.451149999999984
										-35.35724999999999
										-35.34294999999997
										-35.31254999999999
										-35.29754999999997
										-35.195749999999975
										-35.184349999999995
										-35.15144999999998
										-35.12604999999999
										-35.06914999999998
										-35.00414999999998
										-34.98874999999998
										-34.97834999999998
										-34.96554999999998
										-34.95934999999997
										-34.85424999999998
										-34.81035
										-34.79344999999998
										-34.77804999999998
										-34.75125
										-34.73844999999997
										-34.56724999999997
										-34.540249999999986
										-34.52554999999998
										-34.51414999999997
										-34.458849999999984
										-34.42675
										-34.27355
										-34.24874999999997
										-34.23774999999998
										-34.18445
										-34.110149999999976
										-33.945149999999984
										-33.92984999999999
										-33.84254999999999
										-33.834149999999994
										-33.796249999999986
										-33.74015
										-33.652049999999974
										-33.580749999999995
										-33.56975
										-33.563649999999996
										-33.46904999999998
										-33.42914999999999
										-33.41974999999999
										-33.38135
										-33.30574999999999
										-33.23194999999998
										-33.20075
										-33.18934999999999
										-33.094449999999995
										-33.05124999999998
										-32.99005
										-32.92505
										-32.84115
										-32.819849999999974
										-32.760549999999995
										-32.70354999999998
										-32.671749999999975
										-32.66284999999999
										-32.52775
										-32.50434999999999
										-32.383249999999975
										-32.36144999999999
										-32.33374999999998
										-32.12164999999999
										-32.02355
										-31.937949999999972
										-31.81744999999998
										-31.80605
										-31.753749999999997
										-31.73755
										-31.588449999999995
										-31.579849999999993
										-31.543349999999975
										-31.53324999999998
										-31.52804999999998
										-31.52034999999998
										-31.480549999999994
										-31.462649999999996
										-31.335649999999987
										-31.328949999999992
										-31.178949999999986
										-31.108649999999983
										-30.908149999999978
										-30.862749999999977
										-30.840649999999982
										-30.78574999999998
										-30.625449999999972
										-30.609049999999996
										-30.474349999999987
										-30.465449999999976
										-30.457649999999973
										-30.441549999999978
										-30.332649999999973
										-30.071849999999984
										-30.008449999999982
										-29.996549999999985
										-29.98554999999999
										-29.94504999999998
										-29.874649999999974
										-29.552249999999987
										-29.49754999999999
										-29.487949999999984
										-29.438849999999974
										-29.29065
										-29.231649999999973
										-29.118649999999974
										-29.103049999999996
										-29.083349999999996
										-29.003349999999983
										-28.98644999999999
										-28.955949999999973
										-28.852649999999983
										-28.795349999999985
										-28.78834999999998
										-28.65474999999998
										-28.60454999999999
										-28.585049999999995
										-28.575949999999978
										-28.547349999999994
										-28.52124999999998
										-28.506849999999986
										-28.471349999999973
										-28.28754999999998
										-28.27525
										-28.264449999999982
										-28.256249999999994
										-28.248249999999985
										-28.183249999999987
										-28.168249999999972
										-28.16135
										-28.151549999999986
										-28.029049999999984
										-27.96164999999999
										-27.92675
										-27.900149999999996
										-27.824449999999985
										-27.816449999999975
										-27.660049999999984
										-27.527449999999988
										-27.515649999999994
										-27.37734999999998
										-27.29204999999999
										-27.28094999999999
										-27.069249999999982
										-27.056749999999994
										-27.026249999999976
										-26.93734999999998
										-26.92134999999999
										-26.83775
										-26.805649999999986
										-26.652449999999988
										-26.352349999999973
										-26.34174999999999
										-26.333849999999984
										-26.32235
										-26.165549999999996
										-26.149449999999973
										-26.10004999999998
										-26.085849999999994
										-26.003649999999993
										-25.991649999999993
										-25.951549999999997
										-25.904349999999994
										-25.835649999999987
										-25.826449999999994
										-25.783949999999976
										-25.742749999999972
										-25.615049999999997
										-25.486649999999997
										-25.462349999999986
										-25.435149999999993
										-25.295749999999998
										-25.282049999999998
										-25.270549999999986
										-25.25725
										-25.19534999999999
										-25.175849999999997
										-25.024249999999995
										-25.01464999999999
										-25.003049999999973
										-24.952049999999986
										-24.85944999999998
										-24.84824999999998
										-24.80374999999998
										-24.704349999999977
										-24.693949999999973
										-24.61054999999999
										-24.596749999999986
										-24.484249999999975
										-24.457649999999973
										-24.261749999999978
										-24.14224999999999
										-24.120749999999987
										-24.10655
										-24.07714999999999
										-24.05664999999999
										-24.04094999999998
										-24.031749999999988
										-24.02064999999999
										-24.009949999999975
										-23.987349999999992
										-23.97324999999998
										-23.960349999999977
										-23.945649999999972
										-23.74664999999999
										-23.688349999999986
										-23.609549999999984
										-23.489449999999977
										-23.467149999999975
										-23.393349999999998
										-23.37944999999999
										-23.36794999999998
										-23.35374999999999
										-23.328349999999972
										-23.313649999999996
										-23.304849999999988
										-23.29724999999999
										-23.21015
										-23.199249999999978
										-23.087849999999975
										-23.079249999999973
										-23.071949999999987
										-23.06234999999998
										-23.053649999999976
										-23.03434999999999
										-22.969149999999985
										-22.947449999999975
										-22.937249999999977
										-22.860749999999996
										-22.83714999999998
										-22.818149999999974
										-22.807949999999977
										-22.791349999999994
										-22.766449999999992
										-22.756449999999973
										-22.74894999999998
										-22.577249999999992
										-22.563649999999996
										-22.50324999999998
										-22.373049999999978
										-22.360449999999986
										-22.312749999999994
										-22.296749999999975
										-22.202549999999974
										-22.112149999999986
										-22.08775
										-22.07804999999999
										-22.044549999999987
										-21.895049999999998
										-21.84084999999999
										-21.809949999999986
										-21.776449999999983
										-21.761349999999993
										-21.725649999999973
										-21.700949999999978
										-21.692849999999993
										-21.67935
										-21.66995
										-21.65304999999998
										-21.644949999999994
										-21.590149999999994
										-21.542249999999996
										-21.53664999999998
										-21.305849999999992
										-21.286849999999987
										-21.234249999999975
										-21.074449999999985
										-21.05834999999999
										-20.99634999999998
										-20.967449999999985
										-20.92024999999998
										-20.903549999999996
										-20.890149999999977
										-20.62254999999999
										-20.423249999999996
										-20.409849999999977
										-20.39534999999998
										-20.387749999999983
										-20.356149999999985
										-20.343949999999978
										-20.269349999999974
										-20.25864999999999
										-20.19754999999998
										-20.176949999999977
										-20.068949999999973
										-20.047049999999984
										-20.040749999999974
										-20.025049999999993
										-19.98415
										-19.977749999999986
										-19.967149999999975
										-19.956949999999978
										-19.95134999999999
										-19.915549999999996
										-19.84604999999999
										-19.82374999999999
										-19.81004999999999
										-19.78805
										-19.762449999999973
										-19.74785
										-19.69364999999999
										-19.686349999999976
										-19.592649999999992
										-19.578649999999982
										-19.568949999999973
										-19.520249999999976
										-19.508049999999997
										-19.498649999999998
										-19.398449999999997
										-19.387249999999995
										-19.361249999999984
										-19.314549999999997
										-19.295849999999973
										-19.285849999999982
										-19.182549999999992
										-19.161249999999995
										-19.08284999999998
										-18.986049999999977
										-18.97844999999998
										-18.88565
										-18.80064999999999
										-18.77034999999998
										-18.699149999999975
										-18.68105
										-18.62854999999999
										-18.588649999999973
										-18.488249999999994
										-18.458249999999992
										-18.27525
										-18.100149999999985
										-18.082749999999976
										-17.927249999999987
										-17.878449999999987
										-17.813249999999982
										-17.657149999999973
										-17.629649999999998
										-17.593349999999987
										-17.579549999999983
										-17.481149999999985
										-17.468849999999975
										-17.355049999999977
										-17.340749999999986
										-17.321049999999985
										-17.206849999999974
										-17.19815
										-17.185549999999978
										-17.12994999999998
										-16.933549999999997
										-16.883849999999995
										-16.818449999999984
										-16.799149999999997
										-16.783649999999994
										-16.768249999999995
										-16.739649999999983
										-16.71584999999999
										-16.678449999999998
										-16.666349999999994
										-16.55924999999999
										-16.553149999999988
										-16.54405
										-16.530849999999987
										-16.329649999999987
										-16.318149999999974
										-16.269149999999996
										-16.129849999999976
										-15.98845
										-15.970849999999984
										-15.79974999999996
										-15.642949999999985
										-15.62745000000001
										-15.590449999999976
										-15.583849999999984
										-15.560450000000003
										-15.527549999999962
										-15.515449999999987
										-15.37885
										-15.143149999999991
										-15.044150000000002
										-14.871550000000013
										-14.845249999999965
										-14.820249999999987
										-14.806749999999965
										-14.71875
										-14.713950000000011
										-14.700949999999978
										-14.58404999999999
										-14.560349999999971
										-14.543049999999994
										-14.385649999999998
										-14.372649999999965
										-14.36115000000001
										-14.30725000000001
										-14.267549999999972
										-14.253649999999993
										-14.237950000000012
										-14.105549999999994
										-14.095649999999978
										-14.076249999999959
										-14.016149999999982
										-13.999950000000013
										-13.841949999999997
										-13.747149999999976
										-13.663749999999993
										-13.65485000000001
										-13.570949999999982
										-13.558749999999975
										-13.53325000000001
										-13.511950000000013
										-13.49064999999996
										-13.294949999999972
										-13.28774999999996
										-13.277749999999969
										-13.119550000000004
										-12.908950000000004
										-12.893550000000005
										-12.871649999999988
										-12.836749999999995
										-12.821249999999964
										-12.80034999999998
										-12.633350000000007
										-12.583949999999959
										-12.503049999999973
										-12.491150000000005
										-12.448049999999967
										-12.437149999999974
										-12.31205
										-12.164949999999976
										-12.108949999999993
										-12.08884999999998
										-12.065549999999973
										-12.05374999999998
										-12.000749999999982
										-11.99354999999997
										-11.766449999999963
										-11.608650000000011
										-11.568949999999973
										-11.551549999999963
										-11.54604999999998
										-11.439249999999959
										-11.426449999999988
										-11.354249999999979
										-11.201549999999997
										-11.111249999999984
										-11.052050000000008
										-11.044849999999997
										-11.035750000000007
										-11.002849999999967
										-10.988749999999982
										-10.973450000000014
										-10.876550000000009
										-10.762749999999983
										-10.741049999999973
										-10.727350000000001
										-10.68795
										-10.668949999999995
										-10.647850000000005
										-10.313350000000014
										-10.305349999999976
										-10.293749999999989
										-10.163450000000012
										-10.153950000000009
										-10.11624999999998
										-9.955649999999991
										-9.92595
										-9.917249999999967
										-9.90934999999996
										-9.782849999999996
										-9.753150000000005
										-9.692049999999995
										-9.650149999999996
										-9.62455
										-9.608949999999993
										-9.516449999999963
										-9.50815
										-9.47784999999999
										-9.418650000000014
										-9.106449999999995
										-9.096349999999973
										-9.06714999999997
										-9.03465
										-8.73845
										-8.728250000000003
										-8.698149999999998
										-8.586649999999963
										-8.486649999999997
										-8.375549999999976
										-8.272049999999979
										-8.243850000000009
										-8.16274999999996
										-8.134950000000003
										-8.114949999999965
										-8.090449999999976
										-7.9719499999999925
										-7.903149999999982
										-7.875850000000014
										-7.861449999999991
										-7.826349999999991
										-7.8160499999999615
										-7.574549999999988
										-7.467749999999967
										-7.433150000000012
										-7.41395
										-7.371749999999963
										-7.357550000000003
										-7.250749999999982
										-7.235149999999976
										-7.122649999999965
										-7.09254999999996
										-7.03634999999997
										-6.990749999999991
										-6.883350000000007
										-6.829949999999997
										-6.676249999999982
										-6.628150000000005
										-6.59375
										-6.531749999999988
										-6.521250000000009
										-6.5040500000000065
										-6.4007499999999595
										-6.39285000000001
										-6.322249999999997
										-6.285249999999962
										-6.211950000000002
										-6.2044500000000085
										-6.199549999999988
										-6.001449999999977
										-5.954349999999977
										-5.812049999999999
										-5.784249999999986
										-5.6910499999999615
										-5.645350000000008
										-5.6360500000000116
										-5.57144999999997
										-5.560949999999991
										-5.55234999999999
										-5.544549999999958
										-5.508849999999995
										-5.471849999999961
										-5.448949999999968
										-5.430250000000001
										-5.146149999999977
										-5.054550000000006
										-4.972449999999981
										-4.86284999999998
										-4.665249999999958
										-4.556549999999959
										-4.535249999999962
										-4.521349999999984
										-4.416850000000011
										-4.1927499999999895
										-4.180949999999996
										-4.115749999999991
										-3.965149999999994
										-3.9345500000000015
										-3.914350000000013
										-3.896349999999984
										-3.755049999999983
										-3.7377500000000055
										-3.719949999999983
										-3.711149999999975
										-3.671449999999993
										-3.6641500000000065
										-3.6093500000000063
										-3.598549999999989
										-3.3809499999999844
										-3.3061500000000024
										-3.2896499999999946
										-3.2535499999999615
										-3.2285499999999843
										-3.21814999999998
										-3.182549999999992
										-3.17044999999996
										-3.075649999999996
										-2.985149999999976
										-2.922050000000013
										-2.7518499999999904
										-2.687250000000006
										-2.6006499999999733
										-2.5905500000000075
										-2.5613500000000045
										-2.27494999999999
										-2.1122499999999604
										-2.1006499999999733
										-2.062149999999974
										-1.9790499999999724
										-1.9731499999999755
										-1.9682500000000118
										-1.963549999999998
										-1.9597499999999854
										-1.95535000000001
										-1.9514499999999657
										-1.9473499999999717
										-1.943749999999966
										-1.9390500000000088
										-1.9347500000000082
										-1.9303499999999758
										-1.9252500000000055
										-1.9201499999999783
										-1.9151499999999828
										-1.9093499999999608
										-1.904449999999997
										-1.8994500000000016
										-1.8942499999999995
										-1.8883500000000026
										-1.8828499999999622
										-1.8761499999999955
										-1.868850000000009
										-1.8608499999999708
										-1.854249999999979
										-1.8457500000000095
										-1.8399499999999875
										-1.834450000000004
										-1.8275499999999738
										-1.820949999999982
										-1.8125499999999874
										-1.803549999999973
										-1.7945499999999583
										-1.7851499999999874
										-1.7697499999999877
										-1.7624500000000012
										-1.749249999999961
										-1.73984999999999
										-1.7225500000000125
										-1.705949999999973
										-1.6967500000000086
										-1.680849999999964
										-1.6723499999999945
										-1.661549999999977
										-1.653349999999989
										-1.629449999999963
										-1.6179500000000075
										-1.6106499999999642
										-1.601850000000013
										-1.5922499999999786
										-1.568649999999991
										-1.5602499999999964
										-1.5454499999999598
										-1.53125
										-1.493850000000009
										-1.4777499999999577
										-1.4627499999999714
										-1.4457499999999754
										-1.436550000000011
										-1.4297500000000127
										-1.4134500000000116
										-1.40564999999998
										-1.3889499999999657
										-1.381149999999991
										-1.3667499999999677
										-1.326750000000004
										-1.3172500000000014
										-1.2955499999999915
										-1.2861499999999637
										-1.2741499999999633
										-1.2556500000000028
										-1.2283499999999776
										-1.2027499999999804
										-1.1789499999999862
										-1.1709500000000048
										-1.1357499999999732
										-1.1109500000000025
										-1.0957500000000095
										-1.0732499999999732
										-1.0129499999999894
										-1.005049999999983
										-0.98924999999997
										-0.9776499999999828
										-0.9416499999999814
										-0.9333499999999617
										-0.9225500000000011
										-0.9069499999999948
										-0.8968499999999722
										-0.8788499999999999
										-0.8270499999999856
										-0.8153499999999667
										-0.8026499999999714
										-0.7675499999999715
										-0.7499500000000126
										-0.7395500000000084
										-0.7155500000000075
										-0.6976500000000101
										-0.6886499999999955
										-0.6634500000000116
										-0.6523500000000126
										-0.6432499999999663
										-0.6312499999999659
										-0.6225499999999897
										-0.6098499999999945
										-0.60024999999996
										-0.5491499999999974
										-0.5334499999999593
										-0.4581499999999892
										-0.44874999999996135
										-0.4332499999999868
										-0.4056499999999801
										-0.384050000000002
										-0.33884999999997945
										-0.33105000000000473
										-0.32074999999997544
										-0.28224999999997635
										-0.27044999999998254
										-0.25124999999997044
										-0.23845000000000027
										-0.2276499999999828
										-0.21805000000000518
										-0.20105000000000928
										-0.17904999999996107
										-0.16984999999999673
										-0.1592499999999859
										-0.14064999999999372
										-0.12034999999997353
										-0.10824999999999818
										-0.09834999999998217
										-0.08134999999998627
										-0.024749999999983174
										-0.015549999999961983
										0.03335000000004129
										0.39535000000000764
										0.5526500000000283
										0.6091499999999996
										0.8041499999999928
										0.9101499999999874
										0.937150000000031
										0.9571500000000128
										1.1418500000000336
										1.1934500000000412
										1.2179500000000303
										1.2933500000000322
										1.3048499999999876
										1.4227500000000077
										1.595550000000003
										1.6505500000000097
										1.729750000000024
										1.7421500000000378
										1.8457500000000095
										2.0303499999999985
										2.1301500000000146
										2.1385500000000093
										2.5272500000000377
										2.5356500000000324
										2.67085000000003
										2.7832500000000095
										2.7897500000000264
										2.931950000000029
										2.946450000000027
										3.275350000000003
										3.283050000000003
										3.377550000000042
										3.3884500000000344
										3.4047500000000355
										3.423150000000021
										3.44055000000003
										3.4536500000000387
										3.508950000000027
										3.7079500000000394
										3.7880499999999984
										3.9503500000000145
										3.9748500000000035
										4.098050000000001
										4.109950000000026
										4.117450000000019
										4.126950000000022
										4.148850000000039
										4.16315000000003
										4.254349999999988
										4.489250000000027
										4.569150000000036
										4.581250000000011
										4.593549999999993
										4.633550000000014
										4.6501499999999965
										4.688350000000014
										4.955250000000035
										5.045350000000042
										5.184650000000033
										5.358949999999993
										5.376250000000027
										5.404950000000042
										5.432549999999992
										5.619450000000029
										5.8849500000000035
										5.960050000000024
										6.056250000000034
										6.200950000000034
										6.225250000000017
										6.26215000000002
										6.417750000000012
										6.772649999999999
										6.856750000000034
										6.965350000000001
										6.999349999999993
										7.072150000000022
										7.2710500000000025
										7.284249999999986
										7.444650000000024
										7.5776500000000055
										7.594449999999995
										7.626250000000027
										7.791150000000016
										7.880449999999996
										7.951050000000009
										8.13235000000003
										8.211150000000032
										8.814050000000009
										9.010449999999992
										9.023349999999994
										9.03264999999999
										9.213250000000016
										9.271050000000002
										9.296150000000011
										9.399350000000027
										9.421449999999993
										9.515649999999994
										9.644550000000038
										9.672650000000033
										9.823450000000037
										9.877650000000017
										10.115350000000035
										10.271650000000022
										10.369850000000042
										10.508649999999989
										10.523250000000019
										10.53385000000003
										10.59035
										10.620150000000024
										10.64915000000002
										10.657250000000033
										10.702449999999999
										10.81434999999999
										10.962750000000028
										10.970650000000035
										10.986250000000041
										11.323649999999986
										11.343850000000032
										11.507749999999987
										11.750049999999987
										11.785750000000007
										11.808150000000012
										11.964249999999993
										12.64975000000004
										12.661350000000027
										12.676050000000032
										12.687549999999987
										12.742050000000006
										12.848549999999989
										12.901250000000005
										12.987150000000042
										13.227950000000021
										13.238949999999988
										13.384150000000034
										13.405250000000024
										13.513750000000016
										13.58525000000003
										13.596749999999986
										13.718950000000007
										13.865850000000023
										13.882249999999999
										13.902649999999994
										14.187549999999987
										14.23135000000002
										14.448350000000005
										14.616250000000036
										14.645550000000014
										14.677250000000015
										14.72135000000003
										14.735650000000021
										14.828050000000019
										14.851049999999987
										14.908050000000003
										15.47645
										15.521250000000009
										15.529650000000004
										15.542149999999992
										15.625249999999994
										15.796950000000038
										15.919050000000027
										16.05835000000002
										16.081050000000005
										16.088850000000036
										16.19145000000003
										16.28805
										16.33715000000001
										16.38575000000003
										16.54615000000001
										16.560350000000028
										16.694650000000024
										16.701450000000023
										16.722550000000012
										16.74535000000003
										16.81605000000002
										17.00335000000001
										17.02015
										17.08945
										17.129650000000026
										17.190350000000024
										17.230650000000026
										17.250350000000026
										17.303150000000016
										17.375350000000026
										17.39945
										17.417650000000037
										17.523750000000007
										17.529750000000035
										17.55215000000004
										17.57035000000002
										17.576450000000023
										17.77215000000001
										17.811149999999998
										17.940750000000037
										18.056849999999997
										18.078149999999994
										18.148750000000007
										18.15764999999999
										18.16995000000003
										18.192350000000033
										18.359649999999988
										18.463450000000023
										18.575350000000014
										18.59514999999999
										18.702650000000006
										18.70904999999999
										18.875249999999994
										18.96305000000001
										19.085849999999994
										19.13114999999999
										19.21995000000004
										19.360749999999996
										19.411550000000034
										19.484950000000026
										19.49055000000004
										19.498850000000004
										19.66085000000004
										19.684349999999995
										19.755150000000015
										19.785750000000007
										19.80095
										19.844550000000027
										19.85435000000001
										20.047650000000033
										20.05664999999999
										20.133050000000026
										20.146450000000016
										20.235950000000003
										20.35355000000004
										20.44395000000003
										20.515950000000032
										20.539449999999988
										20.549149999999997
										20.563950000000034
										20.599550000000022
										20.781150000000025
										20.83325000000002
										20.861050000000034
										20.94855000000001
										20.970550000000003
										20.98045000000002
										21.071550000000002
										21.08635000000004
										21.159550000000024
										21.483949999999993
										21.51695000000001
										21.838250000000016
										21.861550000000022
										21.876149999999996
										21.94794999999999
										21.96225000000004
										22.00815
										22.11515000000003
										22.15315000000004
										22.391750000000002
										22.481449999999995
										22.549450000000036
										22.55955
										22.651250000000005
										22.678449999999998
										22.940949999999987
										22.952650000000006
										22.96705000000003
										23.100750000000005
										23.146150000000034
										23.21365000000003
										23.270350000000008
										23.366150000000005
										23.38665000000003
										23.43765000000002
										23.54615000000001
										23.587350000000015
										23.964650000000006
										23.978250000000003
										24.046550000000025
										24.17705000000001
										24.210050000000024
										24.229250000000036
										24.239750000000015
										24.33095000000003
										24.41305
										24.498550000000023
										24.662650000000042
										24.67085000000003
										24.69364999999999
										24.774550000000033
										24.784050000000036
										24.813050000000032
										24.84944999999999
										24.980250000000012
										25.085950000000025
										25.096949999999993
										25.178750000000036
										25.237950000000012
										25.277350000000013
										25.375650000000007
										25.475750000000005
										25.502350000000035
										25.53985
										25.548450000000003
										25.563750000000027
										25.581349999999986
										25.766050000000007
										25.77465000000001
										25.781450000000007
										25.78895
										25.823350000000005
										25.831349999999986
										26.01634999999999
										26.02445
										26.145849999999996
										26.33895000000001
										26.544550000000015
										26.627550000000042
										26.69195000000002
										26.77265
										26.795950000000005
										26.805049999999994
										26.876350000000002
										26.892750000000035
										27.24275
										27.28694999999999
										27.31415000000004
										27.575649999999996
										27.589850000000013
										27.612450000000024
										27.62164999999999
										27.641750000000002
										27.668350000000032
										27.73955000000001
										27.832750000000033
										27.846550000000036
										27.866750000000025
										28.243449999999996
										28.34575000000001
										28.48335000000003
										28.554250000000025
										28.625850000000014
										28.862750000000005
[truncated: 1,198 more rows]
[truncated: 7 more columns]
