# Supplementary material for: Stimulus duration encoding occurs early in the moth olfactory pathway
Source: Commun Biol. 2024 Oct 3;7:1252. doi: 10.1038/s42003-024-06921-z (PMC11449909; doi:10.1038/s42003-024-06921-z)
Supplement: Supplementary file 3 — Supplementary Data 1 [file 42003_2024_6921_MOESM3_ESM.zip › Fig 3/A/200ms100pg.csv]

neuron 1	neuron 2	neuron 3	neuron 4	neuron 5	neuron 6	neuron 7	neuron 8	neuron 9	neuron 10	neuron 11	neuron 12	neuron 13	neuron 14	neuron 15	neuron 16	neuron 17	neuron 18	neuron 19	neuron 20	neuron 21	neuron 22	neuron 23	neuron 24	neuron 25	neuron 26	neuron 27	neuron 28	neuron 29	neuron 30	neuron 31	neuron 32	neuron 33	neuron 34	neuron 35	neuron 36	neuron 37	neuron 38	neuron 39	neuron 40	neuron 41	neuron 42	neuron 43	neuron 44	neuron 45	neuron 46	neuron 47	neuron 48	neuron 49	neuron 50
-120.17755	-120.20134999999993	-120.16835000000003	-120.12455	-120.17304999999999	-120.12054999999998	-120.19014999999996	-120.18095000000005	-119.0153499999999	-120.17044999999996	-120.19714999999997	-119.41685000000007	-119.69954999999993		-120.19645000000003	-119.5941499999999	-119.72534999999999	-120.18405000000001	-120.20335	-120.20094999999992	-120.20505000000003	-119.57884999999999	-119.62045	-120.20055000000002	-118.75435000000004	-120.11514999999997	-119.28135000000009	-119.11484999999999	-120.19225	-120.20055000000002	-120.19124999999997	-120.20245	-119.93084999999996	-120.18634999999995	-120.18104999999997	-119.60745000000003	-120.17824999999993	-119.77735000000007	-117.84085000000005	-120.18365000000006	-119.61384999999996	-119.96205000000003	-120.18514999999996	-120.18975	-120.19694999999996	-120.20294999999999	-119.46845000000002	-120.19905		-118.95835
-120.17075	-119.48505	-119.88875000000002	-107.92965000000004	-120.15564999999992	-119.76105000000001	-120.18074999999999	-120.17245000000003	-118.32904999999994	-119.80845	-120.19234999999998	-118.56125000000009	-119.69084999999995		-120.18995000000001	-119.2449499999999	-118.74164999999999	-120.16995000000003	-120.19915000000003	-120.19304999999997	-120.20165000000003	-113.36334999999997	-119.56854999999996	-120.19855000000007	-118.74045000000007	-120.10674999999998	-119.26325000000008	-116.95245	-120.18295	-120.19624999999996	-119.44364999999993	-120.19934999999998	-119.92154999999997	-119.96465	-119.51425	-118.10725000000002	-120.16724999999997	-119.76325000000008	-111.62955000000005	-120.16835000000003	-119.51424999999995	-119.65055000000001	-120.12525	-120.18264999999997	-120.18744999999996	-120.17714999999998	-119.45414999999997	-120.19234999999998		-118.94424999999995
-120.15215	-119.46924999999999	-119.87975	-105.42945000000003	-120.14734999999996	-119.75135	-120.17514999999997	-120.16145	-118.31864999999993	-119.65114999999997	-120.18784999999997	-94.09705000000008	-118.89324999999997		-120.18415000000005	-119.23154999999997	-118.73235	-120.15985	-120.19534999999996	-119.12294999999995	-120.19825000000003	-92.17354999999998	-118.62934999999999	-120.19344999999998	-118.72005000000007	-112.25604999999996	-119.25135	-114.66215	-120.17545000000001	-120.19264999999996	-119.43354999999997	-120.19635	-119.83125000000001	-119.63045	-119.50115	-118.09885000000003	-120.15604999999994	-119.05145000000005	-111.61625000000004	-118.33425000000005	-119.42394999999999	-119.63185000000004	-117.62624999999997	-120.17624999999998	-120.17304999999999	-119.65525000000002	-119.04505	-120.18585000000002		-118.92454999999995
-120.12874999999997	-119.43164999999999	-119.15205000000003	-72.23075	-120.12204999999994	-119.73905000000002	-120.16724999999997	-120.15165000000002	-117.22055	-119.59465	-120.18354999999997	-94.08215000000007	-118.87764999999996		-120.17685000000006	-118.99114999999995	-118.72174999999999	-120.15205000000003	-120.19164999999998	-119.11294999999996	-120.19505000000004	-92.15514999999994	-118.61165	-120.19005000000004	-114.44855000000007	-112.23724999999996	-118.92855000000009	-114.65134999999998	-120.16874999999999	-120.18835000000001	-119.42464999999993	-120.19284999999996	-119.82124999999996	-118.92404999999997	-118.58634999999998	-118.08005000000003	-120.1448499999999	-118.91555000000005	-111.59785000000005	-117.43785000000003	-119.38554999999997	-119.62435000000005	-117.60994999999997	-120.16805	-120.15244999999999	-118.99625000000003	-119.03275000000002	-120.18025		-118.70024999999998
-120.11334999999997	-119.20124999999996	-119.13155	-36.387050000000045	-120.04904999999997	-118.86835000000002	-120.16094999999996	-120.13685000000004	-117.21244999999999	-119.39965000000001	-120.17914999999999	-79.71535000000006	-118.77694999999994		-120.17135000000002	-118.67244999999991	-117.77454999999998	-120.14224999999999	-120.18825000000004	-116.82884999999993	-120.19165000000004	-91.87275	-118.59485000000001	-120.18655000000001	-112.89625000000007	-111.99194999999997	-118.92205000000001	-114.62975	-120.16174999999998	-120.18314999999996	-118.60244999999998	-120.18904999999995	-119.81184999999999	-118.73354999999992	-117.81754999999998	-100.81484999999998	-120.08785	-118.85575000000006	-110.15755000000001	-110.46745000000004	-118.95695	-119.61575000000005	-117.27465000000001	-120.16144999999995	-120.13554999999997	-118.79925000000003	-119.02015	-120.17484999999999		-118.57824999999997
-120.08585	-118.90104999999994	-119.10675000000003	-36.375050000000044	-120.02945	-118.85125	-120.15195	-115.86095	-117.20264999999995	-119.29365000000001	-120.16974999999996	-72.50155000000007	-118.76384999999993		-120.16485000000006	-118.66554999999994	-114.22944999999999	-78.41075000000001	-120.18484999999998	-116.81714999999997	-120.18845000000005	-86.80385000000001	-113.97665	-120.18285000000003	-112.86895000000004	-111.97754999999995	-118.8904500000001	-113.15994999999998	-120.15185000000002	-120.17824999999993	-118.59724999999997	-120.18484999999998	-119.21985000000001	-118.45515	-117.79904999999997	-100.45344999999998	-120.07394999999997	-118.49695000000008	-110.13595000000004	-102.73105000000004	-118.71735000000001	-119.60775000000001	-116.11385000000001	-120.15084999999999	-120.12394999999998	-118.62305000000003	-117.97365000000002	-120.17014999999998		-118.31934999999999
-119.00475	-118.63784999999996	-118.90595000000002	-36.36635000000001	-120.01654999999994	-118.50625000000002	-120.13954999999999	-88.88105000000002	-117.18994999999995	-119.26664999999997	-120.16134999999997	-62.39275000000009	-118.64644999999996		-120.15035000000006	-118.04814999999996	-111.73244999999997	-38.10955000000001	-120.18115	-116.80584999999996	-120.18475000000007	-86.78125	-113.95474999999999	-120.17935	-109.70065000000005	-111.95585	-118.88075000000003	-113.14324999999997	-120.14075000000003	-120.17234999999994	-117.90304999999995	-120.18104999999997	-119.20824999999996	-118.44174999999996	-116.67775	-97.59525000000002	-120.06354999999996	-118.47195000000005	-108.38715000000002	-97.67385000000007	-118.48305000000005	-119.37775000000005	-113.25795	-120.1403499999999	-120.11165	-118.54525000000001	-117.96355	-120.16275000000002		-118.31194999999997
-118.96764999999999	-118.62355000000002	-116.96244999999999	-36.35635000000002	-119.7775499999999	-117.14204999999998	-120.13104999999996	-82.26065000000006	-117.1453499999999	-119.24664999999999	-120.15195	-60.950649999999996	-118.63414999999992		-120.13825000000003	-118.03774999999996	-101.14234999999996	-0.1691500000000019	-120.17755	-116.74404999999996	-120.18145000000004	-76.96624999999995	-49.20015000000001	-120.17495000000008	-109.64155000000005	-111.86174999999997	-118.27735000000007	-113.13155	-119.61065000000002	-120.16575	-117.89614999999998	-120.17554999999999	-119.19815	-116.50884999999994	-116.48724999999996	-97.58625	-119.96424999999999	-118.13305000000008	-108.37075000000004	-94.38965000000007	-118.38935000000004	-119.12715000000003	-113.18914999999998	-119.75254999999993	-119.80144999999999	-118.53635000000008	-117.95044999999999	-120.15744999999998		-118.30264999999997
-117.96344999999997	-118.61415	-116.92075	-36.34525000000002	-119.19524999999999	-116.84045000000003	-114.90064999999998	-65.19115000000005	-116.91554999999994	-119.06194999999997	-120.05955	-57.56885	-117.98684999999995		-119.03205000000003	-118.02224999999999	-100.85674999999998	-0.16345000000001164	-120.17345	-111.49434999999994	-120.17795000000007	-65.25855000000001	-49.17494999999997	-120.17085000000009	-109.47755000000006	-107.42345	-118.26565000000005	-113.11894999999998	-119.57625000000002	-120.16035	-117.88624999999996	-120.16895	-119.18734999999998	-116.48815000000002	-116.30944999999997	-97.55964999999998	-119.79654999999991	-118.11595000000005	-108.20145000000002	-93.44375000000002	-118.04214999999999	-119.10325	-111.96325000000002	-119.74624999999992	-119.58234999999996	-118.52755000000002	-115.30495000000002	-120.15204999999997		-117.75504999999998
-117.94024999999999	-118.46024999999997	-115.81215000000003	-36.329049999999995	-119.18674999999996	-116.83165000000002	-114.87924999999996	-65.17515000000003	-116.86955	-119.01034999999996	-119.92244999999997	-57.547750000000065	-115.90394999999995		-119.01045000000005	-118.0112499999999	-100.29255	-0.15895000000000437	-120.16935000000001	-111.46144999999996	-120.17375000000004	-60.312850000000026	-49.16645	-120.16595000000007	-103.53545000000008	-104.61804999999998	-117.73475000000008	-112.92865	-119.34755000000001	-120.15274999999997	-117.82554999999996	-120.16234999999995	-119.17995000000002	-115.04634999999996	-116.27464999999995	-96.07625000000002	-119.77954999999997	-117.91815000000008	-104.44095000000004	-90.21685000000002	-118.01305000000002	-119.09345000000002	-111.13324999999998	-119.7390499999999	-119.56654999999995	-118.51835000000005	-115.29014999999998	-120.14184999999998		-117.73474999999996
-117.92764999999997	-118.15424999999993	-109.19745	-36.03145000000001	-119.17054999999993	-116.54335000000003	-111.01334999999995	-53.99775000000005	-116.58245	-118.98584999999997	-119.56264999999996	-54.199350000000095	-115.88934999999992		-114.01795000000004	-117.90694999999994	-96.51785000000001	-0.1543500000000222	-120.16475000000003	-108.18004999999994	-120.16915000000006	-60.29984999999999	-49.153549999999996	-120.1599500000001	-90.57115000000005	-104.58344999999997	-117.4905500000001	-112.23694999999998	-119.23374999999999	-120.13815	-117.81364999999994	-119.99724999999995	-118.89974999999998	-114.02575000000002	-116.07245	-64.14314999999999	-118.60474999999997	-117.90495000000004	-92.24205000000006	-80.27485000000007	-117.68795	-117.61265000000003	-106.28544999999997	-119.24214999999992	-119.44704999999999	-118.26975000000004	-115.24655000000001	-120.13004999999998		-117.31944999999996
-117.80134999999996	-118.14014999999995	-108.43875000000003	-35.814750000000004	-119.15604999999994	-114.77035000000001	-108.91594999999995	-53.98445000000004	-116.56354999999996	-118.91044999999997	-114.87405000000001	-53.555450000000064	-115.20214999999996		-108.28805000000006	-117.63225	-87.92354999999998	-0.1502500000000282	-120.15964999999994	-108.16714999999994	-120.16395000000006	-57.32994999999994	-49.13655	-120.15435000000002	-90.55425000000008	-98.77434999999997	-117.48165000000006	-112.21445	-119.20895000000002	-119.92755	-117.60364999999996	-119.23734999999999	-118.84184999999997	-110.19965000000002	-115.43975	-64.12644999999998	-118.58894999999995	-117.57035000000008	-91.90905000000004	-69.60725000000002	-117.67965000000004	-117.01275000000004	-103.37615	-119.12865	-119.42665	-117.85655000000008	-114.91685000000001	-115.87874999999997		-117.13034999999996
-117.26724999999999	-117.43404999999996	-108.13695000000001	-25.776850000000024	-119.1317499999999	-114.75805000000003	-108.38574999999997	-53.95485000000002	-116.54874999999993	-118.89895000000001	-114.85194999999999	-51.082250000000045	-113.66274999999996		-108.26585000000006	-117.05854999999997	-87.90904999999998	-0.14665000000002237	-120.15494999999999	-108.15434999999997	-120.15845000000007	-38.22214999999994	-49.12504999999999	-120.14875000000006	-90.52245000000005	-90.73214999999999	-117.12015000000008	-111.45344999999998	-119.18705	-119.91714999999999	-116.78664999999995	-115.98254999999995	-118.82894999999996	-110.12774999999999	-115.39515	-64.10645	-118.56025	-117.55145000000005	-91.89505000000003	-52.858850000000075	-117.67394999999999	-117.00395000000003	-102.82785000000001	-118.27355	-118.99934999999999	-117.74385000000007	-114.84604999999999	-115.86784999999998		-117.11904999999996
-117.18264999999997	-117.42565000000002	-87.44925	-0.1712500000000432	-116.42444999999998	-113.62365	-108.38174999999995	-48.13395000000003	-114.25114999999994	-118.78105	-114.07734999999997	-33.50815	-111.07634999999993		-108.18785000000003	-117.03904999999997	-83.48404999999997	-0.14314999999999145	-120.14805000000001	-103.10874999999993	-120.14925000000005	-38.199749999999995	-49.07534999999996	-120.14215000000002	-86.83675000000005	-90.71474999999998	-117.09905000000003	-110.55514999999997	-118.28224999999998	-116.72005000000001	-116.78124999999994	-115.96015	-116.49905000000001	-109.05124999999998	-114.89344999999997	-58.646950000000004	-118.53944999999999	-117.28135000000003	-89.94695000000002	-39.846550000000036	-117.14134999999999	-116.74195000000003	-102.78944999999999	-118.05624999999998	-118.98004999999995	-117.69925	-113.52785	-115.82864999999998		-116.86554999999998
-101.58124999999995	-117.40604999999994	-87.43305000000004	-0.1655499999999961	-116.39824999999996	-113.33024999999998	-108.37754999999999	-43.149050000000045	-113.11104999999998	-118.60825	-114.06245000000001	-20.13785000000007	-109.99764999999996		-88.83105000000006	-117.02964999999995	-82.45034999999996	-0.13904999999999745	-120.14184999999998	-103.09914999999995	-120.13535000000007	-29.84285	-49.045649999999966	-120.13495	-86.77325000000008	-90.69835	-116.68625000000009	-110.53305	-117.22215	-115.81235000000004	-116.76294999999993	-115.95114999999998	-115.06545	-100.69224999999994	-113.94964999999996	-58.635249999999985	-116.75214999999992	-117.26155000000006	-89.92665000000005	-36.37885000000006	-117.11985000000004	-115.35485	-102.30854999999997	-117.70524999999998	-118.96414999999996	-116.96965	-113.51215000000002	-110.08585		-116.84764999999999
-100.84154999999998	-117.14705000000004	-87.40585000000004	-0.15895000000000437	-113.9265499999999	-113.25055000000003	-108.37384999999995	-43.11805000000004	-112.30444999999997	-118.55324999999999	-113.87434999999999	-15.179450000000088	-109.97734999999994		-88.81695000000002	-117.00344999999993	-82.43754999999999	-0.13535000000001673	-120.13414999999998	-103.08594999999997	-120.12095000000005	-18.21455000000003	-48.925749999999994	-120.12465000000009	-77.99095000000005	-90.63484999999997	-115.61325	-108.47154999999998	-116.71654999999998	-115.05634999999995	-116.75694999999996	-115.18865	-115.05414999999999	-100.66674999999998	-113.93244999999996	-58.622450000000015	-112.94404999999995	-117.24235000000004	-86.12605000000002	-8.617650000000026	-115.96005000000002	-115.34475000000003	-102.19914999999997	-117.69374999999991	-117.20844999999997	-116.94315000000006	-111.54374999999999	-110.07544999999999		-116.15224999999998
-88.67755	-116.63895000000002	-87.38615000000004	-0.15305000000000746	-112.05885	-112.89515	-108.37014999999997	-29.623550000000023	-112.14224999999999	-118.47404999999998	-93.68684999999999	-15.163450000000012	-109.95204999999993		-87.09835000000004	-116.35394999999994	-82.38804999999996	-0.131149999999991	-120.12554999999998	-100.84454999999997	-120.10395000000005	-5.208750000000009	-32.35314999999997	-120.11554999999998	-77.59175000000005	-90.61584999999997	-115.26685000000009	-108.45655	-116.03825	-113.12225000000001	-116.74684999999994	-106.36464999999998	-109.05784999999997	-86.44324999999992	-112.72064999999998	-58.11295000000001	-112.92404999999997	-116.80555000000004	-75.11315000000002	-5.905050000000074	-114.89964999999995	-113.78845000000001	-102.17694999999998	-117.58414999999991	-116.99904999999995	-116.89025000000004	-111.25774999999999	-110.06734999999998		-116.13554999999997
-82.69034999999997	-116.62924999999996	-76.69565	-0.14835000000005039	-112.03964999999994	-111.28494999999998	-108.36664999999999	-25.494850000000042	-110.4356499999999	-118.46164999999996	-93.66884999999996	-6.858850000000075	-107.56784999999996		-69.17105000000004	-116.17094999999995	-82.37374999999997	-0.12545000000000073	-120.11715000000004	-97.87764999999996	-120.02905000000004	-5.197549999999978	-32.33605	-120.10335000000009	-77.20855000000006	-89.29104999999998	-115.25465000000008	-108.43705	-115.94605000000001	-109.87035000000003	-116.73174999999998	-102.17714999999998	-107.65805	-86.42784999999992	-112.21614999999997	-54.73455000000001	-101.45904999999993	-116.79665000000006	-75.08985000000007	-0.16275000000007367	-114.29764999999998	-113.43675000000002	-98.02445	-117.56184999999994	-110.35044999999997	-116.87405000000001	-111.24245000000002	-110.04775000000001		-115.41014999999999
-82.67714999999998	-116.61715000000004	-68.45384999999999	-0.1431500000000483	-111.9768499999999	-111.27674999999999	-108.36325	-25.348150000000032	-110.24664999999993	-118.35804999999999	-93.65154999999999	-6.097150000000056	-107.13654999999994		-60.53615000000002	-115.81964999999991	-77.81694999999996	-0.1198500000000422	-120.10784999999998	-97.84504999999996	-114.55725000000007	-0.027050000000031105	-32.31405000000001	-120.02955000000009	-77.15335000000005	-89.28114999999997	-115.22485000000006	-107.42874999999998	-113.85545000000002	-109.78504999999996	-116.51774999999998	-100.65644999999995	-99.68414999999999	-79.09904999999992	-112.14624999999995	-54.711749999999995	-101.42615	-116.78665000000007	-74.62045000000006	-0.1539500000000089	-110.96244999999999	-113.41415	-98.01035000000002	-117.40824999999995	-109.82164999999998	-116.48435000000006	-111.20184999999998	-110.04095000000001		-115.39874999999995
-78.23304999999999	-116.60405000000003	-62.41335000000004	-0.13785000000001446	-108.05034999999998	-111.26454999999999	-108.35985	-25.291950000000043	-108.59124999999995	-118.17345	-93.29924999999997	-6.052850000000035	-106.88934999999992		-59.94595000000004	-115.79904999999997	-77.02324999999996	-0.11435000000000173	-120.09394999999995	-97.82904999999994	-114.53925000000004	-0.010449999999991633	-32.283950000000004	-120.0109500000001	-76.87675000000007	-89.27144999999996	-114.81005000000005	-107.15215	-113.84345000000002	-107.40404999999998	-116.51004999999998	-98.75565	-97.45324999999997	-79.06364999999994	-112.09234999999995	-54.05754999999999	-97.6140499999999	-116.77855000000005	-70.15205000000003	-0.09795000000008258	-110.64864999999998	-112.77905000000004	-97.58305000000001	-117.36144999999999	-109.11274999999995	-116.23964999999998	-109.41985	-109.05905000000001		-115.38514999999995
-78.21904999999998	-116.47074999999995	-60.41225000000003	-0.13185000000004266	-105.86914999999999	-111.24844999999999	-108.35624999999999	-18.737850000000037	-106.54824999999994	-118.07364999999999	-92.23964999999998	-4.423550000000091	-102.42814999999996		-59.93245000000002	-115.7902499999999	-54.32684999999998	-0.10855000000003656	-120.08254999999997	-96.96374999999995	-114.52525000000003	0.02465000000006512	-32.24804999999998	-119.17135000000007	-72.84655000000004	-89.26034999999996	-114.78865000000008	-107.13405	-113.38774999999998	-103.13175000000001	-116.36884999999995	-97.25994999999995	-94.51135	-65.92034999999998	-111.82284999999996	-50.87774999999999	-67.48384999999996	-116.34005000000008	-70.09465000000006	-0.08565000000010059	-108.19634999999994	-112.76635000000005	-97.01405	-117.35294999999996	-109.10104999999999	-115.96195	-109.39485000000002	-109.05025		-115.37404999999995
-76.44334999999995	-116.13464999999997	-56.02535	-0.12475000000000591	-102.96684999999991	-110.04595	-108.35215	-15.63375000000002	-106.53374999999994	-118.06524999999999	-91.05795	-3.0745500000000447	-102.33984999999996		-51.88065000000006	-115.20224999999994	-54.30885000000001	-0.10005000000001019	-118.87125000000003	-96.95334999999994	-111.84475000000003	48.81804999999997	-27.315349999999967	-118.98935000000006	-72.18545000000006	-89.24894999999998	-113.47075000000007	-107.11224999999996	-111.94245000000001	-100.80735000000004	-115.95564999999993	-90.80084999999997	-82.62104999999997	-65.91054999999994	-111.32214999999997	-43.35235	-56.118349999999964	-115.99145000000004	-69.85885000000002	-0.07905000000005202	-104.62035000000003	-112.75485000000003	-96.15265	-117.34364999999991	-108.03424999999999	-115.86895000000004	-99.67295000000001	-109.04214999999999		-115.28625
-76.41845	-116.11974999999995	-56.00905	-0.1169500000000312	-102.95224999999994	-109.73874999999998	-108.34814999999998	-3.5757500000000277	-106.48524999999995	-117.67654999999996	-90.86244999999997	-3.0572500000000673	-102.32594999999992		-47.09465000000006	-115.18894999999998	-54.28814999999997	-0.09305000000000518	-109.82534999999996	-95.52224999999993	-106.01945000000006	48.85355000000004	-27.266050000000007	-118.97915	-71.94705000000005	-79.04584999999997	-113.46025000000009	-105.81754999999998	-111.92255	-100.79665	-115.40184999999997	-89.64504999999997	-82.61275	-65.88535000000002	-111.26704999999998	-27.61975000000001	-55.34024999999997	-115.15425000000005	-67.95645000000002	-0.07095000000003893	-104.61185	-112.19105000000002	-95.90555	-117.31954999999994	-108.01824999999997	-115.16755	-99.66014999999999	-108.96575000000001		-114.78654999999998
-74.27785	-115.58195	-55.99535000000003	-0.10955000000001291	-102.9374499999999	-109.72565000000003	-108.34355	-3.121050000000025	-106.13844999999992	-117.66814999999997	-89.95474999999999	-1.8299500000000535	-100.06504999999993		-40.89385000000004	-114.98844999999994	-53.86165	-0.08334999999999582	-109.66634999999997	-95.37614999999994	-106.00565000000006	54.27615000000003	-27.208649999999977	-118.87395000000004	-71.62795000000006	-79.03184999999996	-112.40835000000004	-103.47825	-111.19175000000001	-98.20065	-115.38794999999993	-80.96364999999997	-82.60584999999998	-61.26035000000002	-110.86424999999997	-27.605549999999994	-55.28174999999999	-114.53965000000005	-67.91705000000002	-0.06055000000003474	-104.59955000000002	-109.82645000000002	-95.88195000000002	-117.00794999999994	-104.65734999999995	-114.70075000000008	-99.01425	-106.87344999999999		-114.77214999999995
-73.24934999999999	-114.89734999999996	-55.43675000000002	-0.10095000000001164	-100.81914999999992	-109.39965000000001	-108.33894999999995	-0.14485000000001946	-106.12444999999991	-117.53294999999997	-89.92484999999999	-0.5809500000000298	-100.02234999999996		-38.50105000000002	-114.97434999999996	-51.32544999999999	-0.004050000000006548	-105.85555	-91.74824999999993	-105.99135000000007	56.428750000000036	-9.597249999999974	-118.7319500000001	-71.46235000000007	-73.19934999999998	-112.16045000000008	-103.40594999999996	-111.18115	-98.17605000000003	-115.37964999999997	-77.21804999999995	-82.59915000000001	-46.87564999999995	-110.82774999999998	-27.592649999999992	-55.25954999999999	-113.77215000000007	-67.89235000000002	42.66474999999991	-95.83425	-109.81585000000001	-95.86804999999998	-116.93904999999995	-104.32914999999997	-114.68005000000005	-98.69454999999999	-106.85555		-112.20414999999997
-73.23685	-114.82894999999996	-53.620750000000044	-0.09165000000001555	-99.68184999999994	-109.38774999999998	-108.33324999999996	-0.13255000000003747	-105.06784999999991	-117.42054999999999	-89.91275000000002	-0.15385000000003402	-98.82684999999992		-32.53485000000006	-114.1190499999999	-51.31594999999999	1.2615499999999997	-105.64935000000003	-91.73944999999992	-105.98125000000005	90.64855	-9.582850000000008	-118.34905000000003	-71.34295000000003	-73.19144999999997	-112.15215	-103.39285000000001	-110.38254999999998	-97.47545000000002	-115.37324999999993	-75.13914999999997	-78.30905000000001	-46.85534999999993	-110.79755	-27.559750000000008	-55.07664999999997	-113.42705000000007	-65.15365000000003	49.008749999999964	-94.91165000000001	-109.80865	-93.49034999999998	-116.4573499999999	-104.31164999999999	-114.50075000000004	-88.03264999999999	-106.72854999999998		-108.59974999999997
-40.95504999999997	-114.81094999999993	-51.83575000000002	-0.03605000000004566	-93.00495000000001	-109.37465000000003	-108.32724999999999	-0.1261500000000524	-102.26734999999996	-117.41404999999997	-85.32034999999996	-0.1319500000000744	-98.81434999999993		-32.52285000000006	-113.47914999999989	-50.78235000000001	8.916249999999991	-103.66044999999997	-91.72384999999997	-100.61165000000005	90.68975	-9.554049999999961	-118.12085000000002	-68.56295000000006	-73.18484999999998	-112.12155000000007	-100.98604999999998	-110.34244999999999	-97.23445000000004	-115.36504999999994	-72.45174999999995	-78.29825	-27.38244999999995	-110.78174999999999	-23.253949999999975	-51.511750000000006	-112.97875000000005	-65.13825000000003	49.030149999999935	-94.64485000000002	-109.79895000000005	-85.88855000000001	-116.43494999999996	-104.28854999999999	-114.47945000000004	-88.02345000000003	-106.71794999999997		-108.58974999999998
-35.78254999999996	-114.79745000000003	-51.81745000000001	-0.0077500000000441105	-92.47614999999996	-108.61115000000001	-108.32074999999998	-0.11755000000005111	-102.22974999999997	-117.27184999999997	-76.77884999999998	-0.1157500000000482	-92.83714999999995		-28.71595000000002	-113.46434999999997	-49.586149999999975	13.555649999999957	-103.61924999999997	-90.67554999999993	-100.57615000000004	99.23905000000002	-9.488549999999975	-115.47065000000009	-68.54395000000005	-73.17204999999996	-109.95635000000004	-100.95074999999997	-110.16685000000001	-97.22574999999995	-114.89614999999998	-71.23204999999996	-78.28395	-0.16774999999995543	-109.16344999999995	-23.242849999999976	-50.287649999999985	-112.92815000000007	-64.78435000000002	49.04454999999996	-94.24365	-109.77955000000003	-83.25864999999999	-116.4238499999999	-96.29214999999999	-114.45855000000006	-88.00844999999998	-104.35435000000001		-108.58114999999998
-35.76065	-114.50665000000004	-51.80155000000002	0.0021499999999718966	-85.40715	-108.60055	-108.31564999999995	-0.11035000000003947	-100.4075499999999	-117.25734999999997	-76.68495000000001	-0.10805000000004839	-92.82894999999996		-28.69975000000005	-113.06705	-42.96645000000001	15.615250000000003	-94.43844999999999	-90.66334999999992	-100.12485000000004	99.27724999999998	-0.1351500000000101	-115.42605000000003	-68.19485000000003	-71.51454999999999	-109.03955000000008	-100.58484999999996	-110.14305000000002	-96.56394999999998	-114.88834999999995	-71.21924999999999	-78.26985000000002	-0.1581499999999778	-108.36404999999996	-18.93394999999998	-50.26514999999995	-112.04215000000005	-61.21535000000006	74.16264999999999	-92.40174999999999	-108.85645000000005	-81.58535	-115.50184999999999	-89.31264999999996	-114.12645000000009	-87.91845	-98.04705000000001		-108.54434999999995
-35.74044999999995	-113.70314999999994	-51.77025000000003	0.9635499999999979	-84.09394999999995	-108.59035	-108.30854999999997	-0.10325000000000273	-100.38954999999999	-116.92845	-76.66365000000002	-0.10125000000005002	-84.10084999999992		-19.118750000000034	-112.78414999999995	-35.02434999999997	15.627949999999998	-89.88265000000001	-90.64774999999997	-97.86745000000008		-0.03774999999995998	-115.25535000000002	-66.38025000000005	-71.49644999999998	-109.02275000000009	-99.35694999999998	-110.12115	-93.76225	-114.88174999999995	-62.819249999999954	-78.25434999999999	-0.14924999999993815	-108.20554999999996	-18.907449999999983	-49.21294999999998	-111.90365000000008	-57.11565000000002	78.66174999999998	-92.39044999999999	-108.83995000000004	-77.73084999999998	-114.49374999999998	-88.15164999999996	-114.11284999999998	-84.97444999999999	-98.04165		-108.52844999999996
-33.79424999999998	-113.65155000000004	-49.98394999999999	5.813049999999976	-83.89855	-106.50455	-108.30345	-0.09625000000005457	-100.35264999999993	-116.92075	-76.64774999999997	-0.08805000000006658	-70.20334999999994		-10.565250000000049	-112.76495	-30.47184999999996	15.642949999999985	-86.61955	-90.63624999999996	-97.83845000000002		-0.025149999999996453	-114.80295000000001	-65.62275000000005	-71.43525	-108.21705000000009	-99.20324999999997	-110.09994999999998	-92.18555000000003	-114.86484999999993	-59.03784999999999	-77.13304999999997	-0.1382499999999709	-108.00494999999995	-1.1000500000000102	-44.091549999999984	-109.52435000000008	-54.985550000000046		-92.36095	-108.82735000000002	-77.72375	-114.17314999999996	-88.07905	-114.01335000000006	-84.96424999999999	-98.03564999999998		-108.13554999999997
-19.452049999999986	-113.03604999999993	-49.967250000000035	5.832149999999956	-79.97505000000001	-106.48955000000001	-108.29954999999995	-0.0895500000000311	-98.47134999999992	-116.82624999999996	-73.81295	-0.0796500000000151	-70.18744999999996		-10.547050000000013	-112.6711499999999	-15.888949999999966	38.29235	-86.60175000000004	-90.62364999999994	-97.77205000000004		0.039750000000026375	-114.79165	-63.978450000000066	-71.40724999999998	-107.61085000000003	-98.56615	-109.25734999999997	-91.57344999999998	-114.85164999999995	-55.781949999999995	-69.72985	-0.13114999999993415	-107.10774999999995	-1.0871500000000083	-41.6643499999999	-107.43465000000003	-54.97185000000002		-90.09085000000005	-107.97575	-77.46015	-114.15265	-82.27254999999997	-113.99745000000007	-84.95094999999998	-98.02814999999998		-108.11734999999999
-19.43795	-113.02575000000002	-46.75065000000001	24.602949999999964	-75.36005	-106.33695	-108.29624999999999	-0.08135000000004311	-97.47334999999998	-116.81534999999997	-71.45805000000001	-0.06815000000005966	-70.04744999999997		-10.522050000000036	-112.6507499999999	-15.874149999999986	61.65764999999999	-85.61824999999999	-90.57934999999992	-97.76015000000007		0.07025000000004411	-114.77945		-70.43674999999996	-107.27915000000007	-98.55505	-108.24574999999999	-91.55454999999995	-114.03644999999995	-55.16874999999999	-69.67815000000002	-0.12225000000000819	-106.98064999999997	-0.17205000000001291	-41.6489499999999	-103.37835000000007	-54.20475000000005		-88.81465000000003	-107.20225000000005	-76.86484999999999	-113.60424999999998	-81.61724999999996	-113.68885	-77.38074999999998	-97.95934999999997		-106.31984999999997
-6.53064999999998	-112.67034999999998	-46.73855000000003	65.83175	-71.3006499999999	-103.16475000000003		-0.07325000000003001	-96.19835	-116.79904999999997	-71.44835	-0.026749999999992724	-69.04124999999993		-2.7329500000000166	-112.02734999999996	-15.77434999999997	61.66654999999997	-81.56565	-87.99764999999996	-97.67195000000004		19.656450000000007	-114.4108500000001		-70.42845	-106.94875000000002	-98.26914999999997	-108.14215000000002	-89.49905000000001	-114.00864999999993	-53.27124999999995	-56.96764999999999	-0.11275000000000546	-106.01225	-0.16575000000000273	-14.41904999999997	-101.36675000000008	-52.05785000000003		-86.54245000000003	-107.19245000000001	-76.77965	-113.58364999999992	-79.20594999999997	-113.36374999999998	-77.35145	-94.36764999999997		-106.24044999999995
-3.9116500000000087	-112.35424999999998	-46.72354999999999	65.85735	-71.28544999999997	-103.14125000000001		-0.0574500000000171	-94.93574999999998	-116.78064999999998	-68.02494999999999	-0.01555000000007567	-69.01934999999997		-0.16925000000003365	-112.00304999999992	-5.740250000000003	102.66755	-81.54115000000002	-83.97904999999997	-87.96635000000003		39.86525	-114.40245000000004		-70.40054999999995	-106.93135000000007	-96.65445	-108.10485	-89.49104999999997	-113.39984999999996	-53.25295	-56.94954999999999	-0.10554999999999382	-104.28035	-0.1585499999999911	-6.977549999999951	-99.59385000000003	-52.005850000000066		-86.53174999999999	-107.18415000000005	-75.31585000000001	-112.91324999999995	-72.74274999999994	-113.09725000000003	-77.28294999999997	-94.35924999999997		-104.69454999999999
-3.863149999999962	-112.34164999999996	-46.70345000000003	65.87324999999998	-71.2612499999999	-103.09975000000003		-0.002250000000003638	-93.38315	-116.76324999999997	-64.83215000000001	-0.009549999999990177	-68.98364999999995		-0.16285000000004857	-111.47164999999995	-1.2730499999999552	112.14765	-81.52964999999995	-83.96954999999997	-87.94925000000006		39.87575000000004	-114.39085		-69.78985	-105.54795000000001	-96.63765000000001	-106.39465000000001	-89.45254999999997	-113.27404999999993	-52.18244999999996	-56.88495	-0.09434999999996307	-104.06385	-0.15204999999997426	-3.6618499999999585	-99.57745000000006	-50.856850000000065		-86.51975000000004	-107.17555000000004	-75.25635	-112.90224999999998	-72.72824999999995	-113.07614999999998	-75.19885	-94.35325		-104.67624999999998
-0.17544999999995525	-111.47014999999999	-45.37094999999999	69.96695	-69.16075000000001	-101.81484999999998		0.015750000000025466	-92.22064999999998	-116.75014999999996	-64.80635000000001	-0.00035000000002582965	-68.97664999999995		-0.15725000000009004	-111.44054999999992	-1.2512499999999704		-79.16115000000002	-83.95724999999993	-87.90975000000003		39.88595000000004	-112.99965000000009		-69.75905	-105.53065000000004	-95.98854999999998	-106.35415	-84.69624999999996	-113.26814999999993	-47.56054999999998	-37.37885	-0.08114999999997963	-103.35735	-0.143950000000018	-0.16764999999998054	-98.17375000000004	-43.03485000000006		-85.81375000000003	-106.47025000000002	-74.51425	-112.89104999999995	-72.66074999999995	-112.5965500000001	-72.88605000000001	-94.34355		-100.29524999999995
-0.16904999999997017	-109.77634999999998	-39.592750000000024	69.97924999999998	-69.14765	-101.78725000000003		0.029850000000010368	-92.20134999999993	-116.69484999999997	-61.110450000000014	0.011849999999981264	-68.16714999999994		-0.15105000000005475	-111.42755	-0.17604999999997517		-78.34984999999995	-83.94324999999992	-79.96805000000006		39.90155000000004	-112.46035000000006		-69.74444999999997	-105.50965000000008	-95.45914999999997	-105.87394999999998	-83.36744999999996	-113.26234999999997	-47.53494999999998	-34.20394999999996	-0.06734999999991942	-102.47504999999995	-0.13745000000000118	-0.1606499999999187	-95.49055000000004	-36.934150000000045		-85.79785000000004	-106.44735000000003	-72.28165000000001	-112.8767499999999	-65.22004999999996	-112.30445000000009	-72.87594999999999	-92.70974999999999		-100.28754999999995
-0.1622499999999718	-109.76014999999995	-38.15375	118.18885	-69.10494999999992	-97.91555		1.7990499999999656	-91.52294999999992	-116.49584999999996	-59.85145	0.07844999999997526	-68.09244999999993		-0.1442500000000564	-111.40535	-0.17124999999998636		-78.33785	-83.89724999999993	-79.94175000000007		39.951250000000016	-112.44035000000008		-69.71754999999996	-103.79185000000007	-95.43404999999996	-105.58245	-80.50545	-113.24834999999996	-45.999049999999954	-34.18104999999997	-0.04894999999999072	-100.54384999999996	-0.1310500000000161	-0.15384999999992033	-94.22295000000008	-29.072850000000017		-85.36225000000002	-105.91525000000001	-72.27305000000001	-112.24844999999993	-65.20014999999995	-112.28475000000003	-70.33494999999999	-92.64754999999997		-99.65544999999997
-0.15504999999996016	-109.75144999999998	-38.062250000000006		-68.84274999999991	-97.51094999999998		6.502949999999942	-91.48744999999997	-116.41575	-59.81964999999997	4.8890499999999975	-67.21904999999992		-0.13935000000003583	-110.99124999999992	-0.16584999999997763		-77.74985000000004	-81.42014999999992	-79.92725000000007		40.04145	-111.7233500000001		-59.700549999999964	-101.65055000000007	-95.41534999999999	-105.28174999999999	-80.49694999999997	-113.23634999999996	-43.73304999999999	-34.16194999999999	-0.010350000000016735	-99.83695	-0.1252499999999941	-0.1465499999999338	-91.58795000000003	-23.216950000000054		-85.33995000000004	-105.90165000000002	-70.78634999999997	-111.92334999999991	-64.54724999999996	-112.27314999999999	-70.28744999999998	-91.02965		-99.63864999999998
-0.14774999999997362	-109.73604999999998	-35.879549999999995		-67.65514999999994	-97.48835000000003		6.671249999999986	-90.38315	-116.25344999999999	-58.66134999999997	4.91784999999993	-65.23144999999994		-0.13435000000004038	-110.27224999999999	-0.16134999999997035		-73.08354999999995	-81.40664999999996	-78.68915000000004		46.88325000000003	-111.69815000000006		-59.69184999999999	-100.45845000000008	-95.03014999999999	-103.15415000000002	-78.23355000000004	-113.21344999999997	-42.972249999999974	-34.142349999999965	0.25015000000007603	-99.75744999999995	-0.10325000000000273	-0.13474999999993997	-91.48895000000005	-16.996650000000045		-84.43124999999998	-105.57005000000004	-68.64914999999996	-111.55814999999996	-64.52324999999996	-112.20045000000005	-70.12115	-88.89875		-99.62764999999996
-0.14265000000000327	-109.59915000000001	-35.858450000000005		-67.06304999999998	-96.10854999999998		8.360349999999926	-89.66084999999998	-116.22895	-56.87705	7.168549999999982	-65.22024999999996		-0.12864999999999327	-110.08084999999994	-0.15654999999998154		-70.53084999999999	-71.09284999999994	-78.65335000000005		46.89715000000001	-111.34135000000003		-57.47264999999999	-99.59115000000008	-93.20634999999999	-103.14294999999998	-78.21865000000003	-112.56394999999998	-42.94764999999995	-34.130150000000015	0.7372500000000173	-99.73864999999995	-0.09325000000001182	-0.12944999999990614	-88.43215000000004	-14.58385000000004		-84.36914999999999	-105.52405000000005	-66.42064999999997	-111.08584999999994	-64.50214999999997	-111.89445	-65.32254999999998	-88.89094999999998		-95.46774999999997
-0.1360499999999547	-109.57884999999999	-35.808550000000025		-67.04935	-96.09975000000003		8.807050000000004	-89.6439499999999	-116.10575	-55.97784999999999	7.19074999999998	-62.32364999999993		-0.12144999999998163	-110.06885	-0.1523499999999558		-68.13985000000002	-66.56134999999995	-76.62355000000002		46.90835000000004	-110.14205000000004		-57.45984999999996	-98.9638500000001	-91.67154999999997	-103.12894999999997	-74.42444999999998	-112.55604999999997	-42.26464999999996	-18.482249999999965	1.0684499999999844	-97.53254999999996	-0.07735000000002401	-0.12394999999992251	-88.39875000000006	-9.434450000000027		-80.82515000000001	-104.86415000000005	-66.30174999999997	-111.07335	-64.47064999999998	-111.88265000000001	-62.32125000000002	-88.82414999999997		-95.43095
-0.12905000000000655	-108.81375000000003	-34.01245		-64.48654999999997	-96.01974999999999		20.38334999999995	-89.63135	-116.09384999999997	-51.71934999999996	10.111349999999902	-55.58644999999996		-0.10045000000002346	-110.04154999999992	-0.14794999999998026		-65.47444999999993	-66.51104999999995	-72.34645000000006		46.930150000000026	-108.92265000000009		-56.14425	-98.44355000000007	-89.81405000000001	-103.11065000000002	-68.14424999999994	-112.23654999999997	-31.71334999999999	-18.47494999999998	1.8726500000000215	-97.50934999999998	-0.06605000000001837	-0.11854999999991378	-87.41875000000005	-9.41175000000004		-80.76405	-104.26925	-65.86144999999999	-110.89184999999998	-64.23415	-111.68275000000006	-58.353049999999996	-81.52474999999998		-92.95514999999995
-0.12234999999998308	-108.79705000000001	-33.18504999999999		-64.46654999999998	-94.15115000000003		20.42165	-89.23104999999998	-116.08634999999998	-51.26445000000001	13.106949999999983	-55.56694999999996		-0.0675499999999829	-109.72624999999994	-0.1433499999999981		-65.34124999999995	-66.44704999999993	-72.33755000000008		46.949550000000045	-108.91025000000002		-56.13354999999996	-98.40955000000008	-89.32324999999997	-102.32835	-67.87234999999998	-112.22904999999997	-29.99124999999998	-7.107950000000017	4.054650000000038	-97.49404999999996	-0.006050000000016098	-0.11134999999990214	-87.39945000000006	-3.5868500000000267		-80.75365	-104.24845000000005	-65.21055000000001	-110.85844999999995	-63.471649999999954	-111.39445	-58.33855	-81.51884999999999		-92.94394999999997
-0.11455000000000837	-108.77265	-33.15165000000002		-64.45004999999992	-94.13785000000001		20.434750000000008	-87.56404999999995	-116.07684999999998	-51.25585000000001	25.215049999999906	-55.53064999999992		-0.01925000000005639	-109.7150499999999	-0.13884999999999081		-64.36464999999998	-63.70924999999994	-69.08315000000005		51.11225000000002	-108.87684999999999		-56.11854999999997	-97.81205	-89.11975000000001	-101.01665000000003	-67.85974999999996	-111.73384999999996	-29.96554999999995	-3.9364499999999794	4.081950000000006	-97.11165	0.046449999999993	-0.10415000000000418	-79.63815000000005	-3.5437500000000455		-80.74365	-103.95005000000003	-65.19774999999998	-110.56014999999991	-62.90674999999999	-111.36835000000008	-58.32285000000002	-81.51085		-92.93414999999999
-0.1038499999999658	-108.75395000000003	-21.95795000000004		-64.42914999999994	-90.65165000000002		20.677249999999958	-87.53044999999997	-116.05494999999996	-51.24374999999998	26.253949999999918	-49.70874999999995		-0.010950000000093496	-109.7064499999999	-0.13384999999999536		-63.14025000000004	-61.88624999999996	-63.896250000000066		51.120150000000024	-108.27525000000003		-56.093050000000005	-97.79155000000003	-88.93435	-99.82515000000001	-66.36564999999996	-111.72344999999996	-29.41674999999998	-3.9169499999999857	4.722150000000056	-97.10114999999996	0.8158500000000117	-0.0959499999999025	-79.60015000000004	-1.812750000000051		-76.21844999999996	-102.30725000000001	-62.36635000000001	-110.45034999999996	-62.488249999999994	-111.12365	-58.31065000000001	-81.50335000000001		-91.40625
-0.08884999999997945	-107.43994999999995	-21.94475		-61.74254999999994	-90.64035000000001		23.328250000000025	-86.77654999999993	-116.04064999999997	-44.79374999999999	33.91204999999991	-49.63334999999995		-0.0006500000000642103	-109.48644999999999	-0.12905000000000655		-62.55364999999995	-42.481049999999925	-59.01415000000003		51.12915000000004	-108.24335000000008		-48.88544999999999	-97.54595000000006	-88.73534999999998	-99.81155000000001	-65.07605000000001	-111.15574999999995	-28.37994999999995	0.36045000000001437	4.734649999999988	-97.09234999999995	1.4515499999999975	-0.08434999999997217	-79.57145000000008	-0.7613499999999931		-74.37675000000002	-102.29725000000002	-61.10764999999998	-110.42924999999991	-61.71304999999995	-110.95075000000008	-52.41365000000002	-81.49354999999997		-91.39704999999998
-0.0776499999999487	-107.40125	-21.932950000000005		-61.71954999999991	-89.44614999999999		23.97104999999999	-86.72634999999991	-115.94945000000001	-41.64805000000001	33.921249999999986	-49.617149999999924		0.009249999999951797	-108.13294999999994	-0.12464999999997417		-58.57544999999993	-42.46654999999993	-58.99555000000004		51.143550000000005	-108.06335000000001		-45.24924999999996	-97.52535	-88.52215000000001	-98.96735000000001	-65.06534999999997	-111.12944999999996	-24.726949999999988	0.37504999999998745	4.75324999999998	-96.63954999999999	1.4696500000000015	-0.06534999999996671	-77.48615000000007	-0.5537500000000364		-73.90305000000001	-102.27005000000003	-61.08555000000001	-110.14495	-61.57164999999998	-110.94155	-52.39085	-81.48595		-88.10594999999995
-0.06794999999999618	-107.38345000000004	-21.92054999999999		-57.98854999999992	-88.26515		24.251949999999965	-86.70774999999992	-115.71454999999997	-38.46395000000001	34.30374999999992	-48.19044999999994		0.9887499999999818	-108.12014999999997	-0.11934999999999718		-51.15274999999997	-42.42524999999995	-51.54185000000007		51.22075000000001	-108.02955000000009		-45.23524999999995	-96.77835000000005	-88.15915000000001	-98.86784999999998	-63.24734999999998	-111.10054999999994	-24.704349999999977	0.396349999999984	15.901950000000056	-95.89014999999995	1.687849999999969	-0.05014999999991687	-77.29265000000004	1.5810500000000047		-73.86355000000003	-101.86605000000003	-61.06824999999998	-110.13434999999993	-61.44414999999998	-110.89965000000007	-52.382949999999994	-76.00855000000001		-88.06824999999998
-0.059149999999931424	-106.85834999999997	-19.74815000000001		-56.2653499999999	-88.25115		28.72264999999993	-84.97574999999995	-115.63464999999997	-38.43315000000001	36.821249999999964	-46.51624999999996		7.138049999999907	-107.62304999999992	-0.11394999999998845		-40.878349999999955	-42.410549999999944	-49.70345000000003		54.50075000000004	-107.32915000000003		-45.20245	-96.76345000000003	-87.50844999999998	-97.04124999999999	-62.583349999999996	-110.92794999999995	-20.45814999999999	0.4369500000000244	21.628649999999993	-94.90794999999997	2.409850000000006	-0.03434999999990396	-76.89855000000006	3.033649999999966		-72.39025000000004	-101.12615000000005	-55.33695	-109.7979499999999	-61.407249999999976	-110.44505000000004	-52.354949999999974	-69.90165000000002		-88.04594999999995
-0.04584999999997308	-106.84955000000002	-19.734550000000013		-54.10424999999998	-87.45884999999998		28.734950000000026	-84.1611499999999	-115.62254999999999	-37.118949999999984	36.836149999999975	-46.45844999999997		8.808449999999993	-107.37504999999999	-0.10714999999999009		-40.32925	-38.567249999999945	-49.479850000000056		54.51044999999999	-106.60284999999999		-45.18444999999997	-95.66515000000004	-87.20245	-97.02915000000002	-62.564750000000004	-110.91794999999996	-17.970349999999996	9.183449999999993	29.001750000000015	-94.89024999999998	5.423349999999971	-0.02154999999993379	-76.87475000000006	3.3810499999999593		-71.33304999999996	-100.71335000000005	-54.88774999999998	-109.7834499999999	-61.178949999999986	-110.43125000000009	-46.776250000000005	-69.89055000000002		-88.03154999999998
-0.03784999999993488	-105.50985000000003	-19.71905000000004		-50.221149999999966	-87.44675000000001		29.295749999999998	-82.7671499999999	-115.61025000000001	-37.104949999999974	39.74234999999999	-38.33544999999992		8.820449999999937	-105.84724999999992	-0.10114999999996144		-40.31065000000001	-38.54994999999997	-49.45005000000003		54.52025000000003	-106.24475000000007		-45.16194999999999	-95.64655000000005	-87.18764999999996	-95.17394999999999	-60.74585000000002	-109.69254999999998	-17.042949999999962	9.201649999999972	29.021749999999997	-94.63065	7.156349999999975	-0.013949999999908869	-71.46625000000006	5.628649999999993		-66.87704999999994	-100.34445000000005	-50.61385000000001	-109.06615	-60.800449999999955	-109.95525000000009	-46.76724999999999	-69.88035000000002		-74.96105
-0.004050000000006548	-105.46735000000001	-9.317250000000001		-49.59314999999992	-86.56484999999998		29.82974999999999	-82.05604999999991	-115.57024999999999	-35.79095000000001	45.843849999999975	-38.29114999999996		11.416650000000004	-105.81674999999996	-0.09524999999996453		-40.295150000000035	-38.53814999999997	-41.276350000000036		54.53815000000003	-104.87774999999999		-45.111850000000004	-95.44265000000007	-85.12054999999998	-95.16365000000002	-60.73474999999996	-109.67814999999996	-14.359649999999988	28.349550000000022	39.32695000000001	-94.61674999999997	7.74694999999997	-0.004050000000006548	-71.45665000000008	5.776649999999904		-66.86384999999996	-97.40375	-50.58765	-109.0438499999999	-60.21674999999999	-109.32204999999999	-46.748350000000016	-69.87045		-74.94994999999994
0.05785000000003038	-105.43574999999998	-9.217849999999999		-49.57624999999996	-86.55185		29.871849999999995	-79.77924999999993	-115.55365	-35.249149999999986	45.89704999999992	-37.03264999999993		11.43044999999995	-105.52744999999993	-0.09004999999996244		-40.285349999999994	-38.529249999999934	-41.26095000000004		54.55445000000003	-104.86355000000003		-41.56894999999997	-95.07135000000005	-85.06635	-95.14864999999998	-58.22574999999995	-109.27874999999995	-14.345449999999971	36.84895000000006	47.07135000000005	-93.31115	8.847649999999987	0.027050000000031105	-65.15255000000008	5.819949999999949		-58.680349999999976	-97.21335000000005	-47.87925000000001	-107.86685	-60.097549999999956	-109.30995000000007	-39.03834999999998	-69.85854999999998		-74.93844999999999
1.247349999999983	-103.46674999999993	-6.717550000000017		-48.873249999999985	-86.30445000000003		30.101249999999936	-79.0049499999999	-115.51544999999999	-33.83004999999997	47.6806499999999	-37.018749999999955		11.43954999999994	-105.49324999999999	-0.08445000000000391		-40.27094999999997	-38.50924999999995	-38.19485000000003		56.854750000000024	-104.84955000000002		-41.553949999999986	-93.17815000000007	-84.25414999999998	-95.13754999999998	-57.635850000000005	-109.02974999999998	-14.33314999999999	36.870250000000055	47.12755000000004	-93.30374999999998	8.884650000000022	0.049150000000054206	-65.13825000000008	10.004050000000007		-56.64255000000003	-96.55785000000003	-47.73525000000001	-107.85154999999997	-58.58644999999996	-109.10635000000002	-39.01355000000001	-69.84674999999999		-74.76674999999994
1.2603500000000167	-103.44375000000002	-0.17565000000001874		-48.85714999999993	-83.27595000000002		30.11315000000002	-78.36744999999996	-115.24854999999997	-33.18684999999999	47.701349999999934	-37.008149999999944		11.450249999999983	-105.34714999999994	-0.07425000000000637		-35.707649999999944	-38.48844999999994	-37.304950000000076		56.865350000000035	-104.10705000000007		-41.54294999999996	-92.1608500000001	-84.24095	-95.12265000000002	-57.62315000000001	-108.17324999999994	-10.679849999999988	37.03665000000001	52.30124999999998	-93.29424999999998	9.726850000000013	0.1522500000000946	-65.11205000000007	10.078649999999925		-54.310449999999946	-93.96245000000005	-45.970950000000016	-107.67624999999998	-58.56834999999995	-108.94185000000004	-38.98165	-67.01344999999998		-70.01925
3.298650000000066	-103.42674999999997	-0.17095000000000482		-43.341549999999984	-83.22215		30.29404999999997	-78.3491499999999	-115.15844999999996	-33.17824999999999	50.98804999999993	-36.927449999999965		16.625850000000014	-104.99054999999998	-0.06214999999997417		-35.69505000000004	-33.70104999999995	-37.20595000000003		56.87575000000004	-104.10085000000004		-37.05754999999999	-91.78375000000005	-83.53845000000001	-93.05865	-57.60085000000004	-108.15934999999996	-10.65644999999995	37.04724999999996	86.71815000000004	-92.64724999999999	9.738749999999982	0.24045000000000982	-59.89115000000004	16.923849999999902		-53.96844999999996	-93.47885000000002	-43.26465000000002	-107.08434999999997	-58.404349999999965	-108.85045000000002	-38.379849999999976	-66.71974999999998		-70.00654999999995
3.3207499999999754	-103.41565000000003	-0.16655000000002929		-43.31434999999999	-72.89204999999998		31.882150000000024	-78.20914999999991	-115.01914999999997	-29.597649999999987	56.40414999999996	-34.857249999999965		16.645549999999957	-104.23934999999994	-0.05424999999996771		-35.14115000000004	-33.68664999999993	-33.56415000000004		56.887850000000014	-104.09295000000009		-37.03895	-91.75605000000007	-83.34825000000001	-93.04655000000002	-57.58924999999999	-108.13654999999994	-9.71614999999997	37.066749999999956	86.73515000000009	-92.59384999999997	9.751449999999977	0.2567500000000109	-57.78505000000007	16.942849999999908		-50.95905000000005	-93.46085000000005	-32.59575000000001	-107.07234999999991	-58.24174999999997	-108.35235	-19.00614999999999	-66.62745000000001		-69.99374999999998
3.3650499999999965	-103.40655000000004	-0.16295000000002346		-43.276449999999954	-71.97075000000001		32.37684999999999	-76.62815	-114.84485000000001	-29.578049999999962	56.41994999999997	-34.83864999999997		17.58484999999996	-103.51854999999989	-0.02884999999997717		-35.08815000000004	-30.248849999999948	-27.656750000000045		56.93825000000004	-104.07855000000006		-36.03874999999999	-91.6816500000001	-80.53645	-92.15744999999998	-55.11704999999995	-107.90154999999993	-9.704649999999958	37.09965	88.91965000000005	-90.46945	17.379950000000008	0.46005000000002383	-57.608850000000075	17.647249999999985		-50.95145000000002	-92.16295000000002	-32.58294999999998	-107.05874999999992	-58.22125	-108.24945000000002	-11.445350000000019	-62.185249999999996		-69.95745
4.64975000000004	-103.39724999999999	-0.1590500000000361		-22.418249999999944	-71.94524999999999		32.388149999999996	-76.2422499999999	-114.82754999999997	-25.328449999999975	56.4306499999999	-34.55054999999993		17.598549999999932	-103.50725	-0.021149999999977354		-28.316749999999956	-30.23714999999993	-20.742350000000044		56.95575000000002	-104.05565000000001		-35.987949999999955	-90.86345000000006	-79.73034999999999	-91.48745000000002	-55.10464999999999	-107.34554999999995	-9.696649999999977	37.318449999999984	116.49065000000007	-89.14964999999995	17.396849999999972	0.5787500000000136	-55.64985000000007	24.567450000000008		-50.935550000000035	-92.13885000000005	-32.563549999999964	-106.58044999999993	-57.97784999999999	-108.21575000000007	-0.18094999999999573	-62.11084999999997		-69.81594999999999
20.607950000000073	-103.38625000000002	-0.1554500000000303		-20.993949999999927	-71.88635		32.53694999999993	-76.23224999999991	-114.79884999999996	-25.270449999999983	59.78584999999998	-34.539349999999956		20.931749999999965	-103.43944999999997	-0.006149999999990996		-23.479349999999954	-30.203649999999925	-12.539850000000058		72.12765000000002	-104.00594999999998		-34.68185	-90.82375000000002	-79.32495	-90.72395	-55.090850000000046	-107.32934999999998	-6.0917499999999905	37.33304999999996	118.06265000000008	-89.12734999999998	17.409749999999974	0.678449999999998	-54.917950000000076	24.58204999999998		-50.27004999999997	-92.12165000000005	-32.36865	-106.32914999999991	-57.79554999999999	-108.13785000000007	-0.17674999999997	-61.409850000000006		-62.49634999999995
21.828949999999963	-103.22275000000002	-0.15194999999999936		-20.97244999999998	-71.11815000000001		33.938049999999976	-75.18774999999994	-114.77125000000001	-7.496749999999963	60.511750000000006	-27.482549999999947		22.39384999999993	-103.11444999999992	0.0026500000000169166		-23.45404999999994	-30.18954999999994	-11.217650000000049		72.14195000000001	-103.99545		-31.856949999999983	-89.97635000000002	-77.89285000000001	-90.70735000000002	-54.62914999999998	-106.22014999999993	-6.062449999999956	37.35455000000002		-89.10864999999995	23.096349999999973	1.180150000000026	-51.35755000000006	30.025049999999965		-49.69645000000003	-89.33505000000002	-27.668650000000014	-105.91094999999996	-57.497049999999945	-107.67435	-0.1733499999999708	-61.393249999999966		-62.48044999999996
22.531349999999975	-103.21505000000002	-0.1479500000000371		-19.014049999999997	-71.09975000000003		34.004549999999995	-75.16854999999998	-114.58434999999997	-7.485050000000001	61.09944999999993	-18.710849999999937		22.41204999999991	-103.10104999999999	0.01105000000001155		-22.81975	-30.11024999999995	-10.685350000000028		93.25704999999999	-103.96605		-31.846249999999998	-88.24905000000001	-76.47094999999996	-90.46625	-54.609050000000025	-106.20854999999995	-0.4268499999999449	37.446050000000014		-88.87474999999995	23.11835000000002	1.246050000000082	-51.07895000000008	32.45285000000001		-49.583650000000034	-89.32415000000003	-26.80435	-105.9030499999999	-56.85964999999999	-107.43155000000002	-0.16994999999997162	-61.27684999999997		-61.31124999999997
32.476150000000075	-103.19655	-0.14424999999999955		-19.00045	-71.02125000000001		37.47204999999997	-75.09254999999996	-114.31885	-7.289049999999975	62.019849999999906	-18.646649999999966		23.623849999999948	-103.0624499999999	0.02615000000002965		-21.780849999999987	-29.629149999999925	-10.21145000000007		102.14564999999999	-103.44005000000004		-31.83484999999996	-87.30335000000002	-75.44184999999999	-90.30085000000003	-52.65835000000004	-106.02644999999995	-0.17934999999999945	37.55645000000004		-88.51094999999998	23.136349999999993	1.3017500000000837	-51.06995000000006	32.60204999999996		-48.47685000000001	-89.30465000000004	-23.797750000000008	-104.97584999999992	-56.285549999999944	-107.23575000000005	-0.16665000000000418	-61.21355		-57.43784999999997
32.50405000000001	-101.58394999999996	-0.1403500000000122		-18.97804999999994	-70.98925000000003		37.86794999999995	-74.31224999999995	-114.24374999999998	-0.17194999999998117	68.07774999999992	-18.634049999999945		28.374950000000013	-102.43104999999991	3.1968500000000404		-21.765750000000025	-29.607249999999965	-8.098750000000052		102.15785	-103.41245000000004		-31.824749999999995	-87.27325000000008	-74.69604999999996	-90.27805000000001	-52.65035	-106.01684999999998	-0.17475000000001728	37.58555000000001		-86.84514999999999	24.370349999999974	3.547450000000026	-50.932150000000036	32.63294999999994		-47.607849999999985	-87.59965000000005	-23.372149999999976	-104.95264999999995	-56.18844999999999	-107.22445000000005	-0.1633499999999799	-54.35865000000001		-57.42874999999998
42.526050000000055	-101.56925000000001	-0.13645000000002483		-18.9605499999999	-66.33525000000003		39.735450000000014	-73.49624999999992	-114.14754999999997	-0.16665000000000418	68.08965	-18.277849999999944		28.398849999999925	-102.41104999999993	6.311950000000024		-11.747549999999933	-29.408649999999966	-6.422250000000076		102.16865000000001	-103.05315000000007		-31.811549999999954	-87.2586500000001	-73.84264999999999	-89.54755	-51.58635000000004	-105.19554999999997	-0.17124999999998636	49.50644999999997		-82.93854999999996	30.928549999999973	3.571050000000014	-50.919250000000034	34.10754999999995		-42.72334999999998	-87.58945	-23.356449999999995	-104.34645	-56.01524999999998	-107.21225000000004	-0.15994999999998072	-48.01864999999998		-57.40544999999997
48.27705000000003	-97.98315000000002	-0.13235000000003083		-17.825449999999933	-66.32745		39.81065000000001	-73.40504999999996	-114.00284999999997	-0.16204999999996517	69.00834999999995	-18.258649999999932		29.042050000000017	-102.1842499999999	13.189450000000022		-8.469349999999963	-26.316249999999968	-4.71995000000004		102.19385	-102.87875000000008		-31.792749999999955	-86.85425000000009	-73.37104999999997	-89.53784999999999	-51.57745	-105.18754999999993	-0.16755000000000564	49.53285000000005		-80.40304999999995	36.45055000000002	3.5938500000000886	-41.52395000000007	34.124849999999924		-38.07325000000003	-86.85255000000001	-23.33974999999998	-103.31984999999997	-55.97985	-107.00075000000004	-0.15654999999998154	-48.00765000000001		-54.05654999999996
48.91965000000005	-97.97014999999999	-0.12864999999999327		-17.266849999999977	-66.31175000000002		44.45034999999996	-73.37414999999999	-113.97854999999998	-0.15674999999998818	69.02215000000001	-18.231949999999927		29.835749999999962	-101.83984999999996	13.199749999999995		-8.45735000000002	-26.28574999999995	-4.707350000000076		102.26175	-99.37675000000002		-31.72754999999995	-86.8320500000001	-73.35224999999997	-89.52775000000003	-50.72784999999999	-105.16194999999993	-0.16374999999993634	64.75945000000002		-80.36744999999996	36.46625	3.618249999999989	-41.498650000000055	45.45664999999997		-36.245750000000044	-86.81295	-13.440650000000005	-102.99614999999994	-55.28254999999996	-106.77095000000008	-0.15314999999998236	-47.446349999999995		-54.04644999999999
49.03145000000006	-96.94885	-0.12485000000003765		-15.34534999999994	-62.50995		45.99834999999996	-73.05894999999998	-113.94164999999998	-0.15125000000000455	72.64265	-13.79114999999996		30.008749999999964	-101.33324999999991	13.208550000000002		-8.000149999999962	-26.262149999999963	-4.678250000000048		113.19375000000002	-97.48695000000009		-23.164549999999963	-86.10925000000009	-72.55385000000001	-89.50164999999998	-49.47194999999999	-103.75564999999995	-0.16004999999995562	72.07685000000004		-79.39464999999996	36.47624999999999	8.56535000000008	-41.44435000000004	45.507049999999936		-36.20704999999998	-85.52655000000004	-10.943550000000016	-102.6557499999999	-55.02384999999998	-106.46875	-0.14974999999998317	-45.75385		-47.30994999999996
55.560249999999996	-96.93864999999994	-0.12055000000003702		-0.1683499999999185	-60.09485000000001		49.37175000000002	-72.62054999999998	-113.78604999999999	-0.14684999999997217	72.65575000000001	-10.223649999999964		30.033649999999966	-101.32114999999999	13.218250000000012		-4.408050000000003	-16.501949999999965	-2.341850000000022		113.20275000000004	-95.46975000000009		-18.885749999999973	-83.42645000000005	-69.99475000000001	-88.39805000000001	-49.45984999999996	-103.74014999999997	-0.15665000000001328	77.74865		-79.28395	42.30905000000001	8.617050000000063	-38.23375000000004	46.533849999999916		-33.758050000000026	-85.45165000000003	-10.927250000000015	-102.64244999999994	-55.008249999999975	-106.05425000000002	-0.14614999999997735	-44.19045		-47.28884999999997
55.57135000000005	-96.86874999999998	-0.11645000000004302		-0.1606499999999187	-58.26065		50.105549999999994	-72.61154999999997	-113.43115	-0.13544999999999163	72.67454999999995	-7.019149999999968		33.29004999999995	-101.30134999999996	13.229750000000024		-3.1415499999999383	-14.446549999999945	-0.1824500000000171		113.21445	-95.39525000000003		-13.974549999999965	-83.41485	-69.54665	-87.13774999999998	-49.449749999999995	-102.85724999999996	-0.15284999999994398	78.80285000000003		-74.53974999999997	42.317949999999996	9.471550000000093	-38.22095000000007	48.02824999999996		-32.652150000000006	-85.25415000000004	-9.87684999999999	-102.63324999999998	-54.86444999999998	-106.03975000000003	-0.14224999999999	-44.18124999999998		-41.20664999999997
55.582250000000045	-96.78075000000001	-0.11205000000001064		-0.1523499999999558	-58.24695000000003		52.66964999999993	-72.6000499999999	-113.34704999999997	-0.12934999999998809	72.68364999999994	-6.983449999999948		33.310949999999934	-101.02934999999991	18.18225000000001		-0.1804499999999507	-14.43754999999993	-0.1783500000000231		113.24995000000001	-92.07575000000008		-13.964549999999974	-82.51795000000004	-69.26254999999998	-87.12625000000003	-49.013649999999984	-102.79414999999995	-0.14864999999997508	78.82164999999998		-74.48094999999995	42.334749999999985	9.4914500000001	-37.68585000000007	48.06784999999991		-31.700849999999946	-80.62725	-9.208849999999984	-102.61964999999998	-54.563649999999996	-106.03015000000005	-0.138149999999996	-44.16985		-41.187949999999944
55.59315000000004	-95.53435000000002	-0.10665000000000191		-0.14524999999991905	-58.218650000000025		60.78795000000002	-72.4913499999999	-113.23845	-0.11034999999998263	73.09304999999995	-5.481849999999952		35.17924999999991	-101.00704999999994	22.063350000000014		-0.1762499999999818	-14.427749999999946	-0.1741500000000542		113.28235000000001	-92.06605000000002		-13.939750000000004	-81.92925000000002	-68.79904999999997	-87.11585000000002	-49.004350000000045	-102.54794999999996	-0.143950000000018	86.70434999999998		-73.49394999999998	49.29694999999998	33.21275000000003	-37.67005000000006	52.39824999999996		-25.432050000000004	-80.60655000000003	-9.197850000000017	-102.60904999999991	-54.53234999999995	-105.53584999999998	-0.13445000000001528	-44.157550000000015		-41.167749999999955
55.605549999999994	-95.52464999999995	-0.10135000000002492		-0.13704999999993106	-57.52814999999998		61.04514999999992	-72.27554999999995	-113.20445000000001	-0.10334999999997763	77.94624999999996	-2.0381499999999733		36.67854999999997	-99.63254999999992	22.26155		-0.1725500000000011	-14.41784999999993	-0.17025000000001		117.96795000000003	-91.80235000000005		-13.89364999999998	-77.21575000000007	-68.70355	-87.09975000000003	-48.98585000000003	-102.28554999999994	-0.13974999999993543	89.93245000000002		-73.47625	49.324250000000006	39.60005000000001	-35.380250000000046	52.41244999999992		-22.51864999999998	-72.78895	-8.832449999999994	-102.49434999999994	-54.32254999999998	-105.28255000000001	-0.13015000000001464	-41.66055		-33.50434999999999
55.620750000000044	-95.51114999999993	-0.09555000000000291		-0.12914999999998145	-54.191250000000025		63.06385	-69.3663499999999	-113.13164999999998	-0.09555000000000291	81.3015499999999	-0.6113499999999021		38.52895000000001	-98.28784999999993	22.273150000000044		-0.1684500000000071	-14.390949999999918	-0.16655000000002929			-91.35765000000004		-13.839849999999956	-76.00695000000007	-68.39405	-85.91685000000001	-48.97344999999996	-102.09944999999993	-0.13524999999992815	99.33085000000005		-73.46484999999996	49.496849999999995	39.658950000000004	-34.33295000000004	52.429149999999936		-17.871350000000007	-72.76755000000003	-8.807549999999992	-102.48574999999994	-54.02454999999998	-105.2763500000001	-0.12545000000000073	-41.65145000000001		-22.904649999999947
55.663850000000025	-94.58674999999994	-0.09025000000002592		-0.12104999999996835	-43.09334999999999		67.40974999999992	-67.03014999999994	-112.93275	-0.035849999999982174	82.61494999999991	-0.5979499999999689		38.77514999999994	-98.09614999999997	24.682350000000042		-0.1646499999999378	-10.932149999999922	-0.16335000000003674			-90.74985000000004		-3.588449999999966	-75.97975000000008	-67.39085	-85.85694999999998	-45.73104999999998	-101.87014999999997	-0.13035000000002128	99.35315000000003		-73.45315	56.265049999999974	39.784650000000056	-30.901350000000036	52.55684999999994		-16.42324999999994	-72.34935000000002	-8.727350000000001	-101.28744999999992	-53.695749999999975	-105.26925000000006	-0.12065000000001191	-41.642949999999985		-22.879249999999956
55.68375000000003	-94.55504999999994	-0.08505000000002383		-0.10574999999994361	-43.083349999999996		67.42604999999992	-66.04154999999992	-112.91955000000002	-0.027949999999975716	82.8989499999999	-0.17094999999994798		43.91884999999991	-97.87514999999996	24.72335000000004		-0.16115000000002055	-10.911249999999939	-0.1601500000000442			-90.71645000000001		-3.5795499999999834	-75.46735000000001	-67.37025	-84.58265	-45.71214999999995	-101.86084999999997	-0.12554999999997563	112.76835000000005		-73.44475	63.281150000000025	39.79695000000004	-26.637950000000046	52.580949999999916		-14.644149999999968	-71.18675000000002	-3.2558500000000095	-101.27504999999996	-53.07424999999995	-105.25735000000009	-0.1158500000000231	-41.62565000000001		-22.867449999999963
55.71135000000004	-94.46574999999996	-0.07985000000002174		-0.06624999999996817	-42.03365000000002		76.25215000000003	-65.93394999999998	-112.75914999999998	-0.01814999999999145	83.40374999999995	-0.16604999999992742		49.77164999999991	-96.37024999999994	30.318550000000016		-0.15745000000003984	-10.900049999999965	-0.15685000000007676			-89.86445000000003		-3.027749999999969	-72.70665000000008	-66.73964999999998	-84.56105000000002	-38.956950000000006	-101.85174999999998	-0.11784999999997581	112.85654999999997		-73.43074999999999	63.28784999999999	39.884750000000054	-22.473650000000077	52.78614999999991		-14.210950000000025	-71.15985	-0.14855000000000018	-101.1593499999999	-52.394649999999956	-104.78595000000007	-0.11054999999998927	-41.60334999999998		-22.854649999999992
55.84825000000001	-87.85405000000003	-0.07395000000002483		-0.05284999999992124	-38.234350000000006		76.28104999999994	-64.40584999999999	-112.62615	9.18225000000001	91.54764999999998	-0.16164999999989504		51.26495	-96.35714999999993	33.59805		-0.15374999999994543	-8.71614999999997	-0.15345000000002074			-89.82085000000006		-2.185450000000003	-72.68065000000001	-65.61185	-82.90625	-37.16504999999995	-101.80934999999994	-0.11144999999999072	118.28875000000005		-72.90904999999998	63.300250000000005	41.35005000000001	-22.456950000000063	52.88874999999996		-14.179849999999988	-68.77665000000002	-0.136950000000013	-100.84224999999992	-52.18634999999995	-104.77085	-0.1047500000000241	-39.57405		-22.845049999999958
81.43275000000006	-87.80425000000002	-0.06704999999999472		-0.046349999999961256	-36.90375		76.38104999999996	-64.38964999999996	-112.60935	10.133550000000014	92.97724999999991	-0.1566499999998996		61.91154999999992	-96.34314999999992	33.61605000000003		-0.14975000000004002	-8.707049999999924	-0.14985000000001492			-89.6839500000001		-2.1736499999999523	-72.65335000000005	-63.37254999999999	-82.89675	-36.111549999999966	-101.54804999999993	-0.10334999999997763	118.82204999999999		-66.95425	64.14065	56.33895000000007	-22.41005000000007	55.309349999999995		-13.421550000000025	-68.73775	-0.1252499999999941	-100.83114999999998	-51.68674999999996	-104.75975000000005	-0.09915000000000873	-37.16685000000001		-21.758249999999975
83.78724999999997	-85.85775000000001	-0.059550000000001546		-0.02904999999998381	-36.88114999999999		76.58564999999999	-61.611850000000004	-112.57754999999997	18.89435000000003	93.00414999999998	-0.15204999999991742		62.32164999999998	-96.32984999999996	33.65545000000003		-0.14575000000002092	-8.667949999999962	-0.1462500000000091			-89.11045000000001		-0.16724999999996726	-71.61215000000004	-63.16224999999997	-82.88475	-35.686849999999936	-101.53784999999993	-0.0977500000000191	118.83505000000002		-65.95284999999996	64.15185000000002	77.88705000000004	-16.14975000000004	55.340049999999906		-11.727049999999963	-68.61565000000002	-0.11905000000001564	-100.81584999999995	-51.57894999999996	-104.38985000000002	-0.09275000000002365	-37.156949999999995		-21.749449999999968
87.06425000000002	-85.85095000000001	-0.05195000000003347		0.06695000000001983	-36.868949999999984		87.79904999999997	-61.5692499999999	-112.41264999999999	18.907950000000028	97.46605	-0.14744999999993524		62.338949999999954	-96.31724999999994	40.61225000000002		-0.14125000000001364	-6.256049999999959	-0.14245000000005348			-88.88055000000008		-0.1602500000000191	-71.59905000000003	-62.53004999999996	-82.87045	-27.104349999999954	-101.52974999999998	-0.08404999999993379	118.84754999999996		-65.91334999999998	76.71294999999998	81.16235000000006	-16.11695000000003	55.56894999999997		-10.39504999999997	-67.10745000000003	-0.1129500000000121	-99.83674999999994	-51.55374999999998	-104.12405000000001	-0.086749999999995	-37.13394999999997		-20.867249999999956
	-83.82814999999994	-0.04554999999999154		0.07785000000001219	-36.479150000000004		91.46664999999996	-58.529249999999934	-112.32335	19.070850000000007	98.20605	-0.1425499999999147		65.82174999999995	-94.57475	40.62845000000004		-0.13694999999995616	-6.24374999999992	-0.13865000000009786			-88.84514999999999		-0.15334999999993215	-70.30075	-57.29984999999999	-81.43195000000003	-25.196749999999952	-101.52064999999993	-0.07454999999993106	118.85855000000004		-65.90044999999998	76.74034999999998	81.18145000000004	-16.024350000000084	55.953649999999925		-10.37455	-67.09095000000002	-0.10705000000001519	-99.2766499999999	-50.68554999999998	-104.11125000000004	-0.08044999999998481	-36.39395000000002		-20.841249999999945
	-80.76824999999997	-0.037950000000023465		0.08395000000007258	-32.50195000000002		94.79284999999993	-57.615249999999946	-112.25274999999999	20.258849999999995	100.52384999999992	-0.1363499999999931		65.83055000000002	-94.56544999999994	40.640150000000006		-0.13305000000002565	-1.3454499999999143	-0.13475000000005366			-84.17995000000008		-0.14724999999998545	-70.28395	-57.28215	-81.41845	-23.00864999999999	-101.34134999999998	-0.06484999999997854	119.14015000000006		-64.25464999999997	78.41145	81.22075000000007	-9.579050000000052	64.07164999999998		-4.2055500000000166	-66.10225000000003	-0.0997499999999718	-99.26474999999994	-50.207649999999944	-104.06315000000006	-0.07204999999999018	-36.38644999999997		-20.71034999999995
	-77.30515000000003	-0.02975000000003547		0.3855500000000802	-32.49034999999998		96.09145000000001	-54.74114999999995	-112.07144999999997	21.140950000000032	102.08004999999991	-0.13104999999995925		65.88424999999995	-94.54494999999997	51.116150000000005		-0.12895000000003165	-1.3201499999998987	-0.13065000000005966			-84.13895000000002		-0.14194999999995161	-70.2695500000001	-56.706349999999986	-81.30085000000003	-15.04404999999997	-101.06964999999997	-0.05774999999994179			-64.20864999999998	78.42135000000002	82.97104999999999	-9.54935000000006	64.08504999999991		-4.174949999999967	-64.93045000000001	-0.090849999999989	-98.20704999999998	-49.99674999999996	-104.05505000000005	-0.06405000000000882	-36.378949999999975		-8.517149999999958
	-76.53814999999997	-0.01865000000003647		0.42975000000001273	-32.47194999999999		96.91075000000001	-54.307050000000004	-111.99264999999997	21.762749999999983	102.09364999999991	-0.1261499999999387		66.54674999999997	-94.53514999999993	63.35885000000002		-0.12514999999996235	-0.20024999999998272	-0.12665000000004056			-82.19485000000009		-0.1359499999999798	-69.45225000000005	-56.68135000000001	-80.91805	-15.032749999999965	-100.19484999999997	-0.05094999999994343			-63.04744999999997	80.23635000000002	83.00045	-1.8397500000000946	64.54584999999997		-4.158649999999966	-64.91585000000003	-0.07954999999998336	-98.16764999999998	-49.68324999999999	-104.00274999999999	-0.050749999999993634	-34.977449999999976		-8.507849999999962
	-76.51814999999999	0.011549999999999727		0.5099500000000035	-31.553650000000005		96.93854999999996	-53.800649999999905	-111.38974999999999	22.175549999999987	102.24865	-0.11984999999992851		76.72924999999998	-92.86144999999999	63.37375000000003		-0.12045000000000528	-0.19224999999994452	-0.12215000000003329			-82.18425000000002		-0.13064999999994598	-69.19965000000002	-56.564750000000004	-80.90674999999999	-13.340349999999944	-100.18794999999994	-0.03714999999999691			-61.99005	80.24725000000001	86.35284999999999	-0.17925000000002456	64.56414999999993		-1.0905500000000075	-63.890450000000044	-0.07094999999998208	-97.15564999999992	-49.45174999999995	-102.70695	-0.04455000000001519	-33.51274999999998		-8.498449999999991
	-75.02985000000001	0.025149999999996453		0.5972500000000309	-29.099249999999984		97.22235	-53.37424999999996	-111.19335000000001	29.616550000000018	113.75844999999993	-0.09914999999989504		80.12104999999997	-92.85174999999992	64.36555000000004		-0.11524999999994634	-0.18344999999999345	-0.11745000000007622			-81.27945		-0.12445000000002437	-69.18635000000006	-53.75374999999997	-80.48755	-11.318250000000035	-100.17714999999993	-0.009950000000003456			-60.791849999999954	81.27075000000002	92.18205	-0.1744500000000926	70.62354999999991		-1.0802499999999782	-63.88455000000005	-0.019450000000006185	-97.12914999999998	-49.055349999999976	-102.56095000000005	-0.030149999999991905	-33.50034999999997		-8.487649999999974
	-75.01985000000002	0.039449999999987995		1.188250000000039	-27.07555000000002		97.23344999999995	-48.99524999999994	-111.18045000000001	35.248050000000035	114.16694999999993	-0.0900499999999056		83.92214999999999	-92.28414999999995	64.39355		-0.10914999999999964	-0.1788499999998976	-0.1116500000000542			-81.26385000000005		-0.11834999999996398	-69.16165000000001	-52.96015	-80.02445	-11.301450000000045	-100.16204999999997	0.0002500000000509317			-58.489149999999995	81.28055	101.02584999999999	-0.1701500000000351	73.02994999999999		-1.0669500000000198	-63.871650000000045	-0.008049999999968804	-96.91004999999996	-48.797349999999994	-102.50605000000007	-0.018449999999972988	-33.489149999999995		-8.442849999999964
	-74.98644999999999	0.1655499999999961		1.989650000000097	-10.454650000000015		99.48204999999996	-48.93514999999991	-111.17115000000001	35.27165000000002	117.29935	-0.0676499999999578		84.15584999999999	-92.25654999999995	65.30205000000001		-0.10434999999995398	-0.1744499999999789	-0.10605000000009568			-81.23205000000007		-0.11275000000000546	-68.96605	-52.945749999999975	-80.01565	-10.921550000000025	-99.96114999999998	0.03325000000006639			-56.74554999999998	81.29655000000002	103.68095000000005	-0.1663500000000795	73.1534499999999		-1.0571499999999787	-62.130250000000046	0.07105000000001382	-96.56934999999999	-48.48434999999995	-102.41785000000004	-0.006750000000010914	-31.282350000000008		-1.5087499999999636
	-74.95214999999996	0.7666499999999701		2.4064500000000635	-4.1179500000000075		99.59775000000002	-48.87864999999999	-110.99054999999998	39.124750000000006	119.81565	-0.04524999999989632		86.88824999999997	-92.2467499999999	79.34005000000002		-0.09854999999993197	-0.16984999999999673	-0.09845000000007076			-80.93805000000009		-0.10714999999993324	-67.87255000000005	-52.91575	-78.69704999999999	-8.15764999999999	-99.95034999999996	0.8472500000000309			-53.66854999999998	89.27145000000002	103.97235	-0.162050000000022	73.23194999999998		-1.0484500000000025	-59.32945000000001	0.396850000000029	-96.55414999999994	-48.00205	-102.30955000000006	-4.999999998744897e-05	-31.27465000000001		-1.4989499999999225
	-74.93484999999998	0.7752499999999714		2.6664500000000544	-4.099049999999977		99.61095	-48.86164999999994	-110.93275	39.41784999999999	119.86584999999991	-0.034049999999979264		97.18874999999991	-92.23444999999992	80.81945000000002		-0.09294999999997344	-0.16544999999996435	-0.09284999999999854			-79.90835000000004		-0.09955000000002201	-67.8587500000001	-50.94425000000001	-78.15865000000002	-2.2225499999999556	-99.36584999999997	1.1600500000000693			-53.46105	100.85514999999998	103.98035000000004	-0.15715000000000146	74.04424999999992		-1.039350000000013	-57.55005	0.4114500000000021	-96.53305	-47.77554999999995	-101.62324999999998	0.028950000000008913	-31.26724999999999		-1.4881500000000187
	-74.27814999999998	0.7922499999999673		3.1149500000000216	-0.1785499999999729		99.71114999999998	-48.771249999999895	-110.90764999999999	47.03735		-0.026149999999915963		97.19975	-91.28094999999996	80.82705000000004		-0.08685000000002674	-0.16134999999997035	-0.08585000000005039			-78.46855000000005		-0.09095000000002074	-67.84665000000007	-49.05084999999997	-78.14715000000001	-1.3264500000000226	-99.34974999999997	1.1714500000000498			-53.289649999999995	110.29915	104.20235000000002	-0.15275000000008276	77.32364999999993		-1.0244500000000016	-57.540250000000015	0.7534499999999866	-96.10014999999999	-47.17424999999997	-101.60435000000007	0.4672499999999786	-31.256449999999973		-1.465349999999944
	-74.26135	1.7496499999999742		4.020849999999996	-0.17335000000002765		99.73244999999997	-46.27704999999992	-110.80444999999997	48.64175		-0.005849999999895772		97.21684999999991	-90.44385	80.83615000000003		-0.08084999999994125	-0.15734999999995125	-0.0793500000000904			-78.45985000000007		-0.07605000000000928	-67.83095000000003	-49.03174999999999	-78.13485000000003	-0.17345000000000255	-99.00104999999996	1.184150000000045			-53.27515	119.00914999999998	105.54165	-0.14855000000000018	78.81754999999998		-1.008450000000039	-57.53215	1.0168500000000336	-95.6199499999999	-47.134049999999945	-101.32805000000008	0.47494999999997844	-31.248049999999978		-1.4453499999999622
	-70.27895000000001	2.253150000000005		4.052650000000085	-0.1662499999999909		102.68205	-46.23614999999995	-110.78235000000001	52.694349999999986		0.15695000000005166		100.08754999999996	-90.19724999999994	81.49825000000004		-0.07494999999994434	-0.1525499999999056	-0.07015000000001237			-78.30355000000009		-0.06664999999998145	-66.45105000000001	-47.938049999999976	-78.12405000000001	-0.16935000000000855	-98.59744999999998	2.0653500000000804			-51.24374999999998	119.03035	107.37155000000007	-0.14455000000009477	78.84375		-0.1782500000000482	-57.52135000000004	1.4977499999999964	-95.1815499999999	-46.75944999999996	-101.30785000000003	0.48065000000002556	-29.976549999999975		-0.17894999999998618
	-68.56084999999996	2.3270499999999856		4.099950000000035	-0.1625500000000102		103.51114999999993	-45.789049999999975	-110.68815000000001	52.71415000000002		1.3473500000000058		100.74984999999992	-90.17494999999997	81.59275000000002		-0.06814999999994598	-0.1482499999999618	-0.06245000000001255			-77.69915000000003		-0.044549999999958345	-65.15115000000003	-46.83394999999996	-78.03494999999998	-0.16575000000000273	-98.37584999999996	2.087949999999978			-51.15124999999995		107.39115000000004	-0.13965000000007421	79.04014999999993		-0.17394999999999072	-57.48185000000001	2.2329500000000166	-94.08444999999995	-46.40024999999997	-101.29245000000003	0.49184999999999945	-29.969749999999976		-0.17424999999991542
	-68.53835000000004	3.2330499999999915		5.068250000000035	-0.15734999999995125		105.36024999999995	-45.768249999999966	-110.55924999999996	60.16135000000003		6.892850000000067		101.50194999999997	-87.63344999999993	90.31405000000001		-0.06304999999997563	-0.14324999999996635	-0.05215000000009695			-77.58064999999999		-0.03604999999993197	-60.542350000000056	-46.81694999999996	-77.20575000000002	-0.16184999999995853	-98.36194999999998	2.1114499999999907			-49.25604999999996		107.98655000000008	-0.13445000000001528	81.50714999999991		-0.1683500000000322	-55.09745000000004	2.5333499999999844	-94.01104999999995	-45.66704999999996	-100.7215500000001	0.8556500000000256	-29.94965000000002		-0.16975000000002183
	-68.52244999999994	3.2453499999999735		6.918949999999995	-0.15305000000000746		110.67414999999994	-43.750749999999925	-110.53114999999997	67.56815		7.941350000000057		101.51135	-87.62524999999994	94.14835		-0.05695000000002892	-0.1383499999999458	-0.04025000000001455			-77.56405000000007		-0.009050000000002001	-60.514850000000024	-46.33254999999997	-77.19245000000001	-0.1581499999999778	-97.91714999999994	2.964650000000006			-48.10804999999999		109.15005000000008	-0.12925000000007003	81.52374999999995		-0.16134999999997035	-52.79405000000003	8.572749999999985	-91.56264999999996	-45.34684999999996	-100.27855	1.07265000000001	-29.93504999999999		-0.1645499999999629
	-67.35434999999995	4.840350000000001		7.901749999999993	-0.14874999999994998		110.97124999999994	-43.33534999999995	-110.38034999999996	67.58305000000001		7.952950000000101		104.25765000000001	-86.7517499999999	107.12295		-0.05044999999995525	-0.1318499999999858	-0.03155000000003838			-77.37275		0.0015500000000656655	-60.49205000000006	-46.319050000000004	-77.11905000000002	-0.15475000000003547	-97.89624999999995	2.9782500000000027			-48.090949999999964		109.16955000000007	-0.12195000000008349	83.35744999999997		-0.15575000000001182	-52.781750000000045	13.170749999999998	-89.34534999999994	-44.75414999999998	-100.22895000000005	1.079650000000015	-24.235149999999976		-0.1604499999999689
	-67.31975	4.852649999999983		7.923049999999989	-0.143950000000018		111.36865	-39.7970499999999	-110.32614999999998	70.77085		7.967650000000049		108.87495000000001	-86.72264999999993	107.14685000000003		-0.04435000000000855	-0.12474999999994907	-0.024750000000040018			-75.75675000000001		1.5841500000000224	-59.913850000000025	-45.961149999999975	-75.00094999999999	-0.15104999999994106	-97.04924999999997	3.163850000000025			-47.70925			-0.11445000000003347	83.81025		-0.1482499999999618	-52.76395000000002	14.511750000000006	-89.32134999999994	-44.73214999999999	-100.20285000000001	1.6344500000000153	-24.22814999999997		-0.1565499999999247
	-67.09915000000001	7.4141500000000065		7.963950000000068	-0.13954999999998563		111.38464999999997	-39.776449999999954	-110.08844999999997	70.78795000000002		7.978250000000003		108.88995	-85.42514999999992	107.16515000000004		-0.03745000000003529	-0.11644999999998618	-0.012750000000096406			-74.50945000000002		1.621150000000057	-58.89955000000009	-45.19864999999999	-74.95155	-0.1465499999999338	-96.74584999999996	3.170749999999998			-47.67935			-0.10445000000004256	88.24414999999999		-0.1438500000000431	-52.01385000000005	20.675749999999994	-89.25604999999996	-44.71664999999996	-99.83035000000007	1.6455500000000143	-24.21814999999998		-0.1524499999999307
	-67.08924999999999	7.438449999999989		8.806250000000091	-0.13454999999999018		111.40284999999994	-35.51574999999991	-109.93214999999998	73.22264999999999		8.276050000000055		108.90255000000002	-85.39464999999996			-0.027150000000006003	-0.11005000000000109	0.0007499999999254214			-74.50015000000008		1.669550000000072	-58.88665000000003	-43.965449999999976	-74.36824999999999	-0.1423499999999649	-94.50134999999995	3.182350000000042			-47.279349999999965			-0.09705000000008113	95.39675		-0.139850000000024	-49.20335	24.593250000000012	-88.78654999999992	-43.94734999999997	-99.73475000000008	1.6605500000000006	-22.79554999999999		-0.14764999999999873
	-62.68605000000002	7.791049999999984		9.054450000000088	-0.12964999999996962		113.30374999999992	-35.14574999999991	-109.83394999999996	73.97575		8.290450000000078		110.72014999999999	-84.78424999999993			-0.02035000000000764	-0.0999499999999216	0.010149999999953252			-73.38175000000001		9.263450000000034	-56.94985000000008	-42.726549999999975	-73.96285	-0.1380500000000211	-94.48424999999997	3.2740499999999884			-47.25744999999995			-0.08875000000000455	95.44434999999999		-0.13495000000000346	-48.60005000000001	27.87035000000003	-88.77715	-43.81885	-99.64805000000001	1.6771499999999833	-22.702650000000006		-0.14334999999994125
	-62.66354999999999	9.863949999999988		9.158250000000066	-0.1239500000000362		113.33105	-31.692049999999995	-109.69515000000001	94.64735000000002		14.835450000000037		118.93774999999994	-84.77514999999994			-0.011449999999967986	-0.09324999999989814	2.9679499999999734			-73.36415		9.275750000000016	-56.90935000000002	-42.68475000000001	-73.68664999999999	-0.13345000000003893	-94.47584999999998	3.585450000000037			-45.61134999999996			-0.07275000000004184	96.43314999999996		-0.1298500000000331	-48.00835000000001	37.99245000000002	-88.01724999999999	-43.16594999999995	-99.62525000000005	1.6852499999999964	-22.409449999999993		-0.13904999999999745
	-62.64144999999996	11.51355000000001		9.526749999999993	-0.11895000000004075		114.80925000000002	-31.68324999999993	-109.68054999999998	97.52865000000003		14.847250000000031			-84.76184999999998			-0.0028499999999667125	-0.08394999999995889	7.448549999999955			-73.35315000000003		9.320150000000012	-55.20055000000002	-42.133749999999964	-72.45935000000003	-0.12864999999999327	-92.57924999999994	3.5969499999999925			-45.59914999999995			-0.05955000000005839	96.45084999999995		-0.12474999999994907	-47.994650000000036	38.023450000000025	-88.00455	-43.145849999999996	-99.27134999999998	1.7007500000000277	-22.401049999999998		-0.13454999999999018
	-62.592750000000024	14.117149999999981		9.544950000000085	-0.11315000000001874		115.53634999999997	-29.930049999999937	-109.66994999999997	100.32235000000003		14.934750000000008			-84.74034999999992			0.00544999999999618	-0.07234999999991487	9.422649999999976			-73.14314999999999		21.422950000000014	-55.18495000000007	-38.82945000000001	-72.44794999999999	-0.12454999999999927	-92.55394999999993	5.003550000000018			-45.57995			-0.04545000000007349	96.69364999999993		-0.11974999999995362	-44.69015000000002	38.682650000000024	-86.50564999999995	-42.26644999999996	-99.25795000000005	1.713549999999998	-21.72104999999999		-0.129950000000008
	-61.12004999999999	14.75815		10.0539500000001	-0.1059500000000071		115.89814999999999	-29.4999499999999	-109.61345	116.61635000000001		15.571750000000065			-84.65174999999999			0.013649999999984175	-0.06014999999990778	12.335449999999923			-73.07305000000008		30.65745000000004	-55.162250000000085	-37.28145000000001	-71.68164999999999	-0.120049999999992	-91.14324999999997	5.162450000000035			-45.542749999999955			-0.03175000000010186	96.79395		-0.11135000000001583	-43.90805	40.22485	-84.36334999999997	-42.19324999999998	-98.51115000000004	1.731049999999982	-21.714850000000013		-0.12524999999993724
	-61.10815000000002	14.77634999999998		10.356950000000097	-0.09905000000003383		116.03174999999999	-29.487349999999992	-109.58364999999998	116.68765000000002		22.459850000000074			-84.21785			0.023550000000000182	-0.050349999999980355	12.654349999999909			-72.69475		36.18365000000006	-53.422450000000026	-37.26234999999997	-71.67174999999997	-0.11514999999997144	-90.79624999999993	7.594150000000013			-45.395849999999996			-0.019350000000031287	96.88045		-0.10545000000001892	-43.899850000000015	42.15744999999998	-84.34844999999996	-41.58144999999996	-98.26805000000002	4.542950000000019	-21.20675		-0.11964999999997872
	-59.65694999999994	16.606949999999983		10.658250000000066	-0.09085000000004584		116.08674999999994	-25.9537499999999	-109.55464999999998	117.09465		22.590250000000083			-82.42255			0.03325000000006639	-0.0062499999999090505	12.669649999999933			-72.68295		36.23135000000002	-53.408450000000016	-36.20594999999997	-71.29885000000002	-0.10964999999998781	-90.78794999999997	8.325150000000008			-45.29994999999997			-0.008750000000077307	99.25154999999995		-0.09725000000003092	-43.88775000000004	42.20384999999999	-84.01574999999991	-41.001949999999965	-97.88215000000002	4.559750000000008	-19.650449999999978		-0.11344999999994343
	-59.12594999999999	16.627849999999967		11.164750000000026	-0.08275000000003274		116.10415	-23.99644999999998	-109.54654999999997	117.11365		35.88085000000001			-82.41224999999997			0.048549999999977445	0.006750000000010914	12.680849999999964			-72.65095000000008		43.71035000000006	-50.8451500000001	-33.61545000000001	-71.26884999999999	-0.1039499999999407	-90.77734999999996	9.537149999999997			-45.27984999999995			0.0026499999999032298	99.27064999999993		-0.08754999999996471	-43.87715000000003	49.67065000000002	-82.94984999999997	-40.87674999999996	-97.67865000000006	7.645649999999989	-15.958550000000002		-0.10704999999995835
	-59.116250000000036	18.587349999999958		11.202850000000012	-0.07735000000002401		116.12664999999993	-23.96264999999994	-109.50135	117.13535000000002		36.03665000000001			-78.98564999999996			0.0656500000000051	0.528850000000034	14.795149999999921			-72.12035000000003		43.728950000000054	-46.15185000000008	-32.83344999999997	-69.57184999999998	-0.09555000000000291	-89.35124999999994	10.473749999999995			-43.24674999999996			0.03704999999990832	100.20004999999992		-0.07875000000001364	-43.86565000000002	51.534249999999986	-82.90144999999995	-40.244249999999965	-97.60085000000004	9.493049999999982	-15.950150000000008		-0.09955000000002201
	-59.10495000000003	18.62424999999996		11.915650000000028	-0.07105000000001382		117.24685	-23.4143499999999	-109.38945000000001			40.8759500000001			-78.97624999999994			2.09495000000004	0.6079500000000735	26.29944999999998			-71.59885000000008		47.29494999999997	-46.13945000000001	-31.20445000000001	-68.87865	-0.08924999999999272	-89.33964999999995	10.486049999999977			-43.23334999999997			0.33864999999991596	100.84264999999994		-0.06494999999995343	-42.85465000000005	54.34005000000002	-82.88614999999993	-40.21414999999996	-97.57355000000007	9.529749999999979	-15.255150000000015		-0.09214999999994689
	-59.09375	22.345249999999965		11.928449999999998	-0.05275000000006003		118.92385000000002	-16.40154999999993	-109.24104999999997			40.89365000000009			-78.96434999999997			2.438150000000064	0.6208500000000186	28.16904999999997			-71.58815000000004		51.80844999999999	-46.12965000000008	-31.187549999999987	-68.61045000000001	-0.08315000000004602	-89.33374999999995	10.498350000000073			-43.22094999999996			0.4869499999999789	101.06025		-0.0573500000000422	-42.84415000000001	58.48845	-82.87154999999996	-39.46695	-97.55595000000005	22.232849999999985	-15.222550000000012		-0.0757499999999709
	-58.53075000000001	22.420950000000005		12.266250000000014	-0.04034999999998945		118.97714999999994	-16.320749999999975	-109.23314999999997			45.86875000000009			-75.6539499999999			3.8911500000000387	1.0302500000000236	44.479549999999904			-71.38355000000001		51.81835000000001	-46.111150000000066	-31.171249999999986	-68.03665000000001	-0.07505000000003292	-89.32754999999997	10.51055000000008			-43.196249999999964			0.7100499999999101	102.59384999999997		-0.0453499999999849	-42.82265000000001	65.54264999999998	-81.54854999999998	-38.99924999999996	-97.29645000000005	22.241449999999986	-15.036049999999989		-0.06554999999991651
	-58.48644999999999	22.783349999999984		13.883450000000039	-0.011750000000006366		119.14255000000003	-15.074949999999944	-109.21754999999996			56.08545000000004			-75.61505			4.009050000000002	3.8697500000000673	44.49955			-71.37365		51.831050000000005	-45.118150000000014	-31.14734999999996	-67.63905	-0.06685000000004493	-88.75424999999996	10.907850000000053			-41.688049999999976			0.9872499999999036	102.66404999999997		-0.039049999999974716	-40.82725000000005	68.85295000000002	-81.4039499999999	-38.76814999999999	-97.28875000000005	22.257450000000006	-14.114649999999983		-0.049649999999928696
	-58.47354999999993	25.321349999999995		18.480850000000032	0.039449999999987995		119.67845	-15.04544999999996	-108.88015000000001			56.12695000000008			-74.42634999999996			7.93545000000006	3.879750000000058	48.70124999999996			-71.36515000000009		52.41425000000004	-45.10435000000007	-28.965649999999982	-67.62835000000001	-0.05375000000003638	-88.74484999999993	10.914350000000013			-41.642349999999965			1.27374999999995	107.16294999999991		-0.026650000000017826	-40.81645000000003	68.87115	-78.39355	-38.28805	-97.24745000000007	23.81344999999999	-14.097849999999994		-0.03165000000001328
	-57.72505000000001	25.32945000000001		18.618150000000014	0.38284999999996217			-13.858049999999935	-108.85994999999997			56.13905			-74.41494999999998			14.587949999999978	3.9124500000000353	48.81754999999998			-71.22975000000008		52.42584999999997	-41.7799500000001	-28.945249999999987	-66.39605	-0.008550000000013824	-87.30224999999996	10.927250000000072			-41.18244999999996			1.347949999999969	107.41985		-0.0028499999999667125	-36.460350000000005	71.83724999999998	-78.00315	-37.50664999999998	-96.84645	26.26015000000001	-14.081549999999993		-0.013449999999920692
	-55.508550000000014	25.344349999999963		21.29555000000005	0.609450000000038			-11.44704999999999	-108.69605000000001			56.16685000000007			-74.40184999999997			16.562149999999974	3.9247500000000173	56.61234999999999			-69.86065000000008		52.47435000000007	-39.3270500000001	-28.895549999999957	-65.12445000000002	0.4159500000000662	-87.29164999999995	11.652249999999981			-37.97384999999997			1.366649999999936	113.01184999999998		0.5567499999999654	-36.43175000000002	73.02575000000002	-77.1208499999999	-36.97044999999997	-96.53235000000006	32.07265000000001	-13.724850000000004		-0.003249999999979991
	-55.46584999999993	25.65625		21.779150000000072	0.6169499999999744			-11.441449999999918	-108.45375000000001			64.54485			-74.37054999999998			18.977049999999963	4.392650000000003	56.63424999999995			-69.85194999999999		56.899650000000065	-39.31675000000007	-28.88734999999997	-65.11225000000002	0.7740499999999884	-86.79704999999996	11.664350000000013			-37.95425			1.5761499999999842	113.07754999999997		0.5734499999999798	-36.37625000000003	85.38505000000004	-77.10915	-36.727349999999944	-96.51775000000009	32.110450000000014	-13.71535		0.7534500000000435
	-55.456050000000005	25.66994999999997		23.52125000000001	0.6318499999999858			-11.420849999999973	-108.41805			69.38765000000001			-73.91604999999993			20.398050000000012	4.400850000000105	56.686649999999986			-69.79755		56.91685000000007	-39.303750000000036	-28.859049999999968	-65.09384999999997	0.7848500000000058	-86.31394999999998	11.670150000000035			-37.92075			1.5894499999999425	119.73934999999994		0.7863499999999704	-35.56415000000004	88.16174999999998	-76.58414999999991	-36.031949999999995	-96.32005000000004	43.87144999999998	-13.707449999999994		1.1542500000000473
	-55.44524999999999	28.646950000000004		24.000650000000064	0.6424499999999398			-10.45234999999991	-108.39564999999999			69.39535000000001			-73.90535			20.94685000000004	4.4433500000000095	56.82384999999999			-69.77955000000009		56.931350000000066	-37.62405000000001	-28.723149999999976	-65.08044999999998	1.0378500000000486	-85.80824999999993	12.57585000000006			-34.13844999999998			2.888949999999909	119.78504999999996		1.8370499999999765	-35.55755000000005	98.66235	-75.27424999999994	-35.95794999999998	-96.29875000000004	44.82945000000001	-13.696050000000014		1.1615500000000338
	-54.94404999999995	35.13714999999996		25.108249999999998	0.7486499999999978			-10.245450000000005	-108.23955000000001			69.43965000000003			-73.44724999999994			27.63605000000007	4.454450000000065	62.75034999999991			-69.76515000000006		56.94335000000001	-37.587150000000065	-27.83895000000001	-62.28775000000002	1.0665500000000065	-85.79704999999996	13.392950000000042			-34.09564999999998			3.457749999999919	119.89244999999994		1.876549999999952	-35.55125000000004	98.68405000000001	-75.23284999999998	-34.90105	-95.97675000000004	45.24355000000003	-8.160149999999987		1.4177500000000691
	-54.92594999999994	43.62824999999998		26.365750000000048	0.9294499999999744			-0.27814999999998236	-107.55404999999996			83.95665000000008			-73.43664999999999			29.669250000000034	6.06815000000006	63.370450000000005			-69.75035000000003		57.06445000000008	-37.56675000000007	-25.848649999999964	-62.270550000000014	1.5508499999999685	-85.52224999999993	13.40745000000004			-33.48264999999998			3.9078499999999394			3.757150000000024	-35.54435000000001	99.08544999999998	-75.21614999999997	-34.617749999999944	-95.96375	45.71204999999998	-0.17804999999998472		1.430150000000026
	-54.91644999999994	43.64054999999996		26.641050000000064	1.730450000000019			-0.17525000000000546	-107.54244999999997			83.96715000000006			-73.4270499999999			29.703550000000064	6.080150000000003	65.94044999999994			-69.72895000000005		57.08515	-37.54065000000003	-21.74525	-62.24855000000002	1.567350000000033	-85.23514999999998	18.256950000000074			-32.769649999999956			9.395849999999996			8.619749999999954	-35.536550000000034	110.52305000000001	-75.11804999999993	-34.212549999999965	-95.89785000000006	51.02724999999998	-0.17354999999997744		1.676050000000032
	-54.90414999999996	43.65954999999997		27.056350000000066	1.7377500000000055			-0.1687499999999318	-107.52774999999997			87.10045000000002			-71.90614999999991			32.54245000000003	10.857050000000072	65.96105			-67.43555000000003		57.13695000000007	-37.20505000000003	-21.083550000000002	-62.23755	1.9756499999999733	-82.54984999999994	20.53505000000007			-31.64945			15.177049999999895			12.78494999999998	-35.527150000000006	112.78045000000003	-67.06324999999993	-33.34574999999995	-95.23405000000002	51.05745000000002	-0.16944999999998345		2.0035500000000184
	-54.65584999999999	53.45554999999996		27.93175000000008	1.7505499999999756			-0.1642499999999245	-107.51625000000001			90.9411500000001			-71.89014999999995			35.37334999999996	10.899050000000102	66.12194999999997			-62.66985		58.046249999999986	-32.28365000000008	-21.073049999999967	-56.67014999999998	1.9846499999999878	-82.23874999999998	20.543350000000032			-31.621249999999975			19.77464999999995			13.757650000000012	-35.44425000000001	112.79645	-67.02085	-33.29794999999996	-95.22055	51.071349999999995	-0.166150000000016		2.0349499999999807
	-54.63554999999997	57.96614999999997		28.48365000000001	3.273149999999987			-0.1604499999999689	-107.46175			90.95335			-69.93004999999994			37.823350000000005	10.912250000000085	70.69824999999992			-62.46455000000003		62.094749999999976	-30.508350000000064	-19.40364999999997	-56.65505000000002	3.0600500000000466	-81.93654999999995	20.924550000000067			-29.743849999999952			20.457149999999956			13.791849999999954	-35.436450000000036	112.81035000000003	-65.9501499999999	-33.09594999999996	-95.01855	51.085350000000005	-0.16304999999999836		2.8523500000000013
	-54.62424999999996	59.824749999999995		28.661249999999995	4.218849999999975			-0.15604999999993652	-107.35525000000001			92.05405000000007			-69.91504999999995			37.90435000000002	10.951450000000023	74.68795			-62.444650000000024		63.02935000000002	-29.26755000000003	-16.33515	-55.18284999999997	3.0747499999999945	-81.91664999999995	23.088250000000016			-29.712949999999978			20.47924999999998			13.817549999999983	-35.419250000000034		-65.76114999999993	-32.694849999999974	-94.69105000000002	51.17515000000003	-0.15994999999998072		2.9109500000000708
	-53.59624999999994	59.848149999999976		28.918949999999995	10.915849999999978			-0.15204999999991742	-107.30255			98.76085			-67.3799499999999			48.078550000000064	10.997250000000008	78.02464999999995			-62.420150000000035		63.04525000000001	-29.24935000000005	-12.947549999999978	-55.16645	3.305250000000001	-81.02334999999994	23.112349999999992			-29.64734999999996			23.838649999999916			15.383649999999989	-35.345050000000015		-64.93784999999991	-32.22094999999996	-94.68304999999998	57.52015	-0.15654999999998154		3.946550000000002
	-53.58574999999996	59.87745000000001		30.301950000000033	10.942850000000021			-0.1481499999999869	-107.21664999999996			104.86455000000001			-67.35645			56.09685000000002	13.437850000000026	84.73674999999992			-62.389150000000086		63.39274999999998	-29.072450000000003	-10.699549999999988	-55.15514999999999	5.738050000000044	-81.01114999999993	24.79804999999999			-28.569249999999954			28.192649999999958			15.590450000000033	-35.08915000000002		-64.28404999999998	-32.02314999999999	-94.52404999999999	60.03815000000003	-0.15305000000000746		8.72485000000006
	-49.501949999999965	65.52215000000001		30.860850000000028	10.952649999999949			-0.1440499999999929	-106.97584999999998			104.87455			-67.34154999999998			57.96614999999997	13.448550000000068	84.84285			-61.37525000000005		69.66835000000003	-26.603050000000053	-8.95105000000001	-53.66284999999999	6.346450000000004	-80.99794999999995	32.68085000000008			-28.55374999999998			34.30504999999994			20.894450000000006	-35.081050000000005		-63.990449999999896	-31.277849999999944	-94.17835000000002	60.04894999999999	-0.14954999999997654		13.085750000000075
	-49.48154999999997	65.53564999999998		31.506050000000073	11.678449999999998			-0.13884999999993397	-106.96485000000001			104.88315			-67.10915			58.951850000000036	13.4606500000001	88.20394999999996			-61.15515000000005		73.66955000000007	-26.5933500000001	-7.417849999999987	-53.147749999999974	6.610450000000014	-80.98564999999996	32.69304999999997			-28.49404999999996			34.32154999999989			22.21154999999999	-34.90915000000001		-63.885749999999916	-30.97524999999996	-93.63475000000005	60.059649999999976	-0.14645000000001573		13.103150000000028
	-49.421550000000025	65.98654999999997		31.524850000000015	12.221750000000043			-0.13374999999996362	-106.81964999999997			110.4964500000001			-65.85704999999996			66.24305000000004	13.475350000000049	88.22524999999996			-61.01735000000008		79.79735000000005	-25.31135000000006	-6.799550000000011	-53.12965000000003	7.442250000000058	-80.97394999999995	36.115350000000035			-28.31664999999998			65.87594999999999			23.098749999999995	-34.902450000000044		-62.865749999999935	-30.850149999999985	-93.35604999999998	61.44625000000002	-0.14314999999999145		13.116350000000011
	-46.610450000000014	66.56264999999996		31.554050000000075	12.243650000000002			-0.12824999999998	-106.79854999999998						-65.5837499999999			74.16345000000001	14.674750000000017	92.75405			-60.99675000000002		79.80944999999997	-24.666850000000068	-5.597249999999974	-53.12135000000001	10.20315000000005	-79.88084999999995	36.12385000000006			-26.22614999999996			65.89274999999998			26.44984999999997	-34.890150000000006		-62.83834999999999	-30.60564999999997	-92.34735	77.17284999999998	-0.13884999999999081		18.530550000000062
	-46.59635000000003	66.67924999999997		32.39375000000007	15.849749999999972			-0.12404999999989741	-106.69004999999999						-65.00284999999997			74.17835000000002	14.683850000000007	92.7671499999999			-60.276250000000005		79.82995000000005	-24.657850000000053	-4.419249999999977	-53.09665000000001	14.476549999999975	-78.19614999999993	36.99425000000008			-25.69304999999997			69.18554999999992			28.82865000000004	-34.88035000000002		-61.348049999999944	-30.04434999999995	-92.12255000000005	77.19835	-0.13495000000000346		18.54894999999999
	-46.57505000000003	67.94354999999996		33.6069500000001	17.26184999999998			-0.11734999999998763	-106.61854999999997						-59.56084999999996			76.43955000000005	14.699850000000083	93.68004999999994			-60.26215000000002		80.31945000000007	-20.905450000000087	-2.3002500000000055	-53.00184999999999	16.203750000000014	-78.18614999999994	37.00675000000001			-25.673450000000003			69.2037499999999			36.76014999999995	-34.87095000000005		-61.329849999999965	-29.417749999999955	-91.65565000000004	77.20994999999999	-0.1312499999999659		18.575950000000034
	-46.55914999999993	68.61955		33.61785000000009	17.26814999999999			-0.10934999999994943	-106.60705000000002						-59.54504999999995			77.97964999999999	14.714550000000031	93.70954999999992			-57.83845000000008		80.33895000000007	-19.49655000000007	-2.284150000000011	-50.04485	16.59095000000002	-78.17924999999997	38.29584999999997			-24.942549999999983			69.66754999999989			38.73505	-34.86205000000001		-60.97174999999993	-29.217349999999954	-91.63585	77.22395	-0.12754999999998518		21.424650000000042
	-45.17695000000003	70.41354999999999		33.62835000000007	17.278850000000034			-0.10264999999992597	-106.48485						-59.51704999999993			80.46915000000001	15.928750000000036	93.77954999999997			-57.82974999999999		80.81285000000003	-19.118250000000103	-0.9527499999999804	-50.033349999999984	16.602949999999964	-78.16834999999998	38.31085000000007			-24.897249999999985			70.82314999999994			41.137950000000046	-34.84575000000001		-60.22724999999991	-28.668249999999944	-91.60795000000007	85.58595000000003	-0.12324999999998454		41.805650000000014
	-45.16094999999996	70.95704999999998		33.63435000000004	20.674750000000017			-0.09514999999998963	-106.33794999999998						-57.40124999999989			83.46325000000002	15.938850000000002	94.46204999999998			-56.50145000000009		81.02594999999997	-19.108850000000075	-0.9140499999999747	-49.22874999999999	16.625049999999987	-78.13784999999996	38.32005000000004			-23.543349999999975			81.6371499999999			45.510850000000005	-34.64425		-60.20684999999992	-28.648049999999955	-91.59855000000005	85.59825000000001	-0.1189499999999839		41.82815000000005
	-45.12635	71.35024999999996		33.667550000000006	20.88824999999997			-0.08344999999997071	-106.32155						-57.366449999999986			89.60585000000003	15.950550000000021	94.47664999999995			-56.49185		81.14735000000007	-17.122749999999996	-0.17074999999999818	-49.216650000000016	18.414150000000063	-77.41064999999998	39.60265000000004			-23.532749999999965			85.26225			53.90314999999998	-34.63425000000001		-59.5103499999999	-28.453349999999944	-91.58555000000001	85.60924999999997	-0.11464999999998327		41.838550000000055
	-45.011049999999955	71.37254999999999		34.13895000000002	20.903850000000034			-0.0737499999999045	-106.30115						-57.34465			91.90535	15.96505000000002	94.51914999999997			-56.457250000000045		81.15735000000006	-17.11005	-0.16235000000000355	-48.511750000000006	19.24554999999998	-75.79474999999996	39.93894999999998			-23.500849999999957			85.30674999999997			56.92145000000005	-34.62555000000003		-58.031349999999975	-28.012749999999983	-91.26405	85.61925000000002	-0.10994999999996935		45.63805000000002
	-44.73034999999993	71.69324999999998		34.689250000000015	20.91364999999996			-0.06524999999999181	-106.01625000000001						-57.32714999999996			92.93555000000003	17.275850000000105	94.54104999999993			-56.25515000000007		81.18285000000003	-17.07835	-0.15724999999997635	-48.50074999999998	19.271550000000047	-75.78584999999998	41.85715000000005			-18.084149999999966			90.41544999999996			57.401950000000056	-34.61775		-57.60724999999991	-27.405749999999955	-90.86405000000002	86.39384999999999	-0.10534999999998718		45.65764999999999
	-42.68274999999994	72.66215		34.70645000000002	20.92655000000002			-0.05234999999993306	-105.97244999999998						-56.598049999999944			92.96365000000003	17.287250000000085	95.45724999999993			-54.90174999999999		85.58855000000005	-14.032550000000015	-0.15235000000001264	-48.485149999999976	21.067649999999958	-74.81124999999997	45.280050000000074			-16.656749999999988			102.67714999999998			58.619050000000016	-34.61025000000001		-57.24275	-26.97384999999997	-90.84565000000009	104.22345000000001	-0.10034999999999172		45.69164999999998
	-42.67324999999994	72.69024999999999		35.18344999999999	21.934650000000033			-0.041650000000004184	-105.75545						-56.2576499999999			92.99644999999998	20.60915	96.81194999999991			-54.8492500000001		85.61175000000003	-14.024250000000052	-0.1474499999999921	-46.97685000000001	21.075950000000034	-74.13754999999998	45.289049999999975			-16.63334999999995			111.63374999999996			58.65345000000002	-34.60155000000003		-57.22494999999992	-26.572249999999997	-90.71695	105.63864999999998	-0.09525000000002137		47.05155000000002
	-42.652849999999944	73.27454999999998		35.796550000000025	21.95614999999998			-0.01675000000000182	-105.58754999999996						-56.24604999999997			96.71815000000004	20.623450000000048	96.8287499999999			-54.74965000000009		85.64895000000001	-14.015550000000076	-0.14244999999999663	-46.93124999999998	21.088050000000067	-74.13154999999995	45.30225000000007			-14.77714999999995						61.42764999999997	-34.48575000000005		-56.82794999999999	-26.35684999999995	-90.70135000000005	105.65195	-0.09024999999996908		47.063350000000014
	-42.643749999999955	73.30775		42.46895000000006	27.703949999999963			0.0008500000000140062	-105.55824999999999						-54.136049999999955			96.74345000000005	20.63785000000007	96.91504999999995			-54.56995000000006		87.83934999999997	-14.006650000000036	-0.13784999999995762	-46.813649999999996	21.139049999999997	-74.12504999999993	45.31894999999997			-14.741549999999961						66.75385000000006	-34.46745000000004		-56.785049999999956	-24.755749999999978	-90.68235000000004	106.89654999999999	-0.08485000000001719		47.07384999999999
	-40.180849999999964	74.19734999999997		42.479150000000004	27.761449999999968			0.008450000000038926	-105.52654999999999						-53.89154999999994			100.55444999999997	28.78015000000005	101.80795			-53.99725000000001		87.85115000000008	-13.97905000000003	-0.1329499999999939	-46.28174999999999	21.840649999999982	-74.11554999999993	48.32535000000007			-13.665849999999978						71.01025000000004	-34.45845000000003		-56.771049999999946	-24.723749999999995	-90.57455000000004	106.91194999999999	-0.08035000000000991		47.087150000000065
	-40.17075	75.02085		42.53475000000003	35.675449999999955			0.5735500000000684	-105.48244999999997						-53.208849999999984			100.58294999999998	28.821150000000102	101.8237499999999			-52.85685000000001		87.88774999999998	-13.969250000000102	-0.12774999999999181	-46.272749999999974	21.997150000000033	-73.88834999999995	48.34675000000004			-11.307749999999999						72.03115000000003	-34.45115000000004		-56.671449999999936	-24.221649999999954	-90.37725	109.11935	-0.07504999999997608		47.10064999999997
	-40.15674999999999	75.55234999999999		42.9289500000001	35.69245000000001			1.504850000000033	-105.46814999999998						-53.19774999999993			100.78515000000004	33.23165000000006	101.84084999999993			-52.84035000000006		87.90415000000007	-13.95965000000001	-0.12174999999996317	-46.24934999999999	22.832250000000045	-73.87394999999998	48.52535			-11.096749999999986						72.05465000000004	-34.07915000000003		-55.2019499999999	-23.96724999999998	-90.16325000000006	109.15145000000001	-0.07035000000001901		52.845950000000016
	-40.14194999999995	77.01225		45.92945000000009	35.70394999999996			3.449350000000095	-105.37574999999998						-53.18494999999996			102.54595000000006	33.25375000000008	101.88734999999997			-50.67655000000002		88.12515000000008	-13.9443500000001	-0.11615000000000464	-45.38974999999999	26.441749999999956	-73.03084999999993	48.53875000000005			-11.065849999999955						73.10045000000002	-34.07005000000004		-54.820949999999925	-23.278549999999996	-90.05945000000008	109.17225000000002	-0.06405000000000882		59.708650000000034
	-39.23765000000003	78.03244999999998		50.68505000000005	35.72185000000002			3.5898500000000695	-105.35275000000001						-53.1498499999999			102.59024999999997	34.41675000000009	107.84294999999997			-50.65715		91.95815000000005	-10.48765000000003	-0.10674999999997681	-45.38035000000002	26.454150000000027	-72.99674999999996	48.55135000000007			-11.030349999999999						74.47204999999997	-34.06385		-54.81254999999999	-22.479649999999992	-89.64665000000002	109.18795	-0.059649999999976444		59.71965
	-39.228849999999966	78.28854999999999		52.52105000000006	38.03425000000004			3.6145500000000084	-105.29575						-52.049249999999915			105.90075000000002	34.43495000000007	107.90094999999997			-50.503250000000094		91.98464999999999	-9.51475000000005	-0.09944999999999027	-44.01774999999998	28.66235000000006	-72.85174999999998	50.17345			-8.931749999999965						75.49604999999997	-34.05815000000001		-54.801649999999995	-22.203349999999944	-89.63645000000008	109.24574999999999	-0.05514999999996917		59.73365000000001
	-39.21564999999998	80.22584999999998		58.611650000000054	38.05004999999994			6.623250000000098	-104.72735						-52.038749999999936			105.93745000000001	38.7885500000001	107.91324999999995			-49.79545000000007		97.02765	-7.261750000000006	-0.09164999999995871	-43.59775000000002	30.68635000000006	-72.83734999999996	50.195749999999975			-6.780949999999962						77.31875000000002	-34.05005		-54.67924999999991	-21.70324999999997	-88.96435000000008	111.62815	-0.04984999999999218		67.62955
	-39.200849999999946	81.62545		58.63345000000004	38.98644999999999			8.480750000000057	-104.68254999999999						-52.028749999999945			105.96204999999998	38.800250000000005				-48.19524999999999		98.09715000000006	-7.229150000000004	-0.08314999999998918	-43.58435000000003	33.03195000000005	-72.82574999999997	52.64925000000005			-6.767149999999958						77.33145000000002	-34.04005000000001		-54.66154999999992	-21.376549999999952	-88.62504999999999	111.64875	-0.04314999999996871		67.88615000000004
	-37.50204999999994	82.42014999999998		58.67045000000007	39.00014999999996			10.238950000000045	-104.67415						-51.51944999999989			105.99005	39.266250000000014				-48.179950000000076		98.67055000000005	-7.219350000000077	-0.06954999999999245	-43.49565000000001	33.64684999999997	-70.69784999999996	52.66965000000005			-6.756049999999959						77.34384999999997	-34.01465000000002		-54.6430499999999	-20.72184999999996	-88.60185000000001	111.66165000000001	-0.036150000000020555		71.64535000000001
	-35.69584999999995	84.65915000000001		66.43865000000005	39.03965000000005			10.250050000000101	-104.66165000000001						-51.50154999999995			112.18475000000001	39.44055000000003				-46.24185		98.68155000000002	-7.208450000000084	-0.039449999999987995	-42.62164999999999	34.89255000000003	-70.68864999999994	58.96334999999999			-6.740949999999998						81.97874999999999	-33.99785000000003		-53.91134999999997	-20.704049999999995	-88.58564999999999	112.29545000000002	-0.029749999999978627		71.65454999999997
	-35.68674999999996	84.66895		72.89765	39.054250000000025			12.557250000000067	-104.57855						-48.88844999999992			115.68034999999998	39.457050000000095				-46.231750000000034		99.94205	-5.925350000000094	-0.025749999999959527	-42.60345000000001	34.903350000000046	-69.59394999999995	75.29295000000002			-6.734349999999949						82.98794999999996	-32.08115000000004		-51.735849999999914	-20.35624999999999	-88.57355000000007		-0.022549999999966985		71.66335000000004
	-35.63225	84.67935		74.21225000000004	43.08854999999994			16.776350000000093	-104.40684999999996						-48.84694999999999			115.74395000000004	39.47275000000002				-46.206050000000005		99.95185000000004	-5.9105500000000575	0.003450000000043474	-41.47735	35.172450000000026	-69.58114999999998	75.31875000000002			-6.700649999999996						87.09765000000004	-31.91715000000005		-51.29424999999992	-19.688249999999982	-88.56085000000007		-0.01695000000000846
	-32.286749999999984	84.68905000000001		76.59945000000005	43.09965			16.793250000000057	-104.28474999999997						-47.35624999999993				41.263450000000034				-45.89314999999999		99.96545000000003	-5.897350000000074	0.021350000000040836	-38.28404999999998	35.18375000000003	-69.56584999999995	81.86694999999997			-5.795649999999966						89.58624999999995	-30.611550000000022		-51.28544999999997	-18.898249999999962	-88.51305000000002		-0.003049999999973352
	-32.275949999999966	84.70274999999998		80.91735000000006	55.03084999999999			18.298450000000003	-104.14544999999998						-47.343849999999975				41.27195000000006				-45.88385000000005		99.98145	-5.880950000000098	0.5322500000000332	-38.27494999999999	36.453550000000064	-69.55534999999998	84.13495			-5.782249999999976						96.83254999999997	-30.59495000000004		-49.00884999999994	-18.12084999999996	-87.73265000000004		0.0030500000000301952
	-32.22614999999996	84.85954999999996		81.68355000000008	56.59725000000003			18.313450000000103	-104.12275						-43.38514999999995				41.321050000000014				-45.64655000000005		103.88094999999998	-5.860450000000014	0.553950000000043	-38.24324999999999	36.48765000000003	-68.63114999999993	84.14535000000001			-5.76034999999996						103.30475000000001	-29.058050000000037		-48.96614999999997	-17.859749999999963	-87.71845000000008		0.010049999999978354
	-13.743150000000014	84.89224999999999		84.14475000000004	64.30415000000005			18.972849999999994	-104.11494999999996						-43.36874999999998				41.3356500000001				-45.02265		103.90245000000004	-2.385650000000055	1.5554500000000075	-37.81495000000001	37.08585000000005	-68.62484999999998	86.06164999999999			-2.8510499999999865						110.06375000000003	-28.279150000000016		-48.71195	-17.28834999999998	-86.37395000000004		0.01665000000002692
	-13.724749999999972	85.00065000000001		85.6712500000001	64.32245			18.993250000000103	-104.01234999999997						-43.063249999999925				44.81785000000002				-44.45395000000008		103.91695000000004	-2.367750000000001	1.8771500000000287	-37.80345	38.591049999999996	-68.40904999999998	86.07055000000003			-0.7943499999999517						111.38045	-28.264350000000036		-48.69745	-17.194349999999986	-86.14955000000009		0.023349999999993543
	-13.702850000000012	85.19464999999997		85.68865000000005	64.45285000000001			20.518050000000017	-103.91575						-42.277849999999944				48.47975000000008				-40.29455000000007		112.69225000000006	-2.3556500000000824	2.976750000000038	-37.74875000000003	38.60104999999999	-68.39664999999997	86.68585000000007			-0.7828499999999963						111.39724999999999	-26.288350000000037		-48.36164999999994	-16.88884999999999	-85.86554999999998		0.03485000000000582
	-13.682549999999992	90.70585		86.77735000000007	72.39985000000001			20.528150000000096	-103.86664999999999						-42.22824999999989				48.48975000000007				-39.46625000000006		112.74685	-2.341850000000022	3.285950000000014	-34.83715000000001	38.619249999999965	-67.88784999999996	86.70175000000006			-0.7620499999999879						113.71045000000004	-25.797650000000033		-45.72334999999998	-16.338449999999966	-84.89235000000008		0.04475000000002183
	-13.15244999999993	90.74865		87.8732500000001	73.59834999999998			22.262050000000045	-103.81804999999997						-36.435449999999946				49.52105000000006				-39.36995000000002		117.25755000000004	-2.325550000000021	3.8637500000000387	-34.820550000000026	39.283649999999966	-67.02024999999998	91.36165000000005			-0.7325500000000034						113.72754999999995	-24.73305000000005		-45.22984999999994	-15.932249999999954	-84.88065000000006		0.5450500000000034
	-13.139549999999986	90.77164999999997		87.97805000000005	73.61294999999996			23.26075000000003	-103.65764999999999						-32.922849999999926				49.52945000000011				-37.403549999999996		117.28364999999997	-0.17465000000004238	3.9046500000000037	-34.80894999999998	40.53425000000004	-67.01184999999998	92.08815000000004			-0.1797499999999559						113.75945000000002	-23.61035000000004		-43.66604999999993	-15.924449999999979	-84.22455000000002		0.5587500000000318
	-13.120850000000019	91.91244999999998		95.47115000000008	89.57825000000003			24.48535000000004	-103.64344999999997						-32.90204999999992				49.5480500000001				-37.39205000000004			-0.16955000000007203	4.382650000000012	-34.79804999999999	40.551450000000045	-67.00234999999998	96.85755000000006			-0.17404999999996562						113.77044999999998	-23.36125000000004		-43.63634999999999	-15.75894999999997	-83.28465000000006		0.5771500000000174
	-13.112349999999992	92.41284999999999		95.48585000000003	90.00545			26.52825000000007	-103.50914999999998						-31.668749999999932				49.588750000000005				-37.342050000000086			-0.16265000000009877	4.395450000000039	-34.77314999999999	41.18455000000006	-65.14994999999993	97.13755000000003			-0.16904999999997017						113.80115	-20.94545000000005		-43.61874999999998	-15.407149999999945	-82.87965000000008		1.4540499999999952
	-13.086850000000027	92.43905000000001		95.7088500000001	90.78785000000005			27.21975000000009	-103.50234999999998						-31.636549999999943				49.61635000000001				-37.03925000000004			-0.15695000000005166	4.407950000000028	-32.217449999999985	41.20384999999999	-65.13854999999995	98.62435000000005			-0.16414999999994961						113.81615	-20.478350000000034		-41.60884999999996	-14.679149999999993	-82.72725000000003		1.464550000000031
	-13.073549999999955	93.15514999999999		97.21525000000008	90.80105000000003			27.229850000000056	-103.48124999999999						-28.858649999999898				51.46695000000011				-35.75615000000005			-0.14975000000004002	5.601249999999993	-32.16624999999999	42.140750000000025	-64.00154999999995	98.63345000000004			-0.15994999999998072						113.82854999999995	-19.956650000000025		-37.87934999999993	-14.380749999999978	-82.71154999999999		1.7667500000000018
	-2.69074999999998	95.23075		97.43865000000005	90.81674999999996			27.56925000000001	-103.45844999999997						-28.846349999999916				51.48575000000005				-35.73535000000004			-0.1437500000000682	6.923350000000028	-32.137350000000026	44.58605	-63.99254999999994	98.64314999999999			-0.15604999999999336						114.00554999999997	-19.931850000000054		-37.279049999999984	-13.623149999999953	-82.26475000000005		1.7752500000000282
	-2.6780499999999847	96.86345		98.12185	91.65245000000004			28.023950000000013	-103.38774999999998						-28.787149999999997				51.495550000000094				-33.203250000000025			-0.13895000000002256	6.936149999999998	-32.09955000000002	45.03935000000001	-63.31024999999994	98.68275000000006			-0.15194999999999936						114.73215000000005	-17.766250000000014		-37.258749999999964	-12.851249999999993	-81.30075		1.7879500000000235
	-2.6669500000000426	97.60884999999996		98.1531500000001	104.00485000000003			29.375950000000103	-103.20044999999999						-28.766649999999913				51.52735000000007				-32.509250000000065			-0.134050000000002	6.965950000000021	-32.00555000000003	46.13554999999997	-61.990749999999935	99.69344999999998			-0.14764999999999873						114.76835000000005	-17.19085000000001		-34.71664999999996	-12.706249999999955	-80.52125000000001		2.064050000000009
	-2.6570500000000266	97.90224999999998		99.42555000000004	104.01194999999996			31.971050000000105	-103.18365						-27.49974999999995				51.54875000000004				-30.769250000000056			-0.12915000000009513	7.489750000000015	-31.62164999999999	46.35974999999996	-61.34654999999998	101.63845000000003			-0.14324999999996635						117.39544999999998	-17.17035000000004		-34.68514999999991	-12.69704999999999	-80.50445000000002		4.4638499999999794
	-2.643950000000018	98.63745		101.27345000000003	104.02385000000004			34.78055000000006	-103.11435						-26.707949999999983				60.263450000000034				-29.935249999999996			-0.1238500000000613	8.855349999999987	-30.690949999999987	47.118850000000066	-61.336149999999975	103.76825000000008			-0.13804999999996426						117.40605000000005	-15.008850000000052		-33.535749999999894	-12.488549999999975	-80.48225000000002		4.473349999999982
	-0.1745499999999538	100.55194999999998		101.28345000000002	104.03655000000003			36.23995000000002	-103.07414999999997						-26.69704999999999				68.38885000000005				-28.818250000000035			-0.11835000000007767	10.145950000000028	-30.65625	47.14885000000004	-60.71164999999996	104.49535000000003			-0.13364999999998872							-14.791350000000023		-33.27934999999991	-12.459949999999992	-80.09285		4.488249999999994
	-0.16935000000000855	102.47184999999996		101.30285000000003	110.87474999999995			38.64655000000005	-103.01344999999998						-24.33605				70.46515000000011				-28.770849999999996			-0.11305000000004384	11.366350000000011	-29.44934999999998	47.16655000000003	-60.69984999999997	104.50395000000003			-0.12854999999996153							-14.78045000000003		-31.870249999999942	-11.579649999999958	-79.74824999999998		5.270649999999989
	-0.16414999999994961	102.69944999999996		101.46665000000007	110.88384999999994			39.20575000000008	-102.97314999999998						-17.158649999999966				70.47535000000005				-28.740750000000048			-0.10805000000004839	11.982650000000035	-29.424149999999997	47.17695000000003	-59.50804999999997	104.53354999999999			-0.12264999999996462							-14.016750000000002		-30.97784999999999	-11.435449999999946	-79.52535		7.829549999999983
	-0.15954999999996744	104.85674999999998		101.49715000000003	110.89395000000002			39.22155000000009	-102.95344999999998						-13.40644999999995				70.4905500000001				-28.308950000000095			-0.10205000000007658	12.414850000000001	-29.409749999999974	48.28825000000006	-59.50124999999997	106.19185000000004			-0.11724999999995589							-13.954350000000034		-30.339650000000006	-11.183749999999975	-79.14505000000008		7.8860500000000116
	-0.15494999999998527	105.24994999999996		103.37105000000008	112.06875000000002			41.56385	-102.90064999999998						-13.394449999999892				88.48165000000006				-28.298450000000003			-0.09585000000004129	13.240650000000016	-29.244550000000004	49.96294999999998	-59.48784999999998	106.20655			-0.11144999999999072							-13.378950000000032		-30.316049999999905	-10.908549999999991	-79.12095		7.90055000000001
	-0.14985000000001492	107.49324999999999		105.38195000000007	117.04824999999994			45.83045000000004	-102.82844999999998						-11.553849999999898				88.49575000000004				-28.288850000000025			-0.08985000000006949	13.846150000000023	-26.39625000000001	49.97395000000006	-59.48214999999993	108.55905000000007			-0.10575000000000045							-13.369450000000029		-30.307749999999942	-9.606049999999982	-78.66955000000007		8.219949999999983
	-0.14504999999996926	109.03105		105.40174999999999	117.08264999999994			51.574350000000095	-102.80435						-8.711649999999963				88.54325000000006				-27.915950000000066			-0.08435000000008586	13.879950000000008	-25.738350000000025	50.68335000000002	-59.476549999999975	110.21165000000008			-0.09754999999995562							-11.597050000000024		-29.762949999999933	-9.59054999999995	-78.07794999999999		8.233249999999998
	-0.13964999999996053	109.35255000000001		105.87355000000002				51.794050000000084	-102.78614999999996						-8.70004999999992				88.5512500000001				-27.589249999999993			-0.07595000000003438	15.371250000000032	-25.725649999999973	51.53814999999997	-59.47014999999993	110.24225000000001			-0.09144999999995207							-11.57955000000004		-29.275549999999953	-6.954249999999945	-78.06245000000001		8.461150000000032
	-0.1342499999999518	109.57945000000001		107.30025				53.34895000000006	-102.68005						-8.68795				89.82195000000002				-27.570150000000012			-0.06415000000004056	15.382850000000019	-25.03385000000003	55.43894999999998	-59.229949999999974	115.24194999999997			-0.08254999999996926							-11.56355000000002		-29.26374999999996	-6.7430499999999824	-77.97645		9.819749999999999
	-0.1280500000000302	109.60075		108.21145000000001				54.29845	-102.67404999999997						-8.641849999999977				89.83555000000001				-25.64085			-0.052450000000021646	17.25645000000003	-23.980650000000026	55.452549999999974	-59.217649999999935	117.02805000000001			-0.07484999999996944							-9.121550000000013		-29.24604999999997	-6.106049999999982	-77.90425000000005		10.488049999999987
	-0.12085000000001855	111.47524999999996		108.2378500000001				56.04525000000001	-102.65164999999996						-7.298949999999991				105.66095000000007				-25.617450000000076			-0.045850000000086766	18.64285000000001	-23.959749999999985	56.48384999999996	-58.640349999999955	118.60725000000002			-0.06644999999997481							-8.946150000000046		-26.923149999999964	-5.750149999999962	-77.88215000000002		10.521950000000004
	-0.11275000000000546	114.23795000000001		108.32745				56.58025000000009	-102.63344999999998						-7.288149999999973								-25.59615000000008			-0.03605000000004566	18.659350000000018	-20.07605000000001	56.495649999999955	-58.53694999999993				-0.05865000000000009							-6.881750000000011		-26.52445	-5.243949999999984	-77.87385000000006		10.543949999999995
	-0.10534999999993033	114.24804999999998		109.51445000000001				56.8193500000001	-102.62734999999998						-7.273149999999987								-25.17885000000001			-0.026250000000004547	19.377250000000004	-20.06295	56.51895000000002	-57.67124999999993				-0.04404999999997017							-6.868250000000046		-26.514449999999897	-5.21875	-76.85194999999999		10.555949999999996
	-0.09854999999993197	115.15074999999996		109.54565000000002				56.851350000000025	-102.43164999999999						-7.259149999999977								-25.159449999999993			-0.012550000000032924	21.294550000000015	-20.03755000000001	56.530250000000024	-57.660649999999976				-0.034049999999979264							-6.3504500000000235		-26.502449999999953	-5.187649999999962	-76.83695		13.462350000000015
	-0.09114999999997053	115.25315		113.03705000000002				59.10585000000003	-102.39265						-7.248549999999909								-25.128250000000094			-0.005150000000071486	21.49015000000003	-20.01785000000001	56.728650000000016	-57.64824999999996				-0.021050000000002456							-6.331350000000043		-26.494249999999965	-4.985149999999976	-76.81545000000006		13.47154999999998
	-0.08285000000000764	115.86244999999997		113.04905000000008				59.32985000000008	-102.26304999999996						-7.229949999999917								-24.675850000000082			0.0050499999999829015	23.25925000000001	-18.745749999999987	59.48135000000002	-57.24684999999994				-0.013049999999964257							-4.126150000000052		-26.48784999999998	-4.803449999999998	-76.40764999999999		15.316550000000007
	-0.07595000000003438	116.72384999999997						59.749450000000024	-102.14695						-2.193149999999946								-22.53615000000002			0.017249999999989996	23.953750000000014	-18.73415	63.29735000000005	-57.23714999999993				-0.004349999999988086							-4.045550000000048		-26.48174999999992	-4.574549999999988	-76.39555000000007		15.359250000000031
	-0.06614999999999327	116.94725						59.777649999999994	-102.12565000000001						-1.846849999999904								-12.722150000000056			0.04004999999995107	25.51985000000002	-18.71875	65.84604999999999	-55.50944999999996				0.0071500000000241926							-0.150950000000023		-26.465949999999907	-4.09254999999996	-76.38435000000004		16.440249999999992
	-0.05314999999995962	116.96204999999998						59.792550000000006	-102.05505						-1.8217499999999518								-12.712650000000053			0.8022499999999582	25.799950000000024	-16.94754999999998	65.85834999999997	-55.50164999999993				0.02575000000001637							-0.1432500000000232		-25.16904999999997	-4.076049999999952	-75.66455000000008		17.794250000000034
	-0.043450000000007094	117.63324999999998						60.162750000000074	-102.04615000000001						-1.4427499999999327								-10.686450000000036			0.8166499999999814	25.824450000000013	-16.918650000000014	65.88175000000001	-54.08824999999996				0.04595000000000482							-0.13415000000003374		-25.144849999999906	-4.044349999999952	-75.24635		17.80574999999999
	-0.02904999999998381	117.64164999999997						63.48585000000003	-102.03384999999997						-1.309349999999995								-10.669450000000097			1.5957499999999527	25.836250000000007	-13.480950000000007	69.01464999999996	-54.07744999999994				0.06575000000003683							-0.12855000000001837		-25.126350000000002	-4.03064999999998	-75.23145		17.837949999999978
	-0.010750000000030013	117.65035						70.6200500000001	-102.01144999999997						-0.18204999999989013								-9.083450000000084			1.6051499999999805	26.619550000000004	-13.163549999999987	70.39175	-54.00744999999995				2.063950000000034							-0.12345000000004802		-24.612249999999904	-3.4309499999999957	-75.21185000000003		17.84575000000001
	0.0038500000000567525	117.66255000000001						70.63035000000002	-101.84415000000001						-0.17774999999994634								-9.062350000000038			1.9072499999999764	27.47225000000003	-13.151049999999998	73.79155000000003	-50.40784999999994				2.8815500000000043							-0.11795000000000755		-23.696849999999927	-3.3670499999999493	-75.20015000000001		20.57294999999999
	0.012550000000032924	118.64074999999997						71.94765000000007	-101.74034999999998						-0.17364999999995234								-7.732150000000047			2.3074499999999034	28.39205000000004	-12.53325000000001	73.81465000000003	-50.36654999999996				2.994550000000004							-0.11245000000002392		-23.678649999999948	-2.9785499999999843	-75.18844999999999		22.258550000000014
	0.0232499999999618	118.65904999999998						74.11035000000004	-101.62844999999999						-0.16994999999997162								-6.064950000000067			3.2017499999999472	29.19285000000002	-11.639949999999999	75.93615	-48.35634999999996				3.008450000000039							-0.10705000000001519		-22.99185	-2.8089499999999816	-75.09975000000009		28.857050000000015
	0.14554999999995744	118.67464999999999						75.88285000000008	-101.60865000000001						-0.1662499999999909								-6.033950000000004			4.142749999999978	29.970450000000028	-10.180749999999989	75.99054999999998	-48.343849999999975				3.0226499999999987							-0.1018500000000131		-21.111049999999977	-2.3423499999999535	-75.0888500000001		29.184349999999995
	0.5505500000000438	118.83954999999997						77.81885	-101.50115						-0.1625499999998965								-5.45435000000009			4.178449999999998	29.982349999999997	-8.48984999999999	76.20645000000002	-48.329849999999965				6.860150000000033							-0.09415000000001328		-18.911749999999984	-1.9716499999999542	-74.84575000000007		34.40055000000001
	0.5649500000000671							77.83705000000009	-101.49475000000001						-0.15904999999997926								-4.856950000000097			4.36424999999997	30.113249999999994	-8.472750000000019	76.66314999999997	-47.11884999999995				6.8890499999999975							-0.08395000000001573		-17.74464999999998	-1.9398499999999785	-74.69445000000007		34.408950000000004
	0.7962499999999864							77.88765000000001	-101.32855						-0.15574999999989814								-4.841450000000009			5.435049999999933	32.019949999999994	-6.0694500000000176	78.62215000000003	-47.094749999999976				6.8965500000000475							-0.052650000000028285		-17.731949999999983	-1.6747499999999604	-73.64555000000007		34.41575
	0.8052500000000009							79.50975000000005	-101.24074999999999						-0.15274999999996908								-4.831350000000043			5.467249999999922	32.97694999999999	-6.059450000000027	79.32555000000002	-47.07244999999995				6.925450000000012							-0.005350000000021282		-13.575149999999894	-0.4241499999999405	-73.40725000000009		34.42315000000002
	0.817450000000008							80.22165000000007	-101.11795000000001						-0.14964999999995143								-4.755550000000085			7.880649999999946	33.03475000000003	-6.047149999999988	79.33704999999998	-46.202849999999955				6.940250000000049							0.007849999999962165		-13.56194999999991	-0.17205000000001291	-72.98045000000002		36.178650000000005
	1.1530500000000075							80.79945000000009	-101.07265000000001						-0.1462499999998954								-3.6079500000000735			7.8920499999999265	36.38364999999999	-5.159850000000006	81.59315000000004	-45.90024999999997				6.9666500000000156							0.015049999999973807		-13.543349999999919	-0.16345000000001164	-72.94704999999999		36.51215000000002
	1.1633500000000367							81.15185000000008	-100.98384999999996						-0.14294999999992797								-3.5979500000000826			8.252649999999903	36.410950000000014	-4.714249999999993	84.80195000000003	-43.62784999999997				7.105650000000026							0.8636499999999501		-13.521949999999947	-0.12905000000000655	-72.79605000000004		36.52705000000003
	1.8222500000000537							82.41225000000009	-100.84305						-0.13954999999998563								-2.895650000000046			9.739349999999945	36.61555000000004	-4.663650000000018	89.17494999999997	-43.618649999999946				8.66315000000003							0.9034499999999639		-11.74554999999998	-0.1078499999999849	-72.78895		37.83235000000002
	1.853749999999991							83.45935000000009	-100.79224999999997						-0.1362499999999045								-2.411850000000072			10.197849999999903	36.63805000000002	-3.883449999999982	89.20614999999998	-43.61164999999994				8.67365000000001							3.2056499999999915		-11.733749999999986	-0.09764999999993051	-72.77814999999998		37.841049999999996
	2.090249999999969							84.93185000000005	-100.71884999999997						-0.13254999999992378								-2.4022500000000946			10.210349999999949	36.65005000000002	-2.2161500000000274	89.22985000000006	-43.602349999999944				10.834750000000042							3.21875		-11.701449999999909	-0.09145000000000891	-72.73865		37.85315000000003
	2.8404500000000326							85.99495000000002	-100.71324999999996						-0.12904999999989286								-2.3860500000000684			13.268249999999966	41.88495	-2.2002499999999827	92.17595000000006	-43.58444999999995				11.346450000000004							3.948349999999948		-10.724349999999959	-0.08354999999994561	-72.69585000000006		43.755949999999984
	2.8573499999999967							86.66295000000002	-100.70495						-0.12545000000000073								-2.3288499999999885			13.914249999999925	41.91565000000003	-2.1734500000000025	92.35024999999996	-43.49454999999995				11.395650000000046							3.9613499999999817		-8.557249999999954	-0.06254999999998745	-72.68015000000003		43.81655000000001
	2.8850499999999784							86.6816500000001	-100.54294999999996						-0.12144999999998163								-0.18295000000000528			13.928249999999935	42.69614999999999	-1.6799500000000194	93.07085000000006	-41.993649999999946				11.83925000000005							4.001349999999945		-8.455349999999953	-0.02834999999993215	-72.05275000000006		44.87495000000001
	2.9100500000000693							96.44475	-100.51945						-0.11764999999991232								-0.17855000000008658			15.597350000000006	43.83175	-0.16635000000002265	95.57855000000006	-41.98354999999998				11.852350000000001							7.747649999999965		-8.057149999999979	0.001150000000052387	-72.04225000000008		44.88344999999998
	3.541249999999991							97.09365000000003	-100.44864999999999						-0.11344999999994343								-0.17455000000006748			15.632549999999924	43.938950000000034	-0.1499499999999898	95.60564999999997	-41.973949999999945				11.886850000000038							8.756549999999947		-7.156549999999925	0.010350000000016735	-71.35284999999999		44.892949999999985
	3.998550000000023							100.0480500000001	-100.41805						-0.10934999999994943								-0.17074999999999818			18.16414999999995	45.535950000000014	-0.1429499999999848	97.29674999999997	-41.96514999999994				12.018650000000036							12.435649999999953		-7.11284999999998	0.027450000000044383	-71.06505000000004		49.48415
	4.308549999999968							100.8551500000001	-100.40285						-0.10534999999993033								-0.16725000000008095			18.72645	50.88905	-0.13614999999998645	97.31584999999995	-41.60654999999997				12.528850000000034							12.452049999999986		-6.584549999999922	0.038650000000075124	-71.04885000000002		49.493150000000014
	4.516250000000014							103.6993500000001	-100.35924999999997						-0.10114999999996144								-0.16354999999998654			18.73434999999995	52.29925000000003	-0.12934999999998809	99.74924999999996	-41.59074999999996				12.563050000000032							14.86484999999999		-4.721649999999954	0.24165000000004966	-70.66985		49.50105000000002
	4.5314500000000635							111.45845000000008	-100.34944999999999						-0.09694999999999254								-0.1600500000000693			18.741449999999986	53.13685000000004	-0.12225000000000819	99.77004999999997	-41.098949999999945				12.573350000000005							15.923149999999964		-4.695949999999925	0.39314999999999145	-69.99675000000002		49.509150000000034
	4.540849999999978							114.01845000000003	-100.15614999999997						-0.09204999999997199								-0.15635000000008858			18.74955	53.19645000000003	-0.111850000000004	100.94655	-40.72854999999993				15.50875000000002							15.935149999999965		-1.920949999999948	0.7395500000000084	-69.99015000000009		52.14265
	13.450749999999971							114.06535000000008	-100.14715000000001						-0.08764999999993961								-0.15255000000001928			18.757949999999937	53.21485000000001	-0.09735000000000582	102.09085000000005	-39.28174999999993				18.525450000000035							19.250149999999962		-1.8909499999999753	1.000850000000014	-69.96315000000004		52.15145000000001
	13.467949999999973							118.09435000000008	-100.07074999999998						-0.0817499999999427								-0.14875000000006366			21.174849999999992	53.236350000000016	-0.0786499999999819	102.11045000000001	-38.47144999999995				19.784050000000036							19.491349999999954		-1.6949499999999489	1.4098500000000058	-69.65635000000009		52.16055
	13.549449999999979							118.53385000000003	-100.05734999999999						-0.07674999999994725								-0.14505000000008295			21.189149999999927	55.785450000000026	-0.06434999999999036	104.33865000000003	-38.45844999999997				19.80585000000002							23.124049999999954		-0.7063499999999294	1.4444500000000744	-69.49545		52.17475000000002
	33.71704999999997								-99.96785						-0.07204999999999018								-0.14085000000000036			22.229949999999917	56.25954999999999	-0.05004999999999882	105.12545	-38.446249999999964				21.889850000000024							23.26524999999998		-0.2388499999999567	1.5778500000000122	-69.35295000000008		53.615549999999985
	35.48185000000001								-99.85024999999996						-0.06534999999996671								-0.1361500000000433			22.659449999999993	58.58185000000003	-0.04385000000002037	110.52324999999996	-38.432549999999935				21.931250000000034							23.27834999999999		-0.174350000000004	1.591350000000034	-67.75795000000005		60.79415
	35.49855000000002								-99.75984999999997						-0.0597499999998945								-0.13085000000000946			22.70234999999991	60.04005000000001	-0.03205000000002656	111.12194999999997	-38.42184999999995				21.988950000000045							23.89564999999999		-0.1665499999999156	1.6868500000000495	-67.73525000000006		63.78064999999998
	35.51234999999997								-99.68784999999997						-0.05444999999997435								-0.1261500000000524			22.72034999999994	60.073350000000005	-0.018849999999986267	111.13335000000006	-35.69834999999995				23.072850000000017							23.92824999999999		-0.1622499999999718	1.70575000000008	-67.70704999999998		63.80405000000002
	44.79015000000004								-99.66435000000001						-0.04914999999994052								-0.12125000000003183			23.756349999999998	60.09825000000001	0.7389499999999884	111.15215	-35.687949999999944				23.084550000000036							24.002049999999997		-0.1582499999999527	1.7407500000000482	-67.37975000000006		63.82454999999999
	47.31585000000007								-99.65465						-0.04324999999994361								-0.11644999999998618			23.767650000000003	60.90595000000002	2.4463499999999954	111.16475000000003	-35.669749999999965				23.482050000000015							24.58284999999995		-0.154549999999972	2.1771499999999833	-66.88655000000006		66.55635000000001
	47.33055000000002								-99.63984999999997						-0.03624999999999545								-0.11085000000002765			23.788149999999973	60.94274999999999	2.707049999999981		-33.93954999999994				26.357349999999997							25.532249999999976		-0.150449999999978	2.2060500000000047	-66.86165000000005		66.56855000000002
	49.587350000000015								-99.60424999999998						-0.030049999999960164								-0.10554999999999382			24.22014999999999	62.57855000000001	2.907350000000008		-32.58024999999998				27.249750000000006							25.553949999999986		-0.14194999999995161	2.7891500000000633	-66.84535000000005		74.20224999999999
	49.60114999999996								-99.42264999999998						-0.02294999999992342								-0.09945000000004711			24.266449999999963	63.42795000000001	2.9229500000000144		-32.57054999999997				27.268250000000023							30.882149999999967		-0.13704999999993106	2.808650000000057	-66.63585		74.20895000000002
	50.446750000000065								-99.37054999999998						-0.014449999999897045								-0.09395000000006348			25.39334999999994	63.43715000000003	3.07344999999998		-31.422649999999976				28.24905000000001							33.61484999999999		-0.13264999999989868	3.036450000000059	-66.62245000000007		74.90994999999998
	50.45715000000007								-99.34274999999997						-0.007849999999962165								-0.08744999999998981			26.696849999999927	66.38745	3.340750000000014		-31.309349999999938				28.268850000000043							35.29064999999997		-0.1281500000000051	3.1343500000000404	-64.32915000000003		83.72635000000002
	50.48445000000004								-99.25524999999999						0.0023500000000922228								-0.08085000000005493			26.715649999999982	67.35875000000004	3.8965499999999906		-31.29204999999996				30.41655000000003							35.500549999999976		-0.12354999999990923	3.3468500000000176	-64.00715000000002		84.20845000000003
	51.20495000000005								-99.23325						0.008850000000052205								-0.07435000000009495			27.664949999999976	67.38935000000004	4.264349999999979		-29.823049999999967				35.05335000000002							35.84834999999998		-0.11865000000000236	3.3707500000000437	-63.99395000000004		84.21665000000002
	51.215850000000046								-99.22334999999998						0.02135000000009768								-0.06715000000008331			27.684049999999957	67.77905000000004	4.586250000000007		-29.805549999999982				36.89795000000004							40.995649999999955		-0.11034999999992579	4.1325500000000375	-63.06925000000001		84.28264999999999
	51.230350000000044								-99.13225						0.5579500000000053								-0.05905000000007021			29.326349999999934	68.59095000000002	4.595649999999978		-29.164549999999963				36.94545000000005							41.01294999999999		-0.10164999999994961	5.021250000000009	-63.05715000000009		87.27584999999999
	51.24064999999996								-99.11744999999996						0.5721500000000788								-0.05195000000003347			29.772049999999922	68.61135000000002	5.4585500000000025		-28.68234999999993				40.05755000000005							41.021049999999946		-0.09474999999997635	5.30785000000003	-61.80105000000003		87.30595
	51.26115000000004								-99.04424999999998						1.9082500000000664								-0.044849999999996726			30.662149999999997	68.75035000000003	5.495249999999999		-27.249549999999942				40.455250000000035							43.891549999999995		-0.08894999999995434	6.08845000000008	-61.789750000000026		87.52695
	53.18145000000004								-98.71985000000001						2.0035500000000184								-0.036450000000058935			30.674350000000004	72.36664999999999	5.503649999999993		-27.236049999999977				40.90105							43.94194999999996		-0.08004999999991469	6.1202500000000555	-61.46025000000009		90.96494999999999
	53.19024999999999								-98.68684999999999						2.6197500000000673								-0.029650000000060572			30.68814999999995	72.74825000000004	5.654650000000004		-27.225449999999967				40.916650000000004							54.20414999999997		-0.05525000000000091	7.288650000000075	-60.232849999999985		90.97405000000003
	53.20304999999996								-98.36554999999998						4.362350000000106								-0.017550000000028376			30.71384999999998	72.76075000000003	5.669849999999997		-25.72664999999995				40.937550000000044							54.27414999999996		-0.032150000000001455	7.833550000000059	-60.22185000000002		90.98264999999998
	53.218849999999975								-98.34224999999998						4.376950000000079								-0.010449999999991633			31.091449999999895	72.77765	5.685549999999978		-24.66414999999995				40.951250000000016							56.01474999999999		-0.017049999999926513	7.868150000000014	-60.191850000000045		90.99124999999998
	56.41134999999997								-98.32765						4.387550000000033								-0.0019500000000789441			32.46614999999997	74.30914999999999	5.699549999999988		-23.581249999999955				43.22125							56.76344999999998		-0.0015499999999519787	8.117650000000026	-60.08695		95.64985000000001
	56.42214999999999								-98.25585000000001						4.46995000000004								0.005349999999907595			32.46875	76.12254999999999	6.454349999999977		-23.56144999999998				52.07475000000005							57.03234999999995		0.009550000000103864	8.560950000000048	-58.46244999999999		100.24315000000001
	56.43375000000003								-98.24154999999996						4.478450000000066								0.012549999999919237			32.471649999999954	77.33765	7.029449999999997		-23.15614999999997				52.08705000000003							57.73674999999997		0.022050000000035652	8.579850000000079	-57.444650000000024		102.18135000000001
	56.44405000000006								-98.19565						4.487850000000094								0.024149999999963256			32.47444999999993	78.40944999999999	7.062650000000019		-23.146949999999947				52.09755000000001							66.07184999999998		0.028850000000034015	9.034850000000006	-56.841049999999996		102.19265000000001
	56.48905000000002								-98.08864999999997						5.375150000000076								0.03714999999999691			32.480549999999994	78.81595000000004	7.077549999999974		-22.293749999999932				52.798850000000016							67.44655		0.07995000000005348	9.782150000000001	-56.03444999999999		102.23095
	57.48315000000002								-98.05064999999996						5.383250000000089								0.0718499999999267			32.48524999999995	79.02815000000004	7.366350000000011		-22.246549999999957				53.12975							67.46034999999995		0.22695000000010168	9.968050000000062	-55.84935000000007		102.23755
	57.49834999999996								-97.81205						5.492250000000013								0.29294999999990523			32.49124999999992	79.99485000000004	7.385850000000005		-22.23524999999995				53.22475000000003							76.35814999999997		0.23965000000009695	10.525150000000053	-55.84095000000002		102.31995
	57.51895000000002								-97.72235						7.466850000000022								0.30034999999998035			35.596450000000004	82.24065000000002	7.795950000000005		-22.22384999999997				53.264850000000024							78.19334999999995		0.5423500000000558	10.577750000000037	-55.62945000000002		102.32794999999999
	57.53295000000003								-97.65434999999997						7.487950000000069								0.5514499999999316			35.60814999999991	82.25315	7.822949999999992		-22.21354999999994				54.070250000000044							81.08085		0.5632500000000391	10.884149999999977	-54.85265000000004		102.37285000000003
	58.395849999999996								-97.64425						7.690050000000042								0.5618499999999358			35.634649999999965	85.11805000000004	8.739250000000027		-22.197449999999947				54.08585000000005							81.87554999999998		0.7362500000000409	11.319450000000074	-54.73165000000006		102.38594999999998
	58.42214999999999								-97.55255						8.125050000000101								0.5702499999999873			35.646349999999984	85.14275000000004	8.756050000000016		-22.191349999999943				55.316850000000045							85.14904999999999		1.004950000000008	11.359450000000038	-54.71665000000007		104.50414999999998
	58.43484999999998								-97.52535						8.144950000000108								0.5783500000000004			35.679649999999924	86.23405000000002	9.524049999999988		-20.841449999999952				55.98295000000002							91.66364999999996		1.0143500000000358	11.987050000000067	-53.84185000000002		104.52435000000003
	58.45415000000003								-97.26285000000001						8.51685000000009								0.673349999999914			36.30334999999991	86.63005000000004	9.535250000000019		-20.831849999999974				57.80095							91.67434999999995		1.0327500000000782	18.449850000000083	-53.11895000000004		104.53185000000002
	65.61995000000002								-97.25115						8.535750000000007								0.6846499999999196			36.47834999999998	86.82225	9.548749999999984		-20.773349999999937				57.81845000000004							91.68584999999996		1.0406500000000278	19.761150000000043	-52.61975000000007		104.55615
	65.62755000000004								-97.23674999999997						8.553650000000061								0.6922499999999445			36.6181499999999	88.63185000000004	10.252549999999985		-20.153949999999952				58.51015000000001							91.69464999999997		1.2445500000000038	19.807250000000067	-52.598850000000084		104.66424999999998
	65.63964999999996								-97.10305						8.596550000000093								0.7106499999999869			36.97364999999991	88.84775000000002	11.558949999999982		-17.600349999999935				60.071650000000034							91.85464999999999		1.2728500000000622	25.935550000000035	-52.57995000000005		104.90965
	79.76075000000003								-97.05764999999997						8.616150000000061								1.2768499999999676			38.049549999999954	90.26085	11.571649999999977		-16.22234999999995				60.41885000000002							91.86935		1.283050000000003	25.96105	-52.14785000000006		104.99984999999998
	79.76875000000007								-96.99014999999997						9.927350000000047								1.515549999999962			38.555349999999976	90.28115000000003	11.581849999999974		-15.472249999999974				60.43385000000001							91.90164999999996		1.2935500000000957	26.153650000000084	-51.45055000000002		115.66235
	84.89554999999996								-96.93345						9.949550000000045								1.521949999999947			38.80764999999997	90.30715000000004	11.62054999999998		-15.456849999999974				62.20555000000002							114.58724999999998		1.302150000000097	26.746150000000057	-51.42105000000004		117.75035000000003
	84.90785000000005								-96.83765						11.033350000000041								1.5324499999999261			41.007549999999924	93.16365000000002	11.633849999999995		-15.443349999999953				62.51905000000005							115.10594999999995		1.6455500000000711	34.40835000000004	-50.48355000000004		118.53885000000002
	85.02814999999998								-96.81714999999997						11.49535000000003								1.5432499999999436			41.903049999999894	93.40535	12.061550000000011		-15.435949999999934				62.53855000000004									1.6827500000000555	38.825649999999996	-50.01265000000001		118.54685
	85.03854999999999								-96.76614999999998						12.943650000000048								1.64874999999995			44.21214999999995	93.49495000000002	12.113150000000019		-15.23584999999997				64.35315000000003									1.738550000000032	38.85755000000006	-49.408250000000066		118.71145000000001
	85.07275000000004								-96.65764999999999						12.96345000000008								1.787149999999997			50.70144999999991	93.78485	13.037249999999972		-15.226249999999936				64.37085000000002									1.7465500000000702	46.51805000000002	-49.29354999999998		119.82565000000005
	93.38684999999998								-96.61644999999999						12.979650000000106								2.2237499999999955			54.20524999999998	95.71645000000001	13.451750000000004		-12.319949999999949				64.38315									1.7578500000000759	59.015550000000076	-49.28295000000003		119.83165000000002
	93.39655000000005								-96.23915						12.993350000000078								2.4043499999999085			54.229150000000004	95.85265000000004	13.467249999999979		-12.30944999999997				67.51965000000001									1.7719500000000608	59.04365000000007	-48.609950000000026
	107.17165								-96.22555						13.891550000000052								3.430349999999976			55.57245	95.86605000000003	13.485250000000008		-12.162449999999978				67.54725000000002									1.8470500000000811	59.159850000000006	-48.18385000000001
	107.29615000000001								-96.15724999999998						14.361150000000066								4.4415500000000065			56.23994999999991	97.70155	13.701149999999984		-11.78204999999997				68.87485000000004									1.958150000000046	61.23855000000003	-48.17355000000009
	107.30754999999999								-96.02674999999999						14.462350000000015								4.449849999999969			56.250749999999925	101.20495	13.826250000000016		-11.77094999999997				69.60975000000002									2.0640500000000657	61.258249999999975	-48.16575
	107.32304999999997								-95.99374999999998						15.837750000000028								5.2722499999999854			58.083349999999996	101.22825	14.035750000000007		-10.93304999999998				70.29665									2.409650000000056	61.277150000000006	-48.15465000000006
	115.17555000000004								-95.97454999999997						15.879150000000095								5.283649999999966			58.64964999999995	102.11535000000003	14.04385000000002		-10.923449999999946				70.30975000000001									2.4152500000000146	63.668949999999995	-47.73605000000009
	115.18325000000004								-95.96404999999999						17.253650000000107								5.902949999999919			58.67514999999992	102.48695000000004	14.054550000000006		-9.783349999999928				72.45795000000004									2.4226500000000897	63.69915000000003	-47.01615000000004
	115.19285000000002								-95.87284999999997						17.599750000000085								7.994949999999903			59.46444999999994	102.50135	17.737750000000005		-9.726249999999936				72.48045000000002									2.4293499999999995	66.00345000000004	-46.83125000000007
	115.20484999999996								-95.79075						17.61635000000001								8.048249999999939			60.52175	103.12175000000002	17.750249999999994		-9.117249999999956				72.49885									2.5834500000000844	66.01485000000002	-46.79755
	115.22334999999998								-95.70524999999998						17.62715000000003								8.289549999999963			61.9786499999999	104.07285000000002	17.764850000000024		-7.95354999999995				72.81865000000005									2.818950000000086	67.04775000000006	-45.68865000000005
									-95.54114999999996						17.64745000000005								8.756349999999998			61.98904999999991	106.71165000000002	17.84114999999997		-7.898949999999957				75.17275000000001									2.8335500000000593	67.06844999999998	-45.67405000000008
									-95.53294999999997						23.00195000000008								8.776649999999904			62.013549999999896	109.75665000000004	18.35775000000001		-4.679049999999961				75.20075000000003									3.1063500000000204	67.12315000000001	-45.66305
									-95.51015000000001						25.076350000000048								8.821649999999977			62.02314999999999	109.79075	18.37605000000002		-3.8153499999999667				75.51985000000002									3.1223500000000968	68.76535000000001	-44.84775000000002
									-95.42924999999997						25.386750000000006								9.344150000000013			62.072149999999965	109.86785000000003	20.929849999999988		-3.7996499999999287				78.03625000000005									3.1306500000000597	69.14565000000005	-44.524650000000065
									-95.41974999999996						25.579750000000104								9.373449999999934			62.08904999999993	115.68594999999999	21.089549999999974		-1.3278499999998985				78.07535000000001									3.1464500000000726	69.57725000000005	-44.48215000000005
									-95.39074999999997						27.00215000000003								10.076149999999984			62.30364999999995		21.109550000000013		-1.2363499999999021				80.54145									3.354850000000056	70.36265000000003	-43.913850000000025
									-95.35435000000001						27.033950000000004								10.083549999999946			64.10854999999992		21.89794999999998		-0.8203499999999622				81.80435									3.5333500000000413	70.38405	-43.897050000000036
									-95.22354999999999						29.806650000000104								10.092149999999947			64.55624999999998		22.25184999999999		-0.1804499999999507				82.02625									3.5456500000000233	70.72345000000007	-43.85245000000009
									-95.11784999999998						32.03105000000005								10.113949999999932			65.17665		22.262650000000008		-0.1766499999999951				82.32885000000005									3.5657500000000937	71.21595000000002	-43.50565000000006
									-95.10685000000001						33.78295000000003								10.12444999999991			65.18714999999997		22.795749999999998		-0.17324999999993906				82.89625000000001									3.6948500000000877	71.58775000000003	-43.36284999999998
									-95.02504999999996						33.79245000000003								12.152749999999969			65.20234999999991		22.831349999999986		-0.16994999999997162				83.48225000000002									3.7048500000000786	72.42714999999998	-42.63175000000001
									-94.96584999999999						33.808250000000044								12.545549999999935			66.4931499999999		23.145050000000026		-0.16665000000000418				83.53525000000002									3.7816500000000133	72.43945000000008	-42.226350000000025
									-94.92644999999999						33.832050000000095								12.558649999999943			67.8817499999999		23.159749999999974		-0.16314999999997326				85.12345000000005									3.9683500000001004	72.65575000000001	-41.97545000000002
									-94.82815						33.90185000000008								12.589749999999981			67.89495		23.990049999999997		-0.15985000000000582				85.13175000000001									3.9749500000000353	72.99615000000006	-41.96244999999999
									-94.72805						36.42595000000006								12.661849999999959			68.40035		24.075150000000008		-0.1564499999999498				85.20785000000001									4.116250000000036	73.31205	-41.94685000000004
									-94.70144999999997						37.123750000000086								16.478349999999978			69.61354999999992		24.089350000000024		-0.15314999999998236				89.09705000000002									4.259150000000091	73.81925000000001	-40.67984999999999
									-94.66395						37.17495000000008								16.53914999999995			70.11614999999995		24.75324999999998		-0.1499499999999898				90.44215000000003									4.367150000000038	73.99595	-36.30345
									-94.65535						43.74375000000009								18.588149999999928			70.13135		25.972249999999974		-0.1466499999999087				90.77575000000002									4.509550000000104	74.01864999999998	-36.28955000000008
									-94.64004999999997						45.20665000000008								19.033149999999978			70.14374999999995		25.99475000000001		-0.14284999999995307				91.66675000000004									4.570150000000012	74.15044999999998	-36.27875000000006
									-94.62245000000001						45.21435000000008								19.04435000000001			70.39204999999993		27.281749999999988		-0.13934999999992215				92.32385000000005									4.862550000000056	74.48514999999998	-34.06155000000001
									-94.43775						45.44385000000011								19.05894999999998			70.41924999999992		27.29235		-0.13554999999996653				93.15955000000002									4.868650000000002	75.29975000000002	-34.04485
									-94.42914999999999						46.98905000000002								22.301249999999982			70.54714999999999		27.313249999999982		-0.13164999999992233				93.17445000000004									4.908350000000041	75.32275000000004	-34.03015000000005
									-94.42235						48.54965000000004								22.31104999999991			71.39234999999996		28.259349999999984		-0.12734999999997854				93.18855000000002									5.210350000000062	76.50935000000004	-33.715149999999994
									-94.41485						48.5625500000001								22.378049999999917			71.4161499999999		28.27064999999999		-0.12334999999995944				93.23385000000002									5.221650000000068	76.88414999999998	-33.09685000000002
									-94.38045						49.14415000000008								23.594549999999913			71.43234999999993		28.290050000000008		-0.11884999999995216				95.64125000000001									5.280050000000074	76.91605000000004	-33.07935000000009
									-94.37245000000001						51.30225000000007								24.173849999999902			71.4460499999999		28.44794999999999		-0.11384999999995671				95.66975000000002									5.424150000000054	77.18365000000006	-32.23095000000001
									-94.18745000000001						51.31655000000001								24.88214999999991			72.2621499999999		31.43855000000002		-0.10864999999989777				98.01705000000004									5.487250000000017	77.87815	-31.61665000000005
									-94.17935						57.00285000000008								25.214149999999904			72.28004999999996		31.445949999999982		-0.10294999999996435				99.52335000000005									5.767750000000092	77.90345000000002	-31.58935000000008
									-94.05795						57.01745000000005								25.22614999999996			74.71254999999996		31.948849999999993		-0.09735000000000582				99.55165000000005									5.965950000000021	78.25615000000005	-31.338950000000068
									-93.86484999999999						57.10055								25.247250000000008			74.72334999999998		32.19385		-0.09145000000000891				100.12085000000002									6.146450000000073	78.49194999999997	-31.30185000000006
									-93.65924999999999						58.51505000000009								26.177349999999933			74.73714999999993		32.21794999999997		-0.08334999999999582				100.15825000000001									6.15745000000004	78.54145000000005	-30.83215000000007
									-93.57624999999996						63.7405500000001								26.423450000000003			75.46624999999995		32.666650000000004		-0.07695000000001073				103.12695000000002									6.339050000000043	81.48705000000007	-30.581450000000018
									-93.51184999999998						66.6232500000001								26.626049999999964			76.23874999999998		32.67854999999997		-0.0696499999999105				103.13935000000004									6.441850000000045	81.51225	-29.759750000000054
									-93.43115						66.63485000000003								26.63855000000001			76.74214999999992		34.55685		-0.06034999999997126				103.15455000000003									6.453050000000076	81.60995000000003	-29.72625000000005
									-93.40785						66.65425000000005								28.328249999999912			79.50284999999997		35.09404999999998		-0.027549999999905594				106.41025000000002									6.462150000000065	82.02125000000001	-29.299150000000054
									-93.39875						69.70175000000006								28.42705000000001			79.76294999999993		35.26754999999997		-0.017749999999978172				106.42325									6.564750000000004	82.22575000000006	-28.711450000000013
									-93.32745						71.66345000000001								28.85235			79.79044999999996		35.98655000000002		-0.004849999999919419				106.44315									6.583450000000084	82.35665000000006	-28.60155000000009
									-93.31104999999997						71.68525000000011								28.86304999999993			82.51405		36.000850000000014		0.0026500000000169166				107.23005									7.024250000000052	82.41845	-28.591850000000022
									-92.96105						71.70685000000003								28.882650000000012			84.98794999999996		36.04325		0.01155000000005657				109.86485000000005									7.21735000000001	82.43585000000007	-26.891550000000052
									-92.91685000000001						76.75825000000009								28.90904999999998			85.05814999999996		36.97465		2.1032500000000027				109.87775000000005									7.366950000000088	82.61644999999999	-26.85915
									-92.88964999999996						76.76735000000008								35.791549999999916			86.08584999999994		36.98464999999999		2.14955000000009				109.89735000000002									7.582850000000008	82.69835	-26.47275000000002
									-92.62815						76.7808500000001								35.81624999999997			86.20044999999993		37.14625000000001		3.5070500000000493				110.10955000000001									7.595850000000041	82.94254999999998	-26.44825000000003
									-92.61394999999999						76.79155000000003								35.82904999999994			89.84724999999992		37.17914999999999		3.5315500000000384				114.03795000000002									7.618250000000103	83.26825000000008	-26.438550000000077
									-92.59134999999998						76.80505000000005								35.86874999999998			89.86884999999995		37.19135		3.6667500000000928				114.05155000000002									7.639150000000086	83.43664999999999	-25.261250000000018
									-92.58215000000001						77.50465000000008								44.798349999999914			90.2327499999999		39.50835000000001		3.6751500000000306				115.28675000000004									7.882650000000012	83.99475000000007	-25.24795000000006
									-92.56205						77.5154500000001								45.129749999999945			90.24924999999996		39.52105		5.8890499999999975				116.13975000000005									8.019949999999994	84.16015000000004	-24.25864999999999
									-92.53544999999997						78.29275000000007								48.32934999999998			90.76945		40.09035		5.8965500000000475				116.60025000000002									8.250950000000103	85.24284999999998	-23.145250000000033
									-92.46424999999999						78.30525								48.34114999999997			92.14614999999992		41.13605000000001		7.521850000000086				116.60995000000003									8.479150000000004	85.26705000000004	-23.127050000000054
									-92.37104999999997						80.01115000000004								48.35834999999997			92.1996499999999		42.23365000000001		7.541650000000004				116.62785000000002									8.617750000000001	85.32675000000006	-22.50675000000001
									-92.35724999999996						84.47305000000006								48.380649999999946			95.2268499999999		42.516250000000014		7.551649999999995				117.14185000000003									8.884950000000003	86.93735000000004	-22.334249999999997
									-92.33704999999998						84.48485000000005								48.550749999999994			95.85874999999999		42.55315000000002		7.566450000000032				119.82575000000003									8.931150000000002	86.96365000000003	-22.32065
									-91.96035						84.4973500000001								48.568649999999934			95.8731499999999		42.57204999999999		8.979250000000093													8.938750000000027	87.70934999999997	-22.303049999999985
									-91.85804999999999						85.83005000000003								50.62254999999993			95.89524999999992		42.80095		8.988050000000044													9.52985000000001	91.48045000000002	-22.29385000000002
									-91.72044999999997						85.84455000000003								50.638349999999946			97.69824999999992		43.10815000000002		9.01055000000008													9.758550000000014	91.49635	-22.277850000000058
									-91.64954999999998						91.93135000000007								50.64945			99.45614999999998		44.89454999999998		10.345450000000028													9.768650000000093	91.69215000000008	-22.12575000000004
									-91.57794999999999						91.94095000000004								51.76004999999998			99.47044999999991		44.90285		10.361350000000016													10.279550000000086	91.71375	-21.704450000000065
									-91.34105						96.24345000000005								53.14754999999991			99.76344999999992		44.92054999999999		11.584550000000036													10.393550000000005	92.23675000000003	-20.54085000000009
									-91.32835						96.27155000000005								53.51864999999998			99.7748499999999		45.024249999999995		11.595350000000053													10.528350000000046	92.26225	-20.482250000000022
									-91.32114999999999						96.2953500000001								53.92924999999991			100.99324999999999		45.03365000000002		12.314650000000029													10.543450000000007	92.40895	-20.473250000000007
									-91.31414999999998						96.7690500000001								53.958349999999996			101.00834999999995		45.48874999999998		13.368550000000027													10.805950000000053	92.66665	-20.460649999999987
									-91.30754999999999						97.74765000000002								53.96875			102.02824999999996		45.49925000000002		13.377749999999992													10.814450000000079	92.96635000000003	-20.445350000000076
									-91.20344999999998						97.75565000000006								54.75394999999992			102.05454999999995		45.52334999999999		14.560350000000085													11.033050000000003	93.21225000000004	-20.06434999999999
									-91.18495000000001						97.77865000000008								55.17954999999995			102.96515		46.32294999999999		14.568750000000023													11.182450000000017	93.25655000000006	-19.70685000000003
									-91.02574999999996						97.78925000000004								55.19954999999993			103.09264999999994		46.33364999999998		14.576250000000073													11.229550000000017	93.42325000000005	-19.284350000000018
									-90.98874999999998						102.27095000000008								57.013349999999946			103.09764999999993		47.187749999999994		14.586350000000039													11.316550000000007	93.96145000000001	-18.969150000000013
									-90.88245						108.86065000000008								57.32034999999996			103.10534999999993		47.26114999999999		15.156850000000077													11.323850000000107	94.24605000000008	-18.85155000000009
									-90.78634999999997						108.87355000000002								57.33375000000001			103.11234999999999		49.68275		15.164250000000038													11.330150000000003	94.41444999999999	-18.841750000000047
									-90.77805000000001						112.28255000000001								57.44114999999999			103.11914999999999		49.69114999999999		15.177850000000035													11.599050000000034	94.42854999999997	-18.61054999999999
									-90.76925						115.69425000000001								59.56644999999992			103.12884999999994		49.71084999999999		15.853450000000066													11.728150000000028	94.72744999999998	-18.594350000000077
									-90.56534999999997						115.70765000000006								59.585249999999974			103.13914999999997		49.73255		16.74655000000007													11.75565000000006	94.87975000000006	-18.579150000000027
									-90.55064999999996						115.9049500000001								59.62444999999991			103.16234999999995		50.58724999999998		16.75535000000002													11.90115000000003	95.39495	-17.839050000000043
									-90.54284999999999						116.77175000000011								60.52964999999995			103.21154999999999		50.67545000000001		16.78135000000009													12.179850000000101	95.54095000000007	-17.823350000000005
									-90.53294999999997														61.88405			103.21934999999996		50.692949999999996		17.554950000000076													12.268850000000043	95.99374999999998	-17.778149999999982
									-90.51344999999998														61.91324999999995			103.2286499999999		53.079049999999995		18.678350000000023													12.614550000000008	96.89465000000007	-16.704450000000065
									-90.48795000000001														67.00874999999996			103.33804999999995		53.100149999999985		19.953050000000076													12.73905000000002	96.91735000000006	-16.602750000000015
									-90.39675														67.01834999999994			103.3477499999999		53.25074999999998		21.173850000000016													13.059950000000072	97.09485000000006	-15.834749999999985
									-90.31914999999998														67.0343499999999			103.35555		53.277750000000026		22.524050000000102													13.205250000000092	97.12075000000004	-13.957949999999983
									-90.20134999999999														68.47415000000001			103.36964999999998		55.41104999999999		22.531750000000102													13.262650000000008	97.53785000000005	-13.928150000000073
									-90.13725														68.48404999999991			103.37784999999997		55.42054999999999		26.465550000000007													13.431050000000027	97.98455000000001	-10.72645
									-90.05995000000001														68.50254999999993			103.39175		57.64515		27.436149999999998													13.441050000000018	98.39435000000003	-10.00145000000009
									-90.04124999999999														68.53625			103.40904999999998		58.343650000000025		28.18635000000006													13.717250000000035	98.77125000000001	-9.36685
									-89.84944999999999														69.59994999999992			103.42714999999998		58.400649999999985		28.204650000000015													13.801649999999995	99.18984999999998	-8.496250000000032
									-89.77754999999996														69.65774999999996			103.43634999999995		58.415549999999996		28.212850000000003													13.953750000000014	99.32685000000004	-8.47745000000009
									-89.75295														72.40144999999995			103.44504999999992		58.84174999999999		28.22225000000003													14.142650000000003	99.81254999999999	-8.450249999999983
									-89.73075														72.42144999999994			103.45114999999998		59.71084999999999		28.519550000000095													14.741150000000061	99.83405000000005	-7.093050000000062
									-89.68714999999997														72.44734999999991			103.46064999999999		62.784249999999986		28.53105000000005													15.314950000000067	100.11175000000003	-7.07445000000007
									-89.60685000000001														72.79665			103.49414999999999		62.96384999999998		28.652250000000095													15.486250000000041	100.38995	-7.056950000000029
									-89.59794999999997														73.79734999999994			103.50734999999997		62.97545000000002		28.669950000000085													15.538150000000087	100.49925000000007	-7.042149999999992
									-89.48485														74.95324999999991			103.51374999999996		68.06315000000001		29.00864999999999													16.050950000000057	100.76755000000003	-7.026050000000055
									-89.40744999999998														74.96334999999999			103.52374999999995		68.07945000000001		29.540750000000003													16.362050000000067	100.80115	-6.19945000000007
									-89.34064999999998														74.98404999999991			103.5334499999999		76.06945000000002		29.550850000000082													16.370450000000005	101.95535000000007	-5.570150000000012
									-89.06784999999996														76.77424999999994			103.99074999999993		76.08704999999998		29.57215000000008													16.861350000000016	101.96834999999999	-5.534650000000056
									-89.02825000000001														76.79854999999998			103.99524999999994		76.14165000000003		33.39675													16.88925000000006	101.98365000000001	-5.521749999999997
									-89.01384999999999														77.52215000000001			104.00135		76.49304999999998		33.40715													16.958650000000034	102.00165000000004	-4.520250000000033
									-89.00184999999999														77.53784999999993			104.00684999999999		76.52314999999999		35.37875000000008													17.69335000000001	102.02665000000002	-4.079450000000065
									-88.98494999999997														80.29584999999997			104.01394999999991		78.95875000000001		36.29325000000006													18.018550000000005	102.20524999999998	-3.807549999999992
									-88.96884999999997														81.32875000000001			104.02144999999996		78.97424999999998		36.30275000000006													18.028150000000096	102.23325	-3.7939499999999953
									-88.92734999999999														81.91834999999992			104.0289499999999		79.41915		36.32045000000005													18.52545000000009	102.83805000000007	-3.6628500000000486
									-88.91685000000001														82.99894999999992			105.26974999999993		81.23905000000002		36.348749999999995													18.534850000000006	102.86445000000003	-3.649650000000065
									-88.78625														83.01344999999992			105.28644999999995		82.02494999999999		37.69475													18.549850000000106	102.90655000000004	-3.0261500000000296
									-88.68475000000001														83.05134999999996			105.30124999999998		82.05714999999998		37.7029500000001													18.56325000000004	103.88755000000003	-2.8878500000000713
									-88.62865														84.66424999999992			106.40644999999995		82.06965000000002		38.60725000000002													18.75845000000004	103.90825000000007	-2.8667500000000246
									-88.61404999999996														84.68464999999992			107.17044999999996		83.53105		38.616550000000075													19.990150000000085	103.93775000000005	-2.398050000000012
									-88.56434999999999														84.73354999999992			110.51004999999998		84.02704999999997		38.67185000000006													20.00815	103.99385000000007	-1.9699500000000398
									-88.54974999999996														86.32714999999996			110.53764999999999		84.03694999999999		38.68635000000006													20.021650000000022	104.19965000000002	-1.960649999999987
									-88.53764999999999														86.33605			110.59274999999991		84.05975000000001		41.79585000000009													22.532850000000053	104.88885000000005	-1.9320500000000038
									-88.52085														86.34584999999993			111.46744999999999		84.50594999999998		41.80955000000006													22.634950000000003	105.53845000000001	-1.923650000000066
									-88.50664999999998														86.36074999999994			112.32614999999998		85.34455000000003		41.82215000000008													22.662450000000035	105.56595000000004	-1.8924500000000535
									-88.40094999999997														87.59364999999991			114.96484999999996		85.35534999999999		41.83515													22.710350000000062	105.58865000000003	-1.7471500000000333
									-88.19975														87.61114999999995			115.56385		85.43355000000003		42.85915													22.87525000000005	105.67925000000002	-1.7158500000000458
									-88.14684999999997														87.63824999999997			115.59785		86.80284999999998		42.870550000000094													23.177650000000085	105.85235	-1.4409500000000435
									-87.94954999999999														87.65305000000001			115.61104999999998		86.91915		42.90775000000008													23.763250000000085	106.12295000000006	-0.17765000000008513
									-87.93504999999999														87.78024999999991			115.95184999999992		87.34005000000002		43.955850000000055													23.771150000000034	106.24065000000007	-0.17055000000004839
									-87.92615														87.80304999999998			115.97044999999991		87.36545000000001		43.966049999999996													23.77755000000002	106.37695000000008	-0.16565000000002783
									-87.87234999999998														90.60604999999998			116.67454999999995		87.59535		43.99865													23.78615000000002	106.39274999999998	-0.16124999999999545
									-87.70004999999998														91.74234999999999			116.68764999999996		88.74714999999998		47.078750000000014													23.80045000000007	106.66415000000006	-0.15695000000005166
									-87.64704999999998														91.75484999999992			116.70354999999995		88.76515		47.09315000000004													25.316250000000082	106.81115	-0.15325000000007094
									-87.63034999999996														91.76604999999995			116.7218499999999		88.77625		47.10155000000009													25.328550000000064	107.04555000000005	-0.14915000000007694
									-87.52954999999997														91.78424999999993			118.3722499999999		88.79194999999999		47.10925000000009													25.33585000000005	107.05875000000003	-0.14505000000008295
									-87.41084999999998														93.64625000000001			119.21894999999995		92.38585		47.28875000000005													25.370050000000106	107.12115000000006	-0.14085000000000036
									-87.34684999999996														94.69624999999996			119.24034999999992		92.41025000000002		49.76865000000009													26.25355000000002	107.32055000000003	-0.13645000000008167
									-87.28784999999999														96.24865			119.28004999999996		94.10455000000002		49.787750000000074													26.26965000000007	107.64015000000006	-0.13065000000005966
									-87.22494999999998														96.34614999999997					95.40404999999998		49.8021500000001													26.72085000000004	107.82524999999998	-0.1256500000000642
									-87.17314999999996														96.37774999999999					95.41825		49.80975000000001													26.887450000000058	107.96794999999997	-0.1197500000000673
									-87.16204999999997														96.53194999999994					95.45445000000001		50.82535000000007													26.901250000000005	107.98805000000004	-0.11455000000000837
									-87.14884999999998														96.54034999999999					97.78095000000002		50.83765000000005													26.915750000000003	109.09575000000007	-0.10935000000006312
									-87.14274999999998														96.55435					97.80185		51.89145000000008													27.35755000000006	109.13475000000005	-0.10305000000005293
									-87.07074999999998														98.19844999999998					97.81394999999998		51.90865000000008													27.365750000000048	110.38225	-0.09715000000005602
									-86.96485000000001														98.21724999999992					99.57324999999997		52.09195													28.19105000000002	110.51435000000004	-0.08935000000008131
									-86.85584999999998														98.36154999999997					99.90275000000003		53.051750000000084													28.321350000000052	110.55624999999998	-0.08005000000002838
									-86.68504999999999														99.89514999999994					99.91415		53.065650000000005													28.348550000000046	111.03635000000008	-0.07285000000001673
									-86.65875														99.90445					99.94364999999999		54.69265000000007													29.659350000000018	111.44675000000007	-0.06405000000006567
									-86.51574999999997														99.93554999999992					100.22595000000001		56.20055000000002													30.348050000000057	111.54354999999998	-0.05595000000005257
									-86.30935														100.87874999999997					100.25734999999997		56.20785000000001													30.586250000000064	111.69105000000002	-0.04745000000002619
									-86.26464999999996														101.86674999999991					100.27044999999998		56.22255000000007													30.593650000000025	114.47055	-0.03494999999998072
									-86.17874999999998														101.88355000000001					102.30705		56.23295000000007													30.768550000000005	114.52494999999999	-0.021950000000060754
									-86.07434999999998														101.90544999999997					102.38635		57.65854999999999													31.631950000000074	115.40435000000002	-0.0130500000000211
									-86.04845														103.51094999999998					102.98244999999997		58.79335000000003													31.648450000000025	115.56625000000008	-0.0007500000000391083
									-86.01544999999999														103.52254999999991					105.10424999999998		60.15605000000005													31.680850000000078	115.72075000000007	0.010350000000016735
									-85.97294999999997														103.75074999999993					105.11514999999997		60.16695000000004													31.697450000000003	115.89565000000005	0.03384999999991578
									-85.81414999999998														104.29334999999992					105.12835000000001		61.48185000000001													32.28195000000005	116.93394999999998	0.07914999999991323
									-85.67795000000001														104.31184999999994					105.16845		61.4914500000001													34.14155000000005	116.95895000000007	0.09694999999999254
									-85.65145000000001														104.61084999999991					109.54554999999999		67.46325000000002													34.20395000000008	116.98805000000004	0.4307499999999891
									-85.54275000000001														105.46944999999994					110.37535000000003		67.49345000000005													34.83155000000011	117.18425000000002	0.6409499999999753
									-85.53384999999997														105.53104999999994					110.38895000000002		69.2686500000001													35.359750000000076		0.9820499999999583
									-85.47645														105.62225000000001					110.43315000000001		69.28755000000001													35.99005		0.9894499999999198
									-85.39744999999999														105.66044999999997					111.60485		69.51685000000009													36.62835000000007		1.2349499999999125
									-85.38655														109.41404999999997					111.63175000000001		69.52465000000007													36.64295000000004		1.2459499999999935
									-85.19605000000001														110.61354999999992					113.03845000000001		70.6925500000001													37.04315000000008		1.256750000000011
									-85.17804999999998														110.65614999999991					113.21055000000001		74.86755000000005													37.369350000000054		1.687349999999924
									-85.03674999999998														110.98764999999992					113.48295000000002		75.64125000000001													37.384450000000015		1.69724999999994
									-84.98994999999996														111.00014999999996					114.33024999999998		76.56225000000006													37.39285000000007		1.7180499999999483
									-84.97474999999997														111.19764999999995					114.34665000000001		76.62285000000008													37.40865000000008		1.7294499999999289
									-84.95675														111.20804999999996					114.36034999999998		76.63364999999999													38.0059500000001		1.7366499999999405
									-84.83945														113.35704999999996					114.47354999999999		77.05425000000002													38.495750000000044		2.2454500000000053
									-84.83224999999999														113.38934999999992							77.07125000000008													38.8202500000001		2.2566499999999223
									-84.82175000000001														113.70494999999994							77.84545000000003													38.9914500000001		2.5568499999999403
									-84.72064999999998														113.72784999999999							77.85565000000008													40.700450000000046		2.6642499999999245
									-84.53904999999997														114.51585							78.92045000000007													42.751850000000104		2.677249999999958
									-84.52774999999997														114.5275499999999							78.93235000000004													44.2944500000001		2.695549999999912
									-84.44104999999996														115.24545							81.26835000000005													45.014850000000024		4.165149999999926
									-84.27004999999997														115.28054999999995							87.78805													45.04185000000007		4.175149999999917
									-84.21584999999999														115.33884999999998							88.18245000000002													45.08695		4.285750000000007
									-84.17824999999999														115.64495							92.69295													45.286350000000084		4.594849999999951
									-84.16534999999999														116.25405							92.69835													45.31535000000008		4.818049999999971
									-84.11815000000001														116.26634999999999							92.70555000000002													47.00075000000004		5.770549999999957
									-83.95024999999998														116.28334999999993							92.71575000000007													47.01165000000003		5.789850000000001
									-83.88804999999996														116.30504999999994							92.73435000000006													47.037450000000035		6.074349999999981
									-83.87984999999998														116.37374999999997							95.06195000000002													47.74965000000009		6.0870499999999765
									-83.86894999999998														116.83904999999993							95.07605000000001													48.49855000000002		6.602949999999964
									-83.70585														116.84724999999992							95.08955000000003													48.50845000000004		6.6571500000000015
									-83.67174999999997																					97.38975000000005													48.96035000000006		6.677849999999921
									-83.63155																					97.73925000000008													49.80295000000001		6.687049999999999
									-83.48764999999997																					97.77505000000008													51.21435000000008		7.23174999999992
									-83.36635000000001																					97.78555000000006													51.459550000000036		7.244950000000017
									-83.28244999999998																					98.48755000000006													54.11075000000005		7.258649999999989
									-83.27474999999998																					99.05795													54.5693500000001		7.673850000000016
									-83.21555000000001																					99.06505000000004													54.57925		7.920349999999985
									-83.03255000000001																					99.07125000000008													55.76585		7.927449999999908
									-83.02314999999999																					99.08155													55.78305		8.359550000000013
									-82.80165																					99.81185000000005													57.33075000000008		8.736350000000016
									-82.79314999999997																					102.31265000000008													58.70105000000001		8.93464999999992
									-82.69344999999998																					103.21465													58.712150000000065		9.454449999999952
									-82.68205																					104.90575000000001													58.83765000000005		9.464449999999943
									-82.62025																					104.91695000000004													61.19505000000004		9.479949999999917
									-82.49984999999998																					104.93015000000003													61.21345000000008		10.84394999999995
									-82.24334999999996																					107.3791500000001													63.96525000000008		10.852649999999926
									-82.15875																					107.38585													64.64785000000006		10.860849999999914
									-82.13644999999997																					107.40145000000007													64.66065000000003		10.870949999999993
									-82.12615																					107.59435000000008													65.86835000000008		11.587949999999978
									-82.08015																					107.60464999999999													66.09395000000006		11.600749999999948
									-82.06405000000001																					110.40055000000007													66.75905		11.82084999999995
									-82.01535000000001																					110.44295													67.57835		12.779549999999972
									-81.91604999999998																					110.71535000000006													69.89395000000002		13.267849999999953
									-81.90764999999999																					110.75965000000008													70.18735000000004		13.667950000000019
									-81.83184999999997																					112.16415000000006													70.20165000000009		14.14614999999992
									-81.82114999999999																					112.17245000000003													71.08795000000009		15.673349999999914
									-81.80255																					112.18035000000009													71.1019500000001		15.691249999999968
									-81.63155																					116.11105000000009													71.51195000000007		15.73784999999998
									-81.59985																					116.12215000000003													71.83995000000004		17.30734999999993
									-81.50405																					116.13565000000006													71.85165000000006		17.315549999999917
									-81.41764999999998																					116.14835000000005													71.87035000000003		17.93674999999996
									-81.40915000000001																					116.86615000000006													73.13615000000004		17.952949999999987
									-81.39835																					116.87665000000004													73.14645000000007		17.968849999999975
									-81.36264999999997																					118.24045000000001													74.46965		18.959049999999934
									-81.20585																					118.25305000000003													75.00795000000005		18.97634999999991
									-81.08844999999997																																		75.51115000000004		18.98434999999995
									-81.06815																																		77.70755000000008		18.994950000000017
									-81.02645000000001																																		79.20345000000009		19.01604999999995
									-80.98384999999996																																		79.21275000000003		19.02774999999997
									-80.96915000000001																																		79.22645		19.048549999999977
									-80.84875																																		79.2491500000001		19.251649999999927
									-80.73975000000002																																		80.3166500000001		19.33375000000001
									-80.71864999999997																																		82.83445000000006		19.74414999999999
									-80.70224999999999																																		84.5136500000001		20.33834999999999
									-80.52094999999997																																		84.68025		20.36534999999992
									-80.51225																																		85.13085000000001		20.374849999999924
									-80.50264999999996																																		85.28825000000006		20.38894999999991
									-80.47764999999998																																		86.06315000000006		21.213149999999928
									-80.46395000000001																																		88.23835000000008		21.626249999999914
									-80.29525000000001																																		88.25245000000007		21.88684999999998
									-80.20724999999999																																		89.1617500000001		22.39994999999999
									-80.17514999999997																																		89.19195000000002		22.411149999999907
									-80.14824999999996																																		91.83515		22.418849999999907
									-80.13684999999998																																		91.85945000000004		22.455949999999916
									-79.86234999999999																																		91.87485000000004		23.12704999999994
									-79.85084999999998																																		93.46615000000008		23.15104999999994
									-79.74345																																		94.78135000000009		23.796049999999923
									-79.69774999999998																																		94.79235000000006		23.81344999999999
									-79.68914999999998																																		95.57265000000007		24.455449999999928
									-79.63284999999996																																		95.58855000000005		24.46524999999997
									-79.58544999999998																																		96.61365		24.507949999999937
									-79.39434999999997																																		97.85915		25.237049999999954
									-79.19144999999997																																		98.32725000000005		28.081649999999968
									-79.13405																																		100.9828500000001		28.098250000000007
									-79.11154999999997																																		101.43525		28.399149999999963
									-78.98145																																		101.70275000000004		28.42565000000002
									-78.96814999999998																																		101.71405000000004		28.43705
									-78.82745																																		102.9013500000001		29.15764999999999
									-78.68324999999999																																		102.94565		29.46544999999992
									-78.67394999999999																																		105.77665000000002		29.478250000000003
									-78.65704999999997																																		105.79945000000009		30.098749999999995
									-78.63844999999998																																		106.09115000000008		30.304449999999974
									-78.36764999999997																																		106.41675000000009		30.852649999999926
									-78.31524999999999																																		106.43085000000008		31.192249999999945
									-78.24865																																		106.44505000000004		31.208249999999907
									-78.22924999999998																																		106.90265		31.372049999999945
									-78.20954999999998																																		109.96715000000006		31.964249999999993
									-78.18714999999997																																		110.04835000000003		31.974249999999984
									-78.16584999999998																																		110.7867500000001		31.99924999999996
									-78.15625																																		113.27695000000006		32.019450000000006
									-77.96654999999998																																		117.14285000000007		32.83574999999996
									-77.79235																																		117.16915000000006		33.10694999999998
									-77.51044999999999																																		117.86255000000006		33.76044999999999
									-77.46035																																		117.92105000000004		33.77324999999996
									-77.44905																																		119.9801500000001		33.782949999999914
									-77.34134999999998																																				33.791349999999966
									-77.30165																																				33.81695000000002
									-77.09684999999996																																				34.068149999999946
									-77.08305000000001																																				34.28004999999996
									-76.93784999999997																																				34.289249999999925
									-76.93164999999999																																				34.30544999999995
									-76.92545000000001																																				35.32484999999997
									-76.90814999999998																																				35.37315000000001
									-76.77985000000001																																				35.72404999999992
									-76.76754999999997																																				35.75304999999992
									-76.75475																																				35.80984999999998
									-76.66724999999997																																				36.21965
									-76.57034999999996																																				36.25324999999998
									-76.56014999999996																																				36.26394999999991
									-76.46175																																				37.21524999999997
									-76.31925000000001																																				37.29345000000001
									-76.29534999999998																																				37.34704999999997
									-76.23904999999996																																				37.55914999999993
									-76.20474999999999																																				37.57404999999994
									-76.19304999999997																																				37.58414999999991
									-75.98584999999997																																				38.41234999999995
									-75.85114999999996																																				39.24804999999992
									-75.78064999999998																																				39.62684999999999
									-75.74914999999999																																				39.64154999999994
									-75.65934999999996																																				39.969049999999925
									-75.41375																																				41.18164999999999
									-75.38464999999997																																				42.213649999999916
									-75.30394999999999																																				42.22264999999993
									-75.23804999999999																																				42.587350000000015
									-75.00205																																				42.60055
									-74.91274999999996																																				42.86194999999998
									-74.89765																																				43.29654999999991
									-74.87115																																				43.689449999999965
									-74.71934999999996																																				44.14314999999999
									-74.65965																																				44.86304999999993
									-74.62955																																				45.55854999999997
									-74.46125																																				45.59354999999994
									-74.42054999999999																																				46.924350000000004
									-74.28215																																				47.03234999999995
									-74.26144999999997																																				47.04665
									-73.75975																																				47.06745000000001
									-73.74054999999998																																				47.07854999999995
									-73.72904999999997																																				47.088250000000016
									-73.57894999999996																																				47.106449999999995
									-73.50374999999997																																				47.28234999999995
									-73.46985000000001																																				49.85464999999999
									-73.37084999999996																																				50.33364999999992
									-73.30295000000001																																				50.34685000000002
									-73.29014999999998																																				50.42214999999999
									-73.24595																																				50.62194999999997
									-73.23424999999997																																				50.97754999999995
									-73.22575																																				51.179449999999974
									-73.13544999999999																																				52.41864999999996
									-73.11664999999999																																				52.44745
									-72.67394999999999																																				53.52434999999991
									-72.64094999999998																																				53.53914999999995
									-72.61734999999999																																				53.813249999999925
									-72.59895																																				53.82854999999995
									-72.56905																																				53.84984999999995
									-72.35804999999999																																				54.138849999999934
									-72.25664999999998																																				54.81254999999999
									-72.23694999999998																																				55.89334999999994
									-72.22724999999997																																				56.314449999999965
									-72.19754999999998																																				58.31084999999996
									-72.12594999999999																																				58.31824999999992
									-72.11854999999997																																				58.49324999999999
									-72.00374999999997																																				58.50094999999999
									-71.99264999999997																																				58.51134999999999
									-71.97834999999998																																				59.58674999999994
									-71.91704999999996																																				59.61884999999995
									-71.84264999999999																																				59.63004999999998
									-71.82315																																				61.79314999999997
									-71.66665																																				61.85204999999996
									-71.65195																																				61.920349999999985
									-71.57835																																				62.61635000000001
									-71.50795																																				62.628349999999955
									-71.49655000000001																																				62.636949999999956
									-71.33064999999999																																				62.65334999999993
									-71.18115																																				62.66504999999995
									-71.15994999999998																																				62.86934999999994
									-71.12234999999998																																				63.074749999999995
									-71.01504999999997																																				63.09064999999998
									-70.97864999999996																																				64.23984999999993
									-70.85705000000002																																				64.26004999999998
									-70.71085																																				64.43354999999997
									-70.65414999999996																																				64.44774999999993
									-70.60895																																				65.19574999999998
									-70.49885																																				65.21624999999995
									-70.45035000000001																																				65.22974999999997
									-70.44184999999999																																				65.54854999999998
									-70.39134999999999																																				65.87405000000001
									-70.21724999999998																																				66.45184999999992
									-70.20894999999996																																				67.76765
									-70.19425000000001																																				67.78284999999994
									-70.16005000000001																																				69.19444999999996
									-70.14654999999999																																				69.21465
									-70.00475																																				69.23334999999997
									-69.96445																																				69.38244999999995
									-69.95855																																				69.40104999999994
									-69.93594999999999																																				70.69494999999995
									-69.86194999999998																																				70.70674999999994
									-69.85424999999998																																				73.52305000000001
									-69.83224999999999																																				73.53564999999992
									-69.58454999999998																																				73.54885000000002
									-69.55284999999998																																				73.96764999999994
									-69.51894999999996																																				73.97404999999992
									-69.50515000000001																																				74.33124999999995
									-69.40015																																				75.02954999999997
									-69.37815																																				75.35164999999995
									-69.34355																																				77.31014999999991
									-69.33805000000001																																				77.76704999999993
									-69.09755000000001																																				77.77904999999998
									-69.08195																																				78.22275000000002
									-68.98514999999998																																				78.37315000000001
									-68.88104999999996																																				78.87135
									-68.87334999999996																																				78.90805
									-68.83155																																				78.94844999999998
									-68.80135000000001																																				78.96664999999996
									-68.74005																																				80.72654999999997
									-68.57385																																				80.76914999999997
									-68.42034999999998																																				81.08364999999992
									-68.37484999999998																																				81.59634999999992
									-68.33335																																				81.63765000000001
									-68.27004999999997																																				82.09915000000001
									-68.02965																																				83.14514999999994
									-67.99034999999998																																				83.15694999999994
									-67.88794999999999																																				83.57105000000001
									-67.87495000000001																																				83.80274999999995
									-67.85744999999997																																				83.97894999999994
									-67.82144999999997																																				83.99204999999995
									-67.79624999999999																																				84.19925
									-67.77954999999997																																				84.37905
									-67.71535																																				84.63154999999995
									-67.63225																																				85.20434999999998
									-67.46774999999997																																				85.22084999999993
									-67.44175000000001																																				86.10044999999991
									-67.39484999999996																																				86.11545000000001
									-67.38164999999998																																				87.12374999999997
									-67.15895																																				87.75684999999999
									-67.07914999999997																																				88.49635
									-67.02425																																				88.86005
									-67.01474999999999																																				89.67274999999995
									-66.96764999999999																																				89.69524999999999
									-66.89355																																				90.07864999999993
									-66.88175000000001																																				92.11054999999999
									-66.78665000000001																																				92.29334999999992
									-66.77594999999997																																				92.30324999999993
									-66.76664999999997																																				92.31034999999997
									-66.68414999999999																																				93.03694999999993
									-66.62705																																				93.05205000000001
									-66.53375																																				93.06494999999995
									-66.52744999999999																																				93.07605000000001
									-66.51414999999997																																				93.08555000000001
									-66.43615																																				93.10344999999995
									-66.42044999999996																																				94.19195000000002
									-66.19594999999998																																				94.20444999999995
									-66.12185																																				94.59664999999995
									-66.03535																																				95.40954999999997
									-65.99955																																				96.90064999999993
									-65.91764999999998																																				96.91174999999998
									-65.90584999999999																																				97.31835000000001
									-65.85395																																				98.35984999999994
									-65.83474999999999																																				98.53104999999994
									-65.78204999999997																																				98.72735
									-65.67455000000001																																				98.73934999999994
									-65.53154999999998																																				99.67374999999993
									-65.50964999999997																																				100.36074999999994
									-65.42744999999996																																				100.38664999999992
									-65.41854999999998																																				101.14715000000001
									-65.41005000000001																																				101.85374999999999
									-65.28224999999998																																				101.87995000000001
									-65.26715000000002																																				102.15434999999991
									-65.20394999999996																																				102.16834999999992
									-65.19284999999996																																				102.21285
									-65.05264999999997																																				102.36365
									-65.04044999999996																																				103.10545000000002
									-64.93345																																				105.08224999999993
									-64.91555																																				105.94174999999996
									-64.85845																																				105.95735000000002
									-64.80234999999999																																				106.34325000000001
									-64.77305000000001																																				106.75154999999995
									-64.76274999999998																																				107.23284999999998
									-64.72864999999996																																				107.91324999999995
									-64.61234999999999																																				110.4659499999999
									-64.60665																																				110.47564999999997
									-64.45925																																				110.48574999999994
									-64.30694999999997																																				110.79604999999992
									-63.99275																																				111.22645
									-63.92345																																				111.24084999999991
									-63.73264999999998																																				111.51164999999992
									-63.58175																																				113.38424999999995
									-63.56514999999996																																				113.40075000000002
									-63.453449999999975																																				114.49394999999993
									-63.362149999999986																																				114.82974999999999
									-63.07355000000001																																				115.83994999999993
									-63.03174999999999																																				115.85055
									-63.00954999999999																																				115.88964999999996
									-62.94164999999998																																				115.91974999999991
									-62.90055000000001																																				116.07245
									-62.892949999999985																																				116.37604999999996
									-62.87225000000001																																				116.90004999999996
									-62.86404999999996																																				117.96145000000001
									-62.77125000000001																																				119.70204999999999
									-62.73415																																				119.71214999999995
									-62.666650000000004
									-62.54955000000001
									-62.49795
									-62.384649999999965
									-62.19884999999999
									-62.19085000000001
									-62.185149999999965
									-61.94614999999999
									-61.821050000000014
									-61.79665
									-61.69984999999997
									-61.666650000000004
									-61.655550000000005
									-61.425250000000005
									-61.37844999999999
									-61.367050000000006
									-61.35564999999997
									-61.345249999999965
									-61.33394999999996
									-61.32265000000001
									-61.314750000000004
									-61.30264999999997
									-61.29314999999997
									-61.27395000000001
									-61.231150000000014
									-61.224350000000015
									-61.17104999999998
									-60.90414999999996
									-60.872749999999996
									-60.86255
									-60.675250000000005
									-60.56585000000001
									-60.49385000000001
									-60.47895
									-60.310749999999985
									-60.25694999999996
									-60.22735
									-60.215750000000014
									-60.20184999999998
									-60.19454999999999
									-60.18324999999999
									-60.17564999999996
									-60.16224999999997
									-60.08344999999997
									-60.064449999999965
									-59.76245
									-59.58974999999998
									-59.56624999999997
									-59.51554999999996
									-59.411850000000015
									-59.373549999999966
									-59.336149999999975
									-59.11365000000001
									-59.09204999999997
									-59.081050000000005
									-59.06635
									-59.05144999999999
									-58.98444999999998
									-58.96814999999998
									-58.949250000000006
									-58.932950000000005
									-58.912649999999985
									-58.80554999999998
									-58.76405
									-58.74214999999998
									-58.66084999999998
									-58.510850000000005
									-58.50155000000001
									-58.33704999999998
									-58.158349999999984
									-58.01414999999997
									-57.91964999999999
									-57.836149999999975
									-57.71994999999998
									-57.70474999999999
									-57.63164999999998
									-57.53434999999996
									-57.52695
									-57.51785000000001
									-57.480050000000006
									-57.311049999999966
									-57.29944999999998
									-57.13414999999998
									-57.118949999999984
									-57.04575
									-57.03944999999999
									-56.94745
									-56.92845
									-56.834450000000004
									-56.74894999999998
									-56.733450000000005
									-56.65594999999996
									-56.62034999999997
									-56.59325000000001
									-56.38544999999999
									-56.32804999999996
									-56.27305000000001
									-56.24934999999999
									-56.192349999999976
									-56.17975000000001
									-56.13765000000001
									-55.97494999999998
									-55.83564999999999
									-55.82664999999997
									-55.58985000000001
									-55.534249999999986
									-55.22874999999999
									-55.20754999999997
									-55.15395000000001
									-55.02305000000001
									-55.01724999999999
									-54.98464999999999
									-54.96895000000001
									-54.91784999999999
									-54.77234999999996
									-54.73444999999998
									-54.45454999999998
									-54.431449999999984
									-54.40904999999998
									-54.37975
									-54.069849999999974
									-54.06284999999997
									-54.05124999999998
									-54.041349999999966
									-53.98044999999996
									-53.94815
									-53.93275
									-53.88425000000001
									-53.73235
									-53.71395000000001
									-53.64085
									-53.60145
									-53.27395000000001
									-53.01984999999996
									-52.97895
									-52.94954999999999
									-52.891250000000014
									-52.87594999999999
									-52.82445000000001
									-52.58054999999996
									-52.564449999999965
									-52.364149999999995
									-52.018849999999986
									-51.95904999999999
									-51.74874999999997
									-51.70245
									-51.421249999999986
									-51.412649999999985
									-51.399249999999995
									-51.25045
									-51.18684999999999
									-51.13164999999998
									-51.11624999999998
									-51.07515000000001
									-50.98814999999996
									-50.97825
									-50.92994999999996
									-50.80664999999999
									-50.54154999999997
									-50.53305
									-50.520749999999964
									-50.50815
									-50.45355000000001
									-50.44754999999998
									-50.43565000000001
									-50.33544999999998
									-50.328449999999975
									-50.317849999999964
									-50.04505
									-50.01155
									-49.999750000000006
									-49.86244999999997
									-49.79374999999999
									-49.78305
									-49.65665000000001
									-49.63065
									-49.36394999999999
									-49.24354999999997
									-49.230050000000006
									-49.13204999999999
									-49.11564999999996
									-49.03494999999998
									-48.99514999999997
									-48.95384999999999
									-48.942049999999995
									-48.932050000000004
									-48.76864999999998
									-48.63004999999998
									-48.43964999999997
									-48.409749999999974
									-48.390649999999994
									-48.38405
									-48.26814999999999
									-48.24844999999999
									-47.959450000000004
									-47.94585000000001
									-47.932349999999985
									-47.87784999999997
									-47.76724999999999
									-47.76054999999997
									-47.57835
									-47.54325
									-47.35474999999997
									-47.199250000000006
									-47.17084999999997
									-47.03584999999998
									-46.833050000000014
									-46.820449999999994
									-46.80714999999998
									-46.800749999999994
									-46.79384999999996
									-46.78384999999997
									-46.67334999999997
									-46.65944999999999
									-46.62135000000001
									-46.420349999999985
									-46.25524999999999
									-46.21134999999998
									-46.15564999999998
									-46.14425
									-45.95554999999996
									-45.83895000000001
									-45.82794999999999
									-45.473649999999964
									-45.45965000000001
									-45.40704999999997
									-45.39375000000001
									-45.38304999999997
									-45.37405000000001
									-45.36144999999999
									-45.203149999999994
									-45.188049999999976
									-44.95844999999997
									-44.931449999999984
									-44.91794999999996
									-44.87574999999998
									-44.852149999999995
									-44.695749999999975
									-44.61345
									-44.46424999999999
									-44.45724999999999
									-44.44745
									-44.34264999999999
									-44.334749999999985
									-44.078750000000014
									-44.03974999999997
									-43.83574999999996
									-43.67764999999997
									-43.59084999999999
									-43.54354999999998
									-43.312149999999974
									-43.26204999999999
									-42.86975000000001
									-42.725149999999985
									-41.92205000000001
									-41.76544999999999
									-41.681749999999965
									-41.643849999999986
									-41.57024999999999
									-41.55154999999996
									-41.52645000000001
									-41.42075
									-41.40814999999998
									-41.32434999999998
									-40.87795
									-40.869550000000004
									-40.85604999999998
									-40.746249999999975
									-40.734849999999994
									-40.59774999999996
									-40.52474999999998
									-40.51204999999999
									-40.42694999999998
									-40.410649999999976
									-40.39375000000001
									-40.38745
									-40.30295000000001
									-40.271950000000004
									-40.03384999999997
									-39.92084999999997
									-39.91224999999997
									-39.78305
									-39.765150000000006
									-39.75704999999999
									-39.74844999999999
									-39.73644999999999
									-39.56394999999998
									-39.520749999999964
									-39.50504999999998
									-39.39884999999998
									-39.18894999999998
									-39.14054999999996
									-39.085249999999974
									-39.038250000000005
									-38.96265
									-38.87315000000001
									-38.80685
									-38.79345000000001
									-38.75984999999997
									-38.68225000000001
									-38.67415
									-38.65254999999996
									-38.628949999999975
									-38.578449999999975
									-38.55784999999997
									-38.31155000000001
									-38.09604999999999
									-38.01405
									-37.90544999999997
									-37.86775
									-37.81155000000001
									-37.79955000000001
									-37.74784999999997
									-37.646649999999966
									-37.57835
									-37.563549999999964
									-37.55784999999997
									-37.553349999999966
									-37.54584999999997
									-37.52924999999999
									-37.48724999999996
									-37.44094999999999
									-37.380949999999984
									-37.22334999999998
									-37.070749999999975
									-37.037049999999965
									-37.028449999999964
									-36.991449999999986
									-36.96055000000001
									-36.874750000000006
									-36.85044999999997
									-36.834149999999966
									-36.80414999999999
									-36.74815000000001
									-36.42474999999996
									-36.374750000000006
									-36.354150000000004
									-36.30324999999999
									-36.24494999999996
									-36.22064999999998
									-36.20195000000001
									-36.18995000000001
									-36.17144999999999
									-35.90614999999997
									-35.87995000000001
									-35.86334999999997
									-35.842150000000004
									-35.63065
									-35.61304999999999
									-35.57515000000001
									-35.56754999999998
									-35.54724999999996
									-35.538250000000005
									-35.47104999999999
									-35.33594999999997
									-35.27535
									-35.268849999999986
									-35.25905
									-35.17134999999996
									-35.15944999999999
									-35.14904999999999
									-35.036850000000015
									-34.999750000000006
									-34.90035
									-34.80834999999996
									-34.67345
									-34.65744999999998
									-34.622749999999996
									-34.608149999999966
									-34.535649999999976
									-34.51704999999998
									-34.50585000000001
									-34.48034999999999
									-34.46994999999998
									-34.194050000000004
									-34.170349999999985
									-34.14274999999998
									-34.077549999999974
									-33.97665000000001
									-33.89734999999996
									-33.88495
									-33.82664999999997
									-33.817349999999976
									-33.804449999999974
									-33.542449999999974
									-33.53174999999999
									-33.51234999999997
									-33.49104999999997
									-33.48104999999998
									-33.471149999999966
									-33.44254999999998
									-33.23904999999996
									-33.20925
									-33.16654999999997
									-33.108749999999986
									-33.034749999999974
									-32.68164999999999
									-32.670349999999985
									-32.35264999999998
									-32.15744999999998
									-32.08355
									-32.070749999999975
									-32.043349999999975
									-31.973450000000014
									-31.967649999999992
									-31.94995
									-31.935149999999965
									-31.928349999999966
									-31.92025000000001
									-31.90704999999997
									-31.663849999999968
									-31.624950000000013
									-31.609049999999968
									-31.41485
									-31.406650000000013
									-31.375049999999987
									-31.356449999999995
									-31.29114999999996
									-31.26695000000001
									-31.234550000000013
									-30.950049999999976
									-30.916949999999986
									-30.894849999999963
									-30.887650000000008
									-30.87734999999998
									-30.69855000000001
									-30.686350000000004
									-30.49644999999998
									-30.486649999999997
									-30.47444999999999
									-30.459749999999985
									-30.412249999999972
									-30.39085
									-30.369849999999985
									-30.354749999999967
									-30.33834999999999
									-30.194950000000006
									-30.14454999999998
									-30.095849999999984
									-30.04955000000001
									-30.00925000000001
									-30.00354999999996
									-29.991749999999968
									-29.98275000000001
									-29.937749999999994
									-29.844949999999983
									-29.753949999999975
									-29.647749999999974
									-29.54634999999996
									-29.45124999999996
									-29.43504999999999
									-29.306449999999984
									-29.12824999999998
									-29.096450000000004
									-28.946550000000002
									-28.91485
									-28.89564999999999
									-28.886449999999968
									-28.874149999999986
									-28.853049999999996
									-28.841349999999977
									-28.674849999999992
									-28.662649999999985
									-28.57695000000001
									-28.430849999999964
									-28.40654999999998
									-28.396349999999984
									-28.384349999999984
									-28.06604999999996
									-28.04744999999997
									-28.00694999999996
									-27.99525
									-27.945249999999987
									-27.911749999999984
									-27.74014999999997
									-27.695949999999982
									-27.61455000000001
									-27.605250000000012
									-27.439250000000015
									-27.37455
									-27.11914999999999
									-26.934950000000015
									-26.92644999999999
									-26.893449999999973
									-26.77445
									-26.76695000000001
									-26.761750000000006
									-26.751149999999996
									-26.627250000000004
									-26.543049999999994
									-26.517749999999978
									-26.506550000000004
									-26.424049999999966
									-26.411149999999964
									-26.28215
									-26.254250000000013
									-26.238749999999982
									-26.214850000000013
									-26.150350000000003
									-25.98984999999999
									-25.89564999999999
									-25.794550000000015
									-25.69704999999999
									-25.576649999999972
									-25.38824999999997
									-25.37684999999999
									-25.218250000000012
									-25.112149999999986
									-25.09994999999998
									-24.988549999999975
									-24.887149999999963
									-24.874649999999974
									-24.836149999999975
									-24.814149999999984
									-24.765949999999975
									-24.757349999999974
									-24.737750000000005
									-24.52974999999998
									-24.484350000000006
									-24.413149999999973
									-24.404549999999972
									-24.395249999999976
									-24.356349999999964
									-24.317650000000015
									-24.146950000000004
									-24.094949999999983
									-24.07684999999998
									-24.069349999999986
									-24.061049999999966
									-24.04894999999999
									-24.040050000000008
									-24.03215
									-24.022449999999992
									-24.009349999999984
									-23.325249999999983
									-23.057349999999985
									-23.041949999999986
									-22.96184999999997
									-22.70704999999998
									-22.692549999999983
									-22.66624999999999
									-22.54095000000001
									-22.531949999999995
									-22.525049999999965
									-22.517150000000015
									-22.356449999999995
									-22.343250000000012
									-22.29204999999996
									-22.28114999999997
									-22.14594999999997
									-22.103549999999984
									-22.073949999999968
									-22.047349999999994
									-21.983249999999998
									-21.66364999999996
									-21.648149999999987
									-21.633849999999995
									-21.608949999999993
									-21.59884999999997
									-21.363249999999994
									-21.24014999999997
									-21.193449999999984
									-21.091549999999984
									-20.862649999999974
									-20.637650000000008
									-20.495650000000012
									-20.47294999999997
									-20.19085000000001
									-20.098349999999982
									-20.06374999999997
									-20.054449999999974
									-19.80314999999996
									-19.75554999999997
									-19.623649999999998
									-19.44614999999999
									-19.355050000000006
									-19.328750000000014
									-19.135249999999985
									-18.96645000000001
									-18.95324999999997
									-18.814750000000004
									-18.793849999999964
									-18.781049999999993
									-18.762249999999995
									-18.29694999999998
									-18.116749999999968
									-17.96474999999998
									-17.927449999999965
									-17.812250000000006
									-17.794849999999997
									-17.780750000000012
									-17.75295
									-17.726650000000006
									-17.64134999999999
									-17.63175000000001
									-17.39625000000001
									-17.37655000000001
									-17.352949999999964
									-17.339549999999974
									-17.333050000000014
									-17.327249999999992
									-17.30894999999998
									-17.25694999999996
									-17.200649999999996
									-17.192049999999995
									-17.15614999999997
									-17.143449999999973
									-16.919150000000002
									-16.647249999999985
									-16.635249999999985
									-16.57065
									-16.56434999999999
									-16.553349999999966
									-16.484649999999988
									-16.45675
									-16.321649999999977
									-16.260749999999973
									-16.255150000000015
									-16.229949999999974
									-16.144450000000006
									-16.130049999999983
									-16.089949999999988
									-15.933249999999987
									-15.698949999999968
									-15.685349999999971
									-15.66964999999999
									-15.39934999999997
									-15.213349999999991
									-15.094249999999988
									-15.083649999999977
									-14.792449999999974
									-14.63534999999996
									-14.501750000000015
									-14.270550000000014
									-14.09454999999997
									-14.077349999999967
									-13.901549999999986
									-13.89164999999997
									-13.864049999999963
									-13.809349999999995
									-13.596249999999998
									-13.585249999999974
									-13.496749999999963
									-13.48354999999998
									-13.435149999999965
									-13.375149999999962
									-13.338549999999998
									-13.286049999999989
									-13.237649999999974
									-13.059050000000013
									-12.778149999999982
									-12.754849999999976
									-12.662449999999978
									-12.556849999999997
									-12.509950000000003
									-12.229049999999972
									-12.116549999999961
									-12.108749999999986
									-12.094049999999982
									-12.081849999999974
									-12.057950000000005
									-12.043349999999975
									-11.95675
									-11.949649999999963
									-11.941949999999963
									-11.851850000000013
									-11.77924999999999
									-11.753150000000005
									-11.465949999999964
									-11.41904999999997
									-11.399650000000008
									-11.310149999999965
									-11.297149999999988
									-11.086250000000007
									-11.028050000000007
									-11.019549999999981
									-11.00245000000001
									-10.906650000000013
									-10.384349999999984
									-10.360050000000001
									-10.339949999999988
									-10.313049999999976
									-10.243650000000002
									-10.107249999999965
									-9.904049999999984
									-9.822549999999978
									-9.797849999999983
									-9.72645
									-9.714249999999993
									-9.702850000000012
									-9.48924999999997
									-9.26294999999999
									-9.236949999999979
									-9.013249999999971
									-9.005150000000015
									-8.996550000000013
									-8.933749999999975
									-8.81774999999999
									-8.785349999999994
									-8.776549999999986
									-8.727049999999963
									-8.686749999999961
									-8.60284999999999
									-8.591849999999965
									-8.544350000000009
									-8.535950000000014
									-8.335249999999974
									-8.249050000000011
									-8.109350000000006
									-7.834549999999979
									-7.686849999999993
									-7.6349500000000035
									-7.374349999999993
									-7.360050000000001
									-7.124849999999981
									-7.110649999999964
									-6.89164999999997
									-6.729449999999986
									-6.678249999999991
									-6.655949999999962
									-6.602350000000001
									-6.493349999999964
									-6.459450000000004
									-6.3890499999999975
									-6.278250000000014
									-6.050149999999974
									-6.0169500000000085
									-5.9988500000000045
									-5.9760499999999865
									-5.741749999999968
									-5.730649999999969
									-5.722350000000006
									-5.638049999999964
									-5.517650000000003
									-5.3773499999999785
									-5.357550000000003
									-5.3475500000000125
									-5.25324999999998
									-5.242250000000013
									-5.168650000000014
									-5.062349999999981
									-4.964149999999961
									-4.799550000000011
									-4.784349999999961
									-4.7429500000000075
									-4.672449999999969
									-4.659949999999981
									-4.347049999999967
									-4.329349999999977
									-4.280449999999973
									-4.264250000000004
									-4.135049999999978
									-4.079049999999995
									-4.021349999999984
									-3.7104499999999803
									-3.368349999999964
									-3.3580499999999915
									-3.3436499999999683
									-3.2816500000000133
									-3.167449999999974
									-3.0725499999999784
									-3.0606500000000096
									-2.8488499999999704
									-2.8247499999999945
									-2.6553499999999985
									-2.51664999999997
									-2.2973499999999945
									-2.263149999999996
									-2.247950000000003
									-2.0887500000000045
									-2.0689499999999725
									-1.947749999999985
									-1.9362499999999727
									-1.8562499999999886
									-1.83684999999997
									-1.7195499999999697
									-1.708849999999984
									-1.5603499999999713
									-1.2564499999999725
									-1.082749999999976
									-1.0648499999999785
									-1.0411499999999592
									-1.027249999999981
									-1.019049999999993
									-0.9263500000000136
									-0.8481499999999755
									-0.6438499999999863
									-0.6300499999999829
									-0.6069499999999834
									-0.49115000000000464
									-0.32835000000000036
									-0.30955000000000155
									-0.2960499999999797
									-0.2697499999999877
									-0.261950000000013
									-0.1696499999999901
									-0.1645499999999629
									-0.16024999999996226
									-0.1534499999999639
									-0.14884999999998172
									-0.14364999999997963
									-0.13544999999999163
									-0.12844999999998663
									-0.1218499999999949
									-0.1148499999999899
									-0.10865000000001146
									-0.10314999999997099
									-0.09645000000000437
									-0.08334999999999582
									-0.072749999999985
									-0.06444999999996526
									-0.057849999999973534
									-0.04314999999996871
									-0.01984999999996262
									-0.010049999999978354
									0.006349999999997635
									0.024750000000040018
									0.032150000000001455
									0.23045000000001892
									0.26224999999999454
									0.3926500000000033
									0.47835000000003447
									0.4884500000000003
									0.5059500000000412
									0.8632499999999936
									0.8778500000000236
									1.155050000000017
									1.2384500000000003
									1.250750000000039
									1.4672500000000355
									1.4808500000000322
									1.5600499999999897
									1.5675500000000397
									1.5877500000000282
									1.6056500000000256
									1.6123499999999922
									1.664449999999988
									1.9086500000000228
									1.9289499999999862
									1.9831500000000233
									1.9945500000000038
									2.1144500000000335
									2.194850000000031
									2.366649999999993
									2.374750000000006
									2.6686500000000137
									2.730950000000007
									2.745650000000012
									2.763149999999996
									2.792349999999999
									3.163749999999993
									3.3977500000000305
									3.765950000000032
									4.118050000000039
									4.236449999999991
									4.280149999999992
									4.296050000000037
									4.549149999999997
									4.5671500000000265
									4.795950000000005
									5.129250000000013
									5.292450000000031
									5.321650000000034
									5.35265000000004
									5.525450000000035
									5.559450000000027
									5.613750000000039
									5.743850000000009
									5.7750500000000216
									5.882450000000006
									6.068150000000003
									6.425150000000031
									6.432749999999999
									6.606449999999995
									6.61405000000002
									6.627850000000024
									6.743650000000002
									6.82204999999999
									7.236150000000009
									7.257150000000024
									7.316750000000013
									7.403750000000002
									7.416150000000016
									7.4310500000000275
									7.5198500000000195
									7.526049999999998
									7.683750000000032
									7.755449999999996
									7.766850000000034
									7.888550000000009
									8.00305000000003
									8.016750000000002
									8.040750000000003
									8.053249999999991
									8.121849999999995
									8.168350000000032
									8.748249999999985
									8.758350000000007
									8.771050000000002
									8.810249999999996
									8.833550000000002
									8.848950000000002
									8.957650000000001
									9.026450000000011
									9.035850000000039
									9.050250000000005
									9.202949999999987
									9.222250000000031
									9.240150000000028
									9.32065
									9.422050000000013
									9.667550000000006
									9.677250000000015
									9.710050000000024
									9.773450000000025
									9.805150000000026
									9.901650000000018
									9.91685000000001
									10.032250000000033
									10.180150000000026
									10.23075
									10.423150000000021
									10.437549999999987
									10.60714999999999
									10.679450000000031
									10.939650000000029
									10.983150000000023
									11.060850000000016
									11.076250000000016
									11.307150000000036
									11.536049999999989
									11.638149999999996
									11.718850000000032
									11.757249999999999
									11.801750000000027
									11.812350000000038
									11.901749999999993
									11.942350000000033
									12.305150000000026
									12.428650000000005
									12.492150000000038
									12.524049999999988
									12.537050000000022
									12.58725000000004
									12.594150000000013
									12.717649999999992
									12.76445000000001
									12.793350000000032
									12.95885000000004
									13.06415000000004
									13.089150000000018
									13.234350000000006
									13.329250000000002
									13.516050000000007
									13.625249999999994
									13.648750000000007
									13.77415000000002
									13.786650000000009
									13.900950000000023
									13.91194999999999
									14.005950000000041
									14.016850000000034
									14.027750000000026
									14.04665
									14.28325000000001
									14.29464999999999
									14.306150000000002
									14.327350000000024
									14.339550000000031
									14.368650000000002
									14.425049999999999
									14.668049999999994
									14.683050000000037
									14.73075
									14.746649999999988
									14.760950000000037
									14.803949999999986
									14.927250000000015
									14.963850000000036
									15.06985000000003
									15.183550000000025
									15.192450000000008
									15.225549999999998
									15.25165000000004
									15.323450000000037
									15.504349999999988
									15.564650000000029
									15.667250000000024
									15.694050000000004
									15.703250000000025
									15.717649999999992
									15.730349999999987
									16.06985000000003
									16.089350000000024
									16.44425000000001
									16.881050000000016
									16.95885000000004
									17.269150000000025
									17.329150000000027
									17.49395000000004
									17.55295000000001
									17.575950000000034
									17.623050000000035
									17.701750000000004
									17.847649999999987
									17.86895000000004
									17.956150000000036
									18.22505000000001
									18.47705000000002
									18.492850000000033
									18.582850000000008
									18.659050000000036
									18.843250000000012
									18.91605000000004
									18.981150000000014
									19.015649999999994
									19.139250000000004
									19.23475000000002
									19.242150000000038
									19.28865000000002
									19.361050000000034
									19.400750000000016
									19.40745000000004
									19.569349999999986
									19.580150000000003
									19.647850000000005
									19.653050000000007
									19.661550000000034
									19.853150000000028
									19.863049999999987
									19.97985
									20.046850000000006
									20.070550000000026
									20.142150000000015
									20.556250000000034
									20.56325000000004
									20.57204999999999
									20.58755000000002
									20.778650000000027
									20.84435000000002
									21.002850000000024
									21.149850000000015
									21.195150000000012
									21.268550000000005
									21.278850000000034
									21.468950000000007
									21.480250000000012
									21.49395000000004
									21.502350000000035
									21.679250000000025
									21.692650000000015
									21.78585000000004
									21.818550000000016
									21.851750000000038
									22.00105000000002
									22.016650000000027
									22.123950000000036
									22.155650000000037
									22.20825000000002
									22.34295000000003
									22.470950000000016
									22.622950000000003
									22.63175000000001
									22.639049999999997
									22.782050000000027
									22.789449999999988
									22.795050000000003
									22.903650000000027
									22.942650000000015
									22.99185
									23.046850000000006
									23.05635000000001
									23.064750000000004
									23.074549999999988
									23.276250000000005
									23.28555
									23.390449999999987
									23.400450000000035
									23.41115000000002
									23.510050000000035
									23.619950000000017
									23.901350000000036
									23.984649999999988
									24.07634999999999
									24.10865000000001
									24.130150000000015
									24.20445000000001
									24.24675000000002
									24.32035000000002
									24.387550000000033
									24.399850000000015
									24.410950000000014
									24.426350000000014
									24.45795000000004
									24.470950000000016
									24.48475000000002
									24.498350000000016
									24.669750000000022
									24.690650000000005
									24.823750000000018
									25.03694999999999
									25.078450000000032
									25.188750000000027
									25.47365000000002
									25.561950000000024
									25.570050000000037
									25.58605
									25.70505000000003
									25.754349999999988
									25.772950000000037
									25.888250000000028
									26.01294999999999
									26.02385000000004
									26.029650000000004
									26.073450000000037
									26.426350000000014
									26.44085000000001
									26.447749999999985
									26.45885000000004
									26.522350000000017
									26.67705000000001
									26.805450000000008
									27.06555000000003
									27.142750000000035
									27.155849999999987
									27.17734999999999
									27.30125000000004
									27.317650000000015
									27.463850000000036
									27.47595000000001
									27.48505
									27.54815000000002
									27.560550000000035
									27.572550000000035
									27.617349999999988
									27.63225
									27.64145000000002
									27.689549999999997
									27.75415000000004
									27.761950000000013
									28.036450000000002
									28.199850000000026
									28.258950000000027
									28.271150000000034
									28.28125
									28.359649999999988
									28.43025
									28.655250000000024
									28.671850000000006
									28.84865000000002
									28.858850000000018
									28.891250000000014
									29.199350000000038
									29.272950000000037
									29.448450000000037
									29.496050000000025
									29.680350000000033
									29.848450000000014
									29.97534999999999
									30.047149999999988
									30.054050000000018
									30.179750000000013
									30.202949999999987
									30.213149999999985
									30.22845000000001
									30.367250000000013
									30.511750000000006
									30.569650000000024
									30.608450000000005
									30.623649999999998
									30.63425000000001
									30.64435000000003
									30.735950000000003
									30.75535000000002
									30.800749999999994
									30.83005000000003
									30.973950000000002
									31.20474999999999
									31.339949999999988
									31.394450000000006
									31.443050000000028
									31.519049999999993
									31.54235
									31.560450000000003
									31.603850000000023
									31.680949999999996
									31.97135000000003
									32.174649999999986
									32.20654999999999
									32.21985000000001
									32.26075000000003
									32.50184999999999
									32.60315000000003
									32.742050000000006
									32.82995
									32.985450000000014
									32.999750000000006
									33.01765
									33.11025000000001
									33.170950000000005
									33.37155000000001
									33.378150000000005
									33.39145000000002
									33.61865
									33.64035000000001
									33.76785000000001
									33.783150000000035
									33.91915
									33.92755
									34.12515000000002
									34.137850000000014
									34.20555000000002
									34.21475000000004
									34.34575000000001
									34.357050000000015
									34.36775
									34.43765000000002
									34.55685
									34.624750000000006
									34.651350000000036
									34.66964999999999
									34.75835000000001
									34.80324999999999
									34.80955
									34.838850000000036
									34.85665
									34.896450000000016
									34.99305000000004
									35.00325000000004
									35.25425000000001
									35.39175
									35.409050000000036
									35.51904999999999
									35.56065000000001
									35.593650000000025
									35.70595000000003
									35.83584999999999
									35.85124999999999
									36.10685000000001
									36.12205
									36.13825000000003
									36.215750000000014
									36.23785000000004
									36.39654999999999
									36.52075000000002
									36.63515000000001
									36.71735000000001
									36.724050000000034
									36.73525000000001
									36.83945
									36.857050000000015
									36.91435000000001
									36.92415
									37.02185000000003
									37.26055000000002
									37.26735000000002
									37.29605000000004
									37.30844999999999
[truncated: 1,016 more rows]
[truncated: 6 more columns]
