# Supplementary material for: Stimulus duration encoding occurs early in the moth olfactory pathway
Source: Commun Biol. 2024 Oct 3;7:1252. doi: 10.1038/s42003-024-06921-z (PMC11449909; doi:10.1038/s42003-024-06921-z)
Supplement: Supplementary file 3 — Supplementary Data 1 [file 42003_2024_6921_MOESM3_ESM.zip › Fig 3/A/2000ms100pg.csv]

neuron 1	neuron 2	neuron 3	neuron 4	neuron 5	neuron 6	neuron 7	neuron 8	neuron 9	neuron 10	neuron 11	neuron 12	neuron 13	neuron 14	neuron 15	neuron 16	neuron 17	neuron 18	neuron 19	neuron 20	neuron 21	neuron 22	neuron 23	neuron 24	neuron 25	neuron 26	neuron 27	neuron 28	neuron 29	neuron 30	neuron 31	neuron 32	neuron 33	neuron 34	neuron 35	neuron 36	neuron 37	neuron 38	neuron 39	neuron 40	neuron 41	neuron 42	neuron 43	neuron 44	neuron 45	neuron 46	neuron 47	neuron 48	neuron 49	neuron 50
-121.94595000000004	-121.99834999999996	-122.00294999999994	-122.00205	-121.61904999999996	-122.00245000000001		-121.9881499999999	-122.00024999999994	-121.96314999999993	-112.82175000000001	-122.00385	-122.00295	-121.99455	-122.00094999999999	-121.99595000000011	-120.74205	-122.00245000000001	-121.99435	-122.00315	-120.57655	-121.89445	-121.99995000000001	-120.43135000000001	-122.00234999999998	-121.99815000000001	-122.00365	-121.26495	-119.87734999999998	-122.00065000000001	-122.00365	-121.72315000000003	-121.98124999999999	-121.99965000000009	-121.95725000000004	-121.99865	-121.99615	-121.97325000000001	-79.33875	-122.00145000000003	-121.97365000000002	-121.93264999999997	-121.98814999999996	-121.97635000000002	-121.99985000000004	-122.00034999999997	-121.99914999999999	-122.00275000000005	-121.98964999999998	-121.98794999999996
-120.75645000000009	-121.99394999999998	-121.99794999999995	-121.04064999999997	-118.67124999999999	-121.99615		-121.97404999999992	-121.99644999999992	-121.94564999999989	-111.87045	-48.48705000000001	-121.99835000000002	-121.01504999999997	-121.99595	-121.99005000000011	-113.08735000000001	-121.98494999999997	-121.98834999999997	-121.99374999999998	-105.92685	-113.24514999999997	-121.99155000000002	-120.41924999999998	-120.41975000000002	-121.99144999999999	-121.99455	-119.55754999999999	-118.11014999999998	-121.99635	-121.97064999999998	-111.33605	-121.97514999999999	-121.99375000000009	-121.18785000000003	-121.98244999999997	-121.98845	-121.83094999999997	-72.99474999999995	-121.99545	-121.95745	-121.60684999999995	-121.45464999999996	-121.96595000000002	-121.99655000000007	-121.99335000000002	-121.98654999999997	-121.99665000000005	-121.92374999999993	-121.97994999999997
-120.74345000000005	-121.98894999999999	-121.99334999999996	-116.19115	-116.93874999999997	-121.99145000000004		-120.20484999999996	-121.99204999999995	-121.93324999999993	-103.10964999999999	-38.49105000000003	-121.98885000000001	-114.86575000000005	-121.99184999999994	-121.98535000000004	-108.44795000000005	-120.64035000000001	-121.98024999999996	-119.03594999999996	-99.38625000000002	-113.21794999999997	-121.97964999999999	-120.38364999999999	-120.38274999999999	-121.98334999999997	-121.99024999999995	-119.29685	-117.25704999999999	-121.99215000000004	-121.15665000000001	-111.30905000000001	-121.96704999999997	-121.98905000000002	-120.55215000000004	-121.94495	-121.98064999999997	-119.70644999999996	-72.97334999999998	-121.98735000000005	-107.82245	-121.59224999999998	-121.37225000000001	-121.77165000000002	-121.99335000000008	-121.98674999999997	-118.75774999999999	-121.98585000000003	-121.52244999999994	-121.97124999999994
-118.70515	-121.98414999999994	-121.98405000000002	-116.17205000000001	-115.60564999999997	-121.98635000000002		-115.50094999999999	-121.98714999999993	-121.90554999999995	-103.09604999999999	-11.265150000000006	-121.98485	-113.19534999999996	-121.98764999999997	-121.98045000000002	-106.38835	-120.10924999999997	-121.97334999999998	-114.55534999999998	-97.84285	-113.20454999999993	-121.46485000000001	-116.05475000000001	-120.33434999999997	-121.97564999999997	-121.98595	-119.09654999999998	-114.81585000000001	-121.98675000000003	-120.84384999999997	-111.29905000000002	-121.95504999999997	-121.98325	-120.53405000000004	-121.92224999999996	-121.97274999999996	-118.70994999999999	-72.95894999999996	-121.98125000000005	-107.78875000000005	-121.25025	-121.36334999999997	-121.49655000000001	-121.98975000000007	-121.98005	-118.71695	-121.97935000000001	-121.16644999999994	-121.96004999999997
-118.6830500000001	-121.97974999999997	-121.97934999999995	-97.40125	-115.59195	-121.98205000000002		-115.33264999999994	-121.98134999999996	-121.89644999999996	-102.93315000000001	-1.9557500000000232	-121.98005	-113.18335000000002	-121.98344999999995	-121.9742500000001	-106.37565000000001	-120.09555	-121.96654999999998	-112.58124999999995	-97.83064999999999	-113.18705	-121.44925	-116.03014999999999	-112.74045000000001	-121.96884999999997	-121.98124999999993	-119.08094999999997	-114.78924999999998	-121.98214999999999	-120.83245	-111.03685000000002	-121.91614999999996	-121.97665000000006	-120.31585000000007	-121.28944999999999	-121.96134999999998	-118.59645	-47.84084999999993	-121.97615000000002	-103.71474999999998	-120.98684999999995	-121.14754999999997	-121.15855000000005	-121.98604999999998	-121.96855	-118.70414999999997	-121.97175000000004	-121.15744999999993	-121.94654999999995
-118.63875000000007	-121.97514999999999	-121.97495000000004	-56.17244999999997	-115.57454999999999	-121.97615000000002		-113.64355	-121.97664999999995	-121.87804999999992	-101.74515000000002	-1.94885000000005	-121.97534999999999	-110.58714999999995	-121.97854999999998	-121.96775000000002	-106.36065000000002	-120.08555000000001	-121.96114999999998	-109.66845	-97.79214999999999	-113.12894999999992	-121.44205	-108.73624999999998	-112.72815000000003	-121.95294999999999	-121.97635000000002	-118.93045000000001	-108.03895	-121.97595000000001	-120.81975	-109.63195000000002	-121.89814999999999	-121.96935000000008	-119.59385000000003	-121.27724999999998	-121.95324999999997	-115.38274999999999	-43.341749999999934	-121.97195000000005	-103.70294999999999	-120.50594999999998	-121.11784999999998	-118.61005000000006	-121.98175000000003	-121.95864999999998	-112.19804999999997	-121.96495000000004	-120.91864999999996	-121.40814999999998
-117.35405000000003	-121.97054999999995	-121.97055	-56.14684999999997	-113.00074999999998	-121.97005000000001		-113.19684999999993	-121.97254999999996	-121.70224999999994	-100.86304999999999	-1.9425500000000397	-121.96545000000003	-110.57335	-121.97444999999999	-121.96135000000004	-83.71125	-118.21325000000002	-121.95034999999996	-109.34955000000002	-97.77215000000001	-110.75154999999995	-121.41645	-108.71175	-112.68375000000003	-121.94644999999997	-121.97095000000002	-118.66314999999997	-104.21404999999999	-121.97145	-119.93854999999996	-109.58695	-120.37944999999996	-121.96445000000006	-116.58035000000007	-91.00034999999997	-121.94524999999999	-115.36104999999998	-1.9236499999999523	-121.96785000000006	-101.77515000000005	-119.77074999999996	-121.04224999999997	-117.86275000000006	-121.97784999999999	-121.45835	-112.18455	-121.95475000000005	-120.77674999999999	-115.15924999999999
-101.39585	-121.96524999999997	-121.96505000000002	-56.130949999999984	-104.88175000000001	-121.96225000000004		-101.62054999999998	-121.96784999999994	-121.6267499999999	-100.24125000000004	-1.9356500000000096	-121.95294999999999	-110.56425000000002	-121.97004999999996	-121.95625000000007	-60.345950000000016	-114.43185	-121.93784999999997	-109.33425	-97.61054999999999	-110.74095	-121.40244999999999	-100.11234999999999	-100.58095000000003	-121.93914999999998	-121.96564999999998	-118.10735	-98.36865	-121.96735000000001	-119.91595000000007	-99.24324999999999	-120.36214999999999	-121.95845000000008	-114.84735000000006	-37.20474999999999	-121.92484999999999	-114.41624999999999	-1.912649999999985	-121.96055000000001	-101.76945	-119.47035	-121.01524999999998	-117.82815000000005	-121.97405000000003	-121.44464999999997	-112.16274999999996	-121.94625000000002	-120.59555	-113.53654999999998
-100.1748500000001	-121.95794999999998	-121.95974999999999	-52.03724999999997	-97.55854999999997	-121.95315000000005		-101.58224999999993	-121.96064999999993	-121.41184999999996	-99.82845000000003	-1.92715000000004	-121.93645000000004	-110.55354999999997	-121.96564999999998	-121.95005000000003	-60.33705000000003	-114.40864999999997	-119.19894999999997	-109.32304999999997	-83.60055	-110.72224999999992	-116.32184999999998	-100.08015	-91.34645	-121.93155000000002	-121.95965000000001	-117.73955000000001	-89.60455000000002	-121.96135000000004	-119.89245000000005	-99.23625000000004	-117.82324999999997	-121.95405000000005	-114.25675000000007	-1.9603500000000054	-121.89564999999999	-114.19115	-1.9037499999999454	-121.95435000000003	-101.76385000000005	-113.43095	-120.72544999999997	-114.18205000000006	-121.97025000000008	-121.42624999999998	-112.02555000000001	-121.93225000000001	-120.58505000000002	-113.52644999999995
-99.4724500000001	-121.94654999999995	-121.95264999999995	-52.02494999999999	-97.31495000000001	-121.55015000000003		-101.56914999999992	-121.95414999999997	-121.30504999999994	-92.38745	-1.91315000000003	-121.86765000000003	-105.37794999999994	-121.96114999999998	-121.94245000000001	-19.33605	-114.39454999999998	-119.12944999999996	-107.20875000000001	-70.56605000000002	-110.69304999999997	-116.27864999999997	-95.37565000000001	-85.82024999999999	-121.91084999999998	-121.95304999999996	-117.41764999999998	-88.81344999999999	-121.95655	-119.03925000000004	-99.22405000000003	-110.42194999999998	-121.94875000000002	-113.15605000000005	-1.9486499999999864	-121.19024999999999	-114.17944999999997	-1.8843499999999267	-121.94605000000001	-101.75864999999999	-108.83294999999998	-120.60454999999996	-112.79975000000002	-121.96555000000001	-120.54935	-108.73114999999996	-121.63105000000002	-120.37104999999997	-96.70064999999994
-89.52765	-121.93764999999996	-121.89414999999997	-3.8153499999999667	-97.27375	-120.25745		-101.32664999999997	-121.94134999999994	-121.29264999999998	-86.75594999999998	-1.896850000000029	-121.65145000000001	-105.35825	-121.95664999999997	-121.93505000000005	-9.855950000000007	-113.88285000000002	-97.67054999999999	-95.70444999999995	-66.03244999999998	-110.5900499999999	-116.26344999999998	-91.19214999999997	-85.77255000000002	-121.89875	-121.94655	-117.40825000000001	-88.80014999999997	-121.94945000000001	-119.02565000000004	-99.21365000000003	-110.39074999999997	-121.94285000000002	-113.11905000000002	-1.9402499999999918	-121.07065	-114.00914999999998	-1.872449999999958	-121.93505000000005	-101.75324999999998	-107.49194999999997	-120.35184999999996	-111.65255000000002	-121.96055000000001	-120.53884999999997	-108.71044999999998	-111.40235000000001	-120.23984999999993	-96.65064999999998
-89.49975000000006	-121.82194999999996	-121.88395000000003	-1.974649999999997	-93.09445	-114.08145000000002		-98.6756499999999	-121.93204999999995	-121.21454999999992	-86.73235	-1.8865499999999997	-120.47264999999999	-104.41895	-121.94975	-121.92675000000008	-1.9767500000000382	-112.57724999999999	-97.65465	-93.83484999999996	-63.43824999999998	-105.51754999999991	-116.21485000000001	-83.87405000000001	-78.29354999999998	-117.82634999999999	-121.26414999999997	-116.54534999999998	-83.02555000000001	-121.94265000000001	-118.84005000000002	-99.20585	-105.88184999999999	-121.93595000000005	-112.27685000000002	-1.9334499999999935	-121.04004999999995	-112.81354999999996	-1.8288499999999885	-121.84225000000004	-101.74784999999997	-101.32794999999999	-119.98804999999999	-108.68695000000002	-121.95535000000007	-120.23665	-108.04704999999996	-111.36465000000004	-120.23254999999995	-75.85184999999996
-79.47775000000001	-121.59224999999998	-121.71924999999999	-1.966949999999997	-77.69704999999999	-113.12635		-98.03284999999994	-121.35704999999996	-121.17144999999994	-82.87925000000001	-1.820950000000039	-120.46385000000004	-104.40525000000002	-121.94414999999998	-121.89945	-1.970550000000003	-112.54545000000002	-97.31334999999996	-77.52435000000003	-57.06895000000003	-105.50725	-115.57305000000002	-83.81324999999998	-78.27494999999999	-117.80135000000001	-120.75455	-116.50864999999999	-83.00004999999999	-121.93265000000002	-118.83315000000005	-99.19315	-105.86124999999998	-121.92825000000005	-112.26495000000006	-1.9275499999999965	-118.16895	-112.18484999999998	-1.7122499999999263	-117.33095000000003	-101.74245000000008	-97.41044999999997	-119.97594999999995	-108.25975000000005	-121.94915000000003	-120.22814999999997	-108.03004999999996	-111.05025	-120.21605	-66.22174999999999
-73.72675000000004	-121.16264999999999	-120.62045	-1.9602499999999736	-77.68345	-110.13055000000003		-97.75194999999997	-117.80314999999996	-121.1077499999999	-82.58615000000003	-1.8149500000000103	-119.73734999999999	-101.07204999999999	-121.93534999999997	-121.89065000000005	-1.9658500000000458	-105.62185	-95.76594999999998	-77.50434999999993	-41.34604999999999	-86.7929499999999	-107.67104999999998	-80.64324999999997	-74.70895000000007	-117.34535	-120.30134999999996	-116.50025	-82.97505000000001	-118.46975000000003	-118.82155	-67.36305000000004	-90.08614999999998	-121.89505000000008	-112.25225000000006	-1.9217499999999745	-118.14804999999996	-112.16424999999998	-1.5159499999999753	-109.24375000000003	-101.73545000000001	-94.13334999999995	-119.75374999999997	-108.24725000000001	-121.94245000000001	-120.21544999999998	-108.00894999999997	-111.03795000000002	-120.01664999999991	-60.39884999999998
-73.08415000000002	-121.15104999999994	-117.91965000000005	-1.9520499999999856	-77.66454999999996	-110.12045		-93.28125	-113.28594999999996	-121.04844999999989	-74.96665000000002	-1.803350000000023	-119.53385000000003	-99.60995000000003	-121.92114999999995	-121.77965000000006	-1.9610500000000002	-104.02445	-95.75334999999995	-73.30264999999997	-39.30195000000003	-86.78014999999994	-107.65985	-80.62135	-70.19545000000005	-115.29705000000001	-120.28165000000001	-116.34924999999998	-82.48135000000002	-118.45994999999999	-118.72985000000006	-67.33765	-90.07434999999998	-121.86545000000001	-104.62375000000003	-1.9154499999999643	-118.11404999999996	-108.92824999999999	-1.3481499999999187	-108.56355000000002	-101.72834999999998	-84.01124999999996	-119.73665	-107.80455000000006	-121.93455000000006	-119.93934999999999	-107.98194999999998	-97.55285000000003	-119.99315000000001	-54.928849999999954
-72.97235	-121.00564999999995	-117.30674999999997	-1.9455500000000256	-77.60415	-110.09605000000005		-93.2689499999999	-113.27624999999995	-120.84214999999995	-73.36225000000002	-1.7353500000000395	-119.51114999999999	-99.59175000000005	-121.91194999999999	-121.67815000000007	-1.956549999999993	-100.98385000000002	-95.72834999999998	-73.18634999999995	-37.66985	-86.75714999999991	-107.64085	-78.17214999999999	-70.18555000000003	-115.28174999999999	-119.87424999999996	-116.33404999999999	-82.47154999999998	-118.44945000000001	-118.41845	-59.345950000000016	-83.48454999999996	-121.84795000000008	-104.60685000000007	-1.9087499999999977	-84.23114999999996	-108.91134999999997	-1.3351499999999987	-108.55365	-101.71075000000008	-83.98024999999996	-119.70124999999996	-107.09205000000003	-121.91845	-117.53955000000002	-107.96074999999996	-97.54125000000005	-119.64694999999995	-49.70094999999998
-66.44355000000007	-120.55514999999997	-116.29245000000003	-1.9391500000000406	-66.82574999999997	-108.64095000000003		-92.70814999999993	-113.26764999999995	-120.81644999999992	-69.30965000000003	-1.6622500000000286	-119.49664999999999	-98.37995000000001	-121.90054999999995	-113.29495000000009	-1.9528500000000122	-100.94124999999997	-95.71555000000001	-65.39154999999994	-35.319950000000006	-86.74275	-107.62104999999997	-78.13004999999998	-70.17285000000004	-114.43874999999997	-118.17615	-116.31835000000001	-75.10064999999997	-114.43925000000002	-118.40695000000005	-34.41845000000001	-58.249149999999986	-121.83035000000007	-104.59395000000006	-1.889250000000004	-84.21744999999999	-103.08875	-1.18425000000002	-108.52425000000005	-101.70405000000005	-83.32104999999996	-119.29775000000001	-101.47695000000004	-121.91165000000001	-117.53005000000002	-107.88295	-97.50295	-119.62974999999994	-49.677749999999946
-66.43245000000002	-120.54224999999997	-116.14424999999994	-1.934150000000045	-55.22924999999998	-108.63255000000004		-92.17414999999994	-113.24824999999993	-120.80304999999998	-69.28985	-1.5731499999999983	-112.02224999999999	-93.62884999999994	-121.61594999999994	-110.12725	-1.9492500000000064	-99.78435000000002	-91.62734999999998	-65.36964999999998	-28.80445000000003	-86.60654999999997	-107.52974999999998	-77.27454999999998	-69.58965	-110.86574999999999	-118.16515000000004	-116.30435	-72.55914999999999	-114.41925000000003	-117.00035000000003	-34.38915000000003	-1.9334499999999935	-121.81695000000002	-98.90735000000006	-1.8757499999999823	-78.33774999999997	-103.03814999999997	-0.9740499999999201	-108.51145000000002	-101.69205	-81.77884999999998	-119.28895	-101.44695000000002	-121.90095000000008	-117.51515	-107.52105	-73.30615	-119.61225000000002	-22.991349999999954
-66.42155000000002	-120.53154999999998	-114.73754999999994	-1.9279500000000098	-55.173749999999984	-108.60985000000005		-92.13204999999994	-113.04414999999995	-120.79244999999992	-61.84264999999999	-1.415549999999996	-110.01614999999998	-93.60495000000003	-121.60744999999997	-110.10625000000005	-1.9452499999999873	-99.52125000000001	-91.59994999999998	-65.31724999999994	-16.249450000000024	-86.54184999999995	-106.44004999999999	-77.25284999999997	-69.57805000000008	-97.61155000000002	-115.92414999999994	-115.54955000000001	-72.54665	-112.97795000000002	-116.84145000000001	-34.36365000000001	-1.927349999999933	-121.79965000000004	-98.88535000000002	-1.8686500000000024	-71.38204999999999	-101.32175000000001	-0.9598499999999603	-108.49565000000001	-95.80955000000006	-79.84625	-119.27064999999999	-100.69275000000005	-121.24135000000001	-116.73275000000001	-107.50815	-61.31265000000002	-119.60224999999991	-22.543849999999964
-66.41065000000003	-118.88154999999995	-111.08204999999998	-1.9210500000000366	-53.41944999999998	-100.55905000000001		-91.90265	-113.01524999999992	-120.66305	-54.435850000000016	-1.2026500000000055	-110.00115	-92.96174999999994	-113.64014999999995	-110.09195000000011	-1.9412499999999682	-98.04485	-85.12304999999998	-65.18004999999994	-16.218650000000025	-67.04444999999998	-105.81885	-66.33454999999998	-69.52954999999997	-97.59805	-115.77355	-114.97444999999999	-72.52515	-112.96945	-114.40975000000003	-31.268950000000018	-1.91924999999992	-121.79205000000002	-98.86735000000004	-1.8606499999999642	-45.976849999999956	-101.30904999999996	-0.8566499999999451	-107.15325000000001	-95.79505000000006	-79.79984999999999	-119.25194999999997	-99.38895000000002	-121.02454999999998	-114.17385000000002	-107.45175	-58.11425000000003	-118.50424999999996	-22.52944999999994
-66.39825000000008	-118.87284999999997	-109.96645000000001	-1.9133500000000367	-51.62405000000001	-100.37455		-91.89074999999991	-112.52354999999994	-120.65324999999996	-54.420950000000005	-1.154950000000042	-102.71085	-92.16805	-113.62264999999996	-101.6635500000001	-1.9368500000000495	-95.79025000000001	-85.10775000000001	-59.25355000000002	-11.027750000000026	-67.03194999999994	-105.17415	-66.32214999999997	-65.10424999999998	-95.71834999999999	-115.69954999999993	-114.94124999999997	-65.45664999999997	-112.96005000000002	-113.67875000000004	-24.716650000000016	-1.9083499999999276	-121.73995000000002	-97.63335000000006	-1.8485499999999888	-45.965149999999994	-91.86325	-0.85024999999996	-107.12915000000004	-93.26825000000008	-72.33304999999996	-118.44764999999995	-98.98905000000002	-121.01385000000005	-114.11734999999999	-106.09794999999997	-58.10405000000003	-118.48884999999996	-17.849449999999933
-66.38305000000003	-118.86014999999998	-108.74455	-1.904549999999972	-45.14794999999998	-99.81155000000001		-91.70984999999996	-112.51134999999994	-120.46654999999998	-51.23315000000002	-0.7588499999999954	-95.64695	-91.99504999999999	-113.56564999999995	-101.6422500000001	-1.9313500000000658	-87.46904999999998	-85.08855	-58.633449999999925	-1.5566499999999905	-67.01585	-104.78924999999998	-66.30075	-65.08704999999998	-95.70684999999997	-114.74585000000002	-114.92635000000001	-65.44695000000002	-112.93015000000003	-112.46675000000005	-24.694650000000024	-1.8996499999999514	-121.72435000000007	-91.07515000000006	-1.837949999999978	-45.94794999999999	-91.59555	-0.8267499999999472	-104.94995000000006	-93.24955	-70.46945	-117.68045000000001	-96.99875000000003	-120.86665000000005	-114.10284999999999	-106.07984999999996	-58.08555000000001	-118.26355000000001	-1.9668499999999085
-66.33995000000004	-118.84254999999996	-108.30285000000003	-1.8929500000000417	-45.13194999999996	-99.46655000000004		-90.1217499999999	-110.78144999999995	-120.46105	-51.216049999999996	-0.5324500000000398	-80.08834999999999	-91.97014999999999	-113.50824999999998	-101.61925000000008	-1.926150000000007	-84.70335	-76.19565	-56.06344999999999	-1.5430499999999938	-38.930549999999926	-104.77325000000002	-65.17705000000001	-65.07254999999998	-95.68045000000001	-114.59815000000003	-114.63754999999998	-57.918949999999995	-112.51305000000002	-111.53015000000005	-24.680049999999994	-1.8884499999999207	-121.7079500000001	-85.55315000000002	-1.8283500000000004	-19.68584999999996	-91.57544999999999	-0.8158499999999549	-93.55745000000002	-88.18664999999999	-67.66364999999996	-117.10645	-96.52565000000004	-116.75935000000004	-113.78345000000002	-106.05775	-54.852850000000046	-118.25434999999993	-1.9604499999999234
-66.32005000000004	-111.30534999999998	-105.22564999999997	-1.8585500000000366	-31.116150000000005	-94.98325000000006		-89.62704999999994	-109.85464999999994	-120.45204999999999	-48.78135000000003	-0.516050000000007	-65.97635000000002	-88.71375	-113.22684999999996	-101.61165000000005	-1.920349999999985	-84.69574999999998	-69.13844999999998	-56.04284999999993	-1.2366500000000542	-38.91395	-104.03604999999999	-65.15674999999999	-65.06055000000003	-95.62304999999998	-113.39364999999998	-114.61804999999998	-57.904949999999985	-112.17545000000001	-111.51785000000007	-21.072850000000017	-1.8751499999999623	-121.59185000000002	-85.53745000000004	-1.782549999999958	-19.67104999999998	-89.37714999999997	-0.6385500000000093	-87.80285000000003	-88.16005000000007	-63.51524999999998	-116.75584999999995	-96.25735000000003	-116.74625000000003	-113.77015	-102.85954999999996	-54.83045000000004	-118.24264999999991	-1.9538499999999885
-66.29245000000003	-111.29714999999999	-105.19344999999998	-1.822149999999965	-30.152150000000006	-91.31535000000002		-89.61574999999993	-109.47554999999994	-120.26794999999993	-48.028250000000014	-0.31585000000001173	-65.94515000000001	-88.69285000000002	-113.21724999999998	-100.48725000000002	-1.9145500000000766	-84.68545	-69.11084999999997	-55.88194999999996	-1.2027500000000373	-38.88175000000001	-104.01504999999997	-53.87784999999997	-64.93944999999997	-95.52674999999999	-112.88774999999998	-114.20794999999998	-54.15954999999997	-112.16784999999999	-111.50554999999997	-9.092050000000029	-1.8604500000000144	-121.58105	-85.52745000000004	-1.715849999999989	-5.234349999999949	-88.11514999999997	-0.2971499999999878	-86.66695000000004	-85.87525000000005	-56.46105	-116.74904999999995	-95.16295000000002	-116.73445000000004	-113.54224999999997	-102.67064999999997	-51.40545000000003	-118.15184999999997	-1.9469500000000153
-66.15555000000006	-111.28654999999998	-99.69434999999999	-1.8095499999999447	-30.047249999999963	-89.20415000000003		-89.46695	-107.95854999999995	-120.23394999999994	-27.356650000000002	-0.30545000000000755	-65.90435000000002	-86.82455000000004	-104.64114999999998	-96.41135000000008	-1.9090499999999793	-80.82225	-69.03404999999998	-51.305650000000014	-1.0263499999999794	-38.87014999999997	-97.85955000000001	-53.86975000000001	-64.91875000000005	-95.51065	-110.27824999999996	-114.18095	-51.44995	-110.52015	-111.49334999999996	-2.134650000000022	-1.837949999999978	-121.52325000000008	-79.69465000000002	-1.70535000000001	-2.5503499999999804	-87.68924999999996	-0.23214999999993324	-86.20365000000004	-85.86215000000004	-53.15074999999996	-116.73034999999999	-95.14705000000004	-115.29375000000005	-112.18365	-97.79554999999999	-51.39105000000001	-117.95474999999999	-1.9405499999999165
-40.571050000000014	-111.26644999999996	-98.97024999999996	-1.799949999999967	-5.955249999999978	-82.85665		-88.06584999999995	-107.93734999999992	-120.2218499999999	-24.47534999999999	-0.25285000000002356	-62.07204999999999	-85.32524999999998	-104.63204999999999	-96.39775000000009	-1.9029500000000326	-77.36604999999997	-69.01765	-47.31594999999993	-0.9770499999999629	-38.8459499999999	-97.44734999999997	-53.84834999999998	-64.86694999999997	-90.33774999999997	-109.88435000000004	-113.26464999999996	-50.03114999999997	-110.51215000000002	-111.09604999999999	-1.5459500000000048	-1.818749999999909	-121.5163500000001	-79.68575000000004	-1.696649999999977	-1.9786499999999592	-87.65954999999997	-0.14184999999997672	-81.11255000000006	-85.85185000000001	-53.13254999999998	-116.41755	-94.94235000000003	-115.27885000000003	-111.51535000000001	-97.76594999999998	-45.82865000000004	-117.94864999999993	-1.934949999999958
-38.2165500000001	-111.25634999999994	-97.86365	-1.726350000000025	-5.942949999999996	-82.84005000000002		-87.99934999999994	-107.92314999999996	-120.20254999999997	-21.68164999999999	0.02174999999999727	-61.23725000000002	-83.47484999999995	-104.29034999999999	-96.31385	-1.8929500000000417	-77.31315000000001	-61.06045	-43.97924999999998	-0.9074500000000398	-38.8219499999999	-97.11255	-53.820749999999975	-63.95765000000006	-90.30175000000003	-109.42904999999996	-113.24784999999997	-48.309950000000015	-110.50325000000004	-111.08955000000003	-1.5261500000000296	-1.8006500000000187	-121.39805000000001	-79.66895000000005	-1.6851499999999646	-1.9738499999999704	-87.29314999999997	0.20405000000005202	-79.46585000000005	-85.40445	-50.16645	-116.40395000000001	-93.08425000000005	-113.58215000000007	-111.48145	-97.71324999999996	-45.77725000000004	-117.94285000000002	-1.9282499999999345
-34.939550000000054	-106.04144999999994	-94.51374999999996	-1.706450000000018	-5.927149999999983	-82.81715000000003		-84.53184999999996	-107.90934999999996	-120.11074999999994	-5.387650000000008	34.56045	-61.205449999999985	-83.22865000000002	-100.46374999999995	-96.00085000000001	-1.8774500000000671	-75.48194999999998	-61.04224999999997	-37.267150000000015	-0.868349999999964	-38.78594999999996	-97.10025000000002	-48.94105000000002	-59.90915000000007	-81.54894999999999	-108.51734999999996	-112.47985	-48.29905000000002	-110.29865000000001	-111.07664999999997	-1.518950000000018	-1.739849999999933	-121.38115000000005	-72.70675000000006	-1.673849999999959	-1.96875	-86.53854999999999	11.62054999999998	-75.95745000000005	-85.39094999999998	-48.977949999999964	-116.21414999999996	-93.00085000000001	-107.98915	-111.45945	-97.51054999999997	-20.11895000000004	-117.90854999999999	-1.9228499999999258
-1.9732500000000073	-106.02804999999995	-92.09924999999998	-1.682549999999992	-5.680049999999994	-78.26755000000003		-84.13594999999998	-106.41004999999996	-120.04874999999993	-5.31635	38.30424999999997	-60.222849999999994	-78.08495000000005	-96.42784999999998	-94.45995000000005	-1.868249999999989	-70.34674999999999	-60.993349999999964	-37.16104999999993	-0.8270499999999856	-38.73554999999999	-97.08864999999997	-48.92424999999997	-58.97455000000002	-81.53935000000001	-107.44595000000004	-112.46864999999997	-36.45785000000001	-110.27685000000002	-110.35165000000006	-1.3113500000000045	-1.7056499999999915	-121.37465000000009	-72.67945000000003	-1.662649999999985	-1.9639499999999543	-80.66985	28.038350000000037	-75.25325000000004	-85.13155000000006	-36.618649999999946	-115.72634999999997	-91.21295000000003	-107.97694999999999	-111.44745	-97.46584999999999	-12.319950000000006	-117.64134999999999	-1.9119499999999334
-1.967450000000099	-106.01074999999997	-86.39454999999998	-1.666150000000016	-1.9438499999999976	-78.24955		-82.26844999999992	-106.39234999999996	-119.99434999999994	-4.909350000000018	38.31184999999999	-60.18765000000002	-72.23215000000005	-96.41634999999997	-66.61475000000007	-1.8468500000000176	-70.33195	-60.98235	-33.79994999999997	-0.4970500000000584	-38.53174999999999	-96.92804999999998	-48.90684999999996	-58.958650000000034	-79.45395000000002	-104.74635	-112.45515	-26.367549999999994	-108.58965	-110.33955000000003	-1.3002500000000055	-1.6161499999999478	-121.33765000000005	-72.50685000000004	-1.6520499999999743	-1.9595499999999788	-78.35704999999996	48.65685000000008	-75.23975000000002	-82.79415000000006	-33.84195	-115.71574999999996	-91.19935000000004	-107.93624999999997	-108.54104999999998	-97.44364999999999	-12.310249999999996	-117.63294999999994	-1.9049499999999853
-1.9612500000000637	-105.58314999999993	-85.43954999999994	-1.6560499999999365	-1.9264499999999884	-78.23245000000003		-82.19324999999992	-106.36964999999992	-119.89924999999994	-4.890350000000012	46.904949999999985	-56.31864999999999	-70.73884999999996	-96.39314999999999	-60.97825	-1.8258500000000595	-70.31374999999997	-60.95445000000001	-33.77864999999997	-0.35775000000001	-35.575649999999996	-95.65564999999998	-48.818449999999984	-58.611150000000066	-79.43435	-103.39765	-111.75135	-22.899549999999977	-108.58134999999999	-110.33375000000001	-1.282350000000008	-1.567549999999983	-121.32595000000003	-65.73865000000006	-1.631149999999991	-1.9546499999999583	-73.74275	57.44015000000002	-71.25075000000004	-77.44844999999998	-23.341349999999977	-115.52454999999998	-90.08505000000002	-107.73305000000005	-108.53185000000002	-97.35364999999996	-12.28895	-117.62495000000001	-1.898149999999987
-1.955850000000055	-105.57334999999995	-84.21545000000003	-1.6417500000000018	-1.907449999999983	-72.22975000000002		-77.55354999999997	-101.06524999999993	-119.86864999999989	-4.868650000000002	56.20155	-56.287649999999985	-60.092250000000035	-90.89854999999994	-45.67025000000001	-1.8009500000000571	-66.95074999999997	-57.15814999999998	-29.249849999999924	-0.31635000000005675	-35.55714999999998	-92.30214999999998	-46.077049999999986	-52.33555000000001	-76.36405000000002	-102.60555	-110.44495	-15.143750000000011	-107.70855	-109.42804999999998	-1.2463500000000067	-1.5166499999999132	-121.28935000000001	-58.72255000000001	-1.5678499999999644	-1.9503499999999576	-73.70184999999998	79.39185000000009	-71.23545000000001	-73.67045000000007	-23.319649999999967	-115.24025	-90.02505000000002	-106.83075000000008	-106.68684999999999	-91.87144999999998	-12.25645000000003	-117.61424999999997	-1.8811499999999342
-1.9495500000000447	-105.53764999999999	-84.19925	-1.5708499999999503	-1.8903499999999553	-72.22335000000004		-76.00554999999997	-101.04994999999997	-119.85894999999994	-1.9545500000000402	57.62635	-51.60545000000002	-59.68214999999998	-90.88295	-37.83115000000009	-1.7942500000000337	-63.35034999999999	-57.143849999999986	-29.23675000000003	-0.08394999999995889	-35.54525000000001	-92.28795000000002	-46.06054999999998	-48.33434999999997	-75.43365	-101.40615000000003	-110.43225000000001	-12.069849999999974	-107.23075	-108.61095	-1.0964500000000044	-1.453049999999962	-121.19545000000005	-58.715850000000046	-1.541749999999979	-1.944749999999999	-67.62964999999997		-71.18945000000002	-69.62845000000004	-22.91825	-115.20864999999998	-89.26835000000005	-105.82375000000002	-106.64414999999997	-91.85764999999998	-2.7522500000000036	-117.55115	-1.8688499999999522
-1.9439500000000862	-105.46494999999999	-84.02755000000002	-1.5606500000000096	-1.8826499999999555	-72.21255000000002		-72.63214999999991	-101.03584999999993	-119.56684999999993	-1.9438499999999976	66.85454999999996	-50.64575000000002	-59.66485	-86.33044999999998	-34.92065000000002	-1.7477499999999964	-63.05885000000001	-57.13315	-28.323849999999993	0.6250499999999874	-35.49384999999995	-92.26875000000001	-46.030550000000005	-42.20654999999999	-75.41955000000002	-98.43065000000001	-110.42205000000001	-10.261349999999993	-98.62375000000003	-108.59645	-1.0789500000000203	-1.319749999999999	-121.11305000000004	-58.70345000000003	-1.5164499999999634	-1.9399499999999534	-67.60294999999996		-66.90155000000004	-68.62605000000008	-11.480649999999969	-115.04714999999999	-87.14425000000006	-105.79365000000007	-105.56315000000001	-91.83434999999997	-2.7440500000000156	-117.54064999999991	-1.691349999999943
-1.937650000000076	-104.99524999999994	-83.23924999999997	-1.485749999999939	-1.873549999999966	-72.20375000000001		-71.89834999999994	-101.01764999999995	-119.5461499999999	-1.9392500000000155	74.30795	-46.76585	-56.182050000000004	-85.83184999999997	-29.636750000000006	-1.7399500000000216	-63.047349999999994	-57.105549999999994	-28.29435000000001	6.8405500000000075	-17.737349999999992	-91.49264999999997	-45.92654999999996	-42.194450000000074	-75.35845	-97.65414999999996	-110.38335000000001	-8.784150000000011	-98.61195000000004	-103.74694999999997	-1.0671500000000265	-1.2361499999999523	-121.05685000000005	-57.863050000000044	-1.4940499999999588	-1.9341499999999883	-64.37244999999996		-59.014350000000036	-67.23615000000007	-9.22324999999995	-114.26675	-86.00365000000005	-105.77735000000007	-104.20914999999997	-91.80894999999998	-2.737450000000024	-117.53035	-1.6840499999999565
-1.9317500000000791	-104.92944999999997	-81.41824999999994	-1.4771499999999378	-1.8632499999999936	-72.19265000000001		-69.33425	-96.20224999999994	-119.51194999999996	-1.934849999999983	74.32204999999999	-46.737450000000024	-56.17324999999994	-77.47664999999995	-29.61545000000001	-1.680749999999989	-59.06265000000002	-57.07974999999999	-28.22434999999996	28.03035	-17.724849999999947	-91.47994999999997	-44.90625	-42.17394999999999	-74.77035000000001	-96.07854999999995	-110.37004999999999	-8.75324999999998	-97.19125000000003	-101.46884999999997	-0.9324500000000171	-1.1466499999999087	-121.04835000000003	-57.85185000000001	-1.4789499999999975	-1.9281499999999596	-62.32515000000001		-56.721550000000036	-62.77075000000002	-9.207249999999988	-114.06574999999998	-85.99395000000004	-105.76215000000002	-104.19765000000001	-89.24554999999998	-2.7302500000000123	-117.49604999999997	-1.6737499999999272
-1.9264500000000453	-100.73294999999996	-80.71135000000004	-1.467049999999972	-1.8504499999999666	-71.45855		-61.21594999999991	-96.19164999999992	-119.49254999999994	-1.9304500000000644	75.62025	-42.25555000000003	-56.119550000000004	-73.22044999999997	-29.57235000000003	-1.6734500000000025	-50.82605000000001	-56.95724999999999	-27.541849999999954	28.04875000000004	-1.7154499999999189	-87.71265	-44.89144999999996	-41.68444999999997	-73.32015000000001	-95.18525	-109.94234999999998	-1.9726499999999874	-97.18234999999999	-101.46055000000001	-0.5970500000000243	-1.0486499999999523	-121.03165000000001	-45.29075000000006	-1.4690499999999815	-1.9199499999999716	-59.333249999999964		-53.58575000000002	-62.468450000000075	-9.193349999999953	-114.03555	-85.95925000000005	-92.49775	-104.16545000000002	-89.22604999999999	-2.722350000000006	-117.47055	-1.649850000000015
-1.9189499999999953	-100.72014999999993	-77.77694999999994	-1.4131499999999733	-1.82914999999997	-71.44265000000001		-60.95875000000001	-96.17574999999994	-119.40084999999999	-1.923750000000041	75.63274999999999	-41.498249999999985	-55.45704999999998	-73.21314999999998	-26.243450000000053	-1.6161500000000615	-48.36435	-55.41055	-27.52724999999998	28.33114999999998	-1.6836499999999432	-87.69885	-44.85694999999998	-41.664949999999976	-73.30845	-92.95195000000001	-109.89074999999997	-1.9674499999999853	-96.15565000000004	-101.07934999999998	-0.5844500000000039	-1.0211499999999205	-120.99785000000008	-45.26335000000006	-1.4514499999999657	-1.9117499999999836	-59.30635000000001		-53.29495000000003	-62.084550000000036	-1.9666499999999587	-113.88914999999997	-85.48825000000005	-92.47645	-104.15764999999999	-89.19594999999998	-1.974649999999997	-117.45214999999996	-1.6161499999999478
-1.9019500000000562	-100.69854999999995	-76.56785000000002	-1.3784500000000435	-1.8008499999999685	-71.01785000000001		-58.94004999999993	-95.67514999999997	-119.38504999999998	-1.9192500000000337	77.67435	-40.42205000000001	-45.27454999999998	-73.20464999999996	-19.39745000000005	-1.567450000000008	-40.12635	-55.395849999999996	-27.484749999999963	33.400049999999965	-1.6734500000000025	-87.08924999999999	-43.77254999999997	-41.19105000000002	-66.18615	-92.33785	-108.96665000000002	-1.962350000000015	-94.57555000000002	-98.91565000000003	-0.5696500000000242	-0.9056499999999232	-120.92285000000004	-43.592250000000035	-1.4402499999999918	-1.901049999999998	-54.451449999999966		-48.58675000000005	-62.055450000000064	-1.9555500000000166	-113.87754999999999	-84.78245000000004	-92.46355000000005	-101.43045000000001	-89.15114999999997	-1.9691500000000133	-116.48294999999996	-1.4959499999999935
-1.8815500000000611	-96.79664999999994	-76.43385	-1.360749999999939	-1.792449999999974	-71.00605000000002		-54.59415000000001	-93.42844999999994	-119.36624999999992	-1.9112499999999955	77.70315	-40.10385000000002	-41.88274999999999	-73.18024999999994	-1.9778500000001031	-1.436050000000023	-40.09435000000002	-55.33425	-27.462850000000003	33.422649999999976	-1.6608499999999822	-87.05165	-42.446249999999964	-40.97795000000008	-64.17365000000001	-91.77334999999994	-108.55214999999998	-1.9571500000000128	-92.02525000000003	-98.89155000000005	-0.5568499999999972	-0.8937499999999545	-120.91185000000007	-43.58235000000002	-1.4146499999999946	-1.885849999999948	-54.16244999999998		-48.56615000000005	-46.359750000000076	-1.944849999999974	-113.76765	-84.33385000000004	-89.89904999999999	-99.74484999999999	-89.11964999999998	-1.9644499999999994	-116.46735000000001	-1.48924999999997
-1.8698500000000422	-94.20374999999996	-74.23844999999994	-1.265449999999987	-1.782449999999983	-60.48285000000004		-54.57785000000001	-89.02384999999992	-119.28794999999991	-1.8722500000000082	78.37074999999999	-25.500350000000026	-38.08164999999997	-67.61714999999998	-1.972250000000031	-1.3985500000000002	-35.405550000000005	-51.94014999999996	-26.54665	43.23765000000003	-1.6488499999999249	-87.02544999999998	-42.42415	-40.85654999999997	-63.41134999999997	-91.60154999999997	-108.53665000000001	-1.9526500000000055	-92.01665000000003	-97.20585000000005	-0.40764999999998963	-0.7337499999999864	-120.77785000000006	-41.76735000000002	-1.345049999999958	-1.8755499999999756	-51.82004999999998		-47.62805000000003	-46.33775000000003	-1.9395499999999402	-113.49205	-84.01585000000006	-89.88414999999998	-93.14634999999998	-88.58574999999996	-1.9596500000000106	-116.45164999999997	-1.4726499999999305
-1.8599500000000262	-94.18114999999995	-74.21685000000002	-1.216949999999997	-1.759649999999965	-60.46515000000005		-45.7517499999999	-88.67414999999994	-119.25814999999989	-1.866049999999973	79.61154999999997	-23.343250000000012	-37.84794999999997	-67.59924999999998	-1.9658500000000458	-1.383450000000039	-33.66904999999997	-51.90934999999996	-25.19195000000002	54.94534999999996	-1.6338499999999385	-85.44184999999999	-35.33834999999999	-40.84654999999998	-63.38884999999999	-87.66874999999993	-108.51864999999998	-1.948350000000005	-92.00515000000001	-89.32304999999997	-0.3958499999999958	-0.6949499999999489	-120.69465000000002	-41.75645000000003	-1.2762500000000045	-1.8614499999999907	-51.07655		-36.59975000000003	-45.00255000000004	-1.9328499999999167	-111.39554999999996	-83.48245000000003	-86.57955000000004	-92.81905	-88.57354999999995	-1.9547500000000468	-116.44465000000002	-1.452449999999999
-1.8458500000000413	-94.16994999999997	-72.00895000000003	-1.139850000000024	-1.6698499999999967	-60.40505000000002		-45.722849999999994	-88.02094999999997	-118.96954999999991	-1.855450000000019	79.62194999999997	-11.422950000000014	-35.115549999999985	-58.19964999999996	-1.957450000000108	-1.374050000000011	-23.024249999999995	-51.89544999999998	-25.17515000000003	59.89104999999995	-1.5206499999999323	-85.42725000000002	-32.029650000000004	-40.821050000000014	-63.37774999999999	-86.12154999999996	-108.30275	-1.9441499999999792	-91.99635	-89.31085000000007	-0.378750000000025	-0.6236499999999978	-120.68775000000005	-40.73295000000002	-1.208249999999964	-1.8498499999999467	-49.492549999999994		-33.58605000000006	-42.751550000000066	-1.9262499999999818	-111.21834999999999	-81.99665000000005	-86.52435000000003	-87.60284999999999	-85.05404999999996	-1.9503500000000145	-116.42674999999997	-1.3739499999999225
-1.8356500000001006	-94.15304999999995	-71.59635000000003	-1.0688499999999976	-1.6617499999999836	-58.422150000000045		-45.62284999999997	-87.02304999999996	-118.96314999999993	-1.8316499999999678	87.30025	-1.9788500000000226	-24.815050000000042	-58.11384999999996	-1.9503500000000713	-1.322650000000067	-21.18995000000001	-48.017949999999985	-25.08884999999998	59.904049999999984	-1.471849999999904	-84.64825000000002	-31.99905000000001	-36.41534999999999	-63.35485	-83.88585	-108.17764999999997	-1.9400499999999852	-84.09805	-85.88855000000001	-0.3612500000000409	-0.5986499999999069	-120.67595000000006	-40.72315000000003	-1.1917500000000132	-1.81514999999996	-47.90564999999998		-33.55385000000001	-34.18615	-1.9204499999999598	-110.71465	-81.97185000000002	-86.51184999999998	-87.59445	-85.02114999999998	-1.9455500000000256	-116.41395	-1.3653499999999212
-1.8229500000001053	-89.20834999999994	-71.41264999999999	-1.026049999999941	-1.645249999999976	-58.375950000000046		-45.418249999999944	-86.32944999999995	-118.7567499999999	-1.8070500000000038	102.20504999999997	-1.9726499999999874	-24.80404999999996	-52.46984999999995	-1.9455500000000256	-1.3125499999999874	-21.170649999999966	-40.725149999999985	-20.195949999999925	62.873950000000036	-1.3173499999999194	-83.77015	-27.953550000000007	-36.392150000000015	-59.222249999999974	-83.87004999999999	-107.96814999999998	-1.935549999999978	-83.48145	-85.88004999999998	-0.18335000000001855	-0.45394999999996344	-120.66255000000001	-40.70715000000001	-1.1681499999999687	-1.8045499999999493	-40.00045		-32.12175000000002	-15.540750000000003	-1.914350000000013	-110.70265	-80.02535000000006	-76.10514999999998	-87.58765	-83.36025000000001	-1.9403500000000236	-116.10174999999992	-1.3302499999999782
-1.7742500000000518	-89.19224999999994	-70.91994999999997	-0.9655500000000075	-1.595049999999958	-58.366250000000036		-34.204849999999965	-77.82644999999997	-118.74704999999994	-1.801050000000032		-1.9674499999999853	-24.786950000000047	-36.90454999999997	-1.940650000000005	-1.2961500000000115	-18.391849999999977	-40.70925	-20.180150000000026	81.98175000000003	-0.6368499999999813	-83.21085	-27.929550000000006	-36.35495000000003	-57.987149999999986	-81.00254999999993	-107.96004999999997	-1.9310499999999706	-83.47264999999999	-85.00964999999997	-0.068649999999991	-0.43594999999993433	-120.5734500000001	-32.73225000000002	-1.136950000000013	-1.7803499999999985	-39.90285		-27.656750000000045	-15.529449999999997	-1.8956499999999323	-110.45144999999997	-79.39605000000006	-75.20524999999998	-87.58024999999998	-83.34145000000001	-1.9346500000000333	-116.09384999999997	-1.255049999999983
-1.7638500000000477	-83.65754999999996	-70.90425000000005	-0.9580499999999574	-1.557649999999967	-55.05205000000001		-30.537249999999972	-77.54044999999996	-118.72104999999999	-1.7956500000000233		-1.962850000000003	-21.91624999999999	-31.473949999999945	-1.9362500000000864	-1.2657500000000255	-3.2408499999999663	-40.66374999999999	-20.16305	82.00414999999998	-0.6153499999999212	-83.17345	-27.72444999999999	-34.16455000000008	-54.620450000000005	-79.71614999999997	-107.94934999999998	-1.9260499999999752	-83.46435000000002	-84.99715000000003	-0.03725000000002865	-0.27215000000001055	-120.53795000000002	-21.148550000000057	-1.1246499999999742	-1.7542499999999563	-39.78404999999998		-21.160450000000026	-13.979350000000068	-1.8341500000000224	-110.12475	-79.36815000000001	-75.19265000000007	-85.82475	-83.06635	-1.9276500000000283	-116.08515	-1.231649999999945
-1.746050000000082	-83.64624999999995	-65.54894999999999	-0.9363499999999476	-1.544749999999965	-55.03895		-27.21105	-77.51034999999996	-118.63104999999996	-1.7875500000000102		-1.9581499999999892	-21.25395000000003	-26.097749999999962	-1.9310500000000275	-1.257349999999974	-3.2031499999999937	-40.64224999999999	-20.11654999999996	90.36104999999998	-0.5965499999999793	-83.16125	-26.757450000000006	-34.15274999999997	-54.604150000000004	-79.68025	-104.26614999999998	-1.9206499999999664	-83.45265	-83.70805000000007	0.273050000000012	-0.23014999999998054	-120.52055000000007	-11.70455000000004	-1.0498499999999922	-1.745649999999955	-39.43414999999999		-19.811750000000018	-13.950749999999971	-1.811749999999961	-109.67924999999997	-77.31595000000004	-75.15245000000004	-85.49124999999998	-83.04145	-1.921950000000038	-115.76265000000001	-1.223449999999957
-1.7339500000000498	-83.61224999999996	-61.12334999999996	-0.8339499999999589	-1.5349499999999807	-55.023450000000025		-25.91244999999992	-77.00354999999996	-118.62324999999998	-1.7447499999999536		-1.9533500000000004	-20.50184999999999	-26.073649999999986	-1.926050000000032	-1.2498500000000377	-3.180850000000021	-40.61374999999998	-14.160949999999957	101.98934999999994	-0.48614999999995234	-82.58314999999999	-26.742549999999994	-34.11615000000006	-54.58215000000001	-76.06094999999993	-104.25365	-1.912649999999985	-80.20044999999999	-83.69304999999997	0.2823500000000081	-0.10674999999991996	-120.38665000000003	-2.9945500000000607	-1.0401499999999828	-1.7260499999999865	-39.26355000000001		-19.779350000000022	-11.03634999999997	-1.8038500000000113	-109.23494999999997	-76.35325000000006	-71.81164999999999	-85.47634999999997	-83.00344999999999	-1.9151500000000397	-115.75474999999994	-1.184849999999983
-1.7170500000000857	-83.58654999999999	-61.106750000000034	-0.7968499999999494	-1.504449999999963	-47.30405000000002		-25.093149999999923	-76.98424999999997	-118.53854999999999	-1.6856500000000096		-1.9479499999999916	-20.492449999999963	-25.098949999999945	-1.920150000000035	-1.2027500000000373	-1.9803499999999872	-38.200649999999996	-14.102949999999964	114.99514999999997	-0.47404999999992015	-82.56414999999998	-21.92334999999997	-34.09974999999997	-49.79545000000002	-73.38805000000002	-104.23904999999996	-1.904449999999997	-80.19155	-83.68385	0.3726499999999646	-0.09055000000000746	-120.34985000000006	-2.973350000000039	-1.0240499999999884	-1.6700499999999465	-38.14224999999999		-17.95445000000001	-11.02094999999997	-1.7838499999999158	-107.96154999999999	-73.69065000000006	-71.78595000000007	-84.17104999999998	-82.43554999999998	-1.904449999999997	-115.73825	-1.0935499999999365
-1.7052500000000919	-83.57384999999994	-58.07974999999999	-0.7893500000000131	-1.4943499999999972	-47.29545000000002		-25.065349999999967	-76.45674999999994	-118.29464999999993	-1.6687500000000455		-1.943050000000028	-17.746149999999943	-25.089849999999956	-1.9145500000000766	-1.0967500000000427	-1.9761500000000183	-38.18894999999998	-14.090649999999982	115.00635	-0.46384999999997945	-79.36194999999998	-21.895749999999964	-33.87874999999997	-49.77325000000002	-73.35145	-104.16275000000002	-1.8897499999999923	-77.87365	-82.40125	0.38265000000001237	0.018350000000054933	-120.25475000000006	-1.9729500000000826	-1.011449999999968	-1.6524499999999875	-38.126049999999964		-17.33045000000004	-5.028549999999996	-1.776049999999941	-107.78645	-71.05055000000004	-71.76765	-84.16235	-82.41125	-1.8837500000000205	-115.73194999999998	-1.0817499999999427
-1.671350000000075	-61.32034999999996	-52.91134999999997	-0.7808499999999867	-1.4069499999999948	-29.268650000000036		-24.781549999999925	-73.60364999999996	-118.20204999999999	-1.5851499999999987		-1.9370499999999993	-13.128849999999943	-25.076149999999984	-1.909750000000031	-1.0368500000000722	-1.9737499999999955	-38.17564999999996	-1.983349999999973		-0.45364999999992506	-79.35034999999999	-21.88175000000001	-30.045749999999998	-49.63625000000002	-72.97304999999994	-103.64614999999998	-1.8832499999999754	-76.94024999999999	-82.06495000000007	0.39204999999998336	0.24004999999999654	-120.16415000000006	-1.961650000000077	-1.002049999999997	-1.6442499999999995	-37.640049999999974		-15.23395000000005	-5.016750000000002	-1.767949999999928	-106.84654999999998	-69.56285000000003	-56.19425000000001	-84.15024999999997	-82.23244999999997	-1.858949999999993	-115.71735000000001	-0.8989500000000135
-1.6476499999999987	-61.306149999999946	-52.883249999999975	-0.7520499999999402	-1.3939499999999612	-29.257550000000037		-24.770449999999983	-72.68984999999992	-118.06664999999998	-1.5725499999999784		-1.931350000000009	-13.113849999999957	-19.169449999999983	-1.8971500000000106	-0.9225500000000011	-1.968849999999975	-38.15174999999999	-1.9796499999999924		-0.42964999999992415	-73.64665000000002	-13.579450000000008	-30.019250000000056	-46.51105000000001	-72.96105	-103.62784999999997	-1.868949999999984	-74.76384999999999	-80.14675	0.9840499999999679	0.5742500000000064	-120.15655000000004	-1.9561500000000933	-0.9584499999999707	-1.6269499999999653	-37.54154999999997		-12.819250000000011	-4.9818500000000085	-1.727549999999951	-105.83804999999995	-69.52535000000006	-53.712350000000015	-78.24745000000001	-82.18674999999996	-1.8283500000000004	-115.66264999999999	-0.8911499999999251
-1.6377500000000964	-61.29634999999996	-51.50705000000005	-0.657950000000028	-1.3847499999999968	-29.248050000000035		-22.521849999999972	-71.05274999999995	-117.96194999999989	-1.307450000000017		-1.9222500000000196	-13.101249999999936	-19.146749999999997	-1.8859500000000935	-0.9091500000000678	-1.9650500000000193	-38.12084999999996	-1.9760499999999865		-0.32974999999999	-73.62124999999997	-13.555849999999964	-24.97625000000005	-45.89404999999999	-72.65485000000001	-101.07405	-1.8401499999999942	-74.74895000000004	-76.72384999999997	0.9956500000000119	1.280650000000037	-120.13405	-1.9520499999999856	-0.9434499999999844	-1.6081499999999664	-33.018550000000005		-12.123350000000016	-4.973450000000071	-1.7068499999999176	-105.06064999999995	-69.49165000000005	-53.671350000000075	-78.18684999999999	-78.71364999999997	-1.819150000000036	-115.65715	-0.8752499999999372
-1.6279500000000553	-61.27234999999996	-51.48395000000005	-0.6484500000000253	-1.368249999999989	-21.580150000000003		-22.40614999999991	-67.83284999999995	-117.92984999999999	-1.2967499999999745		-1.9163500000000226	-11.283649999999966	-12.129349999999988	-1.8787500000000819	-0.8516500000000633	-1.9612500000000068	-35.94804999999997	-1.9726499999999305		-0.3233500000000049	-72.79984999999999	-4.6513499999999794	-23.906749999999988	-45.874649999999974	-70.66264999999999	-100.91435000000001	-1.8313499999999863	-74.73734999999999	-76.71485000000007	1.0057499999999777	1.4711500000000797	-120.0190500000001	-1.947550000000092	-0.9322500000000105	-1.591949999999997	-32.97814999999997		-8.740950000000055	-1.8778500000000804	-1.6991499999999178	-104.59285	-69.47595000000001	-48.13205000000005	-77.12844999999999	-78.68565000000001	-1.800450000000012	-115.64464999999996	-0.8656499999999596
-1.568450000000098	-61.25954999999993	-51.47564999999997	-0.6031500000000278	-1.269649999999956	-10.940450000000055		-22.392949999999928	-67.82294999999993	-117.83774999999991	-1.051649999999995		-1.9058499999999867	-3.0660500000000184	-12.121049999999968	-1.8671500000000378	-0.7500499999999874	-1.9573500000000195	-34.208349999999996	-1.9697499999999764		-0.30214999999998327	-72.79034999999999	-1.4789499999999975	-23.333349999999996	-44.28525000000002	-70.64855	-100.89434999999997	-1.8232499999999732	-72.21595000000002	-76.70164999999997	1.0165499999999952	1.7495499999999993	-119.99035000000003	-1.942350000000033	-0.9196499999999901	-1.5252499999999714	-32.821249999999964		-8.721850000000018	-1.8569499999999834	-1.6418499999999767	-104.57804999999996	-66.87995000000001	-48.12115000000006	-77.11995000000002	-78.66555	-1.7629500000000462	-115.62225000000001	-0.8292500000000018
-1.5435500000000957	-52.03664999999995	-51.46564999999998	-0.5595499999999447	-1.1853499999999713	-10.926050000000032		-22.292749999999955	-65.80784999999997	-117.50864999999999	-1.0372499999999718		-1.894049999999993	-1.9399499999999534	-12.088449999999966	-1.8607500000000528	-0.7387499999999818	-1.9528500000000122	-34.19905	-1.9668500000000222		-0.2629499999999325	-70.24085000000002	-1.403449999999964	-23.32235000000003	-43.52395000000001	-69.28504999999996	-100.10595	-1.8085499999999683	-72.20955000000004	-76.68495000000007	1.0239499999999566	1.7629500000000462	-119.97725000000003	-1.9357499999999845	-0.849049999999977	-1.499749999999949	-29.80324999999999		-6.542850000000044	-1.6871499999999742	-1.6263500000000022	-104.56074999999998	-66.86745000000002	-43.60985000000005	-77.11045000000001		-1.7540500000000065	-115.61474999999996	-0.7669499999999516
-1.5152500000000373	-50.79524999999995	-51.45685000000003	-0.5490499999999656	-1.174449999999979	-10.908650000000023		-22.27144999999996	-65.10904999999997	-117.4555499999999	-0.7912499999999909		-1.8546499999999924	-1.9259499999999434	-7.522149999999954	-1.8507500000000618	-0.7016499999999724	-1.948350000000005	-34.190849999999955	-1.9637500000000045		12.56305000000009	-70.18975	-1.2023499999999672	-22.06185000000005	-43.49754999999999	-64.47844999999995	-99.75205	-1.7926499999999805	-68.07565	-73.67854999999997	1.3041499999999928	3.695850000000064	-119.88625000000002	-1.9305500000000393	-0.7666499999999701	-1.4715499999999793	-29.76094999999998		-5.215350000000058	-1.676649999999995	-1.6130499999999302	-103.92224999999996	-66.85895000000005	-38.06295	-72.51925		-1.691250000000025	-115.29064999999991	-0.4785499999999274
-1.4624500000001035	-50.78094999999996	-50.386750000000006	-0.4651499999999942	-1.070949999999982	-10.881850000000043		-19.321849999999927	-64.87414999999993	-117.34804999999994	-0.560950000000048		-1.8464500000000044	-1.9089500000000044	-7.509949999999947	-1.838350000000105	-0.6486499999999751	-1.9440500000000043	-34.179749999999956	-1.960550000000012		12.581250000000068	-68.64215000000002	-1.1928499999999644	-22.05205000000001	-42.038250000000005	-62.148649999999975	-99.74124999999998	-1.7577499999999873	-68.05815000000001	-73.65715	1.3620500000000106	3.716549999999984	-119.87535000000003	-1.925450000000069	-0.7443499999999972	-1.4633499999999913	-29.67444999999998		-5.157950000000028	-1.6657500000000027	-1.537050000000022	-103.87774999999999	-66.85035000000005	-37.43394999999998	-72.51024999999998		-1.6565500000000384	-115.28264999999999	-0.4688499999999749
-1.4042500000000473	-50.76644999999996	-49.541650000000004	-0.42944999999997435	-1.0200499999999693	-1.9760500000000434		-18.49275	-64.86544999999995	-117.2929499999999	-0.5430499999999938		-1.839650000000006	-1.8972499999999854	-1.9797499999999673	-1.8231500000000551	-0.6345499999999902	-1.939549999999997	-34.16055	-1.957049999999981		12.603450000000066	-66.16654999999997	-1.177849999999978	-22.03845000000001	-40.39904999999999	-62.13014999999996	-99.20814999999999	-1.7408499999999663	-68.04975000000002	-73.47855000000004	1.3749500000000126	5.158350000000041	-119.6848500000001	-1.9169500000000426	-0.7051500000000033	-1.4388499999999453	-29.592449999999985		-1.9825500000000602	-1.6575500000000147	-1.519049999999993	-103.38264999999996	-66.75735000000003	-37.42084999999997	-72.50234999999998		-1.643850000000043	-115.21474999999998	-0.45384999999998854
-1.3795499999999947	-47.86164999999994	-48.01784999999995	-0.34465000000000146	-0.964650000000006	-1.9712500000000546		-16.64364999999998	-64.54744999999997	-117.27674999999999	-0.3679500000000644		-1.8264500000000226	-1.8715499999999565	-1.9757499999999482	-1.8147500000000036	-0.6136500000000069	-1.9350499999999897	-34.14704999999998	-1.953649999999925		12.624950000000013	-65.49784999999997	-1.1217499999999632	-22.02245000000005	-36.56105000000002	-59.931749999999965	-99.17255	-1.677849999999978	-64.08425	-73.46515	3.704849999999965	6.178949999999986	-119.67735000000005	-1.903950000000009	-0.6391499999999724	-1.4262499999999818	-25.19704999999999		-1.9755499999999984	-1.6501500000000533	-1.5024499999999534	-102.50464999999997	-65.30755000000005	-37.33154999999999	-72.49424999999997		-1.6166500000000497	-114.80734999999993	-0.43994999999995343
-1.343050000000062	-47.853749999999934	-46.20294999999999	-0.2974500000000262	-0.9240499999999656	-1.9671500000000037		-11.32974999999999	-64.53924999999992	-117.19504999999992	-0.32685000000003583		-1.8070500000000038	-1.861949999999979	-1.9719499999999925	-1.7908500000000913	-0.4667500000000473	-1.9309499999999957	-34.124149999999986	-1.9503499999999576		12.64205000000004	-62.506849999999986	-0.8166499999999814	-18.12295000000006	-36.54635000000002	-59.11024999999995	-98.85884999999996	-1.6712499999999864	-64.07125000000002	-73.45254999999997	5.1384499999999775	10.005049999999983	-119.6653500000001	-1.8893500000000358	-0.6189499999999839	-1.358349999999973	-25.148949999999957		-1.9689500000000635	-1.6255499999999756	-1.3859499999999798	-102.39265	-64.15165000000002	-28.172050000000013	-69.86075		-1.6055499999999938	-114.78324999999995	-0.42954999999994925
-1.2472500000000082	-47.84404999999998	-44.18264999999997	-0.24434999999994034	-0.9140499999999747	-1.9633500000000481		-11.03264999999999	-64.52684999999997	-117.11014999999998	-0.13544999999999163		-1.788250000000005	-1.847949999999969	-1.9680499999999483	-1.765950000000089	-0.4590500000000475	-1.9260499999999752	-32.410349999999994	-1.9469500000000153		47.59615000000008	-57.93304999999998	-0.5973500000000058	-18.10145	-36.53325000000001	-59.09604999999999	-98.84415000000001	-1.6543500000000222	-55.89525000000003	-71.83045000000004	5.149749999999983	10.07695000000001	-119.58895000000007	-1.8690500000000156	-0.5498499999999922	-1.3394499999999994	-22.027649999999994		-1.962850000000003	-1.6091499999999996	-1.3352499999999736	-100.78044999999997	-63.766050000000064	-28.133750000000077	-69.85194999999999		-1.513650000000041	-114.77314999999999	-0.36464999999998327
-1.2365500000000793	-47.83094999999997	-44.175749999999994	-0.12075000000004366	-0.9029499999999757	-1.9600500000000238		-10.635249999999928	-63.83174999999994	-117.08515	0.05475000000001273		-1.730950000000007	-1.8351499999999987	-1.9643499999999676	-1.742750000000001	-0.44574999999997544	-1.9211500000000115	-32.39884999999998	-1.9433500000000095		47.607450000000085	-57.921249999999986	-0.5872499999999832	-18.08695	-36.491949999999974	-58.68735000000004	-98.01384999999999	-1.6080499999999915	-55.488350000000025	-71.80815000000007	11.146050000000002	11.15345000000002	-119.58185000000003	-1.8603500000000395	-0.5257499999999595	-1.3282499999999686	-20.60145		-1.956549999999993	-1.310950000000048	-1.2974500000000262	-99.58535	-63.21245000000005	-28.113650000000007	-69.84285		-1.499050000000011	-114.40715	-0.29075000000000273
-1.212850000000003	-47.280149999999935	-40.04404999999997	-0.10304999999993925	-0.8631499999999619	-1.9566500000000246		-10.619249999999965	-60.80114999999995	-117.00734999999997	0.08725000000004002		-1.670150000000035	-1.7977499999999509	-1.960550000000012	-1.6953500000000759	-0.43325000000004366	-1.9164499999999975	-32.346149999999966	-1.9397500000000036		47.738750000000095	-55.30835000000002	-0.5548499999999876	-9.311649999999986	-35.263149999999996	-56.920150000000035	-97.92874999999998	-1.6000500000000102	-55.48015000000004	-69.35464999999999	12.545849999999973	19.512450000000058	-119.53255000000001	-1.812750000000051	-0.49365000000000236	-1.3097499999999513	-20.58254999999997		-1.9511499999999842	-1.2861500000000206	-1.2881499999999733	-99.56984999999997	-61.17525000000006	-28.10284999999999	-69.82864999999998		-1.4882499999999936	-114.22114999999997	-0.2828499999999394
-1.2053500000000668	-47.25714999999997	-38.194349999999986	-0.06685000000004493	-0.8345499999999788	-1.952950000000044		-10.601049999999987	-60.78384999999997	-116.91094999999996	1.2290500000000293		-1.6362500000000182	-1.692549999999983	-1.9569500000000062	-1.6791500000000497	-0.40745000000003984	-1.911549999999977	-32.316749999999956	-1.9361499999999978		47.75125000000003	-55.26535000000001	-0.30034999999998035	-9.25705000000005	-30.901749999999993	-56.89504999999997	-97.91454999999996	-1.58035000000001	-55.46205000000003	-69.33425	20.519749999999988	19.537950000000023	-119.52575000000002	-1.7826499999999896	-0.4758499999999799	-1.2960499999999797	-20.56545		-1.9463500000000522	-1.2787500000000591	-1.2791499999999587	-97.50674999999995	-61.168450000000064	-28.08955000000003	-68.38785000000001		-1.472750000000019	-114.20484999999996	-0.17354999999997744
-1.1903500000000804	-42.01224999999994	-37.664750000000026	-0.035349999999994	-0.7898500000000013	-1.949450000000013		-8.700150000000008	-58.372949999999946	-116.6838499999999	1.2412500000000364		-1.565650000000005	-1.680849999999964	-1.9535499999999502	-1.6697500000000218	-0.31455000000005384	-1.9057500000000118	-32.099549999999965	-1.9317499999999654		47.764350000000036	-51.854449999999986	-0.28624999999999545	-4.746350000000007	-28.337949999999978	-56.213250000000016	-97.25065000000001	-1.5520500000000084	-51.44655	-63.04055000000005	22.750650000000007	33.76145000000008	-119.46215000000007	-1.7725500000000238	-0.44524999999998727	-1.2323499999999967	-20.04034999999999		-1.942350000000033	-1.2692500000000564	-1.2700499999999693	-97.16924999999998	-61.13605000000001	-17.38175000000001	-61.20925		-1.4555500000000166	-114.17205000000001	-0.13134999999999764
-1.1533500000000458	-31.583849999999984	-37.543249999999944	-0.02144999999995889	-0.7777499999999691	-1.9456500000000005		-8.672849999999926	-57.65254999999996	-116.66444999999999	1.776550000000043		-1.511349999999993	-1.675049999999942	-1.9503499999999576	-1.5905500000000075	-0.279549999999972	-1.8999499999999898	-30.24064999999996	-1.927349999999933		84.21345000000008	-51.84424999999999	-0.1614500000000021	-4.720250000000078	-28.324149999999975	-47.41705000000002	-96.03165000000001	-1.5442499999999768	-38.92115000000001	-46.710950000000025	25.692549999999983	33.77685000000008	-119.45235000000002	-1.7471500000000333	-0.395150000000001	-1.2231499999999755	-15.581250000000011		-1.9375499999999874	-1.2538500000000568	-1.2019500000000107	-97.13354999999996	-59.14665000000002	-13.019750000000045	-58.22275000000002		-1.421449999999993	-113.97154999999998	-0.10584999999991851
-0.9409500000000435	-31.492549999999937	-36.93364999999994	1.3842499999999518	-0.6225499999999897	-1.941850000000045		-7.1946499999999105	-57.52114999999992	-116.65644999999995	1.7858499999999822		-1.4841499999999996	-1.660949999999957	-1.9469500000000153	-1.5752500000000964	-0.26795000000004165	-1.8946500000000128	-30.21864999999997	-1.9233500000000276		89.71575000000007	-51.831950000000006	-0.11744999999996253	-1.9561499999999796	-27.352649999999983	-47.07274999999993	-96.00914999999998	-1.4986499999999978	-38.903850000000034	-46.68515000000002	37.58285000000001	41.10565000000008	-119.32015000000001	-1.7030500000000757	-0.35104999999998654	-1.1916499999999814	-13.218449999999962		-1.9314500000000407	-1.159750000000031	-1.181449999999927	-96.32574999999997	-57.47175000000004	-12.971949999999993	-58.19934999999998		-1.310450000000003	-113.94454999999994	-0.032550000000014734
-0.9244500000000926	-31.480449999999962	-36.69674999999995	2.664449999999988	-0.5941499999999564	-1.9378500000000258		-6.46754999999996	-56.416849999999954	-116.63234999999997	1.7995499999999538		-1.4741500000000087	-1.6476499999999987	-1.9433500000000095	-1.5578500000000304	-0.24345000000005257	-1.8884499999999775	-30.072749999999985	-1.9192500000000337		89.72475000000009	-51.79385000000002	-0.10294999999996435	-1.9511499999999842	-26.52985000000001	-47.049350000000004	-94.72215	-1.437250000000006	-38.17484999999999	-40.13695000000007	37.59114999999997	41.141050000000064	-119.30275000000006	-1.6387500000000728	-0.3401499999999942	-1.1292499999999563	-11.33035000000001		-1.9265500000000202	-1.084850000000074	-1.128150000000005	-95.39294999999998	-56.716350000000034	-6.810850000000073	-58.17885000000001		-1.2294500000000426	-113.91764999999998	0.7310500000000957
-0.9117500000000973	-31.466849999999965	-35.89274999999998	2.67795000000001	-0.5860500000000002	-1.9339500000000385		-6.105749999999944	-56.408549999999934	-116.59274999999991	3.5769500000000107		-1.4674499999999853	-1.5362499999999955	-1.9394499999999653	-1.5315500000000384	-0.15295000000003256	-1.882850000000019	-30.054249999999968	-1.9146499999999378		89.74215000000004	-50.714049999999986	1.4496500000000196	-1.9467500000000655	-26.113749999999982	-46.93655000000001	-94.71154999999999	-1.428449999999998	-38.164649999999995	-37.86895000000004	37.59805	54.28435000000002	-119.23765000000003	-1.618750000000091	-0.3287499999999568	-1.1010499999999865	-11.309149999999988		-1.922649999999976	-0.944150000000036	-1.116049999999973	-95.37154999999996	-53.29325000000006	-6.163650000000075	-55.44704999999999		-1.0858499999999935	-113.90535	0.7532500000000937
-0.8463500000000295	-31.44644999999997	-35.85484999999994	2.6976499999999533	-0.5692500000000109	-1.930250000000001		-5.972149999999942	-51.538749999999936	-116.57634999999993	3.591450000000009		-1.4153499999999894	-1.4125500000000102	-1.9356500000000096	-1.5006500000000642	-0.14295000000004165	-1.875949999999989	-27.25295	-1.9090499999999793		89.76035000000002	-48.72545000000002	1.463549999999998	-1.942549999999983	-26.079250000000002	-45.95434999999998	-94.69065	-1.4089500000000044	-38.15025000000003	-37.85855000000004	37.60474999999997	54.29415000000006	-119.2165500000001	-1.5565500000000156	-0.2667500000000018	-1.0841499999999655	-11.191049999999962		-1.9151500000000397	-0.9241500000000542	-1.097949999999969	-94.81284999999997	-53.27525000000003	-5.880049999999983	-55.43484999999998		-1.0782500000000255	-113.89164999999991	0.7701500000000578
-0.8345500000000357	-16.156749999999988	-35.47505000000001	2.971149999999966	-0.5328499999999963	-1.9258500000000254		-5.917149999999992	-51.51914999999997	-116.43094999999994	4.881650000000036		-1.381650000000036	-1.3821500000000242	-1.9320500000000038	-1.4088500000000295	-0.007450000000062573	-1.869950000000017	-27.240349999999978	-1.9033499999999322		93.85185000000001	-48.49034999999998	1.483949999999993	-1.9374500000000126	-25.870049999999992	-45.179250000000025	-93.74455	-1.3621499999999855	-38.138450000000034	-35.94225000000006	41.89484999999996	54.319349999999986	-119.00485000000003	-1.5087500000000773	-0.20744999999999436	-1.059849999999983	-10.737649999999974		-1.907950000000028	-0.9148500000000013	-0.9122499999999718	-94.80005	-53.07785000000001	-5.867950000000064	-47.80115000000001		-1.052850000000035	-113.60905000000002	0.7790500000000975
-0.8029500000000098	-16.123449999999934	-34.42444999999998	2.9858500000000276	-0.5267499999999927	-1.9217500000000314		-5.899749999999926	-50.11174999999997	-116.41914999999995	5.700150000000008		-1.374149999999986	-1.293549999999982	-1.928449999999998	-1.375850000000014	1.491649999999936	-1.8633499999999685	-27.23014999999998	-1.897950000000037		93.88364999999999	-48.466650000000016	5.755449999999996	-1.9320500000000038	-25.858249999999998	-40.88535000000002	-93.73325	-1.2909500000000094	-31.457850000000008	-35.93335000000002	41.90564999999998	58.944349999999986	-118.99335000000008	-1.497850000000085	-0.19974999999999454	-0.9957499999999868	-9.355549999999994		-1.896250000000009	-0.9057500000000118	-0.9022499999999809	-94.79184999999995	-52.40235000000001	-3.218050000000062	-47.79444999999998		-1.034150000000011	-113.60114999999996	1.05275000000006
-0.7410500000000866	-16.091349999999977	-33.299549999999954	3.9883499999999685	-0.5092500000000086	-1.916150000000016		-5.877250000000004	-50.097449999999924	-116.3577499999999	6.237449999999967		-1.315650000000005	-1.160949999999957	-1.9248499999999922	-1.348850000000084	1.5070499999999356	-1.8555499999999938	-22.88104999999996	-1.892150000000015		93.89814999999999	-47.68655000000001	7.307749999999999	-1.9276499999999714	-25.845649999999978	-40.278749999999945	-93.71384999999998	-1.2477499999999964	-31.436950000000024	-35.31804999999997	41.91994999999997	73.32905000000005	-118.9796500000001	-1.48275000000001	-0.11955000000000382	-0.9525499999999738	-9.270749999999964		-1.8845499999999902	-0.8628499999999804	-0.8892499999999472	-93.99924999999996	-51.139950000000056	-2.9964499999999816	-47.09345000000002		-0.8677500000000009	-113.59105	1.7759500000000799
-0.7208500000000413	-16.070749999999975	-33.19814999999994	4.010250000000042	-0.48554999999998927	-1.9111500000000206		-4.757049999999936	-49.96324999999996	-116.29544999999996	6.2534500000000435		-1.249149999999986	-0.8028500000000349	-1.9207499999999982	-1.2874500000000353	2.1193499999999403	-1.8452499999999645	-22.86194999999998	-1.8871500000000196		93.98825	-47.66975000000002	7.335050000000024	-1.9233500000000276	-23.819549999999992	-39.51234999999997	-93.55595	-1.2376499999999737	-29.676649999999995	-35.30214999999998	41.93404999999996	73.34935000000007	-118.80265000000009	-1.4712500000000546	0.39935000000002674	-0.9393499999999904	-8.624649999999974		-1.8755499999999756	-0.8561500000000706	-0.7839500000000044	-92.76155	-51.10785000000004	-2.98395000000005	-38.277049999999974		-0.817450000000008	-113.53535	1.7897500000000264
-0.7032500000000255	-11.430049999999937	-32.54734999999994	4.278750000000059	-0.47494999999997844	-1.9047500000000355		-3.0800499999999147	-49.951949999999954	-116.18394999999998	6.266250000000014		-1.2418499999999995	-0.7921499999999924	-1.916749999999979	-1.2749500000001035	2.12704999999994	-1.83684999999997	-22.85145	-1.8803500000000213		104.61875000000009	-47.65424999999999	10.503350000000012	-1.918549999999982	-23.809050000000013	-39.42255	-90.56534999999997	-1.1123499999999922	-29.669750000000022	-30.64224999999999	41.94954999999999	92.82225000000005	-118.79345	-1.428350000000023	1.1577500000000214	-0.9106499999999755	-8.587349999999958		-1.8663500000000113	-0.6065499999999702	-0.7706499999999323	-90.46064999999999	-49.11835000000002	-1.9815500000000839	-37.79494999999997		-0.806350000000009	-112.27255000000002	2.3843500000000404
-0.65725000000009	-11.415749999999946	-32.297950000000014	7.021150000000034	-0.4269499999999766	-1.8934500000000298		-3.0267499999999927	-49.68334999999996	-115.9813499999999	6.277349999999956		-1.2049499999999966	-0.7809499999999616	-1.9124499999999216	-1.2538500000000568	3.138149999999996	-1.827949999999987	-22.834749999999985	-1.8745499999999993		104.63925000000006	-47.45585	10.562450000000013	-1.9127500000000737	-23.785050000000012	-37.904750000000035	-90.55795	-1.0959500000000162	-29.656749999999988	-29.915750000000003	43.07085000000001		-118.78545000000008	-1.4095500000000811	1.1767500000000268	-0.8429499999999734	-7.354949999999974		-1.8548500000000558	-0.5772500000000491	-0.7640499999999975	-90.26874999999995	-49.09305000000006	-1.976850000000013	-37.786749999999984		-0.7905499999999961	-112.26625000000001	2.3977500000000873
-0.5297500000000355	-11.399649999999951	-30.873749999999973	10.142749999999978	-0.31664999999998145	-1.8862500000000182		-2.861349999999902	-48.63474999999994	-115.89604999999995	6.484450000000038		-0.9672500000000355	-0.4732500000000073	-1.9076499999999896	-1.2457500000000437	3.842649999999935	-1.8200499999999806	-21.543450000000007	-1.866049999999973		104.64845000000003	-46.211149999999975	10.72645	-1.905650000000037	-18.543349999999975	-37.860149999999976	-90.05505	-1.0694500000000176	-29.639049999999997	-25.146349999999984	50.47404999999998		-118.43735000000004	-1.3808500000000095	1.643950000000018	-0.8329499999999825	-7.321750000000009		-1.8449500000000398	-0.3919500000000653	-0.6755499999999302	-90.25385	-48.45625000000001	-1.972849999999994	-37.72075000000001		-0.720450000000028	-111.88564999999994	2.6588500000000295
-0.5130500000000211	-11.382249999999942	-30.853449999999953	15.508649999999989	-0.22924999999997908	-1.8783500000000117		-2.3254499999999325	-47.68664999999993	-115.86144999999999	6.511949999999956		-0.9291499999999928	-0.45534999999995307	-1.902849999999944	-1.228050000000053	4.305449999999951	-1.8136499999999955	-21.53325000000001	-1.8608500000000276		115.12375000000009	-46.189149999999984	16.668549999999982	-1.8975500000000238	-17.235950000000003	-28.639850000000024	-89.81004999999999	-1.0609499999999912	-29.624850000000038	-24.86635000000001	50.52574999999996		-118.41405000000009	-1.37175000000002	2.2143500000000245	-0.8201499999999555	-3.5153499999999553		-1.7897500000000264	-0.3371500000000651	-0.6227499999999964	-88.88844999999998	-48.44885000000005	-1.9695500000000266	-34.72755000000001		-0.6683500000000322	-111.86505	2.669550000000072
-0.4667500000000473	-11.362049999999954	-29.867650000000026	18.45614999999998	-0.1995499999999879	-1.8415500000000407		-1.9497499999999945	-46.84014999999994	-115.7490499999999	6.589150000000018		-0.9195500000000152	-0.3377500000000282	-1.8975500000000238	-1.217450000000099	4.334249999999997	-1.8051499999999692	-21.483149999999966	-1.8545500000000175		115.13905	-46.026549999999986	29.63285000000002	-1.8873499999999694	-17.22104999999999	-26.034850000000006	-89.78595000000001	-1.0410499999999843	-13.417849999999987	-23.379549999999995	63.236249999999984		-118.39335000000005	-1.2995500000000675	2.2658500000000004	-0.809949999999958	-3.5012499999999704		-1.7696500000000697	-0.24644999999998163	-0.5649499999999534	-88.86904999999996	-47.19315000000006	-1.965750000000071	-34.69745		-0.6062500000000455	-110.20634999999993	5.298949999999991
-0.4159500000000662	-1.978650000000016	-28.72595000000001	23.350450000000023	-0.13504999999997835	-1.8346500000000106		-1.9333499999999049	-45.64304999999996	-115.73934999999994	7.182549999999992		-0.9071500000000015	-0.3279499999999871	-1.89224999999999	-1.2072500000000446	6.430449999999951	-1.7881499999999733	-20.31835000000001	-1.8434499999999616			-44.37734999999998	29.649749999999983	-1.8532500000000027	-16.98995000000002	-25.886750000000006	-89.33724999999998	-1.023149999999987	-11.59865000000002	-23.370450000000005	63.25434999999999		-118.23395000000005	-1.2645499999999856	2.2802500000000236	-0.7482499999999845	-1.8100499999999897		-1.7339500000000498	-0.09905000000003383	-0.3919499999999516	-87.96824999999995	-47.17165000000006	-1.96225000000004	-34.47645		-0.5122499999999945	-110.14594999999997	5.4122500000000855
-0.4000500000000784	-1.972949999999969	-28.713049999999953	28.381250000000023	-0.11654999999996107	-1.8100500000000466		-1.9210499999999229	-45.587549999999965	-115.71704999999997	15.056349999999952		-0.8726500000000215	-0.15554999999994834	-1.8871500000000196	-1.0111500000000433	6.4374500000000126	-1.7755500000000097	-20.305549999999982	-1.833250000000021			-44.32805000000002	29.681550000000016	-1.8383499999999913	-16.973349999999982	-25.437649999999962	-89.32535000000001	-0.9357499999999845	-11.590250000000026	-23.360750000000053	63.31894999999997		-118.12115000000006	-1.2556500000000597	2.31695000000002	-0.7348499999999945	-1.4435499999999593		-1.7247500000000855	0.2449500000000171	-0.3817500000000109	-87.95624999999995	-47.05315000000002	-1.958750000000009	-31.03845000000001		-0.5009500000000457	-110.11135000000002	5.736449999999991
-0.38505000000009204	-1.9682500000000118	-26.856449999999995	28.865850000000023	-0.09844999999995707	-1.8034500000000548		-1.9142499999999245	-45.08804999999995	-115.70564999999999	17.896550000000047		-0.8480500000000006	-0.12104999999996835	-1.8813499999999976	-0.9443500000000995	6.44825000000003	-1.7551500000000146	-20.284850000000006	-1.8231499999999414			-42.599350000000015	33.36725000000001	-1.8200500000000375	-16.193449999999984	-23.078049999999962	-87.44704999999999	-0.9116500000000087	-11.577949999999987	-23.32114999999999	82.82504999999998		-118.11445000000003	-1.127650000000017	2.526049999999998	-0.6819499999999721	-1.4072499999999764		-1.692350000000033	0.5590499999999565	-0.36495000000002165	-87.77484999999996	-46.66835000000003	-1.9553500000000668	-31.029349999999965		-0.4816500000000019	-110.09694999999999	7.2540500000000065
-0.3715500000000702	-1.963549999999941	-26.81804999999997	30.175050000000056	-0.04044999999996435	-1.7872500000000286		-1.9054499999999734	-45.055849999999964	-115.56975	21.64104999999995		-0.8049500000000194	-0.08934999999996762	-1.8749500000000126	-0.9036500000000842	9.555549999999926	-1.7447500000000105	-20.180849999999964	-1.8078500000000304			-38.734249999999975	33.43074999999999	-1.8102499999999964	-7.7955499999999915	-21.325649999999996	-86.90985	-0.8710499999999683	-1.980450000000019	-22.31045000000006	85.99995000000001		-118.10665000000006	-1.0992499999999836	2.888750000000016	-0.6329499999999939	-0.995049999999992		-1.6308500000000095	0.5875499999999647	-0.34685000000001764	-86.76524999999998	-46.396450000000016	-1.9522500000000491	-31.02075000000002		-0.46875	-109.88304999999991	7.262550000000033
-0.2936500000000706	-1.9590499999999338	-26.014249999999947	30.19285000000002	-0.029949999999985266	-1.7793500000000222		-1.8967499999999973	-42.825549999999964	-115.51774999999998	21.853449999999953		-0.7970500000000129	-0.07775000000003729	-1.8692499999999654	-0.8121500000000879	10.238550000000032	-1.732849999999985	-15.371449999999982	-1.800049999999942			-35.94254999999998	42.21305000000001	-1.7996500000000424	-1.9624499999999898	-21.30544999999995	-86.73635000000002	-0.8470499999999674	-1.9760499999999865	-20.36545000000001	86.02285		-118.10025000000007	-1.0888500000000931	3.459350000000029	-0.6118499999999472	-0.7623499999999694		-1.4997500000000628	2.001649999999927	-0.268950000000018	-86.75385	-45.51865000000004	-1.948350000000005	-31.01215000000002		-0.4057500000000118	-109.84654999999998	7.625650000000064
-0.2708499999999958	-1.9538499999999885	-25.207149999999956	43.91255000000001	-0.01054999999996653	-1.7669500000000085		-1.8896499999999605	-42.79864999999995	-115.37474999999995	22.137849999999958		-0.6974500000000035	1.1915500000000065	-1.8621499999999287	-0.798650000000066	11.949449999999956	-1.7204499999999712	-15.356349999999964	-1.7883500000000367			-28.269749999999988	42.61225000000002	-1.7118500000000267	-1.9550500000000284	-21.26654999999994	-86.01734999999996	-0.8064499999999839	-1.9720500000000243	-18.235649999999964	86.04194999999999		-118.08875	-1.0560500000000275	5.063750000000027	-0.5719499999999584	-0.5187500000000114		-1.4755499999999984	2.2764499999999543	-0.1724500000000262	-86.38574999999997	-45.46255000000002	-1.9444500000000744	-26.353549999999984		-0.39485000000001946	-109.83335	7.6325500000000375
-0.18275000000005548	-1.9493499999999813	-21.09585000000004	43.952049999999986	0.100750000000005	-1.5939500000000066		-1.8770499999999402	-42.511649999999975	-115.3133499999999	22.373249999999985		-0.683050000000037	1.1993499999999813	-1.8555499999999938	-0.7864500000000589	21.899149999999963	-1.7068499999999744	-15.343950000000007	-1.7784500000000207			-26.325649999999996	42.995450000000005	-1.7054500000000417	-1.9477500000000418	-19.738849999999957	-86.00304999999997	-0.7900500000000079	-1.9677500000000236	-17.508550000000014	86.06155000000001		-118.0806500000001	-1.0495500000000675	5.085050000000024	-0.5636499999999955	-0.4746499999999969		-1.4067499999999882	3.4428500000000213	-0.13524999999992815	-86.37534999999997	-43.253750000000025	-1.94074999999998	-21.760249999999985		-0.30465000000003783	-109.82164999999998	7.640250000000037
-0.1619500000000471	-1.944749999999999	-20.615549999999985	50.257349999999974	0.26404999999999745	-1.555250000000001		-1.8597499999999627	-40.73554999999993	-115.30464999999992	27.06975		-0.6548500000000104	1.226350000000025	-1.8487499999999955	-0.7538500000000568	21.909850000000006	-1.688350000000014	-15.295849999999973	-1.7601499999999533			-14.112450000000024	43.05065000000002	-1.655650000000037	-1.9387500000000273	-19.728449999999953	-85.96064999999999	-0.7249499999999784	-1.963450000000023	-17.499950000000013	86.07374999999996		-118.0720500000001	-1.0333500000000413	5.88655	-0.545949999999948	2.362950000000012		-1.2658500000000004	3.462949999999978	-0.060150000000021464	-85.62334999999996	-43.24135000000001	-1.9369500000000244	-19.82204999999999		-0.29095000000000937	-108.20235000000002	7.66515000000004
-0.11265000000003056	-1.9398499999999785	-19.534449999999993	52.50845000000004	0.2929500000000189	-1.546950000000038		-1.7951499999999214	-39.87964999999997	-114.97174999999993	29.515049999999974		-0.6487500000000068	1.7434500000000526	-1.8422499999999218	-0.7332499999999982	21.917550000000006	-1.6781500000000165	-15.04114999999996	-1.7325499999999465			-8.65485000000001	43.32724999999999	-1.6465500000000475	-1.93425000000002	-19.69954999999993	-85.02924999999999	-0.7116500000000201	-1.9589500000000157	-17.470350000000053	101.72165000000001		-118.06235000000004	-0.8948500000000195	6.32974999999999	-0.5236499999999751	8.574250000000006		-1.2565500000000611	4.490149999999971	0.02825000000007094	-85.60184999999996	-43.152750000000026	-1.9331500000000688	-19.810749999999985		-0.2722500000000423	-108.10254999999995	8.19825000000003
-0.10355000000004111	-1.9333499999999049	-19.32725000000005	65.00575000000003	0.5475500000000011	-1.52415000000002		-1.7885499999999865	-39.070649999999944	-114.8477499999999	29.524549999999977		-0.6409500000000321	1.7604499999999916	-1.8364500000000135	-0.7227500000000191	21.924750000000017	-1.6649499999999762	-13.927249999999958	-1.7253499999999349			-8.640749999999969	47.35745000000003	-1.6356500000000551	-1.9289499999999862	-19.678750000000036	-85.01925	-0.6514500000000112	-1.9539500000000203	-15.81205	101.72895		-117.94815000000006	-0.8871500000000196	12.818450000000041	-0.5168499999999767	8.587550000000022		-1.2337499999999864	8.93814999999995	0.04025000000001455	-84.78875	-41.58525000000003	-1.9289499999999862	-19.772449999999992		-0.21585000000004584	-107.62664999999993	8.20965000000001
-0.09545000000002801	-1.9283499999999094	-15.955349999999953	69.64115000000004	1.1236499999999978	-1.507750000000044		-1.7790499999999838	-39.058949999999925	-114.7372499999999	29.540949999999953		-0.5794500000000085	1.8551499999999805	-1.8302499999999782	-0.6621500000001106	21.934849999999983	-1.6080499999999915	-13.805049999999994	-1.706450000000018			-8.628449999999987	48.018550000000005	-1.619450000000029	-1.9218499999999494	-18.879850000000033	-84.85764999999998	-0.5515500000000202	-1.9487500000000182	-15.797350000000051	113.09594999999996		-117.92175000000009	-0.863550000000032	12.870249999999999	-0.46164999999996326	8.605950000000007		-1.2240500000000338	9.65384999999992	0.4906500000000733	-84.77664999999996	-41.569750000000056	-1.9252500000000055	-19.76585		-0.2086500000000342	-107.60224999999991	8.223950000000059
1.0287499999999454	-1.9231499999999642	-11.826450000000023	69.65385000000003	1.139949999999999	-1.3047500000000127		-1.7576500000000124	-37.96754999999996	-114.70754999999997	29.623550000000023		-0.46314999999998463	2.0822500000000446	-1.8234499999999798	-0.5961500000000797	26.71614999999997	-1.58684999999997	-13.798749999999984	-1.6844499999999698			-8.585649999999987	48.25695000000002	-1.5671499999999696	-1.9148500000000013	-18.856149999999957	-84.82475	-0.5075499999999806	-1.9446500000000242	-13.444849999999974	116.26745		-117.80225000000007	-0.8448500000000649	13.983949999999993	-0.44284999999996444	10.046250000000043		-1.2149500000000444	17.60164999999995	1.5669500000000198	-84.49214999999998	-41.22085000000004	-1.9215500000000247	-19.683449999999993		-0.11855000000002747	-107.59334999999999	8.237150000000042
1.0406499999999141	-1.9178499999999303	-10.182749999999942	75.48825	1.6618500000000154	-1.2670500000000402		-1.624249999999961	-37.933949999999925	-114.68664999999999	30.390750000000025		-0.41115000000002055	2.0882500000000164	-1.814049999999952	-0.5087500000000773	26.73574999999994	-1.5777499999999804	-13.787649999999985	-1.6764499999999316			-8.37115	48.57605000000001	-1.5398500000000013	-1.9090499999999793	-17.94004999999993	-84.81254999999999	-0.49664999999998827	-1.939450000000022	-11.792249999999967	116.28694999999999		-117.78725000000009	-0.7796500000000606	15.961950000000002	-0.3708499999999617	10.067850000000021		-1.2061499999999796	19.258249999999975	3.600750000000062	-84.28694999999999	-40.80305000000004	-1.9164500000000544	-19.675450000000012		1.245649999999955	-107.58254999999997	19.958950000000073
1.0753499999999576	-1.9090499999999793	-10.171050000000037	79.81455000000005	1.66964999999999	-1.2217500000000427		-1.6127500000000055	-37.91174999999993	-114.67724999999996	33.28354999999999		-0.399249999999995	2.097350000000006	-1.801649999999995	-0.4954500000000053	26.74694999999997	-1.5544499999999744	-13.774149999999963	-1.665049999999951			-8.351949999999988	48.74164999999999	-1.5033500000000686	-1.902749999999969	-17.90244999999993	-82.49554999999998	-0.43864999999999554	-1.9337500000000318	-11.761650000000031			-117.76855	-0.5782500000000255	15.97505000000001	-0.2957499999999982	11.816650000000038		-1.0984500000000708	20.94304999999997	3.6124500000000808	-83.97684999999996	-40.00445000000002	-1.9118500000000722	-19.63054999999997		1.2597499999999968	-107.43724999999995	19.97135000000003
1.0877499999999145	-1.903449999999907	-10.11794999999995	79.81984999999997	1.67734999999999	-1.1861500000000547		-1.5708499999999503	-35.699149999999975	-114.65544999999997	33.29824999999994		-0.29725000000001955	2.117849999999976	-1.7923499999999422	-0.4507500000000846	26.761049999999955	-1.5391500000000065	-13.713449999999966	-1.6511500000000296			-7.980450000000019	48.861050000000034	-1.4882499999999936	-1.8961500000000342	-17.293549999999982	-82.48284999999998	-0.4068500000000199	-1.929050000000018	-6.76195000000007			-117.56215000000009	-0.544550000000072	16.004650000000026	-0.2854499999999689	11.833050000000014		-1.08725000000004	20.99644999999998	3.645050000000083	-83.78844999999995	-35.94105000000002	-1.9072499999999764	-19.61745000000002		1.279449999999997	-107.42994999999996	23.13665000000003
1.4505499999999074	-1.896949999999947	-7.233349999999973	79.82605000000001	1.688350000000014	-1.1699500000000285		-1.547050000000013	-35.687349999999924	-114.61074999999994	33.325849999999946		-0.288250000000005	3.1711500000000115	-1.781349999999975	-0.4199500000000853	31.367250000000013	-1.525350000000003	-13.70554999999996	-1.6290500000000065			-7.97014999999999	51.64105000000001	-1.4807500000000573	-1.8891499999999724	-16.034449999999993	-81.91354999999999	-0.3996500000000083	-1.9233500000000276	-4.975850000000037			-117.55325000000005	-0.47125000000005457	16.647050000000036	-0.23084999999997535	12.002350000000035		-1.0781500000000506	21.28985	3.7867499999999836	-82.56045	-35.306850000000054	-1.9024500000000444	-17.499250000000018		1.5037499999999682	-107.36675000000002	30.97345000000007
1.4624499999999898	-1.8869499999999562	-1.9758500000000367	84.51495	1.7031499999999937	-1.1625500000000102		-1.499149999999986	-35.07714999999996	-114.59434999999996	35.495750000000044		-0.27744999999998754	3.182450000000017	-1.7627499999999827	-0.3763500000000022	31.380949999999984	-1.5121500000000196	-13.625949999999989	-1.6157499999999345			-7.377549999999985	51.66005000000001	-1.473950000000059	-1.8835500000000138	-15.77615000000003	-80.86784999999998	-0.3611500000000092	-1.9170500000000175	-3.3966500000000224			-117.43965000000003	-0.3983500000000504	22.27584999999999	-0.21084999999999354	15.762850000000014		-0.9923499999999876	24.156749999999988	6.119450000000029	-81.85165	-33.76595000000003	-1.8964500000000726	-17.479049999999972		1.6257499999999823	-106.48474999999996	30.98305000000005
1.4879499999999553	-1.878150000000005	-1.9715499999999793	88.73744999999997	1.7133499999999913	-1.055750000000046		-1.4774499999999762	-35.06314999999995	-114.49644999999998	35.527649999999994		-0.26395000000002256	3.614149999999995	-1.7506499999999505	-0.26435000000003583	32.85624999999993	-1.4900499999999965	-13.053249999999991	-1.5893499999999676			-7.351850000000013	52.009150000000034	-1.4667500000000473	-1.876549999999952	-15.010850000000005	-79.77024999999998	-0.353149999999971	-1.9110499999999888	-1.980950000000007			-117.40215	-0.38885000000004766	22.301649999999995	-0.1786499999999478	27.961749999999995		-0.9760499999999865	26.445449999999937	7.739850000000047	-81.32714999999996	-33.758350000000064	-1.8900499999999738	-17.47154999999998		1.884649999999965	-106.47494999999992	30.991950000000088
1.8531499999999141	-1.8647499999999582	-1.9676500000000487	90.67845	1.72565000000003	-1.0464500000000498		-1.4535499999999502	-31.97864999999996	-114.4890499999999	50.912450000000035		-0.23315000000002328	3.6248500000000377	-1.7335499999999229	-0.2531500000000051	33.27795000000003	-1.4767499999999814	-13.03494999999998	-1.576349999999934			-7.33684999999997	53.82375000000002	-1.3879500000000462	-1.870049999999992	-14.706749999999943	-79.48764999999997	-0.31245000000001255	-1.9040499999999838	-1.9774499999999762			-117.3954500000001	-0.3052500000000009	23.07544999999999	-0.10664999999994507	28.294750000000022		-0.9659500000000207	26.79925000000003	8.43685000000005	-81.30814999999996	-33.75275000000005	-1.8837500000000773	-17.447249999999997		1.8920499999999834	-105.62315000000001	31.000650000000064
1.996849999999995	-1.852649999999926	-1.9638499999999794	98.55185000000006	2.505449999999996	-0.9447499999999991		-1.425049999999942	-30.111949999999922	-114.48325	52.57465000000002		-0.22595000000001164	4.651849999999968	-1.7156499999999824	-0.24355000000002747	38.79665	-1.4493499999999813	-13.007849999999962	-1.530149999999935			-6.398649999999975	54.58125000000001	-1.3591499999999996	-1.864149999999995	-12.371350000000007	-79.45074999999997	-0.22784999999998945	-1.8976499999999987	-1.9743500000000722			-117.38195000000007	-0.15655000000003838	23.088750000000005	-0.09204999999997199	28.308750000000032		-0.7900500000000648	31.535549999999944	8.456549999999993	-81.12354999999997	-33.74455000000006	-1.87824999999998	-17.339150000000018		1.9013499999999794	-105.61325	31.010650000000055
2.0496499999999287	-1.8382500000000164	-1.9601499999999987	102.72765000000004	2.5215499999999906	-0.9217500000000314		-1.4091499999999542	-29.25144999999992	-114.47645	52.59555		-0.1872500000000059	4.661450000000059	-1.6956500000000005	-0.23015000000009422	38.81295	-1.4030500000000075	-12.969949999999983	-1.5225500000000238			-6.3720500000000015	56.22555	-1.313449999999989	-1.854349999999954	-12.354249999999979	-79.43185	-0.2205500000000029	-1.8918500000000336	-1.971049999999991			-117.34845000000007	-0.14085000000000036	24.58945	-0.0846499999999537	30.256850000000043		-0.7103500000000622	33.84854999999993	9.410150000000044	-80.58974999999998	-33.72915000000006	-1.871650000000045	-17.09375		2.448949999999968	-105.60174999999992	31.020450000000096
2.5548499999999876	-1.8294499999999516	-1.9566499999999678		2.545749999999998	-0.9078500000000531		-1.400449999999978	-27.037949999999967	-114.39585	56.76134999999999		-0.16345000000001164	4.887450000000058	-1.6795499999999493	-0.1906500000000051	39.254249999999956	-1.3224500000000035	-9.674249999999972	-1.4737499999999955			-6.346749999999986		-1.277050000000031	-1.8458500000000413	-12.337949999999978	-79.20294999999999	-0.211749999999995	-1.8865499999999997	-1.9677500000000236			-117.34145000000001	-0.10725000000002183	30.502350000000035	-0.014649999999960528	30.277150000000006		-0.6993499999999813	35.17674999999997	12.053250000000048	-78.25164999999998	-33.22625000000005	-1.865850000000023	-17.00355000000002		2.469249999999988	-105.58884999999998	31.041650000000004
2.85674999999992	-1.8193499999999858	-1.9531500000000506		3.197550000000035	-0.8991500000000201		-1.3516499999999496	-24.157149999999945	-114.2680499999999	57.14504999999997		0.5040500000000065	6.497749999999996	-1.6718499999999494	-0.07235000000002856	48.11355000000003	-1.296449999999993	-9.664249999999981	-1.4146499999999378			-2.6874500000000126		-1.2558500000000095	-1.8237500000000182	-12.314750000000004	-78.89574999999996	-0.17174999999997453	-1.8804499999999962	-1.964550000000031			-117.29395000000011	-0.09424999999998818	30.553950000000043	-0.0020499999999969987	34.07775000000004		-0.6557500000000118	46.56644999999992	16.045349999999985	-78.23444999999998	-33.21755000000002	-1.859450000000038	-6.341049999999996		2.88454999999999	-104.95425	31.508350000000064
2.876350000000002	-1.8072499999999536	-1.9498499999999694		3.9000500000000216	-0.8452500000000214		-1.3446500000000015	-19.779649999999947	-114.04984999999999	58.56875000000002		0.5127499999999827	9.354249999999979	-1.629950000000008	-0.05655000000001564	53.64784999999995	-1.2774499999999875	-9.648149999999987	-1.3974499999999352			-2.6759500000000003		-1.228550000000041	-1.8101500000000215	-10.826450000000023	-77.10935	-0.15964999999999918	-1.8737500000000296	-1.9610500000000002			-117.16325000000006	-0.056750000000079126	38.79075	0.42635000000001355	45.09065000000004		-0.5567500000000791	54.63754999999992	16.054050000000075	-77.69854999999995	-28.72705000000002	-1.8538500000000795	-4.253049999999973		3.0736499999999864	-104.94554999999991	31.587650000000053
31.88734999999997	-1.78125	-1.946550000000002		3.917250000000024	-0.7259500000000116		-1.2706499999999323	-18.928249999999935	-114.00404999999989	72.19825000000003		1.3103499999999713	9.365149999999971	-1.5750499999999192	-0.04435000000000855	61.20304999999996	-1.255049999999983	-9.409549999999967	-1.3902500000000373			-2.6577500000000214		-1.113650000000007	-1.7996500000000424	-10.806749999999965	-77.10104999999999	-0.09204999999997199	-1.8671500000000378	-1.9576500000000578			-117.15735000000006	-0.03335000000004129	41.11785000000003	0.44044999999999845	45.11394999999999		-0.5004500000000007	57.68864999999994	18.67915000000005	-77.34364999999997	-28.509750000000054	-1.8458500000000413	-3.4645499999999743		3.084949999999992	-103.04994999999997	31.595750000000066
32.10235	-1.7725499999999101	-1.9433500000000095		3.9579500000000394	-0.6473500000000172		-1.198350000000005	-17.54454999999996	-113.95254999999997	72.21505000000002		1.3259499999999775	10.48905000000002	-1.5620499999999993	-0.033550000000104774	65.65654999999992	-1.2457499999999868	-5.407249999999976	-1.3786499999999933			-1.9803499999999872		-1.0807499999999663	-1.7663499999999885	-8.856850000000009	-77.08335	-0.004349999999988086	-1.859550000000013	-1.9545500000000402			-117.08005000000003	-0.00544999999999618	41.131050000000016	1.1522500000000377	45.583349999999996		-0.3901500000000624	57.71124999999995	20.696950000000015	-76.94024999999999	-28.49825000000004	-1.8326500000000578	-3.456549999999993		3.338449999999966	-103.02935000000002	31.607849999999985
32.19124999999997	-1.759050000000002	-1.9399499999999534		4.119550000000004	-0.6363500000000499		-1.0741499999999178	-15.270449999999926	-113.75974999999994	73.01445000000001		1.426649999999995	10.496350000000007	-1.5293500000000222	0.7803499999999985	65.66805	-1.1972499999999968	-3.7989499999999907	-1.3652499999999463			-1.9759500000000116		-1.0711499999999887	-1.753150000000005	-8.844150000000013	-76.97964999999999	0.007749999999987267	-1.8488500000000272	-1.9509500000000344			-117.04565000000002	0.0014499999999770807	45.93955	1.28815000000003	50.05175000000003		-0.3814500000000862	57.74445000000003	21.743650000000002	-76.49435	-27.477250000000026	-1.8223500000000286	-3.2919499999999857		3.3563499999999635	-102.98674999999992	31.623050000000035
32.900049999999965	-1.7422500000000127	-1.936649999999986		4.135050000000035	-0.6255500000000325		-1.0668499999999312	-15.26464999999996	-113.63784999999996	73.02715		1.4397500000000036	10.502849999999967	-1.5180500000000166	1.6700499999999465	69.03174999999999	-1.1278499999999667	-3.790050000000008	-1.348449999999957			-1.971749999999986		-1.043549999999982	-1.7447499999999536	-8.158649999999966	-76.97024999999996	0.41874999999998863	-1.8277500000000373	-1.947149999999965			-116.9058500000001	0.7717499999999973	46.60624999999999	1.3479500000000257	50.10915		-0.26724999999999	65.16194999999993	22.990850000000023	-74.68234999999999	-22.419250000000034	-1.8153500000000804	-2.1777499999999463		4.05174999999997	-102.97704999999996	40.04825000000005
32.92834999999991	-1.6974500000000035	-1.932649999999967		4.423750000000041	-0.4773500000000013		-1.0601499999999078	-15.252749999999935	-113.34184999999991	75.58804999999995		1.5571499999999787	10.514149999999972	-1.5041499999999814	2.0217499999999973	75.65104999999994	-1.1150499999999965	-1.979849999999999	-1.3371499999999514			-1.9673500000000104		-0.9551500000000033	-1.737449999999967	-7.33484999999996	-76.51515	0.6523500000000126	-1.7633500000000026	-1.9428500000000213			-116.8691500000001	0.7829499999999143	46.62504999999999	1.7067499999999995	50.34495000000004		-0.2593500000000404	66.61095	24.452750000000037	-73.27494999999999	-22.388150000000053	-1.7937500000000455	-2.1717499999999745		4.068449999999984	-102.81554999999992	40.918550000000096
38.60904999999991	-1.6854499999999462	-1.9289499999999862		4.942450000000008	-0.3773500000000354		-1.0491499999999405	-14.784049999999922	-113.32544999999993	80.12255000000005		1.5694500000000176	11.927149999999983	-1.4795500000000175	3.693049999999971	75.66044999999997	-1.027749999999969	-1.9756499999999733	-1.2889499999999998			-1.9631499999999846		-0.9434499999999844	-1.7202499999999645	-7.319049999999947	-76.50464999999997	0.9212499999999864	-1.709350000000029	-1.9387500000000273			-116.57985000000008	0.9574499999999944	46.686450000000036	1.7317500000000337	52.24735000000004		-0.17484999999999218	66.64075000000003	26.60095000000001	-72.41395	-21.907250000000033	-1.7859500000000708	-1.9806499999999687		4.7938499999999635	-102.26315	40.92795000000001
38.66904999999997	-1.6362499999999045	-1.9252500000000055		4.959049999999991	-0.25395000000003165		-1.0188499999999294	-13.25204999999994	-113.27444999999989	81.18404999999996		2.2167499999999905	15.353449999999953	-1.4673500000000104	3.7133499999999913	79.19634999999994	-1.0168499999999767	-1.9709499999999593	-1.2756499999999278			-1.9592499999999973		-0.8771500000000287	-1.7011499999999842	-4.662649999999985	-76.48055	0.9359499999999912	-1.699350000000038	-1.9339499999999816			-116.56745000000001	0.9702499999999645	46.69855000000001	2.0706500000000005	52.28675000000004		-0.15075000000001637	66.75135	27.185749999999985	-71.25604999999996	-19.098850000000027	-1.7635500000000093	-1.977549999999951		4.805250000000001	-101.89085	40.94105000000002
38.68774999999994	-1.610849999999914	-1.9211500000000115		4.9894500000000335	-0.21845000000001846		-1.0104499999999916	-12.517549999999972	-113.26654999999994	87.26274999999998		4.2996499999999855	15.363349999999969	-1.4498499999999694	3.9381499999999505	83.26014999999995	-0.992149999999981	-1.966949999999997	-1.2506499999999505			-1.95535000000001		-0.8674500000000762	-1.6845499999999447	-4.1775499999999965	-75.68095	1.0266500000000178	-1.6881500000000074	-1.9282500000000482			-116.50875000000008	1.7921499999999924	49.35005000000001	2.087750000000028	52.311450000000036		-0.134050000000002	66.76085	27.922649999999976	-66.15954999999997	-16.923850000000016	-1.7570500000000493	-1.974550000000022		4.818849999999998	-101.88014999999996	40.951850000000036
54.10854999999992	-1.5969499999999925	-1.9171499999999924		5.284750000000031	-0.20855000000000246		-0.8672500000000127	-12.500349999999969	-113.25914999999998	92.32704999999999		4.3142500000000155	15.382450000000063	-1.4105499999999438	5.49064999999996	87.76874999999995	-0.9811500000000137	-1.9626499999999965	-1.218150000000037			-1.9513499999999908		-0.8447499999999764	-1.6670500000000175	-1.9798499999999422	-75.67025000000001	1.0437499999999886	-1.5731499999999983	-1.9224500000000262			-116.50215000000003	1.8053499999999758	50.48785000000004	2.2855500000000006	55.05015000000003		-0.1238500000000613	68.64024999999992	33.17165	-66.11064999999996	-15.957750000000033	-1.7489500000000362	-1.9717500000000427		4.829949999999997	-101.86545000000001	46.36485000000005
54.143449999999916	-1.577949999999987	-1.9129500000000235		5.307450000000017	-0.19675000000000864		-0.8591499999999996	-11.22464999999994	-113.24834999999996	92.34794999999997		5.001449999999977	15.398649999999975	-1.3978499999999485	5.499649999999974	103.78854999999999	-0.9065499999999815	-1.9586499999999774	-1.204150000000027			-1.947150000000022		-0.8321500000000697	-1.6542500000000473	-1.975149999999985	-74.81615	1.054050000000018	-1.5262500000000045	-1.9174500000000307			-116.48425000000009	1.8201500000000124	59.14575000000002	2.298750000000041	55.06555000000003		-0.05534999999997581	68.65014999999994	33.66635000000008	-65.90015	-15.118450000000053	-1.7324500000000853	-1.9691500000000133		4.917749999999955	-99.98614999999995	54.940450000000055
54.221149999999966	-1.5626499999999623	-1.908649999999966		5.653750000000002	-0.17685000000000173		-0.8473500000000058	-11.205949999999973	-113.11384999999996	92.47235		6.540849999999978	19.255049999999983	-1.3711499999999432	7.814249999999902	111.42954999999995	-0.8990499999999884	-1.9532499999999686	-1.1483499999999367			-1.943049999999971		-0.7540500000000065	-1.6468499999999722	-1.9700500000000147	-74.74275	1.7270500000000197	-1.5202500000000327	-1.9123500000000604			-116.45325000000003	2.0147499999999354	59.23565000000002	2.633350000000007	55.41945000000004		0.589650000000006	68.66184999999996	41.918049999999994	-65.60834999999997	-14.226750000000038	-1.722750000000019	-1.9662499999999454		5.417449999999974	-99.97574999999995	54.953050000000076
68.58744999999999	-1.427449999999908	-1.9041499999999587		6.017150000000015	-0.13815000000005284		-0.8129500000000007	-10.768749999999955	-113.09764999999993	92.50924999999995		9.127250000000004	22.054550000000063	-1.3591499999999996	7.838549999999941		-0.8333499999999958	-1.9487499999999613	-1.141650000000027			-1.9386499999999955		-0.7359500000000025	-1.6090500000000247	-1.9659500000000207	-72.32114999999999	1.9840500000000247	-1.4720500000000243	-1.9059500000000753			-116.44395000000009	2.0496499999999287	59.78615000000002	2.6522500000000377	58.98845		0.6892500000000155	68.67065000000002	44.79335000000003	-63.81885	-12.920950000000062	-1.6989500000000817	-1.9632500000000164		5.431849999999997	-99.91714999999999	60.342750000000024
68.61214999999993	-1.4188499999999067	-1.8994500000000016		6.618750000000034	-0.13125000000002274		-0.7949499999999716	-7.170149999999921	-113.08774999999991	93.13715000000002		10.205949999999973	26.424750000000017	-1.3500500000000102	10.396649999999909		-0.8048499999999876	-1.943749999999966	-1.0542500000000246			-1.93425000000002		-0.6788500000000113	-1.5985500000000457	-1.960649999999987	-72.31275	2.354350000000011	-1.4530500000000188	-1.8993500000000267			-116.42365000000007	2.1911499999999933	62.844449999999995	2.9223500000000513	63.08815000000004		0.779549999999972	70.59494999999993	48.202350000000024	-62.65114999999997	-8.506950000000018	-1.6830499999999802	-1.9600500000000238		7.999849999999981	-99.90305000000001	60.35194999999999
69.24064999999996	-1.3258499999999458	-1.894649999999956		6.6279499999999985	-0.09045000000003256		-0.7717499999999973	-7.149149999999963	-113.06384999999989	107.05224999999996		10.226249999999993	29.80785000000003	-1.279549999999972	11.646249999999895		-0.7897499999999695	-1.9390500000000088	-1.0112500000000182			-1.9292499999999677		-0.6693500000000085	-1.5888499999999794	-1.9563499999999294	-72.29305	3.5396499999999946	-1.4474500000000035	-1.8920500000000402			-116.41435000000001	3.514949999999999	67.04365000000001	2.9421500000000265	65.21825000000001		0.8179499999999962	82.49524999999994	48.985450000000014	-62.62934999999999	-8.424750000000017	-1.676150000000007	-1.9566499999999678		11.604249999999979	-99.88765000000001	60.47415000000001
69.26184999999998	-1.304149999999936	-1.889949999999999		6.810450000000003	0.08424999999999727		-0.6843499999999949	-4.71634999999992	-112.71024999999997	110.33074999999997		10.251550000000009	29.821450000000027	-1.251449999999977	13.733449999999948		-0.6943499999999858	-1.9328499999999735	-0.9954500000000053			-1.9236500000000092		-0.6025500000000648	-1.517150000000015	-1.9514500000000226	-72.27134999999998	3.7867499999999836	-1.4405500000000302	-1.8830500000000256			-116.40665000000001	3.681449999999927	76.06555000000003	2.9613500000000386	65.23195000000004		1.2465499999999565	82.51395000000002	50.28875000000005	-61.883849999999995	-8.418350000000032	-1.6484500000000253	-1.9534499999999753		11.61424999999997	-99.87754999999993	60.48485000000005
69.27554999999995	-1.2460499999999683	-1.8843500000000404		7.2248500000000035	0.4437499999999659		-0.5652499999999918	-4.703149999999937	-112.68014999999991	119.11194999999998		12.635749999999973	29.83325000000002	-1.2422500000000127	15.061249999999973		-0.6733499999999708	-1.92674999999997	-0.9782500000000027			-1.917950000000019		-0.588950000000068	-1.5117500000000064	-1.946450000000027	-71.41665	3.8038500000000113	-1.3989500000000135	-1.8751499999999623			-116.18715000000009	3.699549999999931	77.27535	3.3981500000000437	65.99905000000001		1.4861499999999523	84.49844999999993	54.856750000000034	-61.40524999999997	-8.404150000000016	-1.631650000000036	-1.9502499999999827		11.622849999999971	-99.35974999999996	63.74414999999999
71.27715	-1.2040499999999383	-1.878349999999955		7.321349999999995	0.45344999999997526		-0.5226499999999987	-4.671549999999968	-112.66904999999997	119.18764999999996		13.067049999999995	30.41935000000001	-1.1959499999999252	17.286649999999895		-0.6181500000000142	-1.9210499999999797	-0.9682500000000118			-1.912149999999997		-0.5722500000000537	-1.4416499999999814	-1.9417499999999563	-71.32844999999998	3.9788500000000226	-1.3878500000000145	-1.8552500000000691			-116.07285000000002	3.7186499999999114	80.85115000000002	3.4070500000000266	68.14595000000003		1.7204499999999143	85.26864999999998	58.12255000000005	-61.159850000000006	-8.336250000000064	-1.625250000000051	-1.9467499999999518		11.65965	-99.32624999999996	63.756650000000036
72.24884999999995	-1.0912499999999454	-1.8720499999999447		7.658150000000035	0.46574999999995725		-0.48424999999997453	-1.98174999999992	-112.49014999999997			13.314250000000015	41.69375000000002	-1.1654499999999643	21.084049999999934		-0.6014499999999998	-1.9148500000000013	-0.9478500000000167			-1.90564999999998		-0.5472500000000764	-1.4339499999999816	-1.9356500000000096	-71.31094999999999	4.268950000000018	-1.3772500000000036	-1.8459500000000162			-115.98635000000002	4.603149999999914	80.94305000000003	3.4170500000000175	68.19794999999999		1.8141499999999269	96.86024999999995	72.01605000000006	-59.82664999999997	-8.053450000000055	-1.6175500000000511	-1.9433500000000095		11.675549999999987	-99.08605	64.30495000000008
72.26384999999993	-1.0554499999999507	-1.8668499999999995		7.676050000000032	1.3364499999999566		-0.23404999999991105	-1.9772499999999127	-112.48024999999996			17.775449999999978	42.49244999999996	-1.132349999999974	22.71634999999992		-0.5804499999999848	-1.9081499999999778	-0.9230499999999893			-1.8996500000000083		-0.4363500000000613	-1.4281499999999596	-1.9306500000000142	-68.92484999999999	5.2990500000000225	-1.2487500000000296	-1.8357500000000755			-115.97615000000008	4.61304999999993	83.70795000000004	3.4251500000000306	69.34694999999999		2.1613499999999704	97.41274999999996	74.74205000000006	-56.81694999999996	-6.803050000000042	-1.6065500000000839	-1.9395499999999402		12.068449999999984	-97.64434999999992	64.98695000000009
72.51644999999996	-0.9801499999999805	-1.8591499999999996		9.194650000000024	1.3535499999999843		-0.17014999999992142	-1.9724499999999807	-112.46394999999995			17.863749999999982	44.65274999999997	-1.0874499999999898	27.375249999999937		-0.5480499999999893	-1.897549999999967	-0.9052500000000236			-1.8931499999999915		-0.3637499999999818	-1.4204499999999598	-1.9259499999999434	-68.90375	5.6349500000000035	-1.240949999999998	-1.8222500000000537			-115.96855000000005	4.622749999999996	83.73325	3.863650000000007	77.16895		2.1904499999999416	101.25085000000001	90.85545000000002	-56.79834999999997	-6.792150000000049	-1.5722500000000537	-1.936050000000023		12.086649999999963	-97.63394999999991	69.83924999999999
74.10874999999999	-0.9372499999999491	-1.8528499999999894		9.218549999999993	1.6985499999999547		0.035349999999994	-1.9685499999999365	-112.45504999999991			17.877650000000017	50.203550000000064	-1.0752499999999827	27.60114999999996		-0.5040500000000065	-1.8876500000000078	-0.8023499999999331			-1.887049999999988		-0.35265000000003965	-1.369950000000017	-1.917950000000019	-68.75315	6.5099500000000035	-1.2266500000000065	-1.8112499999999727			-115.96275000000003	4.670949999999948	86.83875	4.21225000000004	83.26965000000001		2.515549999999962	105.75144999999998	98.48275000000001	-56.77554999999995	-6.784250000000043	-1.551150000000007	-1.932549999999992		13.884149999999977	-97.62464999999997	69.92935
74.19894999999997	-0.8883499999999458	-1.8459500000000162		9.312350000000038	3.062749999999994		0.05844999999999345	-1.9644499999999425	-112.39754999999991			20.13855000000001	50.21455000000003	-1.0389499999999998	28.72494999999992		-0.47894999999999754	-1.878150000000005	-0.7627499999999827			-1.880049999999983		-0.3039499999999862	-1.3149499999999534	-1.9096499999999423	-68.72614999999996	7.251250000000027	-1.1798499999999876	-1.8048499999999876			-115.95265000000006	4.680149999999912	87.45235000000002	5.049450000000036	91.13095000000004		2.523849999999925	115.16904999999997	100.27505000000008	-55.187749999999994	-6.769950000000051	-1.5374500000000353	-1.9286499999999478		13.963549999999998	-97.58094999999992	72.72615000000008
82.10555	-0.8343499999999722	-1.8409500000000207		9.964750000000038	3.364349999999945		0.08025000000009186	-1.9603499999999485	-112.37234999999998			20.181249999999977	50.22825	-1.027249999999981	31.65104999999994		-0.41595000000000937	-1.8556499999999687	-0.7179499999999734			-1.870650000000012		-0.2955500000000484	-1.2536499999999933	-1.9040499999999838	-66.59285	8.464749999999981	-1.1575500000000147	-1.7861500000000206			-115.8922500000001	4.698350000000005	87.46154999999999	5.664050000000032	96.98685		2.529549999999972	115.98754999999994	108.99005	-55.17674999999997	-6.46285000000006	-1.4905499999999847	-1.924949999999967		15.509449999999958	-95.76464999999996	72.73405000000002
83.14384999999993	-0.8194499999999607	-1.8327500000000327		10.724050000000034	3.373149999999953		1.557549999999992	-1.9567499999999427	-112.3640499999999			21.376750000000015	50.61715000000004	-1.0185500000000047	33.489149999999995		-0.3788499999999999	-1.8413499999999772	-0.6823499999999285			-1.8637499999999818		-0.257349999999974	-1.2453500000000304	-1.8971500000000106	-66.58335	9.28045000000003	-1.103650000000016	-1.765449999999987			-115.88745000000006	4.709149999999909	87.47264999999999	6.431550000000016	103.20715000000001		3.062149999999974	116.00054999999998	116.68055000000004	-55.08605	-5.961250000000064	-1.45575000000008	-1.9211500000000115		15.527749999999969	-95.75524999999993	72.74144999999999
111.15184999999997	-0.7477499999999964	-1.8249499999999443		11.06434999999999	3.6614499999999452		1.9976500000000215	-1.9525499999999738	-112.35314999999991			21.389250000000004	55.519750000000045	-1.0065499999999474	36.083349999999996		-0.3349499999999921	-1.8235499999999547	-0.6729500000000144			-1.855950000000007		-0.24135000000001128	-1.2346499999999878	-1.887550000000033	-64.35874999999999	9.651749999999993	-1.0882500000000164	-1.7529500000000553			-115.8786500000001	5.977350000000001	88.03915	6.776650000000018	105.61995000000002		3.0836499999999205		116.69434999999999	-52.82624999999996	-5.688250000000039	-1.4075500000000147	-1.9170500000000175		19.908749999999998	-95.74034999999992	91.50945000000002
	-0.6711500000000115	-1.817549999999983		11.075550000000021	5.43444999999997		2.6809500000000526	-1.944749999999999	-112.29094999999995			27.366449999999986	55.54475000000002	-0.9484499999999798	36.0950499999999		-0.30784999999997353	-1.8160499999999615	-0.6495499999999765			-1.8492499999999836		-0.22194999999999254	-1.165049999999951	-1.8802499999999327	-63.66024999999996	10.529049999999984	-0.9692499999999882	-1.7355499999999893			-115.87075000000004	6.003849999999943	89.27375	7.224950000000035	110.76935000000003		4.243449999999939			-52.813649999999996	-4.86605000000003	-1.3977499999999736	-1.9117499999999836		19.916449999999998	-95.26234999999997	93.89155000000005
	-0.610849999999914	-1.8094499999999698		11.089050000000043	5.446749999999952		2.691650000000095	-1.9405499999999165	-112.08074999999997			27.374649999999974	57.265049999999974	-0.9345499999999447	36.10984999999994		-0.2898500000000013	-1.7926499999999805	-0.6268499999999904			-1.842049999999972		-0.19785000000001673	-1.0325500000000147	-1.869950000000017	-63.60325	10.939149999999984	-0.9579499999999825	-1.7185500000000502			-115.81595000000004	7.018550000000005	89.28215	7.27555000000001	110.79205000000002		5.303850000000011			-52.798749999999984	-3.803250000000048	-1.387550000000033	-1.9076499999999896		20.548549999999977	-95.25324999999998	93.90245000000004
	-0.5708499999999503	-1.8014500000000453		11.879650000000026	6.58114999999998		3.1337500000000773	-1.9362499999999727	-111.91874999999993			36.102750000000015	63.59095000000002	-0.8085499999999683	38.9220499999999		-0.28284999999999627	-1.766149999999982	-0.5626499999999623			-1.8351499999999987		-0.18304999999998017	-1.0246499999999514	-1.8590500000000247	-63.58834999999999	10.97705000000002	-0.9473500000000286	-1.7078500000000076			-115.54975000000002	7.035049999999956	94.51634999999999	8.161550000000034	116.61695000000003		5.905849999999987			-52.334149999999966	-3.793450000000064	-1.3788500000000568	-1.9033500000000458		20.565349999999967	-95.23604999999998	93.91285000000005
	-0.5572499999999536	-1.795349999999985		11.886950000000013	6.874549999999999		6.00954999999999	-1.9303499999999758	-111.88614999999993			50.000249999999994	63.59484999999995	-0.7141500000000178	39.680849999999964		-0.2708499999999958	-1.7469499999999698	-0.5325500000000147			-1.826849999999979		-0.07875000000001364	-1.0150499999999738	-1.830349999999953	-63.16215	11.45904999999999	-0.9346500000000333	-1.6863500000000613			-115.54395000000011	7.102249999999913	98.55234999999999	8.300049999999999	116.66005000000001		9.241049999999973			-52.28854999999999	-1.9660499999999956	-1.361850000000004	-1.89874999999995		20.57634999999999	-95.22254999999996	97.50705000000005
	-0.5027499999999918	-1.7883500000000367		11.896749999999997	6.954249999999945		7.131950000000074	-1.9251499999999169	-111.84764999999993			50.01614999999998	63.59805000000006	-0.7042500000000018	40.48464999999999		-0.22435000000001537	-1.71184999999997	-0.48824999999999363			-1.8178500000000213		-0.0654500000000553	-0.9979499999999462	-1.7991499999999405	-62.293049999999994	11.475750000000005	-0.8883500000000026	-1.6220500000000584			-115.53615000000002	7.2155500000000075	117.32775000000004	10.67935	118.39105		9.554849999999988			-52.275049999999965	-1.9571500000000697	-1.3247499999999945	-1.8936499999999796		24.736249999999984	-92.20174999999995	97.52325000000008
	-0.46204999999997654	-1.7805499999999483		11.916750000000036	7.309649999999976		7.5215500000000475	-1.9187499999999318	-111.73174999999992			50.15614999999997	63.601549999999975	-0.664449999999988	45.59304999999995		-0.06964999999996735	-1.6887499999999704	-0.37324999999998454			-1.8079500000000053		-0.050349999999980355	-0.9880500000000438	-1.748550000000023	-59.21965	12.852250000000026	-0.8771500000000287	-1.6107500000000528			-115.39235000000008	7.2277500000000146		12.76905000000005	119.44245000000006		12.007150000000024			-50.05564999999996	-1.9498500000000831	-1.2926499999999805	-1.8884500000000344		24.773049999999955	-91.57385	102.70825000000002
	-0.3295499999999265	-1.771250000000009		12.477950000000021	8.919849999999997		7.672149999999988	-1.9117499999999836	-111.30424999999991			51.16235		-0.6324499999999489	46.91964999999993		-0.06194999999996753	-1.66334999999998	-0.34514999999998963			-1.7997500000000173		-0.003550000000018372	-0.9777500000000146	-1.7084499999999707	-59.04005000000001	14.367549999999994	-0.7811500000000251	-1.5980500000000575			-115.37695000000008	7.24554999999998		16.825350000000014	119.65005000000002		15.583149999999932			-49.341549999999984	-1.9439500000000862	-1.285349999999994	-1.8836499999999887		27.248850000000004	-91.56534999999997	102.72725000000003
	-0.3114499999999225	-1.760850000000005		12.518050000000017	8.928049999999985		7.743450000000053	-1.9071500000000015	-111.28974999999991			51.18424999999996		-0.6068500000000085	46.94254999999998		-0.01454999999998563	-1.613149999999962	-0.3159499999999298			-1.7880499999999984		0.014349999999922147	-0.9615499999999884	-1.6401499999999487	-59.028449999999964	14.391549999999995	-0.7154500000000326	-1.579849999999965			-115.31695000000002	7.371749999999906		18.83695			15.591649999999959			-49.32864999999998	-1.9385500000000775	-1.2365500000000793	-1.8790500000000065		27.26004999999998	-91.53944999999999	102.74065000000007
	-0.2534499999999298	-1.7527499999999918		13.584350000000029	8.940249999999992		10.467250000000035	-1.9019499999999425	-111.25384999999994			51.21994999999998		-0.5123499999999694	48.72294999999997		0.8420500000000288	-1.4836499999999546	-0.29644999999993615			-1.780050000000017		0.5093499999999267	-0.9278500000000349	-1.5904500000000326	-53.94074999999998	16.399749999999983	-0.5944499999999948	-1.5375500000000102			-115.29245000000003	7.391949999999952		20.60985000000005			15.60394999999994			-49.31725	-1.9337500000000318	-1.2176500000000487	-1.8737499999999727		27.269849999999963	-91.53025000000002	102.75684999999999
	-0.24344999999993888	-1.742650000000026		13.615350000000035	8.956349999999986		13.511250000000018	-1.8942499999999427	-111.24484999999993			51.22694999999999		-0.45184999999992215	50.88644999999997		0.8488500000000272	-1.471049999999991	-0.28624999999999545			-1.7717499999999973		0.8177499999999327	-0.8888500000000477	-1.5807499999999663	-53.92444999999998	17.07434999999998	-0.582650000000001	-1.5298500000000104			-115.27235000000007	7.5624500000000126		20.626250000000027			24.369249999999965			-46.67914999999999	-1.929450000000088	-1.182450000000017	-1.868249999999989		28.79774999999995	-91.51524999999992	115.99285000000009
	-0.22524999999995998	-1.7356499999999642		13.62805000000003	10.158849999999973		13.549650000000042	-1.8852499999999281	-111.23174999999992			52.03645		-0.4322499999999536	56.18464999999992		1.478049999999996	-1.4526500000000055	-0.25644999999997253			-1.764949999999999		1.0446499999999332	-0.8305500000000166	-1.501449999999977	-45.93444999999997	18.22674999999998	-0.4495499999999879	-1.4415500000000065			-115.10335000000009	8.102649999999926		22.029950000000042			25.291849999999954			-46.09314999999998	-1.9247500000000173	-1.1693500000000085	-1.8626500000000306		28.806949999999972	-91.50564999999995	117.23935000000006
	-0.13044999999999618	-1.7198499999999513		14.26075000000003	10.466049999999996		13.785349999999994	-1.8732499999999845	-111.16424999999992			52.11115000000001		-0.41575000000000273	56.198749999999905		1.7085500000000025	-1.390549999999962	-0.2449500000000171			-1.754349999999988		1.0512499999999818	-0.8047500000000127	-1.490850000000023	-45.91685000000001	18.245049999999992	-0.4349500000000148	-1.4299499999999625			-115.05015000000003	8.670349999999985		24.71315000000004			25.558649999999943			-46.06854999999996	-1.920349999999985	-1.1105499999999893	-1.8570499999999583		32.09805	-91.24855000000002
	-0.09704999999996744	-1.709950000000049		14.290650000000028	10.479149999999947		14.200150000000008	-1.8616499999999405	-111.15004999999996			52.98455000000001		-0.4081499999999778	56.50774999999999		2.1484500000000253	-1.379449999999963	-0.1967499999999518			-1.742750000000001		1.0660500000000184	-0.7979500000000144	-1.4023499999999558	-45.86224999999996	23.06864999999999	-0.3961500000000342	-1.3491500000000087			-115.04305000000011	12.266149999999925		25.98075			25.95984999999996			-45.16145	-1.9150500000000648	-1.0781500000000506	-1.8517500000000382		32.13574999999997	-91.24034999999992
	-0.06274999999993724	-1.702949999999987		14.836250000000007	10.80514999999997		14.284950000000094	-1.8488499999999704	-111.0900499999999			54.97215		-0.37855000000001837	62.78444999999999		2.2803499999999985	-1.363149999999962	-0.18354999999996835			-1.7337499999999864		1.0770499999999856	-0.696550000000002	-1.3950499999999693	-45.510850000000005	24.587850000000003	-0.2589500000000271	-1.340249999999969			-114.69465000000002	13.472749999999905		28.615750000000048			27.80174999999997			-42.616150000000005	-1.908549999999991	-1.0689499999999725	-1.8467500000000427		32.15805	-91.23064999999997
	-0.04404999999997017	-1.6935499999999593		16.289150000000006	10.817049999999995		15.026749999999993	-1.840249999999969	-111.05224999999996			54.98334999999997		-0.36064999999996417	62.799049999999966		2.516750000000002	-1.2739499999999566	-0.1761500000000069			-1.7184500000000185		1.9037499999999454	-0.6893499999999904	-1.2848500000000058	-45.48075	24.602450000000033	-0.25105000000002065	-1.3217500000000655			-114.56685000000004	13.482449999999972		28.714750000000038			27.813049999999976			-40.98394999999999	-1.9017499999999927	-1.022450000000049	-1.8387500000000045		32.17244999999997	-90.73135000000002
	0.0023500000000922228	-1.68425000000002		18.143950000000018	10.830149999999946		15.740550000000098	-1.8260499999998956	-111.04284999999993			57.87995000000001		-0.3363499999999249	62.82764999999995		2.533450000000016	-1.2484499999999912	-0.07285000000001673			-1.705849999999998		1.918549999999982	-0.6826499999999669	-1.1754499999999553	-43.04514999999998	24.71195	-0.23995000000002165	-1.2977500000000646			-114.55335000000002	14.042149999999992		31.771550000000047			27.84254999999996			-39.180949999999996	-1.8954499999999825	-1.0096500000000788	-1.8323500000000195		45.24294999999995	-90.71515
	0.7186500000000251	-1.6672499999999673		19.978850000000023	11.593649999999968		16.35005000000001	-1.8165499999998929	-111.03064999999992			64.61714999999998		-0.25614999999993415	65.60214999999994		2.565650000000005	-1.129950000000008	-0.061550000000011096			-1.695350000000019		1.971049999999991	-0.6735499999999774	-0.9873499999999922	-43.029650000000004	25.30324999999999	-0.19094999999998663	-1.2869500000000471			-114.53235000000006	14.077449999999999		31.80495000000002			30.112649999999917			-39.152049999999974	-1.8894500000000107	-0.9842499999999745	-1.821649999999977		45.25405000000001	-90.70065
	0.734450000000038	-1.660349999999994		19.99395000000004	11.604249999999979		16.527250000000095	-1.805250000000001	-110.99005			64.63664999999997		-0.2165499999999838	68.66224999999997		2.5870500000000334	-1.120149999999967	-0.04255000000000564			-1.6781500000000165		2.017749999999978	-0.6602500000000191	-0.942450000000008	-42.584749999999985	26.309950000000015	-0.13665000000003147	-1.241049999999973			-114.3288500000001	14.093250000000012		32.78495000000004			31.388849999999934			-38.71074999999996	-1.8827499999999873	-0.9623500000000149	-1.8149499999999534		45.26554999999996	-90.29324999999994
	0.7720500000000357	-1.648050000000012		20.20395000000002	11.614449999999977		16.877350000000092	-1.7740499999999884	-110.93554999999992			64.67295000000001		-0.2009499999999207	68.66964999999993		3.1992500000000064	-1.1047499999999673	0.003550000000018372			-1.6566500000000133		2.270849999999996	-0.6399499999999989	-0.92674999999997	-40.76484999999997	30.12455	-0.12274999999999636	-1.156849999999963			-114.31945000000007	14.107849999999985		32.804250000000025			33.66104999999993			-36.57374999999996	-1.871150000000057	-0.9442500000000109	-1.8095499999999447		45.437250000000006	-89.79615000000001
	1.0024500000000671	-1.640549999999962		20.75395000000003	13.700249999999983		17.14115000000004	-1.7675499999999147	-110.92544999999996			70.49484999999999		-0.17025000000001	68.70394999999996		4.19965000000002	-1.0640500000000088	1.2933500000000322			-1.6495499999999765		2.2784500000000207	-0.6279500000000553	-0.8793499999999312	-39.97895	30.144049999999993	-0.06715000000002647	-1.1221500000000333			-114.3003500000001	15.598349999999982		40.56555000000003			33.671749999999975			-35.69995	-1.861250000000041	-0.9321499999999787	-1.8023500000000467		50.18474999999995	-89.78964999999994
	1.3026500000000851	-1.6328499999999622		20.773650000000032	13.715249999999969		17.159150000000068	-1.7563499999999976	-110.91354999999999			70.57024999999999		-0.15724999999997635	71.0239499999999		4.411650000000009	-0.9612500000000068	1.8077500000000555			-1.630049999999983		2.2857500000000073	-0.5460500000000366	-0.863550000000032	-39.94675000000001	30.896749999999997	-0.056250000000034106	-1.1072500000000218			-114.23905000000002	15.608849999999961		40.60355000000004			33.68374999999992			-35.68014999999997	-1.8525500000000648	-0.91375000000005	-1.7971499999999878		50.19745	-89.78204999999991
	1.5658500000000686	-1.621650000000045		20.78985	13.867849999999976		17.720450000000028	-1.747349999999983	-110.8536499999999			70.58645000000001		-0.09294999999997344	71.14244999999994		4.564149999999984	-0.9557499999999663	1.817549999999983			-1.6125499999999988		2.294149999999945	-0.5255499999999529	-0.8496499999999969	-39.93424999999996	34.56115	0.01254999999997608	-1.0980500000000575			-114.15835000000004	15.628349999999955		40.63225			34.389749999999935			-34.38714999999996	-1.8459500000000162	-0.8962500000000091	-1.7901500000000397		50.210249999999974	-89.76954999999998
	1.5801500000000033	-1.608349999999973		23.627850000000024	17.04004999999995		18.415550000000053	-1.727649999999926	-110.81414999999993			72.01315		-0.08224999999993088	84.87824999999998		4.619849999999985	-0.9485499999999547	1.8357500000000755			-1.5970499999999674		3.1139499999999316	-0.5123499999999694	-0.8386500000000296	-38.472849999999994	34.590250000000026	0.7601500000000101	-1.031150000000025			-114.08275000000003	15.65384999999992		42.71755000000002			34.40564999999992			-34.345349999999996	-1.8374499999999898	-0.8763500000000022	-1.777749999999969		50.24654999999996	-89.74945000000002
	1.589550000000031	-1.5988499999999704		24.387350000000026	17.063549999999964		19.319349999999986	-1.7189499999999498	-110.7576499999999			73.68734999999998		-0.07304999999996653	89.1661499999999		5.096549999999979	-0.9369499999999675	1.8476500000000442			-1.5830500000000143		3.128150000000005	-0.4987499999999727	-0.7687499999999545	-37.97685000000001	35.40505000000002	0.7702499999999759	-1.0245499999999765			-114.06875000000002	16.338449999999966		42.911050000000046			34.841249999999945			-34.29654999999997	-1.83075000000008	-0.7867499999999836	-1.7716500000000224		50.388049999999964	-89.42804999999998
	1.7434500000000526	-1.5840500000000475		24.74385000000001	17.10504999999995		22.435950000000048	-1.6963499999999385	-110.6661499999999			73.74514999999997		-0.04194999999992888	90.38874999999996		6.456250000000011	-0.9286500000000046	2.010250000000042			-1.5630499999999756		3.1420499999999265	-0.40885000000002947	-0.7462500000000318	-37.96695	39.065650000000005	0.7791500000000156	-0.9514500000000226			-113.87575000000004	16.95634999999993		43.305150000000026			34.86354999999992			-34.19644999999997	-1.8199500000000626	-0.772350000000074	-1.7651499999999487		57.70765	-89.40445
	2.0494500000000926	-1.5726499999999533		24.890950000000032	18.38995		23.928350000000023	-1.6840499999999565	-110.56634999999994			81.86815000000001		-0.019850000000019463	99.98244999999997		6.479849999999999	-0.9168500000000108	2.024850000000015			-1.5427500000000123		4.01845000000003	-0.4024500000000444	-0.7040499999999383	-37.94414999999998	41.492549999999994	1.601349999999968	-0.9404500000000553			-113.86625000000004	17.46645000000001		43.32895000000002			35.772249999999985			-34.18684999999999	-1.7994500000000926	-0.7650499999999738	-1.7587499999999636		57.72354999999999	-89.36595
	2.0635500000000775	-1.559849999999983		25.180049999999994	18.41754999999995		24.484450000000038	-1.6742499999999154	-110.54764999999998			81.91244999999998		0.6097500000000764	105.19844999999998		6.499450000000024	-0.9102499999999623	2.039350000000013			-1.5316500000000133		4.026749999999993	-0.3677500000000009	-0.4548499999999649	-37.49795	43.688350000000014	1.6065499999999702	-0.9282500000000482			-113.85615000000007	18.07605000000001		48.737450000000024			35.83434999999997			-33.48874999999998	-1.788150000000087	-0.74025000000006	-1.7519499999999653		58.89274999999998	-88.01044999999999
	2.7696500000000697	-1.5422499999999673		30.972350000000006	22.28924999999998		24.504950000000008	-1.6594499999999925	-110.52714999999989			83.17095		0.9589500000000726	106.9650499999999		6.581950000000006	-0.7040499999999952	2.04404999999997			-1.5169500000000085		4.137550000000033	-0.35675000000003365	-0.4470499999999902	-36.65934999999996	43.696349999999995	2.3007499999999936	-0.907950000000028			-113.84455000000003	19.67885000000001		48.74705			39.378349999999955			-32.72014999999999	-1.780650000000037	-0.7331500000000233	-1.7441499999999905		62.76614999999998	-87.99614999999994
	2.7780500000000075	-1.5243500000000267		30.98965000000004	22.693849999999998		24.80015000000003	-1.6447499999999309	-110.50914999999998			83.18484999999998		0.9723500000000058	108.69314999999995		6.592050000000029	-0.6327499999999873	2.127050000000054			-1.501449999999977		4.149249999999938	-0.26814999999999145	-0.439049999999952	-36.64855	43.70555000000002	2.307649999999967	-0.8656500000000733			-113.64685000000009	19.692450000000008		55.05115000000001			39.439449999999965			-30.889749999999992	-1.7614500000000817	-0.718050000000062	-1.738550000000032		62.77524999999997	-87.98854999999992
	2.7976500000000897	-1.498450000000048		31.26585	22.716449999999952		27.27965000000006	-1.5873499999999012	-110.27274999999997			83.19545		1.2127500000000282	108.71664999999996		6.612549999999999	-0.6236499999999978	2.329650000000015			-1.490349999999978		4.185849999999959	-0.20335000000000036	-0.35275000000001455	-36.57034999999996	44.68535000000003	2.317549999999983	-0.8587499999999864			-113.63615000000004	25.68604999999991		55.06545			39.44984999999997			-30.43455	-1.74675000000002	-0.6766499999999951	-1.731649999999945		62.79854999999998	-87.97735
	3.0566499999999905	-1.4879499999999553		31.285950000000014	24.096249999999998		27.29275000000007	-1.573350000000005	-110.23294999999996			83.27614999999997		1.5314500000000635	116.18774999999994		7.715649999999982	-0.5965499999999793	2.7365499999999656			-1.466450000000009		5.0385499999999865	-0.14724999999998545	-0.3415499999999838	-35.20105000000001	44.69934999999998	2.37824999999998	-0.8371500000000651			-113.6205500000001	25.713049999999953		55.091650000000016			39.45984999999996			-30.42584999999997	-1.7276500000000397	-0.6642500000000382	-1.7232500000000073		66.14744999999999	-87.96884999999997
	3.5647500000000036	-1.470550000000003		31.301050000000032	24.10504999999995		27.377550000000042	-1.4925499999999374	-110.1679499999999			85.34634999999997		1.5383500000000367	117.87774999999999		7.724649999999997	-0.5773499999999672	2.7481500000000096			-1.4542500000000018		5.090749999999957	-0.1403500000000122	-0.3093499999999949	-35.084749999999985	44.74495000000002	2.3901500000000055	-0.8240500000000566			-113.28415000000007	25.73154999999997		60.312550000000044			43.98505			-29.46674999999999	-1.716949999999997	-0.5997500000000855	-1.713549999999941		66.15754999999996	-87.72455000000002
	3.57445000000007	-1.4607499999999618		32.682150000000036	24.18504999999999		28.25655000000006	-1.475949999999898	-110.14724999999999			85.36494999999996		2.155750000000012			7.797050000000013	-0.5666499999999814	2.7582499999999754			-1.442450000000008		5.1045500000000175	-0.11924999999996544	-0.20425000000000182	-34.66384999999997	46.66444999999999	2.600149999999985	-0.7545499999999947			-113.2722500000001	25.746849999999995		62.418650000000014			45.82674999999995			-28.821249999999964	-1.700550000000021	-0.5874499999999898	-1.707149999999956		72.89405	-87.71364999999992
	3.5865499999999884	-1.4433500000000095		32.745150000000024	26.053649999999948		28.42865000000006	-1.463649999999916	-110.09794999999997			85.65305000000001		2.166150000000016			11.216049999999996	-0.5497499999999604	3.2860500000000457			-1.4176499999999805		6.218250000000012	-0.06224999999994907	-0.09524999999996453	-34.63844999999998	46.68934999999999	3.4171499999999924	-0.7461500000000569			-113.04345	26.34484999999995		62.59485000000001			46.300449999999955			-27.635549999999967	-1.688449999999989	-0.5752499999999827	-1.6953499999999622		72.91514999999998	-87.55935
	3.599649999999997	-1.4333500000000186		33.41505000000001	26.066949999999963		28.908950000000004	-1.449649999999906	-110.07444999999996			85.66424999999998		2.1816499999999905			11.273849999999982	-0.5067500000000109	3.30905000000007			-1.3889500000000226		6.37054999999998	0.9222499999999627	-0.08754999999996471	-34.40854999999999	47.392150000000015	3.422550000000001	-0.6701500000000351			-113.03825000000006	26.36564999999996		64.55385000000001			46.33994999999993			-27.622950000000003	-1.6710500000000366	-0.44934999999998126	-1.6846500000000333		78.99734999999998	-87.55155000000002
	3.7329500000000735	-1.4100499999999556		37.63225	29.55314999999996		28.934650000000033	-1.422550000000001	-110.06494999999995			92.72104999999999		2.1926500000000715			14.031350000000032	-0.5001499999999623	3.341450000000009			-1.3703499999999735		6.412349999999947	0.9403499999999667	-0.07744999999999891	-33.25675000000001	47.41685000000001	3.4408500000000117	-0.6535499999999956			-113.03185000000008	26.379950000000008		65.28575000000001			47.813249999999925			-25.470649999999978	-1.6332500000000891	-0.4367500000000746	-1.678449999999998		79.01605	-87.50934999999993
	4.069050000000061	-1.4007500000000164		37.65205000000003	29.564449999999965		29.194850000000088	-1.4023499999999558	-109.9650499999999			101.49275		2.296950000000038			14.782150000000001	-0.48935000000000173	3.777050000000031			-1.3574499999999716		8.544649999999933	0.9522500000000491	-0.06475000000000364	-33.23874999999998	47.99565000000001	3.4468499999999835	-0.6355499999999665			-113.0267500000001	28.97034999999994		68.84615000000002			48.870450000000005			-24.99404999999996	-1.603050000000053	-0.4285499999999729	-1.6722499999999627		79.03625	-82.23405000000002
	4.083950000000073	-1.391650000000027		38.397550000000024	30.75864999999999		29.360450000000014	-1.3145499999999402	-109.77744999999993			101.55694999999997		2.571649999999977			15.346249999999998	-0.4114500000000021	3.7857500000000073			-1.3500500000000102		8.564849999999979	1.2750499999999647	0.6572499999999764	-33.22764999999998	50.14175	3.456950000000006	-0.6121500000000424			-113.02005000000008	28.983349999999973		69.12475			53.32645000000002			-24.62144999999998	-1.5946500000000015	-0.4184500000000071	-1.6656500000000278		86.69964999999996	-82.22685000000001
	4.62175000000002	-1.378849999999943		39.375850000000014	31.939649999999972		29.51825000000008	-1.1211499999999432	-109.73124999999993			101.56954999999999		3.1453500000000076			16.245650000000012	-0.3634500000000003	4.312650000000076			-1.3131500000000074		8.584449999999947	1.2815500000000384	0.6720500000000129	-33.21195	50.17075	3.4720499999999674	-0.5706500000000005			-112.86805000000004	28.993049999999926		69.13375000000002			53.339650000000006			-23.155550000000005	-1.5786500000000387	-0.40724999999997635	-1.6598500000000058		97.29935	-82.20605
	5.306350000000066	-1.365949999999998		39.42734999999999	31.953649999999982		29.6857500000001	-1.005049999999983	-109.67914999999994			101.92575		3.1648500000000013			17.304849999999988	-0.3527499999999577	4.5478500000000395			-1.288849999999968		8.70754999999997	1.3131499999999505	1.079050000000052	-29.618049999999982	50.19454999999999	3.686049999999966	-0.5578500000000304			-112.84615000000008	30.014049999999997		69.27155000000005			61.52314999999999			-23.139749999999992	-1.5707500000000891	-0.3663500000000113	-1.6426500000000033		97.32475	-81.48084999999992
	5.374750000000063	-1.356149999999957		39.86745000000002	32.74594999999999		29.89865000000009	-0.9667499999999336	-109.64344999999992			101.94495		3.174250000000029			21.110150000000033	-0.2761499999999728	4.787149999999997			-1.275950000000023		8.724249999999984	1.3228500000000167	1.0904500000000326	-29.59364999999997	51.33125000000001	3.693749999999966	-0.5484500000000025			-112.83545000000004	30.025249999999915		69.28445000000005			63.560949999999934			-21.950549999999964	-1.5396500000000515	-0.33285000000000764	-1.624749999999949		97.33654999999999	-81.44565
	5.392750000000092	-1.3434499999999616		39.89314999999999	32.75804999999997		30.030250000000024	-0.9172499999999673	-109.63464999999997			101.97165000000001		3.200450000000046			21.310850000000016	-0.15184999999996762	6.532550000000015			-1.2279500000000212		8.73765000000003	1.9262499999999818	1.0975500000000693	-27.89934999999997	51.35665	3.834949999999992	-0.4764499999999998			-112.82585000000006	31.02144999999996		78.67975000000001			65.89305000000002			-21.941149999999993	-1.4766500000000633	-0.3213500000000522	-1.615850000000023		97.34934999999996	-81.43574999999998
	5.40625	-1.3345500000000357		43.45384999999999	33.63995		30.349950000000035	-0.8992499999999382	-109.62844999999993			106.41244999999998		3.8499500000000353			22.31295	-0.08184999999997444	7.271950000000061			-1.2137500000000045		9.481049999999982	1.9379500000000007	1.119950000000017	-26.599850000000004	51.695449999999994	4.24815000000001	-0.4641500000000178			-112.46695	31.040849999999978		78.70505000000003			66.23505			-21.395849999999996	-1.4700500000000147	-0.3120499999999993	-1.5840500000000475		97.35895	-81.41904999999997
	5.69704999999999	-1.321550000000002		46.193250000000035	33.652949999999976		30.42255	-0.8942499999999427	-109.59214999999995			109.97994999999997		4.032950000000028			25.09775000000002	0.0025500000000420187	7.291749999999979			-1.196550000000002		9.54914999999994	2.468849999999975	1.430150000000026	-26.585649999999987	51.71764999999999	4.801949999999977	-0.4246500000000424			-112.4316500000001	33.54224999999997		78.75935000000004			69.24444999999992			-21.285049999999956	-1.4595500000000357	-0.2847500000000309	-1.5760500000000093		98.44574999999998	-80.39744999999994
	6.500550000000089	-1.287649999999985		46.20485000000002	33.900349999999946		30.972650000000044	-0.8851499999999533	-109.46714999999995			113.18444999999997		4.3842500000000655			26.131849999999986	0.010449999999991633	8.280449999999973			-1.185450000000003		10.29914999999994	2.713049999999953	1.7423499999999876	-26.54944999999998	53.486850000000004	4.815850000000012	-0.4158499999999776			-112.42265000000009	33.55944999999997		81.96995000000004			69.25204999999994			-20.83914999999996	-1.4364500000000362	-0.26195000000006985	-1.5703499999999622		98.45454999999998	-80.38784999999996
	6.552149999999983	-1.2762500000000045		48.99875000000003	36.928849999999954		31.560850000000073	-0.7833499999999276	-109.45614999999998			113.22014999999999		4.40485000000001			26.142949999999985	1.0805500000000166	8.296350000000075			-1.1513499999999794		10.317649999999958	2.7219499999999925	1.7592500000000655	-24.22294999999997	53.50664999999998	4.824149999999975	-0.4068499999999631			-112.26825000000008	33.570049999999924		81.98275000000001			69.26794999999993			-20.52524999999997	-1.4300500000000511	-0.15665000000001328	-1.5486499999999523		99.33675	-80.33785
	7.167650000000094	-1.2504500000000007		51.26875000000001	36.98264999999998		36.26915000000008	-0.6881499999999505	-109.15884999999992			114.72174999999999		4.413650000000075			28.964049999999986	1.0905500000000075	8.314950000000067			-1.1409499999999753		10.359050000000025	3.0834499999999707	2.0320500000000266	-24.202049999999986	54.33705000000003	4.8305500000000166	-0.3942500000000564			-112.25995	33.58504999999991		82.51785000000001			69.93345			-18.101349999999968	-1.416150000000016	-0.14885000000003856	-1.5403499999999894		99.36275	-80.32484999999997
	7.17795000000001	-1.2237499999999955		54.71275000000003	47.312749999999994		36.71405000000004	-0.6189499999999271	-109.14784999999995			118.16544999999996		5.001650000000041			28.990650000000016	3.374650000000031	8.673650000000066			-1.1275499999999852		11.074049999999943	3.1045500000000175	2.1296499999999696	-24.18995000000001	55.513649999999984	4.8387500000000045	-0.24935000000004948			-112.0820500000001	38.560749999999985		82.53365000000002			70.50704999999994			-15.579549999999983	-1.383450000000039	-0.13565000000005512	-1.5337499999999409		99.49365	-79.50754999999992
	7.533350000000041	-1.2061499999999796		54.724050000000034	48.23404999999997		36.79315000000008	-0.53774999999996	-109.13804999999991			119.59225000000004		5.014949999999999			30.126649999999984	3.386349999999993	8.988150000000019			-1.1157499999999914		11.119550000000004	3.517349999999965	2.137450000000058	-22.430650000000014	58.806550000000016	5.307649999999967	-0.24234999999998763			-112.07425	40.91594999999995		84.82345000000004			70.61984999999993			-15.569050000000004	-1.3424499999999853	-0.11295000000006894	-1.5256500000000415		111.68684999999999	-79.49995000000001
	7.849450000000047	-1.1955500000000256		55.805150000000026	48.25954999999999		36.97225000000003	-0.5292499999999336	-109.11654999999996			119.60564999999997		5.215450000000033			30.604649999999992	3.3976499999999987	9.178850000000011			-1.076750000000004		11.13334999999995	4.590350000000058	2.152749999999969	-22.10114999999996	59.222950000000026	5.3154499999999985	-0.22905000000002929			-111.89285000000007	40.93074999999999		85.87075000000004			71.72664999999995			-15.508449999999982	-1.3147500000000036	-0.10305000000005293	-1.5168499999999767		111.69614999999999	-79.48635000000002
	7.8620500000000675	-1.1811500000000024		57.30135000000001	48.318449999999984		45.5290500000001	-0.4953499999999167	-109.07494999999994					5.2295500000000175			31.327249999999992	3.459450000000004	9.953550000000064			-1.0305500000000052		11.14384999999993	4.936749999999961	2.2276500000000397	-22.08974999999998	59.236249999999984	5.32204999999999	-0.11955000000000382			-111.81425000000002	40.94884999999999		89.30235000000005			72.59564999999998			-14.366349999999954	-1.26075000000003	-0.05595000000005257	-1.5051499999999578		111.70554999999996	-77.73034999999993
	8.733550000000037	-1.1623499999999467		57.38535000000002	49.08664999999996		51.434349999999995	-0.48595000000000255	-109.0375499999999					6.084850000000074			32.52695	8.709150000000022	9.967750000000024			-1.0017500000000155		11.160449999999969	4.948949999999968	3.1513499999999794	-22.060249999999996	59.26114999999999	5.338950000000011	-0.10545000000001892			-111.80545000000006	46.07974999999999		93.56575000000004			77.48014999999998			-10.597949999999969	-1.2336500000000115	-0.04545000000007349	-1.498550000000023		111.71634999999998	-77.39064999999994
	10.427350000000047	-1.1390499999999975		58.65965	49.10504999999995		51.60265000000004	-0.4770499999999629	-109.02954999999997					6.7247500000000855			33.05984999999998	8.742050000000006	10.843650000000025			-0.9934499999999957		11.302450000000022	4.978749999999991	3.3240500000000566	-21.777949999999976	59.29075	5.352149999999995	-0.08445000000006075			-111.78395	46.09134999999992		97.73005			82.13024999999993			-8.885850000000005	-1.2260499999999865	-0.03605000000004566	-1.488550000000032		111.76114999999999	-77.38364999999999
	10.443550000000073	-1.1302500000000464		59.32884999999999	49.18354999999997		51.630750000000035	-0.4630499999999529	-108.91294999999991					6.739550000000008			36.10194999999999	12.023450000000025	10.860649999999964			-0.960550000000012		11.320349999999962	5.393550000000005	3.7657500000000255	-21.746550000000013	60.14285000000001	6.167349999999999	-0.06905000000006112			-111.77285000000006	46.121749999999906		97.74675000000002			83.95774999999992			-8.388749999999959	-1.2194500000000517	-0.022249999999985448	-1.4766499999999496		118.69524999999999	-77.37574999999993
	10.45225000000005	-1.123450000000048		59.817949999999996	49.21554999999995		52.686750000000075	-0.42534999999998035	-108.90614999999991					7.136849999999981			36.83325000000002	12.036350000000027	10.924650000000042			-0.9512500000000159		12.373849999999948	5.414949999999976	3.9834500000000617	-21.733450000000005	60.154150000000016	6.195150000000012	0.404549999999972			-111.73505	49.449250000000006		97.79365000000001			83.99644999999998			-8.366150000000005	-1.2117500000000518	-0.014650000000074215	-1.4667500000000473		118.70505000000003	-77.36354999999992
	10.467650000000049	-1.1064499999999953		60.26615000000004	53.86954999999995		54.97545000000002	-0.3537499999999909	-108.89594999999997					7.419750000000022			38.64685000000003	12.049149999999997	11.335050000000024			-0.9417500000000132		12.464849999999956	6.732849999999985	4.014149999999972	-19.696849999999984	60.17025000000001	6.803949999999986	0.5436499999999569			-111.60765000000004	49.458849999999984		104.05395000000004			86.44544999999994			-3.957650000000001	-1.182549999999992	0.6046499999999924	-1.4596500000000106		118.71584999999993	-77.35604999999998
	10.604550000000017	-1.0921499999999469		60.286850000000015	53.87734999999998		55.558950000000095	-0.2910499999999274	-108.87784999999997					7.438949999999977			41.57184999999998	17.094750000000033	11.357150000000047			-0.9140499999999747		13.799549999999954	6.743349999999964	4.292550000000006	-19.617549999999994	61.077049999999986	6.929750000000013	0.7618499999999813			-111.56415000000004	49.47204999999997		104.08675000000005			87.55134999999996			-3.718849999999975	-1.113550000000032	0.6139499999999316	-1.4467499999999518		118.73865	-77.34454999999991
	10.624850000000038	-1.0741500000000315		68.74844999999999	53.89304999999996		55.65905000000009	-0.2738499999999249	-108.85915					7.532750000000078			42.46115000000003	17.10435000000001	11.710649999999987			-0.9011499999999728		13.812349999999924	7.79525000000001	4.582750000000033	-19.021450000000016	61.099050000000034	6.93565000000001	0.7847500000000309			-111.5050500000001	49.49204999999995		104.17935			88.50265000000002			-3.705349999999953	-1.091350000000034	1.0066499999999223	-1.4265500000000202		118.75864999999999	-77.15355
	11.389949999999999	-1.0524500000000216		68.76845000000003	57.694849999999974		56.077150000000074	-0.23674999999991542	-108.85074999999995					7.553150000000073			47.336749999999995	17.117549999999994	11.728950000000054			-0.8724500000000148		13.826849999999922	8.043149999999969	4.973950000000059	-16.89965000000001	62.61865	6.941449999999975	1.00974999999994			-111.2088500000001	49.72645		110.62465000000003			94.77144999999996			-1.9532499999999686	-1.081549999999993	1.0162500000000136	-1.4011500000000296			-77.13725
	11.406650000000013	-1.0409499999999525		68.78515000000004	60.10994999999997		56.35155000000009	-0.06904999999994743	-108.84274999999991					8.17655000000002			47.42275000000001	19.358949999999993	12.892450000000053			-0.8415499999999838		19.164649999999938	8.051450000000045	5.02234999999996	-16.888750000000016	62.62855000000002	6.955449999999985	1.0218499999999722			-111.20275000000004	49.75654999999995		110.65435000000002			97.68484999999998			-1.9456500000000005	-1.0581500000000688	1.2938500000000204	-1.3493499999999585			-77.12734999999998
	11.431050000000027	-1.027849999999944		74.21225000000004	61.94414999999998		57.01355000000001	-0.020849999999995816	-108.8169499999999					8.20085000000006			52.36925000000002	22.325850000000003	13.92775000000006			-0.8312500000000114		19.962249999999926	8.082049999999981	5.3142500000000155	-16.875549999999976	62.639850000000024	6.967449999999985	1.1027500000000146			-111.17615	52.53264999999999		118.36394999999999			102.33214999999996			-1.9382499999999823	-1.0173500000000786	1.729349999999954	-1.3341500000000224			-76.49855000000002
	11.449749999999995	-1.0129500000000462		75.19715000000002	61.95784999999995		61.9905500000001	1.1884500000001026	-108.6738499999999					8.732250000000022			54.68365	22.358450000000005	15.032050000000027			-0.8154499999999985		22.501949999999965	10.247250000000008	5.8049499999999625	-16.83544999999998	65.15725000000003	6.990349999999978	1.1876499999999623			-111.15425000000005	56.29244999999992					103.78025000000002			-1.9332499999999868	-0.9986499999999978	1.7434499999999389	-1.3269500000000107			-76.48884999999996
	12.763750000000073	-1.0003500000000258		76.22115000000002	61.98614999999995		62.391050000000064	1.8747500000000628	-108.60564999999997					8.76335000000006			54.70384999999999	22.374450000000024	16.388450000000034			-0.7569500000000176		30.02864999999997	11.164049999999975	5.818049999999971	-12.458349999999996	65.17034999999998	7.639849999999967	1.4029500000000326			-111.14515000000006	56.511750000000006					105.55935			-1.9291499999999928	-0.9900499999999965	2.0433499999999185	-1.307649999999967			-76.47854999999993
	12.802450000000022	-0.9877500000000055		77.12675000000002	62.676649999999995		62.908250000000066	1.885150000000067	-108.5565499999999					8.77634999999998			54.770550000000014	23.239750000000015	16.413250000000062			-0.7363500000000158		30.065349999999967	11.180849999999964	5.839349999999968	-11.628549999999962	66.00385	7.647749999999974	1.5915499999999838			-110.77355	57.713649999999916					105.99254999999994			-1.9246499999999855	-0.9719499999999925	2.0502500000000055	-1.3003499999999804			-76.46084999999994
	12.820249999999987	-0.9616499999999633		77.14335	66.01354999999995		63.1069500000001	2.983249999999998	-108.54174999999998					8.798549999999977			55.459450000000004	23.25015000000002	16.42635000000007			-0.7211500000000228		30.102949999999964	11.986549999999966	6.0864500000000135	-11.614949999999965	67.36335000000003	7.967249999999979	1.8155500000000302			-110.76375000000007	57.73104999999998					106.02364999999998			-1.9201499999999783	-0.9395500000000538	2.066249999999968	-1.2845499999999674			-76.44724999999994
	13.345350000000053	-0.9468500000000404		79.86375000000004	77.11144999999999		63.887750000000096	2.9913500000000113	-108.53214999999989					9.212650000000053			57.814149999999984	24.681250000000034	17.193550000000073			-0.6855499999999779		30.116249999999923	12.592750000000024	6.285650000000032	-11.570749999999975	68.35295000000002	7.974749999999972	1.8630499999999302			-110.75715000000002	58.13644999999997					106.78194999999994			-1.9157500000000027	-0.9300500000000511	2.0910499999999956	-1.2732499999999618			-75.43124999999998
	13.354150000000004	-0.9345499999999447		82.54795000000001	77.12144999999998		63.909850000000006	3.0011500000000524	-108.39334999999994					9.93164999999999			57.840750000000014	24.827350000000024	17.21015			-0.6709500000000048		32.77724999999998	12.924449999999979	6.368650000000002	-10.399049999999988	69.24394999999998	8.469949999999983	1.9860499999999774			-110.74955	58.14924999999994					108.47645			-1.9113499999999704	-0.9184500000000071	2.10654999999997	-1.2575500000000375			-75.40454999999997
	14.693849999999998	-0.9221499999999878		84.67575	78.17114999999995		64.46905000000004	3.0138500000000477	-108.32914999999991					10.123050000000035			57.85635000000002	28.455250000000035	17.401650000000018			-0.661549999999977		32.82804999999996	13.254850000000033	6.571950000000015	-10.372149999999976	69.25445000000002	8.480349999999987	2.0006499999999505			-110.74265000000003	58.166849999999954					109.80845			-1.90625	-0.8937500000000682	2.2851499999999305	-1.2452499999999418			-75.13945000000001
	14.736350000000016	-0.9027499999999691		86.28694999999999	81.97044999999997		67.02655000000004	3.058450000000107	-108.31674999999996					10.135049999999978			60.43275	28.464050000000043	17.59235000000001			-0.6308500000000095		33.833549999999946	13.272249999999985	6.577949999999987	-8.965449999999976	69.26965000000001	9.04804999999999	2.4116500000000087			-110.61655000000007	59.54075					109.82894999999996			-1.9005499999999529	-0.8352500000000873	2.5017500000000155	-1.237449999999967			-75.13125000000002
	14.767950000000042	-0.8925500000000284		86.30574999999999	83.30104999999998		68.46165000000008	3.288250000000062	-108.25455					10.16235000000006			65.62355000000002	28.479649999999992	17.665750000000003			-0.6196499999999787		33.845950000000016	14.655650000000037	6.590149999999994	-8.793349999999975	70.53174999999999	9.074349999999981	2.418749999999932			-110.57005000000004	59.55174999999997					115.99794999999995			-1.8944500000000062	-0.7877500000000737	2.6070499999999583	-1.2315499999999702			-75.12104999999997
	16.736950000000093	-0.8718499999999949		90.52965	83.32364999999999		69.9724500000001	3.3342499999999973	-108.19274999999993					10.47765000000004			67.05234999999999	29.527950000000033	20.306350000000066			-0.5771500000000174		33.884450000000015	14.672950000000014	7.277150000000006	-8.52094999999997	71.22145	9.103250000000003	2.430749999999989			-110.5453500000001	60.291150000000016					116.02855			-1.8874500000000012	-0.752550000000042	3.030149999999935	-1.2221499999999423			-75.08754999999996
	16.759950000000003	-0.8510499999999865		91.46985000000001	83.33585		71.89065000000005	3.6213500000000067	-108.1856499999999					10.48885000000007			70.02375	29.54015000000004	21.85865000000001			-0.5233499999999935		33.905149999999935	14.693949999999973	7.448849999999993	-7.673650000000009	71.58555000000001	9.275849999999991	2.444150000000036			-110.53465000000006	62.45155					116.04485			-1.8790500000000065	-0.7219499999999925	3.0392499999999245	-1.2014500000000226			-74.99474999999995
	16.776950000000056	-0.8441500000000133		92.30535000000003	83.72564999999997		73.09165000000007	3.6402500000000373	-108.1770499999999					10.497450000000072			76.96555000000001	29.55574999999999	22.33114999999998			-0.49995000000001255		34.55034999999998	16.411749999999984	7.530750000000012	-7.657249999999976	71.60275000000001	9.285849999999982	2.809349999999995			-110.22675000000004	62.47154999999998					119.11294999999996			-1.8668499999999995	-0.7113500000000386	3.051150000000007	-1.192549999999983			-73.44234999999992
	16.78805	-0.8315499999999929		92.31845000000004	87.70284999999996		73.38274999999999	3.655050000000074	-108.14044999999999					10.717449999999985			78.36075	29.56725	22.34405000000004			-0.46195000000000164		34.559349999999995	18.553049999999985	7.5437500000000455	-7.643550000000005	71.84205000000003	10.511249999999961	2.8282500000000255			-110.03545000000008	62.51304999999991					119.12324999999998			-1.8345499999999788	-0.6718500000000631	3.061849999999936	-1.182649999999967			-73.43115
	16.797149999999988	-0.7992500000000291		102.09475000000003	87.71445		76.27595000000008	5.952650000000062	-108.07974999999999					12.070950000000039			80.08474999999999	29.57985000000002	22.354550000000017			-0.4209500000000048		36.33804999999995	19.745149999999967	7.714249999999993	-7.5303499999999985	76.16455000000002	10.525649999999985	3.1599499999999807			-110.01195000000007	67.41454999999996					119.13654999999994			-1.828649999999982	-0.6609500000000708	3.1840499999999565	-1.1770500000000084			-73.41874999999993
	16.80645000000004	-0.7846499999999423		107.99485000000004	87.73284999999998		76.29025000000001	7.092750000000024	-108.01334999999995					12.083750000000009			81.32405	29.624150000000043	22.386349999999993			-0.3754500000000007		37.98064999999997	20.612449999999967	7.724150000000009	-1.9282499999999345	76.18615	10.925049999999999	3.285449999999969			-109.82575000000008	71.65845000000002					119.14634999999998			-1.8177499999999895	-0.6254500000000007	3.2750499999999647	-1.168649999999957			-69.04874999999993
	16.817450000000008	-0.7649499999999989		114.64185000000003	88.65114999999997		76.30325000000005	7.899350000000027	-107.92544999999996					12.580850000000055			83.99275	32.20585	22.408950000000004			-0.3613500000000158		37.98945000000003	21.239749999999958	8.072250000000054	-1.9230499999999893	76.52314999999999	11.174049999999966	3.5344499999999925			-109.81595000000004	77.81615					119.15504999999996			-1.7860499999999888	-0.61525000000006	3.2968499999999494	-1.1593500000000176			-69.04004999999995
	16.980950000000007	-0.7482499999999845		116.16985	91.10555		84.83665000000008	8.061550000000011	-107.84744999999998					12.828849999999989			84.01265000000001	36.22444999999999	23.306850000000054			-0.34654999999997926		37.99614999999994	21.76004999999998	8.086450000000013	-1.9153499999999894	78.12785000000002	12.030550000000005	3.5407500000000027			-109.79815000000008	81.02814999999998					119.16414999999995			-1.7732499999999618	-0.5958500000000413	3.4338500000000067	-1.152849999999944			-69.02584999999999
	16.988650000000007	-0.6988499999999931			93.12924999999996		85.10805000000005	9.768150000000105	-107.7789499999999					14.356650000000059			85.37695000000002	36.23394999999999	23.32605000000001			-0.33285000000000764		38.00364999999999	21.79404999999997	8.09865000000002	-1.9092500000000427	80.03055	12.044449999999983	3.55295000000001			-109.78145000000006	81.05845					119.17904999999996			-1.7656499999999937	-0.5317499999999882	3.6133499999999685	-1.14224999999999			-69.01254999999992
	17.007150000000024	-0.6894499999999653			109.75014999999996		86.26485000000002	9.95715000000007	-107.71074999999996					14.38715000000002			85.40035	36.24625000000003	23.568550000000073			-0.3111499999999978		38.013849999999934	22.391550000000052	8.191850000000045	-1.9048500000000104	83.01114999999999	12.067250000000001	3.5626499999999623			-109.77295000000004	84.56554999999992					119.19504999999992			-1.7556500000000028	-0.5214500000000726	3.6249500000000126	-1.1331500000000005			-68.99734999999998
	18.619750000000067	-0.6773500000000467			116.08684999999997		86.80015000000003	11.612550000000056	-107.54584999999997					14.676450000000045			85.41025000000002	36.26025000000004	24.653850000000034			-0.24864999999999782		39.41194999999993	22.412050000000022	8.203750000000014	-1.8996499999999514	83.04155000000003	12.302250000000015	4.395049999999969			-109.7260500000001	84.57444999999996								-1.69784999999996	-0.40125000000000455	3.7273500000000013	-1.1179499999999507			-68.93164999999999
	18.634450000000015	-0.6612499999999955			116.10575		86.95995000000005	13.655550000000062	-107.53204999999991					14.710649999999987			85.99765000000002	36.306250000000034	24.786050000000046			-0.23775000000000546		40.87495000000001	22.65764999999999	8.584950000000049	-1.8933499999999412	84.52345000000003	12.858249999999998	4.402950000000033			-109.26605000000006	84.59134999999992								-1.6823499999999854	-0.36265000000003056	4.112549999999942	-1.0922500000000355			-68.92174999999997
	22.220550000000003	-0.6489500000000135					88.59235000000001	13.67005000000006	-107.48664999999994					14.856750000000034			86.66514999999998	38.78335000000004	25.318650000000048			-0.16654999999997244		40.882349999999974	22.678250000000048	8.59744999999998	-1.888149999999996	84.54135000000002	12.874449999999968	4.547450000000026			-109.2550500000001	85.67885000000001								-1.6371499999999628	-0.33075000000008004	4.127749999999992	-1.07224999999994			-68.90895
	22.233550000000037	-0.6380500000000211					89.1608500000001	13.71855000000005	-107.47814999999991					15.213349999999991			86.68005	38.796850000000006	25.330749999999966			-0.13094999999998436		40.892349999999965	23.425250000000005	8.89994999999999	-1.8818499999999858	92.19524999999999	13.983650000000011	4.931449999999927			-109.24485000000004	86.00804999999991								-1.6145500000000084	-0.32294999999999163	4.683749999999918	-1.059849999999983			-64.95034999999996
	23.254850000000033	-0.6270499999999402					90.45415000000003	14.06535000000008	-107.46884999999997					15.964550000000031			86.69445000000002	49.11065000000002	26.037950000000023			-0.0907500000000141		43.14404999999999	23.440150000000017	9.809150000000045	-1.8689500000000407	94.66325	13.995249999999999	4.937950000000001			-109.21525000000008	86.01644999999996								-1.58684999999997	-0.3094500000000835	4.902550000000019	-1.0497500000000173			-64.93515000000002
	23.265050000000087	-0.5949500000000398					90.48705000000007	14.07935000000009	-107.46174999999994					16.685350000000085			86.71044999999998	53.642150000000015	26.049049999999966			-0.06024999999999636		43.17755	24.53845000000001	9.820249999999987	-1.8623499999999922	94.67855000000003	14.17734999999999	5.129249999999956			-109.19755000000009	94.16404999999997								-1.5144499999999539	-0.29045000000007803	5.139450000000011	-1.0328499999999394			-64.92544999999996
	23.33495000000005	-0.5795500000000402					94.24565000000007	15.135950000000093	-107.44574999999998					16.696649999999977			90.43895000000003	53.69245000000001	26.06645000000003			-0.04845000000000255		43.95494999999994	24.557050000000004	9.868349999999964	-1.8541500000000042	98.29485	14.186949999999968	5.727250000000026			-109.06245000000001	94.17435								-1.446550000000002	-0.2366500000000542	5.161449999999945	-1.02475000000004			-62.93784999999991
	23.422950000000014	-0.5589499999999816					96.17315000000008	17.936450000000036	-107.42504999999994					16.76445000000001			95.03375	53.75645000000003	27.008550000000014			0.49484999999998536		43.98585000000003	24.76094999999998	10.067450000000008	-1.8398499999999558	99.11194999999998	15.008249999999975	5.740549999999985			-108.99095	101.29624999999999								-1.4011499999999728	-0.21795000000008713	5.179649999999924	-1.0176500000000033			-62.931049999999914
	24.66935000000001	-0.5442500000000337					96.18545000000006	17.974050000000034	-107.33594999999991					17.089450000000056			96.31045	56.49425000000002	27.025550000000067			0.8109499999999912		44.00434999999993	25.13225	10.398750000000064	-1.8199499999999489	99.12344999999999	15.016250000000014	5.749649999999974			-108.94425000000001	102.14384999999993								-1.3804499999999962	-0.18425000000002	5.209449999999947	-1.0095499999999902			-62.92394999999999
	24.679050000000075	-0.50324999999998					96.21405000000004	19.7962500000001	-107.30854999999997					17.10284999999999			102.27175	58.31725	29.19085000000007			0.8899499999999989		44.01684999999998	27.025449999999978	10.577549999999974	-1.8073500000000422	101.99595	15.04185000000001	6.0450499999999465			-108.93675000000007	102.15434999999991								-1.363049999999987	-0.16304999999999836	5.256349999999998	-0.988550000000032			-62.91594999999995
	24.692550000000097	-0.48924999999997					98.32135000000005	19.814250000000015	-107.26644999999996					17.141450000000077			103.36355000000003	77.72245000000004	29.426249999999982			0.9037500000000023		46.48905000000002	28.042749999999955	11.03615000000002	-1.7961500000000115	102.84165000000002	16.44815	6.054849999999988			-108.89675	105.94224999999994								-1.2758499999999913	-0.13044999999999618	5.385649999999941	-0.9796499999999924			-59.85994999999991
	25.616950000000088	-0.4669499999999971					104.20895000000007	19.851150000000075	-107.19804999999997					17.772850000000062			106.36275	77.73695000000004	29.435050000000047			1.2974500000000262		46.498050000000035	28.419849999999997	11.402850000000058	-1.7711500000000342	103.30855000000003	16.463649999999973	6.319549999999936			-108.80995000000007	106.05295000000001								-1.2477499999999964	-0.11245000000008076	5.394649999999956	-0.9492500000000064			-59.85095000000001
	25.64865000000009	-0.4545500000000402					104.9896500000001	21.732450000000085	-107.08104999999989					17.792850000000044			111.49715000000003	77.77825000000001	29.448949999999968			1.702949999999987		46.50675000000001	28.44754999999998	11.916650000000004	-1.6847500000000082	103.32434999999998	17.34654999999998	6.334449999999947			-108.60505	110.36135000000002								-1.067549999999983	-0.03624999999999545	5.404249999999934	-0.9432500000000346			-59.838250000000016
	25.73795000000007	-0.44555000000002565					108.62375000000009	22.73045000000002	-107.03644999999995					18.01965000000007			115.57105000000001	77.79295000000002	29.788350000000037			2.2452499999999986		47.067249999999945	28.521949999999947	11.947149999999965	-1.6780499999999847	103.33595000000003	17.40965	6.343449999999962			-108.35625000000005	113.34634999999992								-1.0603499999999713	-0.00975000000005366	5.588049999999953	-0.9162499999999909			-59.80824999999993
	32.34965	-0.43145000000004075					108.97065000000009	24.005449999999996	-107.02614999999992					18.36405000000002			117.62905	81.63625000000002	31.234649999999988			2.3072500000000105		47.39814999999999	29.340149999999994	12.29365000000007	-1.6672499999999673	104.94495	17.655849999999987	7.231750000000034			-108.34715000000006	113.37604999999996								-1.0462499999999864	0.0008500000000140062	5.969949999999926	-0.907950000000028			-59.575649999999996
	32.39945	-0.41714999999999236					109.10104999999999	25.268050000000017	-106.88144999999997					18.87065000000007			118.32054999999997	81.65355	31.356750000000034			2.4550500000000284		52.52665000000002	29.379850000000033	12.302250000000072	-1.627650000000017	110.40145000000001	17.91825	7.239649999999983			-108.33635000000004	113.78654999999992								-1.0180499999999597	0.026650000000017826	5.993049999999926	-0.8975500000000238			-59.56664999999998
	34.345950000000016	-0.40295000000003256					109.73065000000008	26.82065	-106.86614999999995					18.882749999999987			118.90285	81.66534999999999	31.918750000000045			2.472149999999999		52.54774999999995	30.227250000000026	12.309950000000072	-1.581549999999993	110.42034999999998	18.10435000000001	7.513550000000009			-108.30495000000008	113.80964999999992								-1.0018499999999904	0.5485499999999774	6.221450000000004	-0.888149999999996			-59.549350000000004
	34.352750000000015	-0.38535000000001673					111.14855	27.983150000000023	-106.59444999999994					18.90255000000002				81.67425000000003	31.928350000000023			2.5600499999999897		52.56555000000003	31.95455000000004	12.32605000000001	-1.5146499999999605	110.78825	18.333649999999977	7.825150000000008			-108.29865000000007	114.75434999999993								-0.9447499999999991	1.2075499999999693	6.970950000000016	-0.8704500000000053			-59.54004999999995
	36.37555000000009	-0.3401499999999942					113.09115000000008	28.002450000000067	-106.53194999999994					19.174550000000067				81.69425000000001	31.95055000000002			2.888849999999991		53.81875000000002	32.90025000000003	12.662649999999985	-1.468650000000025	112.99475000000001	18.342949999999973	8.37334999999996			-108.12745000000007	117.25784999999996								-0.9071500000000015	1.404549999999972	6.982250000000022	-0.8602499999999509			-59.52114999999992
	39.43545000000006	-0.32275000000004184					113.60795000000007	28.680850000000078	-106.45414999999991					19.19685000000004				81.71505000000002	32.49014999999997			3.1752500000000055		54.456249999999955	32.930349999999976	12.673450000000003	-1.4581499999999323	116.25385	18.352049999999963	8.617150000000038			-107.67515000000003	117.31764999999996								-0.8138500000000022	1.5807499999999663	7.134450000000015	-0.8520499999999629			-57.93425000000002
	42.89855	-0.3139499999999771					113.65145000000007	28.716350000000034	-106.44054999999992					20.571350000000052				86.50245000000001	33.34555			3.43365		54.46564999999998	32.94494999999995	13.926249999999982	-1.429149999999936		18.394450000000006	10.354649999999992			-107.66545000000008									-0.7908499999999776	1.658549999999991	7.280250000000024	-0.8408500000000458			-57.92514999999992
	43.66555000000005	-0.29454999999995835					113.7061500000001	29.82065	-106.35555					21.91605000000004				86.51685000000003	33.36775			4.184450000000027		54.47524999999996	33.34934999999996	13.958650000000034	-1.4222499999999627		18.655750000000012	11.75344999999993			-107.65655000000004									-0.7416499999999928	1.667449999999917	7.296849999999949	-0.8299499999999398			-57.91345000000001
	43.685550000000035	-0.2584500000000389					114.72265000000004	30.54295000000002	-106.24544999999989					22.10775000000001				89.95465000000002	33.51414999999997			4.737450000000024		54.48524999999995	33.37154999999996	14.05155000000002	-1.3955499999999574		18.66595000000001	12.180049999999937			-107.6191500000001									-0.7346499999999878	1.6762499999999818	7.311149999999998	-0.7951500000000351			-56.563749999999914
	45.173850000000016	-0.22934999999995398					114.98175000000003	30.559850000000097	-106.09844999999996					22.328750000000014				89.96635000000003	33.58775000000003			4.750850000000014		65.43975	34.09434999999996	14.125049999999987	-1.3565499999999702		18.674049999999966	12.914049999999975			-107.61105000000009									-0.7048499999999649	1.6854499999999462	7.5853499999999485	-0.7612500000000182			-56.23574999999994
	45.18385000000001	-0.2128500000000031					115.00445000000002	30.572450000000003	-106.02654999999993					23.833650000000034				89.99985000000004	34.637050000000045			4.87115		69.70714999999996	36.777150000000006	15.253350000000069	-1.3494499999999334		18.683150000000012	12.920849999999973			-107.44195000000002									-0.508549999999957	1.9340499999999565	7.608449999999948	-0.7541499999999814			-52.24264999999991
	45.217250000000035	-0.19984999999996944					115.21424999999999	30.97275000000002	-106.01315					23.846750000000043				90.01395000000002	35.804250000000025			5.107050000000015		69.74664999999993	36.78875000000005	15.634649999999965	-1.2628499999999576		18.862449999999967	12.936149999999998			-107.4271500000001									-0.49894999999997935	2.3472499999999172	8.096450000000004	-0.7436500000000024			-47.80484999999999
	45.251550000000066	-0.1903499999999667					115.25375000000008	32.63975000000005	-105.97524999999996					23.860750000000053				90.09325000000001	38.01094999999998			5.1822500000000105		71.14234999999996	37.68565000000001	15.873749999999973	-1.2506499999999505		19.134149999999977	12.945249999999987			-107.33015									-0.4843500000000063	2.4599499999999352	8.196950000000015	-0.7340500000000247			-44.408849999999916
	45.26885000000004	-0.1721499999999878					115.27035000000001	32.67335000000003	-105.91944999999998					23.87405000000001				90.57435000000004	38.564550000000054			5.195150000000012		82.96844999999996	38.27435000000003	15.885350000000017	-1.1687500000000455		20.00894999999997	12.951649999999972			-107.1155500000001									-0.47444999999999027	2.5045499999999947	8.567450000000008	-0.6867499999999609			-44.40134999999998
	45.925550000000044	-0.16304999999999836					115.28165000000001	33.42725000000007	-105.80684999999994					23.88665000000003				90.59625	38.665449999999964			5.836749999999995		82.97794999999996	42.98784999999998	15.894350000000031	-1.1225499999999329		20.01585	13.58884999999998			-107.01245000000006									-0.4537499999999568	3.2341499999999996	8.583849999999984	-0.6527499999999691			-44.39104999999995
	45.94235000000003	-0.12924999999995634					117.94445000000007	33.47745000000009	-105.69115					25.62914999999998				90.79485	40.171249999999986			5.846749999999986		82.99514999999997	44.19664999999998	15.925550000000044	-1.0818500000000313		20.026650000000018	14.629749999999945			-106.91115000000002									-0.43174999999996544	3.2606499999999414	9.492549999999937	-0.6373499999999694			-44.38244999999995
	49.92475000000002	-0.08064999999999145					117.96525000000008	33.49605000000008	-105.60424999999998					25.638450000000034				93.88725	40.19214999999997			6.095250000000021		89.18214999999998	44.22384999999997	16.003150000000005	-1.062249999999949		20.04174999999998	15.087249999999926			-106.87735000000009									-0.4162499999999909	3.313549999999964	9.506149999999934	-0.6187499999999773			-43.32155
	51.64285000000007	-0.04075000000000273						35.22805000000005	-105.37574999999993					25.658950000000004				93.91775000000001	40.57254999999998			6.102350000000001		89.19314999999995	44.73625000000004	16.059849999999983	-0.9623500000000149		20.24264999999997	15.436849999999936			-106.86775									-0.38675000000000637	3.32974999999999	9.517549999999915	-0.6051499999999805			-43.31155000000001
	51.66534999999999	-0.023050000000012005						36.042650000000094	-105.28174999999999					25.668750000000045				93.94135	40.630750000000035			6.17025000000001		89.20634999999993	47.49694999999997	16.329150000000027	-0.7621500000000196		20.253449999999987	15.470249999999965			-106.82375000000002									-0.3352499999999736	3.719449999999938	9.953849999999989	-0.5709500000000389			-39.30504999999994
	51.68125000000009	0.05275000000006003						37.4366500000001	-105.26614999999993					27.342449999999985				103.70155	40.66825000000006			6.17734999999999		98.17714999999998	47.52295000000004	17.576149999999984	-0.7034499999999753		20.837949999999978	15.720950000000016			-106.81795									-0.319849999999974	3.964150000000018	10.14485000000002	-0.5552500000000009			-37.259849999999915
	52.84935000000007	0.05984999999998308						38.14775000000009	-105.07054999999991					27.35215000000005				105.75695000000002	40.71195			6.37885		98.21695	47.550250000000005	18.049550000000067	-0.6748499999999922		20.854049999999972	16.327850000000012			-106.81115									-0.2480499999999779	4.2418499999999995	10.19324999999992	-0.5479500000000144			-37.24784999999997
	52.88395000000003	0.06934999999998581						40.42455000000007	-105.06214999999997					27.919750000000022				105.76595000000003	41.55905000000007			6.393849999999986		98.37344999999993	48.59145000000001	18.059849999999983	-0.6630499999999984		21.20274999999998	16.33714999999995			-106.80455000000006									-0.20855000000000246	4.33484999999996	10.970749999999953	-0.5386499999999614			-37.23804999999993
	53.10455000000002	0.08064999999999145						41.19885000000011	-104.81824999999992					27.94735000000003				105.77575000000002	41.607849999999985			6.556350000000009		100.55354999999997	48.60455000000002	18.212549999999965	-0.5169499999999516		21.606349999999964	18.396549999999934			-106.50405									-0.19614999999998872	5.0362499999999955	11.301349999999957	-0.5216500000000224			-37.22344999999996
	53.11445000000003	0.4440500000000611						41.83635000000004	-104.80334999999991					27.95715000000007				105.78565000000003	42.33465000000001			6.996550000000013		100.56504999999993	49.90285000000006	18.48675000000003	-0.4429499999999962		21.827949999999987	19.81484999999998			-106.06205									-0.11474999999995816	5.5030499999999165	11.658450000000016	-0.5062500000000227			-34.52204999999992
	57.51765	0.5089500000000271						41.854650000000106	-104.76905					27.96945000000005				105.81255000000004	44.04365000000007			8.328149999999994		100.59694999999999	49.91965000000005	18.835749999999962	-0.42975000000001273		21.841849999999965	20.075849999999946			-105.77835000000005									-0.03314999999997781	5.52374999999995	12.339150000000018	-0.4772500000000264			-34.51324999999997
	57.54015000000004	0.5231499999999869						41.99465000000009	-104.66364999999996					28.922950000000014				109.27135000000004	44.08275000000003			8.34005000000002		100.63924999999995	49.93404999999996	18.84725000000003	-0.41755000000000564		22.28665000000001	20.102649999999926			-105.73685									0.07465000000001965	5.703049999999962	12.401650000000018	-0.45555000000001655			-34.493150000000014
	57.56225000000006	0.5337500000000546						43.575649999999996	-104.32924999999989					29.76004999999998				109.29225000000002	44.09725000000003			8.384749999999997		100.65374999999995	50.75135	19.267349999999965	-0.38904999999999745		22.307549999999992	20.131149999999934			-105.72815000000003									0.2948499999999967	5.7243499999999585	12.41014999999993	-0.44574999999997544			-34.478149999999914
	57.61095	0.5513499999999567						43.9615500000001	-104.25434999999993					30.006650000000036				109.30345	44.13295000000005			9.622250000000008		100.66485	51.00395000000003	19.284250000000043	-0.3316499999999678		23.154549999999972	20.279750000000035			-105.70055000000002									0.30725000000001046	5.745249999999942	13.651849999999968	-0.4365500000000111			-32.10235
	59.083650000000034	0.6131500000000187						43.97155000000009	-103.88244999999995					30.02895000000001				111.48734999999999	44.15055000000007			10.436550000000011		110.14704999999992	51.01724999999999	19.553449999999998	-0.32444999999995616		23.457949999999983	20.287649999999985			-105.69425000000001									0.5727500000000418	6.07734999999991	13.738749999999982	-0.42105000000003656			-32.091049999999996
	59.09555	0.6295499999999947						45.016050000000064	-103.8622499999999					32.57045000000005				111.49645000000004	44.58095000000003			10.454549999999983		110.15544999999997	51.04195000000004	19.94085000000007	-0.31015000000002146		25.70245	20.29914999999994			-105.68745000000001									0.6353500000000167	6.090950000000021	14.430250000000001	-0.41335000000003674			-32.081249999999955
	60.54675000000009	0.783649999999966						45.03525000000002	-103.83754999999996					32.57865000000004				111.53555	45.17835000000002			10.478850000000023		110.67534999999998	51.237550000000056	19.948949999999968	-0.2726499999999987		25.71954999999997	20.897950000000037			-105.66935000000001									0.6610500000000457	6.190449999999942	14.92414999999994	-0.3800499999999829			-32.06944999999996
	61.07775000000004	1.0654500000000553						45.11125000000004	-103.81474999999989					33.452150000000074				113.94745	45.81115			10.485150000000033		110.68925000000002	52.331050000000005	19.97395000000006	-0.21124999999994998		25.727949999999964	20.907749999999965			-105.63715000000002									0.6762500000000387	6.206349999999929	16.786049999999932	-0.3637499999999818			-27.91115000000002
	61.08744999999999	1.0857499999999618						45.89155000000005	-103.54924999999992					33.481250000000045				113.95975000000004	46.953050000000076			10.493650000000002		110.70195000000001	52.34484999999995	19.991750000000025	-0.14345000000002983		27.62455	21.568649999999934			-105.62795000000006									0.7640499999999975	6.514949999999999	17.390449999999987	-0.3533499999999776			-27.54774999999995
	61.098749999999995	1.1056499999999687						46.70755000000008	-103.50924999999995					34.77875000000006				118.85805000000005	47.047750000000065			10.50305000000003			52.35694999999998	20.502749999999992	-0.12974999999994452		27.649850000000015	22.263950000000023			-105.04885000000002									0.9102500000000191	6.840050000000019	17.401749999999993	-0.34254999999996016			-27.533649999999966
	61.109950000000026	1.4036499999999705						46.79875000000004	-103.37564999999995					34.80925000000002				118.88335000000006	47.09434999999996			11.450150000000008			52.37265000000002	21.338750000000005	-0.04394999999999527		29.060549999999978	23.062649999999962			-105.03825000000006									0.9810500000000388	7.10654999999997	17.43705	-0.30835000000001855			-27.517949999999928
	61.672950000000014	1.4221499999999878						46.829650000000015	-103.11334999999997					35.41965000000005				120.00324999999998	47.11405000000002			11.463450000000023			53.75255000000004	21.39134999999999	0.012349999999969441		29.407550000000015	23.080249999999978			-105.03025000000002									0.9994500000000244	7.127650000000017	17.98944999999992	-0.29444999999998345			-27.493849999999952
	61.717250000000035	1.472250000000031						47.14485000000002	-102.84204999999997					35.428750000000036					47.45915000000002			12.21025000000003			55.05245000000002	21.56325000000004	0.02544999999997799		29.415849999999978	23.556550000000016			-105.02095000000008									1.0309500000000185	7.607249999999908	18.524149999999963	-0.263149999999996			-27.48204999999996
	61.730150000000094	1.4865499999999656						47.58325000000002	-102.55444999999997					35.442049999999995					47.476150000000075			12.220950000000016			59.661249999999995	22.054449999999974	0.3558500000000322		29.42644999999999	24.717049999999972			-105.01145000000008									1.0403500000000463	7.899349999999913	19.22924999999998	-0.24794999999994616			-26.181449999999927
	62.478650000000016	1.5127499999999827						47.592250000000035	-102.47314999999992					35.463550000000055					48.567949999999996			12.404449999999997			59.68875000000003	22.061050000000023	0.9610500000000002		30.852550000000008	24.939149999999927			-104.99955									1.2194499999999948	7.91904999999997	20.336850000000027	-0.22995000000003074			-23.843849999999975
	64.69515000000001	1.757349999999974						47.603750000000105	-102.42044999999996					35.55214999999998					48.575649999999996			13.088149999999985			59.71154999999999	22.067549999999983	1.0614500000000362		30.864149999999995	28.245149999999967			-104.9905500000001									1.3603500000000395	7.930650000000014	21.624849999999924	-0.222849999999994			-23.78004999999996
	64.7378500000001	1.7661500000000387						47.7124500000001	-102.39904999999999					35.98604999999998					48.585050000000024			13.09944999999999			60.289750000000026	22.10114999999996	1.069749999999999		30.870049999999992	28.97754999999995			-104.88575000000003									1.4502500000000396	8.003349999999955	21.63715000000002	-0.21114999999997508			-23.765750000000025
	64.74765000000002	1.7756500000000415						47.92825000000005	-102.26944999999989					37.781349999999975					48.60305000000005			13.109950000000026			61.30404999999996	22.85545000000002	1.288850000000025		30.87624999999997	28.987750000000005			-104.86415000000011									1.5882500000000164	8.309349999999995	21.64855	-0.19994999999994434			-23.75445000000002
	64.75845000000004	2.027150000000006						50.8374500000001	-102.2395499999999					37.791650000000004					49.65625			13.745749999999987			61.31695000000002	23.18655000000001	1.5939500000000635		31.449549999999988	29.796449999999936			-104.8143500000001									1.8639500000000453	8.321149999999989	21.66184999999996	-0.17555000000004384			-19.50434999999993
	65.25965000000008	2.076249999999959						53.173650000000066	-102.1471499999999					41.21825000000001					49.66814999999997			13.756149999999991			63.25374999999997	23.49784999999997	1.6649499999999762		31.458950000000016	29.806449999999927			-104.57335									1.8891500000000292	8.521049999999946	22.63995	-0.16385000000002492			-19.493749999999977
	65.27775000000008	2.0885500000000548						54.162250000000085	-102.02134999999998					41.22765000000004					49.68235000000004			13.76864999999998			63.294250000000034	24.17235000000005	1.6748499999999922		32.901549999999986	29.98955000000001			-104.56175000000007									2.016050000000007	8.809349999999995	22.683149999999955	-0.14094999999997526			-19.483949999999936
	65.28725000000009	2.0985500000000457						54.26985000000002	-101.95314999999994					41.23955000000001					54.282350000000065			13.785750000000007			65.00305000000003	24.45474999999999	1.6829500000000053		32.91215	30.48574999999994			-104.55005000000006									2.164950000000033	8.835449999999923	24.702850000000012	-0.12035000000003038			-19.440549999999917
	65.29955000000007	2.123649999999998						55.797950000000014	-101.93824999999993					44.54995000000008					56.141950000000065			14.665549999999996			65.01864999999998	24.492250000000013	1.8609500000000025		33.40674999999999	30.612449999999967			-104.54275000000007									2.2535500000000184	9.080150000000003	25.436950000000024	-0.08744999999998981			-19.428350000000023
	65.54785000000004	2.2959500000000617						55.81415000000004	-101.77744999999993					44.58884999999998					56.15515000000005			15.385350000000017			65.04134999999997	24.891650000000027	1.8720500000000584		33.88984999999997	33.080749999999966			-104.14835000000005									2.358850000000018	9.253049999999917	25.757150000000024	-0.06524999999999181			-18.492649999999912
	65.56815000000006	2.3108499999999594						58.59195	-101.58754999999996					45.77755000000002					56.17084999999997			15.403950000000009			66.78115000000003	24.908250000000066	2.1634500000000116		34.395550000000014	33.09064999999998			-104.14005000000009									2.544050000000027	9.262249999999995	25.771549999999934	-0.04655000000002474			-16.556249999999977
	65.57945000000007	2.3204500000000507						58.634550000000104	-101.44894999999997					45.78895					56.189550000000054			15.416049999999984			66.79515000000004	25.07884999999999	2.562850000000026		34.40674999999999	33.09775000000002			-103.74475000000007									2.789250000000038	9.304149999999936	27.314949999999953	-0.018649999999979627			-16.54494999999997
	66.60745000000009	2.7796500000000606						61.67455000000007	-101.31984999999997					45.80205000000001					56.20785000000001			15.435350000000028			69.35844999999995	25.52475000000004	2.6043500000000677		34.681550000000016	33.829650000000015			-103.57755000000009									2.8219500000000153	9.758749999999964	27.39244999999994	0.010250000000041837			-16.536449999999945
	66.61795000000006	2.787649999999985						62.588550000000055	-101.23354999999992					45.833349999999996					56.22294999999997			15.461250000000007			74.05174999999997	26.054949999999963	2.61424999999997		34.96864999999997	34.31414999999993			-103.49125000000004									2.9110500000000457	9.77254999999991	27.536049999999932	0.43754999999998745			-16.512849999999958
	70.70175000000006	2.795849999999973						65.46265000000005	-101.03944999999999					46.28785000000005					57.569650000000024			17.247349999999983			74.06415000000004	26.08114999999998	2.6247500000000628		37.65395000000001	34.32775000000004			-103.46525000000008									2.923050000000046	10.24854999999991	27.549750000000017	0.44565000000000055			-13.579449999999952
	70.72215000000006	2.809349999999995						65.89675	-100.92414999999994					46.29854999999998					59.751049999999964			17.271050000000002			74.07394999999997	26.340350000000058	2.6453500000000076		37.96504999999996	34.34195			-103.29185000000007									3.100750000000005	10.881750000000011	27.578449999999975	0.45585000000005493			-13.568750000000023
	70.78215	2.8170499999999947						66.4031500000001	-100.78895					46.756650000000036					59.77895000000001			17.293049999999994			74.09244999999999	26.35355000000004	2.999649999999974		38.26724999999999	35.13665000000003			-103.28235000000006									3.12235000000004	10.89384999999993	27.597350000000006	1.021250000000009			-13.559549999999945
	73.59325000000001	2.942450000000008						66.82955000000004	-100.76044999999999					46.76724999999999					60.054250000000025			17.30445000000003			75.08545000000004	26.375149999999962	3.1436499999999796		38.28715	35.415250000000015			-103.26555000000008									3.164450000000045	11.09744999999998	27.820449999999937	1.1550499999999602			-9.075849999999946
	73.60735	3.0664500000000317						71.20855000000006	-100.74604999999997					46.77685000000008					60.12255000000005			17.32254999999998			75.09924999999998	26.875350000000026	3.1549499999999853		39.18045000000001	36.33174999999994			-103.2337500000001									3.272950000000037	11.261949999999956	29.252250000000004	1.1646500000000515			-9.066050000000018
	73.62865	3.0968500000000176						71.2686500000001	-100.73244999999997					48.297750000000065					64.21855000000005			17.495949999999993			78.42364999999995	26.892650000000003	3.5316500000000133		39.192650000000015	36.35095000000001			-103.18155000000002									3.3894500000000107	11.353349999999978	30.04385000000002	1.2168500000000222			-9.003150000000005
	73.6445500000001	3.492849999999976						71.32515000000001	-100.63824999999997					48.31375000000003					64.88475000000005			18.798850000000016			80.87654999999995	27.327549999999974	3.6349500000000035		39.20585	37.67304999999999			-103.04965000000004									3.403350000000046	11.85145	30.057649999999967	1.2265499999999747			-8.99294999999995
	75.02674999999999	3.514850000000024						71.34215000000006	-100.6249499999999					50.27385000000004					65.82515000000001			18.817349999999976			80.88684999999998	27.493349999999964	3.6768500000000586		39.21814999999998	37.68274999999994			-103.03745000000004									3.538850000000025	11.954349999999977	30.070349999999962	1.4624499999999898			-8.981850000000009
	75.04275000000007	3.7796500000000606						71.4325500000001	-100.61824999999999					50.288850000000025					65.85464999999999			18.917750000000012			80.89985000000001	28.580350000000067	4.017650000000003		39.22985	37.69505000000004			-103.0258500000001									3.6616500000000087	11.98804999999993	30.090349999999944	1.4813500000000204			-7.13594999999998
	75.07735000000002	3.971149999999966						73.92675000000008	-100.54504999999995					52.82395000000008					65.86834999999996			19.11144999999999			82.57955000000004	28.882849999999962	4.37175000000002		40.32294999999999	37.70704999999998			-102.82485000000008									3.8381500000000415	12.06594999999993	30.592649999999935	1.5004500000000007			-7.113650000000007
	75.19265000000007	4.0764500000000226						73.96765000000005	-100.48325					52.84744999999998					65.87914999999998			19.754549999999995			82.61644999999999	29.110250000000065	4.425650000000019		42.00765000000001	37.71825000000001			-102.81895000000009									3.8508500000000367	12.529449999999997	31.687450000000013	1.5185500000000047			-7.102649999999926
	75.4733500000001	4.275150000000053						74.41475000000003	-100.39384999999993					52.86234999999999					66.13504999999998			20.40195			82.63684999999998	29.49565000000007	4.432950000000005		42.01765	38.38895000000002			-102.8125500000001									4.063750000000027	12.772249999999985	31.722549999999956	1.5860500000000002			-7.034350000000018
	77.52095000000008	4.46105						74.43555000000003	-100.36034999999993					53.094749999999976					66.20185000000004			20.42194999999998			82.66295000000002	29.82624999999996	4.456950000000006		42.02454999999998	38.85694999999998			-102.64855									4.095950000000016	12.968049999999948	31.756649999999922	1.6220500000000584			-7.019349999999918
	77.53045000000009	4.479950000000031						76.45305000000008	-100.34024999999997					54.34685000000002					66.22114999999997			20.87515000000002			82.99855000000002	30.173650000000066	4.479050000000029		42.03544999999997	38.875350000000026			-102.59705000000008									4.1722500000000196	12.979349999999954	32.07714999999996	1.950649999999996			-5.448949999999968
	77.55085000000008	4.654949999999985						76.86845000000005	-100.14744999999994					54.62015000000008					66.58595000000003			21.17705000000001			87.91994999999997	30.532850000000053	4.73275000000001		42.06594999999999	39.26805000000002			-102.49125000000004									4.223950000000002	12.991549999999961	32.08584999999994	1.9662500000000591			-5.4374500000000126
	77.55995000000007	4.6711500000000115						80.4067500000001	-100.13815					55.20105000000001					68.82035000000008			21.35034999999999			89.69524999999999	32.220249999999965	4.748749999999973		42.79314999999997	40.12765000000002			-102.44405000000006									4.252749999999992	13.203049999999962	32.183149999999955	1.9807500000000573			-5.42814999999996
	80.02285000000006	5.355350000000044						80.42735000000005	-100.12384999999995					60.64305000000002					68.83185000000003			21.773349999999994			90.93605000000002	32.23334999999997	4.7926499999999805		44.40904999999998	40.209949999999935			-102.43605000000002									4.263050000000021	13.432849999999917	35.99484999999993	2.2418499999999995			-5.413850000000025
	80.03295000000003	5.494450000000029						84.68805000000009	-99.91924999999992					60.65885000000003					69.77125000000001			21.783050000000003			90.95425	32.874649999999974	4.948750000000018		44.41794999999996	41.80105000000003			-102.34445000000005									4.490350000000035	13.735050000000001	36.411249999999995	2.257349999999974			-5.400949999999966
	80.04695000000004	5.721649999999954						85.0580500000001	-99.89444999999989					60.68685000000005					70.86755000000005			21.80155000000002			91.13115000000005	33.26004999999998	5.094749999999976		45.39254999999997	42.17084999999997			-102.19625000000008									4.533050000000003	14.149549999999977	38.43504999999993	2.2638500000000477			-1.9773500000000013
	80.06175000000007	6.442649999999958						88.51175	-99.88324999999998					62.802650000000085					77.73075000000006			22.93515000000002			93.60055	33.27494999999999	5.426150000000007		46.06624999999997	42.74045000000001			-102.1259500000001									4.714850000000013	14.164049999999975	38.44804999999997	2.271449999999959			-1.9726499999999305
	80.96605	6.464349999999968						88.52055000000007	-99.7893499999999					62.83744999999999					78.44105000000002			24.721450000000004			93.61024999999995	33.30944999999997	5.4456500000000005		46.07225	43.62784999999997			-101.53195000000005									4.778250000000014	14.173649999999952	38.947149999999965	2.279449999999997			-1.968849999999975
	80.97485000000006	6.5840500000000475						90.27375000000006	-99.77164999999991					62.859249999999975					78.53084999999999			24.735950000000003			94.89224999999999	34.015949999999975	5.631349999999998		46.078750000000014	43.63405			-101.52515000000005									4.789750000000026	14.667950000000019	38.997949999999946	2.706549999999993			-1.9644499999999425
	80.98805000000004	6.597549999999956						90.7038500000001	-99.65464999999995					62.876750000000015					79.46665000000007			24.760350000000017			95.53674999999998	34.032550000000015	5.830749999999966		46.088250000000016	43.640750000000025			-101.51415000000009									4.799149999999997	14.921249999999986	39.02404999999999	2.7121499999999514			-1.9603499999999485
	81.00285000000008	6.719749999999976						90.71645000000001	-99.43394999999998					63.60585000000003					79.51475000000005			25.454150000000027			95.54575	34.693250000000035	6.189750000000004		46.31545	43.64904999999999			-101.50625000000002									5.112050000000011	14.927449999999908	40.05634999999995	2.718650000000025			-1.9567499999999427
	82.70165000000009	7.402150000000006						94.2500500000001	-99.42494999999997					63.94625000000008					81.59884999999997			25.464850000000013			99.29814999999996	34.82325000000003	6.436149999999998		46.329849999999965	43.65885000000003			-101.2328500000001									5.230549999999994	14.934549999999945	42.61874999999998	2.7266500000000633			-1.9527499999999236
	84.50785000000008	8.191850000000045						96.20735000000002	-99.41744999999992					63.95785000000001					81.75025000000005			25.48014999999998			100.70704999999998	35.016250000000014	6.443250000000035		47.172950000000014	43.88244999999995			-101.21775000000002									5.298249999999996	14.946449999999913	42.694650000000024	2.732150000000047			-1.9491499999999178
	84.51695000000007	8.222150000000056						96.24115000000006	-99.38594999999998					66.06785000000002					83.94484999999997			26.165650000000028			101.08534999999995	35.036249999999995	6.832049999999981		47.20704999999998	44.133449999999925			-101.19245000000001									5.379549999999995	15.41784999999993	42.70944999999995	2.737349999999992			-1.9449499999999489
	84.57145000000003	8.304849999999988						96.7894500000001	-99.11084999999991					66.31235000000004					84.00305000000003			26.74525			101.09474999999998	35.58645000000001	6.847150000000056		47.35204999999996	44.375549999999976			-101.16345000000001									5.390050000000031	15.432950000000005	43.12894999999992	2.7452500000000555			-1.9403499999999667
	87.91695000000004	8.509149999999977						103.80225000000007	-99.02674999999999					66.99504999999999					87.27655000000004			27.294050000000027			103.08085000000005	35.89575000000002	7.052649999999971		47.366449999999986	45.709749999999985			-101.13025000000005									5.473350000000039	15.444049999999947	44.67755	3.158450000000016			-1.936050000000023
	87.92775000000006	8.761750000000006						103.88305000000003	-99.0103499999999					67.00615000000005					87.29865000000007			27.302849999999978			103.09355000000005	36.79705000000001	7.063750000000027		47.37804999999997	46.68094999999994			-100.93865000000005									5.5414499999999975	15.813949999999977	44.88874999999996	3.1734500000000025			-1.9313499999999522
	87.97755000000006	9.113950000000045						105.12885000000006	-98.87554999999998					67.01895000000002					87.32905000000005			27.82895000000002			103.12525000000005	36.80865000000006	7.076750000000061		49.505949999999984	48.024850000000015			-100.73585000000003									5.5519500000000335	16.07974999999999	44.90834999999993	3.1804499999999507			-1.9265500000000202
	106.46055000000001	9.13855000000001						105.15835000000004	-98.68904999999995					67.05405000000007					90.23784999999998			27.844249999999988			106.17105000000004	36.95505000000003	7.162649999999985		49.515150000000006	48.52864999999997			-100.35215000000005									5.592150000000004	16.09254999999996	46.179250000000025	3.187149999999974			-1.9222499999999627
	106.47895000000005	9.152450000000044						106.34575000000007	-98.21964999999989					68.15465000000006					90.74334999999996			28.510350000000017			106.17935	37.48945000000003	7.198350000000005		50.609849999999994	49.280149999999935			-100.32075000000009									5.728749999999991	16.140649999999937	46.19984999999997	3.196350000000052			-1.9176499999999805
	106.50085000000001	9.17005000000006						108.75675000000001	-98.14174999999989					68.16515000000004					90.76875000000007			32.89825000000002			106.18804999999998	37.615549999999985	7.335450000000037		50.622649999999965	50.66345000000001			-100.20725000000004									5.853250000000003	16.14874999999995	47.11865	3.208650000000034			-1.9122499999999718
	106.52115000000003	9.66745000000003						108.76235000000008	-97.97134999999992					68.17515000000003					99.36284999999998			32.90685000000002			106.19695000000002	37.62895000000003	7.35265000000004		50.63794999999999	51.55864999999994			-100.17875000000004									5.870049999999992	16.20105000000001	51.688350000000014	3.3322500000000446			-1.906849999999963
	107.0512500000001	10.069250000000011						108.78295000000003	-97.95614999999998					68.68445000000008					100.88045			33.824749999999995			106.22455000000002	37.63895000000002	7.374050000000011		50.64844999999997	51.572149999999965			-99.81185000000005									6.306550000000016	17.496849999999995	51.71105	3.362349999999992			-1.9023499999999558
	107.06415000000004	10.081750000000056						109.75145000000009	-97.92774999999995					68.70235000000002					103.30674999999997			33.85975000000002			106.23434999999995	38.967250000000035	7.3831500000000005		51.57265000000001	53.17814999999996			-99.5720500000001									6.321150000000046	17.642849999999953	53.10005000000001	3.5565500000000156			-1.896949999999947
	107.08285000000001	10.095550000000003						109.95835	-97.83494999999994					71.31545000000006					103.33384999999998			34.03654999999998			106.24395000000004	38.990549999999985	7.411050000000046		51.57894999999996	53.18534999999997			-99.4144500000001									6.330250000000035	17.697749999999928	53.11824999999999	3.573849999999993			-1.8890499999999975
	107.09135000000003	10.366949999999974						119.92565000000002	-97.75664999999992					71.35694999999998					103.34704999999997			34.67045000000002			106.25924999999995	39.13975000000005	8.188250000000039		51.794749999999965	53.19904999999994			-99.40095000000008									6.341450000000009	17.785949999999957	53.15014999999994	3.7815500000000384			-1.880549999999971
	107.11685	10.515750000000025							-97.63844999999992					72.84765000000004					103.37295000000006			36.09834999999998			109.71595000000002	40.192949999999996	8.19825000000003		51.80714999999998	53.20825000000002			-99.3836500000001									6.4182500000000005	17.894249999999943	55.76164999999992	3.993249999999989			-1.8614499999999907
	107.13015000000007	11.190349999999967							-97.59854999999993					72.86005					106.37865			36.12835000000001			110.68885	40.203750000000014	8.563650000000052		52.31594999999999	53.805650000000014			-99.3510500000001									6.440249999999992	18.580550000000017	55.78324999999995	4.001549999999952			-1.8535499999999274
	117.51295000000005	11.20105000000001							-97.51905					76.81875000000002					109.62504999999999			37.22325000000001			112.94185000000004	41.215149999999994	8.591850000000022		53.18354999999997	53.81785000000002			-98.84985000000006									6.698450000000037	18.599449999999933	60.06054999999992	4.023450000000025			-1.8412499999999454
	117.52565000000004	11.221850000000018							-97.41644999999994					76.83515					111.63824999999997			37.23755			112.97445000000005	41.995750000000044	8.609649999999988		53.19194999999996	54.09455000000003			-98.70715000000007									6.723350000000039	18.875749999999925	60.06904999999995	4.216549999999984			-1.8341500000000224
	117.53674999999998	11.934550000000058							-97.14495					77.14065000000005					113.99675000000002			37.24695000000003			112.98424999999997	42.00905	8.62945000000002		53.201449999999966	54.106649999999945			-98.69205000000011									6.737150000000042	18.89594999999997	60.07974999999999	4.228349999999978			-1.82224999999994
	117.54665	11.943049999999971							-97.12104999999997					77.92605000000003					114.03584999999998			38.38414999999998			112.99514999999997	42.02295000000004	8.749750000000063		55.05385000000001	54.257150000000024			-98.66225000000009									6.7476500000000215	18.91134999999997	60.10284999999999	4.324349999999981			-1.813949999999977
	117.55975000000001	11.974150000000009							-97.00635					77.97565000000009					114.05285000000003			38.39904999999999			114.27824999999996	42.03165000000001	8.75815		55.06524999999999	55.49185			-98.48775									6.785150000000044	19.482249999999908	60.903749999999945	4.587650000000053			-1.8055499999999256
		12.411650000000009							-96.97674999999992					83.76845000000003					114.09064999999998			38.751149999999996			114.29305	42.041150000000016	9.175050000000056		56.20224999999999	57.40364999999997			-98.42135000000007									6.8761499999999955	19.925250000000005	60.971149999999966	4.807549999999992			-1.792449999999917
		12.690249999999992							-96.68004999999994					87.28105000000005					114.12594999999999			38.868150000000014			114.30624999999998	42.74064999999996	9.194250000000011		56.21125000000001	57.410049999999956			-98.24515000000008									6.999850000000038	19.974849999999947	63.61024999999995	4.96105			-1.7829499999999143
		12.992650000000026							-96.64574999999991					87.30185000000006								39.178049999999985			114.32264999999995	43.883050000000026	9.336850000000027		56.893550000000005	60.27535			-97.8741500000001									7.070150000000012	20.00094999999999	63.62774999999999	5.027249999999981			-1.7226499999999305
		13.440950000000043							-96.62874999999997					88.53515000000004								40.26445000000001			114.34315000000004	44.17624999999998	9.36405000000002		58.21305000000001	60.28715			-97.8388500000001									7.078750000000014	20.373449999999934	65.46924999999999	5.03735000000006			-1.7134499999999662
		13.458250000000021							-96.46834999999999					88.56735000000003								40.28174999999999			117.81795	44.20304999999996	9.676150000000007		58.857249999999965	61.03565000000003			-97.32725000000005									7.278650000000027	20.469049999999925	65.55364999999995	5.053750000000036			-1.6837499999999181
		14.171749999999975							-96.37214999999992					91.34525000000008								40.296550000000025			117.83585000000005	44.91655000000003	9.72645		58.86764999999997	61.07434999999998			-97.32045000000005									7.402350000000013	20.55574999999999	66.85545000000002	5.49554999999998			-1.6566500000000133
		14.199749999999995							-96.09834999999998					91.35755000000006								41.36464999999998			117.84794999999997	45.69754999999998	9.734749999999963		59.49214999999998	61.244749999999954			-97.30935000000011									7.417450000000031	20.57854999999995	68.84584999999993	5.505250000000046			-1.634149999999977
		14.315249999999992							-96.03854999999999					91.41674999999998								41.39305000000002			117.86175000000003	45.72614999999996	9.867550000000051		59.503949999999975	61.259450000000015			-97.11905000000002									7.578450000000032	20.932450000000017	68.85545000000002	5.519949999999994			-1.6254500000000007
		14.327350000000024							-95.94834999999989					91.43725000000006								42.27605			117.87805000000003	45.76515000000006	10.043350000000032		60.695749999999975	61.27054999999996			-96.74435000000005									7.707250000000045	20.94584999999995	68.86865	5.675449999999955			-1.5794499999999516
		15.06314999999995							-95.82574999999997					92.70415000000003								42.291949999999986				46.07894999999996	10.09005000000002		60.702549999999974	61.944849999999974			-96.73505									7.71735000000001	21.692649999999958	68.87844999999993	5.683850000000007			-1.5712499999999636
		15.335550000000012							-95.74574999999993					93.49595								42.73014999999998				46.70765000000006	10.584550000000036		60.715949999999964	63.709749999999985			-96.39275000000009									7.762550000000033	21.935749999999985	71.27715	5.78755000000001			-1.5637499999999136
		16.147850000000062							-95.56364999999994					93.50684999999999								43.034249999999986				47.03785000000005	10.69984999999997		60.72165000000001	63.940849999999955			-96.37805000000003									7.903850000000034	22.321649999999977	71.29214999999999	6.513550000000009			-1.557450000000017
		16.360649999999964							-95.4732499999999					95.86784999999998								43.061649999999986				47.08114999999998	10.71995000000004		60.72724999999997	63.96354999999994			-96.36035000000004									7.946050000000014	22.52514999999994	71.30205000000001	6.520650000000046			-1.5464499999999362
		16.38835000000006							-95.39864999999998					103.04525000000001								43.08024999999998				47.09145000000001	11.121549999999957		60.73365000000001	64.70394999999996			-95.99875000000009									7.964050000000043	22.602949999999964	79.92874999999992	6.556450000000041			-1.5288499999999203
		16.968349999999987							-95.29054999999994					106.79745000000003								43.403549999999996				47.143550000000005	11.140750000000025		60.97384999999997	64.71224999999993			-95.94515000000001									8.048350000000028	22.630249999999933	80.73905000000002	6.563350000000014			-1.5095499999999902
		16.981250000000045							-95.2807499999999					106.80945000000008								43.41685000000001				47.547649999999976	11.160049999999956		60.98615000000001	64.72424999999998			-95.53525000000002									8.08665000000002	22.64784999999995	80.77884999999992	6.826050000000009			-1.4954500000000053
		17.249649999999974							-95.26364999999998					108.65005000000008								44.805150000000026				47.82815000000005	11.265549999999962		61.56344999999999	64.76594999999998			-95.10305000000005									8.349850000000004	22.90734999999995	82.04504999999995	6.837350000000015			-1.4866499999999405
		17.262249999999995							-95.10154999999997					111.49225000000001								45.32864999999998				48.20105000000001	11.311249999999973		61.66685000000001	65.33425			-95.09315000000004									8.52355	22.91504999999995	82.10444999999993	6.847750000000019			-1.4725499999999556
		18.040650000000028							-95.07814999999994					111.50385000000006								45.998249999999985				48.564050000000066	11.325050000000033		62.532550000000015	65.71415000000002			-95.08515									8.534750000000031	22.95634999999993	85.62315000000001	7.0338500000000295			-1.376449999999977
		18.145250000000033							-95.05494999999996					111.51594999999998								46.01325000000003				49.38175000000001	11.736549999999966		62.54314999999997	66.15795000000003			-95.07085000000006									8.612850000000037	23.357349999999997	86.56634999999994	7.04525000000001			-1.3329499999999825
		19.16285000000005							-94.73594999999989					111.56205								49.149249999999995				49.39814999999999	11.819950000000063		62.55554999999998	66.17214999999999			-94.97175000000004									8.768149999999991	23.671449999999936	86.58304999999996	7.193049999999971			-1.323949999999968
		19.796950000000038							-94.55024999999989					112.90494999999999								50.227149999999995				49.70394999999996	11.848950000000059		62.956950000000006	66.55864999999994			-94.65745000000004									8.952850000000012	23.68604999999991	89.04334999999992	7.20335			-1.2987499999999272
		19.82675000000006							-94.54334999999992					112.91575								50.70105000000001				50.93865000000005	11.923750000000041		62.966650000000016	66.74445000000003			-94.64395000000002									9.144450000000006	23.883749999999964	92.14044999999999	7.5788499999999885			-1.2891499999999496
		20.228250000000003							-94.37104999999997					112.93074999999999								50.73174999999998				50.96305000000007	11.975450000000023		64.69434999999999	66.76305000000002			-94.61455000000001									9.15485000000001	23.90504999999996	92.15194999999994	7.588550000000055			-1.2545499999999947
		20.41414999999995							-94.35754999999995					112.94475								50.92784999999998				50.98744999999997	12.061450000000036		64.70215000000002	69.44295			-94.22145									9.321050000000014	24.227049999999963	92.16464999999994	7.59495000000004			-1.2420499999999493
		20.42534999999998							-94.14234999999996					112.95535000000007								50.93805000000003				51.04475000000002	12.071450000000027		66.11554999999998	70.91544999999996			-94.05185000000006									9.329750000000047	24.240049999999997	95.00564999999995	7.601650000000063			-1.2237499999999955
		20.65605000000005							-94.02344999999991					112.97395000000006								51.18855000000002				51.05465000000004	12.166749999999979		66.12635	72.15314999999998			-94.02355									9.345150000000046	24.30594999999994	95.01855	7.613050000000044			-1.2097499999999854
		20.77355							-93.84264999999994					118.01075000000003								51.62975				51.27385000000004	12.450050000000033		66.19635	72.59534999999994			-94.01235000000008									9.596949999999993	24.969749999999976	97.04914999999994	7.797749999999951			-1.1764499999999316
		20.89625000000001							-93.51574999999991					118.35705000000007								51.70724999999999				51.98715000000004	12.458150000000046		69.79595	74.47304999999994			-93.96355000000005									9.869550000000004	24.983249999999998	97.07684999999992	7.807249999999954			-1.1696499999999332
		21.22595000000001							-93.42194999999992					118.38215000000002								53.50875000000002				52.42955000000006	12.465450000000033		69.83724999999998	74.49005			-93.75175000000002									9.908350000000041	25.185249999999996	97.09024999999997	7.819550000000049			-1.1403500000000122
		21.24554999999998							-93.37394999999992					118.76115000000004								53.52834999999999				52.708150000000046	12.580550000000017		71.84744999999998	74.50824999999998			-93.65265000000011									10.057549999999992	25.512749999999983	97.11884999999995	8.066050000000018			-1.110849999999914
		21.977949999999964							-93.35664999999995					118.89454999999998								54.37054999999998				52.72555	12.745850000000019		71.85994999999997	75.26485000000002			-93.49165000000005									10.195350000000019	25.52075000000002	98.43394999999998	8.077049999999986			-1.076349999999934
		22.248950000000036							-93.28824999999995													54.80894999999998				53.236150000000066	13.072549999999978		71.87394999999998	76.19794999999999			-93.44945000000007									10.221650000000011	25.679750000000013	98.45754999999997	9.241949999999974			-0.974550000000022
		23.244249999999965							-93.27714999999989													56.07355000000001				53.52245000000005	13.218950000000063		73.08494999999999	76.52035000000001			-93.18965000000003									10.28895	26.025449999999978	98.47194999999999	9.256650000000036			-0.9461499999999887
		23.819950000000063							-93.14504999999997													56.085050000000024				53.840850000000046	13.23255000000006		73.10904999999997	76.53795000000002			-93.10225000000003									10.450550000000021	26.569049999999947	98.54205000000002	9.344349999999963			-0.902849999999944
		23.831450000000018							-93.13734999999997													56.73765000000003				54.393550000000005	13.24834999999996		73.13135	77.36734999999999			-92.70685000000003									10.541950000000043	26.84775000000002	101.49095	9.353950000000054			-0.8917500000000018
		23.84884999999997							-93.12544999999989													56.966650000000016				54.66954999999996	13.311649999999986		74.00094999999999	77.37684999999999			-92.69265000000007									10.565050000000042	27.856449999999995	101.51014999999995	9.37334999999996			-0.8794500000000198
		24.23415							-93.01194999999996													57.35674999999998				54.67904999999996	13.323949999999968		74.30354999999997	77.39395000000002			-91.99685000000011									10.58465000000001	28.081249999999955	101.55374999999992	9.703650000000039			-0.8381499999999278
		24.873450000000048							-92.85044999999991													57.82075000000003				54.69735000000003	13.464749999999981		76.57594999999998	78.10995000000003			-91.56685000000004									10.925250000000005	28.548149999999964	102.34664999999995	9.725649999999973			-0.8285499999999502
		25.12175000000002							-92.7902499999999													58.297349999999994				54.999149999999986	13.476049999999987		76.58515	78.12434999999994			-91.54775000000006									10.933449999999993	28.567949999999996	102.36434999999994	9.914750000000026			-0.799350000000004
		25.67235000000005							-92.72454999999991													58.309950000000015				55.620450000000005	13.499149999999986		76.59215	78.74095			-90.97735									10.956050000000005	28.595849999999928	106.13704999999993	9.925550000000044			-0.7885499999999865
		26.82944999999995							-92.65684999999996													58.32204999999999				55.63515000000007	13.520549999999957		76.60145	79.52734999999996			-90.95945000000006									11.151049999999998	28.605249999999955	106.14904999999999	10.025449999999978			-0.7783499999999322
		26.88194999999996							-92.60464999999999													58.561649999999986				55.80465000000004	13.678549999999973		76.61935	79.54605000000004			-90.89095000000009									11.163850000000025	28.61824999999999	106.20645000000002	10.343950000000063			-0.7237499999999955
		27.39644999999996							-92.59294999999997													59.93955				56.31735000000003	13.689550000000054		76.70925	80.62524999999994			-90.85925000000009									11.529750000000035	28.939750000000004	109.23874999999998	10.35024999999996			-0.6718499999999494
		27.563049999999976							-92.5334499999999													60.89665000000002				56.385850000000005	13.988749999999982		78.21015	80.63554999999997			-90.57255000000009									11.618449999999996	29.33974999999998	109.24924999999996	10.359950000000026			-0.6629500000000235
		28.204050000000052							-92.46774999999991													63.36824999999999				56.392349999999965	14.045550000000048		78.22024999999996	80.82974999999999			-89.91615000000002									11.705750000000023	29.35814999999991	109.29314999999997	10.371150000000057			-0.6442499999999427
		28.566850000000045							-92.42284999999993													63.37885				56.407249999999976	14.324150000000031		78.22985	80.99405000000002			-89.40565000000004									11.716750000000047	29.486850000000004	109.86174999999992	10.390750000000025			-0.5738499999999931
		28.580850000000055							-92.37774999999999													64.71334999999999				56.59755000000007	14.559750000000008		78.23865	82.35735			-89.17845									11.824150000000031	29.502449999999953	109.87865	11.300250000000005			-0.5613499999999476
		28.650250000000028							-92.36104999999998													64.83544999999998				56.92165	14.748050000000035		78.59724999999997	82.36505			-89.16315000000009									11.982450000000028	29.52144999999996	109.89935000000003	11.531349999999975			-0.5548499999999876
		28.65975000000003							-92.33784999999989													65.28115000000003				57.07355000000007	14.979550000000017		78.61304999999999	82.38045			-88.35245000000009									12.291350000000023	29.629249999999956	111.93234999999993	11.771449999999959			-0.5469499999999243
		28.96225000000004							-92.27434999999991													65.31774999999999				57.30365000000006	15.02875000000006		79.10485	84.38755000000003			-88.34365000000003									12.302549999999997	29.826549999999997	114.43044999999995	11.877849999999967			-0.5290499999999838
		28.97244999999998							-92.26394999999991													67.17935				57.31745000000001	15.356250000000045		79.47525000000002	84.87095			-88.33055000000002									12.31895000000003	30.04054999999994	118.58264999999994	11.891449999999963			-0.50324999999998
		28.98434999999995							-92.18904999999995													67.73194999999998				57.41985	15.416249999999991		80.92205000000001	85.22545000000002			-88.2894500000001									12.573950000000025	30.144349999999918	118.59415000000001	12.539449999999988			-0.49214999999992415
		29.391550000000052							-92.13334999999995													67.94125000000003				58.00165000000004	15.425849999999969		81.73235	85.23484999999994			-87.94355000000007									12.583450000000028	30.55714999999998	118.62574999999993	12.596149999999966			-0.48374999999998636
		29.650150000000053							-92.09924999999998													67.94995				58.54185000000007	15.76234999999997		81.74534999999997	85.51845000000003			-87.78975000000003									12.627049999999997	30.56734999999992	118.64514999999994	12.604150000000004			-0.40374999999994543
		30.043049999999994							-92.0674499999999													68.47154999999998				58.650949999999966	15.803650000000061		81.75754999999998	85.73325			-87.72035000000005									12.63915000000003	31.23944999999992	119.70294999999999	12.630449999999996			-0.358449999999948
		30.67775000000006							-91.98974999999996													68.48935				59.022050000000036	15.869350000000054		81.77125000000001	86.03724999999997			-87.71185000000003									12.65315000000004	31.578750000000014		12.969650000000001			-0.2687499999999545
		30.92145000000005							-91.77514999999994													69.58415000000002				59.18674999999996	15.880250000000046		81.78195	86.05075			-87.05045000000007									12.767150000000015	31.601949999999988		12.978449999999953			-0.20335000000000036
		30.94315000000006							-91.75704999999994													69.71744999999999				59.20074999999997	16.096750000000043		84.50545	86.06615			-86.53475000000003									12.907150000000001	31.618150000000014		12.985950000000003			-0.1725500000000011
		31.164949999999976							-91.7431499999999													70.19004999999999				60.46945000000005	16.103250000000003		84.51585	86.07634999999993			-86.04095000000007									12.920450000000017	31.630249999999933		12.99414999999999			-0.1665499999999156
		31.385149999999953							-91.58844999999997													70.22305				61.89485000000002	16.11194999999998		84.53404999999998	86.15355			-84.65385000000003									13.006950000000018	31.642949999999928		13.363249999999994			-0.1561500000000251
		32.550050000000056							-91.58155													70.29825				61.91305	16.33585000000005		86.26425	86.70375000000001			-84.63745000000006									13.04245000000003	31.69074999999998		13.383950000000027			-0.14945000000000164
		33.06254999999999							-91.5375499999999													71.13555000000002				62.38605000000007	16.349550000000022		87.62354999999997	87.04395			-84.59195									13.05015000000003	32.471149999999966		13.401650000000018			-0.1402499999999236
		33.74085000000002							-91.37394999999992													71.53385000000003				62.94385	16.366049999999973		87.63324999999998	87.53845000000001			-84.57015000000001									13.226249999999993	32.485349999999926		13.829449999999952			-0.11144999999999072
		33.75864999999999							-91.36794999999995													71.57065				63.98194999999998	16.504850000000033		88.78114999999997	87.72844999999995			-84.38585									13.289450000000045	33.829849999999965		14.251949999999965			-0.10524999999995543
		33.776250000000005							-91.35654999999997													73.23604999999998				64.00284999999997	16.532749999999965		88.89445	89.03364999999997			-84.30415000000005									13.334450000000004	34.05424999999991		14.259050000000002			-0.07484999999996944
		33.80505000000005							-91.25044999999989													73.82015000000001				64.02355	16.540250000000015		88.91174999999998	89.90224999999998			-84.19625000000008									13.457050000000038	34.338250000000016		14.26585			-0.01744999999993979
		33.84005000000002							-91.17374999999993													74.76135				64.75035000000003	16.814250000000015		90.38074999999998	93.39525000000003			-84.1893500000001									13.471550000000036	35.31144999999992		14.278249999999957			0.28235000000006494
		34.01525000000004							-90.93674999999996													75.12054999999998				65.62414999999999	16.918949999999995		90.39824999999996	93.58965			-84.17065000000002									13.783749999999998	35.32314999999994		15.14715000000001			0.5846500000000106
		34.49845000000005							-90.63954999999999													77.66315000000003				65.95965000000001	17.040950000000066		91.03924999999998	96.54804999999999			-83.90195000000006									13.900450000000035	35.97924999999998		15.434650000000033			0.5905500000000075
		34.52285000000006							-90.4827499999999													77.97095000000002				66.71074999999996	17.363050000000044		91.52145000000002	97.95564999999999			-83.34015000000011									14.092450000000042	36.919149999999945		15.44965000000002			0.5991500000000087
		34.681749999999965							-90.29314999999997													77.99725000000001				66.72604999999999	17.73345000000006		92.95425	98.23334999999997			-83.11695000000009									14.103350000000034	37.32414999999992		17.02144999999996			0.6150499999999965
		34.92714999999998							-90.05264999999997													78.01145000000002				67.85905000000002	17.830150000000003		92.96774999999997	100.27514999999994			-83.10775000000001									14.229250000000036	37.476549999999975		17.77464999999995			0.8221500000000788
		36.32524999999998							-90.02734999999996													79.02454999999998				67.87525000000005	17.84884999999997		92.97834999999998	100.28944999999999			-82.87205000000006									14.370150000000024	37.49225000000001		17.787249999999972			0.8606500000000779
		37.65644999999995							-89.9750499999999													80.55015000000003				67.88755000000003	17.91655000000003		94.47715	100.29925000000003			-82.42665000000011									14.383849999999995	37.93904999999995		17.795749999999998			1.0058500000000095
		37.67065000000002							-89.84174999999993													80.61124999999998				67.89904999999999	17.928350000000023		95.53965	100.91314999999997			-81.83105									14.69565	38.90305000000001		17.816550000000007			1.020050000000083
		37.71765000000005							-89.83194999999989													81.06045				67.91444999999999	18.423350000000028		96.62254999999999	101.93115			-81.61895000000004									14.704450000000008	39.68254999999999		17.825150000000008			1.032950000000028
		38.04944999999998							-89.77265													82.40875				68.30325000000005	18.432750000000055		96.64234999999996	101.94145000000003			-80.63835000000006									14.943050000000028	39.69934999999998		18.002650000000017			1.0462499999999864
		38.38504999999998							-89.76164999999992													82.42194999999998				68.31354999999996	18.910949999999957		97.04764999999998	101.97564999999997			-80.60175000000004									14.954450000000008	39.72154999999998		18.019450000000006			1.2726499999999987
		39.085050000000024							-89.75294999999994													83.43324999999999				69.43735000000004	18.920150000000035		97.05685	103.06934999999999			-80.58895000000007									15.290050000000008	40.11095		18.037149999999997			1.280550000000062
		39.31865000000005							-89.69734999999991													83.99015000000003				69.74694999999997	18.935050000000047		97.91005000000001	103.07685000000004			-79.5838500000001									15.74735000000004	40.45555000000002		18.326450000000023			1.2984500000000025
		39.51215000000002							-89.65654999999992													84.00565				70.38405	18.953550000000064		97.95724999999999	103.08515			-79.54555000000005									15.76015000000001	40.67845		18.339849999999956			1.3975500000000238
		39.52144999999996							-89.64585													84.01974999999999				70.39395000000002	18.96995000000004		97.96855	105.69605000000001			-78.61335000000008									15.769150000000025	41.05874999999992		18.977250000000026			1.42775000000006
		39.91954999999996							-89.53224999999998													84.16935000000001				70.41385000000002	19.310950000000048		97.97994999999997	106.09764999999993			-78.2056500000001									15.780650000000037	41.08285000000001		18.98644999999999			1.5619500000000244
		39.930349999999976							-89.35294999999996													84.89884999999998				70.95884999999998	19.457850000000008		97.99025	106.10704999999996			-77.60945000000004									15.997749999999996	41.53424999999993		18.996549999999957			1.5686500000000478
		40.42865000000006							-89.33494999999994													84.91115000000002				71.42285000000004	19.599249999999984		98.00635	106.14345000000003			-76.99495000000002									16.242350000000044	42.125850000000014		19.00725			1.5760500000000093
		40.44304999999997							-89.22224999999992													84.92155000000002				71.45185000000004	19.61405000000002		98.01245	106.16354999999999			-76.98595									16.547050000000013	42.14134999999999		19.406450000000063			1.5844500000000608
		40.873050000000035							-89.1394499999999													84.93355000000003				73.12215000000003	19.624950000000013		99.36234999999999	107.78125			-76.96665000000007									16.553950000000043	42.22735		19.41935000000001			1.5945500000000266
		40.88054999999997							-89.04094999999995													84.95405				74.25905	20.312350000000038		99.37194999999997	107.79374999999993			-76.9556500000001									16.56925000000001	42.299549999999954		20.596649999999954			1.6359499999999798
		40.88784999999996							-88.89504999999997													87.75135				74.60294999999996	20.83185000000003		99.43045000000001	108.69024999999999			-75.85845000000006									16.604450000000043	42.32164999999998		20.605950000000007			1.662649999999985
		40.89895000000001							-88.84244999999999													87.77125000000001				74.81795	20.84375		100.04984999999999	111.26324999999997			-75.45735000000002									16.69685000000004	42.32994999999994		20.615350000000035			1.6682500000000573
		41.13495							-88.56664999999998													87.78084999999999				75.86205000000007	20.915050000000065		102.60345000000001	111.27014999999994			-74.40815000000009									17.001850000000047	43.35185000000001		20.625049999999987			1.7882500000000618
		41.23905000000002							-88.42834999999991													87.96775000000002				76.30525	21.336750000000052		103.98145	111.28084999999999			-74.19445000000007									17.293350000000032	43.36685		22.144450000000006			1.79525000000001
		41.463550000000055							-88.30544999999995													90.48675000000003				77.48284999999998	21.539449999999988		104.73154999999997	112.77895000000001			-74.16675000000009									17.683750000000032	43.388349999999946		22.170349999999985			2.0991500000000087
		42.26745000000005							-88.25094999999999													91.01285000000001				78.59604999999999	21.70074999999997		104.74694999999997	112.78944999999999			-74.15205000000003									17.721249999999998	43.79615000000001		22.212350000000015			2.109450000000038
		42.31325000000004							-88.10324999999989													91.02125000000001				79.12045	21.71085000000005		104.76044999999999	112.79944999999998			-74.13915000000009									17.823750000000018	43.80824999999993		22.772749999999974			2.1247500000000628
		42.42274999999995							-88.00384999999994													92.94324999999998				79.64845000000003	21.720649999999978		104.76785000000001	113.31454999999994			-74.13065000000006									17.96735000000001	43.81944999999996		23.22225000000003			2.215750000000071
		42.667350000000056							-87.55574999999999													93.02255000000002				80.89075000000003	21.731049999999982		104.96794999999997	113.32674999999995			-72.20745000000011									18.026550000000043	44.539249999999925		25.144649999999956			2.2254500000000235
		42.86505							-87.53464999999994													93.04295000000002				81.62874999999997	21.748450000000048		104.97755000000001	113.33754999999996			-72.0634500000001									18.162650000000042	44.957449999999994		25.15065000000004			2.2336500000000115
		42.96365000000003							-87.38524999999993													93.50395000000003				82.22825	21.762749999999983		107.88385	113.95454999999993			-71.04545000000007									18.454150000000027	44.972350000000006		25.156450000000063			2.2440500000000156
		43.05214999999998							-87.3681499999999													93.52654999999999				82.92755	21.77385000000004		107.89434999999997	113.96254999999996			-69.9076500000001									18.50935000000004	44.991949999999974		25.17745000000002			2.3223500000000286
		43.07294999999999							-87.2834499999999													97.32405				82.93835000000001	21.807950000000005		108.04134999999997	115.67624999999998			-69.86875000000009									18.81355000000002	45.00364999999999		25.192750000000046			2.3293499999999767
		43.78295000000003							-87.27644999999995													97.33825000000002				84.71285	22.081950000000006		108.42174999999997	116.31825000000003			-69.85665000000006									18.947150000000022	45.01535000000001		25.266449999999963			2.5979500000000826
		43.79155000000003							-87.26824999999997													97.34965				84.88805000000002	22.29525000000001		108.43284999999997	116.32884999999999			-69.43025									18.975850000000037	45.104049999999916		26.48165000000006			2.6062500000000455
		44.51144999999997							-87.2345499999999													97.39454999999998				85.19775000000004	22.301450000000045		109.27074999999996	118.46505000000002			-69.0435500000001									18.985550000000046	45.11494999999991		26.57465000000002			2.632249999999999
		44.56595000000004							-87.1140499999999													97.40424999999999				85.59965	22.311649999999986		109.28035	118.47405000000003			-68.51155000000006									19.252650000000017	45.358049999999935		27.389049999999997			2.659850000000006
		44.667850000000044							-87.00704999999994													97.42975000000001				86.56534999999997	22.33045000000004		110.42045000000002				-68.19285000000002									19.28615000000002	45.50934999999993		28.012550000000033			2.8624500000000808
		44.92825000000005							-86.90724999999998													98.04714999999999				87.61675000000002	22.879350000000045		110.47755000000001				-67.64155000000005									19.459050000000047	46.55824999999993		28.02464999999995			2.874050000000011
		44.943449999999984							-86.68954999999994													99.32204999999999				87.62885000000006	22.90065000000004		111.08654999999999				-67.15665000000001									19.65255000000002	46.79654999999991		28.15504999999996			2.8865500000000566
		45.11244999999997							-86.52564999999993													100.51695000000001				87.66544999999996	23.099749999999972		112.25025				-67.14535000000001									19.661050000000046	47.22334999999998		29.090850000000046			2.956549999999993
		45.55205000000001							-86.50964999999997													100.55135000000001				87.84535000000005	23.343250000000012		112.30484999999999				-65.93985000000009									19.677549999999997	47.25675000000001		29.10355000000004			3.044650000000047
		46.10694999999998							-86.34424999999999													100.58015				89.92685000000006	23.362750000000005		115.52474999999998				-65.91685000000007									19.990949999999998	47.407749999999965		29.123550000000023			3.1641500000000633
		46.129350000000045							-86.3328499999999													100.61085000000003				90.23644999999999	23.395549999999957		116.38844999999998				-65.90535									20.088850000000036	47.41485		29.138450000000034			3.1712499999999864
		46.144750000000045							-86.32134999999994													103.88125000000002				91.26965000000007	23.515449999999987		116.40415000000002				-65.86185									20.12344999999999	47.42565000000002		29.340749999999957			3.178949999999986
		46.18055000000004							-86.31174999999996													104.18335000000002				91.82894999999996	23.641650000000027		118.87595000000005				-65.51485000000002									20.68594999999999	47.465149999999994		29.352750000000015			3.1868500000000495
		46.194650000000024							-86.29644999999994													104.19575000000003				95.83535000000006	23.650250000000028		118.96745000000004				-64.54965000000004									20.718950000000007	47.50794999999994		29.362949999999955			3.1961499999999887
		46.615549999999985							-86.28274999999996													104.66125				96.59725000000003	23.716850000000022		119.38344999999998				-64.49525000000006									21.07755000000003	47.523649999999975		30.94614999999999			3.214550000000031
		46.62495000000001							-86.14954999999998													104.68585000000002				98.91335000000004	23.95474999999999						-64.28185000000008									21.088250000000016	48.15104999999994		30.95564999999999			3.2218500000000176
		46.66915000000006							-86.07444999999996													104.71064999999999				99.22355000000005	23.96135000000004						-60.61865									21.097050000000024	48.16154999999992		30.970249999999965			3.319050000000061
		46.90084999999999							-86.06254999999999													105.81115				99.24455	24.245649999999955						-60.60525000000007									21.116649999999993	48.85095000000001		30.979649999999992			3.470649999999978
		46.99305000000004							-85.99114999999995													105.82105000000001				99.27684999999997	24.355950000000007						-59.676250000000095									21.12835000000001	49.13874999999996		31.14575000000002			3.561450000000036
		47.62895000000003							-85.8722499999999													105.83345000000003				101.46645000000001	24.363849999999957						-59.389650000000074									21.14345000000003	49.154949999999985		31.162950000000023			3.568950000000086
		47.87864999999999							-85.4759499999999													106.27055000000001				102.04894999999999	24.72154999999998						-59.377750000000106									21.594550000000027	49.533950000000004		31.72645			3.63594999999998
		47.991949999999974							-85.34904999999992													106.28854999999999				102.56825000000003	25.173250000000053						-58.91485									21.623050000000035	50.20704999999998		31.734350000000063			3.652249999999981
		48.667850000000044							-85.28824999999995													106.31465000000003				102.80145000000005	25.390150000000062						-58.89585000000011									22.035750000000007	50.213649999999916		32.86234999999999			3.67005000000006
		48.91075000000001							-85.2490499999999													107.33945				103.02475000000004	25.402150000000006						-58.53915000000006									22.094449999999995	50.24064999999996		32.87424999999996			3.6875499999999874
		48.924049999999966							-85.20824999999991													107.35034999999999				104.16515000000004	25.43285000000003						-58.51655000000005									22.103650000000016	50.54744999999991		33.18735000000004			3.762950000000046
		49.47575000000006							-85.18764999999996													107.38375000000002				104.18185000000005	25.44105000000002						-58.494150000000104									22.111850000000004	50.708349999999996		33.19524999999999			3.8334500000000844
		49.54364999999996							-85.07644999999991													108.31445000000002				104.39015000000006	25.448150000000055						-57.055650000000014									22.35635000000002	50.85084999999992		33.22524999999996			4.067750000000046
		49.55455000000006							-84.87344999999993													108.33204999999998				104.74535000000003	25.456649999999968						-57.04575									22.401749999999993	52.44584999999995		34.421550000000025			4.073650000000043
		49.562850000000026							-84.8373499999999													108.59325000000001				105.11675000000002	25.46905000000004						-57.026050000000055									22.50675000000001	52.46854999999994		35.121849999999995			4.083250000000021
		49.74935000000005							-84.83104999999989													108.62245000000001				106.25964999999997	25.48675000000003						-57.002750000000106									22.59385000000003	52.49675000000002		35.13745000000006			4.2739500000000135
		49.807750000000055							-84.77344999999991													108.97545000000002				106.26985000000002	26.164250000000038						-56.974950000000035									23.035349999999994	52.82404999999994		36.77234999999996			4.281850000000077
		50.14155000000005							-84.76054999999997													109.82004999999998				107.08195	26.175449999999955						-55.76135000000011									23.599350000000015	53.317249999999945		38.06254999999999			4.295349999999985
		50.38265000000001							-84.6539499999999													110.91885000000002				107.88335000000006	26.361549999999966						-55.74675000000002									23.713450000000023	53.34214999999995		38.484950000000026			4.303850000000011
		50.40824999999995							-84.64604999999995													111.29385000000002				107.89425000000006	26.58974999999998						-55.68945000000008									23.72475000000003	53.35844999999995		38.49384999999995			4.309849999999983
		50.84805000000006							-84.58834999999999													111.31245000000001				107.91565000000003	27.052249999999958						-55.19475									23.745049999999992	53.567949999999996		39.38625000000002			4.381050000000073
		50.89954999999998							-84.57524999999998													111.32405				108.82875000000001	27.08484999999996						-53.82355000000007									23.813850000000002	53.58134999999993		42.26535000000001			4.388450000000034
		51.144750000000045							-84.40904999999998													113.24195000000003				109.49964999999997	27.429750000000013						-53.3587500000001									24.24705	55.874649999999974		42.281349999999975			4.4689500000000635
		51.86035000000004							-84.31044999999995													113.26595000000003				109.52674999999999	27.436649999999986						-53.343450000000075									24.265150000000006	56.19664999999998		42.31045000000006			4.474050000000034
		52.111850000000004							-84.28404999999998													113.27974999999998				113.48895000000005	27.581750000000056						-53.290950000000066									24.28325000000001	56.20984999999996		42.32204999999999			4.480050000000006
		52.119550000000004							-83.81404999999995													113.45305000000002				113.49914999999999	27.58884999999998						-53.26475000000005									24.30095	57.13454999999999		43.57204999999999			4.486949999999979
		52.12765000000002							-83.78904999999997													114.85845				113.52175	27.60665000000006						-49.681850000000054									24.469850000000008	57.14664999999991		43.582449999999994			4.494250000000079
		52.14274999999998							-83.68874999999991													114.86984999999999				115.34105	27.620250000000055						-49.55605000000003									24.540250000000015	58.40274999999997		43.80385000000001			4.570550000000026
		52.39954999999998							-83.62724999999989													114.89044999999999				115.49115000000006	27.68195000000003						-48.51805000000002									24.54725000000002	58.414049999999975		43.83605			4.612450000000081
		52.95444999999995							-83.55694999999992													115.07175000000001				115.82475	28.115750000000048						-48.50885000000005									24.559349999999995	58.743549999999914		44.058250000000044			4.830350000000067
		53.11405000000002							-83.54844999999989													115.16084999999998				116.08605	28.122550000000047						-48.47375000000011									24.779150000000016	59.970950000000016		44.246849999999995			4.836750000000052
		53.51694999999995							-83.46654999999998													115.17014999999998				116.41575	28.129350000000045						-48.45005000000003									25.074749999999995	59.98194999999998		44.298850000000016			4.845450000000028
		53.55965000000003							-83.44524999999999													115.17885000000001				117.73384999999996	28.20595000000003						-48.17545000000007									25.091350000000034	60.011949999999956		44.31015000000002			4.932650000000081
		53.96815000000004							-83.38804999999991													115.21895				117.97524999999996	28.76495						-46.59875000000011									25.103850000000023	60.11685		45.35474999999997			4.94315000000006
		53.98305000000005							-83.36464999999998													115.24445000000003				118.55314999999996	28.90375000000006						-46.4742500000001									25.350450000000023	61.74135000000001		49.16944999999998			4.976650000000063
		54.87594999999999							-83.27774999999997													115.25715000000002				119.35485000000006	29.212549999999965						-46.31625000000008									25.47874999999999	62.75914999999998		49.18505000000005			5.135650000000055
		54.89134999999999							-83.25455													115.89245				119.37964999999997	29.55015000000003						-46.16985									25.609350000000006	63.362750000000005		49.45595000000003			5.145650000000046
		55.03044999999997							-83.2209499999999													115.91345000000001				119.39385000000004	30.09164999999996						-46.05225000000007									25.62145000000004	64.16935000000001		49.47035000000005			5.162450000000035
		55.846649999999954							-83.21184999999991													119.67265000000003				119.64115000000004	30.103349999999978						-44.52645000000007									25.644949999999994	64.35444999999993		49.90935000000002			5.356449999999995
		55.86114999999995							-82.81594999999993																		30.44735000000003						-39.79225000000008									26.17115000000001	64.36284999999998		50.23834999999997			5.363249999999994
		55.90054999999995							-82.60074999999995																		30.464050000000043						-38.12135000000001									26.212450000000047	64.57434999999998		50.25745000000006			5.372150000000033
		56.00154999999995							-82.45304999999996																		30.613249999999994						-38.1010500000001									26.423050000000046	65.35114999999996		50.27094999999997			5.5245499999999765
		56.24414999999999							-82.40334999999993																		30.62824999999998						-38.08035000000007									26.504050000000007	65.47214999999994		50.57405000000006			5.541050000000041
		56.94315000000006							-82.3459499999999																		30.98135000000002						-37.58045000000004									26.986850000000004	65.48714999999993		50.57974999999999			5.556550000000016
		57.33765000000005							-82.32994999999994																		31.253150000000005						-35.10945000000004									27.068250000000035	66.36194999999998		51.706249999999955			5.574349999999981
		57.63284999999996							-82.29874999999993																		31.270650000000046						-35.0856500000001									27.117150000000038	67.08484999999996		51.71294999999998			5.590050000000019
		57.658750000000055							-82.07624999999996																		31.960249999999974						-35.064050000000066									27.125050000000044	67.58404999999993		51.71984999999995			5.875250000000051
		58.58865000000003							-81.80094999999994																		31.966549999999984						-33.415950000000066									27.13345000000004	67.60494999999992		51.72815000000003			5.881250000000023
		58.956050000000005							-81.76114999999993																		31.99765000000002						-33.09165000000007									27.558550000000025	67.62384999999995		52.07605000000001			5.893750000000068
		59.49635000000001							-81.61714999999992																		32.04105000000004						-33.056550000000016									27.581549999999993	68.05594999999994		52.084749999999985			5.901450000000068
		59.991449999999986							-81.46344999999997																		32.390750000000025						-33.04875000000004									27.59495000000004	68.75324999999998		52.09395000000006			5.907750000000078
		60.00345000000004							-81.45234999999991																		32.57995000000005						-33.038850000000025									27.61805000000004	68.78274999999996		52.68025			6.0403499999999894
		60.07434999999998							-81.32924999999989																		32.692049999999995						-33.01525000000004									27.809450000000027	69.72024999999996		54.12895000000003			6.052050000000008
		61.08005000000003							-80.97964999999999																		32.70195000000001						-33.00445000000002									28.213750000000005	70.19115		54.51115000000004			6.212650000000053
		61.442949999999996							-80.78494999999998																		32.71574999999996						-32.97225000000003									28.24245000000002	70.79554999999993		54.51954999999998			6.21855000000005
		62.60755000000006							-80.7635499999999																		33.01795000000004						-28.513250000000085									28.509650000000022	70.91025000000002		55.47064999999998			6.23885000000007
		62.62265000000002							-80.75064999999995																		33.25045						-27.439750000000004									28.664150000000006	70.92084999999997		56.166450000000054			6.249450000000024
		63.67624999999998							-80.6489499999999																		33.88594999999998						-27.42655000000002									28.873950000000036	71.59384999999997		57.392150000000015			6.26075000000003
		64.96235000000001							-80.63114999999993																		34.25675000000001						-27.386350000000107									28.88605000000001	72.01995		58.03854999999999			6.266250000000014
		65.34424999999999							-80.61034999999993																		34.26845000000003						-26.46295000000009									29.158950000000004	72.03024999999991		58.04835000000003			6.282950000000028
		66.37424999999996							-80.40994999999998																		34.27824999999996						-24.86685									29.16885000000002	72.03805		58.069150000000036			6.336350000000039
		66.39874999999995							-80.39634999999998																		34.500650000000064						-24.74705000000006									29.187749999999994	72.04914999999994		58.08304999999996			6.422050000000013
		67.40755000000001							-80.34394999999995																		34.516250000000014						-24.689950000000067									29.235550000000046	72.46774999999991		58.092750000000024			6.496449999999982
		67.87964999999997							-80.14334999999994																		35.06995000000006						-22.12155000000007									29.57405	73.18764999999996		58.44375000000002			6.626950000000079
		68.80935							-80.1258499999999																		35.09215000000006						-22.107650000000035									29.95685000000003	73.37254999999993		58.464650000000006			6.634149999999977
		69.81394999999998							-80.09764999999993																		35.23275000000001						-21.6404500000001									30.272250000000042	73.40625		58.78555000000006			6.64224999999999
		70.70484999999996							-80.0905499999999																		35.24504999999999						-19.300350000000094									30.880550000000028	74.51514999999995		58.79325000000006			6.654550000000086
		70.71375							-80.01874999999995																		35.25125000000003						-19.2269500000001									30.893850000000043	74.52974999999992		58.80034999999998			6.716150000000084
		70.72434999999996							-79.73734999999999																		35.260850000000005						-18.002350000000092									31.199850000000026	74.54075		59.48595			6.724050000000034
		70.73365000000001							-79.65854999999999																		35.27634999999998						-15.432750000000055									31.36895000000004	75.35604999999998		59.49365			6.730950000000007
		71.08614999999998							-79.64264999999989																		35.598550000000046						-15.418050000000108									31.48675000000003	75.67914999999994		59.502250000000004			6.738050000000044
		72.57505000000003							-79.62614999999994																		35.61575000000005						-14.964750000000095									31.678650000000005	75.72164999999995		60.482849999999985			6.745450000000005
		72.59265000000005							-79.43394999999998																		36.29804999999999						-14.910750000000007									31.694050000000004	76.28994999999998		60.49165000000005			7.055650000000014
		72.83804999999995							-79.41474999999991																		36.39345000000003						-13.67165									31.710050000000024	76.30674999999997		60.50125000000003			7.081549999999993
		72.93664999999999							-79.35055																		36.50615000000005						-13.610550000000103									32.41695000000004	76.35134999999991		61.06505000000004			7.092750000000024
		73.00604999999996							-79.34394999999995																		36.528549999999996						-13.585250000000087									32.574749999999995	76.69814999999994		61.07384999999999			7.113350000000082
		73.36194999999998							-79.33624999999995																		36.95304999999996						-13.224550000000022									32.65065000000004	76.84095000000002		61.59344999999996			7.223150000000032
		73.69804999999997							-79.31134999999995																		37.30904999999996						-13.021150000000034									32.81305000000003	77.57204999999999		61.73485000000005			7.2336500000000115
		75.27115000000003							-79.2766499999999																		37.80725000000007						-12.091850000000022									34.06755000000004	77.97744999999998		63.24014999999997			7.244649999999979
		75.38665000000003							-79.25545																		37.85095000000001						-10.721550000000093									34.083650000000034	78.22834999999998		63.24905000000001			7.331750000000056
		75.57875000000001							-79.24544999999989																		37.941749999999956						-10.673250000000053									34.14305000000002	78.24135000000001		63.25604999999996			7.339050000000043
		77.14305000000002							-79.07074999999998																		37.951850000000036						-9.484550000000013									34.58285000000001	78.25694999999996		63.26655000000005			7.345850000000041
		77.61895000000004							-78.92874999999992																		37.97055						-9.44565									34.59465	79.52395000000001		63.276250000000005			7.354750000000081
		78.39175							-78.89694999999995																		38.046249999999986						-8.254950000000008									34.63325000000003	83.90035		64.77734999999996			7.511750000000006
		79.81065000000001							-78.77724999999998																		38.494550000000004						-5.8224500000000035									34.64525000000003	83.91424999999992		64.82235000000003			7.518350000000055
		80.11485000000005							-78.73554999999999																		38.50184999999999						-5.809950000000072									34.92375000000004	83.92504999999994		64.82894999999996			7.524850000000015
		80.12715000000003							-78.72064999999998																		38.511949999999956						-4.987950000000069									35.10955000000001	86.14224999999999		64.83765000000005			7.543350000000032
		80.14695000000006							-78.5529499999999																		38.52324999999996						-4.798250000000053									35.25975	86.15895		65.48424999999997			7.61385000000007
		80.17674999999997							-78.4655499999999																		38.53825000000006						-2.3626500000000306									35.623050000000035	86.17364999999995		67.08545000000004			7.622749999999996
		81.43084999999996							-78.38104999999996																		38.56484999999998						-1.9846500000001015									35.63005000000004	86.48865		67.09305000000006			7.6512500000000045
		81.54305							-78.20564999999999																		38.57794999999999						-1.9808500000000322									35.637850000000014	87.10694999999998		67.74154999999996			7.659750000000031
		81.56815000000006							-78.19274999999993																		38.59895000000006						-1.9767500000000382									35.72534999999999	87.12444999999991		68.05584999999996			7.715149999999994
		81.57984999999996							-78.13514999999995																		38.625650000000064						-1.9732500000000073									35.73625000000004	87.97285		68.06325000000004			7.861250000000041
		82.27054999999996							-78.02924999999993																		38.90255000000002						-1.9693500000000768									36.35485	88.58714999999995		68.78724999999997			8.007249999999999
		82.64314999999999							-77.96664999999996																		39.18074999999999						-1.9653500000000577									36.367350000000044	88.61444999999992		68.79485			8.016150000000039
		83.60384999999997							-77.88034999999991																		39.58114999999998						-1.9612500000000637									36.71915000000001	88.86484999999993		68.80394999999999			8.189849999999979
		84.64855							-77.86864999999989																		39.59024999999997						-1.9572500000000446									36.76335	88.90194999999994		68.82635000000005			8.196750000000065
		84.66004999999996							-77.85944999999992																		39.66944999999998						-1.9531500000000506									36.78275000000002	89.37164999999993		69.62025000000006			8.22014999999999
		84.67994999999996							-77.79564999999991																		39.67994999999996						-1.9484500000000935									37.129549999999995	89.62234999999998		69.62805000000003			8.226850000000013
		84.69045000000006							-77.60194999999999																		39.70875000000001						-1.9438499999999976									37.819150000000036	90.44404999999995		69.63774999999998			8.236650000000054
		85.28285000000005							-77.58724999999993																		39.716350000000034						-1.9385500000000775									38.312250000000006	90.47754999999995		69.64665000000002			8.360149999999976
		86.38305000000003							-77.52784999999994																		39.85794999999996						-1.9339500000000953									38.46815000000004	90.90464999999995		71.38544999999999			8.365650000000073
		86.94214999999997							-77.35424999999998																		40.00725						-1.9292500000000246									38.48295000000002	91.49234999999999		71.41084999999998			8.374149999999986
		88.53335000000004							-77.32574999999997																		40.657350000000065						-1.9229500000000144									38.93715000000003	91.60224999999991		72.95725000000004			8.381849999999986
		90.16465000000005							-77.31474999999989																		40.697149999999965						-1.9166500000000042									39.159850000000006	91.61194999999998		72.96625000000006			8.389350000000036
		90.17304999999999							-76.86304999999993																		40.93754999999999						-1.9111500000000206									39.38395000000003	93.31224999999995		75.02435000000003			8.447549999999978
		90.17984999999999							-76.84724999999992																		41.400949999999966						-1.9033500000000458									39.749750000000006	93.34465		75.03774999999996			8.458250000000021
		90.18894999999998							-76.59694999999999																		41.480249999999955						-1.8981500000001006									40.10635000000002	93.73104999999998		77.57264999999995			8.551649999999995
		90.20614999999998							-76.57954999999993																		41.50514999999996						-1.8900500000000875									40.38345000000004	93.75554999999997		77.95794999999998			8.727750000000015
		90.32484999999997							-76.54124999999999																		41.77895000000001						-1.883450000000039									40.39455000000004	93.76524999999992		77.96654999999998			8.820749999999975
		90.56214999999997							-76.47914999999989																		41.880449999999996						-1.8727499999999964									40.40835000000004	94.94254999999998		77.99014999999997			9.029750000000035
		91.00175000000002							-76.46984999999995																		42.23445000000004						-1.8581500000000233									40.85235	94.95584999999994		78.00284999999997			9.036450000000059
		91.01715000000002							-76.44914999999992																		42.54485						-1.8507500000000618									40.89915000000002	95.94515000000001		78.94425000000001			9.300850000000082
		91.81764999999996							-76.43494999999996																		42.89745000000005						-1.838350000000105									41.49105000000003	97.05854999999997		78.96235000000001			9.309550000000058
		93.08005000000003							-76.31474999999989																		43.039049999999975						-1.8317500000000564									41.79875000000004	97.07674999999995		78.98884999999996			9.31695000000002
		93.09635000000003							-76.17755																		43.05325000000005						-1.8187500000000227									41.80815000000001	97.69704999999999		80.35434999999995			9.330550000000017
		93.11575000000005							-76.16454999999996																		43.07725000000005						-1.8102499999999964									41.94905	97.86955		80.92904999999996			9.36265000000003
		93.71415000000002							-76.11554999999998																		43.29034999999999						-1.7997500000000173									41.965149999999994	97.88315		80.94285000000002			9.36914999999999
		94.05735000000004							-76.06864999999993																		43.66975000000002						-1.772350000000074									42.058550000000025	97.90075000000002		80.97135000000003			9.379650000000083
		94.07365000000004							-76.06034999999997																		43.70785000000001						-1.766650000000027									42.31524999999999	97.90994999999998		81.66325000000006			9.386750000000006
		94.21294999999998							-75.82124999999996																		43.72315000000003						-1.7588500000000522									42.57265000000001	97.92594999999994		81.69944999999996			9.394350000000031
		94.25485000000003							-75.73854999999992																		44.147050000000036						-1.7430500000000393									43.38114999999999	98.07804999999996		82.43224999999995			9.471650000000068
		94.30295000000001							-75.72964999999999																		44.416349999999966						-1.736750000000029									43.39795000000004	98.49934999999994		82.44354999999996			9.477449999999976
		94.30944999999997							-75.72024999999996																		44.90854999999999						-1.7273500000000013									43.97615000000002	99.66294999999991		82.45175000000006			9.482950000000073
		94.45024999999998							-75.54004999999995																		44.921249999999986						-1.7168500000000222									44.14205000000004	99.72154999999998		82.46074999999996			9.491550000000075
		94.45995000000005							-75.5162499999999																		44.938150000000064						-1.7035500000000638									44.649050000000045	99.73055		83.49955			9.603050000000053
		95.01784999999995							-75.36774999999989																		45.59514999999999						-1.6861499999999978									44.67085000000003	99.74315000000001		83.51504999999997			9.615549999999985
		95.05804999999998							-75.20054999999991																		45.603450000000066						-1.6722500000000764									44.74825000000004	99.75844999999993		83.52274999999997			10.09215000000006
		95.22485000000006							-75.13974999999994																		45.70965000000001						-1.6453500000000076									44.77334999999999	100.13945000000001		84.12064999999996			10.101949999999988
		95.24005							-75.1267499999999																		45.75565000000006						-1.6370500000000447									45.49355000000003	100.49694999999997		84.17714999999998			10.112349999999992
		95.25305000000003							-75.07184999999993																		45.783450000000016						-1.626950000000079									45.597950000000026	100.91944999999998		84.19584999999995			10.122850000000085
		96.11995000000002							-75.05054999999993																		45.919250000000034						-1.5838500000000977									45.62805000000003	101.23464999999999		84.46085000000005			10.152649999999994
		96.42285000000004							-75.0361499999999																		45.93754999999999						-1.5768500000000358									46.06325000000004	101.35224999999991		85.47635000000002			10.236350000000016
		96.85715000000005							-74.9306499999999																		46.09024999999997						-1.5587500000000318									46.34345000000002	101.36204999999995		85.50954999999999			10.248249999999985
		96.87424999999996							-74.92404999999997																		46.293049999999994						-1.5466499999999996									46.73734999999999	101.59325000000001		86.40715			10.324050000000057
		97.42394999999999							-74.91104999999993																		46.61435000000006						-1.5057500000000346									47.00305000000003	101.60944999999992		87.40435000000002			10.330850000000055
		97.43615							-74.8337499999999																		46.70925						-1.4980500000000347									47.01814999999999	101.62464999999997		87.58884999999998			10.338550000000055
		98.02724999999998							-74.8269499999999																		46.72275000000002						-1.4858500000000276									47.03295000000003	102.36474999999996		87.61165000000005			10.456250000000068
		98.04605000000004							-74.70304999999996																		46.75784999999996						-1.4734500000000708									47.304550000000006	102.38045		87.64914999999996			10.543549999999982
		98.08024999999998							-74.6815499999999																		46.97365000000002						-1.4520500000000993									48.56645000000003	102.42565000000002		88.81314999999995			10.549750000000017
		99.29375000000005							-74.54544999999996																		46.994350000000054						-1.4405500000000302									48.57805000000002	103.49934999999994		88.82344999999998			10.654449999999997
		99.31005000000005							-74.53114999999991																		47.91904999999997						-1.4293499999999995									48.63634999999999	103.60104999999999		88.97064999999998			10.677850000000035
		99.32765000000006							-74.21964999999989																		48.145849999999996						-1.4231500000000779									49.09865000000002	104.36905000000002		88.97805000000005			10.686750000000075
		99.34334999999999							-74.12884999999994																		48.65035						-1.4117500000000973									49.111050000000034	106.24585000000002		88.98524999999995			10.70315000000005
		99.77864999999997							-73.99974999999995																		49.15684999999996						-1.373550000000023									49.51055000000002	106.27564999999993		89.01795000000004			10.719050000000038
		99.78914999999995							-73.98194999999998																		49.44645000000003						-1.3451500000001033									49.765649999999994	109.47735		89.57965000000002			10.726150000000075
		100.34825000000001							-73.97134999999992																		49.92595000000006						-1.3142500000000155									50.18905000000001	110.20234999999991		89.59114999999997			10.735750000000053
		100.74244999999996							-73.96294999999998																		50.00395000000003						-1.3037500000000364									50.20195000000001	110.83695		89.60555			10.893050000000017
		101.14104999999995							-73.95574999999997																		50.01234999999997						-1.2493500000000495									50.24164999999999	111.70754999999997		89.97474999999997			10.901950000000056
		101.15494999999999							-73.93054999999993																		50.02805000000001						-1.2422500000000127									50.53425000000004	111.72634999999991		90.04155000000003			10.907950000000028
		101.78335000000004							-73.84924999999998																		50.25135						-1.189450000000079									50.69765000000001	111.75355000000002		90.93044999999995			10.91635000000008
		102.08465000000001							-73.82134999999994																		50.26015000000007						-1.1792500000000246									51.60865000000001	113.11074999999994		90.93695000000002			10.92495000000008
		102.46875							-73.81144999999992																		50.77515000000005						-1.1649500000000899									51.62545	113.12934999999993		90.94915000000003			10.939450000000079
		102.62575000000004							-73.71304999999995																		50.785049999999956						-1.1396500000000742									51.63555000000002	113.14684999999997		90.95915000000002			10.946350000000052
		102.95175000000006							-73.70404999999994																		51.34375						-1.1294500000000198									51.644750000000045	113.16165000000001		91.81275000000005			10.97345000000007
		105.15785000000005							-73.53414999999995																		51.51805000000002						-1.1192500000000791									52.02334999999999	113.17774999999995		91.82344999999998			11.163650000000075
		105.52314999999999							-73.46264999999994																		52.08415000000002						-1.0829500000000962									52.84955000000002	114.00434999999993		91.83344999999997			11.171050000000037
		105.68214999999998							-73.42584999999997																		52.091350000000034						-1.0382500000000618									53.104750000000024	114.63364999999999		91.84744999999998			11.181150000000002
		106.16084999999998							-73.3998499999999																		52.102750000000015						-1.0216500000000224									53.14314999999999	114.66914999999995		95.25665000000004			11.188350000000014
		106.17375000000004							-73.37654999999995																		52.260650000000055						-0.9706500000000915									53.403850000000034	114.68205		95.27985000000001			11.209350000000086
		106.18235000000004							-73.37004999999999																		52.59434999999996						-0.963350000000105									53.46675000000005	115.68354999999997		95.92274999999995			11.392450000000053
		106.19524999999999							-73.16764999999998																		52.64855						-0.9552500000000919									54.28675000000004	116.12434999999994		95.92835000000002			11.404949999999985
		106.30055000000004							-73.02924999999993																		52.66025000000002						-0.9476500000000669									54.29725000000002	116.39625000000001		95.93645000000004			11.413350000000037
		106.31195000000002							-73.01384999999993																		52.80785000000003						-0.9173500000000558									54.319050000000004	116.40985		95.95214999999996			11.419449999999983
		107.26374999999996							-72.98604999999998																		53.20265000000006						-0.9080500000000029									54.981750000000034	116.54094999999995		95.96095000000003			11.610149999999976
		107.70655							-72.85844999999995																		53.21315000000004						-0.8974500000000489									57.175850000000025	116.55414999999994		95.97074999999995			11.63065000000006
		107.72014999999999							-72.84954999999991																		53.91285000000005						-0.828450000000089									57.215750000000014	117.17764999999997		95.98095			11.638450000000034
		107.74935000000005							-72.7295499999999																		53.97035000000005						-0.8007500000001073									57.73304999999999	117.31594999999993		98.24345000000005			11.814450000000079
		107.75734999999997							-72.68794999999989																		54.199250000000006						-0.7913500000000795									57.74795	117.33704999999998		98.64284999999995			11.82325000000003
		107.90594999999996							-72.41644999999994																		54.21074999999996						-0.7735500000000002									57.945550000000026	117.80574999999999		98.70315000000005			11.83465000000001
		108.84604999999999							-72.37694999999997																		54.22445000000005						-0.7544500000000198									57.954350000000034	118.23384999999996		98.98415			12.095950000000016
		108.85654999999997							-72.35284999999999																		54.44385						-0.6954500000000507									58.25195000000002	118.24315000000001		99.74135000000001			12.107450000000085
		109.49805000000003							-72.24894999999992																		54.46785						-0.6901500000000169									58.26665000000003	118.27175		99.75795000000005			12.12805000000003
		109.72535000000005							-72.23154999999997																		54.59704999999997						-0.6829500000000053									58.68885	118.28014999999994		99.76734999999996			12.293350000000032
		109.73675000000003							-72.11084999999991																		54.89665000000002						-0.6330500000000256									58.94175000000001	118.31134999999995		100.86725000000001			12.301850000000059
		110.23014999999998							-71.4170499999999																		54.924350000000004						-0.6031500000000278									59.04705000000001	118.45664999999997		100.90305000000001			12.430150000000026
		110.61535000000003							-71.40054999999995																		54.94214999999997						-0.5916500000000724									59.22815000000003	118.48794999999996		102.42565000000002			12.436250000000086
		110.65435000000002							-71.37684999999999																		55.04735000000005						-0.5775500000000875									60.49635000000001	118.76284999999996		102.44775000000004			12.45474999999999
		110.75755000000004							-71.27334999999994																		55.46105						-0.5162500000000136									60.50935000000004			102.72505000000001			12.543049999999994
		110.78944999999999							-71.19174999999996																		55.55264999999997						-0.5106500000000551									62.42054999999999			103.84344999999996			12.547550000000001
		111.20164999999997							-71.07354999999995																		55.58375000000001						-0.5048500000000331									62.438649999999996			103.90355			12.553449999999998
		111.57124999999996							-71.06144999999992																		55.651950000000056						-0.4983500000000731									62.45255000000003			103.91245000000004			12.572750000000042
		112.32725000000005							-71.04404999999997																		55.95024999999998						-0.43765000000007603									62.60065000000003			103.92255			12.78735000000006
		114.13025000000005							-71.03644999999995																		56.19195000000002						-0.4267500000000837									62.63125000000002			103.93214999999998			12.792550000000006
		114.16925000000003							-70.98694999999998																		56.19865000000004						-0.4163500000000795									62.637050000000045			103.94815000000006			12.798549999999977
		114.18224999999995							-70.92674999999997																		56.25795000000005						-0.39335000000005493									63.73595			104.80754999999999			12.80415000000005
		114.21365000000003							-70.75554999999997																		56.79894999999999						-0.3861500000000433									63.755150000000015			107.52274999999997			12.810249999999996
		114.56484999999998							-70.49824999999998																		56.80955000000006						-0.30595000000005257									65.45265			107.53165000000001			12.81695000000002
		114.58735000000001							-70.30004999999994																		56.827549999999974						-0.2675500000000284									65.82395000000002			107.54115000000002			12.82344999999998
		115.62405000000001							-70.09244999999999																		56.90994999999998						-0.2608500000000049									65.96675000000005			107.89175			12.983150000000023
		115.65004999999996							-69.81184999999994																		56.91764999999998						-0.2526500000000169									66.80095			107.89765			13.099150000000009
		115.67404999999997							-69.70864999999992																		56.92825000000005						-0.2449500000000171									68.25045			107.90795000000003			13.116050000000087
		115.69465000000002							-69.63674999999989																		57.01525000000004						-0.23535000000003947									68.50005000000004			107.91745000000003			13.256050000000073
		116.23955000000001							-69.62104999999997																		57.189550000000054						-0.188350000000014									69.14125000000001			109.02094999999997			13.263250000000085
		116.35445000000004							-69.58425																		57.98395000000005						-0.1764500000000453									69.51555000000002			111.12045			13.302850000000035
		116.36415							-69.57614999999998																		58.00245000000007						-0.11705000000006294									69.76425			111.13874999999996			13.315050000000042
		117.53565000000003							-69.38045																		58.230249999999955						-0.07795000000010077									71.34325000000001			115.64705000000004			13.336250000000064
		118.04795000000001							-69.29354999999998																		58.29124999999999						-0.05195000000003347									71.65425000000005			116.80994999999996			13.687350000000038
		118.05385000000001							-69.26054999999997																		58.51904999999999						-0.04275000000006912									72.60975000000002			116.82015000000001			13.692750000000046
		118.77755000000002							-69.2508499999999																		59.31124999999997						-0.03345000000001619									72.62375000000003			117.02144999999996			13.703050000000076
		119.09844999999996							-69.2345499999999																		59.32624999999996						-0.027650000000107866									74.70315			117.03395			13.709249999999997
		119.10665000000006							-69.19254999999998																		59.34195						-0.021250000000009095									74.71935000000002			118.36325			13.716850000000022
		119.11755000000005							-68.9315499999999																		60.820850000000064						0.5858499999999367									76.55475000000001			118.37255000000005			13.726150000000075
		119.51795000000004							-68.90064999999993																		60.83344999999997						0.595049999999901									77.62665000000004			118.38184999999999			13.86525000000006
									-68.80144999999993																		61.07664999999997						1.2382499999999936									77.65925000000004			118.38964999999996			13.876150000000052
									-68.73415																		61.47384999999997						1.5843499999999722									79.47475000000003			119.94515000000001			13.987050000000067
									-68.72634999999991																		61.48575000000005						1.7886499999999614									79.72805						13.997650000000021
									-68.57204999999999																		61.49504999999999						1.8630499999999302									80.88775000000004						14.005150000000071
									-68.56384999999989																		61.505449999999996						2.259050000000002									81.92185						14.074950000000058
									-68.50034999999991																		61.930650000000014						2.2741499999999633									83.29575						14.19195000000002
									-68.45704999999998																		61.943449999999984						2.2987499999999272									83.30215000000004						14.36245000000008
									-68.42124999999999																		62.51035000000002						2.485649999999964									83.31305000000003						14.369850000000042
									-68.4048499999999																		62.96384999999998						2.4978499999999713									83.78935000000001						14.632150000000024
									-68.3808499999999																		63.22964999999999						2.5101499999999533									83.80355000000003						14.65255000000002
									-68.29944999999998																		63.42764999999997						2.5224499999999352									84.70275000000004						14.796350000000075
									-68.27934999999991																		63.44005000000004						2.5332499999999527									85.19545						14.805150000000026
									-68.26104999999995																		63.47535000000005						2.553949999999986									85.20275000000004						14.814849999999979
									-68.23594999999989																		64.02454999999998						2.5767499999999472									85.21115000000003						14.964050000000043
									-68.20504999999991																		64.10514999999998						2.6437499999999545									85.22045000000003						14.973749999999995
									-68.11284999999998																		64.50745000000006						2.656849999999963									85.59355						14.99025000000006
									-68.10524999999996																		64.54415000000006						2.667349999999942									85.81375000000003						15.213050000000067
									-67.90904999999998																		64.62815						3.217649999999935									86.90255000000002						15.44965000000002
									-67.86694999999997																		64.65745000000004						3.3161499999999933									86.91375						15.460149999999999
									-67.85164999999995																		64.69505000000004						3.3318499999999176									87.64475000000004						15.49185
									-67.83544999999992																		64.99215000000004						3.6459499999999707									87.65305000000001						15.498850000000061
									-67.8278499999999																		65.27724999999998						3.6576499999999896									87.77295000000004						15.508649999999989
									-67.81544999999994																		65.32545000000005						4.460449999999923									88.36875000000003						15.527450000000044
									-67.80544999999995																		65.39544999999998						4.470349999999939									88.38065						15.773250000000075
									-67.79305																		65.40324999999996						4.483049999999935									88.72275000000002						15.798150000000078
									-67.56724999999994																		65.41534999999999						4.721549999999979									90.11125000000004						15.805250000000001
									-67.55894999999998																		65.90305000000001						5.4972499999998945									90.12135						15.842849999999999
									-67.54994999999997																		66.00774999999999						5.915750000000003									90.14055000000002						15.85755000000006
									-67.53674999999998																		66.01724999999999						6.07974999999999									90.56595000000004						16.022850000000062
									-67.46394999999995																		66.27745000000004						6.089749999999981									91.04335000000003						16.03264999999999
									-67.45564999999999																		66.60974999999996						6.098949999999945									91.24405000000002						16.13015000000007
									-67.30054999999993																		66.64385000000004						6.1618499999999585									91.26025000000004						16.137650000000008
									-67.28904999999997																		67.24095						6.177249999999958									91.41065000000003						16.147550000000024
									-67.27904999999998																		67.25265000000002						6.187849999999912									91.43565000000001						16.160150000000044
									-67.16544999999996																		68.11154999999997						6.197349999999915									92.04055						16.192750000000046
									-67.09384999999997																		68.58645000000001						6.371149999999943									92.09855000000005						16.224249999999984
									-67.08474999999999																		68.84175000000005						6.724149999999895									92.11325						16.26195000000007
									-67.07314999999994																		68.97014999999999						6.737749999999892									92.53905000000003						16.26985000000002
									-66.8545499999999																		68.99095						7.026049999999941									93.43285000000003						16.365650000000073
									-66.80845																		69.07645000000002						7.037249999999972									93.92245000000003						16.38295000000005
									-66.77524999999991																		69.09564999999998						7.0633499999999									93.93735000000004						16.44055000000003
									-66.76814999999999																		69.49355000000003						7.108749999999986									94.07225						16.45384999999999
									-66.76234999999997																		69.64605000000006						7.286149999999907									94.19454999999999						16.738550000000032
									-66.71004999999991																		69.68235000000004						8.052249999999958									94.21015						16.745049999999992
									-66.4786499999999																		70.08524999999997						8.198549999999955									94.93275						16.750650000000064
									-66.46334999999999																		70.19854999999995						8.210849999999937									95.12135						16.76495
									-66.37694999999997																		70.22375						8.2191499999999									95.69305000000003						16.77335000000005
									-66.36884999999995																		70.43494999999996						8.23554999999999									95.91645						16.936649999999986
									-66.31044999999995																		70.71294999999998						8.244749999999954									95.94155						16.944850000000088
									-66.29624999999999																		71.23464999999999						8.55664999999999									97.49195000000003						16.957949999999983
									-66.28084999999999																		71.68505000000005						8.564249999999902									97.51505000000003						17.168150000000082
									-66.25384999999994																		71.98784999999998						9.119949999999903									97.55465000000004						17.17534999999998
									-66.24685																		72.27625						9.140749999999912									97.85055						17.328950000000077
									-66.24014999999997																		72.28485						9.150249999999915									97.86515000000003						17.55034999999998
									-66.1525499999999																		72.29885000000002						9.168849999999907									99.54695000000004						17.56045000000006
									-66.09544999999991																		72.31124999999997						9.360749999999939									100.17215000000004						17.568650000000048
									-66.08314999999993																		72.73734999999999						9.61144999999999									100.17935						17.576250000000073
									-65.96994999999993																		72.74424999999997						9.630249999999933									100.58815000000004						17.583450000000084
									-65.91084999999998																		72.75914999999998						10.338549999999941									101.47495000000004						17.59075000000007
									-65.89144999999996																		73.02054999999996						10.81314999999995									101.49275						17.61194999999998
									-65.87894999999992																		74.24564999999996						11.04564999999991									101.50195000000002						17.804750000000013
									-65.81434999999999																		74.71664999999996						11.05684999999994									101.76995						17.86615000000006
									-65.73444999999992																		74.80515000000003						11.516750000000002									102.22915						18.057350000000042
									-65.61444999999992																		74.88004999999998						11.533549999999991									102.23705000000001						18.063850000000002
									-65.54084999999998																		75.39655000000005						11.548450000000003									102.26295000000005						18.080550000000017
									-65.51084999999989																		75.60865000000001						11.574549999999931									102.27545000000003						18.210750000000075
									-65.49174999999991																		76.14795000000004						12.231049999999982									103.16945000000004						18.494050000000016
									-65.25804999999991																		76.37284999999997						12.246349999999893									103.19775000000004						18.504350000000045
									-65.17444999999998																		76.54505000000006						12.25604999999996									103.45215000000002						18.512050000000045
									-65.1530499999999																		76.56095000000005						12.547550000000001									104.38985000000002						18.71015
									-65.13225																		76.68185000000005						12.560949999999934									105.52645000000001						18.720350000000053
									-65.12304999999992																		76.82235000000003						12.605749999999944									106.17115000000001						18.73765000000003
									-65.10374999999999																		77.84715000000006						12.685949999999934									106.54875000000004						18.79735000000005
									-65.09494999999993																		77.85654999999997						12.713949999999954									107.41255000000001						18.806050000000027
									-65.0198499999999																		77.98154999999997						14.104849999999942									108.15275000000003						18.81465000000003
									-65.01144999999997																		78.10045000000002						14.116049999999973									112.13835						18.821350000000052
									-65.00294999999994																		78.65355						14.35794999999996									112.27785						18.82865000000004
									-64.95224999999994																		78.80515000000003						14.373149999999896									112.66365000000002						19.128750000000082
									-64.94484999999997																		78.81825000000003						14.579549999999927									112.67385000000002						19.22555
									-64.69124999999997																		79.09884999999997						14.6412499999999									112.96825000000001						19.231949999999983
									-64.54485																		79.11154999999997						15.008049999999912									113.36535000000003						19.24115000000006
									-64.51244999999994																		79.60415						15.255149999999958									114.89695						19.249750000000063
									-64.05174999999997																		79.74075000000005						15.688449999999989									116.18035000000003						19.256050000000073
									-64.04084999999998																		79.75414999999998						16.65734999999995									116.18825000000004						19.298549999999977
									-64.00224999999989																		79.96244999999999						16.67014999999992									118.20525000000004						19.400350000000003
									-63.99384999999995																		79.97204999999997						16.778049999999894															19.596450000000004
									-63.957649999999944																		80.00954999999999						16.943849999999998															19.603650000000016
									-63.94385																		80.19055000000003						16.96684999999991															19.723250000000007
									-63.92734999999993																		80.20185000000004						17.18164999999999															19.73395000000005
									-63.900249999999915																		80.40015000000005						17.196849999999927															19.740850000000023
									-63.89224999999999																		80.64994999999999						17.220449999999914															19.93074999999999
									-63.87724999999989																		80.65875000000005						17.31854999999996															20.054849999999988
									-63.63894999999991																		80.90575000000001						17.340549999999894															20.064250000000015
									-63.51884999999993																		81.07365000000004						17.505349999999908															20.07815000000005
									-63.49884999999995																		81.08875						17.516849999999977															20.266849999999977
									-63.48984999999993																		81.27245000000005						17.54284999999993															20.373750000000086
									-63.35334999999998																		81.28295000000003						17.63315															20.465550000000007
									-63.33884999999998																		81.68975						17.929149999999936															20.475149999999985
									-63.30244999999991																		81.77584999999999						17.942849999999908															20.480750000000057
									-63.29354999999998																		82.54385000000002						18.553249999999935															20.48675000000003
									-63.22074999999995																		82.57164999999998						19.21264999999994															20.500150000000076
									-63.21084999999994																		82.58315000000005						19.22124999999994															20.857450000000085
									-63.14794999999992																		82.59365000000003						19.232349999999997															20.86545000000001
									-63.12894999999992																		82.70204999999999						19.68464999999992															20.871650000000045
									-63.12144999999998																		82.71595000000002						20.107349999999997															20.879549999999995
									-63.10534999999993																		83.24495000000002						20.1258499999999															21.138850000000048
									-63.008749999999964																		83.25694999999996						20.582149999999956															21.168549999999982
									-63.00004999999999																		83.78494999999998						20.788449999999898															21.19285000000002
									-62.991949999999974																		83.79385000000002						21.256549999999947															21.31645000000003
									-62.96714999999995																		83.97775000000001						21.265049999999974															21.322750000000042
									-62.952749999999924																		83.98995000000002						21.27374999999995															21.336250000000064
									-62.90214999999989																		84.23685						21.29824999999994															21.404150000000072
									-62.84864999999991																		84.24895000000004						21.49834999999996															21.41605000000004
									-62.75635																		84.59785						21.6960499999999															21.936149999999998
									-62.73854999999992																		84.60905000000002						21.7114499999999															21.941550000000007
									-62.62234999999998																		85.23505						22.518049999999903															21.946750000000065
									-62.61484999999993																		85.24475000000007						22.897449999999935															21.957949999999983
									-62.601749999999925																		85.25665000000004						23.39964999999995															21.963750000000005
									-62.59254999999996																		85.35654999999997						23.811649999999986															21.972950000000083
									-62.57684999999992																		85.37514999999996						23.820549999999912															21.989250000000084
									-62.513149999999996																		85.38845000000003						23.830349999999953															22.152649999999994
									-62.463949999999954																		85.55635000000007						24.034749999999917															22.21625000000006
									-62.14554999999996																		85.75995						24.2191499999999															22.39415000000008
									-61.96164999999996																		85.76575000000003						26.39354999999989															22.403149999999982
									-61.8450499999999																		85.77324999999996						26.409149999999954															22.415849999999978
									-61.82274999999993																		86.00565000000006						27.370149999999967															22.60405000000003
									-61.76424999999995																		86.01475000000005						27.40874999999994															22.612550000000056
									-61.715049999999906																		86.02445						27.874849999999924															22.618850000000066
									-61.70894999999996																		86.86035000000004						28.701149999999984															22.626750000000015
									-61.40034999999989																		86.87104999999997						28.718549999999937															22.63684999999998
									-61.384649999999965																		87.86554999999998						28.745849999999905															22.896550000000047
									-61.37864999999999																		87.87604999999996						29.473649999999907															22.90375000000006
									-61.358949999999936																		87.90665000000001						29.7200499999999															22.91115000000002
									-61.34844999999996																		87.93254999999999						30.284349999999904															22.918450000000007
									-61.208549999999946																		88.19354999999996						30.314949999999953															23.015949999999975
									-61.15064999999993																		88.85464999999999						30.351749999999925															23.021349999999984
									-61.04634999999996																		88.86374999999998						30.395149999999944															23.02705000000003
									-61.03044999999997																		89.26695000000007						30.80894999999998															23.034350000000018
									-61.016149999999925																		89.27594999999997						30.852449999999976															23.04894999999999
									-60.95444999999995																		89.28515000000004						31.501350000000002															23.249950000000013
									-60.944849999999974																		89.42885000000001						32.03744999999992															23.25815
									-60.80154999999991																		89.66105000000005						32.24324999999999															23.484050000000025
									-60.77254999999991																		89.91055000000006						32.98974999999996															23.49045000000001
									-60.63674999999989																		89.92935						34.323549999999955															23.50094999999999
									-60.44614999999999																		89.93915000000004						34.356849999999895															23.508050000000026
									-60.05034999999998																		90.42745000000002						34.366649999999936															23.515449999999987
									-59.99244999999996																		90.43584999999996						34.40134999999998															23.718250000000012
									-59.9365499999999																		90.44635000000005						35.65874999999994															23.78645000000006
									-59.92724999999996																		90.65555000000006						36.36685															23.83495000000005
									-59.91754999999989																		90.67285000000004						36.743049999999926															24.22104999999999
									-59.90544999999997																		91.48024999999996						36.7567499999999															24.23554999999999
									-59.84724999999992																		91.48845000000006						36.770349999999894															24.243450000000053
									-59.67075																		91.50665000000004						36.78564999999992															24.25165000000004
									-59.65904999999998																		92.44285000000002						37.0153499999999															24.270650000000046
									-59.65154999999993																		92.46235000000001						37.26724999999999															24.352050000000077
									-59.60324999999989																		92.97085000000004						37.303249999999935															24.43965000000003
									-59.591049999999996																		92.97895000000005						38.56134999999995															24.616750000000025
									-59.577749999999924																		92.98874999999998						38.62104999999997															24.624750000000063
									-59.48404999999991																		92.99885000000006						38.865449999999896															24.632650000000012
									-59.46924999999999																		93.00694999999996						39.80824999999993															24.64224999999999
									-59.457849999999894																		93.01785000000007						39.82144999999991															24.729649999999992
									-59.37514999999996																		93.27255000000002						40.228149999999914															24.77195000000006
									-59.32134999999994																		93.83735000000001						40.417749999999955															25.07254999999998
									-59.28104999999994																		93.84595000000002						40.43234999999993															25.08235000000002
									-59.16764999999998																		94.82614999999998						40.44184999999993															25.23014999999998
									-58.99734999999998																		94.83355000000006						40.61344999999994															25.287450000000035
									-58.983049999999935																		94.84715000000006						42.53805															25.55804999999998
									-58.970249999999965																		94.85604999999998						42.54654999999991															25.567250000000058
									-58.89454999999998																		95.43775000000005						42.56534999999997															25.80714999999998
									-58.72634999999991																		95.44354999999996						42.57904999999994															25.82254999999998
									-58.57024999999999																		95.45265000000006						43.667949999999905															25.831950000000006
									-58.55864999999994																		95.67005000000006						44.37934999999993															25.848749999999995
									-58.51324999999997																		97.34765000000004						45.03744999999992															25.86284999999998
									-58.5067499999999																		97.36085000000003						45.10984999999994															25.993450000000053
									-58.486549999999966																		97.37575000000004						46.442949999999996															26.003450000000043
									-58.420349999999985																		97.39745000000005						47.53334999999993															26.01425000000006
									-58.29864999999995																		97.73485000000005						47.549049999999966															26.031450000000063
									-58.13014999999996																		97.74435000000005						47.568349999999896															26.041950000000043
									-58.060249999999996																		97.75485000000003						47.58884999999998															26.16095000000007
									-58.04384999999991																		97.77175						47.59724999999992															26.506050000000073
									-57.91814999999997																		98.06455000000005						47.62984999999992															26.569349999999986
									-57.9075499999999																		98.52895000000001						48.09934999999996															26.750150000000076
									-57.78954999999996																		98.53555000000006						48.11444999999992															26.75864999999999
									-57.782449999999926																		98.54105000000004						48.817949999999996															26.84604999999999
									-57.76114999999993																		98.55044999999996						50.017349999999965															26.854150000000004
									-57.72555																		98.55705						51.39765															26.865049999999997
									-57.71464999999989																		98.58715000000007						51.42614999999989															26.876150000000052
									-57.70335																		98.91805						52.35424999999998															26.899250000000052
									-57.58024999999998																		99.24295000000006						52.36685															27.124250000000075
									-57.56644999999992																		99.25104999999996						52.39794999999992															27.13465000000008
									-57.51294999999993																		99.85555						52.41094999999996															27.352050000000077
									-57.46524999999997																		99.86355000000003						52.43984999999998															27.366050000000087
									-57.45694999999989																		100.03245000000004						54.55684999999994															27.37435000000005
									-57.44704999999999																		100.11455000000001						57.64184999999998															27.526650000000018
									-57.42954999999995																		100.13144999999997						58.56205															27.710450000000037
									-57.28984999999989																		100.62975000000006						58.57835															27.718150000000037
									-57.26394999999991																		101.23035000000004						59.06754999999998															27.726650000000063
									-57.23734999999999																		101.53485						60.42004999999995															27.732650000000035
									-57.22664999999995																		101.54795000000001						60.44684999999993															27.739850000000047
									-57.191049999999905																		101.56344999999999						60.79075															28.062250000000063
									-57.10834999999997																		101.57034999999996						70.96854999999994															28.13544999999999
									-57.09454999999991																		102.11914999999999						71.98354999999992															28.15115000000003
									-57.07944999999995																		102.57065						71.99384999999995															28.162250000000085
									-57.04454999999996																		102.58465000000001						72.99084999999991															28.280550000000062
									-56.882049999999936																		102.61474999999996						73.02324999999996															28.31465000000003
									-56.74264999999991																		102.64314999999999						73.8219499999999															28.32344999999998
									-56.55234999999993																		103.26724999999999						75.15684999999996															28.445350000000076
									-56.54485																		103.29065000000003						75.16784999999993															28.638250000000085
									-56.36104999999998																		103.82934999999998						77.02284999999995															28.64465000000007
									-56.32244999999989																		104.63094999999998						82.58214999999996															28.657850000000053
									-56.208749999999895																		104.64025000000004						82.59334999999999															28.673450000000003
									-56.192449999999894																		104.70955000000004						83.36524999999995															28.688150000000064
									-56.16744999999992																		104.92415000000005						85.39374999999995															29.06015000000002
									-56.15604999999994																		104.93804999999998						85.41004999999996															29.067450000000008
									-56.1258499999999																		105.57534999999996						85.47724999999991															29.194349999999986
									-56.09744999999998																		105.58585000000005						86.92034999999998															29.42055000000005
									-55.97204999999997																		105.89715000000001						88.52924999999993															29.753649999999993
									-55.88654999999994																		105.91044999999997						90.5058499999999															29.934450000000083
									-55.854349999999954																		108.81065000000001						92.31394999999998															29.94074999999998
									-55.72334999999998																		109.70804999999996						92.34734999999989															29.950050000000033
									-55.611749999999915																		109.72265000000004						93.09105															29.970050000000015
									-55.51294999999993																		109.98744999999997						93.14664999999991															30.195850000000064
									-55.42834999999991																		111.08495000000005						97.50514999999996															30.210550000000012
									-55.40535																		111.14945						99.20504999999991															30.216549999999984
									-55.20604999999989																		111.16105000000005						99.22194999999999															30.224350000000072
									-55.177749999999946																		111.17475000000002						100.42234999999994															30.23554999999999
									-55.16834999999992																		111.29955000000007						100.44154999999989															30.24255000000005
									-55.12984999999992																		112.30825000000004						100.8862499999999															30.251050000000077
									-55.09334999999999																		112.31905000000006						100.92964999999992															30.26105000000007
									-54.91204999999991																		112.33855000000005						102.70904999999993															30.35805000000005
									-54.879949999999894																		112.36135000000002						102.71754999999996															30.632150000000024
									-54.863249999999994																		112.38184999999999						102.73254999999995															30.641050000000064
									-54.70404999999994																		112.83754999999996						102.81284999999991															30.64885000000004
									-54.68674999999996																		112.84505000000001						105.77765															30.662750000000074
									-54.52284999999995																		112.85865000000001						106.16954999999996															30.675950000000057
									-54.5103499999999																		113.02855						106.30324999999993															30.690950000000043
									-54.48084999999992																		113.29904999999997						107.03004999999996															30.915849999999978
									-54.46634999999992																		113.30574999999999						107.04764999999998															30.92705000000001
									-54.450149999999894																		113.31285000000003						107.27434999999991															31.265750000000025
									-54.34444999999994																		113.32505000000003						108.69834999999989															31.27335000000005
									-54.28854999999999																		113.63414999999998						108.7218499999999															31.28125
									-54.13504999999998																		113.74144999999999						108.73734999999999															31.297050000000013
									-54.1000499999999																		113.74905000000001						110.16684999999995															31.442450000000008
									-54.082349999999906																		113.77015000000006						110.17935															31.44915000000003
									-53.98524999999995																		113.79034999999999						110.5529499999999															31.480950000000007
									-53.92004999999995																		113.97735						110.57404999999994															31.493150000000014
									-53.80784999999992																		114.24834999999996						111.67834999999991															31.503750000000082
									-53.79654999999991																		114.25954999999999						111.74644999999998															31.720750000000066
									-53.73404999999991																		114.28255000000001						113.58454999999992															31.74255000000005
									-53.660349999999994																		115.59775000000002						114.21084999999994															31.772350000000074
									-53.585249999999974																		115.91345000000001						114.22474999999997															31.95995000000005
									-53.57524999999998																		116.53885000000002						114.27364999999998															31.969749999999976
									-53.47614999999996																		116.68525						114.80804999999998															32.01155000000006
									-53.466749999999934																		117.02044999999998						115.15514999999994															32.018550000000005
									-53.45894999999996																		117.83495000000005						115.75644999999997															32.038650000000075
									-53.21574999999996																		117.86604999999997						116.98325															32.05345
									-53.01744999999994																		118.02895000000001						117.00874999999996															32.44405000000006
									-52.623449999999934																		118.04245000000003						117.88684999999998															32.791650000000004
									-52.60464999999999																		118.07865000000004						117.90204999999992															32.80185000000006
									-52.59934999999996																		118.09865000000002						117.92014999999992															32.93385000000001
									-52.589849999999956																		118.52985000000001						118.17255															32.939250000000015
									-52.574449999999956																		118.67105000000004						119.58364999999992															32.94745
									-52.56824999999992																		118.68844999999999						119.59934999999996															32.961250000000064
									-52.52294999999992																		118.69984999999997																					32.970950000000016
									-52.42784999999992																		119.49755000000005																					32.97805000000005
									-52.276449999999954																		119.63895000000002																					32.984249999999975
									-52.26114999999993																		119.76305000000002																					32.99195000000009
									-52.253349999999955																																							33.180349999999976
									-52.243549999999914																																							33.21945000000005
									-52.22555																																							33.31415000000004
									-52.15464999999995																																							33.32164999999998
									-52.137449999999944																																							33.33154999999999
									-52.04194999999993																																							33.33985000000007
									-51.95444999999995																																							33.53755000000001
									-51.93024999999989																																							33.54505000000006
									-51.88704999999993																																							33.55124999999998
									-51.87094999999999																																							33.55765000000008
									-51.81774999999993																																							33.92825000000005
									-51.79174999999998																																							33.93565000000001
									-51.78174999999999																																							34.48715000000004
									-51.73604999999998																																							34.49395000000004
									-51.71684999999991																																							34.53075000000001
									-51.616949999999974																																							34.54264999999998
									-51.563249999999925																																							34.55115000000001
									-51.53354999999999																																							34.55865000000006
									-51.519649999999956																																							34.57114999999999
									-51.47664999999995																																							34.87875000000008
									-50.91464999999994																																							34.89295000000004
									-50.721649999999954																																							34.90285000000006
									-50.70494999999994																																							34.90854999999999
									-50.685249999999996																																							35.34985000000006
									-50.553049999999985																																							35.35795000000007
									-50.52974999999992																																							35.365549999999985
									-50.472749999999905																																							35.37144999999998
									-50.3115499999999																																							35.396850000000086
									-50.29654999999991																																							35.42714999999998
									-50.17244999999991																																							35.952150000000074
									-50.12524999999994																																							36.150750000000016
									-50.10304999999994																																							36.16345000000001
									-49.98224999999991																																							36.17065000000002
									-49.79544999999996																																							36.20175000000006
									-49.77704999999992																																							36.243150000000014
									-49.76914999999997																																							36.28285000000005
									-49.73484999999994																																							36.290250000000015
									-49.72824999999989																																							36.29815000000008
									-49.72074999999995																																							36.425749999999994
									-49.71294999999998																																							36.43385000000001
									-49.66904999999997																																							36.44285000000002
									-49.558349999999905																																							36.686450000000036
									-49.54344999999989																																							36.74975000000006
									-49.53044999999997																																							37.109950000000026
									-49.41994999999997																																							37.38135
									-49.403949999999895																																							37.59045000000003
									-49.39524999999992																																							37.74765000000002
									-49.383449999999925																																							37.75324999999998
									-49.373249999999985																																							37.76215000000002
									-49.35334999999998																																							37.77454999999998
									-49.159149999999954																																							37.78285000000005
									-49.13894999999991																																							37.88515000000007
									-49.046749999999975																																							38.601150000000075
									-49.03604999999993																																							39.00504999999998
									-48.956249999999955																																							39.01075000000003
									-48.94614999999999																																							39.01585
									-48.91964999999993																																							39.02215000000001
									-48.8690499999999																																							39.03145000000006
									-48.854549999999904																																							39.24935000000005
									-48.83574999999996																																							39.255550000000085
									-48.75524999999993																																							39.26145000000008
									-48.56084999999996																																							39.26954999999998
									-48.55094999999994																																							39.38544999999999
									-48.54334999999992																																							39.397249999999985
									-48.44924999999989																																							39.67695000000003
									-48.434549999999945																																							39.68455000000006
									-48.42394999999999																																							39.74475000000007
									-48.40644999999995																																							40.08445000000006
									-48.393749999999955																																							40.09295000000009
									-48.306949999999915																																							40.10755000000006
									-48.27964999999995																																							40.12315000000001
									-48.25574999999992																																							40.35325
									-47.977449999999976																																							40.37295000000006
									-47.95984999999996																																							40.394750000000045
									-47.925649999999905																																							40.47365000000002
									-47.920549999999935																																							40.48295000000007
									-47.910349999999994																																							40.49165000000005
									-47.89964999999995																																							40.50655000000006
									-47.865749999999935																																							40.52415000000008
									-47.84304999999995																																							40.80624999999998
									-47.71314999999993																																							40.94895000000008
									-47.64104999999995																																							40.95685000000003
									-47.61654999999996																																							40.99655000000007
									-47.58684999999991																																							41.019949999999994
									-47.55804999999998																																							41.02775000000008
									-47.54684999999995																																							41.036749999999984
									-47.528749999999945																																							41.047950000000014
									-47.41974999999991																																							41.37805000000003
									-47.36604999999997																																							41.396150000000034
									-47.350349999999935																																							41.666450000000054
									-47.3432499999999																																							41.674350000000004
									-47.32574999999997																																							41.681550000000016
									-47.289949999999976																																							41.73325
									-47.284349999999904																																							41.75705000000005
									-47.19475																																							42.005550000000085
									-47.18844999999999																																							42.05185000000006
									-47.1797499999999																																							42.17315000000008
									-47.17274999999995																																							42.18585000000007
									-47.15434999999991																																							43.06495000000007
									-47.14444999999989																																							43.25935000000004
									-47.01324999999997																																							43.282550000000015
									-47.00554999999997																																							43.29325000000006
									-46.957649999999944																																							43.50985000000003
									-46.85694999999998																																							43.516950000000065
									-46.84694999999999																																							43.52665000000002
									-46.75314999999989																																							44.087150000000065
									-46.64174999999989																																							44.09415000000001
									-46.565849999999955																																							44.10075000000006
									-46.47974999999997																																							44.108850000000075
									-46.458749999999895																																							44.16045000000008
									-46.4528499999999																																							44.178049999999985
									-46.43674999999996																																							44.41605000000004
									-46.3817499999999																																							44.43894999999998
									-46.207349999999906																																							44.45905000000005
									-46.17994999999996																																							44.49855000000002
									-46.12784999999997																																							44.75774999999999
									-46.11984999999993																																							44.76565000000005
									-45.944349999999986																																							44.901250000000005
									-45.85844999999995																																							44.925250000000005
									-45.834049999999934																																							45.40865000000008
									-45.81994999999995																																							45.41635000000008
									-45.80174999999997																																							45.54465000000005
									-45.67154999999991																																							45.557050000000004
									-45.66454999999996																																							45.583349999999996
									-45.52824999999996																																							45.68315000000007
									-45.324649999999906																																							46.04295000000002
									-45.31614999999999																																							46.07325000000003
									-45.19804999999997																																							46.09465
									-45.185449999999946																																							46.192949999999996
									-45.077049999999986																																							46.20145000000002
									-44.87455																																							46.20855000000006
									-44.865249999999946																																							46.84075000000007
									-44.787649999999985																																							46.84755000000007
									-44.6729499999999																																							46.85685000000001
									-44.58254999999997																																							46.86565000000007
									-44.390049999999974																																							46.87295000000006
									-44.318449999999984																																							46.88745000000006
									-44.30664999999999																																							46.89835000000005
									-44.14754999999991																																							47.01765
									-44.097849999999994																																							47.02655000000004
									-43.898649999999975																																							47.20545000000004
									-43.852949999999964																																							47.239250000000084
									-43.77974999999992																																							47.27795000000003
									-43.711149999999975																																							47.29705000000001
									-43.287649999999985																																							47.30574999999999
									-43.27355																																							47.51845000000003
									-43.254249999999956																																							47.59175000000005
									-43.24274999999989																																							47.60514999999998
									-43.23104999999998																																							47.74715000000003
									-43.12094999999999																																							47.78785000000005
									-42.825649999999996																																							47.912250000000085
									-42.81254999999999																																							48.06754999999998
									-42.78035																																							48.073350000000005
									-42.647449999999935																																							48.07884999999999
									-42.504449999999906																																							48.08785
									-42.49324999999999																																							48.32005000000004
									-42.46944999999994																																							48.53084999999999
									-42.44374999999991																																							48.54615000000001
									-42.42014999999992																																							48.71785
									-42.40854999999999																																							49.010650000000055
									-42.26084999999989																																							49.01954999999998
									-42.24384999999995																																							49.030250000000024
									-42.015049999999974																																							49.39305000000002
									-41.8921499999999																																							49.67425000000003
									-41.72064999999998																																							49.68635000000006
									-41.70754999999997																																							49.69495000000006
									-41.443149999999946																																							49.70645000000002
									-41.41454999999996																																							49.72365000000002
									-41.24185																																							49.73295000000007
									-41.235649999999964																																							49.75954999999999
									-41.21074999999996																																							49.86455000000001
									-41.19814999999994																																							49.873050000000035
									-41.13154999999995																																							50.30955000000006
									-41.075649999999996																																							50.315650000000005
									-41.05374999999992																																							50.32185000000004
									-41.04575																																							50.33114999999998
									-41.031349999999975																																							50.34035000000006
									-40.98874999999998																																							50.48215000000005
									-40.949449999999956																																							50.49335000000008
									-40.60204999999996																																							50.780950000000075
									-40.59584999999993																																							51.34675000000004
									-40.53484999999989																																							51.35385000000008
									-40.52054999999996																																							51.36104999999998
									-40.34304999999995																																							51.37504999999999
									-40.32835																																							51.396349999999984
									-40.306049999999914																																							51.40305000000001
									-40.30054999999993																																							52.179250000000025
									-40.060449999999946																																							52.19024999999999
									-40.02674999999999																																							52.27535
									-40.00014999999996																																							52.37975000000006
									-39.87744999999995																																							52.38785000000007
									-39.844949999999926																																							52.39665000000002
									-39.827049999999986																																							52.48784999999998
									-39.81544999999994																																							52.50985000000003
									-39.77494999999999																																							52.59424999999999
									-39.76724999999999																																							52.83794999999998
									-39.68914999999993																																							52.84495000000004
									-39.68234999999993																																							52.87975000000006
									-39.64954999999998																																							52.92075
									-39.64294999999993																																							52.94074999999998
									-39.63394999999991																																							53.819349999999986
									-39.49734999999998																																							53.82745
									-39.48484999999994																																							53.83645000000001
									-39.474249999999984																																							53.850149999999985
									-39.27945																																							53.86005
									-39.242149999999924																																							53.943250000000035
									-39.22174999999993																																							53.950649999999996
									-39.157949999999914																																							54.250549999999976
									-38.96924999999999																																							54.26245000000006
									-38.9048499999999																																							54.28195000000005
									-38.89404999999999																																							54.62995000000001
									-38.88054999999997																																							54.63625000000002
									-38.71664999999996																																							54.64265
									-38.549549999999954																																							54.65065000000004
									-38.38594999999998																																							54.65925000000004
									-38.286649999999895																																							54.79315000000008
									-38.27824999999996																																							55.10325
									-38.268949999999904																																							55.20524999999998
									-38.22364999999991																																							55.21785
									-38.15625																																							55.335750000000075
									-38.144949999999994																																							55.65025000000003
									-38.01184999999998																																							55.67545000000007
									-37.91644999999994																																							55.783950000000004
									-37.894849999999906																																							56.524850000000015
									-37.88794999999993																																							56.755250000000046
									-37.677949999999896																																							56.76385000000005
									-37.46584999999993																																							56.904949999999985
									-37.45424999999989																																							56.99425000000008
									-37.443349999999896																																							57.035150000000044
									-37.29474999999991																																							57.047450000000026
									-37.28394999999989																																							57.05865000000006
									-37.11384999999996																																							57.215149999999994
									-37.071249999999964																																							57.319349999999986
									-36.9288499999999																																							57.342550000000074
									-36.74544999999989																																							57.80065000000002
									-36.66444999999999																																							57.81245000000001
									-36.505649999999946																																							57.825649999999996
									-36.497049999999945																																							57.83395000000007
									-36.42004999999995																																							57.855050000000006
									-36.40434999999991																																							58.44704999999999
									-36.31174999999996																																							58.45395000000008
									-36.24714999999992																																							58.467449999999985
									-36.22924999999998																																							58.564250000000015
									-36.22334999999998																																							58.58425
									-36.08744999999999																																							58.597849999999994
									-35.99804999999992																																							58.914750000000026
									-35.95634999999993																																							58.92195000000004
									-35.944549999999936																																							59.04665
									-35.908649999999966																																							59.05664999999999
									-35.88504999999998																																							59.06645000000003
									-35.78264999999999																																							59.19265000000007
									-35.65084999999999																																							59.200649999999996
									-35.5719499999999																																							59.214650000000006
									-35.56034999999997																																							59.441850000000045
									-35.47294999999997																																							59.45505000000003
									-35.38124999999991																																							59.46265000000005
									-35.3228499999999																																							59.470050000000015
									-35.3074499999999																																							59.478950000000054
									-35.28024999999991																																							59.48955000000001
									-35.26914999999997																																							59.50025000000005
									-35.25204999999994																																							59.506650000000036
									-35.20704999999998																																							59.51765
									-35.17075																																							59.52645000000007
									-35.16274999999996																																							59.637050000000045
									-35.1548499999999																																							60.21424999999999
									-34.77254999999991																																							60.23135000000002
									-34.763149999999996																																							60.238950000000045
									-34.74034999999992																																							60.25335000000007
									-34.71864999999991																																							60.39175
									-34.66954999999996																																							60.39765
									-34.6548499999999																																							60.40655000000004
									-34.60474999999997																																							60.41435000000001
									-34.592649999999935																																							60.421550000000025
									-34.55284999999992																																							60.486650000000054
									-34.45174999999995																																							60.49535000000003
									-34.44214999999997																																							60.50245000000007
									-34.41964999999993																																							60.729150000000004
									-34.171249999999986																																							60.87065000000007
									-34.15894999999989																																							61.15205000000003
									-34.145149999999944																																							61.157550000000015
									-33.90434999999991																																							61.16375000000005
									-33.85584999999992																																							61.17095000000006
									-33.79464999999993																																							61.17845
									-33.78884999999991																																							61.19965000000002
									-33.77654999999993																																							61.208349999999996
									-33.76884999999993																																							61.97955000000002
									-33.63824999999997																																							62.059349999999995
									-33.62024999999994																																							62.07635000000005
									-33.26684999999998																																							62.527450000000044
									-33.23325																																							62.535150000000044
									-33.11874999999998																																							62.543049999999994
									-33.08014999999989																																							62.55105000000003
									-33.06824999999992																																							62.61575000000005
									-33.05224999999996																																							63.342550000000074
									-32.889549999999986																																							63.34744999999998
									-32.755949999999984																																							63.35295000000008
									-32.64134999999999																																							63.38105000000007
									-32.62534999999991																																							63.39325000000008
									-32.546249999999986																																							63.40555000000006
									-32.5171499999999																																							63.41705000000002
									-32.41044999999997																																							63.678949999999986
									-32.30984999999998																																							64.76825000000008
									-32.292749999999955																																							64.77485000000001
									-32.28464999999994																																							65.06844999999998
									-32.27694999999994																																							65.07575000000008
									-32.20245																																							65.08545000000004
									-32.095249999999965																																							65.09495000000004
									-32.086149999999975																																							65.84935000000007
									-32.076149999999984																																							66.24095
									-32.063249999999925																																							66.26825000000008
									-32.01144999999997																																							66.28605000000005
									-31.938749999999914																																							66.30355000000009
									-31.85304999999994																																							66.43735000000004
									-31.844249999999988																																							67.15305000000001
									-31.7594499999999																																							67.16584999999998
									-31.642849999999953																																							67.17525
									-31.53805																																							67.35045000000002
									-31.525449999999978																																							67.35815000000002
									-31.503949999999918																																							67.36705000000006
									-31.484249999999975																																							67.57344999999998
									-31.4768499999999																																							67.58355000000006
									-31.408449999999903																																							67.59045000000003
									-31.123749999999973																																							67.59705000000008
									-31.08714999999995																																							67.78134999999997
									-30.585749999999962																																							67.78915000000006
									-30.489349999999945																																							67.79785000000004
									-30.34934999999996																																							67.82035000000008
									-30.329249999999888																																							69.01155000000006
									-30.170349999999985																																							69.01975000000004
									-30.150249999999915																																							69.14994999999999
									-30.068349999999896																																							69.16165000000001
									-30.033849999999916																																							69.17165
									-29.978449999999953																																							69.86374999999998
									-29.970249999999965																																							69.87705000000005
									-29.858549999999923																																							70.19344999999998
									-29.708049999999957																																							70.20035000000007
									-29.691449999999918																																							70.20825000000002
									-29.60444999999993																																							70.21805000000006
									-29.430249999999887																																							70.71105
									-29.41664999999989																																							70.72985000000006
									-29.36794999999995																																							71.32125000000008
									-29.33224999999993																																							71.39355
									-29.293949999999995																																							71.40745000000004
									-29.260349999999903																																							71.43005000000005
									-29.248749999999973																																							71.44215000000008
									-29.206749999999943																																							71.53404999999998
									-29.066249999999968																																							71.54585000000009
									-29.038449999999898																																							71.78295000000003
									-28.96984999999995																																							71.79015000000004
									-28.96004999999991																																							71.93844999999999
									-28.936149999999998																																							72.67015000000004
									-28.839849999999956																																							72.67825000000005
									-28.827749999999924																																							72.68984999999998
									-28.79804999999999																																							73.51645000000008
									-28.7653499999999																																							73.52275000000009
									-28.597049999999967																																							73.53075000000001
									-28.34884999999997																																							73.53695000000005
									-28.331649999999968																																							73.54415000000006
									-28.32244999999989																																							73.55405000000007
									-28.15124999999989																																							74.18655000000001
									-28.12634999999989																																							74.19465000000002
									-28.055849999999964																																							74.39405
									-28.021249999999895																																							74.40115000000003
									-27.918449999999893																																							74.41525000000001
									-27.907749999999965																																							74.75135
									-27.813049999999976																																							74.75705000000005
									-27.7816499999999																																							74.77224999999999
									-27.77514999999994																																							74.78575000000001
									-27.728549999999927																																							74.83595000000003
									-27.719749999999976																																							74.84445000000005
									-27.708349999999996																																							74.85615000000007
									-27.62334999999996																																							75.57344999999998
									-27.5633499999999																																							75.58105
									-27.401149999999916																																							75.60385000000008
									-27.39314999999999																																							75.61275
									-27.245249999999942																																							75.66635000000008
									-27.23784999999998																																							75.68925000000002
									-27.12844999999993																																							75.70895000000007
									-27.037649999999985																																							76.55545000000006
									-27.03024999999991																																							76.61905000000002
									-27.0162499999999																																							76.63715000000002
									-27.00744999999995																																							76.66025000000002
									-26.91834999999992																																							76.66854999999998
									-26.913449999999898																																							76.71485000000007
									-26.581549999999993																																							76.72495000000004
									-26.56564999999989																																							77.52125000000001
									-26.555149999999912																																							77.52814999999998
									-26.43694999999991																																							77.54005000000006
									-26.428749999999923																																							77.54755
									-26.415649999999914																																							77.55484999999999
									-26.38824999999997																																							77.57245
									-26.36444999999992																																							77.71204999999998
									-26.35424999999998																																							77.72145
									-26.283249999999953																																							77.73194999999998
									-26.264549999999986																																							77.74395000000004
									-26.25904999999989																																							78.06145000000004
									-26.161749999999984																																							78.06965000000002
									-26.153549999999996																																							78.64565000000005
									-26.138849999999934																																							78.65455000000009
									-26.03895																																							78.66295000000002
									-25.979949999999917																																							78.68015000000003
									-25.95604999999989																																							78.69015000000002
									-25.946449999999913																																							79.01274999999998
									-25.61824999999999																																							79.01915000000008
									-25.599649999999997																																							79.03125
									-25.56054999999992																																							79.04084999999998
									-25.55194999999992																																							79.04885000000002
									-25.519249999999943																																							79.14775000000009
									-25.458049999999957																																							79.16315000000009
									-25.440549999999917																																							80.00094999999999
									-25.396049999999946																																							80.00905
									-25.21844999999996																																							80.02285000000006
									-25.143749999999955																																							81.12535000000003
									-25.108049999999935																																							81.13475000000005
									-24.94724999999994																																							81.14915000000008
									-24.934849999999983																																							81.16125
									-24.781549999999925																																							81.17275000000006
									-24.76954999999998																																							81.32825000000003
									-24.748849999999948																																							81.33915000000002
									-24.729549999999904																																							82.50295000000006
									-24.716249999999945																																							82.73945000000003
									-24.69814999999994																																							82.76985000000002
									-24.64224999999999																																							84.14595000000008
									-24.606249999999932																																							84.16215
									-24.598649999999907																																							84.54885000000002
									-24.552749999999946																																							85.22485000000006
									-24.409549999999967																																							85.25324999999998
									-24.397249999999985																																							85.26605000000006
									-24.34044999999992																																							85.92345
									-24.31804999999997																																							85.93385
									-24.303749999999923																																							87.09924999999998
									-24.296049999999923																																							87.11644999999999
									-24.280749999999898																																							87.18415000000005
									-24.224449999999933																																							87.48284999999998
									-24.067949999999996																																							87.49405000000002
									-24.05684999999994																																							87.50785000000008
									-23.98154999999997																																							87.89544999999998
									-23.974249999999984																																							87.91125
									-23.96214999999995																																							87.92635000000007
									-23.95144999999991																																							87.93835000000001
									-23.92394999999999																																							88.32245
									-23.901949999999943																																							88.33125000000007
									-23.882749999999987																																							88.34105
									-23.815149999999903																																							88.39415000000008
									-23.60024999999996																																							89.85835000000009
									-23.569849999999974																																							89.87195000000008
									-23.562149999999974																																							90.00465000000008
									-23.46614999999997																																							90.01245000000006
									-23.378349999999955																																							90.01905
									-23.35514999999998																																							90.02845000000002
									-23.143749999999955																																							90.03985
									-23.1335499999999																																							90.04854999999998
									-23.103149999999914																																							90.58005000000003
									-22.845649999999978																																							90.59365000000003
									-22.81344999999999																																							92.15345000000002
									-22.740049999999997																																							92.80875000000003
									-22.72754999999995																																							92.81655
									-22.701549999999997																																							92.83575000000008
									-22.684349999999995																																							92.93574999999998
									-22.6249499999999																																							92.94675000000007
									-22.55734999999993																																							92.98575000000005
									-22.548749999999927																																							94.38445000000002
									-22.525749999999903																																							94.39215000000002
									-22.361249999999927																																							94.48115000000007
									-22.236749999999915																																							94.48925000000008
									-22.118049999999926																																							94.51035000000002
									-22.105949999999893																																							94.52435000000003
									-22.099149999999895																																							94.53565000000003
									-22.086349999999925																																							97.10145
									-22.036749999999984																																							99.11234999999999
									-22.02254999999991																																							99.13795000000005
									-21.807649999999967																																							99.15485000000001
									-21.612049999999954																																							99.17034999999998
									-21.59884999999997																																							99.19254999999998
									-21.579149999999913																																							99.66095000000007
									-21.361149999999952																																							99.67345
									-21.296049999999923																																							99.69635000000005
									-21.024549999999977																																							99.74695000000008
									-21.00314999999989																																							99.75755000000004
									-20.97784999999999																																							99.77115000000003
									-20.9605499999999																																							99.78815000000009
									-20.91274999999996																																							100.14175
									-20.861349999999902																																							100.15595000000008
									-20.80824999999993																																							100.16505000000006
									-20.659649999999942																																							100.17635000000007
									-20.627449999999953																																							100.19925
									-20.60534999999993																																							100.21095000000003
									-20.371349999999893																																							100.34035000000006
									-20.36054999999999																																							100.35005000000001
									-20.332449999999994																																							100.37125000000003
									-20.3142499999999																																							100.61045000000001
									-20.302949999999896																																							100.61865
									-20.21634999999992																																							100.62655000000007
									-20.198749999999905																																							101.89435000000003
									-20.042949999999905																																							101.90275000000008
									-19.972549999999956																																							102.23925000000008
									-19.959749999999985																																							102.24755000000005
									-19.93724999999995																																							102.76825000000008
									-19.904649999999947																																							103.94614999999999
									-19.842349999999897																																							104.01845000000003
									-19.665949999999953																																							104.02715
									-19.654649999999947																																							104.04965000000004
									-19.590349999999944																																							104.71355000000005
									-19.432849999999917																																							104.72115000000008
									-19.42134999999996																																							104.73505
									-19.41044999999997																																							104.84545000000003
									-19.094349999999963																																							105.31355000000008
									-19.068449999999984																																							105.32305000000008
									-19.015649999999937																																							105.34225000000004
									-18.99974999999995																																							105.52805000000001
									-18.95864999999992																																							105.53515000000004
									-18.81344999999999																																							105.54354999999998
									-18.69934999999998																																							105.55185000000006
									-18.681049999999914																																							105.56164999999999
									-18.666349999999966																																							105.57865000000004
									-18.614649999999983																																							105.58955000000003
									-18.380049999999983																																							106.16494999999998
									-18.366349999999898																																							106.17365000000007
									-18.343249999999898																																							106.21545000000003
									-18.33515																																							106.22805000000005
									-18.32745																																							108.37955
									-18.053049999999985																																							108.39395000000002
									-18.011049999999955																																							108.40485000000001
									-17.991449999999986																																							108.44835
									-17.97634999999991																																							110.04155000000003
									-17.876649999999927																																							110.06045000000006
									-17.85254999999995																																							110.08294999999998
									-17.840049999999906																																							110.32265000000007
									-17.699249999999893																																							110.33465000000001
									-17.677549999999997																																							110.34415000000001
									-17.603649999999902																																							110.45515
									-17.572749999999928																																							112.21775000000002
									-17.43884999999989																																							112.22915
									-17.430549999999926																																							112.25234999999998
									-17.355749999999944																																							112.26094999999998
									-17.277849999999944																																							112.28375000000005
									-17.179149999999936																																							112.41615000000002
									-17.074749999999995																																							113.43685000000005
									-17.05664999999999																																							113.97845000000007
									-17.042349999999942																																							113.98525000000006
									-16.9614499999999																																							113.99324999999999
									-16.80284999999992																																							114.00075000000004
									-16.792049999999904																																							114.00935000000004
									-16.769649999999956																																							114.02005000000008
									-16.62564999999995																																							114.52465000000007
									-16.41904999999997																																							114.59635000000003
									-16.36954999999989																																							114.60565000000008
									-16.359949999999913																																							115.01415000000009
									-16.33904999999993																																							115.20175000000006
									-16.330449999999928																																							115.68225000000007
									-15.98524999999995																																							115.69614999999999
									-15.958749999999895																																							115.71215000000007
									-15.949649999999906																																							115.72665000000006
									-15.939849999999979																																							118.50485000000003
									-15.931149999999889																																							118.51385000000005
									-15.920149999999921																																							118.53415000000007
									-15.90644999999995																																							119.66285000000005
									-15.83484999999996																																							119.86745000000008
									-15.775049999999965																																							119.87625000000003
									-15.664849999999888																																							119.89375000000007
									-15.6412499999999																																							119.90705000000003
									-15.626949999999965																																							119.91714999999999
									-15.616349999999898																																							119.92725000000007
									-15.427649999999971
									-15.40384999999992
									-15.303649999999948
									-15.275649999999928
									-15.253549999999905
									-15.240949999999998
									-15.17694999999992
									-15.168049999999994
									-15.138649999999984
									-15.075449999999933
									-15.051449999999932
									-14.984049999999911
									-14.973949999999945
									-14.696549999999888
									-14.594449999999938
									-14.545749999999998
									-14.53654999999992
									-14.499249999999961
									-14.448949999999968
									-14.098049999999944
									-13.956949999999892
									-13.947349999999915
									-13.887249999999995
									-13.858049999999935
									-13.840649999999982
									-13.800249999999892
									-13.789249999999925
									-13.768749999999955
									-13.606049999999982
									-13.600349999999935
									-13.591549999999984
									-13.576449999999909
									-13.562949999999887
									-13.556449999999927
									-13.516149999999925
									-13.505249999999933
									-13.497549999999933
									-13.490949999999998
									-13.431749999999965
									-13.42414999999994
									-13.409249999999929
									-13.376049999999964
									-13.257349999999974
									-13.242649999999912
									-13.228449999999953
									-13.184549999999945
									-13.145849999999996
									-13.107849999999985
									-13.07484999999997
									-13.065049999999928
									-13.028449999999907
									-13.006749999999897
									-12.682149999999979
									-12.674249999999915
									-12.662449999999922
									-12.635049999999978
									-12.545349999999985
									-12.51114999999993
									-12.496449999999982
									-12.388249999999971
									-12.320049999999924
									-12.20614999999998
									-12.079349999999977
									-12.034649999999942
									-12.001349999999888
									-11.900249999999915
									-11.891949999999952
									-11.647049999999922
									-11.618849999999952
									-11.585149999999999
									-11.543349999999919
									-11.525249999999915
									-11.514149999999972
									-11.480549999999994
									-11.367849999999976
									-11.33764999999994
									-11.282549999999901
									-11.24064999999996
									-11.235949999999889
									-11.222049999999967
									-11.145549999999957
									-11.11424999999997
									-10.87054999999998
									-10.827449999999999
									-10.67694999999992
									-10.661849999999959
									-10.649649999999951
									-10.622849999999971
									-10.607449999999972
									-10.528949999999895
									-10.414949999999976
									-10.384849999999915
									-10.36685
									-10.181449999999927
									-10.093549999999937
									-10.086949999999888
									-10.05804999999998
									-10.019349999999918
									-9.917449999999917
									-9.89874999999995
									-9.804949999999963
									-9.794749999999908
									-9.689049999999952
									-9.632349999999974
									-9.594549999999913
									-9.582349999999906
									-9.537049999999908
									-9.528049999999894
									-9.520149999999944
									-9.505049999999983
									-9.427049999999895
									-9.397149999999897
									-9.370049999999992
									-9.307849999999917
									-9.194849999999974
									-9.053649999999948
									-9.035349999999994
									-9.008249999999975
									-8.997649999999908
									-8.934849999999983
									-8.921049999999923
									-8.715449999999919
									-8.696449999999913
									-8.542949999999905
									-8.274649999999951
									-8.117549999999937
									-8.097249999999917
									-8.084049999999934
									-7.9959499999999935
									-7.896249999999895
									-7.802649999999971
									-7.7875499999998965
									-7.679749999999899
									-7.429649999999924
									-7.424249999999915
									-7.41904999999997
									-7.413349999999923
									-7.407349999999951
									-7.39264999999989
									-7.273149999999987
									-7.260849999999891
									-7.105649999999969
									-7.083049999999957
									-6.736149999999952
									-6.4709499999999025
									-6.461749999999938
									-6.218349999999987
									-6.1905499999999165
									-6.077249999999935
									-5.828149999999937
									-5.737549999999942
									-5.72664999999995
									-5.700349999999958
									-5.63334999999995
									-5.586949999999888
									-5.567449999999894
									-5.560949999999934
									-5.440649999999891
									-5.367349999999988
									-5.3558499999999185
									-5.316449999999918
									-5.284049999999979
									-5.194449999999961
									-5.109649999999988
									-5.085849999999937
									-4.907349999999951
									-4.896849999999972
									-4.711349999999925
									-4.619949999999903
									-4.401149999999916
									-4.303549999999973
									-4.239349999999945
									-4.214849999999956
									-4.2028499999998985
									-4.192449999999894
									-4.172249999999963
									-4.150549999999953
									-3.991049999999973
									-3.957649999999944
									-3.9422499999999445
									-3.783149999999978
									-3.586749999999938
									-3.52355
									-3.2699499999999944
									-3.1478499999999485
									-3.113749999999982
									-3.0766499999999724
									-2.9679499999999734
									-2.8849499999998898
									-2.8799499999998943
									-2.868349999999964
									-2.7280499999999392
									-2.7068499999999176
									-2.6928499999999076
									-2.39754999999991
									-2.1940499999999474
									-1.8949499999999944
									-1.8653499999999212
									-1.8281499999999369
									-1.7281499999999141
									-1.7073499999999058
									-1.6743499999998903
									-1.6659499999999525
									-1.6520499999999174
									-1.640449999999987
									-1.606649999999945
									-1.5329499999999143
									-1.4740499999999201
									-1.4605499999998983
									-1.429749999999899
									-1.4195499999999583
									-1.3575499999999465
									-1.3278499999998985
									-1.3189499999999725
									-1.2878499999999349
									-1.2461499999999432
									-1.1821499999999787
									-1.1638499999999112
									-1.1375499999999192
									-1.1220499999999447
									-1.0933499999999867
									-1.080449999999928
									-1.0674499999998943
									-0.9654499999999189
									-0.9186499999999569
									-0.8836499999999887
									-0.8761499999999387
									-0.8455499999998892
									-0.7434499999999389
									-0.7114499999998998
									-0.6981499999999414
									-0.6482499999999618
									-0.6039499999999407
									-0.519649999999956
									-0.5002499999999372
									-0.4265499999999065
									-0.41924999999991996
									-0.35244999999997617
									-0.2617499999998927
									-0.21814999999992324
									0.01745000000005348
									0.02605000000005475
									0.03555000000005748
									0.04535000000009859
									0.08205000000009477
									0.09645000000000437
									0.23035000000004402
									0.2407500000000482
									0.725550000000112
									0.7588500000000522
									0.8123500000000377
									1.2836500000000797
									1.2997500000000173
									1.3117500000000746
									1.4478500000000167
									1.7188500000000886
									1.7276500000000397
									1.7356500000000779
									1.744350000000054
									1.7538500000000568
									1.7647500000000491
									1.7858500000000959
									1.9940500000000156
									2.0477500000000646
									2.498950000000036
									2.506750000000011
									2.528650000000084
									2.572050000000104
									2.826850000000036
									3.01055000000008
									3.188250000000039
									3.4163500000000795
									3.4742500000000973
									3.4812500000000455
									3.4900500000001102
									3.7029500000001008
									3.975750000000062
									3.9888500000000704
									4.037150000000111
									4.415750000000003
									4.50305000000003
									4.555850000000078
									4.599150000000009
									4.6144500000000335
									4.630250000000046
									4.67755000000011
									4.685950000000048
									4.698150000000055
									4.728750000000105
									5.039850000000001
									5.097150000000056
									5.159650000000056
									5.271950000000061
									5.394050000000107
									5.498050000000035
									5.5109500000000935
									5.53735000000006
									5.585250000000087
									5.626550000000066
									5.932350000000042
									5.994850000000042
									6.3398500000000695
									6.349650000000111
									6.3596500000001015
									6.376450000000091
									6.385850000000005
									6.393150000000105
									6.405750000000012
									6.528450000000021
									6.534550000000081
									6.542250000000081
									6.561050000000023
									6.57465000000002
									6.6728500000000395
									6.709550000000036
									6.720050000000015
									6.873550000000023
									6.997350000000097
									7.053350000000023
									7.147750000000087
									7.366050000000087
									7.392350000000079
									7.400850000000105
									7.408250000000066
									7.4212500000001
									7.551850000000059
									7.896650000000022
									8.019750000000045
									8.05155000000002
									8.072850000000017
									8.08095000000003
									8.08865000000003
									8.372050000000058
									8.423150000000078
									8.433450000000107
									8.572650000000067
									8.655250000000024
									8.748750000000086
									8.765350000000012
									8.830150000000003
									8.858350000000087
									9.066350000000057
									9.07695000000001
									9.252450000000067
									9.415350000000103
									9.425550000000044
									9.458950000000073
									9.718850000000089
									9.727050000000077
									9.989250000000084
									10.001850000000104
									10.247850000000085
									10.26195000000007
									10.390750000000025
									10.48025000000007
									10.498350000000073
									10.517850000000067
									10.526550000000043
									10.711950000000002
									10.916650000000004
									10.947550000000092
									11.072950000000105
									11.323950000000082
									11.344350000000077
									11.40485000000001
									11.42265000000009
									11.498550000000023
									11.751950000000079
									11.779950000000099
									12.073350000000005
									12.119950000000017
									12.284250000000043
									12.307450000000017
									12.323150000000055
									12.565650000000005
									12.729850000000056
									12.739750000000072
									12.767250000000104
									12.817550000000097
									12.835050000000024
									12.891250000000014
									12.912950000000023
									12.938150000000064
									12.946050000000014
									12.961250000000064
									13.121450000000095
									13.156350000000089
									13.275850000000105
									13.519350000000031
									13.530950000000075
									13.551150000000007
									13.56815000000006
									13.582250000000045
									13.675750000000107
									13.844650000000001
									13.988250000000107
									14.082750000000033
									14.11525000000006
									14.122350000000097
									14.154350000000022
									14.20085000000006
									14.207850000000008
									14.306350000000066
									14.530750000000012
									14.647050000000036
									14.68145000000004
									14.697350000000029
									14.771350000000098
									14.778950000000009
									14.862150000000042
									14.941150000000107
									15.120650000000069
									15.17635000000007
									15.206150000000093
									15.374550000000113
									15.407550000000015
									15.430950000000053
									15.565050000000042
									15.681150000000002
									15.694750000000113
									15.72505000000001
									15.852550000000065
									15.859950000000026
									15.870650000000069
									15.94315000000006
									15.950550000000021
									15.961350000000039
									16.070150000000012
									16.184850000000097
									16.200250000000096
									16.440950000000043
									16.448350000000005
									16.454650000000015
									16.595750000000066
									16.719350000000077
									16.725450000000023
									16.766650000000027
									16.789150000000063
									16.8193500000001
									16.84965000000011
									17.061750000000075
									17.12945000000002
									17.208650000000034
									17.28715000000011
									17.29665
									17.30205000000001
									17.311050000000023
									17.432350000000042
									17.49305000000004
									17.50335000000007
									17.511150000000043
									17.73255000000006
									17.748950000000036
									17.755050000000097
									17.761850000000095
									18.001150000000052
									18.08495000000005
									18.2029500000001
									18.22365000000002
									18.234750000000076
									18.301450000000045
									18.362050000000067
									18.44145000000003
									18.539350000000013
									18.565150000000017
									18.724950000000035
									18.787050000000022
									18.990150000000085
									19.00075000000004
									19.01105000000007
									19.025550000000067
									19.168550000000096
									19.243650000000002
									19.251150000000052
									19.30415000000005
									19.322850000000017
									19.516650000000027
									19.53335000000004
									19.643550000000005
									19.662950000000023
									19.707750000000033
									19.714150000000018
									19.74685000000011
									19.782650000000103
									19.813550000000077
									19.87835000000007
									19.887050000000045
									19.895150000000058
									19.90625
									19.918150000000082
									20.04225000000008
									20.21315000000004
									20.232250000000022
									20.359750000000076
									20.399050000000102
									20.434650000000033
									20.511550000000057
									20.603650000000016
									20.63645000000008
									20.646550000000047
									20.659450000000106
									20.667050000000017
									20.728650000000016
									20.94965000000002
									20.965250000000083
									20.97375000000011
									20.992950000000064
									21.08325000000002
									21.247550000000047
									21.284450000000106
									21.29525000000001
									21.369050000000016
									21.388450000000034
									21.480050000000006
									21.488750000000095
									21.505250000000046
									21.697650000000067
									21.717250000000035
									21.72395000000006
									21.732950000000073
									21.826350000000048
									22.01915000000008
									22.029250000000047
									22.039250000000038
									22.2654500000001
									22.276050000000055
[truncated: 1,539 more rows]
[truncated: 4 more columns]
