# Supplementary material for: Stimulus duration encoding occurs early in the moth olfactory pathway
Source: Commun Biol. 2024 Oct 3;7:1252. doi: 10.1038/s42003-024-06921-z (PMC11449909; doi:10.1038/s42003-024-06921-z)
Supplement: Supplementary file 3 — Supplementary Data 1 [file 42003_2024_6921_MOESM3_ESM.zip › Fig 3/A/20ms10pg.csv]

neuron 1	neuron 2	neuron 3	neuron 4	neuron 5	neuron 6	neuron 7	neuron 8	neuron 9	neuron 10	neuron 11	neuron 12	neuron 13	neuron 14	neuron 15	neuron 16	neuron 17	neuron 18	neuron 19	neuron 20	neuron 21	neuron 22	neuron 23	neuron 24	neuron 25	neuron 26	neuron 27	neuron 28	neuron 29	neuron 30	neuron 31	neuron 32	neuron 33	neuron 34	neuron 35	neuron 36	neuron 37	neuron 38	neuron 39	neuron 40	neuron 41	neuron 42	neuron 43	neuron 44	neuron 45	neuron 46	neuron 47	neuron 48	neuron 49	neuron 50
-16.618949999999998	-23.470550000000003	-119.35055	-120.01195000000001	-120.02414999999999	-120.00645	-120.00924999999998	-14.45995	-4.778750000000002	-28.12065	-120.01285	-118.36355000000003	-119.46905000000001	-120.01505	-29.16225	-29.726650000000003	-25.03265	-119.99095	-119.47794999999999	-117.66065	-120.01265000000001	-16.583949999999998	-16.413649999999997	-115.30035000000001	-120.00875	-120.01385000000002	-28.05095	-29.209950000000003	-119.48785	-118.72394999999997	-119.22895000000001	-120.02075000000002	-29.99515	-119.92784999999998	-29.28805	-120.01154999999999	-119.99854999999997	-119.85154999999999	-120.02355	-115.35675	-22.42485	-29.050250000000002	-120.01355000000001	-119.14984999999999	-119.54775	-26.81925	-29.38195	-120.01374999999999	-119.24544999999998	-119.97335000000001
-16.594749999999998	-19.637750000000004	-98.79005	-94.37655000000001	-119.02815	-118.44995	-119.99175	-10.449849999999998	-4.71705	-28.10715	-120.00704999999999	-104.90455000000003	-118.25305	-119.99865000000003	-29.13375	-29.30185	-25.02175	-117.15525	-118.91964999999999	-115.74145000000001	-120.01104999999998	-16.562749999999998	-0.0060499999999983345	-115.28825	-119.46465	-119.99965	-28.04125	-29.18235	-117.36224999999999	-117.81604999999999	-118.73605	-120.01145000000002	-29.98245	-116.67144999999996	-24.74715	-119.99984999999998	-115.82815	-119.47334999999998	-120.00314999999998	-115.33425	-17.374249999999996	-29.03695	-119.43315000000001	-119.14224999999999	-119.47864999999999	-23.61705	-28.782249999999998	-117.93504999999999	-119.19604999999999	-119.94915
-7.81335	-19.62685	-98.77605	-90.77695	-119.01235	-117.64075	-119.56124999999997	-5.49785	-4.696150000000003	-22.05835	-119.32365	-99.39715000000001	-118.24315000000001	-119.89655000000002	-26.77175	-29.27625	-24.99285	-113.28254999999999	-118.89874999999998	-115.72665	-119.93084999999999	-16.55225	0.014950000000002461	-115.27335000000001	-119.05455	-119.97715000000002	-28.02605	-28.23535	-115.92445	-117.77704999999997	-116.60795000000002	-119.48395000000002	-29.97125	-107.31274999999997	0.07094999999999985	-119.98924999999998	-113.71504999999999	-119.38475	-118.94354999999999	-111.69835	-17.29905	-25.661250000000003	-119.29815	-117.90734999999998	-119.46994999999998	-23.585250000000002	-28.770449999999997	-117.91654999999999	-118.84894999999997	-119.79805
-7.05715	-18.768250000000002	-95.78135	-73.06635	-118.98864999999999	-112.99924999999999	-119.55514999999997	-4.51765	0.002349999999999852	-22.03405	-118.93775	-97.57505000000003	-118.23245	-118.76275000000001	-26.76115	-26.608050000000002	-23.792550000000002	-113.25065	-117.51074999999997	-115.68985	-118.74955	-16.47385	0.03275000000000006	-115.24835000000002	-117.64775	-119.95925	-25.67595	-27.286050000000003	-115.91075	-117.61884999999998	-110.74005000000001	-118.39875000000004	-29.95075	-107.13984999999997	0.47295000000000087	-118.54475	-111.93324999999999	-119.33314999999999	-118.69735	-103.82364999999999	-14.510449999999999	-21.10725	-117.08145	-117.89304999999999	-119.45824999999999	-21.57965	-25.47515	-111.91635	-118.56034999999997	-117.85945000000001
-7.00075	-18.747950000000003	-95.76804999999999	-42.506350000000026	-118.96625	-109.44735	-118.70414999999997	-4.443549999999998	0.012149999999998329	-14.95295	-118.82575	-97.54305000000002	-117.90005000000001	-118.75025000000002	-25.91425	-25.73865	-21.71805	-96.29274999999998	-114.94494999999998	-115.67425000000001	-118.70685	-16.26945	0.04064999999999941	-113.15325000000001	-117.46185	-119.81965	-25.66005	-27.27295	-114.25115	-116.71884999999997	-106.64735000000002	-118.38875000000002	-29.94085	-99.84074999999999	0.8508500000000012	-118.53054999999999	-103.29124999999999	-119.32414999999999	-116.49314999999999	-98.91475	-14.50025	-21.08415	-117.06475	-117.43734999999998	-118.50665	-21.53425	-23.84695	-108.73844999999999	-118.54894999999996	-117.80895000000001
0.03055000000000163	-17.72945	-95.50935	0.08035000000000991	-118.56795	-109.36505	-118.69295	0.008950000000002234	0.018849999999996925	-3.6858499999999985	-118.69345	-96.80295000000001	-117.87155000000001	-118.02665000000002	-25.53325	-25.728650000000002	-16.56125	-96.26865	-99.55085	-109.47945000000001	-111.72764999999998	-16.26135	0.2214500000000008	-113.13835	-115.95415	-119.61555000000001	-17.26515	-27.25925	-112.09385	-116.70334999999997	-106.62365000000001	-118.38215000000002	-29.71555	-99.82264999999998	0.8627499999999984	-118.49814999999998	-89.83755	-119.29764999999999	-96.94564999999997	-96.53264999999999	-12.08495	-20.37225	-117.03515000000002	-117.42164999999997	-118.48794999999998	-20.48985	-23.39585	-104.09955	-118.48854999999998	-117.56835000000001
0.042149999999999466	-17.719250000000002	-94.15235	12.275249999999971	-118.55404999999999	-102.04534999999998	-115.43104999999997	0.01395000000000124	0.024849999999997152	-2.8245499999999986	-118.60265	-96.77745000000002	-117.85915	-117.92095	-25.11655	-25.71045	-13.91235	-92.68885	-99.52844999999999	-100.99495000000002	-111.68154999999999	-16.25125	0.22664999999999935	-113.10335	-115.82625000000002	-119.50405	-17.25175	-19.97085	-112.07605	-115.00674999999998	-106.29685	-118.37245000000001	-25.56595	-99.80424999999997	0.8761499999999991	-117.37314999999998	-89.63194999999999	-118.78065	-95.03035	-95.31555	1.4394500000000008	-18.106749999999998	-117.02215000000001	-116.01974999999999	-118.45204999999999	-20.47175	-23.35485	-97.00384999999999	-118.09774999999996	-117.55025
0.13814999999999955	-17.71045	-94.14124999999999	14.775449999999978	-117.64585	-74.90214999999999	-115.41895	0.0195500000000024	0.0318499999999986	0.021650000000001057	-118.58435	-93.63265000000001	-117.57565	-117.91245	-25.08315	-25.695950000000003	-13.452650000000002	-92.66385	-82.25444999999999	-100.58455000000001	-111.65185	-16.04405	0.2790500000000016	-113.09095	-115.66945000000001	-119.46485000000001	-17.23825	-18.18185	-109.34645	-114.98074999999997	-104.15825000000001	-117.77575000000002	-25.55595	-99.26014999999998	1.763349999999999	-114.45864999999998	-89.61084999999997	-118.28524999999999	-94.99074999999999	-94.60184999999998	2.3158500000000046	-11.77705	-116.25655	-115.84504999999999	-118.24865	-20.41065	-19.92495	-96.99074999999999	-117.99054999999998	-117.51365000000001
2.9719499999999996	-17.69155	-93.71334999999999	47.97415000000001	-117.63925	-74.12925	-114.63024999999999	0.024550000000001404	0.037349999999999994	0.027149999999998897	-118.50954999999999	-93.58635000000001	-117.56485	-117.89075000000003	-23.57945	-25.69005	-13.393350000000002	-87.92935	-69.75874999999999	-100.56575000000001	-111.63755	-2.871549999999999	0.2864500000000021	-113.06625000000001	-114.22755000000001	-108.02295000000001	-17.22915	-18.14495	-108.91295	-114.59875	-104.11975000000001	-117.76715000000002	-25.521549999999998	-94.36844999999997	1.7887500000000003	-113.51024999999998	-79.57584999999997	-118.26835	-92.27605	-94.48825	2.3428499999999985	-11.05125	-116.23825000000001	-114.73014999999998	-116.98094999999999	-17.18875	-18.34745	-89.78764999999999	-117.92564999999996	-116.72445
2.9930500000000038	-8.08765	-92.10444999999999	83.81784999999996	-117.63104999999999	-74.09105	-114.61694999999997	0.03175000000000239	0.04344999999999999	0.03434999999999988	-118.25005	-89.52715000000003	-117.55465000000001	-117.86045000000001	-23.56335	-25.66795	-11.86785	-87.90764999999999	-69.73204999999999	-98.79215000000002	-111.57804999999999	-2.429449999999999	0.2938500000000026	-110.49505000000002	-114.20015000000001	-107.99285	-17.21705	-18.12565	-108.39795	-114.50034999999997	-103.02545	-117.75885000000002	-25.51125	-94.34554999999997	2.892050000000001	-112.34094999999999	-79.56204999999997	-117.60055	-77.29575	-94.46975	3.4208500000000015	-11.031850000000002	-115.43705	-114.66684999999998	-116.95994999999999	-17.123450000000002	-17.58175	-89.77024999999999	-113.70584999999997	-116.65855
3.01755	-0.004650000000001597	-91.97145	83.82984999999996	-115.81264999999999	-70.11255	-114.59324999999998	0.043650000000003075	0.049849999999999284	0.0420499999999997	-118.13794999999999	-89.51585000000003	-117.53535000000001	-117.84685000000002	-23.55155	-22.88335	-11.853850000000001	-87.88575	-58.36464999999998	-98.77615000000002	-109.46185	-2.4098499999999987	0.2983499999999992	-110.48585000000001	-111.76135000000001	-107.90925000000001	-13.899149999999999	-18.11135	-107.29315	-114.01234999999997	-103.00905	-113.33125000000001	-25.28275	-94.21354999999997	2.930049999999998	-112.31204999999999	-79.42874999999998	-117.56484999999999	-77.28154999999998	-94.44954999999999	3.429850000000002	-9.49155	-115.41535	-114.14374999999998	-116.42515	-9.074950000000001	-17.405949999999997	-86.80874999999999	-112.90704999999997	-116.64225
5.815249999999999	-0.00035000000000096065	-91.95785	83.83855	-115.80175	-66.69765	-112.15324999999999	0.051950000000001495	0.07174999999999798	0.04854999999999876	-117.84405	-89.49855000000002	-117.51475	-116.85985000000002	-23.52225	-21.77075	-1.8482500000000002	-83.72035	-58.350149999999985	-93.52195	-109.40535	-0.006649999999996936	0.3063500000000019	-110.46955000000001	-109.89885000000001	-107.63875000000002	-13.891750000000002	-18.08405	-104.89595	-113.84864999999999	-100.83655000000002	-113.27325000000002	-25.26815	-88.37104999999997	11.023349999999997	-112.27024999999999	-67.12265	-108.58024999999999	-77.25104999999999	-94.29855	5.8032499999999985	-8.361650000000001	-114.71035	-113.77464999999998	-116.31015	-9.059750000000001	-16.39785	-83.95224999999999	-112.42124999999999	-116.62875
14.593049999999998	0.004249999999998977	-91.76114999999999	83.84854999999999	-114.26804999999999	-49.864149999999995	-100.80664999999999	0.06174999999999997	5.648349999999997	0.05825000000000102	-117.54945000000001	-84.55845000000002	-116.89525	-108.95485000000002	-23.50795	-19.176450000000003	-1.83615	-71.37285	-51.55484999999999	-93.50395000000002	-109.39564999999999	-0.0031499999999979877	0.3420500000000004	-110.45565000000002	-109.54595	-101.65405000000001	0.0017500000000012506	-11.269750000000002	-100.76644999999999	-112.78404999999998	-94.93105000000001	-113.26415000000003	-24.99435	-87.09054999999998	13.68095	-111.56544999999998	-67.11414999999997	-107.29124999999999	-77.24034999999998	-93.38215	5.819949999999999	-6.444050000000001	-113.66905	-112.10125	-116.27505	-9.02985	-16.38635	-83.90764999999999	-112.41264999999999	-116.36765
14.613550000000004	0.008949999999998681	-91.28105	83.85964999999999	-112.43064999999999	-39.129549999999995	-100.79894999999999	2.527850000000001	5.78735	0.07254999999999967	-117.36605	-84.54425000000003	-116.62325000000001	-108.92625000000001	-23.39945	-18.446150000000003	-1.810850000000002	-67.63615	-51.54544999999999	-88.15375000000002	-109.38034999999999	5.000000000165983e-05	0.39905000000000257	-110.43895	-109.53515000000002	-101.64075	0.040749999999999176	-9.089450000000003	-100.75495	-112.76034999999999	-94.91915	-109.45945000000003	-24.98695	-87.07554999999996	13.714450000000003	-111.55505	-67.10324999999997	-105.95204999999999	-75.37484999999998	-93.36355	9.176850000000002	-3.2896500000000017	-113.65115	-112.04844999999997	-115.79184999999998	-5.935850000000002	-16.04875	-81.32114999999999	-112.35024999999996	-115.69155
14.62245	0.013049999999999784	-90.11175	83.87585000000001	-110.70315	-39.053749999999994	-100.78354999999999	10.90775	13.49645	0.08784999999999954	-117.13105	-80.64525000000003	-116.60975	-108.85645000000002	-22.320050000000002	-18.432850000000002	-1.6330500000000008	-67.60865	0.019850000000019463	-88.12855000000002	-109.35794999999999	0.0032500000000013074	0.585250000000002	-110.39895000000001	-107.22865000000002	-91.06395	4.2089500000000015	-9.06795	-99.97755	-112.72954999999999	-91.91865000000001	-94.87045000000003	-23.44905	-87.06024999999997	13.749350000000003	-111.21855	-58.89954999999998	-75.19824999999999	-74.26774999999998	-88.76544999999999	10.925650000000005	-2.5324500000000008	-113.63125000000001	-110.57774999999998	-114.82745	-5.666550000000001	-16.015249999999998	-80.37454999999999	-111.75944999999999	-112.78005000000002
14.63205	0.017049999999997567	-65.16825	84.17345	-110.30615	-18.364749999999987	-100.75174999999999	10.928049999999999	21.371549999999996	0.8666499999999999	-116.75155000000001	-80.16395000000003	-116.59825000000001	-105.11485000000002	-21.423650000000002	-18.400550000000003	0.00034999999999740794	-66.24364999999999	0.033950000000004366	-86.07295000000002	-101.74515	0.006350000000001188	0.6141500000000022	-110.37545	-107.21025	-91.04445000000001	4.2222500000000025	-8.652250000000002	-98.99204999999999	-111.79924999999997	-91.90245000000002	-94.30835000000002	-23.43305	-69.67824999999999	13.849050000000002	-108.59434999999999	-58.88654999999997	-75.18565	-69.75975	-87.77844999999999	16.05925	-0.17914999999999992	-112.30125000000001	-110.56344999999999	-114.81915	-4.885149999999999	-16.00275	-80.34714999999998	-111.75164999999998	-112.75375
24.365450000000003	0.021549999999997738	-56.243849999999995	84.39015	-108.94915	-12.283950000000004	-94.96184999999997	10.940449999999998	21.383149999999997	0.8782500000000013	-116.69805	-80.15095000000002	-115.82685000000001	-98.23755000000003	-21.37945	-17.400850000000002	0.005249999999996646	-66.23214999999999	0.04405000000002701	-81.57695000000001	-101.72655	0.009850000000000136	0.6299500000000009	-86.93545	-105.97885000000001	-90.98335	5.8213500000000025	-8.308950000000003	-98.78354999999999	-111.71164999999999	-89.01375000000002	-92.88965000000002	-23.42335	-69.66364999999999	17.04765	-108.21865	-41.90484999999998	-75.17484999999999	-26.165849999999978	-80.93684999999999	16.69975	-0.004249999999998977	-112.28025000000001	-110.44184999999999	-114.80054999999999	-4.86525	-12.664349999999999	-80.30975	-111.73224999999996	-112.73225000000001
30.290550000000003	0.03544999999999732	-47.561049999999994	94.42804999999998	-108.94055	-7.140950000000004	-94.94805	10.95375	70.87805	2.3368499999999983	-116.33395	-80.10345000000001	-115.81985	-98.22935000000001	-19.03455	-17.39195	0.01104999999999734	-54.55305	0.05185000000000173	-76.01025000000001	-97.99635	0.013350000000002638	0.7495499999999993	-86.92335000000001	-105.96925000000002	-86.25235	7.2810500000000005	-6.98395	-96.81344999999999	-111.57934999999998	-88.10715000000002	-91.57645000000002	-19.20825	-64.09954999999997	18.449749999999998	-108.18785	-41.889549999999986	-75.14295	-26.146849999999972	-80.91385	16.92105	0.0006500000000002615	-112.25735	-110.17544999999998	-114.78975	-4.43535	-12.65045	-80.29884999999999	-110.83314999999996	-112.71815000000001
31.618250000000003	0.04014999999999702	-40.36494999999999		-108.91385	-7.118149999999986	-94.93744999999998	10.97195	88.07555	2.3897499999999994	-115.99225	-79.79355000000001	-115.81155000000001	-98.22265000000002	-18.739649999999997	-17.370150000000002	0.017449999999996635	-54.54334999999999	0.06165000000004284	-68.22135000000002	-97.01505	0.01675000000000182	0.7577500000000015	-86.90345	-105.95845	-86.23115000000001	7.305749999999996	-6.968050000000002	-95.58525	-111.30724999999998	-86.92155000000001	-91.39665000000002	-18.942149999999998	-55.99104999999997	21.416749999999997	-105.40454999999999	-41.85914999999997	-59.12084999999999	-26.119349999999997	-78.84975	19.912550000000003	0.0055499999999995	-109.87295	-109.05144999999999	-114.42114999999998	-0.4678500000000021	-12.63975	-79.61214999999999	-110.81994999999998	-112.68245000000002
47.230549999999994	0.047649999999997306	-39.86104999999999		-108.46805	7.009050000000002	-94.92264999999998	11.03405	97.31085	11.26325	-115.87055000000001	-79.63055000000003	-114.96155	-98.17405000000002	-17.13155	-17.36085	0.02284999999999826	-53.82665	41.793150000000026	-66.92145000000001	-97.00145	0.020150000000001	0.7650500000000022	-86.88855000000001	-105.47825	-85.90655000000001	7.31485	-3.6276500000000027	-94.94665	-110.15804999999997	-75.40215	-91.38575000000003	-18.92355	-48.91914999999997	23.484750000000002	-105.36604999999999	-16.787949999999967	-17.994550000000004	-26.066849999999988	-76.59494999999998	25.658549999999998	0.009049999999998448	-109.69425000000001	-109.03304999999997	-113.72504999999998	-0.4455500000000008	-12.224149999999998	-76.04294999999999	-110.80454999999998	-111.02305000000001
47.28945	0.05564999999999998	-36.457449999999994		-105.04044999999999	11.324849999999998	-86.74754999999999	14.340150000000001	113.91414999999999	14.22045	-115.73835	-79.61765000000003	-114.68045000000001	-97.99665000000002	-16.34395	-14.585350000000002	0.0277499999999975	-53.79854999999999	82.09435000000002	-64.50165000000001	-96.95915	0.023550000000000182	0.7776500000000013	-86.79665	-105.46685000000001	-81.40645	7.329349999999998	-0.46245000000000047	-93.63444999999999	-109.51135	-75.38135000000001	-91.37555000000003	-18.88865	-42.62344999999999	23.49885	-104.47895	-16.776549999999986	-17.972549999999984	-25.230049999999977	-70.97524999999999	26.325050000000005	0.012450000000001182	-109.15535	-108.95894999999999	-113.71394999999998	0.024149999999998784	-12.209049999999998	-76.03294999999999	-108.29644999999996	-110.78345000000002
47.32235	0.06354999999999933	-36.442949999999996		-105.02735	14.262349999999998	-86.72524999999999	16.89515	113.99275000000002	14.260150000000003	-115.72045	-79.60345000000001	-114.65545	-97.30515000000003	-16.03265	-14.570350000000001	0.03354999999999819	-50.91454999999999		-64.37185000000001	-96.93754999999999	0.027250000000002217	0.7907500000000027	-86.63805	-105.45315000000001	-81.37775000000002	7.344250000000002	-0.44395000000000095	-93.15695	-109.45604999999998	-75.37115000000001	-91.36085000000003	-16.14845	-32.383549999999985	26.51825	-104.45894999999999	-16.757149999999967	-17.955150000000003	-7.86994999999996	-70.95044999999999	34.95805	0.01595000000000013	-109.13985	-108.94484999999997	-112.59555	0.16744999999999877	-12.191049999999997	-68.74174999999998	-108.26534999999998	-110.76285000000001
49.870850000000004	0.07394999999999996	-21.046449999999993		-105.01155	14.277749999999997	-81.43784999999997	24.14555	116.22615	17.188049999999997	-115.13905	-79.32995000000003	-114.02325	-97.29625000000001	-16.01725	-12.893650000000001	0.03924999999999912	-47.28344999999999		-63.03535000000001	-96.85385	0.03125	12.41715	-86.46405000000001	-105.44305	-78.35325	10.033549999999998	-0.41495000000000104	-87.38565	-109.35164999999998	-69.93325000000002	-91.34305000000003	-15.23905	-32.35664999999997	30.615550000000002	-101.90754999999999	-16.736849999999976	0.19255000000001132	-7.8364500000000135	-70.78895	35.55785	0.019549999999998846	-108.56725	-107.93355	-112.57614999999998	1.9297499999999985	-12.178449999999998	-63.83994999999999	-106.00144999999998	-110.75015
64.23225	0.08864999999999768	-14.525350000000003		-102.92054999999999	14.300550000000015	-81.42054999999999	31.884950000000003		24.68535	-115.12695	-77.42625000000001	-112.30035000000001	-93.25575	-15.43145	-12.871950000000002	0.047349999999998005	-46.033649999999994		-63.01275000000001	-86.82444999999998	0.03555000000000064	12.446350000000002	-56.38525000000001	-105.42985000000002	-73.17615	10.04365	-0.04765000000000086	-87.35675	-108.49554999999998	-66.72625000000001	-89.93815000000004	-12.495650000000001	-32.34464999999997	30.631649999999997	-101.87604999999999	-15.568349999999953	23.491150000000005	-7.825349999999958	-67.38995	36.13765000000001	0.02364999999999995	-108.55795	-107.91375	-111.77324999999999	1.9787500000000016	-11.366049999999998	-59.44224999999999	-105.95634999999999	-110.66495
64.24525	0.122049999999998	0.013049999999992679		-102.91265	15.352350000000001	-77.69254999999998	43.69715		25.25045	-115.11585	-77.40455000000003	-112.27935000000001	-93.24515000000002	-14.95765	-12.84675	0.05424999999999969	-43.65025		-61.38505000000002	-86.81405000000001	0.040150000000000574	69.94405	-56.37655000000001	-105.40895	-73.11545000000001	10.068350000000002	0.022349999999999426	-84.17614999999999	-108.10924999999997	-64.79675000000002	-89.92955000000003	-12.41205	-24.357249999999965	30.657749999999997	-101.84384999999999	-15.553650000000005	36.203750000000014	-6.049350000000004	-67.36654999999999	53.352450000000005	0.027650000000001285	-108.53735	-106.64884999999998	-111.76135	3.254850000000001	-8.251349999999999	-59.42824999999999	-105.94174999999998	-109.99675
64.26115	0.1530499999999968	0.03454999999999586		-102.89125	15.573650000000015	-77.67434999999998	54.64535		32.66885	-114.96535	-69.03365000000002	-110.50335000000001	-90.62775000000002	-11.891449999999999	-10.95055	0.06344999999999956	-42.58014999999999		-61.370750000000015	-82.14965000000001	0.04485000000000028	101.07065	-56.360050000000015	-104.00445	-73.06445000000002	10.080350000000003	0.04654999999999987	-83.15044999999999	-107.87624999999997	-62.033550000000005	-87.55545000000004	-11.25875	-24.340649999999982	31.08615	-101.18744999999998	-11.547550000000001	71.29265000000001	0.007749999999987267	-65.38475	53.362849999999995	0.03275000000000006	-108.20415	-105.98774999999998	-110.37834999999998	3.2749500000000005	-8.20985	-59.405649999999994	-104.13874999999999	-109.98285000000001
67.71005	0.5783499999999968	0.054349999999999454		-100.06535	15.607550000000003	-76.31804999999997	69.38704999999999		39.034549999999996	-114.81495	-68.49705000000003	-110.49415	-90.57465000000002	-11.86625	-10.940750000000001	0.08884999999999721	-42.57024999999999		-54.23295000000002	-82.13954999999999	0.04895000000000138	104.49754999999999	-47.57575000000001	-102.70565	-72.83565000000002	11.728049999999996	1.5418500000000002	-76.08395	-107.45924999999997	-58.09655000000001	-87.54845000000003	-11.01735	-12.652749999999969	31.099950000000003	-100.87394999999998	-11.521349999999984	114.45795000000001	0.015449999999987085	-65.34735	57.08215	0.039049999999999585	-108.17845	-105.91334999999998	-109.94104999999999	3.3336500000000022	-8.19605	-59.37644999999999	-104.13134999999997	-108.82875000000001
67.74455	0.5921499999999966	5.394849999999991		-96.82005	17.85085000000001	-67.24855	77.23225		41.19995	-114.80025	-62.852750000000015	-110.45095	-88.09715000000003	-10.94595	-10.933150000000001	0.11394999999999911	-42.55544999999999		-54.12955000000001	-82.11294999999998	0.0560500000000026	105.22094999999999	-47.56645	-102.66515000000001	-72.70565000000002	11.740049999999997	1.559949999999997	-73.17514999999999	-107.44894999999997	-48.493150000000014	-85.86425000000003	-10.060849999999999	-10.978549999999984	32.23125	-89.69654999999999	-9.855950000000007	114.50165000000001	0.023250000000018645	-64.00285	59.077650000000006	0.044950000000000045	-108.16635000000001	-105.76754999999997	-109.49725	4.720749999999999	-8.181549999999998	-58.173749999999984	-104.12254999999996	-107.70025000000001
69.07065	0.6397499999999994	7.082250000000016		-94.62985	21.810450000000003	-67.23684999999998	91.85575		41.22685	-114.36535	-61.124150000000014	-109.30385000000001	-88.07425	-10.93505	-10.92585	0.12824999999999775	-42.54535		-51.61615000000002	-82.10034999999999	0.062350000000002126		-36.15475000000001	-101.54365000000001	-72.67675	11.74915	1.5765499999999975	-72.67514999999999	-107.14744999999999	-48.479050000000015	-85.85595000000004	-9.19775	-10.954049999999995	37.53775	-88.12095	0.597849999999994	114.52195000000003	0.031150000000025102	-63.98595	66.90505	0.05245000000000033	-108.15315000000001	-105.75414999999998	-109.48185	5.028549999999999	-8.166349999999998	-50.36734999999999	-101.81714999999997	-107.66615000000002
79.46145	0.6617499999999978	7.099350000000015		-94.61664999999999	21.849050000000005	-63.902649999999994	116.03805		49.98625	-114.17185	-60.65025000000003	-105.91435000000001	-87.09105000000002	-10.25995	-9.872150000000001	7.41985	-40.662549999999996		-49.28365000000001	-78.14425	0.09015000000000128		-36.13205000000001	-101.29135000000001	-71.16745	11.76005	1.5929499999999983	-70.51905	-107.03474999999997	-48.463350000000005	-85.84765000000002	-8.545649999999998	0.2805500000000052	37.54645000000001	-86.70714999999998	2.0980500000000006		0.04255000000000564	-63.85665	80.36995	0.06125000000000114	-105.76125	-102.32784999999998	-108.78575	5.04355	-6.84085	-50.353849999999994	-101.79844999999997	-107.46785
80.95315	0.7644500000000001	15.430849999999992		-94.60534999999999	24.35545000000002	-61.57554999999999	116.07655		50.003150000000005	-114.14595	-60.63455000000002	-105.75875	-87.00915	-10.245750000000001	-9.738850000000003	7.431549999999998	-40.651849999999996		-48.04345000000001	-78.12754999999999	0.65015		-36.11225	-101.26915000000001	-71.13075	15.594949999999997	4.2383500000000005	-69.29275	-106.82804999999999	-48.065250000000006	-85.83415000000002	-8.535049999999998	10.667650000000037	37.67845	-86.64514999999999	2.1064499999999953		0.050650000000018736	-59.026849999999996	80.38525	0.07335000000000136	-105.74915000000001	-101.99584999999999	-108.77555	5.07245	-6.816249999999997	-46.53604999999999	-101.78934999999998	-107.44085000000001
81.04245	2.216049999999999	20.13345000000001		-91.80865	30.953550000000007	-61.56574999999998	119.99765000000002		50.01734999999999	-114.01155	-58.80375000000001	-105.71695	-86.28515000000002	-9.716249999999999	-9.724450000000001	7.472049999999999	-40.62705		-41.02235000000002	-78.10884999999999	6.783549999999998		-36.06185000000001	-100.55065	-70.82055	24.102649999999997	4.251850000000001	-69.26634999999999	-106.72874999999999	-46.41775000000001	-85.81835000000001	-6.751950000000001	10.694650000000024	39.011449999999996	-85.16574999999999	2.125249999999994		0.05865000000000009	-59.00985	81.74745	2.7574499999999986	-105.51045	-100.63024999999999	-108.76004999999999	5.114349999999998	-5.5425499999999985	-41.17914999999999	-101.75054999999998	-107.40245000000002
105.62474999999999	6.389050000000001	20.166349999999994		-80.43215	43.78184999999999	-61.55454999999998			52.491249999999994	-113.88895	-58.78745000000001	-105.49875	-84.09305	-9.69415	-8.521450000000002	7.488249999999997	-31.775049999999993		-38.589950000000016	-78.08134999999999	7.253950000000003		-28.993650000000017	-100.53885	-67.33975000000001	24.12415	5.1810499999999955	-62.35365	-106.60594999999998	-38.05105000000002	-83.51645000000002	-4.8659500000000016	10.704650000000015	44.927350000000004	-84.55024999999999	19.390450000000044		0.07904999999999518	-57.41225	83.45545	4.731049999999996	-105.50085000000001	-100.57794999999999	-108.48995	12.152249999999999	-5.5116499999999995	-41.16954999999999	-101.15544999999997	-107.36095
105.63765	6.410250000000001	25.052750000000003		-80.42264999999999	45.164649999999995	-53.33054999999999			63.908550000000005	-112.96844999999999	-56.90225000000001	-105.48865	-84.07715000000002	-9.612850000000002	-8.511550000000003	9.276549999999997	-31.76554999999999		-35.85005000000001	-78.05545000000001	7.268050000000002		-28.979150000000004	-100.51845	-67.31225	24.137349999999998	5.359550000000002	-62.33945	-106.15644999999998	-38.03705000000001	-83.50785000000002	0.013750000000001705	10.966850000000022	44.942350000000005	-84.53654999999999	19.751850000000047		0.10824999999999818	-55.83025000000001	92.15715	5.123350000000002	-105.11965000000001	-100.53184999999999	-108.47815	15.999549999999996	-3.6881499999999967	-41.15274999999998	-101.14194999999998	-106.12405000000001
113.25044999999999	6.422250000000002	25.79835		-73.04825	45.77405000000002	-51.49894999999998			63.93545	-112.94995	-56.80945000000003	-105.10555000000001	-84.05265000000003	-8.03125	-8.496450000000003	14.528949999999998	-31.75394999999999		-27.68425000000002	-77.14435	7.333350000000003		-28.963150000000013	-100.16305	-66.89465000000001	24.154649999999997	7.846250000000001	-61.01625	-106.01774999999998	-27.090550000000007	-83.02075000000002	10.042650000000002	12.37175000000002	48.46355	-84.51044999999999	22.61005		0.8136499999999955	-55.80895000000001	99.64524999999999	5.643349999999998	-105.09765000000002	-100.11894999999998	-108.46374999999999	16.017349999999997	-2.0482499999999995	-33.28814999999999	-101.13244999999998	-106.10085000000001
113.86014999999999	29.670549999999995	53.55154999999999		-73.03604999999999	52.83315000000002	-51.48904999999999			72.41945	-112.35935	-56.79585000000003	-105.07765	-82.65115000000003	-7.44125	-8.204150000000002	18.27385	-31.741649999999993		-15.150050000000022	-64.78524999999999	8.757750000000001		-28.943850000000012	-100.14905000000002	-66.87655000000001	24.220950000000002	7.861050000000002	-59.20864999999999	-104.45655	-27.05555000000001	-83.00605000000002	11.00515	12.416750000000036	48.49235	-84.46294999999999	22.619050000000016		0.9332499999999868	-55.787049999999994	106.21655	5.678150000000002	-104.78805	-98.45224999999999	-107.33085	17.09595	-1.740949999999998	-33.278649999999985	-101.10994999999997	-106.08405
113.87535000000001	29.68545	71.87774999999999		-70.22595	80.19875000000002	-49.11424999999997			72.43135	-112.08715000000001	-49.63525000000001	-103.71255000000001	-82.60045000000002	-7.4343499999999985	-6.351750000000003	18.28905	-15.765150000000006		-9.639650000000017	-60.32245	14.65175		-25.224850000000004	-98.25715000000001	-60.77465000000001	25.50065	13.150749999999999	-57.28944999999999	-104.42804999999998	-26.227750000000015	-82.99165000000002	11.595950000000002	22.76045000000005	49.62135000000001	-84.44464999999998	22.645650000000046		0.9638500000000363	-48.540249999999986	106.87485	9.62905	-104.77795	-97.92124999999999	-106.52324999999999	18.870949999999997	-1.72485	-30.261049999999983	-100.68634999999998	-106.07405
119.38945	29.716349999999995	77.03465		-70.21135	80.22045	-49.10684999999998			72.45375	-111.60585	-35.60055000000003	-103.69455	-82.52755000000002	-7.423749999999998	-5.244050000000001	18.307549999999996	-15.75154999999998		-8.431650000000019	-60.29915	14.660250000000005		-25.215350000000015	-98.23675	-60.739450000000005	25.508249999999997	13.160349999999998	-56.27114999999999	-104.11245	-26.214450000000014	-78.58125000000001	11.606250000000003	22.767449999999997	49.68245	-82.43714999999999	24.129050000000007		3.834949999999992	-44.64734999999999		10.098349999999996	-104.46965	-97.57964999999999	-106.28065	32.80244999999999	-0.19634999999999891	-30.25394999999999	-100.64734999999996	-105.96465
	29.73745	77.83105		-70.18984999999999	81.30185	-49.09094999999999			73.85594999999999	-111.37295	-35.57605000000001	-102.30725000000001	-81.47515000000001	-7.41525	-3.4280500000000025	30.592649999999995	-10.432749999999999		-7.367550000000023	-60.28975	14.674050000000001		-25.178950000000015	-97.29445000000001	-60.514250000000004	26.00235	14.21905	-56.25035	-104.03864999999999	-26.195750000000018	-74.27555000000001	11.614649999999997	22.779650000000004	55.736050000000006	-82.37355	56.06215000000003		3.855850000000032	-40.327049999999986		13.79645	-104.00565	-97.56244999999998	-106.25074999999998	32.82055	-0.02114999999999867	-27.306449999999984	-99.60154999999997	-105.95325
	38.71445	96.39035000000001		-65.62865	99.60685000000001	-49.08054999999999			77.66345	-110.73845	-30.597850000000022	-102.29695000000001	-81.44545000000002	-7.4014500000000005	-3.015650000000001	30.619249999999997	-10.41225		-6.665850000000006	-60.27785	14.737749999999998		-25.10045000000001	-95.06775	-49.37925000000001	26.01495	14.353449999999999	-56.23245	-103.19444999999999	-15.228550000000013	-69.74885000000003	11.657449999999997	22.790050000000008	59.85315	-82.27264999999998	56.078850000000045		3.889850000000024	-40.29954999999998		19.105849999999997	-103.97585000000001	-96.42364999999998	-106.02484999999999	35.40965	0.6398500000000027	-22.84434999999999	-99.52264999999997	-105.89075
	38.72605	105.01505		-65.44095	105.67655000000002	-47.56434999999999			77.67515	-110.39805	-30.56895000000003	-100.99485000000001	-75.74555000000001	-7.3903500000000015	-2.05875	30.685349999999996	-10.403249999999986		-4.626150000000024	-53.63704999999999	20.83755		-18.030850000000015	-95.04605000000001	-49.350750000000005	26.025750000000002	14.370650000000001	-56.19255	-103.11614999999998	-14.416750000000008	-63.97885000000002	13.585749999999997	22.79785000000004	62.53215	-80.58174999999999	56.09885000000003		37.77275000000003	-36.248249999999985		21.441650000000003	-103.18475000000001	-93.26474999999999	-105.62674999999999	35.43074999999999	0.6559500000000007	-19.62084999999999	-99.51004999999998	-105.24855000000001
	38.73545	111.15115000000003		-63.90644999999999	105.69395000000003	-47.556449999999984			91.02245	-110.09565	-29.959750000000014	-99.82585	-75.68795000000003	-5.93375	-1.18365	31.40255	-10.394849999999991		-4.381250000000023	-53.60515000000001	20.84905		-18.015749999999997	-94.67785	-49.307350000000014	26.218849999999996	15.991049999999998	-54.21695	-103.08904999999999	-9.712550000000022	-63.96925000000002	15.97345	22.810550000000035	64.28875000000001	-80.53894999999999	61.55835000000002		37.78645	-36.23595		26.386249999999997	-100.88505	-92.57334999999998	-105.61404999999999	37.085449999999994	0.6698500000000003	-18.61574999999999	-99.49674999999996	-105.23515
	38.744749999999996	111.43295		-62.62835	113.47395	-47.54834999999997			96.54785	-110.06264999999999	-24.771150000000034	-99.08325	-75.27245000000002	-5.897649999999999	-1.1673500000000026	39.15365	-10.381749999999982		-0.004250000000013188	-53.58224999999999	22.58545		-18.00245000000001	-93.25225	-42.58775	26.856450000000002	19.363849999999996	-50.75364999999999	-103.08004999999997	-7.502550000000014	-63.960950000000025	17.82025	54.640649999999994	66.60835	-76.64164999999998	61.57005000000004		43.666150000000016	-36.20824999999999		35.60874999999999	-99.98245	-92.14574999999999	-105.60414999999999	37.13615	2.039150000000003	-17.61345	-97.33454999999998	-105.20115000000001
	38.76445			-59.66995	113.49425000000002	-47.54114999999999			99.97945000000001	-109.99535	-24.75755000000001	-99.07445000000001	-75.26515	-5.88935	-0.6015500000000031	39.745450000000005	-10.355950000000007		-5.000000001587068e-05	-52.45124999999999	23.791650000000004		-17.97585000000001	-93.22765000000001	-42.56865000000002	26.87925	20.352149999999998	-50.04974999999999	-103.06504999999999	-7.48135000000002	-63.954050000000024	17.831650000000003	54.66605000000004	69.58855	-76.59485	61.58285000000001		50.621849999999995	-35.289349999999985		48.75025	-99.97375	-91.66534999999999	-104.88244999999999	37.15424999999999	2.0518500000000053	-16.449249999999978	-93.74254999999997	-104.36175
	41.90275			-59.65934999999999	119.70345000000003	-46.80114999999998			99.99234999999999	-109.96835	-24.670150000000007	-99.05885	-75.25065000000001	-5.59685	0.06625000000000014	43.255250000000004	-1.5375499999999818		0.004949999999979582	-52.43375	25.150150000000004		-17.95395000000002	-93.14535000000001	-40.56105000000002	26.89405	20.36955	-48.69104999999999	-103.05765	0.012149999999991223	-63.910750000000036	17.845950000000002	62.65775000000002	71.92665000000001	-76.28894999999999	62.09235000000001		76.02705000000003	-32.90254999999999		52.087349999999994	-99.96775000000001	-91.34344999999999	-104.86404999999999	42.01065	2.6429500000000026	-9.408649999999994	-90.22444999999996	-103.09135
	43.69395			-59.650549999999996		-46.78864999999999			106.56385	-109.60445	-21.74105000000003	-98.98905	-75.24315000000001	-4.98865	0.7974499999999978	43.275549999999996	-1.5066500000000076		0.009149999999976899	-44.60864999999998	25.16695		-17.92365000000001	-87.71435000000001	-40.313350000000014	26.915549999999996	20.39055	-48.675349999999995	-101.43034999999998	0.018649999999979627	-63.01325000000003	27.753950000000003	87.58525000000003	74.01635	-75.75965	65.47075000000001		76.03875	-32.49195		53.086149999999996	-99.96105	-90.80984999999998	-103.57334999999999	42.03004999999999	2.6580499999999994	-9.353549999999984	-89.92614999999998	-101.13875000000002
	61.24485			-59.49705		-40.32894999999999			106.58535	-109.56615	-16.05445000000003	-95.68625	-75.23565000000002	-4.978249999999999	0.8067499999999974	43.30245000000001	0.017050000000011778		0.013449999999977535	-44.594750000000005	25.17575		3.5351499999999874	-86.53455000000001	-40.29745	27.019750000000002	20.409649999999996	-48.11954999999999	-101.42084999999997	0.024849999999986494	-49.15725000000003	27.768050000000002	87.61455000000001	75.47105	-75.72344999999999	65.49355000000003		76.05595	-27.743349999999992		53.132650000000005	-99.95415	-89.98065	-103.01364999999998	42.153549999999996	2.7253500000000024	-9.34004999999999	-89.54654999999997	-100.35565
	61.25824999999999			-59.48394999999999		-40.14824999999999			116.76615000000001	-109.21424999999999	-14.104550000000017	-95.66655	-70.39435	-3.780149999999999	0.8363499999999995	47.80215	0.026250000000004547		0.017849999999981492	-40.534549999999996	36.94705		3.547149999999988	-86.38755	-40.27805000000001	27.03105	24.11675	-48.07884999999999	-101.32884999999999	0.031849999999991496	-49.139050000000026	29.172449999999998	87.64005000000003	77.06915000000001	-71.54954999999998	66.14775000000003		102.31805000000003	-24.376350000000002		55.416549999999994	-99.94275	-89.10264999999998	-102.98724999999999	64.51055	3.7035500000000035	-8.875049999999987	-89.53944999999999	-100.33465000000001
	61.27055			-57.57244999999999		-39.63224999999997			116.78225	-109.11865	-8.836550000000045	-93.18995000000001	-70.37445000000002	-3.7635499999999986	2.3626499999999986	47.84995000000001	0.03444999999999254		0.022549999999995407	-38.81944999999999	49.94625		3.563749999999999	-82.78105000000001	-40.11495000000002	27.04835	31.56435	-47.97314999999999	-101.30754999999999	0.040949999999980946	-49.11635000000001	34.496950000000005	90.73475000000002	77.67265	-71.52134999999998	69.32755000000003		102.33285000000001	-24.169449999999983		57.06135	-99.91715	-89.07475	-101.39025	67.54135	3.7221500000000027	-8.845649999999978	-89.52854999999997	-100.26495
	63.15625			-54.35095		-39.61764999999997			118.67765	-109.02435	-7.551850000000002	-93.16855000000001	-70.31905	-2.52205	2.371950000000002	47.865449999999996	0.04205000000001746		0.0272499999999809	-38.805049999999994	49.95825		3.5973499999999774	-82.76485000000001	-39.15765000000002	27.814349999999997	33.773250000000004	-47.63964999999999	-100.73684999999998	0.046649999999999636	-46.472950000000026	44.38025	97.28705000000002	82.75755000000001	-71.47794999999999	76.85295000000002		116.76955000000004	-23.070249999999987		57.760650000000005	-99.78115	-88.58314999999999	-99.89744999999999	69.64425	4.40185	0.008650000000017144	-89.43894999999998	-100.25165000000001
	68.15435			-49.75675		-39.08714999999998			118.70394999999999	-108.97075	-7.1407500000000255	-92.38055	-69.65195000000003	-1.8847500000000004	2.3955499999999965	51.12285	0.050650000000018736		0.03224999999997635	-38.79294999999999	49.981649999999995		3.6102499999999793	-74.47545000000001	-39.09315000000001	30.73435	33.796549999999996	-47.40424999999999	-100.72874999999999	0.05525000000000091	-46.46205000000003	47.82895	97.30905000000001	84.13095	-71.46354999999998	92.58555000000001		119.45355	-18.803149999999988		59.38715	-98.72045	-88.31275	-99.01865	83.08104999999999	7.266950000000005	0.014150000000000773	-89.01494999999997	-99.42885000000001
	68.43575			-49.74095		-39.050149999999974				-108.71485	-7.121650000000045	-91.75475	-66.44665	-1.8744499999999995	2.765550000000001	51.13595000000001	0.05725000000001046		0.03714999999999691	-37.063649999999996	50.00715		3.6531499999999824	-74.45955000000001	-34.36405000000002	30.764850000000003	34.20055000000001	-47.39045	-100.71164999999999	0.0634499999999889	-43.992950000000036	47.838550000000005	97.32365000000004	84.15795	-65.47734999999999	92.59975000000003			-18.779750000000007		59.86965	-98.63495	-88.23344999999998	-98.79214999999999	85.79625	7.275250000000003	0.020949999999999136	-88.99764999999996	-99.41465000000001
	68.45394999999999			-47.82504999999999		-37.228549999999984				-108.69065	-3.711749999999995	-91.74585	-66.42515	-1.8545499999999997	6.071850000000001	51.14705000000001	0.06585000000001173		0.04344999999997867	-35.341350000000006	53.91785000000001		42.55244999999999	-74.34625000000001	-34.34455	32.62085	37.79925	-47.373949999999994	-100.21224999999998	0.2668499999999767	-43.98305000000002	52.368550000000006	100.93085000000002	87.03685	-65.43864999999998	92.61265000000003			-18.44165000000001		61.76154999999999	-98.13925	-86.54504999999997	-98.75925	85.81675	7.288450000000001	0.026949999999999363	-88.97984999999997	-96.83235
	81.08144999999999			-47.81304999999999		-35.61914999999999				-108.61725	-3.6891500000000406	-90.85745	-58.736650000000026	-1.505749999999999	6.090149999999998	51.16105	0.07425000000000637		0.052449999999993224	-35.28614999999999	61.60595		42.56614999999999	-73.96135000000001	-34.32525000000001	38.863749999999996	43.495149999999995	-46.94095	-100.01565	0.5112499999999898	-43.96935000000002	53.187949999999994	112.91165000000001	87.06025000000001	-65.39974999999998	92.64555000000001			-18.40885		63.99545	-97.77685	-86.50534999999999	-97.31414999999998	85.95785	7.315549999999998	0.032450000000011414	-87.96534999999997	-96.82075
	81.09295			-46.98084999999999		-35.60974999999999				-108.54755	-3.665549999999996	-89.88885	-55.41085000000001	-1.2639500000000012	7.30255	51.17815	0.08844999999999459		0.059649999999976444	-35.271150000000006	61.614250000000006		42.586449999999985	-73.01675	-34.24895000000001	39.76434999999999	43.51195	-45.14864999999999	-100.00734999999997	5.131849999999986	-43.95945000000003	53.19675	119.86905000000002	88.30175	-65.21694999999998	96.95135000000005			-15.553350000000023		64.26304999999999	-97.75225	-86.34544999999997	-96.52144999999999	93.11694999999999	7.7971499999999985	0.03745000000000687	-87.95644999999996	-96.79535000000001
	101.58245			-45.04545		-34.90344999999999				-107.97515	-2.609550000000013	-89.87195	-53.63505000000001	-1.2456500000000013	7.951449999999998	51.19115000000001	0.2029500000000155		0.07094999999998208	-35.20734999999999	61.62685		42.61095	-72.90675	-34.14405000000002	39.774150000000006	56.12975	-45.13634999999999	-99.99425	5.145549999999986	-43.94505000000001	54.040150000000004		88.32055	-65.18074999999999	96.96245000000005			-15.541049999999984		64.27945	-97.72455000000001	-82.42745	-96.30605	113.47934999999998	7.822050000000001	0.04445000000001187	-87.94034999999997	-96.77515
	101.60034999999999			-44.943349999999995		-34.86994999999999				-107.86645	0.006550000000004275	-89.70455000000001	-53.62345000000002	0.010349999999998971	7.9613499999999995	58.01865000000001	23.061450000000008		0.08224999999998772	-35.10745	61.65525		42.630949999999984	-70.19145	-33.37895	39.783950000000004	57.850750000000005	-44.06465	-99.98454999999998	16.52064999999999	-42.51385000000002	54.82305		90.94875	-64.38404999999999	101.27135000000004			-15.498350000000016		67.06424999999999	-97.19635000000001	-81.95774999999998	-96.02664999999999	114.42935	8.240550000000002	0.05205000000000837	-87.93204999999998	-96.71445
	101.61535			-44.93384999999999		-32.43154999999999				-107.66035	0.011349999999993088	-85.99215000000001	-53.59525000000002	0.028050000000000352	8.397049999999997	58.03415	27.604450000000014		13.625249999999994	-28.002849999999995	61.66695000000001		42.660049999999984	-70.18085	-33.30855	41.029349999999994	82.96345000000001	-44.04835	-99.67634999999999	37.25504999999998	-42.472950000000026	55.18865		90.95995	-64.36354999999999	101.29785000000004			-4.8154499999999985		72.79935	-94.90995000000001	-81.93794999999997	-95.76594999999999		9.097449999999998	0.06785000000002128	-87.87754999999999	-95.83305000000001
	101.65465			-44.19095		-32.16544999999999				-106.85544999999999	0.015850000000000364	-85.97935000000001	-51.269150000000025	0.04305000000000092	9.560349999999996	58.21785	30.98755		13.69074999999998	-27.99015	61.691849999999995		42.76694999999998	-70.17075000000001	-25.57835	42.87935	82.97925000000001	-44.02204999999999	-99.02534999999997	37.273949999999985	-42.445250000000016	55.20015			-64.33624999999999	119.10525000000001			-4.799149999999997		98.03635	-94.79805	-78.54574999999997	-94.63974999999999		11.95385	0.07655000000002588	-87.21124999999998	-92.88095000000001
	102.29255			-44.17885		-31.00634999999997				-106.56285	0.020150000000001	-85.29185000000001	-49.12185000000002	0.11905000000000143	11.22015	63.05775	73.22495		14.497949999999975	-27.97415000000001	61.78745		44.91825	-70.15385	-24.016250000000014	42.88975000000001	98.02615000000002	-41.34245	-99.00644999999997	39.23474999999999	-40.81755000000001	58.916149999999995			-63.87864999999999	119.11815000000001			-4.757549999999981		98.05394999999999	-94.36605	-78.51514999999998	-93.79714999999999		12.82845	0.28045000000000186	-86.29814999999996	-91.90155000000001
	102.35395			-44.167249999999996		-26.513449999999978				-106.35095	0.024549999999976535	-85.26055000000001	-46.109050000000025	0.7550500000000007	11.291050000000002	68.00845	73.24365		18.65164999999999	-27.959450000000004	61.80245		44.92734999999999	-70.13005000000001	-23.996049999999997	43.57145	98.04375	-38.59075	-98.93814999999998	39.246849999999995	-40.80755000000002	58.924749999999996			-63.85504999999999				-4.713349999999991		99.27505	-92.88805	-78.39904999999999	-92.84145		13.588850000000004	14.317750000000018	-85.90204999999997	-91.88735
	104.57845			-39.74204999999999		-23.044249999999977				-105.40775	0.033950000000004366	-84.22275	-46.08415000000002	2.170250000000003	14.878150000000002	83.30395	73.26675		19.668249999999972	-18.67474999999999	69.78694999999999		44.94584999999998	-67.58315	-23.92745000000002	44.54115	102.74825	-37.49494999999999	-98.53764999999999	52.77095	-40.79725000000002	58.93505			-63.14134999999999				-4.422050000000013		99.28565	-92.87995000000001	-76.04924999999997	-92.80534999999999		13.610850000000003	14.40255000000002	-85.87824999999998	-91.87115
	104.58914999999999			-37.96625		-23.03694999999999				-104.98335	0.042349999999999	-84.05915	-46.049950000000024	3.178449999999998	15.885549999999999	83.32425	93.95205000000001		23.579649999999987	-18.652449999999988	69.80574999999999		44.97074999999998	-67.57005000000001	-19.019350000000003	44.55275	102.76755000000001	-37.02775	-98.52165	52.793349999999975	-40.78665000000001	62.612950000000005			-60.96794999999999				-4.295950000000005		99.30185	-92.84265	-75.25715	-92.07585		14.239550000000005	14.41625000000002	-85.87034999999997	-91.84525000000001
	104.60595			-37.95434999999999		-23.027149999999978				-104.26065	0.05174999999996999	-83.90905000000001	-41.41435000000001	3.198450000000001	17.251949999999997	88.41315	98.85835		23.59774999999999	-18.616449999999986	69.82105000000001		45.096449999999976	-65.24215000000001	-18.96245000000002	46.70585		-36.443349999999995	-98.10364999999999	56.63575	-38.04275000000001	62.62175			-60.066349999999986				-3.4411499999999933		100.96895	-91.94405	-75.24404999999999	-90.74085		15.54765	22.00815	-85.85834999999997	-91.83525
	104.61564999999999			-37.70155		-23.017449999999997				-103.23405	0.1441499999999678	-83.12955000000001	-35.98705000000001	6.117550000000001	18.669749999999997	94.21595	107.11345		23.610049999999973	-14.609550000000013	69.86705		45.122749999999996	-64.70545000000001	-18.818250000000006	46.724450000000004		-34.75054999999999	-97.68435	60.85164999999998	-38.03565000000003	62.63035			-60.04524999999998				-3.425049999999999		104.40635	-91.89805000000001	-73.34785	-90.55414999999999		16.09145	22.021150000000006	-85.83594999999997	-90.98775
	105.41325			-31.900949999999995		-23.000849999999986				-103.18885	0.28125	-83.11895000000001	-35.77895000000001	6.1327500000000015	21.62745	94.24345	107.83125000000001		32.17484999999999	-14.538049999999998	77.45805000000001		45.446049999999985	-62.68455	-16.246950000000027	46.737049999999996		-34.39335	-97.05245	62.285949999999985	-37.575950000000034	62.655849999999994			-60.00834999999999				-2.5075499999999806		109.33585	-91.86075	-72.15544999999997	-90.13364999999999		18.16475	23.432650000000024	-83.80554999999998	-90.60535000000002
	105.42194999999998			-31.87474999999999		-20.16734999999997				-102.81015	0.641050000000007	-82.72225	-32.45815000000002	6.16395	21.643449999999998	95.27625	119.79124999999999		32.18584999999999	-14.523750000000007	77.47625		57.24025	-62.65995000000001	-16.229449999999986	46.766949999999994		-34.14425	-96.64394999999999	62.30154999999999	-37.56925000000001	68.21154999999999			-58.40424999999999				-2.479150000000004		115.97905	-90.83165	-72.13555	-89.71555		18.560350000000003	23.458350000000024	-83.79804999999996	-90.58805000000001
				-30.131050000000002		-20.158049999999974				-102.78375	5.329649999999958	-80.78095	-23.47565	7.8402499999999975	24.410149999999998	104.24204999999999			32.266249999999985	-14.51384999999999	77.48984999999999		71.83724999999998	-62.62185000000001	-16.176750000000027	49.116150000000005		-34.12004999999999	-96.29114999999999	72.43324999999999	-37.56075000000001	68.23675			-58.37864999999999				-1.3924499999999966		116.06545	-90.81515	-70.45724999999999	-88.88655		18.574750000000005	40.242850000000004	-82.86314999999996	-90.55805000000001
				-30.118849999999995		-20.118349999999992				-102.77154999999999	5.351749999999981	-80.76015000000001	-23.455450000000013	11.709850000000003	25.98795	108.54504999999999			32.57145	-14.483450000000005	77.50885		71.85475	-62.53665000000001	-15.324850000000026	49.13195		-33.27055	-94.56994999999998	75.64794999999998	-37.55145000000002	68.25365			-58.36334999999998				0.030649999999980082			-90.06655	-70.16734999999997	-88.52244999999999		18.929350000000003	40.26635000000002	-82.85544999999996	-90.38195
				-30.107249999999993		-14.890150000000006				-102.28165	6.126350000000002	-79.13275	-12.541150000000016	11.737549999999999	26.00865	114.52895			33.41374999999999	-13.950749999999971	86.31604999999999		71.87764999999999	-60.35995000000001	-15.122950000000003	51.021249999999995		-30.282749999999993	-94.42444999999998	75.85684999999998	-34.46675000000002	69.51835			-57.590149999999994				0.17295000000001437			-88.98985	-69.55564999999999	-86.93834999999999		19.57605	40.277450000000016	-82.84784999999997	-85.50145
				-28.632049999999992		-11.523149999999987				-101.56135	6.141249999999957	-79.10785	-12.520950000000028	12.25235	28.084349999999997				33.43474999999998	-13.924249999999972	86.33795		71.90715	-57.35565000000001	-13.557650000000024	51.03635		-29.67644999999999	-94.40744999999998	81.20405	-24.241250000000036	69.52825000000001			-55.557749999999984				2.297450000000026			-88.95215	-68.90865	-86.91215		20.13795	40.28905	-82.83964999999998	-85.48715
				-28.620549999999994		-10.033849999999973				-101.53614999999999	6.329349999999977	-79.09235000000001	-10.891250000000014	12.26565	28.095049999999997				39.68684999999999	-13.891349999999989	86.36815000000001		73.15984999999998	-56.73155000000001	-13.541249999999991	51.076449999999994		-29.66305	-94.19174999999998	88.42194999999998	-18.325750000000028	69.54284999999999			-52.01744999999998				3.2939499999999953			-88.05615	-66.85074999999998	-85.90924999999999		20.17195	40.34125	-82.82404999999997	-82.69865
				-28.611549999999994		-9.850149999999985				-101.37205	26.516849999999977	-79.04125	-10.34435000000002	12.961150000000004	29.036550000000002				50.666349999999994	-5.042149999999992	91.32284999999999		73.18134999999998	-52.98725	1.5723499999999717	51.132450000000006		-29.633849999999995	-94.03884999999997	88.44314999999997	-18.314150000000012	72.26855			-46.553949999999986				3.407449999999983			-87.02035000000001	-66.08174999999997	-84.40154999999999		20.736050000000002	40.43175000000002	-82.81374999999997	-82.28365000000001
				-25.007949999999994		-7.660750000000007				-101.25195	26.534850000000006	-78.01775	-10.277649999999994	13.66525	29.048349999999996				60.08624999999998	-5.026749999999993	91.33595		74.51294999999999	-52.93325	1.584450000000004	51.147549999999995		-29.616649999999993	-93.89024999999998	90.79905	-12.281550000000038	73.50745			-46.53654999999999				6.62115			-87.00855000000001	-65.93724999999998	-84.38454999999999		23.06535	42.122150000000005	-70.21524999999997	-79.54415
				-24.978049999999996		-7.644349999999974				-101.21764999999999	26.552149999999983	-77.95945	-10.108750000000043	14.32985	29.062049999999996				64.58644999999999	-5.018250000000023	91.34495000000001		74.52535	-52.91995	1.620049999999992	74.60485		-27.49844999999999	-93.77804999999998	93.21414999999999	-5.693250000000035	80.25264999999999			-44.84134999999999				6.64285000000001			-86.98695000000001	-64.07124999999999	-82.83064999999999		23.07715	47.04985000000002	-65.41524999999999	-78.71185000000001
				-19.328550000000007		-7.083649999999977				-99.72005	26.904449999999997	-77.92745000000001	-10.100349999999992	15.03295	29.630149999999997				65.37625	-3.7464499999999816	96.38815		74.54585	-52.64685	5.948949999999968	74.61565		-26.702849999999998	-93.34105	93.23124999999999	-1.485749999999996	83.43905000000001			-44.209149999999994				7.5876499999999965			-86.96975	-61.791349999999994	-82.80475		24.39205	47.06525000000002	-65.40604999999996	-76.34155000000001
				-16.369749999999982		-0.005549999999971078				-98.32724999999999	27.964049999999986	-76.66025	-6.821349999999995	15.05265	29.647249999999996				69.03934999999998	-3.6245499999999993	96.40375		74.60784999999998	-52.636250000000004	5.973549999999989	74.62615		-18.982249999999993	-93.32565	94.42864999999998	-0.4394500000000221	83.59815			-43.100149999999985				7.812749999999994			-86.95615000000001	-60.84164999999999	-82.47314999999999		25.60845	47.08495000000002	-65.38764999999998	-76.29835000000001
				-16.35515000000001		0.0014500000000339242				-95.74965	29.145749999999964	-76.29345	-6.8066499999999905	15.063650000000003	32.42475				69.08484999999999	-3.609550000000013	102.00205		79.09334999999999	-52.608050000000006	13.267449999999997	81.93305		-18.963449999999995	-93.30335	94.43814999999998	-0.43335000000001855	83.61335			-43.083849999999984				7.824450000000013			-86.28775	-60.02014999999997	-81.76714999999999		25.65875	47.09865000000002	-65.36424999999997	-75.12105000000001
				-16.34854999999999		0.0077500000000441105				-93.60194999999999	29.341250000000002	-76.28715000000001	-4.922750000000008	15.304450000000003	37.29135000000001				70.06404999999998	-3.5993500000000154	102.01225		79.10655	-52.22485	13.291949999999986	81.96245		-18.928949999999986	-93.29354999999998	94.45004999999998	0.003249999999979991	83.93074999999999			-41.63544999999999				7.9947500000000105			-86.11805000000001	-60.00704999999999	-81.21284999999999		25.67025	49.498650000000026	-63.230849999999975	-75.09325000000001
				-16.32974999999999		0.012450000000001182				-93.58515	30.24894999999998	-75.94495	-4.895649999999989	16.12975	37.31105000000001				79.40494999999999	-3.581549999999993	102.02195		79.12705	-52.152550000000005	21.89134999999999	86.53295		-18.214650000000006	-93.28404999999998	94.46214999999998	0.007549999999980628	89.29485			-41.60514999999998				9.190350000000024			-86.10515000000001	-59.994249999999994	-80.75264999999999		26.44365	50.47645	-57.33724999999998	-75.08325
				-12.903249999999986		0.017550000000028376				-93.47245000000001	30.278849999999977	-75.93345000000001	-4.88515000000001	17.45825	37.32785				80.06944999999999	0.009549999999990177	109.82645000000002		79.15865	-51.63165000000001	21.923549999999977	86.54355		-16.538449999999983	-93.26534999999998	99.27674999999999	0.011749999999949523	90.02115			-38.78914999999999				9.819050000000004			-85.60175000000001	-59.34224999999998	-80.49385		27.72805	52.744550000000004	-57.32964999999999	-75.06385
				-12.88884999999999		0.021850000000029013				-93.22285	30.290949999999953	-75.88755	-4.8376499999999965	18.874250000000004	38.33865				81.84384999999997	0.015550000000018827	110.62575000000001		79.17835	-51.61415000000001	26.628049999999973	86.55495		-16.515050000000002	-93.17364999999998	108.48814999999996	0.017149999999958254	90.03174999999999			-38.77364999999999				9.839650000000006			-84.28435	-59.32164999999998	-79.90044999999999		27.784450000000003	52.78265000000002	-57.242849999999976	-73.44935000000001
				-9.256450000000001		0.02775000000002592				-92.21325	34.88335000000001	-71.42675	-2.422550000000001	18.884349999999998	38.78435				82.50664999999998	0.023650000000031923	110.80985000000001		82.26984999999999	-50.800250000000005	30.81155000000001	86.58185		-16.368750000000006	-93.04094999999998	109.41424999999998	0.02174999999999727	91.32225			-38.58924999999999				13.075649999999996			-83.28765	-58.39564999999999	-79.88865		28.93675	52.80145000000002	-55.851249999999965	-72.51955000000001
				-7.696049999999985		0.03385000000002947				-92.20235	43.42484999999999	-71.41585	0.0011499999999955435	19.04255	38.79565000000001				83.22805	0.030550000000005184	114.21535		82.27984999999998	-50.77275	38.12964999999997	88.84155		-16.313150000000007	-92.87144999999998	112.06155000000001	0.027949999999975716	91.33425			-38.56254999999999				13.092550000000017			-81.24295000000001	-55.88204999999999	-78.39295		28.95775	52.81925000000001	-55.22904999999997	-70.80715000000001
				-7.658549999999991		0.041650000000004184				-92.17175	43.518749999999955	-71.39335000000001	0.005749999999977717	20.07685	40.75345				84.38424999999998	0.03735000000000355	115.13305		82.31734999999998	-48.21355000000001	38.19045	88.85745		-12.295150000000007	-92.43904999999998	112.07245	0.03244999999998299	91.35305			-38.03184999999999				18.915149999999983			-81.23495000000001	-55.42224999999999	-77.41565		30.41365	52.970950000000016	-55.21874999999997	-70.77735000000001
				-7.4766500000000065		0.050749999999993634				-91.99795	43.54004999999995	-70.54105	0.015249999999980446	22.102649999999997	43.526849999999996				84.39425	0.04275000000001228	115.14155		82.33675	-47.926950000000005	41.360450000000014	88.87305		-11.163449999999983	-92.40234999999998	119.20634999999999	0.03654999999997699	92.53444999999999			-37.66184999999999				18.965750000000014			-81.22275	-55.39044999999999	-77.12535		30.480350000000005	58.26335	-55.19324999999998	-70.76235000000001
				-7.461749999999995		0.45375000000001364				-91.38015	43.555949999999996	-70.53225	0.019249999999999545	22.13335	43.99015				86.63645	0.05355000000002974	115.15965		99.37275	-47.897250000000014	41.382349999999974	88.88415		-10.864749999999987	-92.38884999999999	119.22794999999996	0.042549999999948795	99.64005			-37.630549999999985				20.68214999999998			-81.08065	-52.839349999999996	-76.53814999999999		30.51895	59.89575000000002	-53.38114999999996	-70.67475
				-7.445750000000004		1.7464500000000385				-91.36305	46.39074999999997	-66.20455000000001	0.02404999999998836	24.554650000000002	44.02535				86.94684999999998	0.06605000000001837	115.17905000000002		99.38434999999998	-45.86935000000001	43.83154999999999	89.68845		-7.192549999999983	-91.80914999999999	119.87594999999999	0.04734999999999445	99.65615			-34.73094999999999				20.69485000000003			-81.07285	-50.41994999999997	-73.46085		31.519250000000003	61.802550000000025	-53.36334999999997	-70.39645
				-7.036550000000005		7.922450000000026				-91.22845	48.745649999999955	-65.09305	0.028750000000002274	25.007849999999998	46.95115				88.70374999999999	2.8049500000000194	115.27185		99.40304999999998	-45.85065	43.87365	89.69855		-4.155550000000005	-90.12525		0.05444999999997435	99.66885000000002			-33.95784999999999				30.140649999999994			-81.06065000000001	-50.30294999999998	-72.75725		32.44005	61.811950000000024	-51.45064999999997	-66.42265
				-4.80895000000001		8.877550000000042				-91.06735	48.755349999999964	-63.374750000000006	0.03864999999996144	26.098149999999997	49.177949999999996				88.71464999999998	2.8744500000000244	116.53505000000001		99.43214999999998	-45.83435	44.729150000000004	90.80065		-3.0052499999999895	-90.10524999999998		0.061249999999972715	100.38145			-33.92994999999999				30.408349999999984			-80.69995	-49.180349999999976	-72.45344999999999		39.30565	65.49825000000001	-51.44124999999997	-65.72335000000001
				-4.629249999999985		11.873350000000016				-90.77175	52.17874999999998	-62.70215	0.05115000000000691	26.12645	52.98935				89.00934999999998	24.333349999999996	116.55335		99.45114999999998	-45.816050000000004	44.750850000000014	90.82435		-1.2466499999999883	-90.06934999999999		0.07124999999996362	104.51305000000002			-33.919049999999984				30.428449999999998			-79.17665000000001	-47.66385	-70.24614999999999		39.46085000000001	65.51745000000003	-51.42114999999998	-65.69555000000001
				-2.16364999999999		11.883450000000039				-90.42615	55.37154999999996	-60.709450000000004	0.0676499999999578	26.13395	54.36345				89.09904999999998	24.349249999999984			110.86465000000001	-44.74255000000001	55.66915	90.83735		0.008150000000000546	-89.38884999999999		3.534149999999954	104.78205			-33.79524999999998				32.626750000000015			-79.12945	-47.643549999999976	-69.11904999999999		41.15675	67.98675	-50.89454999999998	-65.68045000000001
				-1.437250000000006		11.907849999999996				-90.21315	55.39734999999996	-59.27915	0.13644999999996799	26.836150000000004	55.72865				94.32264999999998	24.69055000000003			110.88924999999998	-40.46525000000001	55.681550000000016	90.85815		0.015550000000018827	-89.09615		3.5439499999999953	104.79405			-33.02384999999998				33.888750000000016			-79.11895000000001	-47.376149999999996	-68.35015		42.00605	72.06125	-50.87574999999998	-65.65565000000001
				-0.2403500000000065		13.362950000000012				-89.80655	59.093249999999955	-59.26795	0.3526499999999828	27.38395	58.33025000000001				94.34064999999998	26.237950000000012			117.61184999999998	-40.45075000000001	55.70294999999999	91.28535		0.022549999999995407	-89.08424999999997		3.5544499999999744	104.80305000000001			-33.00714999999998				34.31465000000003			-77.98615000000001	-42.57434999999998	-66.45285		42.01905000000001	74.65505000000002	-50.86794999999998	-65.62935
				0.042949999999990496		13.371350000000007				-89.77605	60.35224999999997	-58.88295000000001	1.5314500000000066	31.21105	58.342349999999996				109.50244999999998	26.250550000000032			117.62764999999999	-37.978750000000005	56.82664999999997	91.31145		0.031849999999991496	-88.95745		7.564649999999972	105.16905			-29.35284999999999				34.34435000000002			-77.93575000000001	-40.28814999999997	-66.43135		42.04575000000001	74.66795000000002	-50.41164999999998	-63.82055000000001
				2.3335500000000025		13.394049999999993				-89.67875000000001	60.38405	-58.87315000000001	1.5402499999999577	31.23675	59.16505000000001				109.52304999999998	26.27555000000001			117.64284999999998	-36.55075000000001	56.84694999999999	101.53455		0.03925000000000978	-88.57294999999999		7.584649999999954	105.84915000000001			-29.334749999999985				34.71075000000002			-77.72195	-38.618149999999986	-64.08534999999999		42.06345	74.73845	-50.35534999999999	-63.759550000000004
				7.222849999999994		21.44485000000003				-89.39235	61.54235	-58.84535000000001	2.266750000000002	32.58745	59.174350000000004				112.95325	26.28834999999998			117.67824999999996	-35.17345	68.12585000000001	101.58255		0.045350000000013324	-88.56445		9.025949999999966	107.07025000000002			-28.395149999999987				35.46535			-77.28565	-38.60604999999998	-64.07504999999999		42.49795	76.27485000000001	-49.726249999999965	-58.84845
				10.561250000000001		21.629350000000045				-88.81635	63.32664999999997	-58.48455	2.4702499999999645	32.69545	62.13835				116.94805	30.37655000000001				-26.33545000000001	68.13394999999997	101.59215		0.05295000000000982	-88.54424999999998		9.034449999999993	107.07765			-27.454949999999982				41.33404999999999			-77.27745	-38.45724999999999	-63.234449999999995		42.52275	83.18505000000002	-49.71264999999997	-58.827650000000006
				11.770250000000004		22.192350000000033				-88.72225	64.22584999999998	-57.26305000000001	2.4929500000000075	32.72805	68.46865					30.40395000000001				-26.325050000000005	68.15535	101.70075		0.874449999999996	-88.52884999999998		9.043849999999964	107.08415			-27.363849999999985				43.64685000000003			-75.84365000000001	-38.261449999999996	-61.91374999999999		42.62425	83.20605	-42.333549999999974	-58.811350000000004
				14.497749999999996		22.537350000000004				-88.67615	68.48435	-57.113150000000005	2.5074500000000057	34.81495	68.48705					36.88085000000001				-25.090050000000005	68.18295	101.72285		1.4041500000000156	-87.79624999999999		9.073749999999961	107.09065000000001			-27.21134999999998				48.26114999999999			-75.78915	-34.734249999999975	-61.44534999999999		44.32065	83.23355000000001	-42.32344999999998	-58.712950000000006
				14.506149999999991		27.02064999999999				-88.50215	68.93924999999996	-54.38235	9.981850000000009	34.82865	69.61795000000001					36.89614999999998				-25.077850000000012	73.06264999999996	105.32175000000001		5.069350000000014	-87.44144999999997		9.490849999999966	107.25575			-26.943549999999988				48.30205000000001			-75.77475000000001	-31.574449999999985	-59.85244999999999		45.516850000000005	83.25775000000002	-42.31564999999998	-58.55955
				14.524650000000008		30.68855000000002				-88.11834999999999	68.94784999999996	-54.362750000000005	11.987950000000012	34.84145	69.63175					36.91534999999999				-21.388149999999996	73.07945000000001	105.33985000000001		9.830849999999998	-87.42434999999998		9.828449999999975	114.79475			-26.784249999999986				54.37425000000002			-75.34835000000001	-30.891149999999982	-57.84304999999999		45.55505000000001	91.65375	-42.30404999999996	-56.82815000000001
				14.70675		32.79975000000002				-88.10005	68.95994999999999	-54.33545000000001	12.002949999999998	36.710649999999994	69.64235000000001					45.80824999999999				-21.37745000000001	73.09685000000002	105.35515000000001		10.753050000000002	-86.15194999999997		9.83605	114.80215000000001			-26.770049999999983				54.40095000000002			-75.33215000000001	-30.881849999999986	-57.498149999999995		47.89645	97.26785000000001	-42.293049999999965	-56.34555
				14.719150000000013		39.14725000000004				-87.91975	75.40994999999998	-53.304050000000004	19.29325	37.611650000000004	69.66715					52.86545000000001				-21.33975000000001	73.18525	108.70394999999999		12.525849999999991	-86.13854999999998		11.483749999999986	114.96705			-26.758549999999985				57.63145000000003			-75.02175000000001	-30.502749999999992	-57.48934999999999		48.19935000000001	97.27665000000002	-41.817849999999964	-55.47055
				14.738850000000014		39.163850000000025				-87.87415	78.55564999999996	-51.35875	26.35714999999999	37.63325	69.70225					52.89305000000002				-21.30835000000002	75.92665	112.89185		14.599250000000012	-85.89414999999997		11.491749999999968	114.97465			-25.907049999999984				59.67874999999998			-75.01165	-29.161849999999987	-55.56134999999999		48.98725	98.86535	-37.889749999999964	-55.456450000000004
				16.222650000000016		39.18675000000002				-87.57625	81.73974999999996	-50.09325000000001	41.91575	37.77954999999999	72.32325					52.96985000000001				-17.088549999999998	75.94315	112.90465		15.011150000000015	-85.51055		11.50064999999995	114.98555000000002			-25.895349999999993				62.67065000000002			-74.98835000000001	-29.14994999999999	-55.08994999999999		49.01445000000001	99.15665000000001	-37.809949999999986	-54.856150000000014
				16.737349999999992		43.736350000000016				-87.55875	81.77054999999996	-49.760850000000005	56.02774999999997	39.77935	75.11775					52.986249999999984				-17.07355000000001	75.97314999999998	114.05965		16.491749999999996	-85.49864999999997		11.705249999999978	115.56145000000001			-25.183649999999986				62.69754999999998			-74.23265	-27.855249999999984	-55.07884999999999		49.02445	100.94415000000001	-35.36764999999997	-54.841350000000006
				17.370650000000012		43.754350000000045				-87.26715	83.08474999999999	-47.33885000000001	56.05894999999998	42.349650000000004	75.13575					60.943449999999984				-13.382850000000019	76.07715000000002	115.56934999999999		25.054550000000006	-84.35385		11.727049999999963	115.56945000000002			-24.860049999999987				67.55245000000002			-74.20385	-24.299249999999972	-52.141549999999995		49.05635000000001	100.95475000000002	-33.62714999999997	-54.81485000000001
				18.76495		43.771450000000016				-87.13884999999999	83.09875	-47.312250000000006	56.09974999999997	45.274049999999995	75.16565					60.96165000000002				-13.329350000000005	77.09744999999998			26.337350000000015	-83.72654999999997		13.414249999999981				-24.849749999999986				67.84145000000001			-73.59625000000001	-24.28604999999999	-51.05954999999999		49.08515	108.81545000000003	-33.60404999999997	-54.79525000000001
				24.863850000000014		49.77415000000002				-87.06805	84.41274999999996	-46.30915	59.932050000000004	46.28095	77.75285					61.01055000000002				-10.28925000000001	77.11225000000002			29.99105	-83.71264999999997		13.422550000000001				-24.839049999999986				70.18385			-73.58495	-23.776449999999983	-50.86425		49.91405	108.84565	-33.47674999999998	-54.76875000000001
				24.882049999999992		49.780550000000005				-87.00175	84.95454999999998	-44.49315	60.76684999999998	46.65525	79.16655					61.02154999999999				-9.495450000000005	77.14675			30.477249999999998	-83.69094999999999		14.295349999999985				-24.12814999999999				70.92734999999999			-72.35935	-21.648649999999975	-50.35565		51.08715000000001	108.85974999999999	-30.664449999999988	-54.64515
				31.676649999999995		49.79135000000002				-86.96725	86.37365	-44.42575000000001	60.79865000000001	47.43515	82.92835000000001					61.04944999999998				-9.482850000000013	78.23115000000001			31.138450000000006	-83.66934999999998		14.773149999999987				-23.94874999999999				72.51135			-71.18715	-20.708549999999974	-49.30574999999999		51.95205	112.90215000000003	-26.46784999999997	-54.49895000000001
				31.68655000000001		49.80015000000003				-86.32804999999999	87.01684999999998	-43.76775000000001	61.78125	47.70315	83.81995					64.84575000000001				-9.465850000000017	79.55745000000002			32.638949999999994	-83.64984999999999		23.380149999999958				-23.440549999999988				74.09825000000001			-71.10655000000001	-20.11394999999999	-49.29464999999999		53.030150000000006	113.08975000000001	-26.455149999999975	-54.39795000000001
				31.695150000000012		49.81125000000003				-86.10945	87.02544999999998	-43.62635	61.816449999999975	47.71515	83.84815					64.86005				-9.451150000000013	79.57954999999998			33.77405000000002	-83.57964999999999		23.39194999999995				-23.409149999999983				82.00344999999999			-71.06345	-11.013249999999971	-46.89094999999999		53.03965000000001	113.11305000000002	-26.42074999999997	-52.73335
				33.21055000000001		50.54535000000004				-86.07085	90.60604999999998	-42.42715000000001	65.68545	47.74765	83.86035					64.87074999999999				-9.43255000000002	86.66534999999999			35.88335000000001	-82.65594999999999		24.812649999999962				-21.366949999999974				82.10104999999999			-70.56805	-9.237449999999967	-44.74704999999999		53.054050000000004	113.14475000000002	-26.400649999999985	-52.70915000000001
				34.48984999999999		50.56125000000003				-85.75035	90.62565000000001	-42.41875	65.71645000000001	48.333450000000006	83.87645					64.89835				-5.476950000000016	89.97404999999998			36.24415000000002	-81.02425		24.821550000000002				-21.357849999999985				82.21985000000001			-70.55435	-8.715849999999989	-44.71894999999999		53.06165	114.67425	-26.388849999999962	-52.68835
				34.50395		50.986050000000034				-84.82835	94.87525	-42.405550000000005	70.39864999999998	49.26345	87.55005					64.92415				-5.397649999999999	90.00464999999997			40.693250000000006	-80.56214999999997		25.84824999999995				-16.723649999999992				82.56975			-70.50335000000001	-8.37764999999996	-42.51984999999999		55.84985	114.69515000000004	-25.68984999999998	-52.67015000000001
				35.78145000000001		50.99785000000003				-84.81795	94.93324999999999	-42.39105000000001	71.35834999999997	49.75445	88.06585					65.04665				-4.668149999999997	94.05014999999997			41.35865000000001	-79.98704999999998		27.428349999999966				-16.702249999999992				82.74034999999998			-67.41005000000001	-8.088950000000011	-42.19184999999999		56.18445	115.91395000000003	-25.681449999999984	-52.638450000000006
				35.79515000000001		61.52105				-84.80535	112.70695	-41.12095000000001	75.23825	52.782050000000005	90.81505					66.59334999999999				-4.649450000000002	94.07414999999997			41.46585000000002	-79.97715		29.97864999999996				-15.797249999999991				83.86165			-67.39985	-3.802750000000003	-42.181949999999986		56.19885000000001	115.93445	-25.592949999999973	-52.62105000000001
				39.81014999999999		61.53874999999999				-84.32145	112.71864999999997	-39.51325	75.26664999999997	55.82534999999999	91.09485000000001					66.60804999999999				-4.633650000000017	94.27924999999999			41.69315	-78.64624999999998		29.98724999999996				-15.774049999999988				83.87785000000002			-67.36895000000001	-3.437149999999974	-41.12814999999999		58.48155	116.18755000000002	-25.568749999999966	-50.18755
				39.83754999999999		61.59885000000003				-84.05845	112.91465	-39.50005	79.74854999999997	55.83925	91.10765					66.66964999999999				-2.582650000000001	95.24624999999997			42.47475	-78.61585		29.998749999999973				-14.878050000000002				84.36385000000001			-65.56545000000001	-3.3037499999999795	-41.10504999999999		58.49725000000001		-23.71524999999997	-40.050650000000005
				41.36995000000002		63.58175				-84.04125		-39.48665000000001	80.50585000000001	56.055249999999994	91.13045					70.06375000000003				-2.54555000000002	95.26114999999999			43.57554999999999	-78.45084999999997		30.00754999999998				-11.789850000000001				84.46235000000001			-65.42305	-3.07265000000001	-37.07034999999999		58.505750000000006		-23.645549999999986	-40.00135
				41.380150000000015		63.62795				-84.02925		-34.77465000000001	81.58204999999998	56.076649999999994	92.96745					70.09455000000003				-2.5314500000000066	100.08035000000001			45.93395000000001	-78.43894999999998		37.90584999999999				-8.908649999999994				88.98534999999998			-65.40985	-2.17025000000001	-37.04575		59.15925		-23.633149999999972	-38.20255
				41.390150000000006		63.63765000000001				-84.00385		-33.84075	81.90024999999997	59.545049999999996	96.03355					70.10845				0.003849999999999909	100.10795000000002			48.53805	-78.36694999999997		38.52244999999999				-8.886849999999981				89.02575000000002			-65.37755	-1.6582500000000095	-35.632149999999996		59.30435		-22.278449999999964	-38.127550000000014
				43.13804999999999		66.95185000000004				-82.92195		-33.83055	96.50374999999997	59.556149999999995	96.87435					73.98595				0.009050000000002001	100.12194999999997			48.605050000000006	-77.28625		38.53125				-6.284549999999996				89.18265000000002			-64.56425	-1.620650000000012	-35.247249999999994		59.32725000000001		-22.25664999999998	-37.34055000000001
				45.01465000000002		66.96495000000004				-82.75935		-31.76545	98.66084999999998	59.61955	96.88125000000001					81.27875				0.012949999999989359	108.42424999999997			50.694950000000006	-77.23694999999998		38.53954999999996				-5.651549999999986				92.20065			-61.90575000000001	-1.6056499999999687	-33.427949999999996		62.15455		-21.386749999999978	-37.21735000000001
				45.02365		66.98045000000002				-82.74785		-31.273050000000012	110.58114999999998	61.20634999999999	97.17975					81.29464999999999				0.019049999999992906	108.44785000000002			55.64245	-77.01454999999999		38.55124999999998				-5.61345				92.24295000000001			-61.08265	-0.842049999999972	-33.41714999999999		62.19145		-21.380049999999983	-33.14855
				45.03415000000001		74.69985000000003				-82.56285		-31.247150000000005		62.16885	97.19545000000001					81.34015				0.025249999999999773	117.35235			56.842749999999995	-77.00134999999997		41.80345				-4.553649999999976				92.32945000000001			-61.073350000000005	-0.5408499999999776	-33.012649999999994		62.446650000000005		-21.35144999999997	-32.07065
				45.05355		74.70845000000003				-82.54065		-28.92935		62.180249999999994	99.36484999999999					81.36165				0.03145000000000664				59.78975	-76.07624999999999		41.81234999999998				0.010649999999998272				92.41145			-61.06275000000001	0.01885000000004311	-32.269949999999994		62.70585000000001		-18.708049999999986	-32.04245
				50.77565000000001		92.73525000000001				-81.92775		-28.92065000000001		65.39085	99.63935000000001					81.39015				0.041049999999984266				59.80494999999999	-76.05014999999997		44.13024999999999				0.019450000000006185				96.80685			-61.05385000000001	0.07875000000001364	-32.25774999999999		62.71755		-18.695349999999962	-31.969850000000008
				51.635850000000005		92.74635				-81.61275		-26.773050000000012		65.70235	100.24405000000002					83.80324999999999				0.04574999999999818				62.74415000000002	-76.03324999999998		45.063649999999996				0.028850000000005593				96.85495000000003			-60.49325	2.5777500000000373	-31.819249999999997		62.744150000000005		-18.686849999999964	-31.063050000000004
				52.484350000000006		92.75585000000001				-81.52844999999999		-26.761750000000006		66.49674999999999	100.25495000000001					83.81495000000001				0.05525000000000091				62.76405	-76.01044999999999		47.24005				0.03634999999999877				99.97625			-58.82535	2.5940500000000384	-29.26724999999999		63.02125000000001		-17.460549999999984	-31.04565000000001
				52.493150000000014		100.42375000000004				-81.42105		-26.710850000000008		66.51124999999999	101.90334999999999					83.82825000000003				0.4677499999999952				64.39905000000002	-75.99734999999998		47.25494999999995				0.05355000000000132				101.40244999999999			-57.16485	2.9293499999999995	-27.188349999999986		64.85665		-17.453649999999982	-31.00285000000001
				54.17305000000002		111.06344999999999				-81.38815		-25.041750000000008		68.16805	102.53115					83.85215				0.5458500000000015				64.41755	-75.51764999999997		47.266549999999995				0.06845000000001278				101.42135000000002			-54.25605	4.090149999999994	-27.175949999999986		64.87545		-17.44764999999998	-29.64985
				55.032250000000005		111.07785000000001				-81.20285		-23.47245000000001		68.71885	102.95275000000001					83.88305000000003				0.5632499999999823				64.43155000000002	-75.50244999999998		49.78794999999997				0.08035000000000991				101.43844999999999			-53.013450000000006	6.946050000000014	-26.60315		64.90585		-15.809149999999988	-29.30595000000001
				55.03865000000002		111.09525000000002				-80.77725		-22.715949999999992		70.79204999999999	103.81135					86.05585000000002				1.6091499999999996				65.39065	-75.48894999999999		49.79434999999995				0.09705000000002428				101.96355			-52.71235	7.014850000000024	-25.98174999999999		65.42325000000001		-14.389849999999967	-29.290750000000003
				55.04585		111.12205				-80.76465		-22.684650000000005		71.88704999999999	103.81895					87.79554999999999				8.938649999999996				66.36744999999999	-75.47384999999997		53.92824999999999				0.1094500000000096				106.42264999999998			-52.691950000000006	8.240749999999991	-25.964349999999996		65.45095		-14.369749999999954	-29.11115000000001
				55.054249999999996						-80.70795		-21.195250000000016		71.90045	103.82875000000001					87.80484999999999				8.952949999999987				69.29655	-75.10774999999998		53.945749999999975				0.13545000000002005				108.78545000000003			-52.678250000000006	9.070750000000032	-25.879549999999995		68.09215		-14.354449999999986	-29.02615
				55.06115						-80.36775		-21.18735000000001		72.44235	103.84835000000001					87.81305000000003				8.978449999999981				75.36815000000001	-74.91205		53.95414999999997				0.18235000000001378				110.67354999999998			-52.04925	13.918550000000039	-24.369749999999996		69.72745		-14.32004999999998	-28.436450000000008
				55.08545000000001						-80.22475		-21.17625000000001		72.49584999999999	107.25625					87.82415000000003				9.487949999999984				75.40385	-73.64654999999999		57.91964999999999				0.9707500000000095				110.69475			-51.36595000000001	16.827850000000012	-23.835250000000002		70.81185		-14.312449999999956	-28.414350000000013
				55.23365000000001						-79.93795		-21.16195000000002		76.57374999999999	110.03595000000001					87.84334999999999				11.513149999999996				75.73125000000002	-73.34814999999998		57.93264999999997				0.9918499999999995				110.81285000000003			-51.35705	17.376149999999996	-20.514749999999992		71.32255		-12.785949999999957	-28.389950000000013
				61.38255000000001						-79.91665		-18.708950000000016		76.92335	110.04515					87.85685000000001				17.908950000000004				77.63775000000001	-73.33755		66.10864999999995				2.2729500000000087				111.26625000000001			-51.347350000000006	17.41455000000002	-15.773650000000004		71.33655		-12.443449999999984	-26.08905
				62.61234999999999						-79.59055		-17.058449999999993		76.93875	110.66335000000001					87.87975				18.14704999999998				78.06215	-73.32604999999998		66.51554999999996				2.294750000000022				112.64835			-51.32785000000001	17.89545000000004	-15.739949999999993		71.86625000000001		-12.410249999999962	-22.410650000000004
				62.62325000000001						-79.44454999999999		-16.092950000000002		78.16925	110.68254999999999					89.59355				18.415449999999993				78.07755	-73.30075		66.52374999999995				4.453450000000004				112.73315000000002			-51.04185000000001	18.004850000000033	-15.28694999999999		71.88815000000001		-10.231949999999983	-22.390150000000006
				62.63374999999999						-79.13085		-16.056250000000006		79.92505	112.29925					89.60505				18.811049999999994				78.38645	-71.04984999999999		66.54184999999995				4.486450000000019				113.37925000000001			-50.20515	18.02705000000003	-13.87715		73.40665		-10.218249999999955	-22.319850000000002
				63.83465000000001						-78.86585		-15.93195		79.95485	112.92605					89.65775000000002				27.205150000000003				80.08445	-71.03994999999998		70.55734999999999				4.507650000000012				113.41655000000003			-50.19465000000001	22.179550000000006	-11.342150000000004		73.44415000000001		-10.20984999999996	-21.189150000000012
				65.06065000000001						-78.81224999999999		-15.922349999999994		81.55775	112.93684999999999					89.68715000000003				32.84195				81.76935	-69.51644999999999		83.08274999999998				8.47705000000002				114.64895000000001			-50.178250000000006	22.19364999999999	-10.690049999999985		75.80905		-10.191149999999993	-21.171850000000006
				65.07204999999999						-78.54965		-15.913550000000015		81.57235	112.94805					89.90435000000002				32.850449999999995				82.95605	-69.48934999999997		83.10004999999995				9.614650000000012				114.68214999999998			-50.09245	22.620949999999993	-8.050250000000005		75.81795000000001		-6.560249999999996	-21.153250000000014
				65.26165						-78.31715		-15.90285		82.35345000000001	119.38055					91.76325000000003				33.01614999999998				82.98525000000001	-69.25224999999998		83.82905				9.657850000000025				118.48855000000003			-49.891450000000006	23.18995000000001	-8.024049999999988		76.64245000000001		-6.548049999999989	-21.113349999999997
				71.97425000000001						-77.97064999999999		-13.348749999999995		82.51665						91.78525000000002				34.32124999999999				86.09825000000001	-69.23944999999998		83.83924999999999				10.688350000000014				118.50265000000002			-47.793350000000004	24.051350000000014	-4.999049999999983		76.65635		-1.763249999999971	-17.83835000000002
				72.00605000000002						-77.90474999999999		-13.307350000000014		83.36234999999999						91.93115				36.11515				86.46164999999999	-68.17325		83.85364999999996				10.704350000000005							-47.38785	24.298450000000003	-4.982949999999988		77.26055000000001		0.004450000000019827	-17.81405000000001
				72.42665						-77.53295		-12.399550000000005		83.37434999999999						91.94965000000002				36.13034999999999				86.75935000000001	-67.92984999999999		83.86544999999995				11.855050000000006							-47.022450000000006	24.32204999999999	-4.93904999999998		78.62155		0.011150000000043292	-17.73365000000001
				72.43815000000001						-77.51885		-12.386050000000012		85.94765000000001						94.75094999999999				38.21934999999999				87.03245000000001	-67.89774999999997		90.54604999999998				12.880250000000018							-46.99655	24.335950000000025	-4.927249999999987		79.64065000000001		0.017650000000003274	-17.717250000000007
				76.81965						-77.40635		-12.375550000000004		88.98585						94.76355000000001				40.46554999999998				89.84295	-67.86524999999997		90.56694999999996				16.27185							-45.890950000000004	26.71365000000003	-4.650350000000003		79.65525000000001		0.023250000000018645	-14.033150000000006
				76.85095000000001						-77.39225		-11.163550000000015		89.22364999999999						94.77375				40.75135				92.26885000000001	-67.09734999999998		92.32724999999999				18.313650000000024							-44.75605	34.31545	-1.8539499999999975		81.17025000000001		0.028650000000027376	-14.020049999999998
				78.96435						-77.21655		-11.146649999999994		90.48075						99.12285000000003				40.81574999999998				92.29525000000001	-67.07994999999997		92.33414999999997				18.32695000000001							-44.703050000000005	36.94535000000002	-1.417349999999999		81.18435000000001		0.03335000000004129	-13.988349999999997
				79.05965						-76.79384999999999		-10.664950000000005		92.25415000000001						99.14195000000001				40.83525				99.13045	-67.00394999999997		92.34715				18.338750000000005							-44.33215000000001	38.61865	-1.157449999999983		81.27105		0.04075000000000273	-13.975950000000012
				79.07025000000002						-76.34005		-10.571150000000017		92.26415						99.15244999999999				41.880750000000006				99.31235000000001	-66.52134999999998		92.36484999999999				22.06545							-44.31715000000001	42.47315000000003	-1.0372500000000002		82.04915000000001		0.04605000000003656	-12.667850000000016
				79.08245						-76.31855		-10.295150000000007		92.27955						99.16915				41.911249999999995				100.70275000000001	-66.51214999999999		92.37904999999995				22.088750000000005							-43.53705000000001	42.48025000000001	0.0458500000000015		82.06215		0.05145000000004529	-12.621250000000003
				79.69885						-76.17135		-10.28125		92.63915						100.46044999999998				42.95534999999998				100.71645000000001	-66.46894999999998		108.58605				22.450650000000024							-43.52875	42.74385000000001	1.9486500000000149		82.65985		0.06165000000004284	-12.555650000000014
				79.71365						-75.91075		-9.745550000000009		93.73894999999999						100.47064999999998				46.53715				101.50245000000001	-66.43014999999997		110.40524999999997				24.629550000000023							-43.51485000000001	43.33915000000002	2.616550000000018		85.86995		0.07345000000003665	-12.458050000000014
				80.14235						-75.68025		-9.017449999999997		96.33085						100.52075000000002				46.765150000000006				101.79355000000001	-66.17704999999998		110.41364999999996				24.647350000000017							-43.49435000000001	43.424350000000004	6.181550000000016		85.88505		4.324750000000051	-8.836749999999995
				82.49725000000001						-75.12025		-9.008350000000007		100.46304999999998						101.68554999999998				46.77574999999999				103.34595000000002	-66.16324999999998		110.42595				25.872750000000025							-43.06145000000001	44.888149999999996	6.196449999999999		85.89805000000001		4.335650000000044	-7.815750000000008
				82.52244999999999						-74.83975		-8.962549999999993		100.47534999999999						101.69835				46.78874999999999				104.84895	-65.14554999999999						25.911750000000012							-42.70235000000001	44.94765000000001	6.7932500000000005		85.90835		4.374850000000038	-7.793750000000017
				83.07925						-74.64795		-8.941750000000013		100.92415						101.71904999999998				46.796850000000006				104.87055000000001	-65.13644999999997						25.93595000000002							-42.692750000000004	45.689750000000004	6.872150000000005		87.45065000000001		10.117650000000026	-6.283350000000013
				83.56895						-74.62405		-6.687650000000019		103.41035						101.82305000000002				47.50844999999998				106.11365	-65.12584999999999						26.110450000000014							-41.592650000000006	47.922349999999994	6.897050000000007		89.28015		10.12805000000003	-6.270049999999998
				83.59174999999999						-73.71395		-6.286149999999992		103.97985						106.63245				51.21334999999999				107.21545000000003	-63.68754999999999						27.97565							-41.55165000000001	47.930949999999996	6.924250000000001		89.28815		10.136150000000043	-6.227650000000011
				84.51185000000001						-73.24695		-6.278350000000017		104.92775						106.64755000000002				59.44164999999998				107.29645	-63.67654999999999						28.017150000000015							-40.06125	49.41765000000004	6.935050000000018		89.33375000000001		10.155750000000012	-6.207150000000013
				84.61685						-73.23785		-4.928850000000011		108.01685						106.65994999999998				59.457149999999984				107.60045000000002	-63.63424999999998						29.016250000000014							-39.276250000000005	51.554850000000044	7.291650000000004		90.55005		10.16255000000001	6.580849999999998
				85.59595000000002						-73.08155		-4.916950000000014		108.03115						106.70805000000001				62.569349999999986				108.07495	-63.49294999999998						31.559950000000015							-39.26485000000001	53.78335000000004	7.300650000000019		90.56875000000001		11.144450000000006	6.6375500000000045
				86.96495000000002						-72.96055		-4.560850000000016		108.91024999999999						106.96275000000003				62.584149999999994				109.97174999999999	-63.479949999999974						32.38695000000001							-38.14175	53.90225000000004	8.786249999999995		94.10155		11.153250000000014	6.8028500000000065
				87.03614999999999						-72.66075		-4.5420500000000175		109.80525						108.07665000000003				62.588149999999985				110.00434999999999	-63.195149999999984						33.78785000000002							-38.11135	54.34255000000002	8.818150000000003		97.62805		11.161350000000027	6.81744999999998
				88.74205						-72.53455		-4.0943499999999915		109.82905						108.19885				62.59465				113.46125	-63.181449999999984						33.82255000000001							-37.25425000000001	54.993449999999996	10.049450000000007		98.15395		11.237750000000005	6.838949999999983
				91.43345						-72.38245		-4.0791499999999985		113.78535						108.20515				62.599050000000005				113.73374999999999	-62.902049999999974						34.83025000000001							-37.24365	55.00625000000002	10.067250000000001		99.88905000000001		13.330050000000028	10.479849999999999
				93.22645						-72.36345		-3.975250000000017		113.81744999999998						108.21625				62.612449999999995				114.22854999999998	-62.52444999999997						34.84515000000002							-37.22665000000001	57.83765	11.13715000000002		101.13485000000001		13.347950000000026	10.49414999999999
				93.23615000000001						-72.15695		-1.6902499999999918		114.47145						108.22975000000002				63.85165000000001				114.93844999999999	-62.51514999999998						37.23015000000001							-36.46485000000001	59.09635000000003	12.044650000000019		101.14614999999999		13.474950000000035	10.779849999999982
				94.60165						-71.90665		-1.679550000000006		116.04984999999999						108.29045000000002				63.85915				116.52875	-61.80064999999999						37.248050000000006							-35.57005000000001	59.118449999999996	14.343550000000022		101.91735000000001		13.485550000000046	13.070850000000007
				94.72185000000002						-71.69284999999999		-1.6414499999999919		117.46435						108.29835000000003				63.88055				117.25835000000001	-61.76644999999999						37.282550000000015							-35.559650000000005	59.13575000000003	14.364450000000005		103.23045		15.849150000000009	13.963549999999998
				98.16005000000001						-71.63865		0.0013500000000021828		117.73474999999999						108.37795				63.89624999999998				117.28705000000002	-60.86714999999998						37.96275							-35.54815000000001	64.86705	17.934349999999995		103.68025000000002		22.156450000000007	13.996649999999988
				99.67925						-70.86415		0.006349999999997635		118.70614999999998						108.95065				63.912949999999995				118.78654999999998	-60.85604999999998						37.97665000000001							-34.337450000000004	65.31625000000003	18.77265		104.31735000000002		22.161850000000015	17.80464999999998
				104.10784999999998						-70.30265		0.012450000000001182		118.94045						108.96895				63.92564999999999				119.95075000000003	-60.189449999999994						41.31815							-34.30305000000001	69.59015	18.785349999999994		104.33115		22.167850000000044	17.826549999999997
				104.13135						-70.28975		0.01814999999999145		118.95984999999999						108.99605000000003				65.11335				119.97784999999999	-60.12764999999999						41.33355							-34.25255	69.61635000000001	18.809150000000017		105.99315		22.175350000000037	17.848449999999985
				104.58645000000001						-69.69855		0.024849999999986494								109.03395				65.12174999999999					-60.10254999999998						46.387850000000014							-34.24335000000001	72.32475	19.70275000000001		106.01755000000001		22.244150000000047	17.861549999999994
				112.59224999999998						-69.68325		0.02975000000000705								112.32965000000002				67.22964999999999					-60.08754999999999						48.50295							-32.25285000000001	72.46875	19.714150000000018		107.49755		25.83585000000005	17.933850000000007
				112.85464999999999						-69.62975		0.03504999999998404								112.33965				67.24934999999999					-59.972549999999984						48.53095000000002							-30.566950000000006	74.23304999999999	24.66515000000001		109.74615000000001		25.844250000000045	17.972649999999987
				112.86534999999998						-69.37174999999999		0.04194999999998572								112.35575				67.28864999999999					-59.93534999999997						51.33125000000001							-30.186150000000012	76.93934999999999	24.680650000000014		110.69675		25.850250000000017	18.160449999999997
				114.43914999999998						-69.12465		0.04845000000000255								112.59435000000002				67.29915					-59.92724999999999						51.38035000000002							-30.163650000000004	87.60825	25.73275000000001		110.86274999999999		25.859950000000026	18.224349999999987
				114.45384999999999						-68.86605		0.072749999999985								116.59665000000001				67.51814999999999					-59.43904999999998						51.78335000000001							-29.837850000000003	87.62105000000003	27.056150000000002		110.87325		27.493750000000034	18.962050000000005
				114.77715						-68.84335		0.8523500000000013								118.20495				67.53774999999999					-58.90484999999998						51.79555000000002							-29.82965	87.64045000000004	27.092950000000002		111.52785000000002		27.555950000000053	19.019350000000003
				114.79045000000002						-68.82875		1.2460499999999968								118.21384999999998				68.09565					-58.85564999999997						51.96725000000001							-27.876950000000008	87.83535	30.887550000000005		112.87304999999999		29.173850000000016	19.30234999999999
				114.82645000000002						-68.77515		1.2578499999999906												68.16354999999999					-58.49644999999998						51.985150000000004							-27.86605	92.53535	31.135549999999995		112.88005		31.304750000000013	19.32835
				115.04205000000002						-68.42305		3.736249999999984												69.73435					-58.47874999999999						53.145250000000004							-27.846550000000008	93.39965000000001	32.14105000000001		112.89195		31.312550000000044	25.280450000000002
				115.13695000000001						-68.05255		3.7489500000000078												69.75764999999998					-57.90904999999998						57.421250000000015							-27.280750000000012	96.40625	32.17625000000001		112.90205000000002		31.379350000000045	25.71164999999999
				115.14575000000002						-67.99565		5.307050000000004												71.02824999999999					-57.674049999999994						57.48475000000002							-27.26355000000001	96.83185000000003	34.20215000000002		113.92295		38.678750000000036	25.72645
				117.49925000000002						-67.83275		5.321249999999992												72.23464999999999					-57.54954999999998						58.86655000000002							-26.97075000000001	96.84755000000001	37.731750000000005		115.03635000000001		38.68465000000003	25.738249999999994
				117.50774999999999						-67.79825		5.332349999999991												72.27214999999998					-57.26094999999998						59.68395000000001							-26.941050000000004	96.86425000000003	37.74365		115.52965000000002		38.692650000000015	25.76094999999998
				118.23825						-67.54975		5.3417499999999905												73.05544999999998					-57.251649999999984						61.875350000000026							-25.807050000000004	106.76335	41.365849999999995		115.54385		38.70015000000001	38.03115
										-67.52725		5.350949999999983												73.06354999999999					-57.24304999999998						63.071950000000015							-25.78545000000001	109.26044999999999	41.49815000000001		118.01445		38.70995000000005	38.07174999999998
										-67.51195		8.803949999999986												73.08494999999999					-57.22674999999998						63.79415							-25.77725000000001	109.27674999999999	42.40225000000001		118.02935000000001		38.71755000000002	38.99865
										-67.27215		8.812749999999994												73.10874999999999					-55.651549999999986						63.815650000000005							-24.469350000000006	110.32715000000002	43.382149999999996		118.04575000000001		44.194950000000006	39.45824999999999
										-67.25534999999999		8.824250000000006												73.12914999999998					-55.63144999999997						63.85515000000001							-24.17715000000001	110.99515000000002	43.39075		119.37304999999999		50.30185	39.516549999999995
										-67.20885		8.835549999999984												73.78025					-55.62074999999999						64.51245							-20.499750000000006	111.00614999999999	45.88475				50.31295	39.53924999999998
										-67.12255		8.851949999999988												73.79694999999998					-54.992849999999976						67.41125000000002							-20.478949999999998	111.37155000000001	46.86315000000002				50.32315	39.813950000000006
										-66.90995		9.213850000000008												78.07855					-54.57944999999998						67.42125000000001							-19.58745000000002	111.39645000000002	46.89145000000002				50.333050000000014	39.82984999999999
										-66.88974999999999		9.878150000000005												78.09125					-51.34574999999998						69.30675000000002							-19.562150000000003	111.47665	47.12735000000001				50.34495000000004	39.979749999999996
										-66.74785		9.886449999999996												78.14425					-51.26734999999999						71.78665000000001							-18.983550000000008	116.94815	53.44645				50.356750000000034	40.04294999999999
										-66.54854999999999		13.716849999999994												83.13915					-51.00974999999997						71.82355000000001							-18.739949999999993		55.46095				53.19005000000004	45.92615000000001
										-66.51915		13.74615												83.14994999999999					-50.79314999999997						73.05965							-15.815650000000005		55.87265000000002				53.48375000000004	47.30974999999998
										-66.43335		14.291449999999998												83.48364999999998					-50.78104999999999						73.08345							-15.805450000000008		55.88655				53.57605000000001	47.37944999999999
										-66.30795		14.319850000000002												86.83685					-48.48994999999999						73.09675000000001							-14.171050000000008		56.25375				58.01825000000002	48.46285
										-66.19445		15.633649999999989												86.85925					-48.48034999999999						74.33925000000002							-14.163350000000008		57.410650000000004				58.09265000000005	48.474549999999994
										-65.87035		15.644450000000006												86.87224999999998					-48.45894999999999						75.16235							-14.155550000000005		58.46415000000002				58.793650000000014	48.52584999999999
										-65.26405		15.65764999999999												89.74435					-48.44684999999998						79.32535000000001							-11.10005000000001		59.65635				58.81025000000005	53.40244999999999
										-65.20935		15.67765												89.78655					-47.87404999999998						80.86425							-11.08945		59.677250000000015				58.92665000000005	53.45104999999998
										-65.13355		15.685849999999988												89.87135					-47.69194999999999						82.22215							-11.075350000000014		62.73735000000002				58.98995000000002	56.784549999999996
										-64.92215		15.850249999999988												89.88364999999999					-47.634949999999975						82.55525							-11.065050000000014		63.87945000000002				65.84485000000001	56.80064999999999
										-64.37115		19.792749999999984												91.58404999999999					-45.91254999999998						82.74945000000002							-11.055250000000001		64.67785				72.18485000000004	56.83824999999999
										-64.26125		19.811350000000004												92.84674999999999					-45.90244999999999						83.75165000000001							-10.471350000000001		65.06945000000002				72.19585000000001	58.30265
										-64.15695		24.356349999999992												92.86734999999999					-45.77284999999998						83.76365000000001							-10.456950000000006		65.08875				72.75715000000002	58.31254999999999
										-64.11525		24.364949999999993												100.64294999999998					-45.72844999999998						83.81645							-8.806250000000006		65.52555000000001				74.44965000000002	58.32405
										-64.05215		25.461749999999995												100.65244999999999					-42.14994999999999						83.83175							-5.790750000000003		65.53845000000001				76.01305000000002	58.344149999999985
										-64.04545		25.51184999999998												100.86834999999999					-42.133549999999985						84.49985000000001							-4.432950000000005		65.97765000000001				76.02225000000004	58.387249999999995
										-64.02625		26.040149999999983												100.87854999999999					-42.111549999999994						86.18285							-4.3723500000000115		67.04635000000002				76.03365000000002	58.75995
										-64.01665		26.10405												102.07124999999999					-42.095549999999974						86.21005000000002							-4.3612500000000125		67.88295				76.04595	59.56035
										-63.513949999999994		26.45935												102.76495					-40.98924999999997						86.23455000000001							-2.5882500000000164		68.87425000000002				78.54295000000002	59.57055
										-62.630849999999995		26.479349999999982												106.09125					-40.97794999999999						87.71045000000001							-1.7307500000000005		71.91385				78.55205000000001	59.61695
										-62.15935		27.100949999999983												110.76285000000001					-40.58894999999998						88.73055000000002							-1.700649999999996		71.92385000000002				78.56055000000003	60.799949999999995
										-61.94024999999999		27.114149999999995												110.77204999999998					-40.56554999999997						88.77465000000001							-1.6654499999999928		71.93735000000001				78.57785000000001	60.81584999999998
										-61.73505		27.645049999999998												110.77864999999997					-39.32934999999998						89.46695000000003							-1.6402500000000089		71.95355				78.60015000000004	60.92335
										-61.30244999999999		29.99555000000001												110.78654999999998					-39.31514999999999						89.47735							-1.6282500000000084		75.57085000000001				80.62945000000002	61.576750000000004
										-61.29344999999999		30.00725												110.81324999999998					-39.29574999999997						89.49065000000002							-1.0746500000000196		75.58575000000002				83.03665000000001	61.59144999999998
										-61.28125		31.83744999999999												110.85005000000001					-39.27774999999997						89.50465000000003							-1.0647500000000036		78.77295000000001				83.04655000000002	65.45444999999998
										-61.178650000000005		31.849649999999997												110.97345000000001					-39.26474999999999						90.34655000000001							0.04085000000000605		78.78345000000002				83.06955000000005	65.55224999999999
										-60.92345		33.10925												111.31394999999998					-39.166949999999986						90.36595000000003							0.054450000000002774		81.11855				83.80955	65.63694999999998
										-60.89555		33.135249999999985												111.33384999999998					-38.14394999999999						90.46425000000002							0.07704999999998563		83.65995000000001				83.81705000000005	65.97895
										-60.78645		36.47194999999999												114.25144999999998					-38.132349999999974						91.38585							0.7589499999999987		83.84615				83.82455000000004	67.07704999999999
										-60.77034999999999		36.48155												115.03424999999999					-37.442049999999995						91.46945000000002							0.7800499999999886		83.91355000000001				85.22605000000004	68.76354999999998
										-60.632450000000006		37.87084999999999												115.10275000000001					-37.42304999999999						91.48685							2.2175499999999886		84.27715				86.69075000000004	77.69624999999999
										-60.47385		37.89144999999999												115.11435					-37.40914999999998						91.50335000000001							2.2297499999999957		84.63585				86.70315000000005	77.99785
										-60.35395		37.90885												119.02994999999999					-36.81094999999999						95.87095000000002							2.380750000000006		85.42595				86.71435000000002	78.01495
										-60.292649999999995		40.26845												119.04005000000001					-36.77954999999997						95.89005							2.8236499999999864		90.98395000000002				88.92115000000001	80.07475
										-60.06175		40.27615												119.05394999999999					-36.69994999999997						95.92735000000002							8.792149999999992		93.50535000000002				88.92885000000001	80.44104999999999
										-59.82705		40.32225												119.30505					-34.86994999999999						97.51295000000002							9.591250000000002		94.50005000000002				88.93625000000003	80.46564999999998
										-59.367149999999995		43.725750000000005												119.75695000000002					-34.86024999999998						97.52225000000001							10.906450000000007		95.62555				88.94705000000005	82.86075
										-59.23845		43.73474999999999												119.82884999999999					-34.840149999999994						97.53675000000001							11.330449999999985		95.63935000000001				88.95545000000004	82.90664999999998
										-59.216750000000005		45.44055																	-34.58424999999997						97.65965							11.813850000000002		96.10135				90.22695000000004	82.92175
										-59.022850000000005		45.46584999999999																	-34.563349999999986						99.36305000000002							11.868449999999996		97.51835				90.23375000000004	82.97504999999998
										-59.010850000000005		45.58865																	-34.462849999999975						99.37385							13.263749999999987		99.55475000000001				90.25385	87.02214999999998
										-58.91645		48.18934999999999																	-34.45154999999997						99.39435							13.273049999999984		99.88345000000001				90.26845000000003	87.28875
										-58.899550000000005		48.202849999999984																	-34.39504999999997						99.49905000000001							14.560949999999991		99.89375000000001				95.96835000000004	87.30165
										-58.718450000000004		50.777150000000006																	-33.626349999999974						99.52265							15.048149999999993		100.08175				95.97535000000005	87.31985
										-58.428749999999994		52.075050000000005																	-33.49384999999998						99.79085							15.418450000000007		103.47795000000002				95.98535000000004	87.34314999999998
										-58.33185		52.09084999999999																	-33.48154999999997						102.30265							16.978350000000006		104.69945000000001				97.40795000000003	87.35254999999998
										-58.261849999999995		52.11505																	-33.033649999999994						102.31735							17.003349999999983		104.85215				97.50085000000001	87.36304999999999
										-58.19584999999999		52.803949999999986																	-33.022749999999974						102.33625							17.842349999999982		104.86445000000003				97.79405000000003	87.41905
										-57.97055		53.49785																	-32.695149999999984						105.74305000000001							22.814449999999994		105.46474999999998				97.80245000000002	88.28125
										-57.76285		53.51124999999999																	-32.66244999999998						105.77555000000001							22.831649999999996		105.49495000000002				98.48245000000003	88.30584999999999
										-57.63265		53.54114999999999																	-31.529049999999984						110.49635							22.858149999999995		106.99465000000004				98.48865	88.82124999999999
										-57.61775		56.577049999999986																	-31.51384999999999						112.25625000000002							25.74955		107.00504999999998				98.99675000000002	91.20964999999998
										-57.501549999999995		63.21854999999999																	-31.497949999999975						112.26895000000002							25.762749999999983		107.55214999999998				100.55305000000004	91.22194999999999
										-57.36704999999999		63.26894999999999																	-31.16254999999998						112.28065000000004							25.779349999999994		109.13565				104.24495000000002	91.97135
										-57.115849999999995		63.282250000000005																	-31.14364999999998						115.88835							25.916349999999994		109.31945000000002				104.25335000000001	92.38424999999998
										-57.06784999999999		64.91585																	-30.977149999999995						116.41235							26.190849999999983		112.87934999999999				104.94835	92.40265
										-56.929050000000004		64.92384999999999																	-30.918849999999992						116.42445000000004							26.716949999999997		112.88555000000002				104.98095	92.42255
										-56.660250000000005		64.93535																	-29.09994999999998						118.83494999999999							26.730850000000004		112.89625000000001				105.16745000000003	92.43695
										-56.268150000000006		64.94624999999999																	-29.090749999999986						118.93844999999999							26.904149999999987		114.26315				106.08885000000004	92.47004999999999
										-56.14905		65.17835																	-29.08064999999999													27.088949999999983		114.79295000000002				106.10565000000003	94.25375
										-56.131249999999994		65.26405																	-29.07054999999997													27.10084999999998		114.95255000000003				106.12195000000003	97.64374999999998
										-56.00385		66.92535000000001																	-29.047849999999983													27.491649999999993		114.96564999999998				106.47865000000002	97.65895
										-55.88164999999999		67.94415000000001																	-27.91104999999999													27.507149999999996		116.71705000000003				106.48815000000002	97.75135
										-55.44785		67.95884999999998																	-27.630149999999986													27.527349999999984		117.24324999999999				106.49605000000003	97.78164999999998
										-55.19385		73.26235																	-27.61714999999998													28.11224999999999		117.70605				106.50745	98.16495
										-55.18025		73.27224999999999																	-27.547849999999983													29.44045		118.36705				112.04335000000003	102.18985
										-55.16215		73.27984999999998																	-27.49154999999999													30.454350000000005		118.39325000000002					102.22995
										-55.00475		74.79745																	-27.115249999999975													30.49814999999998		119.70335					102.25395
										-54.85275		74.80924999999999																	-27.103849999999994													32.19395							102.67644999999999
										-54.66674999999999		74.88804999999999																	-27.092449999999985													32.223449999999985							102.69585000000001
										-54.531549999999996		74.96205																	-26.677549999999968													32.23814999999999							102.71195
										-54.42555		77.59195																	-26.631449999999973													38.58015							102.72815
										-54.15715		77.60075																	-26.619049999999987													39.50985							104.27455
										-54.013549999999995		77.64904999999999																	-26.34624999999997													42.02324999999999							104.28864999999999
										-53.90115		79.36664999999999																	-25.944649999999996													42.04284999999999							104.31555
										-53.88435		79.41055																	-25.93074999999999													42.980249999999984							104.33065000000002
										-53.864549999999994		81.05965																	-24.062549999999987													43.000249999999994							107.82854999999998
										-53.80055		81.07714999999999																	-24.034849999999977													43.24814999999998							107.85905
										-53.18514999999999		81.44805																	-23.801349999999985													43.57434999999998							107.90155000000001
										-52.99535		83.42595																	-23.373549999999994													43.58144999999999							108.61925
										-52.90344999999999		83.43844999999999																	-22.602949999999993													45.18344999999999							108.63744999999997
										-52.773250000000004		83.46054999999998																	-22.590449999999976													45.192049999999995							108.86884999999998
										-52.70025		84.98145																	-22.55324999999999													45.20904999999999							108.88604999999998
										-52.68814999999999		86.16014999999999																	-22.04524999999998													45.22764999999998							109.59955
										-52.60955		86.17425																	-22.00294999999997													46.39024999999998							109.81994999999998
										-52.54384999999999		99.53475																	-21.862749999999977													48.30054999999999							110.80024999999998
										-52.494550000000004																			-21.44304999999997													48.324749999999995							110.81015
										-52.47624999999999																			-21.430649999999986													48.55584999999999							110.82725000000002
										-52.358450000000005																			-20.205549999999988													48.57724999999999							110.84644999999998
										-51.994249999999994																			-20.177449999999993													48.68445							110.86825000000002
										-51.88634999999999																			-20.162049999999994													49.704350000000005							115.83295000000001
										-51.768550000000005																			-16.092449999999985													51.50815							115.84885
										-51.75045																			-16.03465													51.53465							115.87665000000001
										-51.664950000000005																			-15.925649999999962													51.546549999999996							115.89194999999998
										-51.219449999999995																			-15.913549999999987													52.09465							115.90615
										-51.20425																			-15.466649999999959													52.65174999999999							118.07255
										-51.165350000000004																			-14.293949999999995													52.674350000000004							118.08725000000001
										-51.05924999999999																			-14.273049999999955													54.60344999999998							118.10655
										-50.92775																			-12.347949999999969													55.05945							118.12695
										-50.552949999999996																			-12.337049999999977													56.29204999999999							118.34655000000001
										-50.445449999999994																			-11.67595													57.70874999999998
										-50.288250000000005																			-11.665249999999958													57.862949999999984
										-50.216849999999994																			-11.52555000000001													60.27124999999998
										-49.887550000000005																			-11.513749999999959													60.28745000000001
										-49.77615																			-10.328749999999957													61.80574999999999
										-49.737750000000005																			-10.280550000000005													64.50305
										-49.18424999999999																			-8.66534999999999													64.53745
										-49.14104999999999																			-8.514449999999954													64.55595
										-49.058949999999996																			-7.743149999999957													67.70235
										-48.79245																			-7.728549999999984													68.35835
										-48.71265																			-7.718449999999962													70.62674999999999
										-48.50595																			-7.677449999999965													71.41864999999999
										-48.402550000000005																			-7.665149999999983													71.42685
										-48.39335																			-5.501949999999965													71.44434999999999
										-48.376949999999994																			-5.487349999999992													73.34975
										-48.32835																			-5.3901500000000055													73.36355
										-48.304249999999996																			-5.278149999999982													73.38045
										-48.294349999999994																			-4.70414999999997													74.37344999999999
										-47.41445																			-2.826750000000004													74.40754999999999
										-47.19485																			-2.7938499999999635													74.41854999999998
										-47.18785																			-2.361949999999979													75.19825
										-47.05995																			0.01125000000001819													78.16444999999999
										-46.91114999999999																			0.02055000000001428													80.42855
										-46.73455																			0.028050000000007458													80.44194999999999
										-46.599549999999994																			0.03475000000003092													80.48085
										-46.06255																			0.041750000000035925													80.49635
										-45.585750000000004																			0.05164999999999509													84.21994999999998
										-45.49995																			0.06274999999999409													84.24644999999998
										-45.488150000000005																			0.5928499999999985													85.29784999999998
										-45.46254999999999																			0.6272500000000036													85.31145000000001
										-45.373949999999994																			0.8559500000000071													85.98095
										-45.31224999999999																			0.9697500000000332													90.51094999999998
										-44.96445																			0.9945500000000038													92.30435
										-44.77114999999999																			1.0164500000000203													92.31485
										-44.55884999999999																			1.9212500000000432													92.33965
										-44.46655																			2.9813500000000204													92.36744999999999
										-44.411950000000004																			3.4869500000000357													92.78184999999999
										-44.30114999999999																			4.1652500000000146													94.84234999999998
										-44.044250000000005																			4.257450000000006													94.85675
										-43.80445																			6.348050000000001													97.68785
										-43.77185																			6.360050000000001													97.70085
										-43.734849999999994																			6.815750000000037													97.72594999999998
										-43.71915																			8.261050000000012													97.74695
										-43.70094999999999																			8.280950000000018													102.87135
										-43.32254999999999																			9.011750000000006													102.88835
										-43.00465																			9.022350000000017													102.95585
										-42.91135																			9.820950000000039													103.07204999999999
										-42.63504999999999																			9.861050000000034													104.59895
										-42.35565																			10.036650000000009													105.36865
										-42.21965																			10.060450000000003													105.40105
										-42.204449999999994																			10.08235000000002													105.41694999999999
										-42.13544999999999																			10.103550000000041													105.46474999999998
										-42.077650000000006																			10.946150000000046													107.13965000000002
										-41.785650000000004																			11.957750000000033													107.16534999999999
										-41.605850000000004																			12.061350000000004													109.17525
										-41.59585																			12.09865000000002													109.18934999999999
										-41.45925																			13.808850000000007													109.20125000000002
										-41.41525																			13.849350000000015													111.69124999999997
										-41.228849999999994																			14.32955000000004													111.72534999999999
										-40.97085																			14.621050000000025													114.47884999999997
										-40.95985																			14.921750000000031													115.37344999999999
										-40.94085																			17.049350000000004													115.38355000000001
										-40.93235																			17.060550000000035													115.40265
										-40.78075																			17.074550000000045													116.32745
										-40.48295																			17.09285													118.74214999999998
										-40.40585																			17.87515000000002													118.78535
										-40.38995																			19.186849999999993
										-40.377250000000004																			20.37835000000001
										-40.21115																			20.39195000000001
										-40.08595																			21.23615000000001
										-40.06945																			21.335650000000044
										-40.01344999999999																			23.16225000000003
										-39.87035																			23.174350000000004
										-39.68235																			25.02955000000003
										-39.56165																			25.03985
										-39.41544999999999																			25.054850000000044
										-39.31755																			25.065950000000043
										-39.185950000000005																			25.080849999999998
										-38.91655																			27.14485000000002
										-38.198049999999995																			27.156949999999995
										-38.013549999999995																			28.046050000000037
										-37.97955																			28.716049999999996
										-37.95585																			29.479550000000017
										-37.843149999999994																			29.49615
										-37.49025																			29.737250000000017
										-37.40474999999999																			29.902649999999994
										-37.29585																			29.925450000000012
										-37.087149999999994																			30.65595000000002
										-36.933049999999994																			30.665650000000028
										-36.92005																			30.675749999999994
										-36.911950000000004																			30.701850000000036
										-36.90015																			31.805450000000008
										-36.674549999999996																			33.06575000000004
										-36.559349999999995																			33.07724999999999
										-36.54155																			33.08765
										-36.234049999999996																			33.10374999999999
										-35.950649999999996																			34.28665000000001
										-35.50995																			34.346550000000036
										-35.500550000000004																			35.62085000000002
										-35.160349999999994																			35.64245
										-35.14775																			37.29725000000002
										-34.65365																			37.30675000000002
										-34.515249999999995																			37.31875000000002
										-34.50765																			37.333050000000014
										-33.493449999999996																			38.77154999999999
										-33.21894999999999																			38.78505000000001
										-33.186350000000004																			38.902649999999994
										-33.11055																			39.285450000000026
										-32.79675																			39.29675000000003
										-32.45555																			39.71595000000002
										-32.437349999999995																			40.17905000000002
										-32.41485																			40.187850000000026
										-32.241550000000004																			41.50645000000003
										-32.06045																			42.04485
										-31.968549999999993																			42.05635000000001
										-31.918549999999996																			42.06864999999999
										-31.82575																			42.07945000000001
										-31.627250000000004																			42.16855000000004
										-31.531449999999992																			42.997749999999996
										-31.517349999999993																			43.01105000000001
										-31.48335																			43.084450000000004
										-31.42125																			45.20255000000003
										-31.316549999999992																			45.25195000000002
										-31.199550000000002																			45.83525000000003
										-30.68835																			46.24065000000002
										-30.674949999999995																			46.516850000000034
										-30.665049999999994																			47.74414999999999
										-30.45335																			47.75555000000003
										-30.300749999999994																			48.52185000000003
										-30.28335																			48.531750000000045
										-30.225449999999995																			48.904650000000004
										-29.87415																			48.93465000000003
										-29.72815																			50.631650000000036
										-29.706149999999994																			51.324850000000026
										-29.49695																			51.593050000000005
										-29.48715																			52.16685000000001
										-29.47605																			52.56445000000002
										-29.462050000000005																			52.57515000000001
										-29.049549999999996																			53.80745000000002
										-29.017250000000004																			55.079049999999995
										-28.864949999999993																			55.09125
										-28.706850000000003																			55.109650000000045
										-28.692849999999993																			55.123050000000035
										-28.641850000000005																			57.91575
										-28.582849999999993																			57.932950000000005
										-28.343450000000004																			57.95495
										-28.182649999999995																			57.96595000000002
										-28.013049999999993																			63.53335000000004
										-27.910449999999997																			63.54845
										-27.733249999999998																			65.02065000000005
										-27.707350000000005																			65.03705000000002
										-27.355249999999998																			65.04835000000003
										-27.20295																			66.54065000000003
										-27.13095																			67.05575000000005
										-27.108249999999998																			67.07385
										-26.733249999999998																			67.08215000000001
										-26.63575																			67.10685000000001
										-26.433849999999993																			67.20165000000003
										-26.423950000000005																			70.15865000000002
										-26.406350000000003																			70.17015000000004
										-26.391449999999992																			70.97475000000003
										-26.281850000000006																			70.98685
										-26.25425																			71.69175000000001
										-26.05825																			71.70275000000004
										-26.047349999999994																			71.71835000000004
										-26.026349999999994																			73.22665
										-25.78255																			73.27225000000004
										-25.561049999999994																			73.38985000000002
										-25.495649999999998																			73.92175000000003
										-25.30305																			73.93075000000005
										-25.16265																			73.95415000000003
										-25.12795																			74.81375000000003
										-25.10105																			74.82315
										-24.70845																			76.18575000000004
										-24.695549999999997																			76.60575
										-24.361649999999997																			76.61914999999999
										-24.19095																			76.70785000000001
										-23.993849999999995																			77.58185000000003
										-23.982749999999996																			77.60005000000001
										-23.96615																			78.72615000000002
										-23.80735																			81.91945000000004
										-23.707849999999993																			81.92855000000003
										-23.538349999999994																			81.96025000000003
										-23.465249999999997																			82.38855000000001
										-23.28855																			82.40005000000002
										-23.208849999999998																			82.45474999999999
										-23.07615																			85.36635000000001
										-22.993449999999996																			85.38295
										-22.780149999999992																			85.39455000000004
										-22.215550000000007																			85.40545000000003
										-22.207850000000008																			85.43035000000003
										-22.202049999999986																			87.98605000000003
										-22.175849999999997																			88.03725000000003
										-21.933549999999997																			88.06615
										-21.81495000000001																			88.10395
										-21.626350000000002																			88.19794999999999
										-21.35775000000001																			88.58185000000003
										-21.335350000000005																			89.51255000000003
										-21.187250000000006																			89.54725000000002
										-21.17165																			90.75415000000004
										-21.018349999999998																			90.77935000000002
										-21.00295																			90.79375000000005
										-20.99355																			90.95895000000002
										-20.959450000000004																			93.80725000000001
										-20.80154999999999																			94.46515
										-20.72555																			94.47785000000005
										-20.29065																			95.16964999999999
										-20.142650000000003																			96.22285
										-19.84745000000001																			96.24375000000003
										-19.764350000000007																			100.12745000000001
										-19.399849999999986																			100.14055000000002
										-19.14545000000001																			100.16595000000001
										-19.079949999999997																			100.18565000000001
										-18.963149999999985																			101.45775000000003
										-18.935249999999996																			101.46935000000002
										-18.841849999999994																			101.48475000000002
										-18.712950000000006																			103.25595000000004
										-18.45814999999999																			103.28485
										-18.03434999999999																			106.72255000000001
										-18.028549999999996																			107.03995000000003
										-18.020549999999986																			107.05245000000002
										-17.684650000000005																			107.67025000000001
										-17.554249999999996																			108.56355000000002
										-17.53524999999999																			110.02275000000003
										-17.520350000000008																			111.71365000000003
										-17.229150000000004																			111.73075
										-17.12514999999999																			114.13405
										-17.11465000000001																			114.14405
										-17.05265																			114.15635000000003
										-16.94135																			115.04365000000001
										-16.72704999999999																			115.48925000000003
										-16.685849999999988																			115.53985
										-16.554750000000013																			116.32005000000004
										-16.330250000000007																			117.98734999999999
										-16.31725																			118.00325000000004
										-16.19765000000001																			118.03005000000002
										-16.183850000000007																			118.52355
										-15.890649999999994
										-15.77215000000001
										-15.696750000000009
										-15.57665
										-15.330749999999995
										-15.216849999999994
										-14.871749999999992
										-14.590249999999997
										-14.52555000000001
										-14.369849999999985
										-14.35714999999999
										-14.33605
										-14.319549999999992
										-14.303750000000008
										-14.136449999999996
										-13.715450000000004
										-13.681849999999997
										-13.406049999999993
										-13.392050000000012
										-13.372749999999996
										-13.327650000000006
										-13.223549999999989
										-13.17595
										-13.086649999999992
										-12.755650000000003
										-12.697849999999988
										-12.513650000000013
										-12.501149999999996
										-12.387550000000005
										-12.129750000000001
										-12.11314999999999
										-12.052249999999987
										-11.914449999999988
										-11.789549999999991
										-11.528750000000002
										-11.403549999999996
										-11.386349999999993
										-11.27695
										-11.264949999999999
										-11.257149999999996
										-11.203249999999997
										-10.978550000000013
										-10.951449999999994
										-10.891549999999995
										-10.442149999999998
										-10.297850000000011
										-10.26755
										-10.157049999999998
										-10.06774999999999
										-9.93965
										-9.873449999999991
										-9.723549999999989
										-9.637750000000011
										-9.444050000000004
										-9.406649999999985
										-9.198350000000005
										-9.113949999999988
										-8.950050000000005
										-8.709849999999989
										-8.326249999999987
										-8.19704999999999
										-8.108249999999998
										-7.642650000000003
										-7.4696500000000015
										-7.29665
										-7.129249999999985
										-7.121649999999988
										-7.055350000000004
										-7.035850000000011
										-7.026450000000011
										-6.95304999999999
										-6.524450000000002
										-6.422949999999986
										-6.412450000000007
										-6.326050000000009
										-5.861649999999997
										-5.819250000000011
										-5.760349999999988
										-5.732650000000007
										-5.408950000000004
										-5.151350000000008
										-5.106149999999985
										-5.0820500000000095
										-5.043450000000007
										-5.036349999999999
										-5.02525
										-4.847350000000006
										-4.528950000000009
										-4.5207499999999925
										-4.278950000000009
										-3.995749999999987
										-3.983949999999993
										-3.851249999999993
										-3.811949999999996
										-3.6946499999999958
										-3.440650000000005
										-3.400049999999993
										-3.2266500000000065
										-3.100149999999985
										-2.7818499999999915
										-2.7700499999999977
										-2.584149999999994
										-2.5680499999999995
										-2.556849999999997
										-2.0468500000000063
										-2.0326499999999896
										-1.991250000000008
										-1.9492500000000064
										-1.9066499999999849
										-1.7382499999999936
										-1.620650000000012
										-1.6064499999999953
										-1.5938500000000033
										-1.49615
										-1.3014499999999884
										-1.2553499999999929
										-1.2296499999999924
										-1.134050000000002
										-1.1132499999999936
										-1.1010499999999865
										-1.0918499999999938
										-1.077149999999989
										-1.0706500000000005
										-0.9314500000000123
										-0.8683499999999924
										-0.631450000000001
										-0.573049999999995
										-0.32364999999998645
										-0.31125000000000114
										-0.06184999999999263
										0.001949999999993679
										0.006850000000014234
										0.010950000000008231
										0.015250000000008868
										0.019049999999992906
										0.023050000000012005
										0.02764999999999418
										0.03284999999999627
										0.037849999999991724
										0.04615000000001146
										0.056350000000009004
										0.14265000000000327
										0.1510499999999979
										0.4143500000000131
										0.44384999999999764
										0.6357500000000016
										0.7282500000000027
										0.9043499999999938
										1.0944499999999948
										1.2191500000000133
										1.2271499999999946
										1.2954499999999882
										1.789749999999998
										1.8105500000000063
										1.848150000000004
										1.9397500000000036
										2.1102500000000077
										2.5433500000000038
										2.5954499999999996
										2.7237499999999955
										2.7421500000000094
										3.268049999999988
										3.3398500000000126
										3.462850000000003
										3.4753499999999917
										3.502049999999997
										3.567849999999993
										3.5788499999999885
										3.7697499999999877
										3.9270500000000084
										4.144650000000013
										4.267150000000015
										4.351850000000013
										4.359649999999988
										4.68504999999999
										4.820750000000004
										4.8320500000000095
										4.8402499999999975
										5.13655
										5.346350000000001
										5.360150000000004
										5.3849500000000035
										5.430049999999994
										5.4445499999999925
										5.713349999999991
										5.741150000000005
										5.754850000000005
										5.7902500000000146
										5.926649999999995
										6.066750000000013
										6.250450000000001
										6.480050000000006
										6.535550000000001
										6.572249999999997
										6.687049999999999
										6.744349999999997
										6.85175000000001
										6.945449999999994
										6.971049999999991
										7.301549999999992
										7.397649999999999
										7.404750000000007
										7.427250000000015
										7.584350000000001
										7.657849999999996
										7.747950000000003
										7.984350000000006
										8.00815
										8.043049999999994
										8.238650000000007
										8.324849999999998
										8.334550000000007
										8.70705000000001
										8.766449999999992
										8.787049999999994
										8.799949999999995
										9.06635
										9.138350000000003
										9.224150000000009
										9.273750000000007
										9.287849999999992
										9.296850000000006
										9.415250000000015
										9.51445000000001
										9.540150000000011
										9.55865
										9.73875000000001
										9.751750000000015
										9.77695
										10.350650000000002
										10.36805000000001
										10.506750000000011
										10.615749999999991
										10.626650000000012
										10.737750000000005
										10.907550000000015
										10.915449999999993
										11.012049999999988
										11.02324999999999
										11.088349999999991
										11.26445000000001
										11.331549999999993
										11.526450000000011
										11.556250000000006
										11.964349999999996
										12.141549999999995
										12.158950000000004
										12.168650000000014
										12.177449999999993
										12.249349999999993
										12.285349999999994
										12.38315
										12.70075
										12.72184999999999
										12.771250000000009
										12.888350000000003
										13.018349999999998
										13.329350000000005
										13.339850000000013
										13.41425000000001
										13.52385000000001
										13.811049999999994
										13.98214999999999
										14.082150000000013
										14.41255000000001
										14.431749999999994
										14.444850000000002
										14.45535000000001
										14.464249999999993
										14.952650000000006
										14.97475
										15.113349999999997
										15.439750000000004
										15.476349999999996
										15.729849999999999
										15.82695000000001
										15.931350000000009
										15.948250000000002
										15.97184999999999
										16.257350000000002
										16.636449999999996
										16.709550000000007
										16.721249999999998
										16.742250000000013
										16.751949999999994
										17.037450000000007
										17.188350000000014
										17.212649999999996
										17.25415000000001
										17.42285000000001
										17.59545
										17.688150000000007
										17.706649999999996
										18.17685
										18.316450000000003
										18.32884999999999
										18.452349999999996
										18.467950000000002
										18.720349999999996
										18.86425
										18.87854999999999
										18.892449999999997
										18.991250000000008
										19.230649999999997
										19.335650000000015
										19.609949999999998
										19.628950000000003
										19.67195000000001
										19.877049999999997
										19.98904999999999
										20.120949999999993
										20.137650000000008
										20.150450000000006
										20.162650000000014
										20.175450000000012
										20.432649999999995
										20.448350000000005
										20.51814999999999
										20.589949999999988
										20.686650000000014
										20.70795000000001
										20.94704999999999
										21.068549999999988
										21.09004999999999
										21.119049999999987
										21.141850000000005
										21.247749999999996
										21.29435000000001
										21.701549999999997
										21.717150000000004
										21.815050000000014
										21.860150000000004
										21.873250000000013
										21.916950000000014
										22.04204999999999
										22.05064999999999
										22.06555
										22.270550000000014
										22.287149999999997
										22.29724999999999
										22.314750000000004
										22.464949999999988
										22.59684999999999
										22.607949999999988
										22.63255000000001
										23.178050000000013
										23.52815000000001
										23.60605000000001
										23.664749999999998
										23.77834999999999
										23.826750000000004
										23.845050000000015
										24.28694999999999
										24.296449999999993
										24.35235
										24.673249999999996
										24.747450000000015
										24.799049999999994
										24.865949999999998
										25.079949999999997
										25.10005000000001
										25.146649999999994
										25.24664999999999
										25.37174999999999
										25.38915
										25.432150000000007
										25.58744999999999
										25.749449999999996
										25.763149999999996
										25.779650000000004
										25.803750000000008
										26.04095000000001
										26.05525
										26.068749999999994
										26.103949999999998
										26.116450000000015
										26.387049999999988
										26.420449999999988
										26.460849999999994
										26.61715000000001
										26.64734999999999
										27.026849999999996
										27.04204999999999
										27.069649999999996
										27.081050000000005
										27.14685
										27.221949999999993
										27.413250000000005
										27.622950000000003
										27.672449999999998
										27.77754999999999
										27.789449999999988
										27.834750000000014
										27.847350000000006
										27.922650000000004
										27.931150000000002
										27.944549999999992
										28.01495
										28.046750000000003
										28.07525000000001
										28.24074999999999
										28.265350000000012
										28.343050000000005
										28.442650000000015
										28.475449999999995
										28.502250000000004
										28.512850000000014
										28.64715000000001
										28.65565000000001
										28.710049999999995
										28.77815000000001
										28.790250000000015
										28.83125000000001
										29.257650000000012
										29.27324999999999
										29.32345000000001
										29.545050000000003
										29.618950000000012
										29.634950000000003
										29.65715
										29.715450000000004
										29.730349999999987
										29.774249999999995
										29.786450000000002
										29.906749999999988
										29.979749999999996
										29.995450000000005
										30.14515
										30.344850000000008
										30.362650000000002
										30.382650000000012
										30.50415000000001
										30.63655
										30.731150000000014
										30.783950000000004
										30.912350000000004
										31.072450000000003
										31.147250000000014
										31.170950000000005
										31.19364999999999
										31.302549999999997
										31.38714999999999
										31.449849999999998
										31.468250000000012
										31.508350000000007
										31.538749999999993
										31.545950000000005
										31.62805
										31.69135
										31.711450000000013
										31.721550000000008
										31.72935000000001
										31.76585
										31.91085000000001
										31.990949999999998
										32.14195000000001
										32.216049999999996
										32.26445000000001
										32.276849999999996
										32.30125000000001
										32.57145
										32.85095000000001
										33.13534999999999
										33.14805000000001
										33.50665000000001
										33.53885
										33.54585
										33.55475000000001
										33.563950000000006
										33.57915
										33.778250000000014
										33.818749999999994
										33.90055000000001
										33.98474999999999
										34.09055000000001
										34.29284999999999
										34.31614999999999
										34.333050000000014
										34.39165
										34.49674999999999
										34.78094999999999
										34.78864999999999
										35.113249999999994
										35.138149999999996
										35.164649999999995
										35.20705000000001
										35.22515000000001
										35.267150000000015
										35.33744999999999
										35.40174999999999
										35.549049999999994
										35.73865000000001
										35.819950000000006
										36.03354999999999
										36.15885
										36.25425000000001
										36.26415
										36.31845000000001
										36.48835
										36.50235000000001
										36.575350000000014
										36.97075000000001
										37.05834999999999
										37.18645000000001
										37.19454999999999
										37.37925000000001
										37.48355000000001
										37.49185
										37.49955
										37.66624999999999
										37.82655
										37.916349999999994
										38.31465
										38.327349999999996
										38.33605
										38.41884999999999
										38.61314999999999
										38.63095000000001
										38.64085
										38.652950000000004
										38.81084999999999
										38.823049999999995
										38.831950000000006
										38.84365
										38.85284999999999
										38.871849999999995
										39.18764999999999
										39.265649999999994
										39.339650000000006
										39.37495000000001
										39.40745000000001
										39.42945
										39.65735000000001
										39.67345
										39.850449999999995
										40.00444999999999
										40.06045
										40.07974999999999
										40.09825000000001
										40.21854999999999
										40.241150000000005
										40.252250000000004
										40.28274999999999
										40.30435
										40.444649999999996
										40.51435000000001
										40.79485
										40.90235000000001
										40.94385
										41.061350000000004
										41.16544999999999
										41.33574999999999
										41.51745
										41.52775
										41.53864999999999
										41.553349999999995
										41.56715
										41.59254999999999
										41.611850000000004
										41.701750000000004
										41.78745000000001
										41.79884999999999
										42.04544999999999
										42.11564999999999
										42.12135000000001
										42.27705
										42.29415
										42.30685
										42.333349999999996
										42.43795
										42.44784999999999
										42.497749999999996
										42.567049999999995
										42.585049999999995
										42.60685000000001
										42.65635
										42.71875
										42.88335000000001
										42.954049999999995
										42.982050000000015
										43.132149999999996
										43.14134999999999
										43.15195
										43.17585
										43.249449999999996
										43.56205
										43.72245000000001
										43.76734999999999
										44.27324999999999
										44.29185000000001
										44.35065
										44.483450000000005
										44.55295000000001
										44.56755000000001
										44.65035
										44.71815000000001
										44.731750000000005
										44.753450000000015
										44.76755
										44.89895000000001
										45.01734999999999
										45.03354999999999
										45.04204999999999
										45.30244999999999
										45.35374999999999
										45.38964999999999
										45.406949999999995
										45.49764999999999
										45.507450000000006
										45.52345
										45.55484999999999
										45.74125000000001
										45.86125000000001
										45.937250000000006
										45.96074999999999
										45.99244999999999
										46.00645
										46.01955000000001
										46.30345
										46.335650000000015
										46.34764999999999
										46.478350000000006
										46.786249999999995
										46.79634999999999
										46.93625
										46.950649999999996
										47.05115000000001
										47.199250000000006
										47.213449999999995
										47.65344999999999
										47.988550000000004
										47.99825000000001
										48.22135
										48.263949999999994
										48.27905000000001
										48.375550000000004
										48.516850000000005
										48.611549999999994
										48.97274999999999
										48.99754999999999
										49.68625
										49.77844999999999
										49.958349999999996
										49.96565000000001
										50.022850000000005
										50.10544999999999
										50.34354999999999
										50.45155
										50.49795
										50.53665000000001
										50.70585
										51.03755000000001
										51.274249999999995
										51.63345000000001
										51.71565000000001
										51.72264999999999
										51.82345000000001
										51.89455000000001
										51.98695000000001
										52.01965000000001
										52.027950000000004
										52.03694999999999
										52.04284999999999
										52.082750000000004
										52.173249999999996
										52.32554999999999
										52.40514999999999
										52.44745
										52.528549999999996
										52.556250000000006
										52.60964999999999
										52.627250000000004
										52.66014999999999
										52.71395000000001
										52.723150000000004
										52.832750000000004
										53.04034999999999
										53.05725000000001
										53.12934999999999
										53.24764999999999
										53.347849999999994
										53.418350000000004
										53.509150000000005
										53.58785
										53.70245
										53.82865000000001
										53.85915
										53.86695
										53.89834999999999
										54.09585000000001
										54.18414999999999
										54.237750000000005
										54.38765000000001
										54.40445
										54.749449999999996
										55.04445000000001
										55.09264999999999
										55.27635000000001
										55.28665000000001
										55.29894999999999
										55.31115
										55.32055
										55.64394999999999
										55.812250000000006
										55.88565
										56.08394999999999
										56.176649999999995
										56.19585000000001
										56.368449999999996
										56.38995
										56.44714999999999
										56.61425
										56.655249999999995
										57.30175
										57.317350000000005
										57.32585
										57.55725000000001
										57.66194999999999
										57.79925
										57.875249999999994
										57.920649999999995
										58.060550000000006
										58.35454999999999
										58.45275000000001
										58.652950000000004
										58.805650000000014
										58.815349999999995
										58.84375
										58.85565
										58.86564999999999
										58.88704999999999
										59.149249999999995
										59.15995000000001
										59.26214999999999
										59.44735
										59.45474999999999
										59.79945000000001
										59.88905
										59.982050000000015
										60.21854999999999
										60.24445
										60.42054999999999
										60.63145
										60.64775
										60.67855
										60.71895000000001
										60.85024999999999
										61.00425000000001
										61.22505000000001
										61.24404999999999
										61.39144999999999
										61.468350000000015
										61.56405000000001
										61.59264999999999
										61.645250000000004
										61.716049999999996
										61.845349999999996
										61.85525000000001
										61.86564999999999
										61.89335
										61.96095
										62.06675000000001
										62.07284999999999
										62.096750000000014
										62.11095
										62.127849999999995
										62.31455
										62.32825
										62.36435
										62.51775000000001
										62.65375
										62.67965000000001
										63.00274999999999
										63.01275000000001
										63.133250000000004
										63.23265000000001
										63.38034999999999
										63.65015
										63.69454999999999
										63.702950000000016
										63.72024999999999
										63.80185
										64.02395000000001
										64.08845
										64.27414999999999
										64.29124999999999
										64.30075
										64.31055
										64.41635
										64.43135000000001
										64.44055
										64.47435000000002
										64.53105
										64.55654999999999
										64.66845
										64.68625
										64.76065
										64.97815
										65.04955000000001
										65.06615
										65.10605000000001
										65.15285
										65.24655000000001
										65.34684999999999
										65.37434999999999
										65.39265
										65.63015000000001
										65.64035000000001
										65.75195
										65.85544999999999
										65.86904999999999
										66.06415000000001
										66.07675
										66.09365
										66.19435000000001
										66.26615000000001
										66.29675
										66.50245000000001
										66.64715000000001
										66.82445000000001
										66.83105
										66.84025
										66.86755
										67.12735
										67.14545000000001
										67.21175
										67.22825
										67.38874999999999
										67.41355000000001
										67.43785
										67.53055
										67.57485
										67.64224999999999
										67.65565000000001
										67.67175
										67.70214999999999
										67.71355
										67.72385
										67.94964999999999
										67.98845
										68.03965
										68.23415
										68.36595
										68.47274999999999
										68.48495
										68.57905
										68.58744999999999
										68.60464999999999
										68.67585
										68.89175
										68.90375
										69.23425
										69.24485000000001
										69.28264999999999
										69.29025000000001
										69.29995
										69.31875
										69.36945
										69.40745000000001
										69.47935000000001
										69.50014999999999
										69.53055
										69.54165
										69.55754999999999
										69.75215
										69.79275000000001
										69.80695
										69.87164999999999
										70.05205000000001
										70.11125000000001
										70.30005
										70.50405
										70.55885
										70.57825
										70.67025000000001
										70.68725
										70.71885
										70.85215
										70.88204999999999
										70.99385000000001
										71.12875
										71.18795
										71.19945000000001
										71.21185
										71.36834999999999
										71.46625
										71.59655000000001
										71.73375000000001
										71.81975
										71.92005
										72.01175
										72.07445000000001
										72.15975
										72.17984999999999
										72.19035
										72.20315
										72.21545
										72.23975000000002
										72.28155000000001
										72.35165
										72.37155000000001
										72.66855000000001
										72.68265
										72.69855000000001
										72.72925000000001
										72.74315000000001
										72.78685000000002
										72.87475
										72.92675
										72.95365000000001
										73.07884999999999
										73.14345
										73.15955
										73.18285
										73.27725000000001
										73.28635
										73.51525000000001
										73.53115
										73.60235
										73.62615
										73.63794999999999
										73.76675
										74.02295000000001
										74.31215
										74.31905
										74.39155
										74.45545000000001
										74.50235
										74.58435
										74.72874999999999
										74.75175000000002
										74.97835
										74.99695
										75.12565000000001
										75.13274999999999
										75.15665000000001
										75.16935000000001
										75.31235000000001
										75.32795000000002
										75.33625
										75.34635
										75.48304999999999
										75.49435
										75.54974999999999
										75.55695
										75.58314999999999
										75.67474999999999
										75.78995
										75.86095
										75.88204999999999
										76.06954999999999
										76.08404999999999
										76.14075
										76.15835000000001
										76.20975000000001
										76.27055000000001
										76.27725000000001
										76.61234999999999
										76.63505
										76.66395
										76.75635
										76.86005
										76.94435000000001
										77.12155000000001
										77.13295
										77.18525
										77.29814999999999
										77.33615
										77.38125
										77.42125000000001
										77.45945
										77.55635000000001
										77.57045
										77.79655
										77.97205
										78.23445000000001
										78.25675000000001
										78.41114999999999
										78.51685
										78.73044999999999
										78.75505000000001
										78.86175
										78.91975
										78.93764999999999
										78.99385000000001
										79.08335
										79.09655000000001
										79.15565000000001
										79.17525
										79.19855000000001
										79.25704999999999
										79.28035
										79.46105
										79.47315
										79.48535000000001
										79.50945000000002
										79.72815
										79.88065
										79.89255
										80.03475
										80.11465000000001
										80.30875
										80.31845000000001
										80.32505
										80.34125
										80.46795
										80.72354999999999
										80.73955000000001
										80.80795
										80.93745000000001
										81.00565
										81.17595
										81.21405000000001
										81.59165000000002
										81.81604999999999
										81.99404999999999
										82.00325000000001
										82.04665
										82.05725000000001
										82.07305
										82.14895000000001
										82.19715
										82.25995
										82.29114999999999
										82.34375
										82.38315
										82.39445
										82.57835
										82.63355000000001
										82.73535000000001
										82.75935000000001
										82.83314999999999
										82.93254999999999
										82.96905000000001
										83.16355000000001
										83.23685
										83.24555000000001
										83.25534999999999
										83.47755000000001
										83.67285000000001
										83.69075000000001
										83.70695
										83.73315
										83.91935000000001
										83.92775
										83.95044999999999
										84.00295
										84.11255
										84.27885
										84.29475
										84.35055
										84.36715000000001
										84.72925000000001
										84.75205
										84.77144999999999
										84.85825
										85.09944999999999
										85.12135
										85.26625000000001
										85.39025000000001
										85.49295000000001
										85.51285000000001
										85.88585
										85.92345
										85.92994999999999
										85.98825
										86.00135
										86.04415
										86.12424999999999
										86.13185000000001
										86.15095
										86.26585
										86.32675
										86.55275
										86.64665
										86.66095000000001
										86.69135
										86.70635000000001
										86.80815000000001
										86.81954999999999
										86.85245
										86.87785
										86.93475000000001
										86.99975
										87.01515
										87.02555000000001
										87.03835000000001
										87.04455000000002
										87.14965000000001
										87.19354999999999
										87.21045000000001
										87.22585000000001
										87.25264999999999
										87.26545000000002
										87.43665000000001
										87.46365
										87.47835
										87.48975000000002
										87.54505
										87.57714999999999
										87.73034999999999
										87.75515000000001
										87.76615000000001
										87.81944999999999
										87.89375000000001
										88.05875
										88.07405
										88.16135
										88.16975
										88.20765
										88.26374999999999
										88.35185000000001
										88.42314999999999
										88.43414999999999
										88.44024999999999
										88.53485
										88.57475
										88.58415
										88.62254999999999
										88.69815
										88.77195
										88.80314999999999
										88.81455
										88.90944999999999
										88.95265
										89.01384999999999
										89.07884999999999
										89.16274999999999
										89.18405000000001
										89.24334999999999
										89.30035000000001
										89.33215000000001
										89.34105
										89.47614999999999
										89.49955
										89.62065000000001
										89.64245
										89.67015
										89.88225
										89.98034999999999
										90.06595000000002
										90.18645000000001
										90.19784999999999
										90.25014999999999
										90.26634999999999
										90.41544999999999
										90.42405
										90.46055000000001
										90.47065
										90.47585000000001
										90.48355000000001
										90.52335
										90.54124999999999
										90.66825
										90.67495
										90.82495
										90.89525
										91.09575000000001
										91.14115000000001
										91.16325
										91.21815000000001
										91.37845000000002
										91.39484999999999
										91.52955
										91.53845000000001
										91.54625000000001
										91.56235000000001
										91.67125000000001
										91.93205
										91.99545
										92.00735
										92.01835
										92.05885
										92.12925000000001
										92.45165
										92.50635
										92.51595
										92.56505000000001
										92.71324999999999
										92.77225000000001
										92.88525000000001
										92.90084999999999
										92.92054999999999
										93.00055
										93.01745
										93.04795000000001
										93.15125
										93.20855
										93.21555000000001
										93.34915000000001
										93.39935
										93.41884999999999
										93.42795000000001
										93.45655
										93.48265
										93.49705
										93.53255000000001
										93.71635
										93.72864999999999
										93.73945
										93.74765
										93.75565
										93.82065
										93.83565000000002
										93.84254999999999
										93.85235
										93.97485
										94.04225
										94.07714999999999
										94.10374999999999
										94.17945
										94.18745000000001
										94.34385
										94.47645
										94.48825
										94.62655000000001
										94.71185
										94.72295
										94.93465
										94.94715
										94.97765000000001
										95.06655
										95.08255
										95.16614999999999
										95.19825
										95.35145
										95.65155000000001
										95.66215
										95.67005
										95.68154999999999
										95.83834999999999
										95.85445000000001
										95.90385
										95.91805
										96.00025
										96.01225
										96.05234999999999
										96.09955
										96.16825
										96.17745
										96.21995000000001
										96.26115000000001
										96.38884999999999
										96.51724999999999
										96.54155
										96.56875
										96.70814999999999
										96.72184999999999
										96.73335
										96.74664999999999
										96.80855
										96.82804999999999
										96.97964999999999
										96.98925
										97.00085000000001
										97.05185
										97.14445
										97.15565000000001
										97.20015000000001
										97.29955000000001
										97.30995000000001
										97.39335
										97.40715
										97.51965000000001
										97.54625000000001
										97.74215000000001
										97.86165
										97.88315
										97.89734999999999
										97.92675
										97.94725
										97.96295
										97.97215
										97.98325
										97.99395000000001
										98.01655
										98.03065000000001
										98.04355000000001
										98.05825000000002
										98.25725
										98.31555
										98.39435
										98.51445000000001
										98.53675000000001
										98.61054999999999
										98.62445
										98.63595000000001
										98.65015
										98.67555000000002
										98.69024999999999
										98.69905
										98.70665
										98.79374999999999
										98.80465000000001
										98.91605000000001
										98.92465000000001
										98.93195
										98.94155
										98.95025000000001
										98.96955
										99.03475
										99.05645000000001
										99.06665000000001
										99.14314999999999
										99.16675000000001
										99.18575000000001
										99.19595000000001
										99.21255
										99.23745
										99.24745000000001
										99.25495000000001
										99.42665
										99.44024999999999
										99.50065000000001
										99.63085000000001
										99.64345
										99.69115
										99.70715000000001
										99.80135000000001
										99.89175
										99.91614999999999
										99.92585
										99.95935
										100.10884999999999
										100.16305
										100.19395
										100.22745
										100.24255
										100.27825000000001
										100.30295000000001
										100.31105
										100.32454999999999
										100.33394999999999
										100.35085000000001
										100.35895
										100.41375
										100.46164999999999
										100.46725
										100.69805
										100.71705
										100.76965000000001
										100.92945
										100.94555
										101.00755000000001
										101.03645
										101.08365
										101.10034999999999
										101.11375000000001
										101.38135
										101.58064999999999
										101.59405000000001
										101.60855000000001
										101.61615
										101.64775
										101.65995000000001
										101.73455000000001
										101.74525
										101.80635000000001
										101.82695000000001
										101.93495000000001
										101.95685
										101.96315000000001
										101.97885
										102.01974999999999
										102.02615
										102.03675000000001
										102.04695000000001
										102.05255
										102.08834999999999
										102.15785
										102.18015
										102.19385
										102.21584999999999
										102.24145000000001
										102.25604999999999
										102.31025
										102.31755000000001
										102.41125
										102.42525
										102.43495000000001
										102.48365000000001
										102.49584999999999
										102.50524999999999
										102.60544999999999
										102.61664999999999
										102.64265
										102.68934999999999
										102.70805000000001
										102.71805
										102.82135
										102.84264999999999
										102.92105000000001
										103.01785000000001
										103.02545
										103.11824999999999
										103.20325
										103.23355000000001
										103.30475000000001
										103.32284999999999
										103.37535
										103.41525000000001
										103.51565
										103.54565
										103.72864999999999
										103.90375
										103.92115000000001
										104.07665
										104.12545
										104.19065
										104.34675000000001
										104.37424999999999
										104.41055
										104.42435
										104.52275
										104.53505000000001
										104.64885000000001
										104.66315
										104.68285
										104.79705000000001
										104.80574999999999
										104.81835000000001
										104.87395000000001
										105.07034999999999
										105.12004999999999
										105.18545
										105.20474999999999
										105.22025
										105.23564999999999
										105.26425
										105.28805
										105.32544999999999
										105.33755
										105.44465
										105.45075
										105.45984999999999
										105.47305
										105.67425
										105.68575000000001
										105.73474999999999
										105.87405000000001
										106.01544999999999
										106.03305
										106.20415000000003
										106.36095
										106.37644999999998
										106.41345000000001
										106.42005
										106.44344999999998
										106.47635000000002
										106.48845
										106.62504999999999
										106.86075
										106.95974999999999
										107.13234999999997
										107.15865000000002
[truncated: 204 more rows]
[truncated: 7 more columns]
