# Supplementary material for: Stimulus duration encoding occurs early in the moth olfactory pathway
Source: Commun Biol. 2024 Oct 3;7:1252. doi: 10.1038/s42003-024-06921-z (PMC11449909; doi:10.1038/s42003-024-06921-z)
Supplement: Supplementary file 3 — Supplementary Data 1 [file 42003_2024_6921_MOESM3_ESM.zip › Fig 3/C/20ms.xlsx]

## Sheet: 10pg
time (s)	neuron1	neuron2	neuron3	neuron4	neuron5	neuron6	neuron7	neuron8	neuron9	neuron10	neuron11	neuron12	neuron13	neuron14	neuron15	neuron16	neuron17	neuron18	neuron19	neuron20	neuron21	neuron22	neuron23	neuron24	neuron25	neuron26	neuron27	neuron28	neuron29	neuron30	neuron31	neuron32	neuron33	neuron34	neuron35	neuron36	neuron37	neuron38	neuron39	neuron40	neuron41	neuron42	neuron43	neuron44	neuron45	neuron46	neuron47	neuron48	neuron49
-0.1	2.81315e-48	6.47179e-28	5.69252e-38	4.9955e-86	1.40941e-30	0	1.4366e-27	2.74173e-35	1.24453e-31	9.32251e-43	1.61305e-06	6.69704e-34	3.73553e-31	6.07563e-31	3.4287e-36	1.56192e-74	1.25257e-30	7.48668e-40	1.55567e-41	2.88507e-28	8.53884e-36	5.73351e-27	2.84885e-27	0	2.22565e-32	0	4.75196e-31	1.7151e-10	5.9284e-35	1.20176e-36	4.18588e-37	4.68293e-32	4.97962e-38	0	1.49939e-78	6.58102e-36	0	5.57936e-211	1.45332e-34	2.42009e-48	0	1.06954e-06	2.62426e-55	6.26143e-41	8.78846e-59	2.61082e-44	8.11927e-12	4.03344e-35	9.32518e-33
-0.0991984	9.36616e-48	1.62406e-27	1.65781e-37	2.47526e-85	5.35384e-31	0	3.58412e-27	7.68985e-35	3.30789e-31	2.89482e-42	2.56678e-06	1.84113e-33	9.85824e-31	1.59833e-30	9.74023e-36	6.93437e-74	3.27924e-30	2.23697e-39	4.75376e-41	7.28075e-28	2.41217e-35	1.41746e-26	7.07331e-27	0	5.98276e-32	0	1.25195e-30	3.05328e-10	1.6547e-34	3.43591e-36	1.20448e-36	1.2529e-31	1.45136e-37	0	6.92342e-78	1.86205e-35	0	6.80109e-210	4.03372e-34	8.06396e-48	0	6.64095e-07	9.4969e-55	1.89806e-40	3.30785e-58	8.27106e-44	4.38505e-12	1.12853e-34	2.52067e-32
-0.0983968	3.09842e-47	4.0494e-27	4.79707e-37	1.21863e-84	2.02071e-31	0	8.88465e-27	2.143e-34	8.73583e-31	8.9314e-42	4.05824e-06	5.02915e-33	2.58498e-30	4.17783e-30	2.74927e-35	3.0589e-73	8.53012e-30	6.64112e-39	1.44333e-40	1.82561e-27	6.77061e-35	3.48191e-26	1.74496e-26	0	1.59792e-31	0	3.27726e-30	5.40075e-10	4.58891e-34	9.76056e-36	3.44367e-36	3.33063e-31	4.20304e-37	0	3.17641e-77	5.23479e-35	0	8.23726e-209	1.1124e-33	2.66978e-47	0	4.09706e-07	3.4148e-54	5.71686e-40	1.23705e-57	2.60349e-43	2.35311e-12	3.13735e-34	6.76995e-32
-0.0975952	1.01842e-46	1.00321e-26	1.37919e-36	5.96121e-84	7.57792e-32	0	2.18831e-26	5.93384e-34	2.29228e-30	2.73796e-41	6.37523e-06	1.36495e-32	6.73482e-30	1.08504e-29	7.71037e-35	1.3407e-72	2.2047e-29	1.95899e-38	4.35415e-40	4.54836e-27	1.88824e-34	8.49846e-26	4.27717e-26	0	4.24054e-31	0	8.52402e-30	9.49186e-10	1.26448e-33	2.75497e-35	9.78257e-36	8.79731e-31	1.20938e-36	0	1.44798e-76	1.46223e-34	0	9.91279e-208	3.04806e-33	8.78235e-47	0	2.51145e-07	1.22e-53	1.71086e-39	4.59664e-57	8.14253e-43	1.25464e-12	8.66606e-34	1.80661e-31
-0.0967936	3.32602e-46	2.4695e-26	3.9399e-36	2.89738e-83	2.82362e-32	0	5.35532e-26	1.63253e-33	5.9764e-30	8.33959e-41	9.95093e-06	3.68087e-32	1.74343e-29	2.79999e-29	2.14853e-34	5.8386e-72	5.66179e-29	5.74157e-38	1.30512e-39	1.12594e-26	5.23233e-34	2.06101e-25	1.04169e-25	0	1.11814e-30	0	2.20286e-29	1.65751e-09	3.46195e-33	7.72627e-35	2.76118e-35	2.30879e-30	3.45755e-36	0	6.55839e-76	4.05829e-34	0	1.18527e-206	8.29842e-33	2.87049e-46	0	1.52963e-07	4.33074e-53	5.08721e-39	1.69708e-56	2.5303e-42	6.64669e-13	2.37843e-33	4.79019e-31
-0.095992	1.07927e-45	6.04002e-26	1.11829e-35	1.39922e-82	1.04537e-32	0	1.30218e-25	4.46268e-33	1.54818e-29	2.5239e-40	1.54327e-05	9.86265e-32	4.48431e-29	7.17921e-29	5.94865e-34	2.52636e-71	1.44468e-28	1.67201e-37	3.88693e-39	2.76941e-26	1.4406e-33	4.96632e-25	2.52074e-25	0	2.92943e-30	0	5.65639e-29	2.87589e-09	9.41759e-33	2.15294e-34	7.74364e-35	6.02048e-30	9.82167e-36	0	2.95149e-75	1.11913e-33	0	1.40815e-205	2.2448e-32	9.32203e-46	0	9.25668e-08	1.52748e-52	1.50299e-38	6.22548e-56	7.81258e-42	3.49866e-13	6.48588e-33	1.26197e-30
-0.0951904	3.47974e-45	1.46785e-25	3.15378e-35	6.71389e-82	3.84544e-33	0	3.14608e-25	1.21211e-32	3.98485e-29	7.58943e-40	2.37808e-05	2.62572e-31	1.14603e-28	1.82898e-28	1.63646e-33	1.08615e-70	3.66267e-28	4.83791e-37	1.1502e-38	6.7682e-26	3.94096e-33	1.18907e-24	6.06076e-25	0	7.62571e-30	0	1.44311e-28	4.9579e-09	2.54547e-32	5.96077e-34	2.15777e-34	1.55988e-29	2.77212e-35	0	1.31976e-74	3.06637e-33	0	1.66223e-204	6.03349e-32	3.00798e-45	0	5.56589e-08	5.35298e-52	4.41204e-38	2.26909e-55	2.39677e-41	1.82983e-13	1.75735e-32	3.30338e-30
-0.0943888	1.11474e-44	3.54435e-25	8.83727e-35	3.2009e-81	1.4055e-33	0	7.55225e-25	3.27114e-32	1.01909e-28	2.26755e-39	3.64102e-05	6.94568e-31	2.91012e-28	4.6297e-28	4.473e-33	4.63975e-70	9.2265e-28	1.39087e-36	3.3818e-38	1.64351e-25	1.0712e-32	2.82876e-24	1.44789e-24	0	1.97237e-29	0	3.65823e-28	8.49243e-09	6.83608e-32	1.63977e-33	5.97414e-34	4.0157e-29	7.77404e-35	0	5.86352e-74	8.34795e-33	0	1.94959e-203	1.61128e-31	9.64379e-45	0	3.32525e-08	1.86392e-51	1.28687e-37	8.21754e-55	7.30579e-41	9.50923e-14	4.73104e-32	8.59162e-30
-0.0935872	3.54819e-44	8.50365e-25	2.46045e-34	1.51628e-80	5.10416e-34	0	1.80133e-24	8.77133e-32	2.58954e-28	6.73151e-39	5.53896e-05	1.82554e-30	7.34234e-28	1.16442e-27	1.2148e-32	1.96928e-69	2.30934e-27	3.97303e-36	9.87943e-38	3.96539e-25	2.89299e-32	6.68657e-24	3.4368e-24	0	5.06881e-29	0	9.21407e-28	1.44536e-08	1.82413e-31	4.48201e-33	1.64344e-33	1.02718e-28	2.16616e-34	0	2.5884e-73	2.2581e-32	0	2.27197e-202	4.27543e-31	3.07207e-44	0	1.97389e-08	6.44863e-51	3.72938e-37	2.95693e-54	2.21268e-40	4.91078e-14	1.26551e-31	2.22025e-29
-0.0927856	1.12215e-43	2.02716e-24	6.80645e-34	7.13671e-80	1.84173e-34	0	4.26894e-24	2.33692e-31	6.53795e-28	1.98554e-38	8.37226e-05	4.76738e-30	1.84065e-27	2.90989e-27	3.27807e-32	8.30484e-69	5.74314e-27	1.12763e-35	2.86765e-37	9.50635e-25	7.7631e-32	1.57046e-23	8.10555e-24	0	1.2943e-28	0	2.3059e-27	2.44415e-08	4.83629e-31	1.21723e-32	4.49205e-33	2.61061e-28	5.99716e-34	0	1.1353e-72	6.06901e-32	0	2.6307e-201	1.1272e-30	9.7235e-44	0	1.16421e-08	2.21675e-50	1.07386e-36	1.05718e-53	6.65852e-40	2.52124e-14	3.36345e-31	5.70084e-29
-0.091984	3.52618e-43	4.80159e-24	1.87084e-33	3.33753e-79	6.60297e-35	0	1.00521e-23	6.18631e-31	1.6401e-27	5.81909e-38	0.000125738	1.23703e-29	4.58476e-27	7.22533e-27	8.78903e-32	3.47988e-68	1.41913e-26	3.17998e-35	8.27045e-37	2.26441e-24	2.06982e-31	3.66496e-23	1.89941e-23	0	3.28379e-28	0	5.73376e-27	4.10668e-08	1.27403e-30	3.28458e-32	1.21995e-32	6.5925e-28	1.64971e-33	0	4.9477e-72	1.62069e-31	0	3.02657e-200	2.95277e-30	3.05791e-43	0	6.82256e-09	7.5714e-50	3.07235e-36	3.75549e-53	1.99089e-39	1.28915e-14	8.88209e-31	1.4544e-28
-0.0911824	1.10095e-42	1.13005e-23	5.10929e-33	1.55082e-78	2.35213e-35	0	2.35182e-23	1.62716e-30	4.08797e-27	1.6945e-37	0.000187629	3.18926e-29	1.13468e-26	1.78258e-26	2.34139e-31	1.44879e-67	3.48425e-26	8.91023e-35	2.36996e-36	5.35933e-24	5.48328e-31	8.49824e-23	4.42248e-23	0	8.27803e-28	0	1.4166e-26	6.85587e-08	3.33469e-30	8.80639e-32	3.29194e-32	1.65414e-27	4.50901e-33	0	2.14242e-71	4.30024e-31	0	3.4597e-199	7.68543e-30	9.5551e-43	0	3.97259e-09	2.56947e-49	8.73378e-36	1.32554e-52	5.9146e-39	6.61157e-15	2.33053e-30	3.68673e-28
-0.0903808	3.41538e-42	2.64254e-23	1.38642e-32	7.15989e-78	8.32514e-36	0	5.46714e-23	4.25247e-30	1.01241e-26	4.90272e-37	0.000278191	8.16981e-29	2.79026e-26	4.36973e-26	6.19748e-31	5.99318e-67	8.49975e-26	2.48064e-34	6.74782e-36	1.26032e-23	1.4433e-30	1.95797e-22	1.02311e-22	0	2.07343e-27	0	3.47749e-26	1.13722e-07	8.67244e-30	2.34598e-31	8.82612e-32	4.12388e-27	1.22451e-32	0	9.21752e-71	1.13369e-30	0	3.92949e-198	1.98754e-29	2.96657e-42	0	2.29831e-09	8.66407e-49	2.46685e-35	4.64868e-52	1.74587e-38	3.49605e-15	6.07583e-30	9.28555e-28
-0.0895792	1.05274e-41	6.1399e-23	3.73799e-32	3.28444e-77	2.92774e-36	0	1.26278e-22	1.10424e-29	2.49122e-26	1.40943e-36	0.000409821	2.07944e-28	6.81752e-26	1.06432e-25	1.62992e-30	2.46331e-66	2.06023e-25	6.86195e-34	1.90895e-35	2.94486e-23	3.77472e-30	4.48232e-22	2.35173e-22	0	5.16016e-27	0	8.48188e-26	1.87428e-07	2.24097e-29	6.20957e-31	2.35125e-31	1.02154e-26	3.30412e-32	0	3.94033e-70	2.96965e-30	0	4.43449e-197	5.1071e-29	9.15134e-42	0	1.32116e-09	2.90275e-48	6.92297e-35	1.61985e-51	5.12047e-38	2.09209e-15	1.57386e-29	2.32372e-27
-0.0887776	3.22412e-41	1.41748e-22	1.00136e-31	1.49701e-76	1.02301e-36	0	2.89803e-22	2.84901e-29	6.09085e-26	4.02585e-36	0.000599868	5.25885e-28	1.65508e-25	2.57574e-25	4.25919e-30	1.00598e-65	4.96177e-25	1.88599e-33	5.36581e-35	6.83698e-23	9.80895e-30	1.01957e-21	5.37108e-22	0	1.27599e-26	0	2.05555e-25	3.06926e-07	5.75363e-29	1.63308e-30	6.22351e-31	2.51428e-26	8.85842e-32	0	1.67364e-69	7.72906e-30	0	4.97233e-196	1.30389e-28	2.80494e-41	0	7.54587e-10	9.66286e-48	1.93042e-34	5.60828e-51	1.49216e-37	1.73558e-15	4.05077e-29	5.77789e-27
-0.087976	9.81096e-41	3.25151e-22	2.66534e-31	6.77952e-76	3.55174e-37	0	6.60831e-22	7.30362e-29	1.47963e-25	1.14257e-35	0.000872422	1.32144e-27	3.99232e-25	6.19362e-25	1.10585e-29	4.08195e-65	1.18733e-24	5.15042e-33	1.4986e-34	1.57717e-22	2.53262e-29	2.30437e-21	1.21884e-21	0	3.13504e-26	0	4.94965e-25	4.99394e-07	1.46776e-28	4.2674e-30	1.63675e-30	6.14876e-26	2.35975e-31	0	7.06317e-69	1.99874e-29	0	5.53969e-195	3.30764e-28	8.54224e-41	0	4.28226e-10	3.19604e-47	5.34836e-34	1.92928e-50	4.32049e-37	2.25652e-15	1.0359e-28	1.42746e-26
-0.0871743	2.96634e-40	7.41087e-22	7.04895e-31	3.05057e-75	1.22521e-37	0	1.49723e-21	1.86034e-28	3.5714e-25	3.22195e-35	0.00126069	3.29925e-27	9.56846e-25	1.47979e-24	2.85284e-29	1.64572e-64	2.82303e-24	1.39751e-32	4.15858e-34	3.615e-22	6.49722e-29	5.17494e-21	2.74814e-21	0	7.65334e-26	0	1.18421e-24	8.0735e-07	3.72032e-28	1.10797e-29	4.27701e-30	1.49408e-25	6.24577e-31	0	2.96174e-68	5.13566e-29	0	6.13225e-194	8.3369e-28	2.58482e-40	0	2.41461e-10	1.05033e-46	1.47231e-33	6.59429e-50	1.24296e-36	3.90309e-15	2.63216e-28	3.50405e-26
-0.0863727	8.91127e-40	1.6783e-21	1.85227e-30	1.36387e-74	4.1994e-38	0	3.37051e-21	4.70823e-28	8.56511e-25	9.02743e-35	0.00181007	8.18457e-27	2.27862e-24	3.51293e-24	7.3125e-29	6.59257e-64	6.66921e-24	3.7677e-32	1.1466e-33	8.23289e-22	1.65613e-28	1.15473e-20	6.1566e-21	0	1.85639e-25	0	2.8151e-24	1.29685e-06	9.36946e-28	2.85826e-29	1.11047e-29	3.60724e-25	1.64254e-30	0	1.23397e-67	1.31113e-28	0	6.74473e-193	2.08786e-27	7.77135e-40	0	1.35279e-10	3.42966e-46	4.02704e-33	2.2395e-49	3.55298e-36	7.4525e-15	6.6453e-28	8.54645e-26
-0.0855711	2.65992e-39	3.77644e-21	4.8361e-30	6.05865e-74	1.43013e-38	0	7.53898e-21	1.18395e-27	2.04097e-24	2.51316e-34	0.00258223	2.01738e-26	5.39154e-24	8.28611e-24	1.86236e-28	2.62399e-63	1.56547e-23	1.00927e-31	3.14117e-33	1.863e-21	4.19443e-28	2.56019e-20	1.37042e-20	0	4.47405e-25	0	6.64917e-24	2.06979e-06	2.34454e-27	7.32632e-29	2.86473e-29	8.65345e-25	4.29194e-30	0	5.10822e-67	3.32585e-28	0	7.37086e-192	5.19524e-27	2.32152e-39	0	7.53045e-11	1.11272e-45	1.09442e-32	7.5569e-49	1.00911e-35	1.45549e-14	1.66697e-27	2.07115e-25
-0.0847695	7.8887e-39	8.44332e-21	1.25457e-29	2.67415e-73	4.83917e-39	0	1.67549e-20	2.95817e-27	4.83225e-24	6.95161e-34	0.00366018	4.94075e-26	1.26755e-23	1.94198e-23	4.71272e-28	1.03772e-62	3.65114e-23	2.68625e-31	8.55026e-33	4.18879e-21	1.05551e-27	5.64008e-20	3.03092e-20	0	1.07138e-24	0	1.56045e-23	3.28226e-06	5.82922e-27	1.86586e-28	7.34294e-29	2.06261e-24	1.1143e-29	1.4822e-321	2.10109e-66	8.38244e-28	0	8.00352e-191	1.28446e-26	6.89063e-39	0	4.16507e-11	3.58698e-45	2.95522e-32	2.53364e-48	2.84767e-35	2.84522e-14	4.15482e-27	4.98708e-25
-0.0839679	2.32462e-38	1.87568e-20	3.23373e-29	1.17275e-72	1.62696e-39	0	3.69981e-20	7.34383e-27	1.13677e-23	1.91056e-33	0.0051549	1.20229e-25	2.96096e-23	4.52224e-23	1.18492e-27	4.07761e-62	8.46106e-23	7.10389e-31	2.31247e-32	9.35793e-21	2.63912e-27	1.23458e-19	6.66047e-20	0	2.54916e-24	0	3.63867e-23	5.17165e-06	1.44004e-26	4.72151e-28	1.87011e-28	4.88494e-24	2.87447e-29	3.45846e-320	8.58677e-66	2.09917e-27	0	8.63483e-190	3.15533e-26	2.03214e-38	0	2.28893e-11	1.1489e-44	7.92875e-32	8.44027e-48	7.9846e-35	5.53633e-14	1.02893e-26	1.19314e-24
-0.0831663	6.80626e-38	4.1402e-20	8.28176e-29	5.11018e-72	5.43492e-40	0	8.11761e-20	1.81148e-26	2.65708e-23	5.2173e-33	0.00721352	2.90695e-25	6.87243e-23	1.04635e-22	2.96015e-27	1.59199e-61	1.9482e-22	1.86662e-30	6.21416e-32	2.07724e-20	6.55644e-27	2.68518e-19	1.45427e-19	0	6.02646e-24	0	8.43033e-23	8.09645e-06	3.53464e-26	1.18711e-27	4.7323e-28	1.14952e-23	7.36758e-29	7.53944e-319	3.48677e-65	5.22317e-27	0	9.25626e-189	7.70158e-26	5.95468e-38	0	1.24984e-11	3.65631e-44	2.11363e-31	2.79368e-47	2.22446e-34	1.07086e-13	2.53182e-26	2.83627e-24
-0.0823647	1.98004e-37	9.08029e-20	2.10742e-28	2.21246e-71	1.80397e-40	0	1.76965e-19	4.43973e-26	6.17086e-23	1.4156e-32	0.0100296	6.98359e-25	1.5849e-22	2.40553e-22	7.34767e-27	6.1757e-61	4.45714e-22	4.8733e-30	1.6592e-31	4.58154e-20	1.6184e-26	5.80296e-19	3.15497e-19	0	1.4156e-23	0	1.94069e-22	1.25942e-05	8.6204e-26	2.96561e-27	1.18984e-27	2.68773e-23	1.87629e-28	1.62785e-317	1.40678e-64	1.29131e-26	0	9.85886e-188	1.86777e-25	1.73369e-37	0	6.78083e-12	1.15615e-43	5.5984e-31	9.1877e-47	6.15753e-34	2.05824e-13	6.18999e-26	6.69904e-24
-0.0815631	5.72334e-37	1.97877e-19	5.32828e-28	9.51753e-71	5.95088e-41	0	3.83316e-19	1.08116e-25	1.42395e-22	3.81635e-32	0.0138557	1.66699e-24	3.63166e-22	5.49491e-22	1.81215e-26	2.38035e-60	1.01319e-21	1.26416e-29	4.40173e-31	1.00404e-19	3.96932e-26	1.24608e-18	6.8007e-19	0	3.30392e-23	0	4.43891e-22	1.9465e-05	2.08891e-25	7.36113e-27	2.97245e-27	6.24411e-23	4.74773e-28	3.49354e-316	5.6395e-64	3.17202e-26	0	1.04334e-186	4.50067e-25	5.01528e-37	0	3.65529e-12	3.63242e-43	1.47336e-30	3.00224e-46	1.69355e-33	3.93083e-13	1.50369e-25	1.57213e-23
-0.0807615	1.64374e-36	4.28456e-19	1.33855e-27	4.06801e-70	1.95504e-41	0	8.2497e-19	2.616e-25	3.2648e-22	1.02227e-31	0.0190189	3.95365e-24	8.26841e-22	1.24716e-21	4.44068e-26	9.116e-60	2.28844e-21	3.25828e-29	1.16027e-30	2.1863e-19	9.67288e-26	2.65869e-18	1.45654e-18	0	7.66182e-23	0	1.0088e-21	2.98915e-05	5.02945e-25	1.81545e-26	7.3782e-27	1.44135e-22	1.19366e-27	7.44951e-315	2.24627e-63	7.74195e-26	0	1.09708e-185	1.07756e-24	1.44154e-36	0	1.95781e-12	1.13393e-42	3.85266e-30	9.74753e-46	4.62805e-33	7.45904e-13	3.62941e-25	3.66585e-23
-0.0799599	4.69059e-36	9.21797e-19	3.3411e-27	1.72762e-69	6.5255e-42	0	1.76413e-18	6.2892e-25	7.43748e-22	2.72076e-31	0.0259387	9.31702e-24	1.87048e-21	2.81256e-21	1.08122e-25	3.46879e-59	5.13573e-21	8.3442e-29	3.03879e-30	4.73026e-19	2.3421e-25	5.63649e-18	3.09955e-18	0	1.76541e-22	0	2.27796e-21	4.56089e-05	1.20318e-24	4.44871e-26	1.81969e-26	3.30586e-22	2.98184e-27	1.57833e-313	8.88984e-63	1.87748e-25	0	1.14619e-184	2.56338e-24	4.11689e-36	0	1.0419e-12	3.5171e-42	1.00097e-29	3.14451e-45	1.25663e-32	1.40635e-12	8.70415e-25	8.49318e-23
-0.0791583	1.32994e-35	1.97052e-18	8.28618e-27	7.28997e-69	2.61352e-42	0	3.74828e-18	1.50233e-24	1.68347e-21	7.19493e-31	0.0351498	2.18157e-23	4.20431e-21	6.30222e-21	2.61569e-25	1.31148e-58	1.14519e-20	2.1232e-28	7.90777e-30	1.0169e-18	5.63464e-25	1.18734e-17	6.55369e-18	0	4.04178e-22	0	5.11086e-21	6.91452e-05	2.85991e-24	1.08316e-25	4.45915e-26	7.5338e-22	7.40112e-27	3.32261e-312	3.49571e-62	4.52385e-25	0	1.18983e-183	6.05892e-24	1.16821e-35	0	5.50928e-13	1.08391e-41	2.58401e-29	1.00791e-44	3.39021e-32	2.63458e-12	2.07409e-24	1.95514e-22
-0.0783567	3.74665e-35	4.18548e-18	2.04187e-26	3.05641e-68	2.4051e-42	0	7.91306e-18	3.56572e-24	3.78611e-21	1.89048e-30	0.0473266	5.07544e-23	9.38969e-21	1.40314e-20	6.28736e-25	4.92665e-58	2.53728e-20	5.36792e-28	2.04464e-29	2.17214e-18	1.34691e-24	2.4852e-17	1.37684e-17	0	9.19417e-22	0	1.13934e-20	0.000104156	6.75434e-24	2.62036e-25	1.08572e-25	1.70592e-21	1.82524e-26	6.94977e-311	1.36579e-61	1.08306e-24	0	1.22722e-182	1.42294e-23	3.29368e-35	0	2.8945e-13	3.31904e-41	6.6279e-29	3.20994e-44	9.08772e-32	4.90388e-12	4.91066e-24	4.47192e-22
-0.0775551	1.04873e-34	8.83337e-18	4.99934e-26	1.27323e-67	5.61062e-42	0	1.65985e-17	8.40896e-24	8.46041e-21	4.93549e-30	0.0633137	1.17325e-22	2.08363e-20	3.104e-20	1.50162e-24	1.83888e-57	5.58563e-20	1.34844e-27	5.25277e-29	4.61015e-18	3.19904e-24	5.16861e-17	2.87401e-17	0	2.07809e-21	0	2.5236e-20	0.000155889	1.58498e-23	6.29852e-25	2.6266e-25	3.83813e-21	4.47252e-26	1.44434e-309	5.30206e-61	2.57635e-24	0	1.25768e-181	3.32039e-23	9.22681e-35	0	1.51102e-13	1.00981e-40	1.68914e-28	1.01574e-43	2.42043e-31	9.06938e-12	1.15522e-23	1.0163e-21
-0.0767535	2.91673e-34	1.85236e-17	1.2162e-25	5.27001e-67	1.66678e-41	0	3.45942e-17	1.97038e-23	1.87845e-20	1.28026e-29	0.0841588	2.69477e-22	4.59415e-20	6.82272e-20	3.56337e-24	6.81968e-57	1.22177e-19	3.36561e-27	1.34082e-28	9.72212e-18	7.54938e-24	1.06809e-16	5.96078e-17	0	4.66691e-21	0	5.55388e-20	0.000231822	3.6955e-23	1.50427e-24	6.31365e-25	8.58015e-21	1.08891e-25	2.98249e-308	2.0451e-60	6.08928e-24	0	1.28064e-180	7.6984e-23	2.56821e-34	0	7.83799e-14	3.05265e-40	4.27726e-28	3.19358e-43	6.4053e-31	1.66657e-11	2.70022e-23	2.29487e-21
-0.0759519	8.06004e-34	3.85962e-17	2.93974e-25	2.16733e-66	5.07305e-41	0	7.16391e-17	4.58742e-23	4.14396e-20	3.29971e-29	0.11115	6.14988e-22	1.00647e-19	1.49008e-19	8.40179e-24	2.51295e-56	2.65535e-19	8.34656e-27	3.40063e-28	2.03716e-17	1.77017e-23	2.19316e-16	1.22836e-16	0	1.04138e-20	0	1.21446e-19	0.000342535	8.56117e-23	3.56962e-24	1.50792e-24	1.90584e-20	2.63417e-25	6.11924e-307	7.83777e-60	1.43001e-23	0	1.29567e-179	1.77346e-22	7.10264e-34	0	4.04085e-14	9.16902e-40	1.07616e-27	9.97661e-43	1.68421e-30	3.04285e-11	6.27112e-23	5.14881e-21
-0.0751503	2.21303e-33	7.99064e-17	7.06026e-25	8.85623e-66	1.53912e-40	0	1.47404e-16	1.06121e-22	9.08327e-20	8.45015e-29	0.145858	1.39452e-21	2.19086e-19	3.23352e-19	1.9683e-23	9.20053e-56	5.73416e-19	2.05665e-26	8.56958e-28	4.2414e-17	4.12409e-23	4.4746e-16	2.51513e-16	0	2.30887e-20	0	2.63863e-19	0.000502879	1.97062e-22	8.41643e-24	3.57836e-24	4.20625e-20	6.33146e-25	1.24746e-305	2.98456e-59	3.33671e-23	0	1.30247e-178	4.05931e-22	1.95172e-33	0	2.07229e-14	2.7364e-39	2.69026e-27	3.09668e-42	4.40009e-30	5.5201e-11	1.44712e-22	1.1478e-20
-0.0743487	6.03735e-33	1.64376e-16	1.68477e-24	3.59568e-65	4.64122e-40	0	3.01354e-16	2.43919e-22	1.97824e-19	2.15012e-28	0.190178	3.14193e-21	4.73849e-19	6.97201e-19	4.58164e-23	3.34697e-55	1.23036e-18	5.03527e-26	2.1457e-27	8.77429e-17	9.5467e-23	9.07121e-16	5.11687e-16	0	5.08632e-20	0	5.69617e-19	0.000733553	4.50695e-22	1.97171e-23	8.43724e-24	9.22399e-20	1.51208e-24	2.52675e-304	1.12922e-58	7.73588e-23	0	1.30093e-177	9.23195e-22	5.32875e-33	0	1.06087e-14	8.11417e-39	6.68223e-27	9.55038e-42	1.14219e-29	9.94997e-11	3.31798e-22	2.54234e-20
-0.0735471	1.6365e-32	3.3598e-16	3.99459e-24	1.45052e-64	1.39064e-39	0	6.12149e-16	5.57061e-22	4.28078e-19	5.43592e-28	0.246377	7.03368e-21	1.01831e-18	1.49368e-18	1.05964e-22	1.20976e-54	2.62306e-18	1.22488e-25	5.33811e-27	1.80357e-16	2.19578e-22	1.82727e-15	1.03432e-15	0	1.11332e-19	0	1.22179e-18	0.00106319	1.02417e-21	4.58953e-23	1.97664e-23	2.00983e-19	3.588e-24	5.08521e-303	4.24506e-58	1.78201e-22	0	1.29106e-176	2.08614e-21	1.44558e-32	0	5.49746e-15	2.39066e-38	1.64915e-26	2.92653e-41	2.94592e-29	1.78199e-10	7.55885e-22	5.59518e-20
-0.0727455	4.40751e-32	6.82353e-16	9.4105e-24	5.814e-64	4.1401e-39	0	1.23552e-15	1.26408e-21	9.20403e-19	1.3655e-27	0.317139	1.56452e-20	2.17438e-18	3.17959e-18	2.43505e-22	4.34467e-54	5.55649e-18	2.96057e-25	1.31952e-26	3.68363e-16	5.01806e-22	3.65734e-15	2.07739e-15	0	2.42133e-19	0	2.60388e-18	0.00153108	2.31245e-21	1.06146e-22	4.60114e-23	4.35129e-19	8.45942e-24	1.01687e-301	1.58562e-57	4.07868e-22	0	1.27307e-175	4.68387e-21	3.89644e-32	0	3.03608e-15	6.99845e-38	4.04395e-26	8.91037e-41	7.54945e-29	3.17103e-10	1.711e-21	1.2235e-19
-0.0719439	1.17945e-31	1.37697e-15	2.20273e-23	2.31545e-63	1.22466e-38	0	2.47773e-15	2.85008e-21	1.96627e-18	3.40819e-27	0.405609	3.45778e-20	4.61323e-18	6.72514e-18	5.55987e-22	1.55033e-53	1.16952e-17	7.10994e-25	3.2408e-26	7.47547e-16	1.13945e-21	7.2737e-15	4.14562e-15	0	5.23238e-19	0	5.51383e-18	0.00219075	5.18778e-21	2.43919e-22	1.06417e-22	9.36036e-19	1.9817e-23	2.02036e-300	5.88471e-57	9.27552e-22	0	1.24728e-174	1.0449e-20	1.04353e-31	0	2.07278e-15	2.03561e-37	9.85284e-26	2.69555e-40	1.92229e-28	5.60665e-10	3.84818e-21	2.65832e-19
-0.0711423	3.13601e-31	2.76097e-15	5.12296e-23	9.16233e-63	3.59938e-38	0	4.93707e-15	6.3849e-21	4.17365e-18	8.45212e-27	0.515436	7.59321e-20	9.72501e-18	1.41335e-17	1.26134e-21	5.49667e-53	2.44586e-17	1.69655e-24	7.9086e-26	1.50738e-15	2.57077e-21	1.43738e-14	8.21996e-15	0	1.12346e-18	0	1.1601e-17	0.00311458	1.15638e-20	5.56928e-22	2.44552e-22	2.00071e-18	4.61259e-23	3.98845e-299	2.17e-56	2.09588e-21	0	1.21419e-173	2.31609e-20	2.77683e-31	0	2.15184e-15	5.88298e-37	2.38521e-25	8.1023e-40	4.8633e-28	9.84955e-10	8.59952e-21	5.73878e-19
-0.0703407	8.28483e-31	5.50071e-15	1.18383e-22	3.60235e-62	1.05111e-37	0	9.77456e-15	1.42123e-20	8.80237e-18	2.08266e-26	0.650806	1.6568e-19	2.037e-17	2.95129e-17	2.8432e-21	1.93636e-52	5.08243e-17	4.02231e-24	1.91759e-25	3.02013e-15	5.76294e-21	2.8224e-14	1.61942e-14	0	2.39681e-18	0	2.4252e-17	0.00439961	2.56113e-20	1.26346e-21	5.58393e-22	4.24908e-18	1.06675e-22	7.82326e-298	7.95066e-56	4.7055e-21	0	1.1744e-172	5.10089e-20	7.34181e-31	0	3.31157e-15	1.68931e-36	5.73722e-25	2.41979e-39	1.22251e-27	1.71925e-09	1.90943e-20	1.23096e-18
-0.0695391	2.1747e-30	1.08893e-14	2.71811e-22	1.40726e-61	3.04988e-37	0	1.92281e-14	3.14332e-20	1.84456e-17	5.09896e-26	0.816465	3.59193e-19	4.23942e-17	6.12341e-17	6.36785e-21	6.77767e-52	1.04937e-16	9.47533e-24	4.61978e-25	6.01244e-15	1.28362e-20	5.50672e-14	3.17e-14	0	5.08069e-18	0	5.03742e-17	0.00617502	5.63601e-20	2.84796e-21	1.26683e-21	8.9665e-18	2.45125e-22	1.52469e-296	2.89439e-55	1.04967e-20	0	1.12865e-171	1.11621e-19	1.92871e-30	0	6.1018e-15	4.81982e-36	1.37115e-24	7.18056e-39	3.05341e-27	2.98174e-09	4.21257e-20	2.62348e-18
-0.0687375	5.67184e-30	2.1419e-14	6.20088e-22	5.46227e-61	8.79273e-37	0	3.75828e-14	6.90758e-20	3.84057e-17	1.24038e-25	1.01773	7.73751e-19	8.76674e-17	1.26238e-16	1.41706e-20	2.35714e-51	2.15278e-16	2.2178e-23	1.10585e-24	1.18932e-14	2.84079e-20	1.06757e-13	6.16549e-14	0	1.0701e-17	0	1.03963e-16	0.00861137	1.23232e-19	6.37846e-21	2.85568e-21	1.88005e-17	5.59657e-22	2.95246e-295	1.04693e-54	2.32654e-20	0	1.07773e-170	2.42693e-19	5.03431e-30	0	1.18283e-14	1.36635e-35	3.25596e-24	2.11713e-38	7.57749e-27	5.13819e-09	9.23428e-20	5.5555e-18
-0.0679359	1.4698e-29	4.18622e-14	1.40556e-21	2.10659e-60	2.51869e-36	0	7.29885e-14	1.50827e-19	7.94525e-17	2.99807e-25	1.26048	1.65611e-18	1.8013e-16	2.58588e-16	3.13323e-20	8.14513e-51	4.38823e-16	5.15775e-23	2.63015e-24	2.33759e-14	6.24676e-20	2.05651e-13	1.19148e-13	0	2.23947e-17	0	2.13186e-16	0.0119321	2.67721e-19	1.41941e-20	6.39603e-21	3.91683e-17	1.2696e-21	5.68062e-294	3.76263e-54	5.12363e-20	0	1.02251e-169	5.24297e-19	1.30564e-29	0	2.31259e-14	3.84859e-35	7.68214e-24	6.2022e-38	1.86842e-26	8.79752e-09	2.01128e-19	1.16891e-17
-0.0671343	3.78444e-29	8.12959e-14	3.16559e-21	8.0723e-60	7.1686e-36	0	1.40842e-13	3.27223e-19	1.63316e-16	7.20008e-25	1.55114	3.52205e-18	3.67748e-16	5.2631e-16	6.88343e-20	2.79654e-50	8.88782e-16	1.19181e-22	6.21546e-24	4.5652e-14	1.36484e-19	3.93636e-13	2.28777e-13	0	4.6567e-17	0	4.34358e-16	0.0164274	5.779e-19	3.13839e-20	1.42338e-20	8.10809e-17	2.86167e-21	1.08597e-292	1.34361e-53	1.12113e-19	0	9.63913e-169	1.1254e-18	3.36445e-29	0	4.50935e-14	1.07709e-34	1.80092e-23	1.80532e-37	4.57757e-26	1.49665e-08	4.35264e-19	2.44371e-17
-0.0663327	9.68178e-29	1.56869e-13	7.08386e-21	3.07343e-59	2.02723e-35	0	2.70037e-13	7.05382e-19	3.3355e-16	1.71809e-24	1.8966	7.44244e-18	7.45986e-16	1.06437e-15	1.50255e-19	9.54011e-50	1.78862e-15	2.7363e-22	1.45941e-23	8.85881e-14	2.96292e-19	7.4867e-13	4.36465e-13	0	9.62116e-17	0	8.79318e-16	0.0224714	1.23946e-18	6.89474e-20	3.14735e-20	1.66772e-16	6.40889e-21	2.06276e-291	4.7672e-53	2.43748e-19	0	9.02851e-168	2.40021e-18	8.6142e-29	0	8.74479e-14	2.99509e-34	4.19484e-23	5.2212e-37	1.1143e-25	2.52981e-08	9.35939e-19	5.07609e-17
-0.0655311	2.46103e-28	3.00768e-13	1.57505e-20	1.16268e-58	5.69617e-35	0	5.14431e-13	1.51084e-18	6.76864e-16	4.07347e-24	2.30414	1.56262e-17	1.50359e-15	2.13877e-15	3.25882e-19	3.23366e-49	3.57652e-15	6.2421e-22	3.40477e-23	1.7081e-13	6.39102e-19	1.41487e-12	8.27363e-13	0	1.97511e-16	0	1.7687e-15	0.0305423	2.64135e-18	1.505e-19	6.91477e-20	3.40836e-16	1.42612e-20	3.89303e-290	1.6806e-52	5.26547e-19	0	8.40241e-167	5.08627e-18	2.19142e-28	0	1.6854e-13	8.27518e-34	9.70838e-23	1.50037e-36	2.69514e-25	4.2488e-08	1.99965e-18	1.04766e-16
-0.0647295	6.21569e-28	5.72992e-13	3.47959e-20	4.37023e-58	1.59027e-34	0	9.73742e-13	3.21536e-18	1.36475e-15	9.59609e-24	2.78132	3.25991e-17	3.01123e-15	4.27027e-15	7.02266e-19	1.08905e-48	7.10592e-15	1.41484e-21	7.89242e-23	3.27248e-13	1.36972e-18	2.65692e-12	1.5583e-12	0	4.02878e-16	0	3.53485e-15	0.0412461	5.59278e-18	3.26412e-19	1.50946e-19	6.92131e-16	3.1531e-20	7.30025e-289	5.88672e-52	1.13017e-18	0	7.76964e-166	1.07093e-17	5.53918e-28	0	3.22777e-13	2.27172e-33	2.23248e-22	4.28384e-36	6.47693e-25	7.09013e-08	4.24498e-18	2.14845e-16
-0.0639279	1.5598e-27	1.08465e-12	7.63785e-20	1.63215e-57	4.41132e-34	0	1.83136e-12	6.79914e-18	2.73409e-15	2.24614e-23	3.33582	6.75733e-17	5.99206e-15	8.47158e-15	1.50367e-18	3.64424e-48	1.40281e-14	3.18633e-21	1.81778e-22	6.22967e-13	2.91681e-18	4.9576e-12	2.91619e-12	0	8.16528e-16	0	7.01936e-15	0.0553443	1.17663e-17	7.03405e-19	3.27399e-19	1.39654e-15	6.92673e-20	1.36018e-287	2.04876e-51	2.41023e-18	0	7.13851e-165	2.24044e-17	1.39115e-27	0	6.14228e-13	6.19643e-33	5.10078e-22	1.21528e-35	1.54656e-24	1.17558e-07	8.95387e-18	4.37764e-16
-0.0631263	3.8892e-27	2.04013e-12	1.6658e-19	6.05652e-57	1.21584e-33	0	3.42231e-12	1.42855e-17	5.4423e-15	5.22383e-23	3.97524	1.39175e-16	1.18475e-14	1.66991e-14	3.19899e-18	1.21165e-47	2.75166e-14	7.12994e-21	4.15988e-22	1.17836e-12	6.17156e-18	9.19176e-12	5.42238e-12	0	1.64431e-15	0	1.38495e-14	0.0737857	2.45959e-17	1.5061e-18	7.05577e-19	2.79986e-15	1.51192e-19	2.51805e-286	7.08468e-51	5.1072e-18	0	6.51664e-164	4.65709e-17	3.47147e-27	0	1.16139e-12	1.67934e-32	1.15797e-21	3.42557e-35	3.66921e-24	1.93668e-07	1.87654e-17	8.86273e-16
-0.0623246	9.6352e-27	3.81287e-12	3.60982e-19	2.23304e-56	3.3296e-33	0	6.35445e-12	2.98229e-17	1.07637e-14	1.20713e-22	4.70688	2.84817e-16	2.32753e-14	3.27071e-14	6.76212e-18	4.00272e-47	5.36305e-14	1.58522e-20	9.45869e-22	2.21471e-12	1.29746e-17	1.69341e-11	1.00178e-11	0	3.29015e-15	0	2.71506e-14	0.0977419	5.10854e-17	3.20414e-18	1.51085e-18	5.57754e-15	3.27898e-19	4.63172e-285	2.43421e-50	1.07527e-17	0	5.91083e-163	9.61851e-17	8.60718e-27	0	2.18198e-12	4.52213e-32	2.61194e-21	9.59393e-35	8.64944e-24	3.1701e-07	3.9077e-17	1.78282e-15
-0.061523	2.37175e-26	7.08064e-12	7.77242e-19	8.18048e-56	9.05977e-33	0	1.17233e-11	6.18616e-17	2.1152e-14	2.7716e-22	5.53749	5.79145e-16	4.54342e-14	6.36519e-14	1.42024e-17	1.31384e-46	1.0386e-13	3.5019e-20	2.13693e-21	4.13602e-12	2.71024e-17	3.09999e-11	1.83894e-11	0	6.5413e-15	0	5.28851e-14	0.128647	1.05424e-16	6.77298e-18	3.21449e-18	1.104e-14	7.06575e-19	8.46504e-284	8.31007e-50	2.24938e-17	0	5.32701e-162	1.97383e-16	2.1204e-26	0	4.07329e-12	1.20992e-31	5.85385e-21	2.66975e-34	2.02588e-23	5.15582e-07	8.08533e-17	3.56336e-15
-0.0607214	5.80081e-26	1.30653e-11	1.66279e-18	2.97763e-55	2.44936e-32	0	2.14901e-11	1.275e-16	4.13001e-14	6.32294e-22	6.47295	1.17011e-15	8.81229e-14	1.23084e-13	2.96381e-17	4.28491e-46	1.9985e-13	7.68647e-20	4.79688e-21	7.67492e-12	5.62513e-17	5.63891e-11	3.35405e-11	0	1.2922e-14	0	1.02352e-13	0.168239	2.16171e-16	1.42252e-17	6.79537e-18	2.1713e-14	1.51282e-18	1.53718e-282	2.81878e-49	4.67538e-17	0	4.7701e-161	4.02462e-16	5.19021e-26	0	7.5555e-12	3.21649e-31	1.30355e-20	7.38164e-34	4.71463e-23	8.33168e-07	1.66222e-16	7.07659e-15
-0.0599198	1.40967e-25	2.3955e-11	3.53449e-18	1.07689e-54	6.57956e-32	0	3.91418e-11	2.61103e-16	8.01236e-14	1.43324e-21	7.51797	2.34901e-15	1.6983e-13	2.3649e-13	6.14537e-17	1.38851e-45	3.82102e-13	1.67633e-19	1.06988e-20	1.41512e-11	1.16003e-16	1.01922e-10	6.07828e-11	0	2.53638e-14	0	1.96821e-13	0.218607	4.40416e-16	2.96855e-17	1.42733e-17	4.24318e-14	3.21829e-18	2.77352e-281	9.50007e-49	9.65565e-17	0	4.24405e-160	8.1536e-16	1.2623e-25	0	1.39253e-11	8.49603e-31	2.8842e-20	2.02789e-33	1.09016e-22	1.33775e-06	3.39543e-16	1.39637e-14
-0.0591182	3.40372e-25	4.36415e-11	7.46493e-18	3.86975e-54	1.7561e-31	0	7.08368e-11	5.31291e-16	1.54447e-13	3.22798e-21	8.67578	4.68556e-15	3.25207e-13	4.51488e-13	1.26606e-16	4.4706e-45	7.25899e-13	3.63247e-19	2.37096e-20	2.59263e-11	2.37696e-16	1.83054e-10	1.09446e-10	0	4.94672e-14	0	3.76057e-13	0.282234	8.9154e-16	6.15518e-17	2.97886e-17	8.23924e-14	6.80256e-18	4.97217e-280	3.18128e-48	1.98133e-16	0	3.75183e-159	1.64129e-15	3.05033e-25	0	2.55018e-11	2.22976e-30	6.34061e-20	5.53536e-33	2.50463e-22	2.13417e-06	6.89152e-16	2.73774e-14
-0.0583166	8.16583e-25	7.90011e-11	1.56652e-17	1.38166e-53	4.65708e-31	0	1.27378e-10	1.07416e-15	2.95807e-13	7.22364e-21	9.94777	9.28661e-15	6.18765e-13	8.56448e-13	2.59162e-16	1.43018e-44	1.37023e-12	7.82085e-19	5.22059e-20	4.71973e-11	4.83934e-16	3.26684e-10	1.95809e-10	0	9.58602e-14	0	7.13914e-13	0.362047	1.7932e-15	1.26808e-16	6.17712e-17	1.58967e-13	1.42866e-17	8.85666e-279	1.05849e-47	4.03962e-16	0	3.29546e-158	3.2827e-15	7.32388e-25	0	4.64046e-11	5.81448e-30	1.38499e-19	1.50126e-32	5.7175e-22	3.38292e-06	1.38979e-15	5.33329e-14
-0.057515	1.94651e-24	1.42101e-10	3.26627e-17	4.90153e-53	1.22712e-30	0	2.27584e-10	2.15786e-15	5.62921e-13	1.60617e-20	11.3332	1.82883e-14	1.1698e-12	1.61428e-12	5.27106e-16	4.54597e-44	2.57001e-12	1.67308e-18	1.14216e-19	8.53736e-11	9.78959e-16	5.7932e-10	3.48074e-10	0	1.84578e-13	0	1.34663e-12	0.461456	3.58368e-15	2.59575e-16	1.27272e-16	3.04754e-13	2.98123e-17	1.56749e-277	3.49929e-47	8.18341e-16	0	2.87605e-157	6.52361e-15	1.74721e-24	0	8.39029e-11	1.50651e-29	3.00587e-19	4.04555e-32	1.29682e-21	5.32799e-06	2.78485e-15	1.03231e-13
-0.0567134	4.61022e-24	2.53974e-10	6.76675e-17	1.72771e-52	3.21268e-30	0	4.04025e-10	4.3072e-15	1.06438e-12	3.54848e-20	12.8289	3.57855e-14	2.19746e-12	3.02329e-12	1.0652e-15	1.43573e-43	4.78958e-12	3.55621e-18	2.4828e-19	1.53447e-10	1.96769e-15	1.02082e-09	6.14781e-10	0	3.53134e-13	0	2.52382e-12	0.584393	7.11607e-15	5.27945e-16	2.60552e-16	5.80519e-13	6.18117e-17	2.75643e-276	1.14943e-46	1.64717e-15	0	2.49395e-156	1.28812e-14	4.14151e-24	0	1.50737e-10	3.87832e-29	6.48194e-19	1.08319e-31	2.92253e-21	8.33767e-06	5.54457e-15	1.98537e-13
-0.0559118	1.08492e-23	4.5104e-10	1.39289e-16	6.05088e-52	8.35716e-30	0	7.12674e-10	8.5425e-15	1.99966e-12	7.7894e-20	14.4289	6.95765e-14	4.10156e-12	5.62605e-12	2.13884e-15	4.50532e-43	8.86917e-12	7.51048e-18	5.36248e-19	2.74048e-10	3.92973e-15	1.78741e-09	1.07889e-09	0	6.71304e-13	0	4.69979e-12	0.73534	1.40399e-14	1.0669e-15	5.2999e-16	1.09878e-12	1.27337e-16	4.81614e-275	3.75142e-46	3.29422e-15	0	2.14876e-155	2.52718e-14	9.75397e-24	0	2.69084e-10	9.92029e-29	1.38883e-18	2.88168e-31	6.5441e-21	1.29639e-05	1.09686e-14	3.7939e-13
-0.0551102	2.53677e-23	7.95926e-10	2.8488e-16	2.1056e-51	2.16003e-29	0	1.24908e-09	1.68342e-14	3.73272e-12	1.69894e-19	16.1246	1.34412e-13	7.60678e-12	1.04028e-11	4.26709e-15	1.40472e-42	1.63189e-11	1.57601e-17	1.1508e-18	4.86323e-10	7.79799e-15	3.10987e-09	1.88125e-09	0	1.268e-12	0	8.69577e-12	0.919351	2.75231e-14	2.14225e-15	1.07116e-15	2.06646e-12	2.60645e-16	8.36106e-274	1.21651e-45	6.54602e-15	0	1.83949e-154	4.92637e-14	2.28251e-23	0	4.77293e-10	2.52124e-28	2.95665e-18	7.61717e-31	1.45596e-20	2.00279e-05	2.156e-14	7.2035e-13
-0.0543086	5.89351e-23	1.39561e-09	5.78919e-16	7.2802e-51	5.54714e-29	0	2.17525e-09	3.29624e-14	6.92317e-12	3.68185e-19	17.9041	2.58009e-13	1.40176e-11	1.91128e-11	8.45853e-15	4.35173e-42	2.98349e-11	3.28593e-17	2.45382e-18	8.57543e-10	1.53751e-14	5.37656e-09	3.2593e-09	0	2.37981e-12	0	1.59863e-11	1.14205	5.36097e-14	4.27391e-15	2.15105e-15	3.86165e-12	5.30094e-16	1.44222e-272	3.91966e-45	1.29244e-14	0	1.56465e-153	9.54178e-14	5.30707e-23	0	8.41222e-10	6.36668e-28	6.25407e-18	2.00056e-30	3.21854e-20	3.07429e-05	4.21079e-14	1.35899e-12
-0.053507	1.36043e-22	2.43158e-09	1.16891e-15	2.50103e-50	1.41543e-28	0	3.76396e-09	6.41304e-14	1.27584e-11	7.92805e-19	19.7527	4.921e-13	2.56668e-11	3.48918e-11	1.66597e-14	1.3395e-41	5.41978e-11	6.8072e-17	5.19871e-18	1.50252e-09	3.01208e-14	9.2366e-09	5.61062e-09	0	4.43799e-12	0	2.92008e-11	1.4096	1.03753e-13	8.47209e-15	4.29201e-15	7.17042e-12	1.07119e-15	2.4718e-271	1.25484e-44	2.53546e-14	0	1.32234e-152	1.8363e-13	1.22604e-22	0	1.47321e-09	1.59743e-27	1.31442e-17	5.22057e-30	7.06932e-20	4.68881e-05	8.17139e-14	2.54743e-12
-0.0527054	3.12025e-22	4.20967e-09	2.34508e-15	8.53699e-50	3.58853e-28	0	6.47141e-09	1.23973e-13	2.33612e-11	1.69621e-18	21.6525	9.32597e-13	4.66974e-11	6.32917e-11	3.26024e-14	4.09671e-41	9.78282e-11	1.40116e-16	1.09435e-17	2.61589e-09	5.86314e-14	1.57676e-08	9.59636e-09	0	8.22341e-12	0	5.29972e-11	1.72869	1.99513e-13	1.66865e-14	8.50912e-15	1.32295e-11	2.15074e-15	4.20923e-270	3.99153e-44	4.9421e-14	0	1.11041e-151	3.51131e-13	2.81427e-22	0	2.5636e-09	3.98235e-27	2.74483e-17	1.35361e-29	1.54279e-19	7.10544e-05	1.5756e-13	4.74464e-12
-0.0519038	7.11068e-22	7.24175e-09	4.67456e-15	2.89534e-49	9.03972e-28	0	1.10554e-08	2.38129e-13	4.25016e-11	3.60585e-18	23.5831	1.75613e-12	8.44185e-11	1.14077e-10	6.33929e-14	1.2449e-40	1.75458e-10	2.86561e-16	2.28891e-17	4.52535e-09	1.13399e-13	2.67467e-08	1.63084e-08	0	1.51405e-11	0	9.55696e-11	2.10643	3.81201e-13	3.26551e-14	1.67618e-14	2.42534e-11	4.29062e-15	7.122e-269	1.26153e-43	9.57143e-14	0	9.26465e-151	6.67124e-13	6.41854e-22	0	4.43267e-09	9.86431e-27	5.69515e-17	3.48723e-29	3.34536e-19	0.000106986	3.01864e-13	8.78051e-12
-0.0511022	1.61006e-21	1.23787e-08	9.25834e-15	9.75672e-49	2.26257e-27	0	1.87658e-08	4.54482e-13	7.68292e-11	7.61636e-18	25.5212	3.28582e-12	1.51638e-10	2.04302e-10	1.22473e-13	3.75877e-40	3.12685e-10	5.82313e-16	4.75675e-17	7.77896e-09	2.17924e-13	4.50839e-08	2.75376e-08	0	2.76983e-11	0	1.71236e-10	2.55028	7.23684e-13	6.3496e-14	3.28074e-14	4.41804e-11	8.50473e-15	1.19732e-267	3.96157e-43	1.84184e-13	0	7.68043e-150	1.25938e-12	1.4545e-21	0	7.61575e-09	2.42775e-26	1.1741e-16	8.92638e-29	7.20759e-19	0.000160057	5.7464e-13	1.61455e-11
-0.0503006	3.62228e-21	2.10255e-08	1.82195e-14	3.26676e-48	5.62677e-27	0	3.16505e-08	8.61869e-13	1.37993e-10	1.59846e-17	27.4418	6.10877e-12	2.70647e-10	3.63561e-10	2.351e-13	1.12763e-39	5.53692e-10	1.17572e-15	9.82201e-17	1.3287e-08	4.16117e-13	7.55136e-08	4.62009e-08	0	5.03488e-11	0	3.04847e-10	3.06787	1.36507e-12	1.22674e-13	6.38022e-14	7.99679e-11	1.67499e-14	1.99999e-266	1.23608e-42	3.52159e-13	0	6.32632e-149	2.36221e-12	3.27494e-21	0	1.30015e-08	5.93676e-26	2.40499e-16	2.27028e-28	1.54293e-18	0.00023792	1.08692e-12	2.94984e-11
-0.049499	8.09715e-21	3.54858e-08	3.56244e-14	1.08678e-47	1.39035e-26	0	5.30414e-08	1.624e-12	2.46264e-10	3.33327e-17	29.3179	1.12847e-11	4.79982e-10	6.4285e-10	4.48406e-13	3.3612e-39	9.74222e-10	2.35866e-15	2.01511e-16	2.25513e-08	7.89482e-13	1.25684e-07	7.70165e-08	0	9.09388e-11	0	5.39234e-10	3.66687	2.55845e-12	2.35487e-13	1.23286e-13	1.43825e-10	3.27771e-14	3.31937e-265	3.83206e-42	6.69015e-13	0	5.17757e-148	4.40242e-12	7.32658e-21	0	2.2055e-08	1.44246e-25	4.89476e-16	5.73712e-28	3.28179e-18	0.000351396	2.04277e-12	5.35504e-11
-0.0486974	1.79842e-20	5.95119e-08	6.92099e-14	3.5923e-47	3.41351e-26	0	8.83227e-08	3.04057e-12	4.3667e-10	6.90641e-17	31.1216	2.07132e-11	8.45813e-10	1.12946e-09	8.49768e-13	9.95481e-39	1.70324e-09	4.70147e-15	4.10779e-16	3.80325e-08	1.48828e-12	2.07869e-07	1.27564e-07	0	1.63206e-10	0	9.47723e-10	4.35475	4.76441e-12	4.49151e-13	2.36704e-13	2.57029e-10	6.37294e-14	5.47385e-264	1.1804e-41	1.26283e-12	0	4.21028e-147	8.15227e-12	1.62858e-20	0	3.71754e-08	3.48233e-25	9.89826e-16	1.44051e-27	6.93563e-18	0.000515669	3.81471e-12	9.65923e-11
-0.0478958	3.96881e-20	9.91731e-08	1.33598e-13	1.17982e-46	8.32694e-26	0	1.46134e-07	5.65645e-12	7.69339e-10	1.42183e-16	32.8247	3.77774e-11	1.48098e-09	1.97179e-09	1.60007e-12	2.92941e-38	2.95885e-09	9.31134e-15	8.32007e-16	6.3735e-08	2.78769e-12	3.41627e-07	2.09932e-07	0	2.91036e-10	0	1.65499e-09	5.13855	8.81568e-12	8.51194e-13	4.51556e-13	4.56417e-10	1.23117e-13	8.9689e-263	3.61273e-41	2.36844e-12	0	3.40177e-146	1.49995e-11	3.59687e-20	0	6.22644e-08	8.35302e-25	1.98882e-15	3.59376e-27	1.45637e-17	0.000751892	7.07817e-12	1.73117e-10
-0.0470942	8.70238e-20	1.6422e-07	2.56235e-13	3.85005e-46	2.01827e-25	0	2.40245e-07	1.04558e-11	1.34677e-09	2.90844e-16	34.3993	6.8461e-11	2.57665e-09	3.42044e-09	2.99355e-12	8.56521e-38	5.10741e-09	1.83232e-14	1.67438e-15	1.06131e-07	5.18827e-12	5.57922e-07	3.43273e-07	0	5.15687e-10	0	2.87156e-09	6.02459	1.62075e-11	1.60278e-12	8.55919e-13	8.05332e-10	2.36323e-13	1.46014e-261	1.09863e-40	4.41359e-12	0	2.73091e-145	2.74215e-11	7.89315e-20	0	1.03624e-07	1.9908e-24	3.97047e-15	8.90822e-27	3.03853e-17	0.0010893	1.30497e-11	3.08286e-10
-0.0462926	1.89594e-19	2.7021e-07	4.883e-13	1.24832e-45	4.86053e-25	0	3.92447e-07	1.92039e-11	2.3425e-09	5.91135e-16	35.8185	1.23277e-10	4.4544e-09	5.89568e-09	5.56472e-12	2.48831e-37	8.7601e-09	3.58261e-14	3.34805e-15	1.75609e-07	9.59438e-12	9.05424e-07	5.57713e-07	0	9.0793e-10	0	4.95052e-09	7.01816	2.96066e-11	2.99869e-12	1.61201e-12	1.41196e-09	4.50716e-13	2.36189e-260	3.31952e-40	8.17207e-12	0	2.17831e-144	4.981e-11	1.72102e-19	0	1.71364e-07	4.71433e-24	7.87585e-15	2.19403e-26	6.29893e-17	0.00156802	2.39057e-11	5.45489e-10
-0.045491	4.10414e-19	4.41797e-07	9.24582e-13	4.02158e-45	1.16304e-24	0	6.36989e-07	3.50469e-11	4.04835e-09	1.19379e-15	37.0573	2.2057e-10	7.65161e-09	1.00976e-08	1.0278e-11	7.18257e-37	1.49296e-08	6.95999e-14	6.65179e-15	2.88734e-07	1.76291e-11	1.46013e-06	9.00308e-07	0	1.58835e-09	0	8.47995e-09	8.12323	5.37374e-11	5.57441e-12	3.01661e-12	2.45982e-09	8.54102e-13	3.79606e-259	9.96575e-40	1.50343e-11	0	1.7264e-143	8.98991e-11	3.72847e-19	0	2.81592e-07	1.10923e-23	1.55225e-14	5.36912e-26	1.29742e-16	0.00224266	4.35134e-11	9.59038e-10
-0.0446894	8.8273e-19	7.17777e-07	1.73946e-12	1.28729e-44	2.76515e-24	0	1.02733e-06	6.35524e-11	6.95164e-09	2.39543e-15	38.0935	3.9214e-10	1.30601e-08	1.71844e-08	1.88619e-11	2.05999e-36	2.52826e-08	1.34347e-13	1.31309e-14	4.71728e-07	3.21855e-11	2.33987e-06	1.44405e-06	0	2.76103e-09	0	1.44326e-08	9.34209	9.69122e-11	1.02962e-11	5.609e-12	4.25815e-09	1.60815e-12	6.06202e-258	2.97272e-39	2.74819e-11	0	1.35948e-142	1.61216e-10	8.02573e-19	0	4.5979e-07	2.59318e-23	3.03974e-14	1.30549e-25	2.65522e-16	0.00318703	7.86984e-11	1.67535e-09
-0.0438878	1.88644e-18	1.15879e-06	3.25155e-12	4.09415e-44	6.53206e-24	0	1.64632e-06	1.14509e-10	1.18606e-08	4.77591e-15	38.9077	6.9273e-10	2.215e-08	2.90591e-08	3.4393e-11	5.87029e-36	4.25431e-08	2.57666e-13	2.57549e-14	7.65828e-07	5.83861e-11	3.7261e-06	2.30133e-06	0	4.76897e-09	0	2.44065e-08	10.675	1.73658e-10	1.88958e-11	1.03626e-11	7.32444e-09	3.00851e-12	9.61856e-257	8.81062e-39	4.99138e-11	0	1.06369e-141	2.8726e-10	1.71651e-18	0	7.46003e-07	6.02357e-23	5.91454e-14	3.15393e-25	5.39923e-16	0.00450005	1.41427e-10	2.90799e-09
-0.0430862	4.00561e-18	1.85895e-06	6.03917e-12	1.29378e-43	1.53317e-23	0	2.62147e-06	2.05009e-10	2.01067e-08	9.46114e-15	39.4849	1.21595e-09	3.73279e-08	4.88276e-08	6.2311e-11	1.66212e-35	7.11329e-08	4.91017e-13	5.01919e-14	1.23543e-06	1.05239e-10	5.89635e-06	3.64408e-06	0	8.18483e-09	0	4.10086e-08	12.12	3.09191e-10	3.4456e-11	1.90224e-11	1.25189e-08	5.59224e-12	1.51639e-255	2.59459e-38	9.00753e-11	0	8.26921e-141	5.08577e-10	3.64771e-18	0	1.20272e-06	1.39022e-22	1.14344e-13	7.57079e-25	1.09087e-15	0.00631331	2.52533e-10	5.01534e-09
-0.0422846	8.4509e-18	2.96334e-06	1.11448e-11	4.06227e-43	3.57554e-23	0	4.14769e-06	3.64697e-10	3.38677e-08	1.86229e-14	39.814	2.12081e-09	6.25066e-08	8.15237e-08	1.12168e-10	4.67602e-35	1.18181e-07	9.29708e-13	9.71891e-14	1.9804e-06	1.88481e-10	9.27213e-06	5.73331e-06	0	1.39581e-08	0	6.84628e-08	13.6724	5.46982e-10	6.24273e-11	3.46961e-11	2.12616e-08	1.03283e-11	2.37533e-254	7.59173e-38	1.61511e-10	0	6.38739e-140	8.94649e-10	7.70198e-18	0	1.9268e-06	3.18804e-22	2.19642e-13	1.80567e-24	2.18989e-15	0.00880049	4.48053e-10	8.59465e-09
-0.041483	1.77152e-17	4.69405e-06	2.04352e-11	1.26732e-42	8.28517e-23	0	6.52074e-06	6.44641e-10	5.66818e-08	3.64223e-14	39.8887	3.6755e-09	1.04005e-07	1.3525e-07	2.00623e-10	1.30707e-34	1.95102e-07	1.74907e-12	1.86987e-13	3.15457e-06	3.3541e-10	1.44892e-05	8.96258e-06	0	2.36525e-08	0	1.13565e-07	15.3249	9.61468e-10	1.12382e-10	6.288e-11	3.58811e-08	1.89532e-11	3.69696e-253	2.2071e-37	2.87748e-10	0	4.90221e-139	1.56374e-09	1.61582e-17	0	3.06727e-06	7.26396e-22	4.19207e-13	4.27904e-24	4.36798e-15	0.0121889	7.89884e-10	1.46345e-08
-0.0406814	3.68977e-17	7.38868e-06	3.723e-11	3.92836e-42	1.90753e-22	0	1.01864e-05	1.13222e-09	9.42571e-08	7.07791e-14	39.7075	6.32943e-09	1.71955e-07	2.22961e-07	3.56537e-10	3.63021e-34	3.20047e-07	3.26947e-12	3.57449e-13	4.99318e-06	5.93069e-10	2.25e-05	1.3921e-05	0	3.98255e-08	0	1.87172e-07	17.067	1.67924e-09	2.01015e-10	1.1323e-10	6.01695e-08	3.45578e-11	5.71709e-252	6.37547e-37	5.0937e-10	0	3.73827e-138	2.71575e-09	3.36817e-17	0	4.85195e-06	1.64449e-21	7.94967e-13	1.00754e-23	8.65664e-15	0.0167739	1.38364e-09	2.47598e-08
-0.0398798	7.63593e-17	1.15569e-05	6.73933e-11	1.20989e-41	4.36364e-22	0	1.58115e-05	1.97594e-09	1.55739e-07	1.36666e-13	39.274	1.08304e-08	2.82497e-07	3.65222e-07	6.29558e-10	1.00178e-33	5.2168e-07	6.07238e-12	6.78931e-13	7.85357e-06	1.04197e-09	3.4721e-05	2.1484e-05	0	6.66317e-08	0	3.06513e-07	18.8855	2.91412e-09	3.5725e-10	2.02595e-10	1.0026e-07	6.26063e-11	8.78446e-251	1.82984e-36	8.95916e-10	0	2.83242e-137	4.68631e-09	6.97597e-17	0	7.62658e-06	3.69913e-21	1.49789e-12	2.35716e-23	1.70462e-14	0.0229357	2.40827e-09	4.16236e-08
-0.0390782	1.57012e-16	1.79628e-05	1.21213e-10	3.70247e-41	9.91829e-22	0	2.43873e-05	3.42645e-09	2.55678e-07	2.62199e-13	38.5964	1.84146e-08	4.6116e-07	5.94462e-07	1.10453e-09	2.74678e-33	8.44958e-07	1.1206e-11	1.28129e-12	1.22747e-05	1.81898e-09	5.32449e-05	3.29435e-05	0	1.10774e-07	0	4.9873e-07	20.7639	5.0248e-09	6.30851e-10	3.60176e-10	1.66006e-07	1.12694e-10	1.34111e-249	5.2182e-36	1.56572e-09	0	2.13233e-136	8.03507e-09	1.43557e-16	0	1.19123e-05	8.26754e-21	2.80427e-12	5.4793e-23	3.33514e-14	0.0311601	4.16501e-09	6.95273e-08
-0.0382766	3.20786e-16	2.77437e-05	2.16617e-10	1.12576e-40	2.23993e-21	0	3.73755e-05	5.90398e-09	4.17064e-07	4.99827e-13	37.6876	3.1111e-08	7.48045e-07	9.6146e-07	1.92543e-09	7.48313e-33	1.3599e-06	2.05473e-11	2.40258e-12	1.9064e-05	3.15518e-09	8.11413e-05	5.0192e-05	0	1.82991e-07	0	8.06291e-07	22.6829	8.60889e-09	1.10686e-09	6.36236e-10	2.73127e-07	2.01553e-10	2.03434e-248	1.47856e-35	2.71877e-09	0	1.595e-135	1.36888e-08	2.9353e-16	0	1.8489e-05	1.83596e-20	5.21638e-12	1.26552e-22	6.48352e-14	0.0420626	7.15734e-09	1.15397e-07
-0.0374749	6.51188e-16	4.25811e-05	3.84631e-10	3.40102e-40	5.02621e-21	0	5.69178e-05	1.01083e-08	6.75968e-07	9.46733e-13	36.5645	5.22279e-08	1.20571e-06	1.54518e-06	3.33494e-09	2.0256e-32	2.17482e-06	3.74341e-11	4.47629e-12	2.94221e-05	5.43803e-09	0.000122882	7.59817e-05	0	3.00375e-07	0	1.29517e-06	24.6206	1.46553e-08	1.92962e-09	1.11671e-09	4.46531e-07	3.58171e-10	3.06613e-247	4.16263e-35	4.69076e-09	0	1.18543e-134	2.31716e-08	5.96336e-16	0	2.85159e-05	4.05097e-20	9.64113e-12	2.90418e-22	1.25232e-13	0.056416	1.22212e-08	1.90309e-07
-0.0366733	1.31343e-15	6.49429e-05	6.78588e-10	1.0209e-39	1.12061e-20	0	8.61287e-05	1.71965e-08	1.08859e-06	1.78178e-12	35.2476	8.71223e-08	1.93109e-06	2.46756e-06	5.73928e-09	5.44793e-32	3.45607e-06	6.7763e-11	8.28644e-12	4.51225e-05	9.31288e-09	0.000184933	0.000114286	0	4.89932e-07	0	2.06715e-06	26.5526	2.47889e-08	3.34243e-09	1.94753e-09	7.25412e-07	6.32412e-10	4.59164e-246	1.16441e-34	8.04133e-09	0	8.75389e-134	3.89731e-08	1.20376e-15	0	4.37038e-05	8.88104e-20	1.7705e-11	6.62198e-22	2.40343e-13	0.0751826	2.07351e-08	3.11851e-07
-0.0358717	2.63218e-15	9.84263e-05	1.18953e-09	3.04484e-39	2.48246e-20	0	0.000129505	2.90694e-08	1.74187e-06	3.33195e-12	33.7605	1.44409e-07	3.07328e-06	3.91562e-06	9.81378e-09	1.45586e-31	5.45743e-06	1.21879e-10	1.52415e-11	6.87662e-05	1.58471e-08	0.000276585	0.000170799	0	7.94055e-07	0	3.27813e-06	28.4528	4.16621e-08	5.75261e-09	3.3748e-09	1.17103e-06	1.10948e-09	6.8321e-245	3.23632e-34	1.3697e-08	0	6.42296e-133	6.51315e-08	2.41432e-15	0	6.65594e-05	1.93454e-19	3.23053e-11	1.50024e-21	4.58307e-13	0.0995501	3.49565e-08	5.07765e-07
-0.0350701	5.24126e-15	0.000148237	2.07184e-09	9.02311e-39	5.46407e-20	0	0.000193495	4.88276e-08	2.76938e-06	6.19103e-12	32.129	2.37848e-07	4.86011e-06	6.17415e-06	1.66734e-08	3.8656e-31	8.56328e-06	2.17809e-10	2.78545e-11	0.000104141	2.67943e-08	0.000411084	0.000253622	0	1.27882e-06	0	5.16524e-06	30.2937	6.95735e-08	9.83738e-09	5.81074e-09	1.87845e-06	1.93396e-09	1.01007e-243	8.93732e-34	2.31813e-08	0	4.68251e-132	1.08153e-07	4.81129e-15	0	0.000100731	4.18699e-19	5.85679e-11	3.37709e-21	8.68341e-13	0.130971	5.85569e-08	8.21496e-07
-0.0342685	1.03696e-14	0.000221858	3.58547e-09	2.65679e-38	1.19498e-19	0	0.000287274	8.14947e-08	4.37487e-06	1.143e-11	30.3805	3.89267e-07	7.63724e-06	9.67385e-06	2.81463e-08	1.01982e-30	1.33518e-05	3.86754e-10	5.05794e-11	0.000156723	4.50153e-08	0.000607189	0.000374196	0	2.04649e-06	0	8.08655e-06	32.0471	1.15443e-07	1.6715e-08	9.94116e-09	2.99422e-06	3.34954e-09	1.48373e-242	2.45229e-33	3.8982e-08	0	3.39181e-131	1.78444e-07	9.52659e-15	0	0.000151488	9.004e-19	1.05501e-10	7.55326e-21	1.63468e-12	0.171206	9.74673e-08	1.32062e-06
-0.0334669	2.03846e-14	0.000329961	6.16518e-09	7.77262e-38	2.59665e-19	0	0.000423808	1.35154e-07	6.86694e-06	2.09677e-11	28.5432	6.3305e-07	1.19254e-05	1.50615e-05	4.72094e-08	2.67325e-30	2.06867e-05	6.82346e-10	9.12559e-11	0.000234376	7.51457e-08	0.000891275	0.000548554	0	3.25431e-06	0	1.2579e-05	33.6848	1.90331e-07	2.82194e-08	1.68992e-08	4.74264e-06	5.7641e-09	2.16556e-241	6.68571e-33	6.51335e-08	0	2.44115e-130	2.9254e-07	1.87423e-14	0	0.000226391	1.92388e-18	1.88826e-10	1.67856e-20	3.05764e-12	0.222368	1.61203e-07	2.10948e-06
-0.0326653	3.98153e-14	0.000487668	1.0533e-08	2.25937e-37	5.6063e-19	0	0.000621283	2.22723e-07	1.07097e-05	3.82188e-11	26.6452	1.02299e-06	1.85037e-05	2.33015e-05	7.86765e-08	6.96251e-30	3.18489e-05	1.19615e-09	1.6359e-10	0.000348308	1.24645e-07	0.00130016	0.000799006	0	5.14228e-06	0	1.94418e-05	35.1795	3.11799e-07	4.7337e-08	2.8544e-08	7.4647e-06	9.85571e-09	3.14047e-240	1.81105e-32	1.08133e-07	0	1.74569e-129	4.76531e-07	3.66367e-14	0	0.00033621	4.08442e-18	3.35797e-10	3.70635e-20	5.68262e-12	0.286968	2.64922e-07	3.34816e-06
-0.0318637	7.72692e-14	0.000716248	1.78802e-08	6.52553e-37	1.20268e-18	0	0.000905027	3.64703e-07	1.65963e-05	6.92187e-11	24.7142	1.64268e-06	2.85296e-05	3.5822e-05	1.30278e-07	1.80178e-29	4.8725e-05	2.08344e-09	2.91383e-10	0.000514383	2.05436e-07	0.00188488	0.00115635	0	8.07425e-06	0	2.98565e-05	36.5052	5.0753e-07	7.88983e-08	4.7906e-08	1.16751e-05	1.67438e-08	4.52509e-239	4.87444e-32	1.78374e-07	0	1.24036e-128	7.71288e-07	7.11575e-14	0	0.000496173	8.61572e-18	5.93336e-10	8.13141e-20	1.04935e-11	0.367964	4.3261e-07	5.28042e-06
-0.0310621	1.48995e-13	0.0010454	3.01577e-08	1.87264e-36	2.56348e-18	0	0.00131004	5.93407e-07	2.55541e-05	1.24564e-10	22.7762	2.62108e-06	4.37103e-05	5.47225e-05	2.14341e-07	4.63282e-29	7.40737e-05	3.60567e-09	5.15679e-10	0.000754894	3.3644e-07	0.00271565	0.0016628	0	1.2598e-05	0	4.55564e-05	37.6382	8.20864e-07	1.30662e-07	7.98892e-08	1.81455e-05	2.82637e-08	6.47844e-238	1.30355e-31	2.92359e-07	0	8.75664e-128	1.24041e-06	1.3732e-13	0	0.000727664	1.80577e-17	1.04168e-09	1.77254e-19	1.92531e-11	0.468799	7.01957e-07	8.2749e-06
-0.0302605	2.85463e-13	0.00151629	5.05399e-08	5.33952e-36	5.42901e-18	0	0.00188437	9.59415e-07	3.90957e-05	2.22732e-10	20.8558	4.15582e-06	6.65466e-05	8.30681e-05	3.50389e-07	1.18358e-28	0.000111901	6.20019e-09	9.06786e-10	0.00110094	5.47479e-07	0.00388841	0.00237574	0	1.95322e-05	0	6.90667e-05	38.5578	1.31918e-06	2.15002e-07	1.32377e-07	2.80244e-05	4.74038e-08	9.21557e-237	3.46369e-31	4.76122e-07	0	6.14239e-127	1.98214e-06	2.63303e-13	0	0.00106049	3.76047e-17	1.81709e-09	3.83914e-19	3.50987e-11	0.59344	1.13178e-06	1.28852e-05
-0.0294589	5.43419e-13	0.00218559	8.41551e-08	1.51272e-35	1.14241e-17	0	0.00269343	1.54135e-06	5.94315e-05	3.95728e-10	18.975	6.54764e-06	0.000100675	0.000125301	5.69121e-07	3.00443e-28	0.000167982	1.05934e-08	1.58431e-09	0.00159559	8.85237e-07	0.00553326	0.00337261	0	3.00925e-05	0	0.000104039	39.2468	2.1065e-06	3.51522e-07	2.17953e-07	4.30097e-05	7.89964e-08	1.30252e-235	9.14452e-31	7.70437e-07	0	4.28101e-126	3.14723e-06	5.01635e-13	0	0.00153589	7.78094e-17	3.14941e-09	8.26193e-19	6.35756e-11	0.746408	1.81321e-06	1.99368e-05
-0.0286573	1.02785e-12	0.00313072	1.39231e-07	4.2582e-35	2.38853e-17	0	0.00382566	2.46059e-06	8.97685e-05	6.98608e-10	17.1533	1.0251e-05	0.000151349	0.000187816	9.18476e-07	7.57764e-28	0.000250584	1.79837e-08	2.75032e-09	0.00229807	1.42228e-06	0.00782538	0.00475712	0	4.60706e-05	0	0.000155717	39.6923	3.3423e-06	5.71053e-07	3.56565e-07	6.55935e-05	1.30801e-07	1.82917e-234	2.39879e-30	1.23872e-06	0	2.96459e-125	4.96532e-06	9.49575e-13	0	0.00221055	1.59967e-16	5.42364e-09	1.7666e-18	1.14419e-10	0.932792	2.88651e-06	3.06518e-05
-0.0278557	1.93168e-12	0.00445667	2.28876e-07	1.19097e-34	4.96192e-17	0	0.00539973	3.90321e-06	0.000134726	1.22545e-09	15.4071	1.59477e-05	0.000226096	0.000279747	1.47279e-06	1.89896e-27	0.000371456	3.03344e-08	4.74392e-09	0.00328921	2.27061e-06	0.0109989	0.00666702	0	7.00887e-05	0	0.000231571	39.8858	5.26933e-06	9.21755e-07	5.7962e-07	9.94081e-05	2.1519e-07	2.55232e-233	6.25219e-30	1.97891e-06	0	2.03983e-124	7.78378e-06	1.78599e-12	0	0.00316174	3.26768e-16	9.2803e-09	3.75323e-18	2.04606e-10	1.15825	4.56603e-06	4.68269e-05
-0.0270541	3.60702e-12	0.0063048	3.7383e-07	3.30969e-34	1.02418e-16	0	0.00757367	6.15248e-06	0.00020091	2.1359e-09	13.7501	2.46541e-05	0.000335637	0.000414053	2.34651e-06	4.72832e-27	0.000547176	5.08401e-08	8.13018e-09	0.00467853	3.60192e-06	0.0153644	0.00928386	0	0.000105958	0	0.00034217	39.8235	8.25455e-06	1.47833e-06	9.36217e-07	0.00014971	3.51759e-07	3.53854e-232	1.61913e-29	3.14122e-06	0	1.39454e-123	1.21244e-05	3.33764e-12	0	0.00449412	6.63219e-16	1.57776e-08	7.92285e-18	3.63534e-10	1.429	7.17704e-06	7.10845e-05
-0.0262525	6.69226e-12	0.00886403	6.06676e-07	9.13863e-34	2.10046e-16	0	0.0105563	9.63665e-06	0.000297698	3.69908e-09	12.1928	3.78736e-05	0.00049512	0.000608985	3.71462e-06	1.16979e-26	0.000800969	8.46623e-08	1.38444e-08	0.00661333	5.67758e-06	0.021331	0.012845	0	0.000159179	0	0.000502353	39.5066	1.28487e-05	2.35582e-06	1.50259e-06	0.000224054	5.71316e-07	4.87442e-231	4.16621e-29	4.95437e-06	0	9.47277e-123	1.87654e-05	6.19739e-12	0	0.00634829	1.33747e-15	2.66521e-08	1.66175e-17	6.41774e-10	1.75173	1.12097e-05	0.000107225
-0.0254509	1.23369e-11	0.0123849	9.78249e-07	2.50718e-33	4.28018e-16	0	0.0146215	1.49986e-05	0.000438302	6.36548e-09	10.7427	5.78157e-05	0.000725801	0.000890059	5.84272e-06	2.87553e-26	0.00116513	1.40084e-07	2.34237e-08	0.00929026	8.89261e-06	0.0294332	0.0176584	0	0.000237632	0	0.000732799	38.9411	1.98726e-05	3.73018e-06	2.39626e-06	0.000333216	9.2197e-07	6.67162e-230	1.06515e-28	7.76423e-06	0	6.39341e-122	2.88592e-05	1.14337e-11	0	0.00891185	2.67991e-15	4.47333e-08	3.46307e-17	1.12572e-09	2.13361	1.73975e-05	0.000160717
-0.0246493	2.25969e-11	0.0171973	1.5673e-06	6.83437e-33	8.666e-16	0	0.0201258	2.31967e-05	0.000641203	1.08842e-08	9.40456	8.77034e-05	0.00105729	0.00129269	9.13115e-06	7.02323e-26	0.00168425	2.30303e-07	3.93774e-08	0.0129699	1.38399e-05	0.0403647	0.02412	0	0.000352527	0	0.00106211	38.138	3.0541e-05	5.86861e-06	3.79718e-06	0.000492466	1.47831e-06	9.07296e-229	2.70574e-28	1.20901e-05	0	4.28744e-121	4.41002e-05	2.09593e-11	0	0.0124332	5.33539e-15	7.46001e-08	7.17076e-17	1.96193e-09	2.58208	2.68303e-05	0.000239371
-0.0238477	4.11246e-11	0.0237323	2.49495e-06	1.85106e-32	1.74335e-15	0	0.0275294	3.56495e-05	0.000932061	1.84922e-08	8.18054	0.000132206	0.00153052	0.00186567	1.4179e-05	1.70438e-25	0.00241945	3.76207e-07	6.57731e-08	0.0179948	2.14032e-05	0.0550184	0.032735	0	0.000519701	0	0.00152955	37.1121	4.66383e-05	9.174e-06	5.97891e-06	0.000723278	2.35519e-06	1.22596e-227	6.82926e-28	1.8706e-05	0	2.85675e-120	6.69619e-05	3.81745e-11	0	0.0172387	1.05541e-14	1.23611e-07	1.4753e-16	3.39742e-09	3.10481	4.11161e-05	0.000354266
-0.0230461	7.43643e-11	0.0325486	3.94624e-06	4.98142e-32	3.48465e-15	0	0.0374221	5.44422e-05	0.00134624	3.12184e-08	7.07052	0.000198041	0.00220171	0.00267574	2.18764e-05	4.10963e-25	0.00345385	6.10617e-07	1.09159e-07	0.0248123	3.28901e-05	0.0745352	0.0441426	0	0.000761359	0	0.00218861	35.8826	7.07679e-05	1.42495e-05	9.35442e-06	0.00105564	3.72816e-06	1.64593e-226	1.71266e-27	2.87577e-05	0	1.89129e-119	0.000101029	6.90844e-11	0	0.023754	2.07437e-14	2.03509e-07	3.01579e-16	5.84553e-09	3.70945	6.26103e-05	0.000521
-0.0222445	1.33609e-10	0.0443653	6.20173e-06	1.33197e-31	6.92061e-15	0	0.0505538	8.26179e-05	0.00193209	5.23675e-08	6.07236	0.000294801	0.00314745	0.00381347	3.35362e-05	9.84579e-25	0.00489974	9.84751e-07	1.80003e-07	0.0340016	5.02221e-05	0.100362	0.0591444	0	0.00110842	0	0.00311159	34.4715	0.0001067	2.19918e-05	1.45428e-05	0.00153112	5.86372e-06	2.19563e-225	4.26752e-27	4.39289e-05	0	1.24409e-118	0.000151461	1.24221e-10	0	0.0325304	4.05097e-14	3.32906e-07	6.12539e-16	9.99327e-09	4.40345	9.47396e-05	0.000761374
-0.0214429	2.38517e-10	0.0601006	9.68395e-06	3.53871e-31	1.36565e-14	0	0.0678698	0.000124587	0.00275528	8.72858e-08	5.18225	0.000436087	0.00447132	0.00540093	5.10813e-05	2.34373e-24	0.0069076	1.57797e-06	2.94924e-07	0.0463072	7.62024e-05	0.134317	0.0787371	0	0.00160362	0	0.00439547	32.9039	0.000159857	3.37243e-05	2.24656e-05	0.00220694	9.16348e-06	2.91014e-224	1.05655e-26	6.66762e-05	0	8.13117e-118	0.000225627	2.21933e-10	0	0.0442754	7.86037e-14	5.41087e-07	1.23616e-15	1.69747e-08	5.19381	0.000142452	0.00110564
-0.0206413	4.23069e-10	0.0809175	1.50245e-05	9.34126e-31	2.67757e-14	0	0.0905532	0.000186693	0.00390425	1.44563e-07	4.39505	0.000641052	0.00631242	0.00760135	7.73072e-05	5.54336e-24	0.00967765	2.51241e-06	4.8012e-07	0.0626784	0.000114892	0.178674	0.104149	0	0.00230559	0	0.00616932	31.2063	0.000237978	5.13861e-05	3.44846e-05	0.00316126	1.42284e-05	3.83246e-223	2.59906e-26	0.000100558	0	5.28038e-117	0.000333977	3.93964e-10	0	0.0598914	1.51543e-13	8.73821e-07	2.47871e-15	2.86486e-08	6.0868	0.000212844	0.00159545
-0.0198397	7.45611e-10	0.108278	2.31611e-05	2.45005e-30	5.21619e-14	0	0.120072	0.000278002	0.00549723	2.37904e-07	3.70465	0.000936465	0.00885608	0.0106313	0.000116249	1.30271e-23	0.0134742	3.97464e-06	7.76604e-07	0.0843167	0.00017213	0.236244	0.13688	0	0.00329421	0	0.00860358	29.4068	0.000352032	7.77982e-05	5.25986e-05	0.00450013	2.19515e-05	5.01478e-222	6.35257e-26	0.000150691	0	3.40712e-116	0.000491228	6.94865e-10	0	0.0805193	2.90294e-13	1.40213e-06	4.9384e-15	4.80414e-08	7.08763	0.000316017	0.00228778
-0.0190381	1.30564e-09	0.144005	3.54754e-05	6.38489e-30	1.00966e-13	0	0.158231	0.000411369	0.00769108	3.89027e-07	3.10423	0.00135947	0.0123474	0.0147762	0.000173686	3.04182e-23	0.0186438	6.24774e-06	1.24813e-06	0.11273	0.000256257	0.310482	0.178747	0	0.00467749	0	0.0119215	27.5336	0.000517453	0.000117035	7.97198e-05	0.00636629	3.36495e-05	6.51981e-221	1.54274e-25	0.000224381	0	2.18433e-115	0.000717942	1.21774e-09	0	0.107591	5.52521e-13	2.23543e-06	9.77589e-15	8.00454e-08	8.20016	0.000466249	0.00325994
-0.0182365	2.27167e-09	0.190352	5.39888e-05	1.65326e-29	1.94181e-13	0	0.207237	0.0006049	0.0106923	6.32109e-07	2.58658	0.00196126	0.0171082	0.0204089	0.000257841	7.05712e-23	0.0256367	9.75812e-06	1.9931e-06	0.149798	0.000379094	0.4056	0.231924	0	0.0066004	0	0.0164131	25.6145	0.000755794	0.000174939	0.000120061	0.0089505	5.12512e-05	8.42224e-220	3.72259e-25	0.000331981	0	1.39142e-114	0.00104265	2.1204e-09	0	0.142889	1.04489e-12	3.54115e-06	1.9228e-14	1.32516e-07	9.42655	0.000683576	0.00461603
-0.0174349	3.92715e-09	0.250087	8.16376e-05	4.25343e-29	3.71063e-13	0	0.269756	0.000883904	0.0147705	1.02056e-06	2.14441	0.00281181	0.0235575	0.028013	0.000380319	1.62679e-22	0.0350343	1.51436e-05	3.16234e-06	0.197839	0.000557278	0.526683	0.298995	0	0.00925609	0	0.0224523	23.6766	0.00109694	0.000259827	0.000179674	0.0125058	7.75601e-05	1.08101e-218	8.92498e-25	0.000488057	0	8.80659e-114	0.00150464	3.66851e-09	0	0.188614	1.96336e-12	5.57362e-06	3.75771e-14	2.17975e-07	10.767	0.000995907	0.00649527
-0.0166333	6.74558e-09	0.326573	0.000122655	1.08729e-28	7.04527e-13	0	0.348989	0.00128351	0.0202752	1.63729e-06	1.77049	0.00400615	0.0322369	0.0382107	0.000557384	3.72601e-22	0.0475808	2.33513e-05	4.98538e-06	0.259696	0.000814054	0.679828	0.382995	0	0.0129	0	0.0305168	21.7451	0.00158202	0.000383448	0.000267187	0.0173654	0.000116622	1.37861e-217	2.12608e-24	0.000712951	0	5.53818e-113	0.00215762	6.30625e-09	0	0.247463	3.66556e-12	8.71644e-06	7.29661e-14	3.56251e-07	12.2192	0.00144184	0.00908234
-0.0158317	1.15125e-08	0.423872	0.000183101	2.76161e-28	1.3291e-12	0	0.448742	0.00185211	0.0276557	2.61004e-06	1.45794	0.00567236	0.0438412	0.0517964	0.000811653	8.47942e-22	0.0642217	3.57778e-05	7.80904e-06	0.338825	0.00118166	0.87228	0.487455	0	0.0178673	0	0.0412124	19.8433	0.00226721	0.000562285	0.000394817	0.0239645	0.000174235	1.74687e-216	5.03222e-24	0.00103486	0	3.46047e-112	0.00307445	1.07712e-08	0	0.322712	6.79969e-12	1.35441e-05	1.40776e-13	5.78516e-07	13.7785	0.00207435	0.0126204
-0.0150301	1.95224e-08	0.546839	0.000271585	6.96929e-28	2.4913e-12	0	0.573502	0.00265592	0.0374847	4.13437e-06	1.20038	0.00798176	0.0592543	0.0697759	0.00117435	1.91733e-21	0.0861484	5.44676e-05	1.21537e-05	0.439386	0.00170448	1.11257	0.616435	0	0.0245947	0	0.0553	17.9918	0.00322868	0.000819285	0.000579735	0.0328677	0.000258641	2.19933e-215	1.18345e-23	0.00149258	0	2.14839e-111	0.00435323	1.82794e-08	0	0.418309	1.25328e-11	2.09108e-05	2.69864e-13	9.33434e-07	15.4372	0.00296565	0.0174273
-0.0142285	3.28932e-08	0.701235	0.000400248	1.74753e-27	4.63985e-12	0	0.72851	0.0037848	0.0504868	6.50746e-06	0.992028	0.0111618	0.0795923	0.0934127	0.00168823	4.30763e-21	0.114851	8.23921e-05	1.87944e-05	0.566351	0.00244319	1.41066	0.774557	0	0.0336466	0	0.073728	16.2086	0.00456894	0.00118616	0.000845899	0.0448011	0.000381478	2.75125e-214	2.76534e-23	0.0021391	0	1.32526e-110	0.00612507	3.08228e-08	0	0.53897	2.29517e-11	3.20776e-05	5.14009e-13	1.49645e-06	17.1849	0.00421338	0.023915
-0.0134269	5.50666e-08	0.893827	0.000586087	4.35379e-27	8.58601e-12	0	0.919831	0.00535989	0.0675711	1.01778e-05	0.827892	0.0155124	0.106253	0.124281	0.00241145	9.61588e-21	0.152175	0.000123839	2.88774e-05	0.725606	0.00348005	1.77807	0.967013	0	0.0457471	0	0.0976672	14.5086	0.0064249	0.00170642	0.00122649	0.0606923	0.000559049	3.41963e-213	6.42033e-23	0.00304624	0	8.12263e-110	0.00856384	5.16406e-08	0	0.690281	4.17631e-11	4.88924e-05	9.7276e-13	2.38368e-06	19.0079	0.00594866	0.0326136
-0.0126253	9.15972e-08	1.1325	0.000852717	1.07776e-26	1.57866e-11	0	1.15442	0.00754322	0.0898683	1.58177e-05	0.703811	0.0214257	0.140972	0.164326	0.00342242	2.13279e-20	0.200395	0.000184948	4.40858e-05	0.92406	0.00492589	2.22801	1.19957	0	0.0618178	0	0.128551	12.9037	0.00897802	0.00243928	0.00176714	0.0817161	0.00081403	4.22316e-212	1.48107e-22	0.00431059	0	4.94655e-109	0.0118984	8.59646e-08	0	0.878802	7.55057e-11	7.40441e-05	1.82915e-12	3.77263e-06	20.8896	0.00834617	0.0441997
-0.0118236	1.51386e-07	1.42635	0.0012327	2.65085e-26	2.88399e-11	0	1.44016	0.0105499	0.118774	2.44272e-05	0.616566	0.0294108	0.185888	0.21593	0.00482614	4.70022e-20	0.26228	0.000274455	6.68729e-05	1.16975	0.00692874	2.77548	1.47854	0	0.0830227	0	0.168116	11.4029	0.012467	0.00346477	0.00253012	0.109349	0.00117772	5.18209e-211	3.39472e-22	0.00606112	0	2.99307e-108	0.0164275	1.42186e-07	0	1.11217	1.35636e-10	0.000111416	3.41746e-12	5.93266e-06	22.8105	0.0116369	0.0595302
-0.011022	2.486e-07	1.78578	0.00177059	6.47824e-26	5.23492e-11	0	1.78592	0.0146634	0.155993	3.74846e-05	0.56394	0.0401234	0.243615	0.281987	0.00676202	1.02919e-19	0.341182	0.000404686	0.000100789	1.47192	0.00968497	3.43733	1.81074	0	0.11082	0	0.218451	10.0121	0.0172033	0.00489017	0.00359979	0.145433	0.00169297	6.31803e-210	7.73108e-22	0.00846865	0	1.79946e-107	0.0225383	2.33671e-07	0	1.39919	2.42093e-10	0.000166577	6.34406e-12	9.26967e-06	24.7486	0.0161242	0.0796816
-0.0102204	4.05627e-07	2.22254	0.00252691	1.57304e-25	9.44137e-11	0	2.20157	0.0202544	0.203595	5.71582e-05	0.544783	0.0544021	0.31732	0.365981	0.00941376	2.23915e-19	0.441119	0.000592917	0.000150934	1.84115	0.013453	4.23231	2.20341	0	0.147023	0	0.282039	8.73457	0.0235903	0.00685827	0.00508959	0.192246	0.00241807	7.65364e-209	1.74939e-21	0.0117577	0	1.07492e-106	0.0307287	3.81559e-07	0	1.74992	4.29336e-10	0.000247453	1.17015e-11	1.43909e-05	26.6793	0.0222027	0.105995
-0.00941884	6.57602e-07	2.74983	0.00358319	3.79516e-25	1.69188e-10	0	2.69794	0.027804	0.264067	8.66073e-05	0.559072	0.0733101	0.410805	0.472069	0.0130215	4.8404e-19	0.566865	0.000863176	0.00022458	2.28935	0.0185705	5.18106	2.66411	0	0.193867	0	0.361803	7.57129	0.0321466	0.00955757	0.00715089	0.252581	0.0034316	9.21221e-208	3.93316e-21	0.0162212	0	6.37998e-106	0.0416335	6.19052e-07	0	2.17574	7.56523e-10	0.000365241	2.14448e-11	2.21984e-05	28.5764	0.0303829	0.140129
-0.00861723	1.05928e-06	3.38225	0.00504847	9.09768e-25	3.0124e-10	0	3.28682	0.0379318	0.340369	0.000130401	0.607965	0.0981859	0.528599	0.605168	0.0178966	1.03965e-18	0.724044	0.00124864	0.000332022	2.82988	0.0254748	6.30605	3.20058	0	0.254085	0	0.461152	6.52092	0.043533	0.0132351	0.00998421	0.329839	0.00483875	1.10171e-206	8.78632e-21	0.0222382	0	3.76246e-105	0.056056	9.97936e-07	0	2.68942	1.32451e-09	0.000535643	3.90493e-11	3.40224e-05	30.4124	0.041319	0.184115
-0.00781563	1.69539e-06	4.13581	0.00706739	2.16691e-24	5.32925e-10	0	3.98089	0.0514292	0.435995	0.000195102	0.693862	0.1307	0.676044	0.771035	0.0244393	2.21873e-18	0.919219	0.00179476	0.000487724	3.47748	0.0347285	7.63142	3.82057	0	0.330992	0	0.584018	5.58032	0.0585851	0.0182118	0.0138531	0.42812	0.00677923	1.30913e-205	1.95021e-20	0.030295	0	2.20462e-104	0.0750042	1.59841e-06	0	3.30511	2.30409e-09	0.000780514	7.06503e-11	5.18105e-05	32.1591	0.0558436	0.240424
-0.00701403	2.69614e-06	5.02786	0.00983033	5.12814e-24	9.3676e-10	0	4.79357	0.0692999	0.555032	0.000290067	0.820464	0.172923	0.85939	0.976351	0.0331604	4.70467e-18	1.15998	0.00256336	0.000711857	4.24831	0.0470493	9.18284	4.53158	0	0.428576	0	0.734882	4.74484	0.0783516	0.0249018	0.0191013	0.55233	0.00943705	1.54563e-204	4.30096e-20	0.0410112	0	1.28353e-103	0.0997328	2.54379e-06	0	4.03834	3.98248e-09	0.00113004	1.27006e-10	7.83934e-05	33.7882	0.0750074	0.312031
-0.00621242	4.26015e-06	6.07695	0.0135858	1.20584e-23	1.63606e-09	0	5.73893	0.0928061	0.702209	0.00042854	0.99283	0.227397	1.08587	1.22879	0.0447057	9.91205e-18	1.455	0.0036379	0.00103234	5.1598	0.0633457	10.9872	5.34071	0	0.55159	0	0.918795	4.00867	0.104137	0.0338347	0.0261738	0.708286	0.0130527	1.81317e-203	9.4245e-20	0.0551695	0	7.42482e-103	0.131791	4.0224e-06	0	4.90597	6.83938e-09	0.00162562	2.26852e-10	0.000117856	35.2725	0.100126	0.402494
-0.00541082	6.68835e-06	7.30268	0.0186558	2.81726e-23	2.8391e-09	0	6.83147	0.123523	0.882949	0.000629136	1.21744	0.297221	1.3638	1.53707	0.059885	2.07495e-17	1.81414	0.00513015	0.00148754	6.2306	0.084758	13.0722	6.25427	0	0.705654	0	1.14138	3.3651	0.137551	0.0456829	0.0356422	0.902822	0.0179381	2.1134e-202	2.05192e-19	0.0737504	0	4.26752e-102	0.173074	6.31972e-06	0	5.92609	1.16705e-08	0.00232355	4.02599e-10	0.000176048	36.5861	0.132833	0.516022
-0.00460922	1.04334e-05	8.72546	0.0254538	6.53995e-23	4.89521e-09	0	8.08589	0.163399	1.1034	0.000917824	1.50224	0.386138	1.70259	1.911	0.0797049	4.31579e-17	2.24843	0.00718872	0.00212974	7.48033	0.112707	15.4659	7.2776	0	0.897349	0	1.4088	2.80688	0.180563	0.0612923	0.0482344	1.1439	0.024494	2.44756e-201	4.43887e-19	0.097972	0	2.43711e-101	0.225883	9.86551e-06	0	7.11786	1.97866e-08	0.00329985	7.09922e-10	0.000261289	37.7056	0.17514	0.657557
-0.00380762	1.61713e-05	10.3662	0.0345064	1.50845e-22	8.38632e-09	0	9.51684	0.214827	1.37049	0.00133057	1.8567	0.498635	2.11286	2.3615	0.105406	8.91915e-17	2.77013	0.0100096	0.00302967	8.92936	0.148945	18.1966	8.41466	0	1.13431	0	1.72773	2.32644	0.235563	0.0817194	0.0648711	1.44069	0.0332318	2.8164e-200	9.54099e-19	0.129335	0	1.38288e-100	0.292987	1.53021e-05	0	8.50134	3.33321e-08	0.00465636	1.24382e-09	0.000385319	38.6105	0.229505	0.832844
-0.00300601	2.49045e-05	12.2458	0.046479	3.45698e-22	1.42751e-08	0	11.1386	0.28072	1.69187	0.00191683	2.29184	0.640041	2.60639	2.90057	0.138503	1.83145e-16	3.39267	0.0138493	0.00428233	10.5985	0.195623	21.2914	9.6678	0	1.42534	0	2.10531	1.91614	0.305426	0.108272	0.0867067	1.8037	0.0447978	3.22007e-199	2.03762e-18	0.169673	0	7.79655e-100	0.377687	2.35826e-05	0	10.0972	5.5791e-08	0.00652842	2.16528e-09	0.000564584	39.2839	0.298905	1.0485
-0.00220441	3.81087e-05	14.3852	0.0622048	7.87177e-22	2.41434e-08	0	12.9648	0.364592	2.07597	0.00274409	2.82025	0.816631	3.19614	3.54122	0.180828	3.7366e-16	4.13061	0.0190409	0.00601421	12.5086	0.255347	24.7765	11.0374	0	1.78042	0	2.54896	1.56845	0.393579	0.142554	0.115177	2.24477	0.0600024	3.65801e-198	4.32378e-18	0.221206	0	4.36747e-99	0.483883	3.61112e-05	0	11.9264	9.27845e-08	0.00909449	3.74525e-09	0.000821952	39.7129	0.386912	1.31207
-0.00140281	5.79407e-05	16.8043	0.0827182	1.78097e-21	4.05721e-08	0	15.008	0.47065	2.53194	0.00390377	3.45607	1.03573	3.89622	4.29743	0.234579	7.57474e-16	4.99954	0.0260135	0.00839251	14.6802	0.33126	28.6757	12.5217	0	2.21083	0	3.06634	1.27614	0.504071	0.18652	0.152054	2.77719	0.0798528	4.1289e-197	9.11618e-18	0.286598	0	2.4309e-98	0.616143	5.49417e-05	0	14.01	1.53319e-07	0.012588	6.4366e-09	0.00118898	39.8896	0.49778	1.63207
-0.000601202	8.75301e-05	19.5219	0.109292	4.00361e-21	6.7743e-08	0	17.2793	0.603882	3.06957	0.00551881	4.21493	1.3058	4.72172	5.18393	0.302362	1.5257e-15	6.0159	0.0353155	0.0116365	17.1331	0.427107	33.0102	14.1164	0	2.72917	0	3.6651	1.03238	0.641643	0.242526	0.199504	3.41567	0.10559	4.63055e-196	1.90973e-17	0.369019	0	1.34435e-97	0.779765	8.3056e-05	0	16.3683	2.51725e-07	0.017312	1.09911e-08	0.00170887	39.8104	0.636524	2.01803
0.000200401	0.000131385	22.5547	0.143478	8.94242e-21	1.12386e-07	0	19.7882	0.770155	3.6992	0.00775325	5.11393	1.63655	5.68868	6.21606	0.387242	3.05335e-15	7.1968	0.0476422	0.0160312	19.8854	0.54732	37.7974	15.8146	0	3.34932	0	4.35273	0.830848	0.811792	0.313389	0.260158	4.17631	0.138727	5.15989e-195	3.97502e-17	0.472204	0	7.38701e-97	0.980834	0.000124752	0	19.0211	4.10646e-07	0.0236563	1.86482e-08	0.00244037	39.4768	0.809005	2.48046
0.001002	0.000195951	25.9174	0.187151	1.98458e-20	1.85254e-07	0	22.5421	0.9763	4.43161	0.0108244	6.17142	2.03898	6.81377	7.40951	0.492782	6.0715e-15	8.5597	0.0638676	0.0219446	22.9537	0.697092	43.0505	17.6066	0	4.08644	0	5.13626	0.665797	1.02083	0.402446	0.337178	5.07652	0.181097	5.71292e-194	8.22086e-17	0.600513	0	4.03305e-96	1.22627	0.000186182	0	21.9864	6.65607e-07	0.0321185	3.14369e-08	0.00346267	38.8953	1.02201	3.03087
0.00180361	0.00029038	29.6215	0.242555	4.37613e-20	3.03412e-07	0	25.5458	1.2302	5.27785	0.0150178	7.40688	2.52545	8.11415	8.78	0.623083	1.19957e-14	10.1222	0.0850818	0.0298476	26.352	0.882447	48.7777	19.4803	0	4.95685	0	6.02201	0.532085	1.27595	0.513615	0.434336	6.1349	0.234893	6.2847e-193	1.68929e-16	0.758988	0	2.1878e-95	1.52385	0.000276079	0	25.2808	1.07196e-06	0.0433284	5.26566e-08	0.00488176	38.0769	1.28332	3.68168
0.00260521	0.000427564	33.6751	0.312349	9.58787e-20	4.9375e-07	0	28.8016	1.54087	6.24905	0.0207061	8.84067	3.10968	9.6071	10.3429	0.782813	2.35484e-14	11.9014	0.112633	0.0403375	30.0911	1.11031	54.9814	21.4206	0	5.97794	0	7.01528	0.425203	1.58522	0.651451	0.55609	7.37105	0.302718	6.86943e-192	3.44905e-16	0.953399	0	1.17921e-94	1.88225	0.000406762	0	28.918	1.71534e-06	0.0580763	8.76345e-08	0.00683834	37.037	1.60176	4.44612
0.00340681	0.000625537	38.0822	0.399649	2.08719e-19	7.98346e-07	0	32.3089	1.91849	7.35619	0.0283713	10.4937	3.80679	11.3097	12.1131	0.977219	4.59313e-14	13.9139	0.148172	0.0541663	34.1785	1.38857	61.6578	23.4101	0	7.16795	0	8.12004	0.341284	1.95765	0.821199	0.707658	8.80531	0.387629	7.46047e-191	6.99689e-16	1.19028	0	6.31517e-94	2.31101	0.000595465	0	32.9094	2.72728e-06	0.0773455	1.44913e-07	0.00951774	35.7948	1.98725	5.33813
0.00420842	0.00090933	42.8425	0.508078	4.51454e-19	1.28258e-06	0	36.0638	2.37449	8.60987	0.0386327	12.3873	4.63317	13.2383	14.104	1.21213	8.90154e-14	16.175	0.19371	0.0722721	38.6176	1.72609	68.7963	25.4291	0	8.54575	0	9.33858	0.277097	2.40314	1.02884	0.895097	10.4584	0.493178	8.05046e-190	1.41033e-15	1.47697	0	3.36037e-93	2.8205	0.000866126	0	37.2628	4.30844e-06	0.102348	2.38094e-07	0.0131621	34.3726	2.45082	6.37216
0.00501002	0.00131344	47.9507	0.641789	9.70227e-19	2.04733e-06	0	40.0595	2.92149	10.0201	0.0522793	14.5423	5.60645	15.4085	16.3277	1.49394	1.71408e-13	18.6983	0.251665	0.0958155	43.4074	2.13275	76.3794	27.4565	0	10.1305	0	10.6712	0.230033	2.93248	1.2811	1.12537	12.3512	0.623448	8.63148e-189	2.82452e-15	1.82157	0	1.77664e-92	3.42187	0.00125174	0	41.9823	6.76272e-06	0.134566	3.88686e-07	0.0180854	32.7955	3.00457	7.56291
0.00581162	0.00188502	53.3965	0.805503	2.07177e-18	3.24713e-06	0	44.2859	3.57336	11.5958	0.0703084	16.9792	6.7453	17.8339	18.7942	1.82956	3.27949e-13	21.4952	0.324928	0.126219	48.5418	2.61944	84.3824	29.4695	0	11.9412	0	12.1159	0.198096	3.55725	1.58553	1.40639	14.5041	0.783079	9.19514e-188	5.62054e-15	2.23299	0	9.33298e-92	4.12692	0.00179746	0	47.0681	1.05471e-05	0.175792	6.30462e-07	0.0246911	31.0904	3.66166	8.92515
0.00661323	0.00268808	59.1646	1.00451	4.39563e-18	5.11707e-06	0	48.7299	4.34507	13.3449	0.0939706	19.7173	8.06924	20.5264	21.511	2.22635	6.23434e-13	24.5745	0.416918	0.165212	54.01	3.19799	92.7736	31.4451	0	13.9965	0	13.668	0.179884	4.28973	1.95041	1.74708	16.9364	0.977284	9.73288e-187	1.11127e-14	2.72083	0	4.87137e-91	4.94798	0.00256456	0	52.5159	1.63439e-05	0.228178	1.01608e-06	0.0334936	29.2851	4.43617	10.4733
0.00741483	0.00380881	65.2342	1.24467	9.26635e-18	8.01221e-06	0	53.3755	5.25263	15.2737	0.124821	22.7741	9.59835	23.4953	24.4827	2.69199	1.17756e-12	27.9417	0.531643	0.214876	59.7961	3.88112	101.514	33.3601	0	16.3141	0	15.3202	0.174579	5.14277	2.38481	2.15739	19.6663	1.21184	1.02361e-185	2.1831e-14	3.29539	0	2.52634e-90	5.89772	0.00363559	0	58.3172	2.51644e-05	0.294277	1.62707e-06	0.0451431	27.408	5.34301	12.2213
0.00821643	0.0053624	71.5794	1.53239	1.94091e-17	1.2465e-05	0	58.2038	6.3129	17.387	0.164778	26.1652	11.353	26.7469	27.7108	3.23439	2.20997e-12	31.5987	0.673757	0.277692	65.8787	4.6823	110.559	35.1921	0	18.91	0	17.0622	0.181941	6.12955	2.89846	2.64827	22.7096	1.49307	1.06963e-184	4.26122e-14	3.96745	0	1.30179e-89	6.98892	0.00512091	0	64.4587	3.84973e-05	0.377094	2.58878e-06	0.0604549	25.4869	6.39772	14.182
0.00901804	0.00750158	78.1695	1.87455	4.03936e-17	1.92682e-05	0	63.1939	7.54342	19.6873	0.216189	29.9033	13.3532	30.2839	31.1929	3.86149	4.12097e-12	35.5434	0.848609	0.356593	72.2318	5.6156	119.858	36.9203	0	21.7983	0	18.8805	0.202304	7.26344	3.50174	3.23166	26.0798	1.82778	1.11057e-183	8.26429e-14	4.74822	0	6.66498e-89	8.23423	0.00716685	0	70.9226	5.85174e-05	0.480121	4.09253e-06	0.0804415	23.5487	7.61621	16.3669
0.00981964	0.0104273	84.9693	2.27846	8.35273e-17	2.95938e-05	0	68.3225	8.96205	22.1753	0.2819	33.9976	15.6188	34.1054	34.9231	4.58107	7.63522e-12	39.7696	1.06229	0.455009	78.8244	6.69543	129.354	38.526	0	24.9906	0	20.7588	0.236579	8.55763	4.2055	3.92043	29.7868	2.22318	1.14569e-182	1.59252e-13	5.64909	0	3.39052e-88	9.64585	0.00996596	0	77.6868	8.83793e-05	0.607382	6.42834e-06	0.10635	21.6184	9.01451	18.7858
0.0106212	0.0144018	91.9395	2.75171	1.71614e-16	4.51616e-05	0	73.5652	10.5867	24.8494	0.365332	38.454	18.1679	38.2061	38.8914	5.4005	1.40557e-11	44.2664	1.32165	0.576908	85.6216	7.93634	138.988	39.9933	0	28.4953	0	22.6778	0.286263	10.0249	5.02092	4.72821	33.8369	2.68681	1.17435e-181	3.04913e-13	6.68146	0	1.71374e-87	11.2352	0.0137695	0	84.7249	0.000132626	0.763453	1.00326e-05	0.139703	19.7193	10.6084	21.4462
0.0114228	0.0197646	99.0374	3.30203	3.50339e-16	6.84774e-05	0	78.896	12.435	27.7055	0.470563	43.2737	21.0176	42.5765	43.0841	6.32648	2.57095e-11	49.0183	1.63434	0.726836	92.5845	9.35268	148.696	41.3099	0	32.3169	0	24.6155	0.353453	11.6772	5.95938	5.66931	38.2321	3.22633	1.19601e-180	5.80062e-13	7.85643	0	8.60659e-87	13.0126	0.0189029	0	92.0068	0.00019775	0.953482	1.55575e-05	0.182341	17.8718	12.4132	24.3535
0.0122244	0.026952	106.218	3.93714	7.10612e-16	0.000103166	0	84.2887	14.5238	30.7373	0.602411	48.4537	24.1824	47.2025	47.4837	7.36479	4.67244e-11	54.0055	2.00875	0.909942	99.6711	10.9582	158.414	42.4675	0	36.456	0	26.5477	0.440856	13.5255	7.03215	6.75847	42.9694	3.84937	1.21027e-179	1.09644e-12	9.18455	0	4.29464e-86	14.9869	0.0257838	0	99.4988	0.000292965	1.18318	2.39704e-05	0.236467	16.0937	14.443	27.51
0.0130261	0.0365196	113.433	4.66446	1.43214e-15	0.00015443	0	89.7167	16.8686	33.9362	0.766512	53.9859	27.6742	52.0655	52.069	8.51995	8.43729e-11	59.2034	2.45405	1.13199	106.837	12.7659	168.076	43.4621	0	40.9084	0	28.4482	0.551807	15.5791	8.25022	8.01063	48.0407	4.56331	1.21686e-178	2.05921e-12	10.6755	0	2.12928e-85	17.1652	0.0349442	0	107.164	0.000431249	1.45881	3.6696e-05	0.304695	14.3996	16.7105	30.9149
0.0138277	0.0491694	120.635	5.49094	2.8678e-15	0.000229687	0	95.1538	19.4833	37.2915	0.969398	59.8571	31.5014	57.1423	56.8159	9.79497	1.51381e-10	64.5838	2.98005	1.39936	114.037	14.7871	177.616	44.2939	0	45.665	0	30.2896	0.690279	17.8454	9.62399	9.44066	53.4326	5.37501	1.21565e-177	3.84262e-12	12.3378	0	1.04893e-84	19.5521	0.0470558	0	114.964	0.000630744	1.78714	5.58178e-05	0.390096	12.8014	19.2267	34.5644
0.0146293	0.0657809	127.775	6.42272	5.70585e-15	0.000339431	0	100.574	22.3794	40.7904	1.21857	66.0489	35.6686	62.406	61.6978	11.191	2.69867e-10	70.1145	3.59719	1.71902	121.225	17.0317	186.973	44.968	0	50.7117	0	32.0436	0.860884	20.3295	11.163	11.063	59.126	6.29054	1.20666e-176	7.12466e-12	14.1784	0	5.13419e-84	22.1502	0.0629593	0	122.858	0.000916623	2.17533	8.43598e-05	0.496233	11.3076	22	38.451
0.0154309	0.0874468	134.804	7.46486	1.12798e-14	0.000498398	0	105.954	25.5658	44.4184	1.52255	72.5382	40.176	67.8256	66.6858	12.7073	4.7801e-10	75.7607	4.31633	2.09846	128.353	19.507	196.085	45.4935	0	56.0287	0	33.6823	1.06887	23.0342	12.8756	12.8912	65.0962	7.31486	1.19006e-175	1.31253e-11	16.2025	0	2.49692e-83	24.9588	0.0836982	0	130.804	0.00132355	2.63089	0.00012668	0.627205	9.9242	25.0361	42.564
0.0162325	0.115513	141.675	8.62102	2.21561e-14	0.000727127	0	111.27	29.0479	48.1598	1.89092	79.2964	45.019	73.367	71.7499	14.3405	8.41267e-10	81.4847	5.14865	2.54565	135.378	22.2182	204.897	45.8837	0	61.5913	0	35.1781	1.32008	25.959	14.7686	14.9378	71.3133	8.4515	1.16618e-174	2.40251e-11	18.4129	0	1.20656e-82	27.9744	0.110556	0	138.758	0.00189892	3.16146	0.000189012	0.787667	8.65423	28.3377	46.8892
0.0170341	0.151621	148.342	9.89314	4.32407e-14	0.00105403	0	116.5	32.8275	51.9975	2.33434	86.2908	50.1878	78.9934	76.8595	16.0851	1.47109e-09	87.2476	6.10544	3.06888	142.256	25.167	213.358	46.1552	0	67.3694	0	36.5053	1.62094	29.1004	16.8473	17.2137	77.7424	9.70221	1.13546e-173	4.36948e-11	20.8103	0	5.79296e-82	31.1904	0.145096	0	146.679	0.00270697	3.77471	0.000280208	0.982846	7.49845	31.9038	51.409
0.0178357	0.19776	154.762	11.2812	8.38499e-14	0.00151812	0	121.625	36.9023	55.9138	2.86453	93.4842	55.6671	84.6662	81.9842	17.9331	2.55597e-09	93.0095	7.19785	3.67668	148.946	28.3519	221.423	46.3276	0	73.3283	0	37.6403	1.97835	32.4514	19.1148	19.7275	84.3438	11.0667	1.09846e-172	7.89595e-11	23.3926	0	2.76352e-81	34.5967	0.189209	0	154.524	0.00383422	4.47804	0.000412744	1.21853	6.4554	35.7296	56.1031
0.0186373	0.256313	160.895	12.7828	1.61555e-13	0.00217254	0	126.628	41.2654	59.8906	3.49422	100.836	61.4361	90.3455	87.0945	19.8737	4.41246e-09	98.7308	8.43666	4.3776	155.41	31.7681	229.054	46.4222	0	79.4288	0	38.5625	2.39961	36.0016	21.5719	22.4857	91.0742	12.5422	1.05586e-171	1.41771e-10	26.1549	0	1.30988e-80	38.18	0.245152	0	162.253	0.00539617	5.2784	0.000604075	1.50106	5.52185	39.8065	60.9484
0.0194389	0.330109	166.703	14.3931	3.09279e-13	0.00308916	0	131.491	45.905	63.9097	4.23706	108.302	67.4684	95.9914	92.1625	21.8937	7.56858e-09	104.373	9.83197	5.18002	161.616	35.4067	236.218	46.4619	0	85.6279	0	39.2549	2.89231	39.7371	24.2172	25.4919	97.8871	14.1233	1.00842e-170	2.52918e-10	29.0893	0	6.16898e-80	41.9237	0.315601	0	169.824	0.00754588	6.18195	0.000878435	1.83726	4.69305	44.1218	65.9194
0.0202405	0.422478	172.153	16.1047	5.88285e-13	0.00436436	0	136.201	50.8048	67.9532	5.10751	115.837	73.7322	101.564	97.1625	23.978	1.28991e-08	109.898	11.3929	6.09193	167.533	39.2549	242.891	46.4694	0	91.8798	0	39.7048	3.4641	43.6405	27.0466	28.7463	104.734	15.802	9.56935e-170	4.48314e-10	32.185	0	2.88671e-79	45.8083	0.403692	0	177.202	0.0104846	7.1938	0.00126922	2.23434	3.9631	48.6586	70.9889
0.0210421	0.5373	177.214	17.9073	1.11182e-12	0.00612648	0	140.746	55.9433	72.0039	6.12059	123.393	80.1903	107.026	102.071	26.109	2.18429e-08	115.272	13.1273	7.12067	173.138	43.2963	249.057	46.467	0	98.1363	0	39.9039	4.12255	47.6909	30.0535	32.2457	111.564	17.5669	9.02264e-169	7.89576e-10	35.4283	0	1.34215e-78	49.8113	0.513064	0	184.35	0.0144747	8.31765	0.00182212	2.69985	3.32526	53.3965	76.1285
0.0218437	0.679048	181.861	19.7878	2.08781e-12	0.00854497	0	145.114	61.2942	76.0453	7.29173	130.922	86.801	112.341	106.87	28.2678	3.67514e-08	120.465	15.0415	8.27265	178.409	47.5106	254.705	46.4757	0	104.348	0	39.849	4.87491	51.8646	33.2287	35.9833	118.327	19.4039	8.45268e-168	1.3817e-09	38.8028	0	6.20027e-78	53.9078	0.647893	0	191.235	0.0198557	9.55548	0.0025991	3.24144	2.7722	58.3112	81.309
0.0226453	0.852825	186.069	21.7307	3.89544e-12	0.0118418	0	149.297	66.8268	80.0621	8.63641	138.375	93.518	117.476	111.54	30.4344	6.14392e-08	125.449	17.1398	9.55311	183.331	51.8742	259.831	46.5139	0	110.465	0	39.5417	5.72779	56.135	36.5605	39.9483	124.975	21.2957	7.86801e-167	2.4024e-09	42.2896	0	2.84596e-77	58.0709	0.812912	0	197.827	0.0270634	10.9072	0.00368366	3.86675	2.29632	63.3754	86.5011
0.0234469	1.06439	189.82	23.7178	7.22158e-12	0.0163056	0	153.285	72.5058	84.04	10.1699	145.705	100.292	122.402	116.069	32.5879	1.02053e-07	130.2	19.4245	10.9658	187.894	56.3603	264.44	46.5973	0	116.438	0	38.9887	6.68696	60.4735	40.0349	44.1258	131.46	23.2222	7.27686e-166	4.15034e-09	45.8675	0	1.29794e-76	62.2722	1.01343	0	204.099	0.0366522	12.3704	0.00518735	4.58315	1.88995	68.5588	91.6761
0.0242485	1.32018	193.099	25.7289	1.3302e-11	0.0223082	0	157.072	78.2924	87.9662	11.9067	152.866	107.069	127.093	120.447	34.7076	1.68429e-07	134.702	21.8955	12.5128	192.091	60.9397	268.538	46.7384	0	122.221	0	38.2017	7.75693	64.8496	43.6358	48.4972	137.736	25.1608	6.68703e-165	7.12415e-09	49.5135	0	5.88156e-76	66.4821	1.25531	0	210.027	0.0493218	13.94	0.00725806	5.39747	1.54553	73.8292	96.806
0.0250501	1.62728	195.891	27.7421	2.4345e-11	0.0303251	0	160.652	84.1447	91.8289	13.8604	159.816	113.797	131.53	124.666	36.7735	2.76195e-07	138.94	24.5499	14.1941	195.921	65.5809	272.141	46.9457	0	127.767	0	37.1966	8.94072	69.2314	47.3452	53.0401	143.763	27.0866	6.10564e-164	1.21504e-08	53.2033	0	2.64812e-75	70.6707	1.54497	0	215.589	0.0659479	15.6082	0.0100903	6.31578	1.25578	79.1529	101.865
0.0258517	1.9934	198.189	29.7344	4.42704e-11	0.0409589	0	164.017	90.0179	95.6179	16.0431	166.512	120.418	135.696	128.721	38.7666	4.50014e-07	142.906	27.3826	16.0078	199.384	70.2515	275.266	47.2244	0	133.037	0	35.9937	10.2395	73.5867	51.1439	57.7285	149.506	28.9731	5.53909e-163	2.05901e-08	56.9116	0	1.18466e-74	74.808	1.88929	0	220.766	0.087617	17.364	0.013938	7.34298	1.01381	84.4953	106.827
0.0266533	2.42684	199.985	31.6822	7.99883e-11	0.0549672	0	167.163	95.8658	99.3241	18.4648	172.919	126.876	139.58	132.608	40.6699	7.28525e-07	146.596	30.3853	17.9496	202.488	74.9182	277.933	47.5758	0	137.992	0	34.6169	11.6523	77.8835	55.0113	62.5333	154.932	30.7925	4.99293e-162	3.46686e-08	60.613	0	5.26573e-74	78.8649	2.29555	0	225.544	0.115665	19.1937	0.0191295	8.48257	0.81323	89.8219	111.671
0.0274549	2.93638	201.277	33.562	1.43598e-10	0.0732941	0	170.084	101.641	102.94	21.1332	179.002	133.118	143.177	136.325	42.4686	1.17185e-06	150.01	33.5473	20.0129	205.239	79.5477	280.166	47.9979	0	142.602	0	33.0926	13.1756	82.0904	58.9265	67.4226	160.018	32.5164	4.4718e-161	5.79992e-08	64.282	0	2.32558e-73	82.8131	2.7713	0	229.909	0.151721	21.0802	0.0260865	9.73625	0.648154	95.0988	116.378
0.0282565	3.53114	202.065	35.3513	2.56141e-10	0.0971054	0	172.777	107.296	106.458	24.0529	184.733	139.089	146.484	139.871	44.151	1.87288e-06	153.153	36.8551	22.189	207.649	84.108	281.992	48.4859	0	146.838	0	31.4501	14.8035	86.1773	62.868	72.3623	164.743	34.117	3.9794e-160	9.64091e-08	67.894	0	1.02051e-72	86.6264	3.32422	0	233.853	0.197752	23.0039	0.0353458	11.1036	0.513277	100.294	120.929
0.0290581	4.2205	202.352	37.0291	4.53963e-10	0.127828	0	175.237	112.784	109.872	27.2254	190.087	144.739	149.506	143.244	45.7084	2.9741e-06	156.032	40.2928	24.4666	209.733	88.5685	283.436	49.0328	0	150.682	0	29.7196	16.5271	90.1163	66.8148	77.3168	169.096	35.5671	3.51854e-159	1.59229e-07	71.4253	0	4.44947e-72	90.2804	3.96191	0	237.368	0.256111	24.9424	0.0475849	12.582	0.403864	105.376	125.312
0.0298597	5.01382	202.145	38.5769	7.99411e-10	0.167194	0	177.459	118.06	113.178	30.6485	195.043	150.021	152.249	146.441	47.1356	4.69258e-06	158.657	43.8424	26.833	211.503	92.9008	284.525	49.6299	0	154.116	0	27.9327	18.3347	93.8821	70.7464	82.2497	173.07	36.8413	3.09113e-158	2.61299e-07	74.8543	0	1.92757e-71	93.7532	4.69169	0	240.45	0.329588	26.871	0.0636517	14.1658	0.315738	110.318	129.513
0.0306613	5.9203	201.455	39.9791	1.39872e-09	0.217281	0	179.44	123.082	116.37	34.3161	199.586	154.892	154.724	149.458	48.431	7.3566e-06	161.042	47.484	29.2731	212.977	97.0797	285.285	50.2679	0	157.134	0	26.1208	20.2117	97.4525	74.643	87.124	176.665	37.9168	2.69824e-157	4.26051e-07	78.1609	0	8.29702e-71	97.0257	5.52031	0	243.098	0.421458	28.7632	0.084598	15.8469	0.245261	115.095	133.525
0.0314629	6.94869	200.295	41.2237	2.43163e-09	0.280566	0	181.178	127.808	119.446	38.2177	203.703	159.316	156.945	152.29	49.5964	1.14591e-05	163.201	51.1962	31.771	214.171	101.083	285.743	50.9372	0	159.732	0	24.315	22.1408	100.809	78.4862	91.9037	179.887	38.7737	2.34021e-156	6.90231e-07	81.3276	0	3.54848e-70	100.082	6.45367	0	245.313	0.535526	30.5916	0.111717	17.6138	0.189296	119.686	137.34
0.0322645	8.10702	198.684	42.3029	4.20026e-09	0.359961	0	182.668	132.204	122.402	42.3389	207.388	163.262	158.928	154.929	50.6368	1.77352e-05	165.147	54.9566	34.3095	215.103	104.893	285.922	51.6292	0	161.913	0	22.5452	24.102	103.936	82.2592	96.5534	182.746	39.396	2.01668e-155	1.11106e-06	84.3393	0	1.5079e-69	102.908	7.49652	0	247.099	0.676165	32.3277	0.146585	19.4525	0.145165	124.074	140.955
0.0330661	9.40232	196.644	43.2132	7.20882e-09	0.458866	0	183.911	136.236	125.235	46.6606	210.637	166.703	160.689	157.365	51.5603	2.72728e-05	166.897	58.7421	36.8711	215.789	108.496	285.845	52.3366	0	163.684	0	20.8399	26.0736	106.824	85.9466	101.04	185.258	39.7719	1.72675e-154	1.77701e-06	87.1834	0	6.36667e-69	105.495	8.65211	0	248.461	0.848351	33.9436	0.191103	21.3454	0.110609	128.245	144.368
0.0338677	10.8403	194.201	43.9559	1.22931e-08	0.581201	0	184.903	139.878	127.943	51.1602	213.45	169.621	162.248	159.587	52.3774	4.16708e-05	168.465	62.5296	39.438	216.248	111.881	285.534	53.0542	0	165.06	0	19.2257	28.0316	109.466	89.5349	105.333	187.444	39.8942	1.46903e-153	2.82391e-06	89.8499	0	2.67092e-68	107.834	9.92187	0	249.408	1.05768	35.4119	0.247545	23.2726	0.0837395	132.188	147.576
0.0346693	12.4251	191.389	44.5365	2.08289e-08	0.731435	0	185.647	143.108	130.525	55.8106	215.831	172.006	163.623	161.581	53.1005	6.32622e-05	169.864	66.2962	41.9932	216.496	115.042	285.008	53.7789	0	166.056	0	17.7268	29.9513	111.86	93.0123	109.404	189.325	39.7605	1.24177e-152	4.45883e-06	92.3314	0	1.11332e-67	109.923	11.3051	0	249.95	1.31037	36.7072	0.318604	25.2111	0.062991	135.899	150.582
0.0354709	14.159	188.242	44.9653	3.50657e-08	0.914606	0	186.142	145.907	132.979	60.5819	217.786	173.853	164.832	163.332	53.7434	9.54258e-05	171.108	70.0199	44.5207	216.548	117.979	284.284	54.5105	0	166.694	0	16.3651	31.8073	114.007	96.3687	113.23	190.928	39.3736	1.04294e-151	6.99521e-06	94.6224	0	4.61092e-67	111.76	12.7987	0	250.099	1.61324	37.8061	0.407434	27.1363	0.04708	139.373	153.387
0.0362725	16.0419	184.801	45.2563	5.86553e-08	1.13632	0	186.39	148.266	135.306	65.4407	219.324	175.164	165.893	164.823	54.3203	0.00014302	172.207	73.6799	47.006	216.42	120.694	283.379	55.2512	0	166.997	0	15.1596	33.5746	115.915	99.596	116.79	192.278	38.7406	8.70341e-151	1.09041e-05	96.72	0	1.89742e-66	113.347	14.3968	0	249.869	1.97367	38.6885	0.517694	29.0214	0.0349626	142.611	155.993
0.0370741	18.0716	181.111	45.4272	9.74859e-08	1.40275	0	186.397	150.177	137.504	70.3518	220.457	175.949	166.821	166.039	54.8458	0.000212979	173.169	77.2568	49.4362	216.124	123.19	282.306	56.0057	0	166.99	0	14.1268	35.229	117.592	102.687	120.068	193.404	37.8737	7.21652e-150	1.68884e-05	98.6224	0	7.75802e-66	114.687	16.0907	0	249.276	2.39957	39.3379	0.65358	30.8386	0.0257977	145.615	158.404
0.0378758	20.2431	177.22	45.4982	1.60985e-07	1.72055	0	186.165	151.639	139.575	75.278	221.197	176.224	167.631	166.963	55.3335	0.000315128	174.003	80.7333	51.8012	215.673	125.477	281.078	56.7808	0	166.703	0	13.2805	36.7483	119.053	105.637	123.053	194.333	36.789	5.94533e-149	2.59894e-05	100.33	0	3.15171e-65	115.786	17.8687	0	248.337	2.8992	39.7421	0.819847	32.5597	0.0189133	148.39	160.622
0.0386774	22.5488	173.181	45.4916	2.64143e-07	2.09683	0	185.702	152.656	141.52	80.1816	221.56	176.012	168.334	167.58	55.7959	0.000463282	174.712	84.0941	54.0931	215.079	127.565	279.706	57.5847	0	166.162	0	12.6315	38.1126	120.312	108.441	125.737	195.092	35.5065	4.86669e-148	3.97388e-05	101.842	0	1.27219e-64	116.653	19.7161	0	247.072	3.48113	39.8932	1.02183	34.1567	0.0137772	150.942	162.652
0.039479	24.9782	169.046	45.4306	4.30627e-07	2.53903	0	185.015	153.239	143.341	85.0246	221.561	175.34	168.941	167.878	56.2439	0.000676728	175.302	87.326	56.3067	214.351	129.465	278.201	58.4266	0	165.397	0	12.1881	39.3057	121.389	111.095	128.119	195.705	34.0492	3.95822e-147	6.03728e-05	103.162	0	5.1023e-64	117.298	21.6151	0	245.499	4.15402	39.7884	1.26541	35.6026	0.00997166	153.278	164.497
0.0402806	27.5182	164.871	45.3388	6.97546e-07	3.0548	0	184.113	153.4	145.039	89.7699	221.217	174.241	169.459	167.847	56.6863	0.000982182	175.772	90.4185	58.4396	213.497	131.19	276.573	59.316	0	164.437	0	11.9557	40.315	122.305	113.597	130.2	196.196	32.4426	3.19872e-146	9.11333e-05	104.29	0	2.03325e-63	117.732	23.5453	0	243.642	4.92643	39.4297	1.55701	36.8719	0.00717103	155.406	166.16
0.0410822	30.1528	160.713	45.2385	1.12267e-06	3.6518	0	183.006	153.158	146.618	94.382	220.545	172.752	169.891	167.478	57.1297	0.00141638	176.125	93.3632	60.4919	212.524	132.755	274.831	60.2612	0	163.311	0	11.9374	41.1325	123.08	115.945	131.986	196.586	30.7138	2.5684e-145	0.000136686	105.229	0	8.05051e-63	117.968	25.4835	0	241.52	5.80665	38.8239	1.90355	37.9419	0.00512395	157.332	167.645
0.0418838	32.8636	156.626	45.1504	1.79533e-06	4.33751	0	181.704	152.537	148.079	98.8279	219.563	170.913	170.242	166.769	57.5782	0.00202944	176.358	96.1541	62.4663	211.438	134.171	272.983	61.2694	0	162.047	0	12.1332	41.7552	123.737	118.137	133.488	196.891	28.8908	2.04907e-144	0.000203694	105.979	0	3.16713e-62	118.021	27.4047	0	239.158	6.80237	37.9826	2.31231	38.7929	0.00363779	159.065	168.957
0.0426854	35.6299	152.664	45.0928	2.85262e-06	5.11898	0	180.219	151.561	149.427	103.077	218.287	168.767	170.509	165.72	58.0335	0.00288922	176.47	98.7875	64.3676	210.243	135.45	271.037	62.3452	0	160.672	0	12.5408	42.185	124.299	120.171	134.719	197.128	27.002	1.62428e-143	0.000301607	106.541	0	1.23799e-61	117.905	29.2819	0	236.579	7.92046	36.9216	2.79085	39.4089	0.00256614	160.61	170.098
0.043487	38.4289	148.877	45.0804	4.50353e-06	6.00255	0	178.564	150.26	150.664	107.104	216.737	166.359	170.692	164.338	58.4953	0.00408692	176.459	101.262	66.2026	208.942	136.605	269.001	63.49	0	159.211	0	13.1551	42.4291	124.787	122.045	135.695	197.306	25.0751	1.27931e-142	0.000443727	106.916	0	4.80816e-61	117.638	31.0873	0	233.806	9.16668	35.6603	3.34685	39.7783	0.00179859	161.973	171.074
0.0442886	41.2361	145.312	45.1245	7.06435e-06	6.99355	0	176.753	148.666	151.792	110.885	214.928	163.734	170.787	162.631	58.9608	0.00574408	176.323	103.577	67.9792	207.538	137.643	266.884	64.7015	0	157.688	0	13.9683	42.4996	125.223	123.757	136.436	197.435	23.1365	1.00115e-141	0.000648632	107.104	0	1.85545e-60	117.236	32.7927	0	230.862	10.5454	34.2215	3.98791	39.8939	0.00125254	163.157	171.889
0.0450902	44.0257	142.008	45.2319	1.10103e-05	8.09597	0	174.798	146.813	152.814	114.403	212.878	160.936	170.787	160.614	59.4259	0.00802148	176.059	105.735	69.7064	206.031	138.572	264.693	65.9734	0	156.126	0	14.9701	42.4135	125.625	125.305	136.964	197.519	21.2111	7.78448e-141	0.000942087	107.105	0	7.11426e-60	116.719	34.37	0	227.772	12.0593	32.6304	4.72133	39.7537	0.000866689	164.167	172.548
0.0458918	46.7712	138.999	45.4054	1.70505e-05	9.31213	0	172.713	144.739	153.73	117.644	210.604	158.009	170.686	158.307	59.8847	0.0111301	175.667	107.739	71.3937	204.423	139.398	262.437	67.2946	0	154.546	0	16.1471	42.1918	126.01	126.688	137.301	197.56	19.3213	6.01411e-140	0.00135954	106.918	0	2.71031e-59	116.103	35.7924	0	224.558	13.7091	30.9139	5.55383	39.3602	0.000595859	165.004	173.057
0.0466934	49.4456	136.314	45.6436	2.62352e-05	10.6424	0	170.511	142.479	154.541	120.598	208.121	154.995	170.476	155.731	60.3302	0.0153444	175.145	109.594	73.0504	202.713	140.122	260.123	68.6497	0	152.967	0	17.4833	41.8588	126.392	127.904	137.471	197.557	17.4872	4.6166e-139	0.00194941	106.542	0	1.02593e-58	115.41	37.035	0	221.243	15.4935	29.1002	6.49128	38.721	0.000407036	165.668	173.422
0.047495	52.022	133.971	45.9413	4.01088e-05	12.0848	0	168.206	140.073	155.245	123.263	205.446	151.933	170.148	152.912	60.7548	0.021019	174.493	111.305	74.6856	200.903	140.746	257.758	70.0189	0	151.404	0	18.9602	41.4418	126.783	128.95	137.499	197.508	15.7258	3.52114e-138	0.00277731	105.98	0	3.85857e-58	114.657	38.0753	0	217.849	17.4086	27.2175	7.53836	37.8481	0.000276268	166.158	173.65
0.0482966	54.4739	131.982	46.2896	6.09264e-05	13.6347	0	165.81	137.559	155.842	125.636	202.593	148.859	169.695	149.88	61.1502	0.0286078	173.713	112.878	76.3071	198.991	141.268	255.349	71.3783	0	149.873	0	20.5563	40.9695	127.192	129.824	137.409	197.408	14.0513	2.66841e-137	0.00393146	105.23	0	1.44193e-57	113.864	38.8941	0	214.397	19.4484	25.2935	8.69827	36.758	0.000186311	166.475	173.747
0.0490982	56.7757	130.349	46.6771	9.19561e-05	15.285	0	163.336	134.974	156.327	127.722	199.578	145.804	169.106	146.667	61.508	0.038687	172.807	114.321	77.9217	196.978	141.683	252.903	72.7003	0	148.385	0	22.2478	40.4713	127.622	130.526	137.223	197.249	12.4746	2.00924e-136	0.00552959	104.297	0	5.3539e-57	113.052	39.476	0	210.906	21.6042	23.3551	9.97238	35.4707	0.000124841	166.615	173.722
0.0498998	58.9035	129.067	47.0904	0.0001379	17.0252	0	160.795	132.356	156.696	129.528	196.415	142.796	168.373	143.303	61.8198	0.0519822	171.779	115.641	79.5347	194.866	141.988	250.426	73.955	0	146.95	0	24.0085	39.9761	128.075	131.053	136.965	197.026	11.0039	1.50321e-135	0.00772755	103.185	0	1.97518e-56	112.238	39.81	0	207.396	23.8647	21.4271	11.3599	34.0092	8.31156e-05	166.578	173.582
0.0507014	60.8346	128.123	47.5148	0.000205475	18.842	0	158.196	129.74	156.941	131.062	193.118	139.857	167.488	139.823	62.077	0.0693991	170.635	116.844	81.1494	192.655	142.174	247.923	75.11	0	145.574	0	25.8103	39.5115	128.55	131.407	136.654	196.728	9.64445	1.11742e-134	0.01073	101.899	0	7.24022e-56	111.441	39.8897	0	203.882	26.2164	19.5324	12.8575	32.399	5.49817e-05	166.359	173.336
0.051503	62.5485	127.497	47.9352	0.000304201	20.7193	0	155.549	127.161	157.055	132.338	189.702	137.005	166.442	136.26	62.2716	0.0920583	169.381	117.94	82.7675	190.349	142.235	245.397	76.1323	0	144.262	0	27.6233	39.1022	129.039	131.586	136.309	196.349	8.3988	8.25326e-134	0.0148036	100.45	0	2.63698e-55	110.677	39.7135	0	200.38	28.6435	17.6912	14.4594	30.6674	3.6138e-05	165.958	172.99
0.0523046	64.027	127.164	48.3373	0.000447479	22.6375	0	152.861	124.649	157.029	133.368	186.179	134.253	165.228	132.647	62.3953	0.121334	168.025	118.935	84.3885	187.95	142.162	242.853	76.9889	0	143.015	0	29.4168	38.7696	129.535	131.593	135.947	195.879	7.26718	6.05678e-133	0.0202929	98.849	0	9.5427e-55	109.963	39.2848	0	196.903	31.1284	15.9212	16.1568	28.8424	2.36003e-05	165.372	172.553
0.0531062	65.2545	127.091	48.7078	0.000654025	24.575	0	150.14	122.231	156.852	134.166	182.564	131.609	163.838	129.015	62.4404	0.158894	166.575	119.838	86.0101	185.465	141.947	240.292	77.6479	0	141.831	0	31.1591	38.5309	130.025	131.43	135.579	195.312	6.24776	4.4164e-132	0.0276395	97.1095	0	3.43119e-54	109.312	38.6119	0	193.464	33.6515	14.2366	17.9377	26.9523	1.53138e-05	164.6	172.03
0.0539078	66.2178	127.244	49.0357	0.000949786	26.5075	0	147.389	119.934	156.512	134.748	178.87	129.075	162.267	125.393	62.3991	0.20675	165.041	120.656	87.6282	182.898	141.582	237.714	78.0796	0	140.705	0	32.8189	38.3982	130.495	131.1	135.217	194.64	5.33694	3.19966e-131	0.0374046	95.249	0	1.22582e-53	108.735	37.7074	0	190.071	36.1923	12.649	19.7874	25.0247	9.87315e-06	163.642	171.426
0.0547094	66.9067	127.583	49.3126	0.00137046	28.4087	0	144.613	117.776	155.998	135.128	175.11	126.651	160.508	121.808	62.2638	0.267296	163.433	121.397	89.2369	180.258	141.06	235.12	78.2575	0	139.629	0	34.3655	38.378	130.928	130.607	134.867	193.857	4.5297	2.30329e-130	0.0502955	93.2869	0	4.35131e-53	108.241	36.5883	0	186.732	38.7291	11.1668	21.688	23.0862	6.32468e-06	162.497	170.747
0.055511	67.3139	128.07	49.5328	0.00196479	30.2513	0	141.813	115.776	155.296	135.321	171.297	124.33	158.557	118.284	62.027	0.343358	161.763	122.067	90.8288	177.554	140.375	232.509	78.1591	0	138.593	0	35.7696	38.4715	131.304	129.959	134.536	192.96	3.81993	1.64741e-129	0.067196	91.2452	0	1.53469e-52	107.838	35.2749	0	183.455	41.2401	9.79569	23.6189	21.1614	4.0256e-06	161.167	169.995
0.0563126	67.4351	128.664	49.694	0.00279882	32.0071	0	138.989	113.944	154.394	135.338	167.444	122.103	156.409	114.843	61.6813	0.43824	160.04	122.675	92.3952	174.795	139.524	229.876	77.7666	0	137.584	0	37.004	38.674	131.603	129.161	134.223	191.945	3.20075	1.17075e-128	0.0892005	89.1475	0	5.37815e-52	107.528	33.7909	0	180.242	43.7033	8.53864	25.557	19.2728	2.54585e-06	159.654	169.171
0.0571142	67.269	129.325	49.797	0.00396135	33.6479	0	136.141	112.289	153.279	135.193	163.563	119.958	154.06	111.501	61.2194	0.555759	158.276	123.227	93.9261	171.994	138.505	227.22	77.0676	0	136.586	0	38.0445	38.9751	131.803	128.223	133.929	190.81	2.66475	8.26681e-128	0.117652	87.019	0	1.87264e-51	107.312	32.162	0	177.096	46.0971	7.39626	27.477	17.4404	1.59972e-06	157.962	168.274
0.0579158	66.8174	130.017	49.8453	0.00557084	35.1462	0	133.266	110.813	151.938	134.896	159.665	117.879	151.509	108.273	60.6346	0.700278	156.48	123.729	95.4108	169.162	137.317	224.534	76.0558	0	135.583	0	38.8702	39.3596	131.883	127.153	133.649	189.556	2.2043	5.7999e-127	0.154185	84.8855	0	6.47863e-51	107.186	30.4156	0	174.019	48.4011	6.36714	29.352	15.6811	9.98765e-07	156.094	167.304
0.0587174	66.0851	130.705	49.8453	0.00778409	36.4761	0	130.36	109.516	150.362	134.455	155.762	115.85	148.753	105.169	59.9202	0.876725	154.662	124.187	96.8378	166.312	135.963	221.814	74.7304	0	134.554	0	39.4642	39.8074	131.819	125.962	133.378	188.183	1.81174	4.04308e-126	0.200768	82.773	0	2.22701e-50	107.145	28.5797	0	171.01	50.5959	5.4481	31.1541	14.009	6.19573e-07	154.056	166.257
0.059519	65.0798	131.358	49.805	0.010807	37.6139	0	127.419	108.391	148.541	133.879	151.864	113.851	145.792	102.198	59.0706	1.0906	152.831	124.607	98.1951	163.459	134.448	219.055	73.0972	0	133.479	0	39.8141	40.2948	131.59	124.661	133.109	186.695	1.47954	2.80035e-125	0.259749	80.7072	0	7.60626e-50	107.178	26.6826	0	168.067	52.6636	4.63459	32.8551	12.435	3.81884e-07	151.854	165.129
0.0603206	63.8122	131.949	49.7341	0.0149077	38.5387	0	124.437	107.429	146.468	133.173	147.98	111.862	142.629	99.3631	58.081	1.34796	150.993	124.992	99.4706	160.615	132.779	216.249	71.1676	0	132.339	0	39.9126	40.7952	131.174	123.261	132.832	185.094	1.20052	1.92718e-124	0.333906	78.7121	0	2.58124e-49	107.274	24.752	0	165.187	54.5881	3.92104	34.427	10.9671	2.33873e-07	149.496	163.913
0.0611222	62.2958	132.455	49.6425	0.0204327	39.2334	0	121.407	106.616	144.139	132.342	144.118	109.863	139.264	96.6668	56.9479	1.65538	149.154	125.348	100.652	157.794	130.966	213.389	68.9586	0	131.111	0	39.7568	41.28	130.552	121.775	132.538	183.385	0.967882	1.31778e-123	0.426486	76.8103	0	8.70355e-49	107.417	22.8139	0	162.369	56.3555	3.30115	35.8431	9.61062	1.42311e-07	146.99	162.604
0.0619238	60.5466	132.86	49.5401	0.027826	39.6847	0	118.323	105.936	141.552	131.39	140.285	107.834	135.704	94.108	55.6694	2.0199	147.319	125.676	101.727	155.008	129.022	210.47	66.4924	0	129.775	0	39.3495	41.7199	129.705	120.215	132.215	181.575	0.775325	8.95306e-123	0.541244	75.0215	0	2.9159e-48	107.59	20.8929	0	159.606	57.9536	2.76825	37.0784	8.36794	8.60409e-08	144.346	161.194
0.0627255	58.5834	133.149	49.4357	0.0376517	39.8842	0	115.178	105.369	138.708	130.321	136.485	105.755	131.956	91.6838	54.2453	2.44889	145.49	125.98	102.684	152.27	126.96	207.485	63.7956	0	128.311	0	38.6978	42.0857	128.617	118.591	131.853	179.669	0.617098	6.0438e-122	0.682483	73.3626	0	9.70642e-48	107.771	19.0111	0	156.895	59.3726	2.31555	38.1106	7.23927	5.1687e-08	141.575	159.679
0.0635271	56.427	133.314	49.3363	0.0506206	39.8279	0	111.966	104.894	135.614	129.136	132.723	103.609	128.03	89.3895	52.6777	2.94998	143.667	126.261	103.511	149.59	124.794	204.426	60.8986	0	126.702	0	37.8138	42.3496	127.274	116.916	131.439	177.674	0.488017	4.05375e-121	0.855066	71.8472	0	3.21037e-47	107.94	17.188	0	154.232	60.6048	1.93643	38.9206	6.22272	3.08508e-08	138.688	158.052
0.0643287	54.1	133.351	49.2465	0.0676208	39.5169	0	108.681	104.487	132.278	127.839	128.999	101.377	123.938	87.2192	50.971	3.53083	141.849	126.518	104.198	146.978	122.542	201.288	57.8347	0	124.93	0	36.7139	42.4862	125.666	115.199	130.963	175.596	0.383463	2.70156e-120	1.06443	70.4853	0	1.05502e-46	108.073	15.4402	0	151.611	61.6442	1.62462	39.4933	5.31466	1.82962e-08	135.699	156.307
0.0651303	51.627	133.258	49.1682	0.0897516	38.9572	0	105.318	104.123	128.714	126.432	125.314	99.046	119.695	85.1662	49.1321	4.19899	140.033	126.752	104.733	144.44	120.222	198.065	54.6389	0	122.982	0	35.418	42.473	123.785	113.451	130.415	173.442	0.29938	1.78888e-119	1.31657	69.2831	0	3.44487e-46	108.148	13.7813	0	149.028	62.4873	1.37445	39.8177	4.51004	1.07812e-08	132.624	154.443
0.0659319	49.0335	133.037	49.0998	0.118362	38.1595	0	101.872	103.778	124.939	124.917	121.667	96.6029	115.321	83.223	47.1702	4.96161	138.214	126.961	105.107	141.983	117.849	194.751	51.3478	0	120.846	0	33.9493	42.2918	121.626	111.679	129.783	171.219	0.232237	1.17695e-118	1.618	68.2433	0	1.11763e-45	108.14	12.2218	0	146.479	63.1321	1.18097	39.8876	3.80272	6.31219e-09	129.477	152.456
0.0667335	46.3462	132.693	49.0366	0.155094	37.1387	0	98.3429	103.425	120.976	123.299	118.053	94.0382	110.837	81.3824	45.0972	5.82518	136.386	127.142	105.311	139.609	115.442	191.34	47.9979	0	118.514	0	32.3332	41.9286	119.188	109.89	129.058	168.933	0.178998	7.69382e-118	1.97571	67.3651	0	3.60271e-45	108.026	10.7694	0	143.959	63.5785	1.04007	39.7018	3.18579	3.67201e-09	126.277	150.348
0.0675351	43.5921	132.231	48.9705	0.201922	35.9136	0	94.7295	103.041	116.849	121.582	114.469	91.3449	106.269	79.6372	42.9272	6.79525	134.541	127.293	105.336	137.32	113.018	187.828	44.6252	0	115.981	0	30.5969	41.3744	116.473	108.088	128.231	166.591	0.13708	4.99731e-117	2.39706	66.6446	0	1.15391e-44	107.785	9.4288	0	141.465	63.8283	0.948616	39.2637	2.65185	2.12244e-09	123.043	148.12
0.0683367	40.7979	131.661	48.8902	0.261207	34.5066	0	91.0339	102.6	112.588	119.771	110.908	88.5194	101.645	77.9807	40.6763	7.87609	132.669	127.41	105.176	135.116	110.592	184.21	41.2642	0	113.243	0	28.7685	40.6255	113.488	106.278	127.294	164.196	0.104307	3.22508e-116	2.88963	66.0753	0	3.67218e-44	107.395	8.2022	0	138.993	63.8849	0.904489	38.5817	2.19327	1.21893e-09	119.795	145.778
0.0691383	37.9904	130.989	48.7821	0.335732	32.9423	0	87.2602	102.08	108.227	117.873	107.363	85.5612	96.9952	76.4068	38.3624	9.07038	130.762	127.488	104.824	132.995	108.178	180.482	37.9476	0	110.303	0	26.8762	39.6832	110.243	104.461	126.239	161.755	0.07886	2.06801e-115	3.46111	65.6485	0	1.16114e-43	106.839	7.08948	0	136.542	63.7535	0.906646	37.6687	1.80237	6.95552e-10	116.556	143.328
0.0699399	35.195	130.224	48.6302	0.428757	31.2475	0	83.415	101.46	103.801	115.895	103.828	82.4731	92.353	74.9102	36.0047	10.3789	128.807	127.523	104.274	130.952	105.789	176.64	34.705	0	107.164	0	24.9475	38.5538	106.75	102.635	125.058	159.272	0.0592396	1.31758e-114	4.11906	65.3537	0	3.648e-43	106.102	6.08846	0	134.108	63.4409	0.955137	36.5418	1.47165	3.94358e-10	113.348	140.781
0.0707415	32.4359	129.375	48.4174	0.54405	29.4501	0	79.5073	100.72	99.3477	113.846	100.293	79.261	87.7535	73.4864	33.6232	11.8	126.795	127.51	103.521	128.983	103.435	172.681	31.5632	0	103.834	0	23.009	37.2481	103.027	100.799	123.746	156.748	0.0442157	8.34081e-114	4.87069	65.1796	0	1.13877e-42	105.171	5.19529	0	131.691	62.9557	1.05111	35.2215	1.19392	2.22157e-10	110.195	138.146
0.0715431	29.7356	128.45	48.1259	0.685924	27.5782	0	75.5485	99.8416	94.9069	111.735	96.7533	75.9342	83.2326	72.1316	31.2383	13.3299	124.714	127.444	102.563	127.08	101.124	168.601	28.5452	0	100.324	0	21.0851	35.7814	99.094	98.9492	122.294	154.188	0.0327906	5.24625e-113	5.72258	65.1143	0	3.53202e-42	104.037	4.40475	0	129.289	62.3086	1.19677	33.7315	0.962394	1.24348e-10	107.121	135.437
0.0723447	27.1146	127.455	47.7383	0.859255	25.6599	0	71.552	98.8106	90.5186	109.575	93.2005	72.5049	78.8268	70.8423	28.8702	14.9616	122.552	127.32	101.397	125.238	98.8619	164.397	25.6705	0	96.6462	0	19.1984	34.1723	94.9736	97.0794	120.698	151.593	0.024162	3.27869e-112	6.6804	65.1457	0	1.08848e-41	102.696	3.71058	0	126.901	61.5121	1.39537	32.0976	0.7708	6.91558e-11	104.151	132.668
0.0731463	24.5909	126.397	47.2382	1.06949	23.7222	0	67.5335	97.6137	86.2226	107.376	89.629	68.988	74.5721	69.6157	26.5387	16.6855	120.301	127.133	100.021	123.449	96.6509	160.07	22.9545	0	92.8176	0	17.3686	32.4421	90.6916	95.183	118.952	148.963	0.0176899	2.03592e-111	7.74859	65.2623	0	3.33296e-41	101.148	3.10579	0	124.526	60.5804	1.65108	30.3473	0.613395	3.82143e-11	101.308	129.854
0.0739479	22.18	125.281	46.6111	1.32264	21.7903	0	63.5103	96.2403	82.0576	105.152	86.0346	65.4008	70.5035	68.4487	24.2622	18.4889	117.949	126.88	98.4361	121.706	94.4917	155.617	20.409	0	88.8563	0	15.6125	30.6146	86.2762	93.2518	117.051	146.299	0.0128685	1.25612e-110	8.93001	65.4535	0	1.01402e-40	99.3966	2.58293	0	122.166	59.5301	1.96893	28.5086	0.485006	2.09814e-11	98.6156	127.01
0.0747495	19.8947	124.111	45.8452	1.62524	19.8875	0	59.5011	94.6826	78.0599	102.914	82.4144	61.7628	66.6534	67.3383	22.0577	20.356	115.49	126.555	96.6434	120.002	92.3822	151.038	18.0419	0	84.7826	0	13.9441	28.7144	81.7569	91.2772	114.989	143.601	0.00930119	7.70031e-110	10.2256	65.7092	0	3.0653e-40	97.4503	2.13433	0	119.818	58.3795	2.35466	26.6097	0.381034	1.14459e-11	96.0946	124.153
0.0755511	17.7449	122.891	44.9318	1.98427	18.0346	0	55.5254	92.9351	74.2629	100.678	78.7677	58.0948	63.0517	66.2806	19.9403	22.268	112.916	126.156	94.6456	118.331	90.3176	146.336	15.8574	0	80.6185	0	12.3742	26.767	77.1651	89.2499	112.763	140.866	0.00667973	4.69025e-109	11.6343	66.0209	0	9.20681e-40	95.3222	1.75235	0	117.485	57.1487	2.81457	24.6783	0.297434	6.20407e-12	93.7638	121.297
0.0763527	15.7379	121.622	43.866	2.4071	16.2496	0	51.6034	90.9952	70.6959	98.4556	75.096	54.4192	59.7239	65.271	17.9229	24.2036	110.224	125.679	92.4474	116.687	88.2912	141.515	13.8569	0	76.3875	0	10.9107	24.7975	72.5325	87.1606	110.37	138.095	0.00476638	2.83853e-108	13.1521	66.381	0	2.7476e-39	93.0291	1.42951	0	115.166	55.8593	3.35532	22.7404	0.230689	3.34128e-12	91.6388	118.455
0.0771543	13.8782	120.307	42.6467	2.90133	14.5475	0	47.7552	88.8629	67.3832	96.2611	71.403	50.7585	56.6912	64.3038	16.0164	26.139	107.41	125.122	90.0549	115.068	86.2944	136.578	12.0383	0	72.114	0	9.55872	22.83	67.8913	85.0003	107.808	135.284	0.00337931	1.70687e-107	14.7728	66.7828	0	8.14721e-39	90.5923	1.15868	0	112.861	54.5345	3.98369	20.8205	0.177775	1.78796e-12	89.732	115.641
0.0779559	12.1677	118.946	41.2768	3.47463	12.9403	0	44.0007	86.5409	64.3436	94.1073	67.6948	47.1359	53.9693	63.3717	14.2288	28.0483	104.475	124.483	87.4758	113.469	84.3167	131.535	10.3973	0	67.8231	0	8.32061	20.8872	63.2735	82.7609	105.075	132.43	0.00238055	1.0198e-106	16.4869	67.2208	0	2.40034e-38	88.0362	0.933151	0	110.57	53.1979	4.70632	18.9406	0.136121	9.50631e-13	88.0512	112.864
0.0787575	10.606	117.541	39.7634	4.13456	11.4369	0	40.3586	84.0345	61.5899	92.0062	63.9797	43.5737	51.5682	62.4662	12.5659	29.9043	101.421	123.76	84.7199	111.889	82.3467	126.395	8.92729	0	63.5399	0	7.19648	18.9897	58.7099	80.4353	102.173	129.53	0.00166623	6.054e-106	18.2821	67.69	0	7.02661e-38	85.3884	0.746703	0	108.292	51.8737	5.52947	17.1201	0.103559	5.02199e-13	86.5999	110.133
0.0795591	9.19065	116.091	38.1173	4.88833	10.0434	0	36.8465	81.3518	59.1283	89.9692	60.2684	40.0936	49.4915	61.577	11.0311	31.6789	98.2534	122.951	81.7987	110.327	80.3719	121.171	7.61998	0	59.2897	0	6.18435	17.1559	54.2301	78.0178	99.1039	126.582	0.00115878	3.5709e-105	20.1428	68.1857	0	2.04375e-37	82.6788	0.593681	0	106.026	50.5859	6.45864	15.3755	0.078282	2.63602e-13	85.3764	107.454
0.0803607	7.91716	114.598	36.3527	5.74249	8.76324	0	33.4802	78.5033	56.9583	88.0063	56.5732	36.7159	47.7364	60.6926	9.62554	33.3439	94.9811	122.057	78.7256	108.785	78.3795	115.879	6.46563	0	55.0967	0	5.28053	15.4011	49.862	75.5049	95.8733	123.581	0.000800716	2.09277e-104	22.0508	68.7036	0	5.90637e-37	79.9387	0.468995	0	103.771	49.3574	7.49824	13.7202	0.0587955	1.37477e-13	84.3739	104.831
0.0811623	6.77963	113.062	34.4866	6.7027	7.59726	0	30.2735	75.5022	55.0728	86.1262	52.9081	33.4592	46.2934	59.7999	8.34819	34.8716	91.6153	121.076	75.516	107.261	76.357	110.538	5.45358	0	50.9847	0	4.47992	13.7383	45.6308	72.8948	92.4882	120.524	0.000549749	1.21864e-103	23.9849	69.239	0	1.69599e-36	77.2005	0.368122	0	101.524	48.2096	8.65131	12.1646	0.0438769	7.12398e-14	83.5804	102.263
0.0819639	5.77084	111.485	32.5386	7.77335	6.54423	0	27.238	72.3637	53.4581	84.3359	49.2883	30.34	45.1471	58.8852	7.19621	36.2357	88.1706	120.009	72.1868	105.76	74.292	105.169	4.57252	0	46.9758	0	3.77635	12.1772	41.5593	70.1885	88.958	117.406	0.000375025	7.0508e-103	25.9216	69.7871	0	4.83875e-36	74.4961	0.287095	0	99.2823	47.1615	9.91909	10.7164	0.032534	3.66795e-14	82.9785	99.7504
0.0827655	4.88263	109.866	30.5297	8.95729	5.60106	0	24.3827	69.1055	52.0946	82.641	45.7299	27.3723	44.2757	57.9338	6.16518	37.4119	84.6646	118.855	68.7569	104.281	72.1737	99.7973	3.81086	0	43.0907	0	3.16289	10.7249	37.6672	67.3891	85.295	114.225	0.000254194	4.05332e-102	27.8352	70.3423	0	1.37168e-35	71.8566	0.222468	0	97.0418	46.2292	11.3008	9.3801	0.0239689	1.87644e-14	82.5461	97.2875
0.0835671	4.10617	108.21	28.4821	10.2554	4.76311	0	21.7141	65.7469	50.9571	81.0449	42.2491	24.5677	43.6521	56.9312	5.24933	38.379	81.1176	117.615	65.2464	102.827	69.9923	94.4501	3.15701	0	39.3479	0	2.63212	9.3857	33.9709	64.5027	81.5139	110.978	0.00017119	2.31522e-101	29.6986	70.8984	0	3.86351e-35	69.3112	0.171285	0	94.7977	45.425	12.7931	8.15785	0.0175456	9.53793e-15	82.2566	94.8682
0.0843687	3.43221	106.518	26.4181	11.6665	4.02458	0	19.2362	62.3092	50.0161	79.5497	38.8623	21.9349	43.2445	55.8629	4.44189	39.1189	77.5525	116.29	61.6767	101.4	67.7401	89.1569	2.59959	0	35.7638	0	2.17638	8.16137	30.4836	61.5376	77.6317	107.662	0.000114552	1.31397e-100	31.4838	71.4486	0	1.08124e-34	66.886	0.131033	0	92.5447	44.7572	14.3901	7.04942	0.0127614	4.81708e-15	82.0795	92.4838
0.0851703	2.85138	104.792	24.3599	13.1867	3.37878	0	16.9502	58.8146	49.2381	78.1555	35.5851	19.4802	43.0172	54.7158	3.73531	39.6176	73.9947	114.882	58.0703	99.9993	65.4114	83.949	2.12766	0	32.3525	0	1.78803	7.05147	27.215	58.505	73.6677	104.274	7.61614e-05	7.40942e-100	33.1625	71.985	0	3.00656e-34	64.6038	0.0995985	0	90.2766	44.2293	16.0832	6.05257	0.00922222	2.41725e-15	81.9809	90.1242
0.0859719	2.35433	103.038	22.3284	14.8096	2.81844	0	14.8553	55.2864	48.5872	76.8607	32.432	17.207	42.9316	53.4778	3.12155	39.8657	70.4714	113.393	54.4501	98.6251	63.0033	78.8593	1.73084	0	29.1254	0	1.45957	6.05363	24.1713	55.4178	69.6434	100.815	5.03127e-05	4.1514e-99	34.707	72.4993	0	8.30668e-34	62.4828	0.0752199	0	87.9866	43.8401	17.8606	5.16341	0.00662191	1.20523e-15	81.9249	87.778
0.0867735	1.93197	101.259	20.3433	16.5256	2.33596	0	12.948	51.7486	48.0259	75.6623	29.4165	15.116	42.9474	52.1393	2.59234	39.8585	67.0111	111.825	50.8394	97.2758	60.5154	73.9212	1.39948	0	26.0913	0	1.18381	5.1638	21.3557	52.2916	65.5815	97.2842	3.30239e-05	2.31107e-98	36.0908	72.9827	0	2.28031e-33	60.5364	0.0564446	0	85.6677	43.5832	19.7075	4.37665	0.00472433	5.97073e-16	81.874	85.433
0.0875752	1.57561	99.4596	18.4223	18.3224	1.92368	0	11.223	48.2249	47.5164	74.556	26.55	13.2058	43.0233	50.6929	2.13937	39.5959	63.6431	110.182	47.2614	95.9484	57.9502	69.1683	1.12466	0	23.2563	0	0.954004	4.37662	18.7681	49.1431	61.5063	93.6831	2.15372e-05	1.27833e-97	37.2894	73.4259	0	6.21972e-33	58.7726	0.0420844	0	83.3126	43.4475	21.6062	3.68601	0.00334894	2.93896e-16	81.7903	83.0767
0.0883768	1.27702	97.6458	16.5806	20.1844	1.57402	0	9.67341	44.739	47.0217	73.5362	23.8422	11.4725	43.1186	49.1341	1.75447	39.0832	60.3971	108.469	43.7384	94.6383	55.3128	64.6333	0.898278	0	20.6237	0	0.763884	3.68573	16.4056	45.9905	57.4426	90.0149	1.3956e-05	7.02555e-97	38.281	73.8198	0	1.68561e-32	57.1938	0.0311767	0	80.9144	43.4174	23.5362	3.08448	0.00235876	1.43737e-16	81.6365	80.6967
0.0891784	1.02859	95.8231	14.8311	22.0932	1.27966	0	8.29059	41.3137	46.5069	72.5966	21.3004	9.91042	43.1943	47.4616	1.42979	38.33	57.3018	106.689	40.2922	93.3394	52.6114	60.3477	0.713071	0	18.1945	0	0.607734	3.08405	14.2628	42.853	53.4154	86.2839	8.98545e-06	3.83643e-96	39.0473	74.1552	0	4.53891e-32	55.7967	0.0229481	0	78.4664	43.4728	25.4745	2.56457	0.0016507	6.98482e-17	81.3769	78.2813
0.08998	0.823335	93.9975	13.1841	24.0276	1.03369	0	7.06486	37.9705	45.9399	71.7301	18.9299	8.51227	43.2136	45.6775	1.15789	37.3506	54.3852	104.85	36.943	92.0441	49.8566	56.3406	0.562573	0	15.9671	0	0.480407	2.56408	12.3319	39.7498	49.4495	82.4966	5.74816e-06	2.08154e-95	39.5738	74.4238	0	1.21438e-31	54.5727	0.0167832	0	75.9629	43.5903	27.3957	2.11865	0.00114779	3.37249e-17	80.9782	75.8203
0.0907816	0.654926	92.1753	11.647	25.964	0.829653	0	5.98567	34.7294	45.2926	70.9289	16.7335	7.26935	43.1436	43.7871	0.931825	36.1631	51.6727	102.957	33.7091	90.7432	47.0611	52.6383	0.441107	0	13.9377	0	0.377324	2.11814	10.6034	36.7001	45.5688	78.6609	3.65365e-06	1.12215e-94	39.8505	74.6179	0	3.22827e-31	53.508	0.0121958	0	73.3991	43.7438	29.2732	1.73904	0.00079299	1.61791e-17	80.4106	73.3046
0.0915832	0.517705	90.3626	10.2249	27.8768	0.661623	0	5.04188	31.6085	44.5412	70.185	14.7118	6.17194	42.9555	41.799	0.745245	34.789	49.1875	101.018	30.6073	89.4264	44.2398	49.2632	0.343732	0	12.1006	0	0.294462	1.73856	9.06636	33.7227	41.7959	74.7866	2.30747e-06	6.01071e-94	39.8721	74.7312	0	8.52693e-31	52.5842	0.00880556	0	70.7718	43.9051	31.079	1.41831	0.000544354	7.71201e-18	79.6484	70.7275
0.0923848	0.406671	88.5652	8.92004	29.7388	0.524245	0	4.22205	28.6235	43.6673	69.4903	12.8633	5.2096	42.6256	39.7247	0.592382	33.2528	46.9489	99.0408	27.6516	88.0821	41.4091	46.2335	0.266198	0	10.4481	0	0.228325	1.41787	7.70844	30.835	38.1516	70.8854	1.44795e-06	3.19897e-93	39.6382	74.7587	0	2.23782e-30	51.7791	0.00631702	0	68.0794	44.0452	32.7849	1.14933	0.000371282	3.6525e-18	78.6706	68.0845
0.0931864	0.317445	86.7887	7.73277	31.522	0.412731	0	3.51472	25.7879	42.6576	68.8364	11.1845	4.37147	42.1357	37.5785	0.468081	31.5809	44.9723	97.0334	24.8538	86.6981	38.5864	43.5627	0.204875	0	8.97144	0	0.175908	1.14893	6.5167	28.0532	34.6546	66.9705	9.02774e-07	1.69163e-92	39.1533	74.6973	0	5.83535e-30	51.0675	0.00450274	0	65.3224	44.1352	34.3628	0.925389	0.000251615	1.71879e-18	77.4617	65.3738
0.093988	0.246237	85.0377	6.66123	33.198	0.322856	0	2.90854	23.1124	41.5048	68.2148	9.66993	3.64647	41.4732	35.3768	0.367796	29.8009	43.2684	95.0038	22.2231	85.2616	35.7896	41.2587	0.156701	0	7.66038	0	0.134657	0.925047	5.4777	25.3916	31.321	63.0565	5.59261e-07	8.88808e-92	38.4266	74.5458	0	1.51188e-29	50.4225	0.00318897	0	62.5033	44.1472	35.7861	0.740311	0.000169425	8.03646e-19	76.0116	62.5961
0.0947896	0.189798	83.3161	5.7019	34.7393	0.250935	0	2.39256	20.605	40.2068	67.6171	8.31288	3.02361	40.6316	33.1375	0.287564	27.9411	41.8429	92.9597	19.7661	83.7598	33.037	39.3239	0.119109	0	6.50396	0	0.102419	0.740019	4.57782	22.8625	28.1642	59.1593	3.44239e-07	4.64003e-91	37.4718	74.3052	0	3.89205e-29	49.8161	0.00224406	0	59.6271	44.0554	37.0296	0.588455	0.000113352	3.73349e-19	74.3162	59.7551
0.0955912	0.145373	81.6267	4.84981	36.1193	0.193786	0	1.95632	18.2712	38.7668	67.0345	7.10517	2.49214	39.6101	30.88	0.223978	26.0296	40.6959	90.9084	17.4865	82.1803	30.3461	37.7548	0.0899712	0	5.49062	0	0.0774003	0.588209	3.8036	20.4758	25.1947	55.2959	2.1053e-07	2.40682e-90	36.3067	73.9786	0	9.95517e-29	49.2206	0.00156901	0	56.7007	43.8369	38.0709	0.464753	7.5351e-05	1.72336e-19	72.3771	56.8574
0.0963928	0.110643	79.9707	4.09888	37.3135	0.148694	0	1.58999	16.1138	37.193	66.4583	6.03767	2.04174	38.4131	28.6238	0.174153	24.0935	39.8221	88.8561	15.3859	80.5113	27.7337	36.5419	0.0675377	0	4.60849	0	0.0581184	0.464549	3.14187	18.2392	22.42	51.4837	1.27932e-07	1.24044e-89	34.9525	73.5715	0	2.53004e-28	48.6095	0.00109	0	53.7335	43.4726	38.8908	0.364704	4.9769e-05	7.90397e-20	70.2013	53.912
0.0971944	0.0836774	78.348	3.44222	38.3004	0.113363	0	1.28444	14.1329	35.4979	65.8792	5.10053	1.66263	37.0505	26.3884	0.135685	22.1586	39.2107	86.808	13.4632	78.7421	25.2152	35.6698	0.0503811	0	3.84566	0	0.0433604	0.364536	2.58003	16.1577	19.8447	47.7404	7.72417e-08	6.35208e-89	33.4333	73.0916	0	6.38876e-28	47.9589	0.000752384	0	50.737	42.9473	39.4738	0.284359	3.26616e-05	3.60184e-20	67.8015	50.9304
0.097996	0.0628833	76.7568	2.87237	39.0615	0.0858738	0	1.0313	12.3266	33.6976	65.2879	4.28344	1.34569	35.5362	24.1929	0.10661	20.2486	38.8453	84.7676	11.7153	76.8638	22.8045	35.1176	0.0373476	0	3.19034	0	0.0321428	0.284224	2.10616	14.2343	17.4705	44.0836	4.63377e-08	3.23196e-88	31.7753	72.5487	0	1.60293e-27	47.2481	0.000516013	0	47.7242	42.251	39.809	0.220295	2.12974e-05	1.63085e-20	65.195	47.9264
0.0987976	0.0469573	75.1934	2.38159	39.5826	0.0646337	0	0.823002	10.6907	31.8109	64.6744	3.57589	1.08254	33.8881	22.0549	0.0853715	18.3847	38.7049	82.7369	10.1369	74.8691	20.5133	34.859	0.0275125	0	2.63111	0	0.0236746	0.220186	1.70912	12.4692	15.2964	40.5304	2.76202e-08	1.6339e-87	30.0061	71.9545	0	3.99597e-27	46.4604	0.000351634	0	44.7101	41.3784	39.8899	0.169571	1.37982e-05	7.33687e-21	62.4034	44.9154
0.0995992	0.0348428	73.6525	1.96208	39.8537	0.0483356	0	0.652754	9.21918	29.8588	64.0285	2.96737	0.865516	32.127	19.9906	0.0707826	16.5854	38.7635	80.716	8.72143	72.7531	18.3515	34.8628	0.0201402	0	2.15705	0	0.0173257	0.169484	1.37866	10.8608	13.3189	37.0968	1.63579e-08	8.2072e-87	28.1539	71.3225	0	9.8978e-27	45.584	0.000238084	0	41.7105	40.3292	39.7149	0.12969	8.88241e-06	3.27958e-21	59.4519	41.9139
0.100401	0.0256902	72.1271	1.60616	39.8697	0.0359157	0	0.514544	7.90465	27.8638	63.3395	2.44761	0.687756	30.276	18.0142	0.0620015	14.8664	38.9918	78.7032	7.46054	70.5135	16.3263	35.0939	0.0146508	0	1.75787	0	0.0125982	0.129621	1.10544	9.40555	11.5324	33.7978	9.62584e-09	4.09613e-86	26.2468	70.6674	0	2.43593e-26	44.6123	0.000160169	0	38.7421	39.1081	39.2874	0.0985532	5.6813e-06	1.45658e-21	56.3685	38.9395
0.101202	0.0188226	70.6088	1.30641	39.6302	0.0265162	0	0.403099	6.73837	25.8484	62.5963	2.0067	0.54314	28.3592	16.1378	0.0585092	13.2403	39.3572	76.6951	6.34504	68.1505	14.4428	35.5136	0.0105906	0	1.42397	0	0.00910196	0.0984997	0.881028	8.09797	9.92933	30.6465	5.62806e-09	2.03124e-85	24.3122	70.0048	0	5.95663e-26	43.544	0.000107062	0	35.8219	37.7244	38.6157	0.0744123	3.61055e-06	6.42777e-22	53.1834	36.01
0.102004	0.0137049	69.0877	1.05582	39.1398	0.0194512	0	0.313841	5.71069	23.8351	61.7879	1.63522	0.426285	26.4016	14.3708	0.0600956	11.7164	39.8253	74.6864	5.36487	65.6672	12.7037	36.0807	0.0076074	0	1.14655	0	0.00653388	0.0743708	0.697937	6.93136	8.5005	27.6544	3.26955e-09	1.00083e-84	22.376	69.351	0	1.44726e-25	42.3836	7.11057e-05	0	32.9666	36.1915	37.7122	0.055825	2.27986e-06	2.81835e-22	49.928	33.143
0.102806	0.0099179	67.5533	0.847843	38.408	0.0141772	0	0.242834	4.81133	21.8455	60.9031	1.32439	0.332499	24.4278	12.7205	0.0668544	10.3016	40.3605	72.6706	4.50948	63.0697	11.1096	36.7524	0.0054301	0	0.91759	0	0.00466033	0.055793	0.549544	5.89782	7.2356	24.8307	1.88724e-09	4.89965e-84	20.462	68.722	0	3.49381e-25	41.1407	4.69225e-05	0	30.1924	34.5267	36.5941	0.0416123	1.43039e-06	1.22784e-22	46.6341	30.3554
0.103607	0.00713585	65.9942	0.676483	37.4484	0.0102671	0	0.186725	4.02965	19.8995	59.9313	1.06607	0.257737	22.4612	11.1916	0.0791846	8.99955	40.9275	70.6402	3.76807	60.3669	9.6589	37.4851	0.00385151	0	0.729886	0	0.00330272	0.0415878	0.43007	4.98857	6.12338	22.1824	1.08237e-09	2.38331e-83	18.5919	68.1333	0	8.38037e-25	39.8299	3.07658e-05	0	27.5145	32.7498	35.2816	0.0308194	8.91676e-07	5.31489e-23	43.333	27.6631
0.104409	0.00510797	64.3994	0.536307	36.2789	0.00738772	0	0.142687	3.3549	18.0151	58.8625	0.85287	0.198543	20.5241	9.78647	0.0978012	7.81174	41.4919	68.5867	3.12982	57.5702	8.34828	38.2357	0.0027146	0	0.577036	0	0.00232561	0.0308008	0.334517	4.19426	5.152	19.7143	6.16784e-10	1.15188e-82	16.7846	67.5997	0	1.99727e-24	38.4702	2.0043e-05	0	24.9467	30.883	33.7983	0.0226796	5.52294e-07	2.2859e-23	40.0554	25.0804
0.10521	0.003643	62.758	0.422458	34.9208	0.00528182	0	0.108356	2.77642	16.208	57.6878	0.678098	0.151991	18.6365	8.50531	0.123753	6.73727	42.0218	66.5018	2.58412	54.6938	7.17272	38.9624	0.00190119	0	0.4534	0	0.00162708	0.0226657	0.258602	3.50521	4.30935	17.4288	3.49221e-10	5.53147e-82	15.0558	67.1342	0	4.72953e-24	37.0845	1.29738e-05	0	22.5009	28.95	32.1701	0.0165827	3.39894e-07	9.76855e-24	36.8298	22.6199
0.106012	0.00259671	61.0604	0.330649	33.3982	0.00375203	0	0.0817703	2.28388	14.4912	56.3998	0.535807	0.115627	16.8159	7.34632	0.158446	5.77337	42.4884	64.3774	2.12074	51.7539	6.12588	39.6254	0.0013231	0	0.354065	0	0.00113108	0.0165723	0.198688	2.91165	3.58331	15.326	1.96461e-10	2.63927e-81	13.4186	66.7477	0	1.11278e-23	35.6983	8.34416e-06	0	20.1873	26.9749	30.4241	0.0120472	2.07838e-07	4.14775e-24	33.6827	20.2919
0.106814	0.00186182	59.2983	0.257137	31.7375	0.00264825	0	0.0613214	1.86736	12.875	54.9929	0.42075	0.0874135	15.0773	6.30599	0.203674	4.91569	42.8669	62.2061	1.72992	48.7685	5.20037	40.1886	0.000914961	0	0.274787	0	0.000781242	0.0120395	0.151715	2.40389	2.96195	13.4039	1.09815e-10	1.25123e-80	11.8829	66.4491	0	2.60142e-23	34.3392	5.3322e-06	0	18.0138	24.982	28.5886	0.00869614	1.26275e-07	1.74986e-24	30.638	18.1048
0.107615	0.00136014	57.4655	0.198689	29.9661	0.00185721	0	0.045698	1.51754	11.3672	53.4637	0.328348	0.0656713	13.4329	5.37936	0.261655	4.15861	43.1376	59.982	1.40256	45.7571	4.38797	40.6195	0.000628715	0	0.211941	0	0.000536152	0.00869044	0.115133	1.97256	2.43377	11.6584	6.09898e-11	5.89387e-80	10.4555	66.2442	0	6.04257e-23	33.0359	3.38563e-06	0	15.986	22.9946	26.6918	0.006237	7.6229e-08	7.33507e-25	27.7163	16.0644
0.108417	0.00103654	55.5584	0.152543	28.1124	0.00129411	0	0.0338412	1.22573	9.97265	51.8113	0.254644	0.0490291	11.892	4.56032	0.335065	3.4956	43.2863	57.7007	1.13021	42.74	3.67997	40.8904	0.000429283	0	0.162454	0	0.000365594	0.00623283	0.0868314	1.60871	1.98782	10.0838	3.36559e-11	2.7585e-79	9.14064	66.1361	0	1.39457e-22	31.8167	2.1359e-06	0	14.1074	21.0347	24.7612	0.00444462	4.57232e-08	3.05502e-25	24.935	14.1743
0.109218	0.000854521	53.5762	0.116366	26.2045	0.000895965	0	0.0249032	0.983979	8.69386	50.0375	0.196257	0.0363773	10.4608	3.84189	0.427074	2.91948	43.3045	55.3602	0.905176	39.738	3.06733	40.979	0.000291253	0	0.123748	0	0.000247696	0.00444158	0.0650809	1.30389	1.61383	8.67277	1.84534e-11	1.28279e-78	7.93996	66.1248	0	3.19794e-22	30.7092	1.33886e-06	0	12.3793	19.1223	22.8231	0.00314704	2.72507e-08	1.26425e-25	22.308	12.4358
0.11002	0.000793124	51.5211	0.0882	24.2696	0.00061634	0	0.0182105	0.785059	7.53102	48.1469	0.150319	0.026825	9.14338	3.21646	0.541384	2.42269	43.19	52.9608	0.720492	36.7719	2.54098	40.8682	0.000196352	0	0.0936768	0	0.000166744	0.00314485	0.0484758	1.0503	1.30229	7.41675	1.00531e-11	5.92713e-78	6.85282	66.207	0	7.28633e-22	29.7387	8.33863e-07	0	10.8008	17.2752	20.902	0.00221401	1.61388e-08	5.19832e-26	19.846	10.8481
0.110822	0.000845195	49.399	0.0664236	22.3336	0.000421269	0	0.0132325	0.622493	6.48229	46.147	0.114426	0.0196636	7.94092	2.67612	0.682252	1.99756	42.9465	50.5052	0.569956	33.8618	2.09198	40.5473	0.000131532	0	0.0704698	0	0.000111529	0.00221244	0.0358828	0.840796	1.04453	6.30619	5.44166e-12	2.7211e-77	5.87664	66.3763	0	1.64952e-21	28.9277	5.16019e-07	0	9.36909	15.5088	19.0199	0.00154763	9.49979e-09	2.12374e-26	17.5559	9.40835
0.111623	0.00101674	47.2187	0.0497035	20.4203	0.000286093	0	0.00955454	0.490541	5.54414	44.048	0.0865756	0.0143343	6.85262	2.21283	0.854511	1.63648	42.5837	47.9988	0.448084	31.0268	1.71165	40.0112	8.75513e-05	0	0.0526803	0	7.41203e-05	0.00154651	0.0263956	0.668897	0.832697	5.33084	2.92666e-12	1.24124e-76	5.00724	66.6235	0	3.71034e-21	28.295	3.17282e-07	0	8.07974	13.8353	17.1965	0.00107488	5.5617e-09	8.62082e-27	15.4418	8.11204
0.112425	0.00132744	44.9927	0.0369541	18.5514	0.000193048	0	0.0068553	0.384165	4.71157	41.8628	0.0651222	0.0104002	5.87572	1.81864	1.06357	1.33208	42.1168	45.4497	0.350089	28.2845	1.39178	39.2604	5.79061e-05	0	0.0391347	0	4.89435e-05	0.0010741	0.0192955	0.528828	0.659774	4.48001	1.56395e-12	5.62566e-76	4.23914	66.9365	0	8.29241e-21	27.855	1.93836e-07	0	6.9268	12.2646	15.4483	0.000741766	3.24559e-09	3.47701e-27	13.5044	6.95314
0.113226	0.0018123	42.7365	0.0272991	16.7456	0.000129429	0	0.00488751	0.298988	3.97851	39.6063	0.0487217	0.00752367	5.00591	1.48587	1.31542	1.07736	41.5655	42.868	0.271825	25.6509	1.12463	38.3014	3.80553e-05	0	0.0288895	0	3.21117e-05	0.000741212	0.0140171	0.41548	0.519562	3.7428	8.30395e-13	2.53339e-75	3.56587	67.301	0	1.84144e-20	27.617	1.17662e-07	0	5.90313	10.8033	13.7889	0.000508606	1.90065e-09	1.39339e-27	11.7421	5.92442
0.114028	0.00252457	40.4684	0.0200375	15.0188	8.62201e-05	0	0.0034625	0.231247	3.33809	37.2956	0.0362887	0.00544639	4.23761	1.20721	1.61655	0.865765	40.9537	40.2664	0.209743	23.1396	0.90309	37.1452	2.48506e-05	0	0.0211923	0	2.09334e-05	0.00050822	0.0101188	0.324383	0.406636	3.10837	4.38081e-13	1.13355e-74	2.98033	67.7004	0	4.06295e-20	27.5853	7.09658e-08	0	5.00066	9.45589	12.229	0.000346502	1.1397e-09	5.54814e-28	10.1505	5.01774
0.11483	0.00354	38.209	0.0146133	13.3837	5.70682e-05	0	0.00243743	0.177738	2.78288	34.9491	0.0269567	0.00397408	3.56429	0.975881	1.97394	0.691271	40.3084	37.6587	0.160829	20.762	0.720649	35.8076	1.61244e-05	0	0.015448	0	1.35589e-05	0.000346234	0.00725886	0.251673	0.316296	2.56607	2.29633e-13	5.03948e-74	2.47497	68.1167	0	8.90711e-20	27.7582	4.25288e-08	0	4.21066	8.22395	10.776	0.000234552	7.38886e-10	2.19499e-28	8.72354	4.22425
0.115631	0.00496267	35.9812	0.0105892	11.8503	3.75309e-05	0	0.00170495	0.135757	2.3052	32.5861	0.0200425	0.00296377	2.97879	0.785657	2.39494	0.548411	39.6586	35.0606	0.122551	18.5272	0.571458	34.3081	1.03958e-05	0	0.0111897	0	8.72612e-06	0.000234368	0.00517454	0.194034	0.244508	2.10567	1.19598e-13	2.22609e-73	2.04215	68.5307	0	1.94017e-19	28.1289	2.53257e-08	0	3.52399	7.10702	9.4349	0.000157755	5.7816e-10	8.62834e-29	7.45319	3.53472
0.116433	0.00693263	33.8091	0.00762413	10.4253	2.45241e-05	0	0.00118503	0.103042	1.89731	30.2264	0.0150165	0.00231408	2.47354	0.630959	2.88714	0.432288	39.0343	32.488	0.0927985	16.4416	0.450304	32.6692	6.65977e-06	0	0.00805403	0	5.5799e-06	0.000157629	0.00366553	0.148654	0.187844	1.71745	6.18901e-14	9.77031e-73	1.67422	68.9224	0	4.19908e-19	28.6848	1.49886e-08	0	2.93136	6.10268	8.20776	0.000105423	6.08835e-10	3.37001e-29	6.3303	2.93976
0.117234	0.00963556	31.7175	0.00545413	9.113	1.59224e-05	0	0.000818422	0.0777199	1.55162	27.8896	0.0114779	0.00195808	2.04085	0.506865	3.45822	0.338571	38.4652	29.9574	0.069828	14.5091	0.352601	30.9156	4.2392e-06	0	0.00576043	0	3.5452e-06	0.000105337	0.00258023	0.11317	0.143417	1.39231	3.18221e-14	4.26072e-72	1.36379	69.2718	0	9.02977e-19	29.408	8.82107e-09	0	2.42347	5.20688	7.0945	6.99996e-05	8.40233e-10	1.30781e-29	5.34474	2.43
0.118036	0.0133149	29.7315	0.00387677	7.91483	1.02714e-05	0	0.000561641	0.0582522	1.26079	25.5946	0.00913439	0.00185834	1.67307	0.409139	4.11573	0.263473	37.9801	27.4851	0.0522131	12.7312	0.274355	29.0734	2.68122e-06	0	0.00409392	0	2.23802e-06	6.99419e-05	0.00180482	0.0856121	0.108817	1.12185	1.62572e-14	1.84615e-71	1.10381	69.5588	0	1.92934e-18	30.2761	5.17104e-09	0	1.99127	4.41423	6.09295	4.61813e-05	1.34225e-09	5.04274e-30	4.48578	1.99631
0.118838	0.0182867	27.8758	0.00273795	6.83016	6.58359e-06	0	0.000382975	0.0433861	1.01793	23.3592	0.00778725	0.0020041	1.36279	0.334222	4.86689	0.203719	37.6051	25.0866	0.0387959	11.1072	0.212124	27.1694	1.68501e-06	0	0.00289111	0	1.40377e-06	4.61426e-05	0.00125448	0.0643557	0.0820511	0.898401	8.25223e-15	7.94807e-71	0.887659	69.7642	0	4.09591e-18	31.2622	3.03541e-09	0	1.62606	3.71836	5.19928	3.02724e-05	2.26443e-09	1.93196e-30	3.74236	1.62991
0.119639	0.0249574	26.1739	0.00192127	5.85638	4.19281e-06	0	0.000259484	0.0321102	0.81659	21.1997	0.00732019	0.00241039	1.10295	0.27924	5.71829	0.156508	37.3638	22.7762	0.0286448	9.63443	0.162972	25.2301	1.05219e-06	0	0.00202875	0	8.74861e-07	3.02466e-05	0.000866445	0.048071	0.0614827	0.715042	4.16204e-15	3.39989e-70	0.709266	69.87	0	8.63975e-18	32.3361	1.81258e-09	0	1.31961	3.11219	4.40827	1.97168e-05	3.87624e-09	7.35427e-31	3.10342	1.32254
0.120441	0.0338455	24.6477	0.00133956	4.98928	2.65312e-06	0	0.000174694	0.0236149	0.650882	19.1306	0.00769305	0.00311914	0.886933	0.241986	6.6756	0.119468	37.2752	20.5668	0.0210163	8.3082	0.124416	23.281	6.52845e-07	0	0.00141458	0	5.4174e-07	1.96998e-05	0.000594656	0.0356796	0.0457826	0.565599	2.0857e-15	1.44503e-69	0.563095	69.8593	0	1.81076e-17	33.4648	1.15025e-09	0	1.06426	2.58819	3.71366	1.27595e-05	6.63806e-09	2.78157e-31	2.55806	1.06647
0.121242	0.0456062	23.3171	0.000927997	4.22333	1.66808e-06	0	0.000116862	0.0172575	0.515481	17.1639	0.00893962	0.00420224	0.708659	0.220914	7.74325	0.0906095	37.3544	18.4693	0.0153219	7.12242	0.0943791	21.3462	4.0248e-07	0	0.000980078	0	3.33313e-07	1.27484e-05	0.000405541	0.0263145	0.0338783	0.444625	1.0385e-15	6.10238e-69	0.444185	69.7175	0	3.77078e-17	34.6134	8.53899e-10	0	0.852979	2.13866	3.10847	8.20434e-06	1.13196e-08	1.04532e-31	2.09579	0.854633
0.122044	0.0610607	22.1989	0.000638763	3.55208	1.04205e-06	0	7.76767e-05	0.0125318	0.405634	15.3096	0.0111697	0.00576656	0.562594	0.215128	8.92413	0.0682821	37.6111	16.4927	0.0110998	6.06974	0.0711397	19.4479	2.46547e-07	0	0.000674724	0	2.03762e-07	8.19704e-06	0.000274819	0.0192844	0.0249122	0.34736	5.13771e-16	2.56053e-68	0.348141	69.4317	0	7.80207e-17	35.7462	8.35365e-10	0	0.679372	1.7559	2.58523	5.24157e-06	1.91926e-08	3.90319e-32	1.70664	0.680602
0.122846	0.0812292	21.307	0.00043686	2.96837	6.46794e-07	0	5.13019e-05	0.00904255	0.317152	13.5751	0.0145754	0.00796141	0.443774	0.224376	10.2192	0.0511268	38.0501	14.6439	0.0079902	5.1418	0.053282	17.6057	1.50063e-07	0	0.000461553	0	1.23766e-07	5.23684e-06	0.000185054	0.0140427	0.0182041	0.269686	2.52547e-16	1.06751e-67	0.271116	68.9917	0	1.60398e-16	36.8276	1.0891e-09	0	0.537712	1.43243	2.1363	3.32727e-06	3.23401e-08	1.4481e-32	1.38128	0.538619
0.123647	0.107368	20.6517	0.000296862	2.4647	3.98892e-07	0	3.36666e-05	0.00648348	0.246383	11.9656	0.0194422	0.0109882	0.347808	0.24905	11.6273	0.0380365	38.6707	12.9273	0.00571531	4.32961	0.0396533	15.8364	9.07538e-08	0	0.000313723	0	7.4695e-08	3.32423e-06	0.000123819	0.0101608	0.0132187	0.208077	1.23346e-16	4.42202e-67	0.209781	68.39	0	3.27639e-16	37.8231	1.6907e-09	0	0.42292	1.16107	1.75402	2.09858e-06	5.41487e-08	5.33809e-33	1.11113	0.423585
0.124449	0.141008	20.2396	0.000200436	2.03338	2.44429e-07	0	2.19526e-05	0.00461916	0.19018	10.4835	0.0261642	0.0151133	0.270849	0.290183	13.1447	0.0281165	39.4673	11.3453	0.00406217	3.62372	0.0293229	14.154	5.45349e-08	0	0.000211884	0	4.47909e-08	2.09663e-06	8.2322e-05	0.00730524	0.00953825	0.15954	5.98572e-17	1.82004e-66	0.161282	67.622	0	6.64972e-16	38.7002	2.81723e-09	0	0.330544	0.935095	1.43092	1.31513e-06	9.00853e-08	1.95517e-33	0.888339	0.331028
0.125251	0.184003	20.0731	0.000134464	1.6668	1.4882e-07	0	1.42231e-05	0.00327004	0.145857	9.12953	0.0352643	0.020683	0.209567	0.349459	14.7649	0.0206506	40.4295	9.89823	0.00286887	3.01452	0.0215457	12.5696	3.25613e-08	0	0.000142192	0	2.66869e-08	1.3139e-06	5.43849e-05	0.00521878	0.00683917	0.121559	2.88614e-17	7.44302e-66	0.123201	66.6861	0	1.34097e-15	39.4292	4.79422e-09	0	0.256718	0.748281	1.15986	8.1889e-07	1.48913e-07	7.11525e-34	0.705858	0.257067
0.126052	0.238569	20.1503	8.96286e-05	1.35755	9.00279e-08	0	9.15639e-06	0.00230026	0.111148	7.90203	0.04742	0.0281431	0.161113	0.42922	16.4786	0.0150699	41.5424	8.58432	0.00201325	2.49247	0.0157304	11.0912	1.93173e-08	0	9.48152e-05	0	1.57985e-08	8.18109e-07	3.57005e-05	0.0037045	0.00487295	0.09204	1.3827e-17	3.02431e-65	0.0935087	65.5843	0	2.68686e-15	39.9842	8.18043e-09	0	0.198123	0.594956	0.934125	5.06629e-07	2.4458e-07	2.5728e-34	0.557409	0.198374
0.126854	0.307337	20.4653	5.93604e-05	1.0986	5.41132e-08	0	5.85696e-06	0.00160779	0.0841565	6.79769	0.0634935	0.0380609	0.123068	0.532472	18.2734	0.010927	42.7876	7.40014	0.00140383	2.04821	0.0114115	9.72417	1.1387e-08	0	6.28208e-05	0	9.29269e-09	5.06139e-07	2.32864e-05	0.00261285	0.00345009	0.0692517	6.58185e-18	1.221e-64	0.0705179	64.3218	0	5.3491e-15	40.3437	1.39099e-08	0	0.151937	0.47002	0.747505	3.11432e-07	3.99134e-07	9.24341e-35	0.437463	0.152115
0.127655	0.39339	21.0076	3.90621e-05	0.88335	3.23176e-08	0	3.72254e-06	0.00111664	0.0633114	5.8117	0.0845684	0.0511521	0.0934055	0.662892	20.1339	0.00787225	44.1435	6.34076	0.000972658	1.67281	0.00822562	8.47111	6.66937e-09	0	4.13572e-05	0	5.43097e-09	3.11127e-07	1.50925e-05	0.00183115	0.00242726	0.0517778	3.11298e-18	4.89791e-64	0.0528392	62.9072	0	1.0581e-14	40.4909	2.35228e-08	0	0.115781	0.368942	0.594337	1.90216e-07	6.47183e-07	3.29964e-35	0.341203	0.115907
0.128457	0.500313	21.7625	2.55402e-05	0.705723	1.91771e-08	0	2.35084e-06	0.000770597	0.0473246	4.93801	0.111991	0.0683107	0.0704381	0.824828	22.0417	0.00563516	45.5864	5.39998	0.000669628	1.35778	0.00589134	7.33231	3.88131e-09	0	2.70533e-05	0	3.15372e-09	1.90027e-07	9.71962e-06	0.00127513	0.00169686	0.0384692	1.4629e-18	1.95217e-63	0.0393389	61.3526	0	2.0796e-14	40.4144	3.95362e-08	0	0.0876696	0.287747	0.469527	1.15436e-07	1.04266e-06	1.17034e-35	0.264475	0.0877583
0.129259	0.632221	22.7115	1.65921e-05	0.560203	1.13068e-08	0	1.47512e-06	0.000528405	0.035148	4.16963	0.147417	0.0906438	0.052778	1.02329	23.9757	0.00400796	47.0908	4.57064	0.000458072	1.09527	0.00419257	6.306	2.24433e-09	0	1.75837e-05	0	1.81961e-09	1.1532e-07	6.21964e-06	0.000882283	0.00117875	0.0284012	6.83067e-19	7.73095e-63	0.0291003	59.6736	0	4.06109e-14	40.1082	6.60317e-08	0	0.0659631	0.222983	0.368551	6.96052e-08	1.66905e-06	4.12444e-36	0.203727	0.066025
0.13006	0.793791	23.832	1.071e-05	0.441841	6.62371e-09	0	9.19698e-07	0.000360024	0.0259373	3.49887	0.192865	0.11951	0.0392923	1.26391	25.9124	0.00283237	48.6307	3.84488	0.000311358	0.878028	0.00296459	5.38863	1.28946e-09	0	1.13559e-05	0	1.04314e-09	6.95343e-08	3.95466e-06	0.00060657	0.000813647	0.0208357	3.16899e-19	3.04199e-62	0.0213886	57.8889	0	7.87979e-14	39.5717	1.0958e-07	0	0.0493161	0.17169	0.287438	4.17016e-08	2.65464e-06	1.4442e-36	0.155956	0.049359
0.130862	0.990267	25.098	6.86889e-06	0.346255	3.85545e-09	0	5.69745e-07	0.000243736	0.0190177	2.91767	0.25077	0.156561	0.0290651	1.55293	27.8262	0.00198878	50.1801	3.21438	0.000210285	0.699497	0.0020829	4.57524	7.36117e-10	0	7.287e-06	0	5.94176e-10	4.16586e-08	2.49849e-06	0.000414356	0.000558071	0.0151888	1.46079e-19	1.1893e-61	0.0156199	56.0202	0	1.51914e-13	38.8098	1.80687e-07	0	0.0366361	0.131349	0.222741	2.48241e-08	4.19519e-06	5.02458e-37	0.118641	0.0366656
0.131663	1.22746	26.4807	4.37716e-06	0.26961	2.22975e-09	0	3.50697e-07	0.000163958	0.0138548	2.41776	0.324046	0.203786	0.0213621	1.8971	29.6899	0.00138749	51.7135	2.67061	0.000141117	0.553792	0.00145408	3.85976	4.17541e-10	0	4.64617e-06	0	3.36277e-10	2.47982e-08	1.56846e-06	0.000281244	0.000380347	0.0110023	6.69057e-20	4.61993e-61	0.0113339	54.0918	0	2.90997e-13	37.8322	2.96028e-07	0	0.0270434	0.0998437	0.171501	1.46826e-08	6.58728e-06	1.73693e-37	0.0896913	0.0270635
0.132465	1.51173	27.9485	2.77146e-06	0.208585	1.28129e-09	0	2.14486e-07	0.000109589	0.0100289	1.99092	0.416146	0.263557	0.0156001	2.30359	31.4755	0.000961802	53.2066	2.20501	9.40966e-05	0.435697	0.00100861	3.23532	2.35323e-10	0	2.94347e-06	0	1.89099e-10	1.46671e-08	9.78343e-07	0.000189676	0.000257576	0.00791927	3.04473e-20	1.78315e-60	0.00817135	52.1302	0	5.53846e-13	36.6534	4.81889e-07	0	0.0198354	0.075409	0.131202	8.62865e-09	1.02771e-05	5.96586e-38	0.0673811	0.0198491
0.133267	1.8499	29.468	1.74354e-06	0.16034	7.3156e-10	0	1.30341e-07	7.27815e-05	0.007213	1.62911	0.531121	0.338676	0.0113193	2.7799	33.1548	0.000662445	54.6369	1.80921	6.23431e-05	0.340638	0.000695144	2.69454	1.31778e-10	0	1.85285e-06	0	1.05655e-10	8.61943e-09	6.06363e-07	0.000127104	0.000173327	0.00566401	1.37671e-20	6.83834e-60	0.00585351	50.1635	0	1.04737e-12	35.2919	7.7942e-07	0	0.0144561	0.0565894	0.0997299	5.03839e-09	1.5931e-05	2.03598e-38	0.0503033	0.0144653
0.134068	2.24922	31.0046	1.08985e-06	0.122464	4.15012e-10	0	7.87003e-08	4.80282e-05	0.00515451	1.32464	0.673684	0.432419	0.00816058	3.33364	34.7001	0.000453339	55.9837	1.47517	4.10414e-05	0.264648	0.000476038	2.22978	7.33225e-11	0	1.15888e-06	0	5.86546e-11	5.03294e-09	3.73419e-07	8.46291e-05	0.000115893	0.0040253	6.18511e-21	2.60569e-59	0.00416628	48.221	0	1.96797e-12	33.7692	1.25258e-06	0	0.0104685	0.0421946	0.0753215	2.92314e-09	2.45373e-05	6.90372e-39	0.0373181	0.0104746
0.13487	2.71722	32.5233	6.76879e-07	0.0929364	2.33927e-10	0	4.72158e-08	3.14913e-05	0.0036599	1.07027	0.849255	0.548572	0.00584564	3.97236	36.0847	0.000308252	57.2285	1.19525	2.68458e-05	0.204317	0.000323909	1.83337	4.05362e-11	0	7.20195e-07	0	3.23536e-11	2.91994e-09	2.28498e-07	5.59883e-05	7.69979e-05	0.00284253	2.76096e-21	9.86515e-59	0.00294638	46.3322	0	3.67407e-12	32.1098	2.00008e-06	0	0.00753252	0.03126	0.0565225	1.68507e-09	3.75507e-05	2.32596e-39	0.027511	0.00753662
0.135671	3.26157	33.9892	4.177e-07	0.0700764	1.31011e-10	0	2.81457e-08	2.05165e-05	0.00258202	0.859267	1.06401	0.691468	0.00416057	4.70336	37.2842	0.000208256	58.3551	0.962352	1.74481e-05	0.156746	0.000218987	1.49778	2.2267e-11	0	4.44712e-07	0	1.77318e-11	1.6832e-09	1.38927e-07	3.68036e-05	5.08312e-05	0.00199455	1.22457e-21	3.71103e-58	0.00207033	44.5262	0	6.8153e-12	30.3398	3.17322e-06	0	0.00538543	0.0230107	0.0421438	9.65148e-10	5.70979e-05	7.78629e-40	0.0201535	0.00538814
0.136473	3.88991	35.3687	2.5611e-07	0.052501	7.29034e-11	0	1.66705e-08	1.32811e-05	0.00180992	0.685493	1.32491	0.866005	0.00294227	5.53334	38.2768	0.000139797	59.3496	0.76995	1.12678e-05	0.119493	0.000147105	1.21578	1.21533e-11	0	2.72848e-07	0	9.65586e-12	9.64067e-10	8.39295e-08	2.4038e-05	3.33434e-05	0.00139064	5.39654e-22	1.38706e-57	0.00144544	42.8309	0	1.25612e-11	28.4863	5.00222e-06	0	0.00382579	0.0168299	0.0312216	5.49263e-10	8.62642e-05	2.58981e-40	0.0146708	0.00382757
0.137275	4.60957	36.63	1.56026e-07	0.0390816	4.03084e-11	0	9.8107e-09	8.54248e-06	0.00126058	0.543391	1.63971	1.07765	0.00206739	6.46817	39.0442	9.32416e-05	60.2001	0.612125	7.2301e-06	0.090518	9.81862e-05	0.980554	6.59081e-12	0	1.66333e-07	0	5.22444e-12	5.48641e-10	5.03803e-08	1.55998e-05	2.17328e-05	0.000963412	2.36296e-22	5.15114e-57	0.00100269	41.2724	0	2.30033e-11	26.5765	7.8349e-06	0	0.00270049	0.0122304	0.0229819	3.10582e-10	0.000129494	8.55886e-41	0.0106122	0.00270165
0.138076	5.42739	37.7442	9.44451e-08	0.0289059	2.21438e-11	0	5.73673e-09	5.45945e-06	0.000872344	0.428011	2.01694	1.33243	0.00144335	7.51258	39.5719	6.17916e-05	60.8968	0.483574	4.60964e-06	0.0681355	6.51157e-05	0.785774	3.55136e-12	0	1.00751e-07	0	2.80865e-12	3.10226e-10	3.00487e-08	1.0059e-05	1.4075e-05	0.000663187	1.02804e-22	1.90074e-56	0.00069111	39.8738	0	4.18558e-11	24.6374	1.21931e-05	0	0.00189402	0.008831	0.0168084	1.74494e-10	0.000193144	2.81043e-41	0.007628	0.00189477
0.138878	6.34938	38.6858	5.68028e-08	0.0212427	1.2087e-11	0	3.33304e-09	3.46681e-06	0.000599813	0.334985	2.4659	1.63689	0.00100122	8.66978	39.8498	4.06873e-05	61.4316	0.379599	2.92016e-06	0.050963	4.29075e-05	0.625653	1.90136e-12	0	6.06367e-08	0	1.50025e-12	1.74292e-10	1.78077e-08	6.44472e-06	9.05741e-06	0.000453614	4.44394e-23	6.96866e-56	0.000473299	38.6548	0	7.56713e-11	22.6944	1.8854e-05	0	0.00131991	0.00633562	0.0122145	9.74081e-11	0.000286233	9.16935e-42	0.00544831	0.00132039
0.139679	7.38041	39.4334	3.39445e-08	0.0155111	6.55534e-12	0	1.92411e-09	2.18739e-06	0.000409783	0.26051	2.99655	1.99805	0.000690074	9.94118	39.8726	2.66194e-05	61.7978	0.296091	1.83806e-06	0.037877	2.80927e-05	0.49497	1.01145e-12	0	3.62605e-08	0	7.96234e-13	9.7294e-11	1.0486e-08	4.10266e-06	5.79141e-06	0.00030829	1.9087e-23	2.53856e-55	0.000322057	37.6311	0	1.3593e-10	20.7715	2.8967e-05	0	0.000913944	0.00451625	0.00881933	5.4028e-11	0.000421471	2.97244e-42	0.00386686	0.000914252
0.140481	8.52392	39.9706	2.01548e-08	0.0112534	3.53249e-12	0	1.10365e-09	1.37132e-06	0.000278164	0.201302	3.61944	2.42326	0.000472577	11.326	39.6399	1.7304e-05	61.9902	0.229487	1.14956e-06	0.0279727	1.82753e-05	0.389076	5.34611e-13	0	2.1545e-08	0	4.19881e-13	5.3964e-11	6.13518e-09	2.59502e-06	3.67948e-06	0.000208189	8.14548e-24	9.18826e-55	0.000217741	36.8133	0	2.42611e-10	18.8902	4.42193e-05	0	0.000628801	0.00319871	0.00632709	2.9775e-11	0.000616631	9.57411e-43	0.00272707	0.000628996
0.141283	9.78154	40.2861	1.18904e-08	0.00811217	1.89137e-12	0	6.28992e-10	8.54212e-07	0.000187611	0.154559	4.34552	2.92015	0.000321557	12.8211	39.1562	1.11764e-05	62.0047	0.176736	7.14355e-07	0.020527	1.18127e-05	0.303878	2.80764e-13	0	1.27195e-08	0	2.19999e-13	2.97394e-11	3.56666e-09	1.6309e-06	2.3228e-06	0.000139693	3.45386e-24	3.30438e-54	0.00014627	36.2071	0	4.30243e-10	17.0697	6.70702e-05	0	0.000429855	0.00225104	0.00451005	1.6304e-11	0.00089638	3.06403e-43	0.00191107	0.000429978
0.142084	11.1528	40.3743	6.96989e-09	0.00581029	1.00619e-12	0	3.56181e-10	5.28696e-07	0.000125726	0.117914	5.18602	3.49638	0.000217397	14.4207	38.4306	7.1725e-06	61.8383	0.135244	4.41075e-07	0.0149676	7.58654e-06	0.235816	1.46507e-13	0	7.46117e-09	0	1.14532e-13	1.62843e-11	2.06022e-09	1.01842e-06	1.45699e-06	9.31357e-05	1.45513e-24	1.18074e-53	9.76294e-05	35.8127	0	7.58101e-10	15.3261	0.000101078	0	0.000291976	0.00157398	0.00319425	8.87046e-12	0.0012947	9.74307e-44	0.00133074	0.000292053
0.142886	12.6349	40.2351	4.05941e-09	0.00413493	5.31855e-13	0	2.00404e-10	3.25133e-07	8.37141e-05	0.0893826	6.15215	4.1595	0.000146036	16.1159	37.4768	4.57348e-06	61.4887	0.102835	2.70598e-07	0.0108444	4.84117e-06	0.181826	7.596e-14	0	4.34867e-09	0	5.92434e-14	8.85961e-12	1.18244e-09	6.31887e-07	9.0808e-07	6.16987e-05	6.0913e-25	4.19208e-53	6.47464e-05	35.6246	0	1.32724e-09	13.6727	0.000151354	0	0.000197055	0.00109352	0.00224784	4.79521e-12	0.00185804	3.07828e-44	0.000920761	0.000197103
0.143687	14.2222	39.8747	2.34915e-09	0.0029238	2.79329e-13	0	1.12036e-10	1.98669e-07	5.53839e-05	0.0673226	7.25491	4.91669	9.74704e-05	17.895	36.3127	2.89756e-06	60.9549	0.0776938	1.64949e-07	0.00780709	3.0695e-06	0.139299	3.91313e-14	0	2.51836e-09	0	3.04483e-14	4.78928e-12	6.74316e-10	3.8955e-07	5.62354e-07	4.06121e-05	2.53353e-25	1.47881e-52	4.26638e-05	35.6318	0	2.30877e-09	12.1196	0.000225185	0	0.000132142	0.000754851	0.00157171	2.5756e-12	0.00264941	9.66342e-45	0.000633047	0.000132172
0.144489	15.9065	39.3044	1.35072e-09	0.00205417	1.45763e-13	0	6.22323e-11	1.20618e-07	3.64064e-05	0.0503833	8.50469	5.77451	6.46393e-05	19.7433	34.9594	1.82401e-06	60.2364	0.0583251	9.99052e-08	0.0055847	1.93373e-06	0.106035	2.00298e-14	0	1.44907e-09	0	1.55488e-14	2.57238e-12	3.82086e-10	2.38615e-07	3.46031e-07	2.65615e-05	1.04701e-25	5.18331e-52	2.79327e-05	35.8179	0	3.99046e-09	10.6742	0.000332886	0	8.80459e-05	0.000517734	0.00109191	1.37454e-12	0.00375365	3.01413e-45	0.000432471	8.8064e-05
0.145291	17.6762	38.5412	7.7167e-10	0.00143395	7.5577e-14	0	3.43469e-11	7.27622e-08	2.37783e-05	0.0374653	9.91103	6.73854	4.25921e-05	21.6429	33.4409	1.14086e-06	59.3344	0.0435058	6.01228e-08	0.0039695	1.21042e-06	0.0801977	1.01871e-14	0	8.28467e-10	0	7.88929e-15	1.37281e-12	2.15117e-10	1.45226e-07	2.11562e-07	1.72611e-05	4.2992e-26	1.80514e-51	1.81709e-05	36.1614	0	6.85288e-09	9.34108	0.000488945	0	5.82895e-05	0.000352826	0.000753722	7.28864e-13	0.00528406	9.34121e-46	0.000293569	5.83006e-05
0.146092	19.517	37.6069	4.38032e-10	0.000994588	3.8935e-14	0	1.88352e-11	4.36127e-08	1.5431e-05	0.0276814	11.4821	7.81315	2.78851e-05	23.5734	31.7835	7.08999e-07	58.2509	0.0322447	3.59504e-08	0.00280347	7.52809e-07	0.0602675	5.1484e-15	0	4.70621e-10	0	3.97731e-15	7.27936e-13	1.20338e-10	8.78217e-08	1.28523e-07	1.11455e-05	1.75401e-26	6.24629e-51	1.17449e-05	36.6367	0	1.16932e-08	8.12212	0.000713566	0	3.83429e-05	0.000238905	0.000516946	3.84012e-13	0.00739079	2.87643e-46	0.000198013	3.83496e-05
0.146894	21.4115	36.5277	2.47053e-10	0.000685426	1.99297e-14	0	1.02627e-11	2.59736e-08	9.94984e-06	0.0203218	13.2246	9.0011	1.81394e-05	25.5116	30.0147	4.37793e-07	56.9896	0.023746	2.13589e-08	0.00196734	4.65206e-07	0.0450001	2.58626e-15	0	2.65631e-10	0	1.99228e-15	3.83518e-13	6.68871e-11	5.2768e-08	7.75779e-08	7.15071e-06	7.11027e-27	2.14755e-50	7.54275e-06	37.2141	0	1.98245e-08	7.01702	0.00103471	0	2.50607e-05	0.00016073	0.00035228	2.01026e-13	0.0102713	8.80062e-47	0.00013271	2.50647e-05
0.147695	23.3394	35.3332	1.38447e-10	0.000469339	1.01361e-14	0	5.55606e-12	1.53697e-08	6.37452e-06	0.0148235	15.143	10.3033	1.17242e-05	27.4323	28.1629	2.68597e-07	55.5557	0.0173756	1.26086e-08	0.00137178	2.85638e-07	0.0333851	1.29299e-15	0	1.4897e-10	0	9.91562e-16	2.00765e-13	3.69401e-11	3.15028e-08	4.65279e-08	4.55842e-06	2.86384e-27	7.33626e-50	4.81305e-06	37.8611	0	3.3395e-08	6.02347	0.00149077	0	1.62747e-05	0.000107443	0.000238529	1.04561e-13	0.0141829	2.67536e-47	8.83779e-05	1.62771e-05
0.148497	25.2779	34.0561	7.7088e-11	0.000319318	5.12211e-15	0	2.9887e-12	9.03667e-09	4.05778e-06	0.0107437	17.2393	11.7183	7.5293e-06	29.3087	26.256	1.63736e-07	53.9564	0.012633	7.39552e-09	0.000950403	1.7426e-07	0.0246095	6.46748e-16	0	8.30095e-11	0	4.90342e-16	1.04424e-13	2.02706e-11	1.8687e-08	2.77271e-08	2.88732e-06	1.1461e-27	2.49009e-49	3.05155e-06	38.5435	0	5.58945e-08	5.1375	0.00213409	0	1.05013e-05	7.13628e-05	0.000160473	5.40378e-14	0.0194588	8.08091e-48	5.84802e-05	1.05028e-05
0.149299	27.2022	32.7307	4.26481e-11	0.000215858	2.5718e-15	0	1.59738e-12	5.27915e-09	2.56649e-06	0.00773696	19.5128	13.2422	4.80435e-06	31.1128	24.3215	9.91732e-08	52.2006	0.00912615	4.31003e-09	0.000654263	1.0563e-07	0.0180244	3.30776e-16	0	4.59588e-11	0	2.40928e-16	5.39661e-14	1.10522e-11	1.10139e-08	1.64177e-08	1.81715e-06	4.55726e-28	8.39778e-49	1.92234e-06	39.2259	0	9.29536e-08	4.35378	0.00303546	0	6.73268e-06	4.70948e-05	0.000107269	2.77481e-14	0.0265263	2.4252e-48	3.84502e-05	6.73352e-06
0.1501	29.0854	31.3926	2.34434e-11	0.000144985	1.28303e-15	0	8.48288e-13	3.0643e-09	1.61287e-06	0.00553605	21.9595	14.8685	3.04596e-06	32.8165	22.3851	5.96836e-08	50.2995	0.00655067	2.49577e-09	0.000447523	6.36194e-08	0.0131168	1.87408e-16	0	2.52825e-11	0	1.17621e-16	2.7711e-14	5.98749e-12	6.44989e-09	9.65908e-09	1.13632e-06	1.80051e-28	2.81399e-48	1.20323e-06	39.8729	0	1.53594e-07	3.66599	0.00428989	0	4.28887e-06	3.08805e-05	7.12451e-05	1.41572e-14	0.0359292	7.23178e-49	2.51196e-05	4.28937e-06
0.150902	30.8998	30.0773	1.28042e-11	9.6758e-05	6.35978e-16	0	4.476e-13	1.7673e-09	1.00709e-06	0.00393588	24.5723	16.5876	1.91877e-06	34.3918	20.471	3.56882e-08	48.2661	0.00467196	1.43595e-09	0.000304156	3.80716e-08	0.0094843	1.44046e-16	0	1.38192e-11	0	5.7055e-17	1.41381e-14	3.22295e-12	3.75296e-09	5.64643e-09	7.0603e-07	7.06799e-29	9.36897e-48	7.48304e-07	40.4503	0	2.52167e-07	3.06709	0.00602388	0	2.71463e-06	2.01189e-05	4.7016e-05	7.17684e-15	0.0483533	2.14265e-49	1.63061e-05	2.71491e-06
0.151703	32.6171	28.8198	6.94852e-12	6.41594e-05	3.13227e-16	0	2.34664e-13	1.01274e-09	6.24807e-07	0.00278033	27.3399	18.387	1.20096e-06	35.8118	18.6007	2.12033e-08	46.1155	0.00331075	8.20891e-10	0.000205397	2.26372e-08	0.00681384	1.78553e-16	0	7.50509e-12	0	2.74986e-17	7.16705e-15	1.72375e-12	2.16973e-09	3.27964e-09	4.35874e-07	2.7568e-29	3.09934e-47	4.62398e-07	40.9262	0	4.11353e-07	2.5496	0.00840458	0	1.70722e-06	1.30237e-05	3.0828e-05	3.61491e-15	0.064657	6.30765e-50	1.05174e-05	1.70738e-06
0.152505	34.2093	27.6529	3.74664e-12	4.2271e-05	1.5328e-16	0	1.2224e-13	5.76635e-10	3.85153e-07	0.00195147	30.2477	20.251	7.46874e-07	37.0516	16.793	1.25168e-08	43.8647	0.00233114	4.66276e-10	0.000137819	1.33738e-08	0.00486393	3.08616e-16	0	4.04985e-12	0	1.31685e-17	3.60993e-15	9.16026e-13	1.24638e-09	1.89275e-09	2.67369e-07	1.06838e-29	1.01872e-46	2.83898e-07	41.2713	0	6.66729e-07	2.10584	0.011651	0	1.06679e-06	8.37668e-06	2.00842e-05	1.80914e-15	0.085904	1.84498e-50	6.74047e-06	1.06688e-06
0.153307	35.6494	26.6074	2.00725e-12	2.76716e-05	7.4528e-17	0	6.32691e-14	3.26222e-10	2.35902e-07	0.00136094	33.2769	22.1611	4.61502e-07	38.0888	15.0638	7.3416e-09	41.5321	0.00163088	2.63155e-10	9.1884e-05	7.85045e-09	0.00344979	6.00284e-16	0	2.17137e-12	0	6.26574e-18	1.80662e-15	4.83675e-13	7.1138e-10	1.08536e-09	1.62958e-07	4.1139e-30	3.327e-46	1.73189e-07	41.4604	0	1.07373e-06	1.72818	0.0160481	0	6.62335e-07	5.35328e-06	1.30009e-05	8.99609e-16	0.113402	5.362e-51	4.29231e-06	6.62389e-07
0.154108	36.9122	25.7103	1.06849e-12	1.79985e-05	3.60051e-17	0	3.25372e-14	1.83373e-10	1.43561e-07	0.000943035	36.4051	24.096	2.83341e-07	38.9043	13.4262	4.27857e-09	39.1375	0.00113368	1.47567e-10	6.08675e-05	4.57874e-09	0.00243113	1.19956e-15	0	1.15674e-12	0	2.96222e-18	8.98348e-16	2.53753e-13	4.03427e-10	6.18401e-10	9.86853e-08	1.57395e-30	1.07959e-45	1.04975e-07	41.4727	0	1.71809e-06	1.40917	0.021963	0	4.08591e-07	3.39921e-06	8.3618e-06	4.44474e-16	0.148743	1.54836e-51	2.71589e-06	4.08622e-07
0.15491	37.975	24.985	5.65129e-13	1.16318e-05	1.7283e-17	0	1.66256e-14	1.02416e-10	8.68067e-08	0.000649273	39.606	26.032	1.72844e-07	39.4826	11.8899	2.47751e-09	36.7017	0.000783018	8.22205e-11	4.00633e-05	2.65342e-09	0.00170228	2.40118e-15	0	6.12283e-13	0	1.39146e-18	4.43845e-16	1.32276e-13	2.2732e-10	3.50089e-10	5.93803e-08	5.98329e-31	3.48076e-45	6.32209e-08	41.2926	0	2.73155e-06	1.14169	0.0298654	0	2.50444e-07	2.14459e-06	5.34363e-06	2.18197e-16	0.193849	4.44247e-52	1.70746e-06	2.50461e-07
0.155711	38.8181	24.4502	2.96985e-13	7.46908e-06	8.24293e-18	0	8.44084e-15	5.68348e-11	5.21529e-08	0.000444159	42.8503	27.9435	1.04763e-07	39.813	10.462	1.42541e-09	34.2457	0.000537362	4.55177e-11	2.62012e-05	1.52784e-09	0.00118431	4.78496e-15	0	3.22016e-13	0	6.49435e-19	2.17885e-16	6.85116e-14	1.27268e-10	1.96925e-10	3.55013e-08	2.25994e-31	1.11506e-44	3.78308e-08	40.9095	0	4.31501e-06	0.919052	0.040351	0	1.52525e-07	1.34438e-06	3.39299e-06	1.06429e-16	0.251015	1.26645e-52	1.06662e-06	1.52535e-07
0.156513	39.4258	24.1198	1.55071e-13	4.76537e-06	3.9062e-18	0	4.25798e-15	3.13378e-11	3.11324e-08	0.000301898	46.1053	29.8032	6.30919e-08	39.8889	9.14662	8.14848e-10	31.7909	0.00036642	2.50375e-11	1.70259e-05	8.74093e-10	0.000818668	9.47859e-15	0	1.68272e-13	0	3.01168e-19	1.06275e-16	3.5258e-14	7.07967e-11	1.10061e-10	2.10891e-08	8.48131e-32	3.54921e-44	2.24926e-08	40.3185	0	6.77273e-06	0.735093	0.054169	0	9.22964e-08	8.37348e-07	2.14062e-06	5.15797e-17	0.322957	3.58723e-53	6.62042e-07	9.23018e-08
0.157315	39.7865	24.0023	8.04521e-14	3.0209e-06	1.83923e-18	0	2.13418e-15	1.71686e-11	1.84653e-08	0.000203888	49.336	31.583	3.77526e-08	39.709	7.94539	4.6283e-10	29.358	0.000248264	1.3684e-11	1.09929e-05	4.96875e-10	0.000562289	1.86583e-14	0	8.73689e-14	0	1.38769e-19	5.15047e-17	1.80286e-14	3.91305e-11	6.11198e-11	1.24475e-08	3.16256e-32	1.12247e-43	1.32875e-08	39.5204	0	1.05622e-05	0.58419	0.072253	0	5.54929e-08	5.18204e-07	1.34185e-06	2.48376e-17	0.412856	1.00958e-53	4.08299e-07	5.54959e-08
0.158116	39.8934	24.1006	4.14718e-14	1.90276e-06	8.60454e-19	0	1.06284e-15	9.34567e-12	1.0882e-08	0.000136815	52.5056	33.2548	2.24455e-08	39.2768	6.85771	2.61202e-10	26.9669	0.000167144	7.43095e-12	7.05225e-06	2.80638e-10	0.000383726	3.64947e-14	0	4.50725e-14	0	6.35306e-20	2.48011e-17	9.15965e-15	2.14896e-11	3.37242e-11	7.29995e-09	1.17172e-32	3.52718e-43	7.79929e-09	38.5208	0	1.63665e-05	0.461291	0.095757	0	3.31513e-08	3.18644e-07	8.35753e-07	1.18836e-17	0.524399	2.82313e-54	2.50201e-07	3.31529e-08
0.158918	39.7443	24.4122	2.12411e-14	1.19081e-06	3.99971e-19	0	5.25917e-16	5.05471e-12	6.37196e-09	9.12195e-05	55.5757	34.7908	1.32593e-08	38.6004	5.88102	1.46467e-10	24.6362	0.000111828	4.00947e-12	4.49527e-06	1.57491e-10	0.000260191	7.09264e-14	0	2.31034e-14	0	2.88991e-20	1.1866e-17	4.62388e-15	1.1726e-11	1.8489e-11	4.25372e-09	4.31338e-33	1.10126e-42	4.54859e-09	37.3307	0	2.51979e-05	0.361915	0.126094	0	1.96777e-08	1.94679e-07	5.17204e-07	5.64932e-18	0.661813	7.84388e-55	1.5234e-07	1.96786e-08
0.159719	39.3422	24.9292	1.08096e-14	7.40472e-07	1.8473e-19	0	2.58568e-16	2.71639e-12	3.70719e-09	6.04297e-05	58.5077	36.1647	7.78258e-09	37.6927	5.01113	8.16041e-11	22.3829	7.43723e-05	2.14951e-12	2.84706e-06	8.78163e-11	0.000175296	1.36963e-13	0	1.17666e-14	0	1.30615e-20	5.64089e-18	2.31924e-15	6.35745e-12	1.00716e-11	2.4628e-09	1.57769e-33	3.41634e-42	2.63577e-09	35.9652	0	3.85464e-05	0.282128	0.164979	0	1.16053e-08	1.1818e-07	3.1802e-07	2.66842e-18	0.829884	2.16541e-55	9.2163e-08	1.16058e-08
0.160521	38.6947	25.6379	5.46581e-15	4.57494e-07	8.4773e-20	0	1.26311e-16	1.45044e-12	2.14302e-09	3.97762e-05	61.2631	37.3519	4.53873e-09	36.5706	4.24256	4.51746e-11	20.2218	4.9198e-05	1.14499e-12	1.79164e-06	4.86523e-11	0.000117344	2.62797e-13	0	5.95438e-15	0	5.86563e-21	2.6644e-18	1.15583e-15	3.42472e-12	5.45124e-12	1.41677e-09	5.7337e-34	1.05303e-41	1.51757e-09	34.4433	0	5.85885e-05	0.218522	0.214472	0	6.80065e-09	7.12811e-08	1.94293e-07	1.25234e-18	1.03397	5.93963e-56	5.54005e-08	6.80091e-09
0.161323	37.814	26.5202	2.74604e-15	2.80848e-07	3.86533e-20	0	6.13084e-17	7.69513e-13	1.23088e-09	2.6014e-05	63.8045	38.3311	2.62999e-09	35.2546	3.56886	2.48477e-11	18.1657	3.24231e-05	6.06002e-13	1.12025e-06	2.67819e-11	7.80478e-05	5.01019e-13	0	2.99386e-15	0	2.61724e-21	1.25044e-18	5.72343e-16	1.83306e-12	2.93159e-12	8.09808e-10	2.07041e-34	3.22502e-41	8.68159e-10	32.7871	0	8.8481e-05	0.168172	0.277027	0	3.95962e-09	4.27185e-08	1.17942e-07	5.8398e-19	1.28	1.61878e-56	3.30892e-08	3.95976e-09
0.162124	36.7168	27.553	1.37079e-15	1.71303e-07	1.75116e-20	0	2.9567e-17	4.05642e-13	7.02453e-10	1.69044e-05	66.0963	39.084	1.5142e-09	33.7683	2.98291	1.35796e-11	16.2249	2.13721e-05	3.18681e-13	6.95972e-07	1.46484e-11	5.15785e-05	9.4909e-13	0	1.49567e-15	0	1.16033e-21	5.83085e-19	2.81597e-16	9.74849e-13	1.56647e-12	4.59913e-10	7.42829e-35	9.81368e-41	4.93468e-10	31.0209	0	0.000132769	0.128595	0.355536	0	2.29069e-09	2.54371e-08	7.11362e-08	2.70572e-19	1.57442	4.38354e-57	1.96369e-08	2.29077e-09
0.162926	35.423	28.7094	6.79894e-16	1.03817e-07	7.88265e-21	0	1.41679e-17	2.12461e-13	3.98315e-10	1.09145e-05	68.1058	39.5964	8.6621e-10	32.1375	2.4772	7.37391e-12	14.4072	1.42251e-05	1.66513e-13	4.29616e-07	7.96061e-12	3.38678e-05	1.78641e-12	0	7.42421e-16	0	5.11129e-22	2.70155e-19	1.37661e-16	5.1512e-13	8.31676e-13	2.59525e-10	2.64807e-35	2.96716e-40	2.78694e-10	29.1706	0	0.000197949	0.0977012	0.453372	0	1.31671e-09	1.50497e-08	4.26306e-08	1.2456e-19	1.92416	1.17943e-57	1.15791e-08	1.31675e-09
0.163727	33.956	29.9588	3.3506e-16	6.2515e-08	3.52557e-21	0	6.74545e-18	1.10567e-13	2.24412e-10	7.0019e-06	69.8037	39.8586	4.92347e-10	30.3895	2.04404	3.97848e-12	12.7181	9.77044e-06	8.64473e-14	2.63499e-07	4.29846e-12	2.2096e-05	3.34098e-12	0	3.66163e-16	0	2.23711e-22	1.24366e-19	6.68659e-17	2.70451e-13	4.3873e-13	1.4551e-10	9.37952e-36	8.91372e-40	1.56389e-10	27.2629	0	0.000293237	0.0737542	0.574427	0	7.52008e-10	8.84704e-09	2.53841e-08	5.69749e-20	2.33652	3.15303e-58	6.78403e-09	7.52028e-10
0.164529	32.3412	31.2684	1.64064e-16	3.74031e-08	1.56673e-21	0	3.191e-18	5.71719e-14	1.25624e-10	4.46312e-06	71.1648	39.8656	2.78054e-10	28.5526	1.67583	2.13278e-12	11.1605	7.23318e-06	4.45927e-14	1.6058e-07	2.30616e-12	1.43235e-05	6.20853e-12	0	1.79435e-16	0	9.72869e-23	5.68854e-20	3.22707e-17	1.41084e-13	2.29959e-13	8.10623e-11	3.30096e-36	2.66064e-39	8.71953e-11	25.3243	0	0.000431613	0.0553201	0.723144	0	4.26742e-10	5.16746e-09	1.50179e-08	2.58939e-20	2.81909	8.37517e-59	3.94926e-09	4.26752e-10
0.165331	30.6059	32.6033	7.982e-17	2.22351e-08	6.91785e-22	0	1.49987e-18	2.9373e-14	6.98733e-11	2.82664e-06	72.1685	39.6171	1.56026e-10	26.6548	1.36514	1.13602e-12	9.73521	6.16335e-06	2.28552e-14	9.72327e-08	1.22935e-12	9.22562e-06	1.14637e-11	0	8.73678e-17	0	4.20369e-23	2.58529e-20	1.54747e-17	7.31271e-14	1.19761e-13	4.48698e-11	1.15428e-36	7.89084e-39	4.83048e-11	23.3807	0	0.000631218	0.0412277	0.904531	0	2.40612e-10	2.99893e-09	8.82814e-09	1.16929e-20	3.37953	2.21039e-59	2.28432e-09	2.40618e-10
0.166132	28.7782	33.9277	3.85852e-17	1.31335e-08	3.03498e-22	0	7.00468e-19	1.49943e-14	3.86152e-11	1.77874e-06	72.7996	39.1181	8.69907e-11	24.7238	1.10493	6.01219e-13	8.44085	6.36887e-06	1.16391e-14	5.84986e-08	6.51133e-13	5.90406e-06	2.1032e-11	0	4.22673e-17	0	1.80474e-23	1.16742e-20	7.37306e-18	3.76606e-14	6.19715e-14	2.46774e-11	4.01041e-37	2.32525e-38	2.65887e-11	21.4568	0	0.00091722	0.0305284	1.12417	0	1.34797e-10	1.72927e-09	5.15629e-09	5.2463e-21	4.02544	5.79633e-60	1.31284e-09	1.348e-10
0.166934	26.8863	35.2058	1.85327e-17	7.70785e-09	1.32297e-22	0	3.25038e-19	7.60521e-15	2.12039e-11	1.11215e-06	73.0485	38.3779	4.81902e-11	22.7859	0.888592	3.16148e-13	7.27426	7.88673e-06	5.88924e-15	3.49695e-08	3.42668e-13	3.75418e-06	3.83407e-11	0	2.03174e-17	0	7.69858e-24	5.23787e-21	3.49046e-18	1.92711e-14	3.18624e-14	1.34852e-11	1.38445e-37	6.80809e-38	1.45416e-11	19.5756	0	0.00132427	0.022461	1.38819	0	7.50328e-11	9.90766e-10	2.99237e-09	2.33881e-21	4.76409	1.51024e-60	7.49686e-10	7.50342e-11
0.167735	24.9579	36.4025	8.84437e-18	4.49463e-09	5.72999e-23	0	1.49861e-19	3.83272e-15	1.15686e-11	6.90916e-07	72.9113	37.4106	2.65249e-11	20.8653	0.710033	1.6518e-13	6.23073	1.09885e-05	2.96081e-15	2.07703e-08	1.79179e-13	2.37186e-06	6.94483e-11	0	9.70376e-18	0	3.26298e-24	2.33502e-21	1.64183e-18	9.79794e-15	1.62771e-14	7.32189e-12	4.74869e-38	1.98057e-37	7.902e-12	17.7576	0	0.00189972	0.0164196	1.70324	0	4.14985e-11	5.64011e-10	1.72545e-09	1.03597e-21	5.60217	3.90976e-61	4.25363e-10	4.14992e-11
0.168537	23.0194	37.4845	4.19376e-18	2.60414e-09	2.46585e-23	0	6.8652e-20	1.91917e-15	6.27127e-12	4.26477e-07	72.3902	36.2341	1.45064e-11	18.9842	0.563722	8.57497e-14	5.30421	1.62212e-05	1.47901e-15	1.22577e-08	9.30917e-14	1.48892e-06	1.24993e-10	0	4.60492e-18	0	1.37413e-24	1.03428e-21	7.67335e-19	4.94963e-15	8.262e-15	3.95002e-12	1.61838e-38	5.72485e-37	4.2665e-12	16.0214	0	0.00270777	0.0119263	2.07641	0	2.28046e-11	3.19017e-10	9.88548e-10	4.5594e-22	6.54548	1.00569e-61	2.39801e-10	2.2805e-11
0.169339	21.0955	38.4213	1.97583e-18	1.49914e-09	1.05436e-23	0	3.12483e-20	9.54833e-16	3.37785e-12	2.61563e-07	71.4931	34.8698	7.88265e-12	17.1621	0.444693	4.42301e-14	4.48768	2.44877e-05	7.3408e-16	7.18759e-09	4.80556e-14	9.28677e-07	2.2353e-10	0	2.17127e-18	0	5.74978e-25	4.55189e-22	3.56329e-19	2.48439e-15	4.16681e-15	2.11732e-12	5.4802e-39	1.64418e-36	2.28884e-12	14.3827	0	0.0038348	0.00860712	2.51512	0	1.24516e-11	1.79287e-10	5.62734e-10	1.99378e-22	7.59865	2.5703e-62	1.34325e-10	1.24517e-11
0.17014	19.2086	39.1856	9.24924e-19	8.57495e-10	4.47942e-24	0	1.41322e-20	4.72011e-16	1.80773e-12	1.59392e-07	70.2338	33.3419	4.25594e-12	15.4155	0.348549	2.2668e-14	3.77338	3.71766e-05	3.62013e-16	4.18763e-09	2.46482e-14	5.75528e-07	3.97199e-10	0	1.01722e-18	0	2.39047e-25	1.99047e-22	1.6441e-19	1.23902e-15	2.08801e-15	1.12767e-12	1.84383e-39	4.69182e-36	1.22002e-12	12.8548	0	0.00539615	0.00617191	3.02701	0	6.75513e-12	1.00114e-10	3.18286e-10	8.66278e-23	8.76477	6.52702e-63	7.47606e-11	6.75522e-12
0.170942	17.3784	39.7541	4.30201e-19	4.87337e-10	1.89087e-24	0	6.35043e-21	2.31839e-16	9.61251e-13	9.65085e-08	68.6311	31.6768	2.28312e-12	13.7579	0.271443	1.15429e-14	3.1531	5.63557e-05	1.77384e-16	2.42418e-09	1.25614e-14	3.54387e-07	7.01304e-10	0	4.73506e-19	0	9.87472e-26	8.64829e-23	7.53727e-20	6.13964e-16	1.03962e-15	5.96747e-13	6.16392e-40	1.33028e-35	6.46147e-13	11.4485	0	0.00754456	0.00439735	3.61975	0	3.64127e-12	5.55454e-11	1.78872e-10	3.73978e-23	10.0451	1.64686e-63	4.13429e-11	3.64132e-12
0.171743	15.6219	40.1083	1.98813e-19	2.75193e-10	7.93073e-25	0	2.83535e-21	1.13144e-16	5.07866e-13	5.80596e-08	66.709	29.902	1.21694e-12	12.2	0.21004	5.84023e-15	2.61838	8.50505e-05	8.63603e-17	1.39435e-09	6.36061e-15	2.1682e-07	1.23035e-09	0	2.19001e-19	0	4.05299e-26	3.73348e-23	3.43329e-20	3.02286e-16	5.14309e-16	3.13767e-13	2.04739e-40	3.74762e-35	3.40019e-13	10.1723	0	0.0104808	0.00311295	4.30083	0	1.95021e-12	3.06204e-11	9.98794e-11	1.60415e-23	11.4387	4.12863e-64	2.27165e-11	1.95024e-12
0.172545	13.953	40.2346	9.12913e-20	1.54402e-10	3.30501e-25	0	1.25782e-21	5.48637e-17	2.66607e-13	3.4705e-08	64.4957	28.0459	6.44498e-13	10.7492	0.161486	2.93598e-15	2.16077	0.000127635	4.17757e-17	7.96868e-10	3.20014e-15	1.31804e-07	2.14476e-09	0	1.00641e-19	0	1.65286e-26	1.60142e-23	1.55388e-20	1.47878e-16	2.52805e-16	1.63921e-13	6.75701e-41	1.049e-34	1.7778e-13	9.03257	0	0.0144665	0.00218958	5.07733	0	1.03782e-12	1.6772e-11	5.54139e-11	6.83678e-24	12.9422	1.02841e-64	1.2402e-11	1.03783e-12
0.173347	12.3825	40.1248	4.16507e-20	8.60756e-11	1.36849e-25	0	5.54421e-22	2.64331e-17	1.3906e-13	2.0612e-08	62.0231	26.1366	3.39142e-13	9.4102	0.123361	1.46651e-15	1.77197	0.000190375	2.0079e-17	4.52494e-10	1.59974e-15	7.96101e-08	3.71498e-09	0	4.59532e-20	0	6.6974e-27	6.82509e-24	6.9877e-21	7.18784e-17	1.23468e-16	8.50883e-14	2.21573e-41	2.91748e-34	9.2358e-14	8.03387	0	0.0198399	0.00153025	5.95563	0	5.48743e-13	9.12781e-12	3.05472e-11	2.89514e-24	14.5496	2.54527e-65	6.72751e-12	5.48748e-13
0.174148	10.9185	39.776	1.8881e-20	4.76778e-11	5.63016e-26	0	2.42812e-22	1.26538e-17	7.20681e-14	1.21635e-08	59.326	24.2012	1.77318e-13	8.18526	0.0936327	7.27824e-16	1.44401	0.000282173	9.58895e-18	2.55299e-10	7.94581e-16	4.77768e-08	6.39382e-09	0	2.0848e-20	0	2.6964e-27	2.89015e-24	3.1222e-21	3.47138e-17	5.99152e-17	4.3885e-14	7.21921e-42	8.06208e-34	4.76732e-14	7.1793	0	0.0270351	0.0010626	6.94112	0	2.88288e-13	4.93581e-12	1.67314e-11	1.21813e-24	16.2518	6.25909e-66	3.626e-12	2.88291e-13
0.17495	9.56584	39.1909	8.50427e-21	2.62398e-11	2.30149e-26	0	1.0566e-22	6.01872e-18	3.71102e-14	7.13189e-09	56.4412	22.2656	9.21152e-14	7.07417	0.0706136	3.58903e-16	1.16934	0.000415576	4.54998e-18	1.43118e-10	3.92136e-16	2.84888e-08	1.09343e-08	0	9.39772e-21	0	1.07863e-27	1.21602e-24	1.38611e-21	1.66577e-17	2.88887e-17	2.24891e-14	2.33707e-42	2.21359e-33	2.44503e-14	6.47075	0	0.0366037	0.000733142	8.03787	0	1.50485e-13	2.65191e-12	9.10551e-12	5.0925e-25	18.0369	1.52932e-66	1.94184e-12	1.50486e-13
0.175752	8.3271	38.3772	3.80591e-21	1.43488e-11	9.34773e-27	0	4.56837e-23	2.84443e-18	1.89868e-14	4.1549e-09	53.4071	20.3536	4.75467e-14	6.07475	0.0529125	1.75848e-16	0.940958	0.000608142	2.14515e-18	7.97169e-11	1.92285e-16	1.68788e-08	1.85804e-08	0	4.20911e-21	0	4.28718e-28	5.08359e-25	6.11426e-22	7.94217e-18	1.38398e-17	1.14509e-14	7.51731e-43	6.03886e-33	1.24596e-14	5.90926	0	0.0492415	0.000502592	9.24829	0	7.80495e-14	1.41569e-12	4.92362e-12	2.11532e-25	19.8898	3.71275e-67	1.03326e-12	7.80501e-14
0.176553	7.20235	37.3473	1.69235e-21	7.79612e-12	3.77236e-27	0	1.96255e-23	1.33567e-18	9.65208e-15	2.40506e-09	50.2624	18.4866	2.43848e-14	5.1831	0.0393947	8.56065e-17	0.752398	0.000884245	1.00488e-18	4.4118e-11	9.36833e-17	9.93617e-09	3.13723e-08	0	1.87313e-21	0	1.69308e-28	2.11159e-25	2.67979e-22	3.76246e-18	6.58782e-18	5.79314e-15	2.4025e-43	1.6369e-32	6.30857e-15	5.49529	0	0.0658184	0.000342336	10.5728	0	4.02213e-14	7.50912e-13	2.6453e-12	8.73032e-26	21.7927	8.95574e-68	5.4628e-13	4.02216e-14
0.177355	6.18961	36.1181	7.47703e-22	4.20874e-12	1.51262e-27	0	8.37703e-24	6.23173e-19	4.87528e-15	1.38325e-09	47.0455	16.6833	1.24258e-14	4.39401	0.0291425	4.14081e-17	0.597819	0.00127747	4.67715e-19	2.426e-11	4.53512e-17	5.81173e-09	5.26343e-08	0	8.28237e-22	0	6.64347e-29	8.71483e-26	1.16699e-22	1.77098e-18	3.11576e-18	2.91205e-15	7.62908e-44	4.4086e-32	3.17372e-15	5.22896	0	0.0874122	0.000231685	12.0097	0	2.05945e-14	3.95747e-13	1.41213e-12	3.58009e-26	23.7246	2.14643e-68	2.86967e-13	2.05947e-14
0.178156	5.28521	34.7099	3.2823e-22	2.25753e-12	6.02635e-28	0	3.55278e-24	2.88888e-19	2.44673e-15	7.9047e-10	43.7938	14.9595	6.29133e-15	3.70119	0.0214203	1.9901e-17	0.471992	0.00183374	2.163e-19	1.32549e-11	2.18135e-17	3.37754e-09	8.7745e-08	0	3.63874e-22	0	2.59013e-29	3.57369e-26	5.04943e-23	8.28256e-19	1.46418e-18	1.45443e-15	2.40708e-44	1.17974e-31	1.58641e-15	5.11023	0	0.115347	0.000155795	13.5544	0	1.04775e-14	2.07232e-13	7.49e-13	1.4587e-26	25.6623	5.11142e-69	1.49782e-13	1.04775e-14
0.178958	4.48405	33.1463	1.43165e-22	1.20317e-12	2.38555e-28	0	1.49712e-24	1.33064e-19	1.22007e-15	4.48827e-10	40.543	13.3279	3.16497e-15	3.09765	0.0156434	9.50324e-18	0.370285	0.00261539	9.93901e-20	7.19568e-12	1.04249e-17	1.95032e-09	1.45348e-07	0	1.58839e-22	0	1.00336e-29	1.45608e-26	2.17084e-23	3.8488e-19	6.83656e-19	7.2177e-16	7.54605e-45	3.13677e-31	7.879e-16	5.13907	0	0.151234	0.000104092	15.1998	0	5.29628e-15	1.07821e-13	3.9473e-13	5.90541e-27	27.5806	1.20942e-69	7.76782e-14	5.29631e-15
0.17976	3.77997	31.4527	6.20448e-23	6.37128e-13	9.38282e-29	0	6.26836e-25	6.08974e-20	6.04491e-16	2.53211e-10	37.3263	11.7982	1.58199e-15	2.57591	0.0113514	4.50899e-18	0.288651	0.00370632	4.53773e-20	3.88129e-12	4.95024e-18	1.11897e-09	2.39237e-07	0	6.88925e-23	0	3.8619e-30	5.8947e-27	9.27307e-24	1.77703e-19	3.17172e-19	3.55888e-16	2.35049e-45	8.28683e-31	3.88809e-16	5.31549	0	0.197017	6.91024e-05	16.9358	0	2.66008e-15	5.57393e-14	2.06694e-13	2.37543e-27	29.4523	2.84328e-70	4.00266e-14	2.66009e-15
0.180561	3.16603	29.6563	2.67167e-23	3.35226e-13	3.6668e-29	0	2.60772e-25	2.76916e-20	2.97581e-16	1.41937e-10	34.1742	10.3772	7.85687e-16	2.12833	0.00818419	2.12567e-18	0.223585	0.00521866	2.05846e-20	2.08013e-12	2.33556e-18	6.37887e-10	3.91276e-07	0	2.96891e-23	0	1.47691e-30	2.37109e-27	3.93576e-24	8.1522e-20	1.46211e-19	1.74356e-16	7.27453e-46	2.17522e-30	1.90639e-16	5.63949	0	0.255015	4.55803e-05	18.7492	0	1.32748e-15	2.86304e-14	1.07538e-13	9.49386e-28	31.2497	6.6416e-71	2.04931e-14	1.32749e-15
0.181363	2.63482	27.7847	1.14306e-23	1.7525e-13	1.4238e-29	0	1.0779e-25	1.25114e-20	1.45556e-16	7.90528e-11	31.1139	9.06882	3.87707e-16	1.74726	0.00586288	9.95683e-19	0.172085	0.00730104	9.27806e-21	1.10768e-12	1.09487e-18	3.61307e-10	6.35876e-07	0	1.27125e-23	0	5.61201e-31	9.4764e-28	1.65975e-24	3.7159e-20	6.69854e-20	8.48731e-17	2.23698e-46	5.67319e-30	9.28743e-17	6.11104	0	0.327973	2.98724e-05	20.6238	0	6.58219e-16	1.46118e-14	5.55917e-14	3.7701e-28	32.9444	1.54147e-71	1.0425e-14	6.58222e-16
0.182164	2.1787	25.8653	4.85921e-24	9.10304e-14	5.49316e-30	0	4.42693e-26	5.61662e-21	7.07399e-17	4.3747e-11	28.1688	7.87467	1.90094e-16	1.42523	0.00417308	4.634e-19	0.131604	0.0101489	4.15509e-21	5.86069e-13	5.09973e-19	2.03338e-10	1.02683e-06	0	5.40847e-24	0	2.1188e-31	3.76312e-28	6.95454e-25	1.68291e-20	3.05293e-20	4.105e-17	6.83482e-47	1.47015e-29	4.49561e-17	6.72987	0	0.419102	1.94524e-05	22.5405	0	3.24282e-16	7.4095e-15	2.85539e-14	1.48756e-28	34.5085	3.55473e-72	5.26936e-15	3.24283e-16
0.182966	1.79	23.9251	2.05245e-24	4.69813e-14	2.10574e-30	0	1.8065e-26	2.50526e-21	3.41592e-17	2.40541e-11	25.3589	6.79397	9.26063e-17	1.15511	0.00295128	2.14289e-19	0.100005	0.0140173	1.8489e-21	3.081e-13	2.36015e-19	1.13703e-10	1.64764e-06	0	2.28627e-24	0	7.94828e-32	1.48478e-28	2.89536e-25	7.57303e-21	1.39105e-20	1.97272e-17	2.07493e-47	3.78533e-29	2.16218e-17	7.49531	0	0.53212	1.25859e-05	24.4776	0	1.58739e-16	3.73322e-15	1.45724e-14	5.8318e-29	35.9153	8.14493e-73	2.64635e-15	1.5874e-16
0.183768	1.46122	21.9891	8.61364e-25	2.4092e-14	8.02038e-31	0	7.32458e-27	1.1103e-21	1.63893e-17	1.31413e-11	22.6999	5.82403	4.48253e-17	0.930182	0.00207384	9.84588e-20	0.0755087	0.0192362	8.17441e-22	1.60933e-13	1.08528e-19	6.31731e-11	2.62702e-06	0	9.60261e-25	0	2.96254e-32	5.82085e-29	1.1977e-25	3.386e-21	6.49346e-21	9.4195e-18	6.25874e-48	9.68404e-29	1.03325e-17	8.40593	0	0.671289	8.09105e-06	26.4109	0	7.72067e-17	1.86891e-15	7.38931e-15	2.27165e-29	37.1401	1.85429e-73	1.32053e-15	7.72069e-17
0.184569	1.1852	20.0807	3.59179e-25	1.22752e-14	3.03526e-31	0	2.95078e-27	4.88917e-22	7.8131e-18	7.13344e-12	20.2041	4.96059	2.15583e-17	0.744258	0.00144793	4.49488e-20	0.0566494	0.026229	3.59094e-22	8.35231e-14	4.95853e-20	3.4874e-11	4.16203e-06	0	4.00739e-25	0	1.09715e-32	2.26736e-29	4.92266e-26	1.50423e-21	3.45478e-21	4.46889e-18	1.87578e-48	2.4616e-28	4.90598e-18	9.45935	0	0.841432	5.16815e-06	28.3143	0	3.73109e-17	9.2961e-16	3.72295e-15	8.79204e-30	38.1606	4.19447e-74	6.54725e-16	3.7311e-17
0.185371	0.955154	18.2207	1.48814e-25	6.21436e-15	1.14131e-31	0	1.18114e-27	2.13915e-22	3.70079e-18	3.84741e-12	17.8799	4.1981	1.03019e-17	0.591682	0.00100445	2.03887e-20	0.0422293	0.0355348	1.56736e-22	4.30704e-14	2.25099e-20	1.91286e-11	6.55221e-06	0	1.66166e-25	0	4.03715e-33	8.7753e-30	2.01031e-26	6.63971e-22	2.79194e-21	2.10659e-18	5.58579e-49	6.21712e-28	2.3145e-18	10.6518	0	1.04794	3.28001e-06	30.1606	0	1.79153e-17	4.59435e-16	1.86372e-15	3.38101e-30	38.9581	9.42728e-75	3.22537e-16	1.79154e-17
0.186172	0.764832	16.4272	6.12615e-26	3.12588e-15	4.26407e-32	0	4.69756e-28	9.29943e-23	1.74171e-18	2.0618e-12	15.732	3.53005	4.89133e-18	0.467372	0.000692344	9.18908e-21	0.031279	0.0478339	6.79737e-23	2.20678e-14	1.01532e-20	1.04249e-11	1.02497e-05	0	6.84594e-26	0	1.47603e-33	3.37454e-30	8.15711e-27	2.91202e-22	4.06493e-21	9.86668e-19	1.65271e-49	1.56016e-27	1.08492e-18	11.978	0	1.29678	2.06835e-06	31.9214	0	8.5472e-18	2.25609e-16	9.27005e-16	1.29185e-30	39.5174	2.10526e-75	1.57874e-16	8.54722e-18
0.186974	0.60851	14.7156	2.50576e-26	1.56228e-15	1.5829e-32	0	1.85633e-28	4.01681e-23	8.14454e-19	1.09783e-12	13.7622	2.9493	2.30752e-18	0.366814	0.000474158	4.11494e-21	0.0230203	0.0639775	2.92901e-23	1.12344e-14	4.55033e-21	5.64508e-12	1.59324e-05	0	2.80242e-26	0	5.36196e-34	1.28936e-30	3.28866e-27	1.26896e-22	8.11755e-21	4.59168e-19	4.85869e-50	3.89009e-27	5.05298e-19	13.4304	0	1.59442	1.29593e-06	33.5686	0	4.05165e-18	1.10077e-16	4.58135e-16	4.90444e-31	39.8281	4.67125e-76	7.67805e-17	4.05166e-18
0.187776	0.481037	13.0979	1.01836e-26	7.75805e-16	5.83835e-33	0	7.28864e-29	1.72391e-23	3.78413e-19	5.80806e-13	11.9691	2.44831	1.08162e-18	0.286048	0.000322651	1.8309e-21	0.0168339	0.0850213	1.25404e-23	5.68265e-15	2.02624e-21	3.03723e-12	2.46089e-05	0	1.13984e-26	0	1.93536e-34	4.89492e-31	1.31738e-27	5.49431e-23	1.7611e-20	2.12315e-19	1.41922e-50	9.63736e-27	2.33833e-19	14.9995	0	1.94783	8.06772e-07	35.0747	0	1.90832e-18	5.33639e-17	2.24965e-16	1.85002e-31	39.8841	1.02984e-76	3.71023e-17	1.90832e-18
0.188577	0.377833	11.5834	4.11219e-27	3.82787e-16	2.13962e-33	0	2.84346e-29	7.35121e-24	1.74693e-19	3.05307e-13	10.349	2.0194	5.03749e-19	0.221637	0.000218149	8.0942e-22	0.0122314	0.112263	5.3347e-24	2.85602e-15	8.96499e-22	1.62366e-12	3.77703e-05	0	4.6064e-27	0	6.9408e-35	1.8464e-31	5.24339e-28	2.36367e-23	3.86901e-20	9.75439e-20	4.119e-51	2.37228e-26	1.07516e-19	16.6733	0	2.36432	4.99032e-07	36.4137	0	8.93053e-19	2.57044e-17	1.0976e-16	6.93378e-32	39.6843	2.25588e-77	1.7814e-17	8.93055e-19
0.189379	0.294869	10.1785	1.64988e-27	1.87659e-16	7.79102e-34	0	1.10219e-29	3.11467e-24	8.01297e-20	1.59461e-13	8.89568	1.65497	2.33111e-19	0.170629	0.000146549	3.55544e-22	0.00883049	0.147285	2.25485e-24	1.4262e-15	3.9411e-22	8.62426e-13	5.76045e-05	0	1.84965e-27	0	2.47324e-35	6.92014e-32	2.07359e-28	1.01034e-23	8.47755e-20	4.45275e-20	1.1878e-51	5.80209e-26	4.91194e-20	18.437	0	2.85149	3.06701e-07	37.5617	0	4.15254e-19	1.23021e-17	5.32089e-17	2.58211e-32	39.2327	4.9099e-78	8.4983e-18	4.15255e-19
0.19018	0.228649	8.88676	6.57724e-28	9.14099e-17	2.81877e-34	0	4.245e-30	1.31121e-24	3.65192e-20	8.2752e-14	7.60146	1.34761	1.07181e-19	0.130519	9.78186e-05	1.55175e-22	0.00633443	0.191993	9.4697e-25	7.07635e-16	1.72145e-22	4.55153e-13	8.72994e-05	0	7.3795e-28	0	8.75655e-36	2.577e-32	8.14787e-29	4.29103e-24	1.84703e-19	2.01961e-20	3.40331e-52	1.40998e-25	2.22967e-20	20.2734	0	3.41701	1.87288e-07	38.4976	0	1.91849e-19	5.85001e-18	2.56291e-17	9.55406e-33	38.5377	1.06179e-78	4.02821e-18	1.91849e-19
0.190982	0.176164	7.70925	2.60521e-28	4.4241e-17	1.01329e-34	0	1.62445e-30	5.48461e-25	1.65371e-20	4.2669e-14	6.45714	1.09031	4.89651e-20	0.0991984	6.48738e-05	6.72915e-23	0.00451486	0.24867	3.95151e-25	3.48857e-16	7.47103e-23	2.38673e-13	0.000131467	0	2.92532e-28	0	3.08041e-36	9.53502e-33	3.18108e-29	1.81077e-24	3.99897e-19	9.10152e-21	9.68881e-53	3.40446e-25	1.00563e-20	22.1623	0	4.06847	1.13636e-07	39.2042	0	8.80674e-20	2.76404e-18	1.22657e-17	3.51246e-33	37.6126	2.28146e-79	1.89715e-18	8.80675e-20
0.191784	0.134858	6.64494	1.0253e-28	2.12749e-17	3.61926e-35	0	6.17654e-31	2.27943e-25	7.44056e-21	2.18603e-14	5.45253	0.876483	2.22261e-20	0.0749108	4.27491e-05	2.8994e-23	0.00319739	0.320016	1.63833e-25	1.70881e-16	3.22163e-23	1.24353e-13	0.000196731	0	1.15221e-28	0	1.0767e-36	3.50541e-33	1.234e-29	7.59231e-25	8.60291e-19	4.07541e-21	2.74062e-53	8.16759e-25	4.50653e-21	24.0815	0	4.8131	6.85064e-08	39.668	0	4.0168e-20	1.2976e-18	5.83256e-18	1.28305e-33	36.4746	4.87075e-80	8.87773e-19	4.0168e-20
0.192585	0.102575	5.69088	4.00931e-29	1.01652e-17	1.28444e-35	0	2.33342e-31	9.41276e-26	3.3263e-21	1.11278e-14	4.57678	0.700078	1.00242e-20	0.0562074	2.79894e-05	1.24127e-23	0.00224988	0.409193	6.74911e-26	8.31672e-17	1.38032e-23	6.43757e-14	0.000292538	0	4.50917e-29	0	3.73928e-37	1.28046e-33	4.75623e-30	3.16296e-25	1.83888e-18	1.81316e-21	7.70258e-54	1.94693e-24	2.00659e-21	26.0062	0	5.65754	4.10351e-08	39.8802	0	1.82035e-20	6.0527e-19	2.75573e-18	4.65677e-34	35.1445	1.03321e-80	4.12774e-19	1.82035e-20
0.193387	0.077521	4.84259	1.55775e-29	4.8259e-18	4.52916e-36	0	8.75892e-32	3.86204e-26	1.4775e-21	5.62824e-15	3.81871	0.555596	4.49203e-21	0.0419037	1.82083e-05	5.27996e-24	0.00157303	0.51987	2.7625e-26	4.02178e-17	5.87618e-24	3.31128e-14	0.000432263	0	1.75336e-29	0	1.2903e-37	4.64731e-34	1.82147e-30	1.30925e-25	3.90546e-18	8.01517e-22	2.15096e-54	4.6112e-24	8.87733e-22	27.91	0	6.60754	2.44224e-08	39.8368	0	8.19667e-21	2.80521e-19	1.29367e-18	1.67933e-34	33.6459	2.17767e-81	1.90695e-19	8.19668e-21
0.194188	0.0582111	4.09436	6.01358e-30	2.2764e-18	1.58683e-36	0	3.26676e-32	1.57444e-26	6.52081e-22	2.82843e-15	3.16707	0.438108	2.00008e-21	0.0310399	1.17694e-05	2.23155e-24	0.00109277	0.656251	1.12348e-26	1.93239e-17	2.48553e-24	1.6923e-14	0.000634702	0	6.77417e-30	0	4.4239e-38	1.6759e-34	6.93091e-31	5.38471e-26	8.24139e-18	3.52045e-22	5.96815e-55	1.08515e-23	3.90226e-22	29.7651	0	7.66764	1.44421e-08	39.5385	0	3.66716e-21	1.29179e-19	6.03419e-19	6.01723e-35	32.005	4.56042e-82	8.75412e-20	3.66717e-21
0.19499	0.0434311	3.43957	2.30664e-30	1.06691e-18	5.52398e-37	0	1.21058e-32	6.37742e-27	2.85947e-22	1.4123e-15	2.6108	0.343252	8.84831e-22	0.0228453	7.55875e-06	9.37112e-25	0.000754277	0.823105	4.53985e-27	9.22529e-18	1.0446e-24	8.59351e-15	0.000926083	0	2.60046e-30	0	1.50705e-38	6.00485e-35	2.6204e-31	2.20045e-26	1.72798e-17	1.53636e-22	1.64534e-55	2.5373e-23	1.70435e-22	31.5429	0	8.84082	8.48562e-09	38.9911	0	1.63017e-21	5.91053e-20	2.79656e-19	2.14223e-35	30.2491	9.48912e-83	3.9946e-20	1.63017e-21
0.195792	0.0321963	2.87099	8.79093e-31	4.96838e-19	1.91066e-37	0	4.45737e-33	2.56669e-27	1.24589e-22	7.00676e-16	2.13922	0.267211	3.8894e-22	0.0167064	4.82341e-06	3.91008e-25	0.000517304	1.02577	1.82274e-27	4.37598e-18	4.36209e-25	4.33583e-15	0.00134274	0	9.91866e-31	0	5.10105e-39	2.1378e-35	9.84363e-32	8.93447e-27	3.59985e-17	6.66188e-23	4.50692e-56	5.89473e-23	7.39627e-23	33.2148	0	10.1282	4.95388e-09	38.205	0	7.20019e-22	2.68702e-20	1.28777e-19	7.57784e-36	28.4064	1.96181e-83	1.81492e-20	7.2002e-22
0.196593	0.0237148	2.38105	3.32889e-31	2.29886e-19	6.56635e-38	0	1.6307e-33	1.02639e-27	5.39364e-23	3.45396e-16	1.74219	0.206683	1.69869e-22	0.0121389	3.05821e-06	1.62102e-25	0.00035251	1.27014	7.2714e-28	2.06243e-18	1.80986e-25	2.17362e-15	0.00193461	0	3.75894e-31	0	1.71554e-39	7.56206e-36	3.67411e-32	3.60442e-27	7.45146e-17	2.87019e-23	1.22663e-56	1.36071e-22	3.18915e-23	34.7527	0	11.5288	2.87353e-09	37.195	0	3.15984e-22	1.21374e-20	5.892e-20	2.66339e-36	26.5051	4.02992e-84	8.28129e-21	3.15984e-22
0.197395	0.0173558	1.96207	1.25249e-31	1.05687e-19	2.2422e-38	0	5.92759e-34	4.07809e-28	2.32003e-23	1.69171e-16	1.41021	0.158841	7.37152e-23	0.00876366	1.9266e-06	6.67733e-26	0.000238676	1.56267	2.88217e-28	9.65813e-19	7.46117e-26	1.08269e-15	0.00276987	0	1.41543e-31	0	5.7326e-40	2.6578e-36	1.36257e-32	1.44482e-27	1.53252e-16	1.22866e-23	3.3171e-57	3.12088e-22	1.3663e-23	36.13	0	13.0389	1.65614e-09	35.9797	0	1.37783e-22	5.44738e-21	2.67852e-20	9.30105e-37	24.5726	8.2252e-85	3.95602e-21	1.37783e-22
0.198196	0.0126205	1.60647	4.68228e-32	4.82766e-20	7.60736e-39	0	2.14088e-34	1.60995e-28	9.91552e-24	8.23276e-17	1.13453	0.121292	3.1784e-23	0.00628637	1.20593e-06	2.73291e-26	0.000160568	1.91024	1.13509e-28	4.49382e-19	3.05617e-26	5.35837e-16	0.00394087	0	5.29565e-32	0	1.90332e-40	9.28144e-37	5.02081e-33	5.75438e-28	3.13171e-16	5.22595e-24	8.91275e-58	7.11211e-22	5.81604e-24	37.3219	0	14.6525	9.48388e-10	34.5813	0	5.96946e-23	2.42918e-21	1.20987e-20	3.2273e-37	22.6351	1.66804e-85	2.33096e-21	5.96946e-23
0.198998	0.00911841	1.30688	1.7392e-32	2.1911e-20	2.5645e-39	0	7.68272e-35	6.31508e-29	4.21062e-24	3.98083e-17	0.907155	0.0920262	1.36166e-23	0.00448048	7.50005e-07	1.11137e-26	0.000107329	2.32017	4.44174e-29	2.07754e-19	1.24382e-26	2.63495e-16	0.00557176	0	1.96861e-32	0	6.27886e-41	3.22045e-37	1.83822e-33	2.27716e-28	6.35866e-16	2.20855e-24	2.37944e-58	1.61038e-21	2.4599e-24	38.3067	0	16.3602	5.39616e-10	33.0243	0	2.56971e-23	1.07632e-21	5.42988e-21	1.11264e-37	20.7169	3.36104e-86	2.32576e-21	2.56971e-23
0.1998	0.00654592	1.05636	6.41877e-33	9.88092e-21	8.58976e-40	0	2.73935e-35	2.46124e-29	1.77659e-24	1.91254e-17	0.720899	0.0693744	5.79613e-24	0.00317291	4.63463e-07	4.49053e-27	7.12835e-05	2.80002	1.72697e-29	9.54312e-20	5.02976e-27	1.28742e-16	0.00782822	0	7.27127e-33	0	2.05807e-41	1.11027e-37	6.68703e-34	8.95361e-29	1.2828e-15	9.2738e-25	6.3117e-59	3.623e-21	1.03375e-24	39.0661	0	18.15	3.05066e-10	31.3354	0	1.09911e-23	4.73842e-22	2.42132e-21	3.81137e-38	18.8397	6.72901e-87	3.93693e-21	1.09911e-23
0.200601	0.00466908	0.848392	2.35377e-33	4.42733e-21	2.8587e-40	0	9.70485e-36	9.531e-30	7.44794e-25	9.12974e-18	0.569361	0.0519632	2.45142e-24	0.00223255	2.84561e-07	1.8028e-27	4.70404e-05	3.35747	6.67151e-30	4.35554e-20	2.0209e-27	6.24997e-17	0.0109296	0	2.66852e-33	0	6.70267e-42	3.80319e-38	2.417e-34	3.49794e-29	2.57136e-15	3.86917e-25	1.66352e-59	8.09874e-21	4.31644e-25	39.5856	0	20.0066	1.71361e-10	29.5424	0	4.671e-24	2.07269e-22	1.07281e-21	1.29723e-38	17.0229	1.33856e-87	8.23561e-21	4.67101e-24
0.201403	0.00330904	0.677002	8.576e-34	1.97104e-21	9.45292e-41	0	3.41617e-36	3.66718e-30	3.10238e-25	4.33027e-18	0.446905	0.0386725	1.03016e-24	0.00156082	1.73598e-07	7.19131e-28	3.08434e-05	4.00011	2.56079e-30	1.97516e-20	8.06777e-28	3.01471e-17	0.0151643	0	9.73059e-34	0	2.16893e-42	1.29443e-38	8.68021e-35	1.3578e-29	5.12124e-15	1.60394e-25	4.3563e-60	1.79877e-20	1.79079e-25	39.8552	0	21.9118	9.56397e-11	27.6736	0	1.97237e-24	9.00832e-23	4.72283e-22	4.38694e-39	15.2828	2.64566e-88	1.8047e-20	1.97237e-24
0.202204	0.00233014	0.536776	3.10467e-34	8.71885e-22	3.10579e-41	0	1.19481e-36	1.40196e-30	1.284e-25	2.04071e-18	0.348619	0.0285969	4.30133e-25	0.00108421	1.05226e-07	2.85021e-28	2.00939e-05	4.73523	9.76634e-31	8.89964e-21	3.20015e-28	1.44485e-17	0.0209081	0	3.52547e-34	0	6.97352e-43	4.37741e-39	3.09737e-35	5.23682e-30	1.01344e-14	6.60644e-26	1.13349e-60	3.96957e-20	7.38197e-26	39.8697	0	23.8448	5.30365e-11	25.757	0	8.27511e-25	3.89012e-23	2.06582e-22	1.47406e-39	13.6327	5.19565e-89	3.97212e-20	8.27512e-25
0.203006	0.00163031	0.422869	1.11675e-34	3.83206e-22	1.01388e-41	0	4.15213e-37	5.32535e-31	5.28009e-26	9.55554e-19	0.270264	0.0210108	1.78447e-25	0.000748316	6.33743e-08	1.12242e-28	1.3007e-05	5.56954	3.70084e-31	3.9843e-21	1.26124e-28	6.8803e-18	0.0286475	0	1.26913e-34	0	2.22776e-43	1.47084e-39	1.09816e-35	2.00683e-30	1.99263e-14	2.70368e-26	2.9304e-61	8.70402e-20	3.02349e-26	39.6289	0	25.7821	2.92227e-11	23.8196	0	3.44961e-25	1.66914e-23	8.97823e-23	4.92129e-40	12.0829	1.01381e-89	8.70512e-20	3.44961e-25
0.203808	0.00113336	0.331	3.9912e-35	1.67345e-22	3.28862e-42	0	1.43367e-37	2.00988e-31	2.15739e-26	4.4457e-19	0.20822	0.0153383	7.35575e-26	0.000513175	3.79237e-08	4.39181e-29	8.36567e-06	6.50889	1.39341e-31	1.77231e-21	4.93894e-29	3.25539e-18	0.0390068	0	4.53944e-35	0	7.07121e-44	4.91048e-40	3.86854e-36	7.6412e-31	3.89285e-14	1.0994e-26	7.52742e-62	1.8963e-19	1.23043e-26	39.1373	0	27.6983	1.59984e-11	21.8868	0	1.42881e-25	7.1159e-24	3.87703e-23	1.6325e-40	10.6406	1.96553e-90	1.89634e-19	1.42881e-25
0.204609	0.000782848	0.25743	1.4173e-35	7.26115e-23	1.05986e-42	0	4.91856e-38	7.53704e-32	8.7584e-27	2.0551e-19	0.159422	0.0111256	3.01268e-26	0.000349667	2.25485e-08	1.70742e-29	5.34606e-06	7.55796	5.21272e-32	7.83319e-22	1.92167e-29	1.53041e-18	0.0527808	0	1.61328e-35	0	2.23012e-44	1.62889e-40	1.35406e-36	2.89083e-31	7.55645e-14	4.44182e-27	1.92121e-62	4.1049e-19	4.97521e-27	38.4043	0	29.5662	8.70242e-12	19.9821	0	5.88017e-26	3.01424e-24	1.66348e-23	5.38064e-41	9.31054	3.78629e-91	4.10492e-19	5.88017e-26
0.205411	0.000537272	0.19893	5.00069e-36	3.13044e-23	3.39384e-43	0	1.67663e-38	2.80829e-32	3.53289e-27	9.43923e-20	0.1213	0.00801817	1.22599e-26	0.00023673	1.33209e-08	6.5955e-30	3.39451e-06	8.71989	1.93758e-32	3.4399e-22	7.42906e-30	7.1486e-19	0.0709739	0	5.69671e-36	0	6.98832e-45	5.36868e-41	4.70911e-37	1.08666e-31	1.45739e-13	1.78311e-27	4.87205e-63	8.82891e-19	1.99883e-27	37.4437	0	31.358	4.70342e-12	18.1262	0	2.40444e-26	1.26863e-24	7.09158e-24	1.76208e-41	8.09452	7.24698e-92	8.82892e-19	2.40444e-26
0.206212	0.000366371	0.152739	1.7531e-36	1.34096e-23	1.0798e-43	0	5.67863e-39	1.03966e-32	1.41594e-27	4.30774e-20	0.0917182	0.00574166	4.95716e-27	0.000159244	7.81917e-09	2.53142e-30	2.14156e-06	9.99602	7.15593e-33	1.50094e-22	2.85363e-30	3.31776e-19	0.0948438	0	1.99871e-36	0	2.17584e-45	1.75814e-41	1.62723e-37	4.05856e-32	2.79284e-13	7.1122e-28	1.2276e-63	1.88678e-18	7.97904e-28	36.2732	0	33.0454	2.52579e-12	16.3374	0	9.76893e-27	5.30518e-25	3.00386e-24	5.73359e-42	6.99224	1.37819e-92	1.88678e-18	9.76894e-27
0.207014	0.000248232	0.116522	6.10652e-37	5.70736e-24	3.41356e-44	0	1.911e-39	3.82429e-33	5.63859e-28	1.95331e-20	0.0689172	0.00408517	1.99153e-27	0.000106434	4.56033e-09	9.6536e-31	1.34243e-06	11.3855	2.62592e-33	6.50713e-23	1.08911e-30	1.52995e-19	0.125954	0	6.96761e-37	0	6.73115e-46	5.72069e-42	5.58686e-38	1.50612e-32	5.31769e-13	2.81864e-28	3.07337e-64	4.00632e-18	3.16472e-28	34.9143	0	34.6005	1.34769e-12	14.6309	0	3.94357e-27	2.20433e-25	1.26423e-24	1.85369e-42	6.00138	2.60418e-93	4.00632e-18	3.94357e-27
0.207816	0.00016711	0.0883239	2.11344e-37	2.4136e-24	1.07221e-44	0	6.38979e-40	1.39772e-33	2.23102e-28	8.8004e-21	0.0514604	0.00288796	7.94969e-28	7.06817e-05	2.64266e-09	3.65784e-31	8.36113e-07	12.8851	9.57427e-34	2.80301e-23	4.13004e-31	7.01002e-20	0.166228	0	2.41339e-37	0	2.06901e-46	1.8495e-42	1.90589e-38	5.5534e-33	1.00603e-12	1.1099e-28	7.64505e-65	8.45238e-18	1.24718e-28	33.3911	0	35.9968	7.14483e-13	13.0186	0	1.58177e-27	9.1004e-26	5.28664e-25	5.95465e-43	5.11794	4.88925e-94	8.45238e-18	1.58177e-27
0.208617	0.000111778	0.0665206	7.26766e-38	1.01415e-24	3.34627e-45	0	2.12286e-40	5.07572e-34	8.77097e-29	3.93952e-21	0.0381846	0.00202853	3.15299e-28	4.66384e-05	1.52158e-09	1.37711e-31	5.17425e-07	14.4888	3.46848e-34	1.19969e-23	1.55613e-31	3.19132e-20	0.21802	0	8.3058e-38	0	6.31893e-47	5.9411e-43	6.46004e-39	2.03454e-33	1.89107e-12	4.34249e-29	1.88954e-65	1.77183e-17	4.88349e-29	31.7298	0	37.2095	3.7636e-13	11.5099	0	6.30382e-28	3.73297e-26	2.19657e-25	1.90058e-43	4.3366	9.12059e-95	1.77183e-17	6.30382e-28
0.209419	7.42884e-05	0.0497787	2.48319e-38	4.23399e-25	1.03765e-45	0	7.00756e-41	1.83141e-34	3.4261e-29	1.75224e-21	0.0281559	0.00141573	1.24252e-28	3.05766e-05	8.70478e-10	5.15136e-32	3.18156e-07	16.1877	1.24848e-34	5.10182e-24	5.8257e-32	1.44355e-20	0.284175	0	2.84017e-38	0	1.9175e-47	1.89623e-43	2.17562e-39	7.406e-34	3.53194e-12	1.68812e-29	4.64023e-66	3.6904e-17	1.89995e-29	29.958	0	38.2167	1.96981e-13	10.1108	0	2.49617e-28	1.52145e-26	9.06814e-26	6.02731e-44	3.651	1.69049e-95	3.6904e-17	2.49617e-28
0.21022	4.90563e-05	0.0370118	8.43011e-39	1.75633e-25	3.19706e-46	0	2.29838e-41	6.56572e-35	1.32973e-29	7.74377e-22	0.0206306	0.000981728	4.86515e-29	1.99179e-05	4.94801e-10	1.91463e-32	1.94376e-07	17.97	4.46514e-35	2.1557e-24	2.167e-32	6.48786e-21	0.36811	0	9.64975e-39	0	5.78143e-48	6.01345e-44	7.28014e-40	2.67861e-34	6.55433e-12	6.52042e-30	1.13223e-66	7.63721e-17	7.34453e-30	28.104	0	38.9998	1.02436e-13	8.82484	0	9.82097e-29	6.16129e-27	3.71964e-26	1.8992e-44	3.05411	3.11324e-96	7.63721e-17	9.82098e-29
0.211022	3.21868e-05	0.027343	2.84359e-39	7.23891e-26	9.78724e-47	0	7.49005e-42	2.33877e-35	5.12783e-30	3.40033e-22	0.0150216	0.00067641	1.89277e-29	1.28917e-05	2.79456e-10	7.07061e-33	1.17992e-07	19.8207	1.58671e-35	9.05028e-25	8.00902e-33	2.89722e-21	0.473885	0	3.2576e-39	0	1.73199e-48	1.89481e-44	2.4205e-40	9.626e-35	1.20852e-11	2.50241e-30	2.74496e-67	1.57038e-16	2.82094e-30	26.1958	0	39.544	5.2929e-14	7.65314	0	3.83923e-29	2.4791e-27	1.51598e-26	5.94605e-45	2.53843	5.69667e-97	1.57038e-16	3.83923e-29
0.211824	2.09831e-05	0.0200707	9.53036e-40	2.96448e-26	2.977e-47	0	2.42526e-42	8.27759e-36	1.96478e-30	1.48354e-22	0.0108686	0.000463061	7.31656e-30	8.29053e-06	1.56821e-10	2.59441e-33	7.11663e-08	21.7221	5.60232e-36	3.77524e-25	2.9411e-33	1.28549e-21	0.606284	0	1.09267e-39	0	5.15542e-49	5.93222e-45	7.99616e-41	3.43709e-35	2.21405e-11	9.54223e-31	6.61224e-68	3.20838e-16	1.07655e-30	24.2608	0	39.839	2.71733e-14	6.59449	0	1.49122e-29	9.91118e-28	6.13897e-27	1.84967e-45	2.09632	1.03571e-97	3.20838e-16	1.49122e-29
0.212625	1.35916e-05	0.0146382	3.17367e-40	1.20624e-26	8.9972e-48	0	7.80261e-43	2.91091e-36	7.48004e-31	6.43112e-23	0.0078142	0.000314975	2.81013e-30	5.29744e-06	8.7439e-11	9.45866e-34	4.26486e-08	23.6533	1.96539e-36	1.56472e-25	1.07312e-33	5.66719e-22	0.770883	0	3.64157e-40	0	1.52473e-49	1.84535e-45	2.62462e-41	1.2194e-35	4.03024e-11	3.61536e-31	1.5826e-68	6.5129e-16	4.0821e-31	22.3249	0	39.8791	1.38612e-14	5.6459	0	5.75508e-30	3.93701e-28	2.47006e-27	5.71703e-46	1.72011	1.87097e-98	6.5129e-16	5.75508e-30
0.213427	8.74745e-06	0.0106077	1.05008e-40	4.87673e-27	2.70175e-48	0	2.4942e-43	1.0171e-36	2.82946e-31	2.77002e-23	0.00558273	0.000212874	1.0724e-30	3.36324e-06	4.84412e-11	3.42633e-34	2.53948e-08	25.5913	6.85076e-37	6.44374e-26	3.89042e-34	2.48242e-22	0.974124	0	1.20586e-40	0	4.48054e-50	5.70359e-46	8.55976e-42	4.29842e-36	7.28926e-11	1.36101e-31	3.76358e-69	1.31363e-15	1.53795e-31	20.4118	0	39.6636	7.02536e-15	4.80279	0	2.20683e-30	1.55388e-28	9.87477e-28	1.75572e-46	1.40238	3.35818e-99	1.31363e-15	2.20683e-30
0.214228	5.59373e-06	0.00763775	3.45218e-41	1.95899e-27	8.06105e-49	0	7.92196e-44	3.53107e-37	1.06344e-31	1.18547e-23	0.0039633	0.000142948	4.06625e-31	2.12158e-06	2.66646e-11	1.23322e-34	1.50243e-08	27.5107	2.37267e-37	2.63663e-26	1.40138e-34	1.08042e-22	1.22336	0	3.9675e-41	0	1.30821e-50	1.75157e-46	2.77374e-42	1.50551e-36	1.30992e-10	5.09075e-32	8.89287e-70	2.63258e-15	5.75719e-32	18.5432	0	39.1965	3.5379e-15	4.05942	0	8.40807e-31	6.09364e-29	3.92245e-28	5.35735e-47	1.13602	5.98894e-100	2.63258e-15	8.40807e-31
0.21503	3.55411e-06	0.0054641	1.12765e-41	7.81889e-28	2.38972e-49	0	2.50002e-44	1.21804e-37	3.97128e-32	5.04086e-24	0.00279584	9.53772e-05	1.53194e-31	1.32976e-06	1.45836e-11	4.4102e-35	8.83191e-09	29.3847	8.16482e-38	1.07194e-26	5.01559e-35	4.67217e-23	1.52692	0	1.29701e-41	0	3.7952e-51	5.34462e-47	8.93056e-43	5.2392e-37	2.33893e-10	1.89195e-32	2.08781e-70	5.24202e-15	2.14135e-32	16.7377	0	38.4869	1.77024e-15	3.40913	0	3.18297e-31	2.37436e-29	1.54809e-28	1.62426e-47	0.914355	1.06122e-100	5.24202e-15	3.18297e-31
0.215832	2.24373e-06	0.00388402	3.65985e-42	3.10076e-28	7.03904e-50	0	7.83904e-45	4.17467e-38	1.47353e-32	2.12976e-24	0.00195979	6.32295e-05	5.73454e-32	8.28118e-07	7.92505e-12	1.56706e-35	5.1585e-09	31.1853	2.79167e-38	4.3301e-27	1.7836e-35	2.00749e-23	1.89407	0	4.21291e-42	0	1.09396e-51	1.62037e-47	2.85694e-43	1.81158e-37	4.14952e-10	6.98634e-33	4.87025e-71	1.03711e-14	7.91362e-33	15.0112	0	37.5481	8.8009e-16	2.84467	0	1.19723e-31	9.19231e-30	6.07079e-29	4.89291e-48	0.731227	1.8684e-101	1.03711e-14	1.19723e-31
0.216633	1.4074e-06	0.00274317	1.18022e-42	1.2218e-28	2.0601e-50	0	2.44226e-45	1.42165e-38	5.43244e-33	8.94055e-25	0.00136505	4.16489e-05	2.13287e-32	5.12416e-07	4.27907e-12	5.53254e-36	2.99366e-09	32.8842	9.48401e-39	1.73795e-27	6.30209e-36	8.57037e-24	2.33508	0	1.35966e-42	0	3.13311e-52	4.88115e-48	9.081e-44	6.22384e-38	7.31456e-10	2.56329e-33	1.12881e-71	2.03874e-14	2.90584e-33	13.3766	0	36.3975	4.34743e-16	2.35847	0	4.47439e-32	3.536e-30	2.36539e-29	1.4645e-48	0.581031	3.26847e-102	2.03874e-14	4.47439e-32
0.217435	8.77155e-07	0.00192502	3.78155e-43	4.78345e-29	5.99063e-51	0	7.56016e-46	4.81034e-39	1.98995e-33	3.72913e-25	0.000944774	2.72582e-05	7.88207e-33	3.15037e-07	2.29566e-12	1.94076e-36	1.7262e-09	34.4536	3.20132e-39	6.93083e-28	2.21248e-36	3.63541e-24	2.86112	0	4.35999e-43	0	8.9158e-53	1.46096e-48	2.86797e-44	2.12456e-38	1.28112e-09	9.34447e-34	2.59954e-72	3.98206e-14	1.06017e-33	11.8436	0	35.0562	2.13377e-16	1.94284	0	1.66149e-32	1.35148e-30	9.15736e-30	4.35534e-49	0.458729	5.68104e-103	3.98206e-14	1.66149e-32
0.218236	5.4318e-07	0.00134222	1.20389e-43	1.86076e-29	1.73088e-51	0	2.3253e-46	1.61721e-39	7.24264e-34	1.54547e-25	0.000649746	1.77256e-05	2.89418e-33	1.92447e-07	1.22369e-12	6.76439e-37	9.8898e-10	35.8667	1.07368e-39	2.74627e-28	7.71763e-37	1.53221e-24	3.48418	0	1.38916e-43	0	2.52089e-53	4.34476e-49	8.99966e-45	7.20591e-39	2.22945e-09	3.38471e-34	5.94819e-73	7.72792e-14	3.84319e-34	10.4192	0	33.5481	1.04057e-16	1.59021	0	6.13016e-33	5.13235e-31	3.52247e-30	1.28696e-49	0.359851	9.81118e-104	7.72792e-14	6.13016e-33
0.219038	3.3421e-07	0.000929875	3.80816e-44	7.19203e-30	4.969e-52	0	7.10618e-47	5.40214e-40	2.61916e-34	6.3639e-26	0.000444012	1.14528e-05	1.05589e-33	1.16807e-07	6.4811e-13	2.34258e-37	5.62982e-10	37.0985	3.57792e-40	1.08121e-28	2.67484e-37	6.41639e-25	4.21695	0	4.39771e-44	0	7.08203e-54	1.28381e-49	2.80599e-45	2.42839e-39	3.85492e-09	1.21814e-34	1.35233e-73	1.49014e-13	1.38426e-34	9.10735	0	31.8992	5.04201e-17	1.29325	0	2.24727e-33	1.93657e-31	1.34627e-30	3.77845e-50	0.280477	1.68354e-104	1.49014e-13	2.24727e-33
0.21984	2.04317e-07	0.000640079	1.19688e-44	2.76198e-30	1.41736e-52	0	2.15776e-47	1.79298e-40	9.41101e-35	2.60372e-26	0.000301494	7.3525e-06	3.82758e-34	7.04428e-08	3.41062e-13	8.06064e-38	3.18427e-10	38.127	1.18466e-40	4.22947e-29	9.21131e-38	2.66977e-25	5.07263	0	1.38328e-44	0	1.97684e-54	3.76918e-50	8.69272e-46	8.13124e-40	6.62282e-09	4.35595e-35	3.05483e-74	2.85496e-13	4.95393e-35	7.90969	0	30.137	2.42743e-17	1.045	0	8.18554e-34	7.26035e-32	5.11244e-31	1.10223e-50	0.217211	2.87035e-105	2.85496e-13	8.18554e-34
0.220641	1.24108e-07	0.000437777	3.73763e-45	1.0539e-30	4.01701e-53	0	6.50996e-48	5.91281e-41	3.35985e-35	1.05846e-26	0.000203421	4.68993e-06	1.3786e-34	4.22098e-08	1.78332e-13	2.75584e-38	1.78952e-10	38.9329	3.89735e-41	1.64389e-29	3.15177e-38	1.10374e-25	6.06468	0	4.3232e-45	0	5.48268e-55	1.09952e-50	2.67568e-46	2.70524e-40	1.13053e-08	1.54767e-35	6.8565e-75	5.4348e-13	1.76154e-35	6.82553	0	28.2899	1.16118e-17	0.838999	0	2.96244e-34	2.70453e-32	1.92901e-31	3.1948e-51	0.167138	4.86246e-106	5.4348e-13	2.96244e-34
0.221443	7.4904e-08	0.000297496	1.15972e-45	3.99565e-31	1.13119e-53	0	1.95148e-48	1.93741e-41	1.19183e-35	4.2753e-27	0.000136378	2.9724e-06	4.93355e-35	2.51304e-08	9.26472e-14	9.36155e-39	9.99244e-11	39.5012	1.27395e-41	6.34843e-30	1.07151e-38	4.53384e-26	7.20651	0	1.34248e-45	0	1.51086e-55	3.18688e-51	8.1832e-47	8.94257e-41	1.91746e-08	5.46364e-36	1.52907e-75	1.02796e-12	6.22366e-36	5.85225	0	26.3859	5.51898e-18	0.669293	0	1.06527e-34	1.001e-32	7.23182e-32	9.20073e-52	0.127785	8.1844e-107	1.02796e-12	1.06527e-34
0.222244	4.49179e-08	0.000200871	3.57533e-46	1.50517e-31	3.16501e-54	0	5.81244e-49	6.30753e-42	4.20064e-36	1.7158e-27	9.0849e-05	1.87179e-06	1.75425e-35	1.4866e-08	4.78239e-14	3.15974e-39	5.54391e-11	39.8212	4.13758e-42	2.43596e-30	3.61949e-39	1.85045e-26	8.51115	0	4.1421e-46	0	4.13681e-56	9.1778e-52	2.48669e-47	2.93717e-41	3.23134e-08	1.91644e-36	3.38814e-76	1.93187e-12	2.18478e-36	4.98561	0	24.4524	2.60633e-18	0.530493	0	3.80611e-35	3.6812e-33	2.69384e-32	2.63276e-52	0.0970716	1.36876e-107	1.93187e-12	3.80611e-35
0.223046	2.67635e-08	0.000134761	1.09519e-46	5.63367e-32	8.79882e-55	0	1.72014e-49	2.04036e-42	1.47105e-36	6.84188e-28	6.01347e-05	1.17116e-06	6.19773e-36	8.73776e-09	2.45283e-14	1.05965e-39	3.05612e-11	39.8866	1.33521e-42	9.2872e-31	1.21481e-39	7.50407e-27	9.99079	0	1.26982e-46	0	1.12542e-56	2.62616e-52	7.50807e-48	9.5853e-42	5.41063e-08	6.67912e-37	7.45942e-77	3.60735e-12	7.62041e-37	4.22011	0	22.5154	1.22295e-18	0.417785	0	1.35117e-35	1.34509e-33	9.9702e-33	7.48528e-53	0.073268	2.27445e-108	3.60735e-12	1.35117e-35
0.223848	1.58444e-08	8.98299e-05	3.33329e-47	2.09511e-32	2.43043e-55	0	5.05797e-50	6.55786e-43	5.11857e-37	2.71078e-28	3.9551e-05	7.28093e-07	2.17562e-36	5.10287e-09	1.24997e-14	3.5309e-40	1.67391e-11	39.6962	4.28115e-43	3.5181e-31	4.05115e-40	3.02361e-27	11.6564	0	3.86789e-47	0	3.04211e-57	7.46643e-53	2.2524e-48	3.10807e-42	9.00165e-08	2.31287e-37	1.63177e-77	6.69282e-12	2.64094e-37	3.54926	0	20.5991	5.70163e-19	0.326915	0	4.76597e-36	4.88343e-34	3.66645e-33	2.11454e-53	0.0549472	3.75521e-109	6.69282e-12	4.76597e-36
0.224649	9.32002e-09	5.94958e-05	1.00801e-47	7.74164e-33	6.67041e-56	0	1.47774e-50	2.09424e-43	1.76962e-37	1.06714e-28	2.58473e-05	4.49748e-07	7.58828e-37	2.961e-09	6.32909e-15	1.16901e-40	9.10974e-12	39.2536	1.3639e-43	1.32416e-31	1.34233e-40	1.2105e-27	13.517	0	1.17062e-47	0	8.17042e-58	2.10918e-53	6.71384e-49	1.00135e-42	1.48801e-07	7.9578e-38	3.54666e-78	1.23378e-11	9.09387e-38	2.96593	0	18.7252	2.64118e-19	0.254172	0	1.67032e-36	1.7616e-34	1.33967e-33	5.93514e-54	0.0409437	6.16031e-110	1.23378e-11	1.67032e-36
0.225451	5.44713e-09	3.91526e-05	3.02878e-48	2.84229e-33	1.81899e-56	0	4.28974e-51	6.64511e-44	6.07881e-38	4.17406e-29	1.67841e-05	2.76039e-07	2.62974e-37	1.70715e-09	3.18414e-15	3.84555e-41	4.92593e-12	38.5674	4.31729e-44	4.95202e-32	4.41924e-41	4.81518e-28	15.5796	0	3.52018e-48	0	2.18033e-58	5.92004e-54	1.98841e-49	3.20546e-43	2.44399e-07	2.72047e-38	7.65934e-79	2.25984e-11	3.11134e-38	2.4626	0	16.9127	1.21564e-19	0.196349	0	5.81645e-37	6.31389e-35	4.86361e-34	1.65522e-54	0.0303136	1.00411e-110	2.25984e-11	5.81645e-37
0.226253	3.16322e-09	2.56003e-05	9.0423e-49	1.03684e-33	4.92853e-57	0	1.23729e-51	2.09501e-44	2.07476e-38	1.6222e-29	1.08294e-05	1.68349e-07	9.05506e-38	9.77943e-10	1.59167e-15	1.25692e-41	2.64655e-12	37.6505	1.35785e-44	1.84007e-32	1.44559e-41	1.90314e-28	17.8481	0	1.05178e-48	0	5.7811e-59	1.65099e-54	5.85128e-50	1.01954e-43	3.98843e-07	9.24069e-39	1.64351e-79	4.1127e-11	1.05769e-38	2.03159	0	15.1778	5.55934e-20	0.150709	0	2.01245e-37	2.24852e-35	1.7544e-34	4.58661e-55	0.0222996	1.62617e-111	4.1127e-11	2.01245e-37
0.227054	1.82515e-09	1.66318e-05	2.68225e-49	3.75808e-34	1.32683e-57	0	3.54588e-52	6.56266e-45	7.03601e-39	6.26414e-30	6.94277e-06	1.02033e-07	3.09798e-38	5.56629e-10	7.90535e-16	4.08195e-42	1.4128e-12	36.52	4.24327e-45	6.79351e-33	4.69843e-42	7.47372e-29	20.3231	0	3.12243e-49	0	1.52303e-59	4.57482e-55	1.71082e-50	3.22201e-44	6.46717e-07	3.11871e-39	3.50399e-80	7.43677e-11	3.57252e-39	1.66529	0	13.5336	2.52609e-20	0.114937	0	6.91834e-38	7.95622e-36	6.28795e-35	1.2628e-55	0.0162992	2.61675e-112	7.43677e-11	6.91835e-38
0.227856	1.04635e-09	1.0736e-05	7.9055e-50	1.35341e-34	3.54912e-58	0	1.00968e-52	2.0426e-45	2.3708e-39	2.4034e-30	4.42266e-06	6.14801e-08	1.05312e-38	3.14794e-10	3.90122e-16	1.31715e-42	7.49361e-13	35.1965	1.31753e-45	2.49209e-33	1.5173e-42	2.91617e-29	23.0015	0	9.21023e-50	0	3.9867e-60	1.25954e-55	4.97014e-51	1.01172e-44	1.04192e-06	1.04581e-39	7.42271e-81	1.33614e-10	1.19895e-39	1.35628	0	11.9903	1.14047e-20	0.087094	0	2.36313e-38	2.79722e-36	2.23923e-35	3.45454e-56	0.0118371	4.18377e-113	1.33614e-10	2.36313e-38
0.228657	5.96028e-10	6.88579e-06	2.3151e-50	4.84285e-35	9.43269e-59	0	2.85663e-53	6.31677e-46	7.93729e-40	9.16224e-31	2.79934e-06	3.68715e-08	3.557e-39	1.76888e-10	1.91288e-16	4.22294e-43	3.94922e-13	33.7037	4.06468e-46	9.08329e-34	4.86852e-43	1.13057e-29	25.8755	0	2.69934e-50	0	1.03688e-60	3.44557e-56	1.43463e-51	3.15647e-45	1.66789e-06	3.48451e-40	1.56232e-81	2.38522e-10	3.99796e-40	1.09754	0	10.5549	5.11601e-21	0.0655733	0	8.02018e-39	9.77134e-37	7.92313e-36	9.38973e-57	0.00854145	6.64634e-114	2.38522e-10	8.02018e-39
0.229459	3.37338e-10	4.38809e-06	6.73624e-51	1.7218e-35	2.49092e-59	0	8.03032e-54	1.94096e-46	2.64033e-40	3.47045e-31	1.76055e-06	2.20852e-08	1.19371e-39	9.87591e-11	9.31935e-17	1.34525e-43	2.06795e-13	32.0675	1.24596e-46	3.28952e-34	1.55214e-43	4.35505e-30	28.9329	0	7.86059e-51	0	2.67951e-61	9.36523e-57	4.11456e-52	9.78481e-46	2.65281e-06	1.15356e-40	3.26731e-82	4.23072e-10	1.3246e-40	0.88247	0	9.23182	2.28027e-21	0.049054	0	2.70451e-39	3.3915e-37	2.78551e-36	2.53586e-57	0.0061239	1.04907e-114	4.23072e-10	2.70451e-39
0.230261	1.89702e-10	2.77848e-06	1.94749e-51	6.08238e-36	6.53574e-60	0	2.24296e-54	5.92581e-47	8.7268e-41	1.30611e-31	1.10017e-06	1.33453e-08	3.98039e-40	5.47856e-11	4.5112e-17	4.25794e-44	1.07592e-13	30.3153	3.79482e-47	1.18367e-34	4.91674e-44	1.66685e-30	32.1566	0	2.27437e-51	0	6.88002e-62	2.52921e-57	1.17251e-52	3.01379e-46	4.19233e-06	3.79444e-41	6.78918e-83	7.45607e-10	4.36054e-41	0.705	0	8.02288	1.00983e-21	0.0364613	0	9.06157e-40	1.1696e-37	9.73019e-37	6.80467e-58	0.00436249	1.64528e-115	7.45607e-10	9.06157e-40
0.231062	1.05996e-10	1.74802e-06	5.59426e-52	2.13488e-36	1.70388e-60	0	6.22471e-55	1.79758e-47	2.86589e-41	4.88407e-32	6.83111e-07	8.36427e-09	1.31874e-40	3.01971e-11	2.16974e-17	1.33908e-44	5.56195e-14	28.4753	1.14838e-47	4.23192e-35	1.5475e-44	6.33886e-31	35.5242	0	6.53848e-52	0	1.75523e-62	6.78675e-58	3.31983e-53	9.22322e-47	6.58286e-06	1.24012e-41	1.4017e-83	1.30561e-09	1.42628e-41	0.559613	0	6.9276	4.44349e-22	0.0269277	0	3.01666e-40	4.0077e-38	3.37713e-37	1.81426e-58	0.00308781	2.56379e-116	1.30561e-09	3.01666e-40
0.231864	5.88458e-11	1.09269e-06	1.59669e-52	7.44533e-37	4.41358e-61	0	1.71643e-55	5.41799e-48	9.35137e-42	1.81466e-32	4.21445e-07	5.81052e-09	4.34115e-41	1.65376e-11	1.03689e-17	4.18429e-45	2.85683e-14	26.5756	3.45296e-48	1.50333e-35	4.83945e-45	2.39516e-31	39.0082	0	1.86768e-52	0	4.44925e-63	1.80945e-58	9.33955e-54	2.80454e-47	1.02703e-05	4.02708e-42	2.87542e-84	2.27158e-09	4.63531e-42	0.441363	0	5.94353	1.9427e-22	0.0197595	0	9.97838e-41	1.36446e-38	1.16462e-37	4.80617e-59	0.00217158	3.96949e-117	2.27158e-09	9.97838e-41
0.232665	3.24602e-11	6.78666e-07	4.528e-53	2.5799e-37	1.13593e-61	0	4.70265e-56	1.62255e-48	3.03179e-42	6.69909e-33	2.5835e-07	4.98986e-09	1.4199e-41	8.99892e-12	4.92345e-18	1.29911e-45	1.45798e-14	24.6439	1.03159e-48	5.30616e-36	1.50373e-45	8.9922e-32	42.5763	0	5.30073e-53	0	1.1206e-63	4.79338e-59	2.61063e-54	8.47326e-48	1.59206e-05	1.29935e-42	5.8608e-85	3.92692e-09	1.4968e-42	0.34587	3.95253e-321	5.06659	8.43916e-23	0.0144066	0	3.27946e-41	4.61569e-39	3.99052e-38	1.26505e-59	0.00151744	6.10656e-118	3.92692e-09	3.27946e-41
0.233467	1.77908e-11	4.18817e-07	1.27586e-53	8.88242e-38	2.90486e-62	0	1.28017e-56	4.82798e-49	9.76636e-43	2.45723e-33	1.57359e-07	5.67719e-09	4.61446e-42	4.86538e-12	2.32281e-18	4.00757e-46	7.3931e-15	22.7061	3.06218e-49	1.86087e-36	4.64249e-46	3.35435e-32	46.1916	0	1.49479e-53	0	2.80428e-64	1.26167e-59	7.25061e-55	2.5436e-48	2.45215e-05	4.16553e-43	1.18692e-85	6.74505e-09	4.80237e-43	0.269302	8.54734e-320	4.29137	3.64251e-23	0.0104365	0	1.07091e-41	1.55139e-39	1.35858e-38	3.30848e-60	0.00105355	9.33399e-119	6.74505e-09	1.07091e-41
0.234269	9.68837e-12	2.56804e-07	3.57196e-54	3.03857e-38	7.38084e-63	0	3.46261e-57	1.42739e-49	3.1259e-43	8.95544e-34	9.52344e-08	8.06111e-09	1.49002e-42	2.61368e-12	1.08885e-18	1.22836e-46	3.72488e-15	20.7868	9.03159e-50	6.48426e-37	1.42411e-46	1.24325e-32	49.8131	0	4.18825e-54	0	6.97273e-65	3.29959e-60	2.00084e-55	7.58675e-49	3.7527e-05	1.32686e-43	2.38834e-86	1.15114e-08	1.53094e-43	0.208342	1.85571e-318	3.61149	1.56211e-23	0.00751207	0	3.47468e-42	5.18101e-40	4.59566e-39	8.59719e-61	0.000726787	1.41758e-119	1.15114e-08	3.47468e-42
0.23507	5.24221e-12	1.56455e-07	9.93621e-55	1.0328e-38	1.86336e-63	0	9.30568e-58	4.19305e-50	9.94095e-44	3.24292e-34	5.72679e-08	1.27903e-08	4.78052e-43	1.39508e-12	5.07143e-19	3.74092e-47	1.86469e-15	18.9078	2.64671e-50	2.24499e-37	4.34055e-47	4.57846e-33	53.3961	0	1.16599e-54	0	1.72264e-65	8.574e-61	5.48607e-56	2.24839e-49	5.70623e-05	4.1994e-44	4.77508e-87	1.952e-08	4.84919e-44	0.160148	4.00015e-317	3.01985	6.65629e-24	0.00537246	0	1.12017e-42	1.71917e-40	1.54462e-39	2.2197e-61	0.000498161	2.13913e-120	1.952e-08	1.12017e-42
0.235872	2.8183e-12	9.47078e-08	2.74628e-55	3.48797e-39	4.67407e-64	0	2.48486e-58	1.22385e-50	3.14116e-44	1.1668e-34	3.42172e-08	2.11314e-08	1.52393e-43	7.39866e-13	2.34694e-19	1.13198e-47	9.27494e-16	17.0884	7.70654e-51	7.72287e-38	1.31448e-47	1.67529e-33	56.8937	0	3.22527e-55	0	4.22857e-66	2.21368e-61	1.49458e-56	6.62061e-50	8.62113e-05	1.32057e-44	9.4858e-88	3.28882e-08	1.52613e-44	0.122314	8.56862e-316	2.50896	2.81814e-24	0.00381765	0	3.58811e-43	5.66801e-41	5.15827e-40	5.69432e-62	0.000339267	3.20728e-121	3.28882e-08	3.58811e-43
0.236673	1.50546e-12	5.69629e-08	7.54184e-56	1.17041e-39	1.16494e-64	0	6.59273e-59	3.54922e-51	9.8619e-45	4.17123e-35	2.03139e-08	3.52715e-08	4.82688e-44	3.89868e-13	1.07916e-19	3.40339e-48	4.58379e-16	15.3453	2.22957e-51	2.63968e-38	3.95526e-48	6.09071e-34	60.2572	0	8.86437e-56	0	1.03134e-66	5.67881e-62	4.04562e-57	1.93702e-50	0.000129416	4.12613e-45	1.8723e-88	5.50567e-08	4.77222e-45	0.0928198	1.82371e-314	2.07115	1.1855e-24	0.00269543	0	1.14197e-43	1.85675e-41	1.71158e-40	1.45144e-62	0.000229574	4.77798e-122	5.50567e-08	1.14197e-43
0.237475	7.99027e-13	3.40414e-08	2.05788e-56	3.90224e-40	2.88485e-65	0	1.73795e-59	1.0227e-51	3.07639e-45	1.48164e-35	1.19828e-08	5.88297e-08	1.51907e-44	2.04123e-13	4.93032e-20	1.0167e-48	2.25086e-16	13.6916	6.40902e-52	8.96466e-39	1.18251e-48	2.20017e-34	63.4373	0	2.42068e-56	0	2.49932e-67	1.44747e-62	1.08808e-57	5.63091e-51	0.000193029	1.28096e-45	3.67188e-89	9.15777e-08	1.48272e-45	0.0699865	3.85664e-313	1.69879	4.95507e-25	0.00189091	0	3.61122e-44	6.04344e-42	5.64284e-41	3.67591e-63	0.000154353	7.07233e-123	9.15777e-08	3.61122e-44
0.238277	4.21369e-13	2.0213e-08	5.57919e-57	1.2927e-40	7.09824e-66	0	4.55219e-60	2.92801e-52	9.53522e-46	5.22912e-36	7.02322e-09	9.76804e-08	4.75002e-45	1.06188e-13	2.23808e-20	3.01776e-49	1.0982e-16	12.138	1.83051e-52	3.025e-39	3.51272e-49	7.89686e-35	66.3855	0	6.56807e-57	0	6.01797e-68	3.6658e-63	2.90767e-58	1.62642e-51	0.000286065	3.95125e-46	7.155e-90	1.51349e-07	4.5773e-46	0.0524321	8.1035e-312	1.38445	2.05782e-25	0.00131802	0	1.13465e-44	1.95445e-42	1.84845e-41	9.24997e-64	0.000103113	1.04013e-123	1.51349e-07	1.13465e-44
0.239078	2.20787e-13	1.19252e-08	1.50291e-57	4.25493e-41	1.73535e-66	0	1.18471e-60	8.32927e-53	2.9365e-46	1.83369e-36	4.09005e-09	1.61252e-07	1.47579e-45	5.48866e-14	1.00945e-20	8.89988e-50	5.3238e-17	10.6917	5.19471e-53	1.01421e-39	1.03679e-49	2.81619e-35	69.0552	0	1.77071e-57	0	1.43975e-68	9.22442e-64	7.72041e-59	4.66763e-52	0.000421228	1.211e-46	1.38529e-90	2.48529e-07	1.404e-46	0.0390292	1.69179e-310	1.12104	8.49131e-26	0.000912812	0	3.54225e-45	6.28022e-43	6.01629e-42	2.31273e-64	6.84421e-05	1.51994e-124	2.48529e-07	3.54225e-45
0.23988	1.14946e-13	6.99051e-09	4.02256e-58	1.39154e-41	4.21536e-67	0	3.06346e-61	2.35424e-53	8.98542e-47	6.38897e-37	2.36666e-09	2.64547e-07	4.55577e-46	2.81882e-14	4.52382e-21	2.60791e-50	2.56432e-17	9.35741	1.46474e-53	3.3786e-40	3.04053e-50	9.9788e-36	71.4026	0	4.74314e-58	0	3.42243e-69	2.30631e-64	2.03678e-59	1.33097e-52	0.000616282	3.68778e-47	2.6649e-91	4.05494e-07	4.27893e-47	0.0288663	3.50935e-309	0.901941	3.48138e-26	0.000628132	0	1.09877e-45	2.00509e-43	1.94562e-42	5.74539e-65	4.5138e-05	2.20684e-125	4.05494e-07	1.09877e-45
0.240681	5.94596e-14	4.07157e-09	1.06975e-58	4.52178e-42	1.0174e-67	0	7.87086e-62	6.61155e-54	2.73184e-47	2.2118e-37	1.36068e-09	4.31262e-07	1.39736e-46	1.4384e-14	2.01434e-21	7.59298e-51	1.22725e-17	8.13718	4.10364e-54	1.1183e-40	8.85963e-51	3.51321e-36	73.3884	0	1.26239e-58	0	8.08334e-70	5.72937e-65	5.33897e-60	3.77095e-53	0.000895882	1.11582e-47	5.09366e-92	6.57358e-07	1.29572e-47	0.021213	7.233e-308	0.721012	1.4182e-26	0.000429467	0	3.38643e-46	6.36067e-44	6.25168e-43	1.41815e-65	2.95781e-05	3.18366e-126	6.57358e-07	3.38643e-46
0.241483	3.05605e-14	2.35626e-09	2.82665e-59	1.45993e-42	2.43981e-68	0	2.00929e-62	1.84487e-54	8.25245e-48	7.608e-38	7.77302e-10	6.98553e-07	4.25859e-47	7.29288e-15	8.91192e-22	2.19655e-51	5.83583e-18	7.03076	1.14232e-54	3.67778e-41	2.56503e-51	1.22896e-36	74.9786	0	3.33834e-59	0	1.89695e-70	1.41418e-65	1.39053e-60	1.06156e-53	0.00129399	3.35453e-48	9.67362e-93	1.05884e-06	3.89852e-48	0.015489	1.48122e-306	0.572686	5.74027e-27	0.000291755	0	1.03702e-46	2.00485e-44	1.99593e-43	3.47805e-66	1.92578e-05	4.56343e-127	1.05884e-06	1.03702e-46
0.242285	1.56066e-14	1.35486e-09	7.42113e-60	4.68341e-43	5.81339e-69	0	5.09648e-63	5.1149e-55	2.47696e-48	2.60019e-38	4.41201e-10	1.12427e-06	1.28953e-47	3.67391e-15	3.91759e-22	6.31361e-52	2.75729e-18	6.03587	3.15947e-55	1.20178e-41	7.37866e-52	4.27154e-37	76.1456	0	8.77157e-60	0	4.42315e-71	3.46826e-66	3.59843e-61	2.96923e-54	0.00185704	1.00203e-48	1.8254e-93	1.69459e-06	1.16545e-48	0.011237	3.0139e-305	0.45196	2.30854e-27	0.000196932	0	3.15531e-47	6.27868e-45	6.33144e-44	8.47535e-67	1.24582e-05	6.49928e-128	1.69459e-06	3.15531e-47
0.243086	7.91892e-15	7.74063e-10	1.93588e-60	1.49281e-43	1.3763e-69	0	1.28442e-63	1.40902e-55	7.38696e-49	8.82973e-39	2.48827e-10	1.79784e-06	3.87978e-48	1.83894e-15	1.7111e-22	1.80312e-52	1.29441e-18	5.14857	8.68261e-56	3.90186e-42	2.10898e-52	1.47516e-37	76.8688	0	2.28999e-60	0	1.02474e-71	8.4514e-67	9.25239e-62	8.2519e-55	0.00264801	2.97397e-49	3.42243e-94	2.69469e-06	3.46179e-49	0.00810011	6.09325e-304	0.3544	9.22467e-28	0.000132076	0	9.53907e-48	1.95373e-45	1.99558e-44	2.05206e-67	8.00775e-06	9.19705e-129	2.69469e-06	9.53907e-48
0.243888	3.99239e-15	4.39407e-10	5.01759e-61	4.72774e-44	3.23748e-70	0	3.2163e-64	3.85663e-56	2.18887e-49	2.9792e-39	1.39434e-10	2.85656e-06	1.15982e-48	9.14569e-16	7.42577e-23	5.11659e-53	6.03766e-19	4.36357	2.37081e-56	1.25872e-42	5.98931e-53	5.06176e-38	77.1353	0	5.94017e-61	0	2.3589e-72	2.04623e-67	2.36377e-62	2.27863e-55	0.00375171	8.77008e-50	6.37561e-95	4.25759e-06	1.02168e-49	0.00580149	1.22399e-302	0.276119	3.66247e-28	8.80117e-05	0	2.86536e-48	6.04048e-46	6.24951e-45	4.93663e-68	5.11418e-06	1.29313e-129	4.25759e-06	2.86536e-48
0.244689	1.9999e-15	2.47837e-10	1.29218e-61	1.48769e-44	7.56675e-71	0	8.00227e-65	1.04884e-56	6.44444e-50	9.98763e-40	7.76344e-11	4.50967e-06	3.44497e-49	4.51933e-16	3.20197e-23	1.4426e-53	2.79818e-19	3.67458	6.43208e-57	4.03456e-43	1.69001e-53	1.72574e-38	76.9403	0	1.53099e-61	0	5.39526e-73	4.92255e-68	6.00019e-63	6.25176e-56	0.00528137	2.56968e-50	1.1801e-95	6.68387e-06	2.99598e-50	0.00412855	2.44296e-301	0.213751	1.4448e-28	5.82728e-05	0	8.55189e-49	1.85561e-46	1.94461e-45	1.18e-68	3.24527e-06	1.80652e-130	6.68387e-06	8.55189e-49
0.245491	9.95392e-16	1.38891e-10	3.30642e-62	4.65138e-45	1.7572e-71	0	1.97824e-65	2.83411e-57	1.88521e-50	3.32685e-40	4.29489e-11	7.07383e-06	1.01669e-49	2.21892e-16	1.37183e-23	4.0413e-54	1.28852e-19	3.07456	1.73387e-57	1.28491e-43	4.7382e-54	5.84597e-39	76.2875	0	3.92065e-62	0	1.2261e-73	1.17662e-68	1.51333e-63	1.70428e-56	0.00738711	7.48109e-51	2.17032e-96	1.04256e-05	8.72916e-51	0.0029192	4.84466e-300	0.16441	5.66304e-29	3.83355e-05	0	2.53603e-49	5.66386e-47	6.01211e-46	2.80247e-69	2.04614e-06	2.50758e-131	1.04256e-05	2.53603e-49
0.246293	4.92254e-16	7.73381e-11	8.40627e-63	1.44498e-45	4.05455e-72	0	4.85909e-66	7.60912e-58	5.47952e-51	1.10107e-40	2.36081e-11	1.10249e-05	2.98128e-50	1.08247e-16	5.83977e-24	1.12488e-54	5.89547e-20	2.55604	4.64397e-58	4.06591e-44	1.31991e-54	1.96765e-39	75.1882	0	9.97588e-63	0	2.76851e-74	2.7944e-69	3.79239e-64	4.61624e-57	0.0102662	2.16401e-51	3.96587e-97	1.61579e-05	2.52706e-51	0.00205088	9.54597e-299	0.125649	2.20547e-29	2.5058e-05	0	7.47233e-50	1.7177e-47	1.84685e-46	6.61317e-70	1.28183e-06	3.4584e-132	1.61579e-05	7.47233e-50
0.247094	2.41876e-16	4.27879e-11	2.12353e-63	4.46014e-46	9.29552e-73	0	1.18588e-66	2.02984e-58	1.58247e-51	3.6208e-41	1.28938e-11	1.70727e-05	8.68609e-51	5.24691e-17	2.47001e-24	3.11099e-55	2.68012e-20	2.11135	1.23587e-58	1.27836e-44	3.65332e-55	6.58035e-40	73.6621	0	2.52205e-63	0	6.21124e-75	6.59405e-70	9.44282e-65	1.24236e-57	0.0141761	6.21961e-52	7.20051e-98	2.48815e-05	7.26887e-52	0.00143162	1.8689e-297	0.095411	8.53418e-30	1.62742e-05	0	2.1876e-50	5.17595e-48	5.63696e-47	1.55056e-70	7.9787e-07	4.73921e-133	2.48815e-05	2.1876e-50
0.247896	1.18088e-16	2.35211e-11	5.32994e-64	1.36787e-46	2.11745e-73	0	2.87564e-67	5.38021e-59	4.54086e-52	1.18305e-41	6.99705e-12	2.62689e-05	2.51453e-51	2.52696e-17	1.03804e-24	8.54873e-56	1.21059e-20	1.73286	3.26788e-59	3.99352e-45	1.0047e-55	2.18655e-40	71.7356	0	6.33529e-64	0	1.38458e-75	1.54606e-70	2.33614e-65	3.3221e-58	0.0194497	1.77614e-52	1.29896e-98	3.80695e-05	2.07744e-52	0.000992937	3.63548e-296	0.0719859	3.28119e-30	1.05018e-05	0	6.36337e-51	1.54969e-48	1.7095e-47	3.61223e-71	4.93452e-07	6.45275e-134	3.80695e-05	6.36337e-51
0.248697	5.72835e-17	1.28471e-11	1.32922e-64	4.16823e-47	4.79251e-74	0	6.92849e-68	1.41692e-59	1.29464e-52	3.84072e-42	3.77276e-12	4.01596e-05	7.23264e-52	1.20922e-17	4.33445e-25	2.33407e-56	5.43316e-21	1.41311	8.58554e-60	1.23957e-45	2.74536e-56	7.21903e-41	69.4419	0	1.5812e-64	0	3.06668e-76	3.6017e-71	5.74257e-66	8.82649e-59	0.0265141	5.03963e-53	2.32831e-99	5.78746e-05	5.89928e-53	0.000684268	7.02663e-295	0.0539642	1.25346e-30	6.73343e-06	0	1.83915e-51	4.61005e-49	5.15111e-48	8.36128e-72	3.03226e-07	8.72959e-135	5.78746e-05	1.83915e-51
0.249499	2.76097e-17	6.97204e-12	3.29366e-65	1.26202e-47	1.07776e-74	0	1.65864e-68	3.70767e-60	3.6675e-53	1.23888e-42	2.02123e-12	6.10023e-05	2.06703e-52	5.74933e-18	1.79832e-25	6.33192e-57	2.42279e-21	1.14498	2.24119e-60	3.82289e-46	7.45365e-57	2.36814e-41	66.8196	0	3.9212e-65	0	6.74882e-77	8.3368e-72	1.40256e-66	2.33009e-59	0.035913	1.42079e-53	4.1466e-100	8.74195e-05	1.66448e-53	0.000468533	1.3494e-293	0.0401952	4.75774e-31	4.28962e-06	0	5.28149e-52	1.36263e-49	1.54221e-48	1.923e-72	1.85139e-07	1.17342e-135	8.74195e-05	5.28149e-52
0.250301	1.32222e-17	3.75946e-12	8.10906e-66	3.79658e-48	2.40819e-75	0	3.94525e-69	9.63977e-61	1.03229e-53	3.97062e-43	1.07593e-12	9.20688e-05	5.86958e-53	2.71607e-18	7.41322e-26	1.70674e-57	1.07347e-21	0.921783	5.81299e-61	1.17145e-46	2.0107e-57	7.71873e-42	63.9117	0	9.66182e-66	0	1.47569e-77	1.91734e-72	3.40368e-67	6.11178e-60	0.048332	3.9799e-54	7.3376e-101	0.000131201	4.66626e-54	0.00031876	2.57481e-292	0.0297475	1.79431e-31	2.71525e-06	0	1.50697e-52	4.00183e-50	4.58769e-49	4.39436e-73	1.12315e-07	1.56718e-136	0.000131201	1.50697e-52
0.251102	6.2915e-18	2.01419e-12	1.98368e-66	1.13482e-48	5.34648e-76	0	9.32408e-70	2.49024e-61	2.88695e-54	1.26443e-43	5.69064e-13	0.000138066	1.65606e-53	1.27489e-18	3.03639e-26	4.57096e-58	4.72575e-22	0.737342	1.49806e-61	3.5667e-47	5.38935e-58	2.49973e-42	60.7646	0	2.36542e-66	0	3.20608e-78	4.38138e-73	8.20699e-68	1.59284e-60	0.0646291	1.1077e-54	1.29011e-101	0.000195649	1.29977e-54	0.000215475	4.88155e-291	0.0218745	6.72367e-32	1.7077e-06	0	4.27231e-53	1.16775e-50	1.35598e-49	9.97748e-74	6.76999e-08	2.07968e-137	0.000195649	4.27231e-53
0.251904	2.9745e-18	1.07222e-12	4.82151e-67	3.37032e-49	1.17938e-76	0	2.18951e-70	6.39183e-62	8.02211e-55	4.00075e-44	2.99055e-13	0.000205718	4.64252e-54	5.94587e-19	1.23571e-26	1.21635e-58	2.0671e-22	0.586028	3.83592e-62	1.07899e-47	1.43527e-58	8.0436e-43	57.4266	0	5.75397e-67	0	6.92089e-79	9.94787e-74	1.9662e-68	4.12463e-61	0.0858678	3.06326e-55	2.25375e-102	0.000289884	3.5973e-55	0.000144723	9.19561e-290	0.0159821	2.50336e-32	1.06714e-06	0	1.20345e-53	3.38571e-51	3.98222e-50	2.2509e-74	4.05459e-08	2.7421e-138	0.000289884	1.20345e-53
0.252705	1.39728e-18	5.67122e-13	1.1644e-67	9.94544e-50	2.58494e-77	0	5.10855e-71	1.63011e-62	2.21486e-55	1.25776e-44	1.56153e-13	0.000304556	1.29313e-54	2.75529e-19	4.99673e-27	3.216e-59	8.98386e-23	0.462783	9.75929e-63	3.24323e-48	3.79788e-59	2.57168e-43	53.9469	0	1.39071e-67	0	1.48443e-79	2.24419e-74	4.68039e-69	1.06123e-61	0.113355	8.41691e-56	3.91197e-103	0.000426759	9.89222e-56	9.65806e-05	1.72112e-288	0.0116022	9.26083e-33	6.62583e-07	0	3.36826e-54	9.75346e-52	1.16199e-50	5.04544e-75	2.41277e-08	3.59235e-139	0.000426759	3.36826e-54
0.253507	6.52174e-19	2.98043e-13	2.79404e-68	2.91599e-50	5.62933e-78	0	1.18429e-71	4.13067e-63	6.07595e-56	3.92882e-45	8.10144e-14	0.000447993	3.57881e-55	1.26861e-19	2.00754e-27	8.4486e-60	3.87948e-23	0.363117	2.46704e-63	9.68605e-49	9.98524e-60	8.16945e-44	50.3743	0	3.33975e-68	0	3.16348e-80	5.03034e-75	1.10699e-69	2.71294e-62	0.148684	2.2979e-56	6.74676e-104	0.000624237	2.70284e-56	6.40399e-05	3.20076e-287	0.00836861	3.40397e-33	4.08761e-07	0	9.36681e-55	2.79175e-52	3.36894e-51	1.12371e-75	1.42657e-08	4.6761e-140	0.000624237	9.36681e-55
0.254309	3.02449e-19	1.55629e-13	6.66149e-69	8.4949e-51	1.21807e-78	0	2.72789e-72	1.04e-63	1.65612e-56	1.21937e-45	4.17623e-14	0.000654764	9.84114e-56	5.80361e-20	8.01405e-28	2.20527e-60	1.66454e-23	0.28309	6.19646e-64	2.87426e-49	2.60846e-60	2.57856e-44	46.7565	0	7.96895e-69	0	6.69854e-81	1.12033e-75	2.60146e-70	6.89098e-63	0.193773	6.23333e-57	1.15612e-104	0.000907247	7.33765e-57	4.21911e-05	5.91431e-286	0.0059976	1.24317e-33	2.50558e-07	0	2.58814e-55	7.93972e-53	9.7049e-52	2.48665e-76	8.38071e-09	6.04781e-141	0.000907247	2.58814e-55
0.25511	1.39364e-19	8.07444e-14	1.57805e-69	2.45889e-51	2.61876e-79	0	6.24318e-73	2.60168e-64	4.48516e-57	3.76028e-46	2.13903e-14	0.00095084	2.68882e-56	2.63802e-20	3.1787e-28	5.71939e-61	7.09614e-24	0.219286	1.5464e-64	8.4745e-50	6.77048e-61	8.08672e-45	43.1383	0	1.88928e-69	0	1.4093e-81	2.47915e-76	6.07435e-71	1.73913e-63	0.250919	1.68003e-57	1.96844e-105	0.00131012	1.97926e-57	2.76185e-05	1.08584e-284	0.00427081	4.51113e-34	1.526e-07	0	7.10545e-56	2.24359e-53	2.77778e-52	5.46748e-77	4.8919e-09	7.7718e-142	0.00131012	7.10545e-56
0.255912	6.38053e-20	4.16239e-14	3.71431e-70	7.07181e-52	5.5941e-80	0	1.41969e-73	6.46673e-65	1.20691e-57	1.15216e-46	1.08858e-14	0.00137195	7.29939e-57	1.19142e-20	1.25272e-28	1.47383e-61	3.0058e-24	0.168775	3.83448e-65	2.48263e-50	1.74608e-61	2.51986e-45	39.5614	0	4.45044e-70	0	2.94604e-82	5.45091e-77	1.40926e-71	4.36106e-64	0.322836	4.49909e-58	3.33004e-106	0.00187978	5.30466e-58	1.79634e-05	1.98077e-283	0.00302171	1.62648e-34	9.23448e-08	0	1.93823e-56	6.29926e-54	7.89979e-53	1.19445e-77	2.83716e-09	9.92327e-143	0.00187978	1.93823e-56
0.256713	2.90251e-20	2.13198e-14	8.6865e-71	2.02083e-52	1.18733e-80	0	3.20768e-74	1.59707e-65	3.22685e-58	3.50765e-47	5.50445e-15	0.00196689	1.96889e-57	5.34644e-21	4.90537e-29	3.77357e-62	1.26505e-24	0.129067	9.44719e-66	7.22635e-51	4.47423e-62	7.8017e-46	36.0637	0	1.04164e-70	0	6.11903e-83	1.19082e-77	3.24857e-72	1.08658e-64	0.412706	1.19713e-58	5.5974e-107	0.00267985	1.41261e-58	1.16088e-05	3.59014e-282	0.00212425	5.82669e-35	5.55238e-08	0	5.25326e-57	1.7573e-54	2.23224e-53	2.59274e-78	1.63493e-09	1.25892e-143	0.00267985	5.25326e-57
0.257515	1.31189e-20	1.08501e-14	2.01846e-71	5.73773e-53	2.50395e-81	0	7.20108e-75	3.91899e-66	8.57222e-59	1.06103e-47	2.76553e-15	0.00280176	5.27673e-58	2.38382e-21	1.90852e-29	9.59992e-63	5.29012e-25	0.0980684	2.31264e-66	2.08995e-51	1.13915e-62	2.4e-46	32.6783	0	2.42238e-71	0	1.2628e-83	2.58482e-78	7.4405e-73	2.68993e-65	0.524214	3.16495e-59	9.34829e-108	0.00379598	3.73763e-59	7.4541e-06	6.46547e-281	0.00148377	2.07398e-35	3.31707e-08	0	1.41469e-57	4.87092e-55	6.26725e-54	5.59191e-79	9.36103e-10	1.5869e-144	0.00379598	1.41469e-57
0.258317	5.89161e-21	5.48645e-15	4.66023e-72	1.61867e-53	5.24672e-82	0	1.60625e-75	9.55505e-67	2.26265e-59	3.18896e-48	1.38055e-15	0.00396544	1.40514e-58	1.05606e-21	7.37787e-30	2.42657e-63	2.19802e-25	0.0740379	5.62499e-67	6.00566e-52	2.88174e-63	7.33574e-47	29.4338	0	5.59728e-72	0	2.58939e-84	5.57474e-79	1.69325e-73	6.61651e-66	0.661585	8.31383e-60	1.55127e-108	0.00534254	9.82605e-60	4.75568e-06	1.1569e-279	0.00102976	7.33494e-36	1.96897e-08	0	3.78533e-58	1.34148e-55	1.74832e-54	1.19831e-79	5.32547e-10	1.98751e-145	0.00534254	3.78533e-58
0.259118	2.62893e-21	2.75651e-15	1.06906e-72	4.53719e-54	1.09234e-82	0	3.55991e-76	2.31473e-67	5.93403e-60	9.52312e-49	6.84758e-16	0.00557649	3.71775e-59	4.64858e-22	2.83384e-30	6.09434e-64	9.07418e-26	0.0555377	1.3594e-67	1.71473e-52	7.24331e-64	2.22785e-47	26.3534	0	1.28505e-72	0	5.27557e-85	1.19462e-79	3.82869e-74	1.61706e-66	0.829607	2.16993e-60	2.55772e-109	0.00747102	2.56668e-60	3.01466e-06	2.05686e-278	0.000710098	2.5775e-36	1.16127e-08	0	1.00636e-58	3.67088e-56	4.84592e-55	2.55146e-80	3.01024e-10	2.47332e-146	0.00747102	1.00636e-58
0.25992	1.16556e-21	1.37606e-15	2.43673e-73	1.26364e-54	2.25964e-83	0	7.83925e-77	5.57158e-68	1.5463e-60	2.82566e-49	3.37468e-16	0.00779183	9.77356e-60	2.03318e-22	1.0815e-30	1.52079e-64	3.72214e-26	0.0413934	3.26422e-68	4.86453e-53	1.80896e-64	6.72258e-48	23.4555	0	2.93139e-73	0	1.06795e-85	2.54356e-80	8.60178e-75	3.92675e-67	1.03364	5.62729e-61	4.19012e-110	0.0103806	6.66152e-61	1.89878e-06	3.63346e-277	0.000486528	8.9993e-37	6.80516e-09	0	2.65837e-59	9.98075e-57	1.33457e-55	5.3978e-81	1.69065e-10	3.05816e-147	0.0103806	2.65837e-59
0.260721	5.13448e-22	6.82533e-16	5.51849e-74	3.4968e-55	4.6444e-84	0	1.71521e-77	1.33249e-68	4.00354e-61	8.33045e-50	1.65249e-16	0.0108175	2.5529e-60	8.83759e-23	4.10101e-31	3.77071e-65	1.51701e-26	0.0306538	7.78792e-69	1.37118e-53	4.48879e-65	2.01556e-48	20.7537	0	6.64408e-74	0	2.14803e-86	5.38102e-81	1.92015e-75	9.47435e-68	1.2796	1.44998e-61	6.82041e-111	0.0143309	1.71785e-61	1.18828e-06	6.37742e-276	0.000331212	3.12197e-37	3.96234e-09	0	6.97728e-60	2.69629e-57	3.65185e-56	1.13463e-81	9.43445e-11	3.75708e-148	0.0143309	6.97728e-60
0.261523	2.24734e-22	3.36372e-16	1.24178e-74	9.61451e-56	9.48481e-85	0	3.72883e-78	3.16637e-69	1.02993e-61	2.44021e-50	8.03994e-17	0.0149219	6.62559e-61	3.82143e-23	1.54512e-31	9.28934e-66	6.14315e-27	0.0225552	1.84618e-69	3.84024e-54	1.10673e-65	6.00434e-49	18.2569	0	1.49626e-74	0	4.2928e-87	1.13109e-81	4.25885e-76	2.2713e-68	1.57394	3.71223e-62	1.10307e-111	0.0196577	4.40155e-62	7.3888e-07	1.11219e-274	0.000224034	1.07611e-37	2.29231e-09	0	1.81956e-60	7.23733e-58	9.92877e-57	2.36974e-82	5.23104e-11	4.58615e-149	0.0196577	1.81956e-60
0.262325	9.77352e-23	1.64712e-16	2.77636e-75	2.62659e-56	1.92459e-85	0	8.05443e-79	7.47596e-70	2.63255e-62	7.10224e-51	3.88667e-17	0.0204518	1.70854e-61	1.65303e-23	5.78422e-32	2.27382e-66	2.47175e-27	0.0164899	4.34845e-70	1.06864e-54	2.71119e-66	1.77723e-49	15.9695	0	3.34801e-75	0	8.52413e-88	2.36232e-82	9.38553e-77	5.41016e-69	1.92359	9.44315e-63	1.77258e-112	0.0267919	1.12056e-62	4.56497e-07	1.92719e-273	0.000150568	3.6855e-38	1.31767e-09	0	4.71471e-61	1.93019e-58	2.68217e-57	4.91765e-83	2.88183e-11	5.56233e-150	0.0267919	4.71471e-61
0.263126	4.22321e-23	8.01383e-17	6.16763e-76	7.12964e-57	3.88021e-86	0	1.72865e-79	1.75381e-70	6.68585e-63	2.05387e-51	1.86687e-17	0.0278515	4.37758e-62	7.37442e-24	2.15147e-32	5.53015e-67	9.88159e-28	0.0119784	1.01767e-70	2.95469e-55	6.59916e-67	5.22676e-50	13.8927	0	7.4435e-76	0	1.68178e-88	4.90218e-83	2.05511e-77	1.28043e-69	2.33585	2.38676e-63	2.8302e-113	0.0362813	2.83449e-63	2.80228e-07	3.31801e-272	0.000100545	1.25414e-38	7.5257e-10	0	1.21382e-61	5.11483e-59	7.19926e-58	1.01397e-83	1.57746e-11	6.70307e-151	0.0362813	1.21382e-61
0.263928	1.81319e-23	3.87405e-17	1.36135e-76	1.92288e-57	7.77289e-87	0	3.68629e-80	4.08796e-71	1.68712e-63	5.90146e-52	8.90961e-18	0.0376855	1.11443e-62	3.90985e-24	7.95125e-33	1.33637e-67	3.92517e-28	0.00864547	2.36638e-71	8.11715e-56	1.59598e-67	1.52732e-50	12.0239	0	1.64428e-76	0	3.29683e-89	1.01076e-83	4.47115e-78	3.01098e-70	2.81831	5.99389e-64	4.48992e-114	0.0488171	7.12399e-64	1.7092e-07	5.67598e-271	6.67108e-05	4.24036e-39	4.27069e-10	0	3.10499e-62	1.3467e-59	1.91999e-58	2.0773e-84	8.57944e-12	8.02603e-152	0.0488171	3.10499e-62
0.264729	7.73487e-24	1.86079e-17	2.98559e-77	5.15283e-58	1.5471e-87	0	7.81052e-81	9.4676e-72	4.23004e-64	1.68483e-52	4.22488e-18	0.0506651	2.81891e-63	3.51814e-24	2.91974e-33	3.20868e-68	1.54917e-28	0.00619995	5.46731e-72	2.21567e-56	3.83508e-68	4.43442e-51	10.3584	0	3.60899e-77	0	6.42145e-90	2.07071e-84	9.66526e-79	7.03512e-71	3.37863	1.49561e-64	7.07731e-115	0.0652634	1.77902e-64	1.03582e-07	9.64746e-270	4.39786e-05	1.42452e-39	2.40801e-10	0	7.89182e-63	3.52307e-60	5.08766e-59	4.22847e-85	4.63626e-12	9.54854e-153	0.0652634	7.89182e-63
0.265531	3.27848e-24	8.88058e-18	6.5058e-78	1.37198e-58	3.05961e-88	0	1.6443e-81	2.17863e-72	1.05379e-64	4.77926e-53	1.99058e-18	0.0676789	7.08466e-64	5.90156e-24	1.06528e-33	7.65484e-69	6.07507e-29	0.00441771	1.25508e-72	6.00917e-57	9.15655e-69	1.27924e-51	8.88898	0	7.87053e-78	0	1.24274e-90	4.215e-85	2.07595e-79	1.63322e-71	4.02441	3.70798e-65	1.10843e-115	0.0866916	4.41417e-65	6.23715e-08	1.62928e-268	2.88069e-05	4.75495e-40	1.34905e-10	0	1.99298e-63	9.15757e-61	1.33952e-59	8.55218e-86	2.48935e-12	1.12871e-153	0.0866916	1.99298e-63
0.266333	1.38071e-24	4.21108e-18	1.40858e-78	3.62962e-59	6.01203e-89	0	3.43946e-82	4.98122e-73	2.60838e-65	1.34702e-53	9.31868e-19	0.089827	1.76915e-64	1.2866e-23	3.86182e-34	1.81449e-69	2.36707e-29	0.00312763	2.86273e-73	1.61932e-57	2.17219e-69	3.66673e-52	7.60723	0	1.70542e-78	0	2.38966e-91	8.52483e-86	4.43027e-80	3.76726e-72	4.76291	9.13412e-66	1.72487e-116	0.114418	1.08824e-65	3.73162e-08	2.73392e-267	1.87483e-05	1.577e-40	7.50941e-11	0	5.0008e-64	2.3651e-61	3.50418e-60	1.71862e-86	1.32805e-12	1.32568e-154	0.114418	5.0008e-64
0.267134	5.7775e-25	1.98406e-18	3.03018e-79	9.54076e-60	1.17378e-89	0	7.14841e-83	1.13161e-73	6.415e-66	3.77224e-54	4.3345e-19	0.11846	4.38957e-65	2.96335e-23	1.39101e-34	4.27348e-70	9.1639e-30	0.0022001	6.48781e-74	4.33574e-58	5.12005e-70	1.04427e-52	6.50375	0	3.67171e-79	0	4.56563e-92	1.7131e-86	9.39405e-81	8.6341e-73	5.60083	2.23565e-66	2.66696e-117	0.150044	2.6657e-66	2.21828e-08	4.55812e-266	1.21237e-05	5.19668e-41	4.15331e-11	0	1.24676e-64	6.06913e-62	9.10823e-61	3.43157e-87	7.03965e-13	1.54704e-155	0.150044	1.24676e-64
0.267936	2.40208e-25	9.28809e-19	6.4769e-80	2.49181e-60	2.27698e-90	0	1.47618e-83	2.55428e-74	1.56759e-66	1.04962e-54	2.00324e-19	0.155218	1.08215e-65	6.85956e-23	4.97825e-35	1.00004e-70	3.525e-30	0.00153773	1.46091e-74	1.15346e-58	1.19911e-70	2.955e-53	5.56878	0	7.85443e-80	0	8.66714e-93	3.4205e-87	1.97918e-81	1.96615e-73	6.54398	5.43691e-67	4.09717e-118	0.195504	6.48795e-67	1.31023e-08	7.55085e-265	7.78965e-06	1.70149e-41	2.2824e-11	0	3.08844e-65	1.54744e-62	2.35229e-61	6.80792e-88	3.70764e-13	1.7938e-156	0.195504	3.08844e-65
0.268737	9.92303e-26	4.32023e-19	1.37554e-80	6.46628e-61	4.38878e-91	0	3.02884e-84	5.72861e-75	3.80609e-67	2.90186e-55	9.19895e-20	0.20208	2.65071e-66	1.5809e-22	1.77024e-35	2.32523e-71	1.34725e-30	0.00106789	3.26859e-75	3.04894e-59	2.79032e-71	8.30828e-54	4.7927	0	1.66944e-80	0	1.63478e-93	6.78588e-88	4.1431e-82	4.44864e-74	7.59698	1.31374e-67	6.25404e-119	0.253105	1.56896e-67	7.68927e-09	1.24284e-263	4.97291e-06	5.53534e-42	1.24623e-11	0	7.60156e-66	3.92022e-63	6.03612e-62	1.34198e-88	1.94023e-13	2.06661e-157	0.253105	7.60156e-66
0.269539	4.07297e-26	1.99663e-19	2.90263e-81	1.66726e-61	8.40498e-92	0	6.17491e-85	1.27655e-75	9.18192e-68	7.97129e-56	4.19713e-20	0.261406	6.4513e-67	3.62143e-22	6.25458e-36	5.37182e-72	5.11617e-31	0.000736856	7.26618e-76	8.00766e-60	6.45145e-72	2.321e-54	4.16646	0	3.52562e-81	0	3.06375e-94	1.33762e-88	8.6174e-83	1.00011e-74	8.76293	3.1541e-68	9.48522e-120	0.325578	3.76987e-68	4.48367e-09	2.03256e-262	3.15437e-06	1.78923e-42	6.76106e-12	0	1.85898e-66	9.8677e-64	1.53898e-62	2.62837e-89	1.00883e-13	2.36565e-158	0.325578	1.85898e-66
0.270341	1.66106e-26	9.16845e-20	6.0858e-82	4.27134e-62	1.59933e-92	0	1.25135e-85	2.82643e-76	2.20089e-68	2.17566e-56	1.90273e-20	0.335982	1.56006e-67	8.24315e-22	2.1957e-36	1.23307e-72	1.93042e-31	0.000505182	1.60495e-76	2.08964e-60	1.48208e-72	6.44239e-55	3.68197	0	7.39792e-82	0	5.705e-95	2.61979e-89	1.78089e-83	2.23396e-75	10.0431	7.52403e-69	1.42937e-120	0.416119	9.00016e-69	2.59771e-09	3.30279e-261	1.98803e-06	5.74645e-43	3.64452e-12	0	4.51709e-67	2.46792e-64	3.8987e-63	5.11489e-90	5.21187e-14	2.69062e-159	0.416119	4.51709e-67
0.271142	6.73087e-27	4.18316e-20	1.26781e-82	1.08726e-62	3.02378e-93	0	2.54635e-86	6.21794e-77	5.24169e-69	5.90012e-57	8.57058e-21	0.429068	3.74838e-68	1.86432e-21	7.65875e-37	2.8123e-73	7.23716e-32	0.00034413	3.52229e-77	5.4181e-61	3.38293e-73	1.77676e-55	3.33236	0	1.54239e-82	0	1.05552e-95	5.09814e-90	3.65684e-84	4.95808e-76	11.4365	1.78334e-69	2.14017e-121	0.528434	2.13493e-69	1.4954e-09	5.33247e-260	1.24493e-06	1.83375e-43	1.95198e-12	0	1.09056e-67	6.13276e-65	9.81328e-64	9.88998e-91	2.67533e-14	3.04062e-160	0.528434	1.09056e-67
0.271944	2.70998e-27	1.89637e-20	2.62421e-83	2.74986e-63	5.6803e-94	0	6.50018e-87	1.35914e-77	1.24038e-69	1.5898e-57	3.83578e-21	0.544434	8.94862e-69	4.18945e-21	2.65431e-37	6.37301e-74	2.69584e-32	0.00023292	7.68067e-78	1.39583e-61	7.6723e-74	4.86877e-56	3.11233	0	3.19511e-83	0	1.94039e-96	9.85747e-91	7.46078e-85	1.09335e-76	12.9399	4.19981e-70	3.18393e-122	0.666766	5.03183e-70	8.5533e-10	8.5543e-259	7.74595e-07	5.81423e-44	1.03877e-12	0	2.61608e-68	1.51422e-65	2.45425e-64	1.90005e-91	1.36449e-14	3.41416e-161	0.666766	2.61608e-68
0.272745	1.0841e-27	8.54181e-21	5.397e-84	6.91031e-64	1.06023e-94	0	8.36769e-87	2.95183e-78	2.9164e-70	4.25629e-58	1.70572e-21	0.686394	2.12265e-69	9.35414e-21	9.14018e-38	1.43495e-74	9.97766e-33	0.000156639	1.66411e-78	3.57295e-62	1.72889e-74	1.32562e-56	3.01824	0	6.57641e-84	0	3.54422e-97	1.89378e-91	1.51242e-85	2.39562e-77	14.5471	9.82727e-71	4.70638e-123	0.83592	1.17836e-70	4.86093e-10	1.36349e-257	4.78866e-07	1.83169e-44	5.49254e-13	0	6.23537e-69	3.71478e-66	6.09862e-65	3.62696e-92	6.9147e-15	3.80902e-162	0.83592	6.23537e-69
0.273547	4.30906e-28	3.82284e-21	1.10285e-84	1.72542e-64	1.96626e-95	0	3.69835e-86	6.36984e-79	6.81316e-71	1.13222e-58	7.53649e-22	0.859828	5.00276e-70	2.0752e-20	3.12728e-38	3.21026e-75	3.66922e-33	0.000104665	3.5824e-79	9.0872e-63	3.87095e-75	3.58616e-57	3.04829	0	1.34493e-84	0	6.43221e-98	3.61494e-92	3.04628e-86	5.21536e-78	16.2492	2.28479e-71	6.91227e-124	1.04128	2.74182e-71	2.74482e-10	2.15936e-256	2.94146e-07	5.73354e-45	2.8856e-13	0	1.47667e-69	9.05495e-67	1.50576e-65	6.87907e-93	3.48165e-15	4.22233e-163	1.04128	1.47667e-69
0.274349	1.70179e-28	1.69994e-21	2.23918e-85	4.28056e-65	3.62319e-96	0	1.82536e-85	1.36576e-79	1.58147e-71	2.99253e-59	3.30858e-22	1.07018	1.17152e-70	4.5743e-20	1.06314e-38	7.13597e-76	1.34069e-33	6.94886e-05	7.66259e-80	2.29638e-63	8.61148e-76	9.63938e-58	3.20256	0	2.73289e-85	0	1.15987e-98	6.85619e-93	6.09644e-87	1.12813e-78	18.0342	5.27799e-72	1.0087e-124	1.28877	6.33882e-72	1.53999e-10	3.3979e-255	1.79523e-07	1.78321e-45	1.50629e-13	0	3.47465e-70	2.19305e-67	3.69391e-66	1.29636e-93	1.74183e-15	4.65051e-164	1.28877	3.47465e-70
0.27515	6.67786e-29	7.51083e-22	4.51723e-86	1.05515e-65	6.6336e-97	0	8.99591e-85	2.90958e-80	3.64737e-72	7.85881e-60	1.44319e-22	1.32347	2.72584e-71	1.00184e-19	3.59104e-39	1.57606e-76	4.86732e-34	4.5839e-05	1.6285e-80	5.76588e-64	1.90348e-76	2.57441e-58	3.48298	0	5.51763e-86	0	2.07811e-99	1.29203e-93	1.21225e-87	2.42462e-79	19.887	1.21143e-72	1.46257e-125	1.58488	1.45609e-72	8.58484e-11	5.31257e-254	1.08865e-07	5.51049e-46	7.8125e-14	0	8.12363e-71	5.2774e-68	9.00385e-67	2.42735e-94	8.6584e-16	5.0893e-165	1.58488	8.12363e-71
0.275952	2.60363e-29	3.29726e-22	9.05448e-87	2.58429e-66	1.20675e-97	0	4.4059e-84	6.15878e-81	8.35815e-73	2.05061e-60	6.25482e-23	1.62623	6.30172e-72	2.18014e-19	1.2052e-39	3.45864e-77	1.75575e-34	3.00445e-05	3.4388e-81	1.43846e-64	4.18048e-77	6.8315e-59	3.89334	0	1.10686e-86	0	3.69945e-100	2.41922e-94	2.39507e-88	5.17772e-80	21.7898	2.76275e-73	2.10706e-126	1.93653	3.32336e-73	4.75505e-11	8.25292e-253	6.55942e-08	1.69195e-46	4.02607e-14	0	1.88711e-71	1.26183e-68	2.18062e-67	4.51594e-95	4.27639e-16	5.53383e-166	1.93653	1.88711e-71
0.276754	1.00862e-29	1.43823e-22	1.80329e-87	6.2889e-67	2.18119e-98	0	2.14406e-83	1.2953e-81	1.90305e-73	5.31643e-61	2.69349e-23	1.98544	1.44753e-72	4.71386e-19	4.01893e-40	7.54128e-78	6.2928e-35	1.95662e-05	7.21501e-82	3.56565e-65	9.12251e-78	1.80121e-59	4.43909	0	2.20618e-87	0	6.54357e-101	4.50075e-95	4.70167e-89	1.09861e-80	23.7217	6.26025e-74	3.01612e-127	2.35106	7.53661e-74	2.6169e-11	1.27386e-251	3.92691e-08	5.16174e-47	2.06149e-14	0	4.35568e-72	2.99772e-69	5.24734e-68	8.34782e-96	2.09859e-16	5.97864e-167	2.35106	4.35568e-72
0.277555	3.8823e-30	6.23319e-23	3.56841e-88	1.52061e-67	3.91725e-99	0	1.03669e-82	2.70678e-82	4.30524e-74	1.36951e-61	1.15246e-23	2.40847	3.30374e-73	1.0127e-18	1.33159e-40	1.63378e-78	2.24097e-35	1.26606e-05	1.5041e-82	8.78192e-66	1.97793e-78	4.71867e-60	5.12719	0	4.36919e-88	0	1.15001e-101	8.31963e-96	9.17057e-90	2.31609e-81	25.6594	1.40945e-74	4.28971e-128	2.83603	1.69818e-74	1.43097e-11	1.95363e-250	2.33586e-08	1.56463e-47	1.0488e-14	0	9.98901e-73	7.07604e-70	1.25461e-68	1.53323e-96	1.02326e-16	6.41783e-168	2.83603	9.98901e-73
0.278357	1.48477e-30	2.68413e-23	7.01609e-89	3.65318e-68	6.99e-100	0	4.98048e-82	5.62012e-83	9.67733e-75	3.50527e-62	4.89944e-24	2.90292	7.49192e-74	2.16168e-18	4.38368e-41	3.51684e-79	7.92932e-36	8.1398e-06	3.11548e-83	2.14906e-66	4.26107e-79	1.22825e-60	5.96592	0	8.59746e-89	0	2.00816e-102	1.52803e-96	1.77726e-90	4.85151e-82	27.5777	3.15297e-75	6.06203e-129	3.39914	3.80191e-75	7.77464e-12	2.97697e-249	1.38055e-08	4.71236e-48	5.30165e-15	0	2.27614e-73	1.65958e-70	2.98049e-69	2.79802e-97	4.9574e-17	6.84516e-169	3.39914	2.27614e-73
0.279158	5.64205e-31	1.14843e-23	1.37064e-89	8.72033e-69	1.23932e-100	0	2.3774e-81	1.15944e-83	2.16134e-75	8.91428e-63	2.06955e-24	3.47648	1.68807e-74	4.58473e-18	1.43389e-41	7.52179e-80	2.7877e-36	5.19975e-06	6.41183e-84	5.22539e-67	9.12085e-80	3.17659e-61	6.96456	0	1.68108e-89	0	3.48421e-103	2.7885e-97	3.42226e-91	1.00974e-82	29.4496	7.00808e-76	8.51171e-130	4.04795	8.45723e-76	4.19702e-12	4.50728e-248	8.10711e-09	1.41018e-48	2.66281e-15	0	5.15328e-74	3.86738e-71	7.0352e-70	5.07346e-98	2.38634e-17	7.25418e-170	4.04795	5.15328e-74
0.27996	2.13022e-31	4.88222e-24	2.6605e-90	2.06826e-69	2.18322e-101	0	1.12757e-80	2.37662e-84	4.79622e-76	2.25248e-63	8.68591e-25	4.13668	3.77917e-75	9.6615e-18	4.6602e-42	1.59845e-80	9.7379e-37	3.30035e-06	1.31114e-84	1.2624e-67	1.93982e-80	8.16293e-62	8.1331	0	3.27396e-90	0	6.00647e-104	5.05613e-98	6.54765e-92	2.08809e-83	31.2471	1.5477e-76	1.18748e-130	4.78973	1.86924e-76	2.25118e-12	6.78055e-247	4.73031e-09	4.19294e-49	1.32885e-15	0	1.15925e-74	8.95457e-72	1.64996e-70	9.14043e-99	1.14135e-17	7.63839e-171	4.78973	1.15925e-74
0.280762	7.99139e-32	2.06223e-24	5.13111e-91	4.874e-70	3.82139e-102	0	5.31364e-80	4.84039e-85	1.05751e-76	5.65514e-64	3.62213e-25	4.89074	8.40642e-76	2.02295e-17	1.50488e-42	3.37509e-81	3.37982e-37	2.08136e-06	2.66395e-85	3.0303e-68	4.09917e-81	2.0842e-62	9.48188	0	6.75534e-91	0	1.02883e-104	9.10909e-99	1.24471e-92	4.29043e-84	32.9419	3.39613e-77	1.64605e-131	5.63114	4.10496e-77	1.19975e-12	1.0135e-245	2.74235e-09	1.23872e-49	6.58908e-16	0	2.59109e-75	2.06007e-72	3.84487e-71	1.63621e-99	5.42394e-18	7.99145e-172	5.63114	2.59109e-75
0.281563	2.97872e-32	8.65502e-25	9.8326e-92	1.14124e-70	6.64591e-103	0	2.48801e-79	9.79513e-86	2.31676e-77	1.4107e-64	1.5008e-25	5.74521	1.85796e-76	4.20857e-17	4.82844e-43	7.08079e-82	1.16555e-37	1.3042e-06	5.37789e-86	7.2274e-69	8.60677e-82	5.28742e-63	11.0212	0	3.57777e-91	0	1.75097e-105	1.63058e-99	2.35103e-93	8.75912e-85	34.5062	7.40441e-78	2.2671e-132	6.57796	8.95703e-78	6.35299e-13	1.5052e-244	1.57967e-09	3.6361e-50	3.24625e-16	0	5.75436e-76	4.709e-73	8.90221e-72	2.91018e-100	2.56107e-18	8.30727e-173	6.57796	5.75436e-76
0.282365	1.10318e-32	3.60917e-25	1.87213e-92	2.65507e-71	1.14841e-103	0	1.1575e-78	1.96947e-86	5.04296e-78	3.49654e-65	6.17859e-26	6.70574	4.0801e-77	8.69948e-17	1.5393e-43	1.476e-82	3.99373e-38	8.11985e-07	1.07872e-86	1.71273e-69	1.79554e-82	1.33277e-63	12.761	0	1.25508e-90	0	2.96088e-106	2.90012e-100	4.41223e-94	1.77676e-85	35.9133	1.60401e-78	3.10246e-133	7.63476	1.94191e-78	3.34254e-13	2.22112e-243	9.04101e-10	1.0605e-50	1.58909e-16	0	1.26975e-76	1.06951e-73	2.04797e-72	5.14292e-101	1.20153e-18	8.58026e-174	7.63476	1.26975e-76
0.283166	4.05949e-33	1.4954e-25	3.5417e-93	6.1374e-72	1.97174e-104	0	5.35054e-78	3.93459e-87	1.09069e-78	8.61092e-66	2.52736e-26	7.77673	8.90254e-78	1.78674e-16	4.87582e-44	3.05705e-83	1.35968e-38	5.023e-07	2.14987e-87	4.03279e-70	3.72183e-83	3.33794e-64	14.7102	0	6.37079e-90	0	4.97477e-107	5.12509e-101	8.2275e-95	3.58103e-86	37.1384	3.45248e-79	4.21844e-134	8.80458	4.18313e-79	1.74736e-13	3.25656e-242	5.14136e-10	3.0732e-51	7.72899e-17	0	2.78389e-77	2.41351e-74	4.68122e-73	9.03045e-102	5.60093e-19	8.80546e-175	8.80458	2.78389e-77
0.283968	1.48425e-33	6.15624e-26	6.65728e-94	1.40962e-72	3.36365e-105	0	2.45745e-77	7.81012e-88	2.34381e-79	2.10703e-66	1.0272e-26	8.96101	1.93004e-78	3.64619e-16	1.53455e-44	6.2911e-84	4.59941e-39	3.08736e-07	4.25722e-88	9.43475e-71	7.66531e-84	8.30635e-65	16.8768	0	3.26877e-89	0	8.30492e-108	8.99903e-102	1.52436e-95	7.17126e-87	38.1592	7.38357e-80	5.69911e-135	10.0886	8.95333e-80	9.07611e-14	4.74413e-241	2.90502e-10	8.84877e-52	3.73515e-17	0	6.06448e-78	5.41157e-75	1.06317e-73	1.5755e-102	2.59414e-19	8.97868e-176	10.0886	6.06448e-78
0.28477	5.392e-34	2.51816e-26	1.24334e-94	3.21685e-73	5.7014e-106	0	1.12145e-76	1.54037e-88	5.00445e-80	5.12272e-67	4.1481e-27	10.2595	4.15747e-79	7.3931e-16	4.79872e-45	1.28635e-84	1.54589e-39	1.88548e-07	8.37624e-89	2.19314e-71	1.5686e-84	2.05377e-65	19.2667	0	1.66748e-88	0	1.37755e-108	1.57e-102	2.80618e-96	1.4269e-87	38.957	1.56895e-80	7.65018e-136	11.4859	1.90404e-80	4.6841e-14	6.86693e-240	1.6309e-10	2.53154e-52	1.7935e-17	0	1.31264e-78	1.20561e-75	2.39915e-74	2.7311e-103	1.19382e-19	9.09668e-177	11.4859	1.31264e-78
0.285571	1.94627e-34	1.02343e-26	2.30726e-95	7.29404e-74	9.602e-107	0	5.08496e-76	3.01858e-89	1.06169e-80	1.23749e-67	1.66439e-27	11.6709	8.89817e-80	1.48944e-15	1.491e-45	2.61339e-85	5.16253e-40	1.1441e-07	1.6375e-89	5.06535e-72	3.18935e-85	5.04547e-66	21.8842	0	8.45194e-88	0	2.27032e-109	2.72153e-103	5.13279e-97	2.82098e-88	39.5168	3.31256e-81	1.02034e-136	12.9929	4.02326e-81	2.40193e-14	9.87594e-239	9.09741e-11	7.19605e-53	8.55668e-18	0	2.82296e-79	2.6687e-76	5.37924e-75	4.70398e-104	5.45871e-20	9.15719e-178	12.9929	2.82296e-79
0.286373	6.98018e-35	4.13282e-27	4.25412e-96	1.64329e-74	1.60676e-107	0	2.29088e-75	5.87745e-90	2.23795e-81	2.97022e-68	6.63545e-28	13.1914	1.89226e-80	2.98146e-15	4.603e-46	5.27541e-86	1.713e-40	6.8979e-08	3.18071e-90	1.16242e-72	6.44322e-86	1.23158e-66	24.731	0	4.25659e-87	0	3.71772e-110	4.68743e-104	9.32825e-98	5.54135e-89	39.8278	6.94907e-82	1.35216e-137	14.6035	8.44674e-82	1.22379e-14	1.41125e-237	5.04215e-11	2.03242e-53	4.05619e-18	0	6.03219e-80	5.86953e-77	1.19838e-75	8.05012e-105	2.48e-20	9.15907e-179	14.6035	6.03219e-80
0.287174	2.48736e-35	1.65822e-27	7.79349e-97	3.6785e-75	2.67147e-108	0	1.02548e-74	1.13706e-90	4.68717e-82	7.08349e-69	2.62842e-28	14.8146	3.99827e-81	5.92985e-15	1.41193e-46	1.05808e-86	5.64755e-41	4.13217e-08	6.13869e-91	2.65049e-73	1.29334e-86	2.98697e-67	27.8061	0	2.12999e-86	0	6.0489e-111	8.0217e-105	1.68444e-98	1.08154e-89	39.8842	1.44843e-82	1.78041e-138	16.3086	1.76201e-82	6.19527e-15	2.00372e-236	2.77667e-11	5.70352e-54	1.91047e-18	0	1.28072e-80	1.28267e-77	2.65262e-76	1.36883e-105	1.1195e-20	9.10227e-180	16.3086	1.28072e-80
0.287976	8.80685e-36	6.6107e-28	1.41861e-97	8.18155e-76	4.41325e-109	0	4.56101e-74	2.1857e-91	9.75396e-83	1.67848e-69	1.0345e-28	16.5309	8.39406e-82	1.17184e-14	4.30322e-47	2.10857e-87	1.85e-41	2.45952e-08	1.17716e-91	6.0048e-74	2.57948e-87	7.19795e-68	31.1059	0	1.05901e-85	0	9.77879e-112	1.36398e-105	3.0222e-99	2.09737e-90	39.6848	2.99972e-83	2.32929e-139	18.0961	3.65207e-83	3.11619e-15	2.82671e-235	1.51929e-11	1.59031e-54	8.94071e-19	0	2.70174e-81	2.78507e-78	5.834e-77	2.31262e-106	5.02115e-21	8.98788e-181	18.0961	2.70174e-81
0.288778	3.09822e-36	2.61856e-28	2.5657e-98	1.80805e-76	7.24396e-110	0	2.0156e-73	4.1745e-92	2.01679e-83	3.95177e-70	4.0455e-29	18.3279	1.75098e-82	2.30092e-14	1.30312e-47	4.17513e-88	6.02137e-42	1.45455e-08	2.24288e-92	1.3517e-74	5.11165e-88	1.72344e-68	34.6236	0	5.2316e-85	0	1.57074e-112	2.3044e-106	5.38763e-100	4.04129e-91	39.2335	6.17264e-84	3.02785e-140	19.951	7.52105e-84	1.55739e-15	3.96219e-234	8.25977e-12	4.40584e-55	4.15731e-19	0	5.66292e-82	6.00851e-79	1.27487e-77	3.88213e-107	2.23766e-21	8.81809e-182	19.951	5.66292e-82
0.289579	1.08296e-36	1.03059e-28	4.6106e-99	3.97003e-77	1.18142e-110	0	8.85028e-73	7.92189e-93	4.14333e-84	9.2444e-71	1.5719e-29	20.19	3.6291e-83	4.48896e-14	3.92088e-48	8.21409e-89	1.94727e-42	8.54712e-09	4.24606e-93	3.02323e-75	1.00647e-88	4.10009e-69	38.3492	0	2.5679e-84	0	2.50686e-113	3.86828e-107	9.54295e-101	7.73701e-92	38.5389	1.26203e-84	3.91071e-141	21.8551	1.53899e-84	7.73354e-16	5.5182e-233	4.46174e-12	1.21279e-55	1.92072e-19	0	1.17936e-82	1.28797e-79	2.76807e-78	6.47508e-108	9.90815e-22	8.59609e-183	21.8551	1.17936e-82
0.290381	3.76116e-37	4.03013e-29	8.23223e-100	8.66139e-78	1.91443e-111	0	3.86117e-72	1.49369e-93	8.45762e-85	2.14869e-71	6.06858e-30	22.0989	7.47355e-84	8.70158e-14	1.17218e-48	1.60568e-89	6.25702e-43	4.99021e-09	7.98684e-94	6.71848e-76	1.969e-89	9.69171e-70	42.2698	0	1.25236e-83	0	3.97528e-114	6.45189e-108	1.67949e-101	1.47176e-92	37.6142	2.56378e-85	5.01863e-142	23.7876	3.13055e-85	3.81566e-16	7.63606e-232	2.39469e-12	3.31706e-56	8.81704e-20	0	2.44042e-83	2.74319e-80	5.97169e-79	1.07307e-108	4.35915e-22	8.326e-184	23.7876	2.44042e-83
0.291182	1.2979e-37	1.56589e-29	1.46045e-100	1.87754e-78	3.08238e-112	0	1.67375e-71	2.79837e-94	1.71536e-85	4.96226e-72	2.32787e-30	24.0334	1.5292e-84	1.67595e-13	3.48186e-49	3.11865e-90	1.99764e-43	2.89486e-09	1.4927e-94	1.48348e-76	3.82739e-90	2.27623e-70	46.3695	0	6.06865e-83	0	6.26345e-115	1.06922e-108	2.93684e-102	2.78168e-93	36.4765	5.17487e-86	6.39918e-143	25.7251	6.40695e-86	1.87056e-16	1.04991e-230	1.27704e-12	9.01423e-57	4.02154e-20	0	5.01754e-84	5.80517e-81	1.28005e-79	1.76694e-109	1.90555e-22	8.01275e-185	25.7251	5.01754e-84
0.291984	4.4501e-38	6.04525e-30	2.57434e-101	4.04392e-79	4.93106e-113	0	7.20893e-71	5.20903e-95	3.45679e-86	1.13866e-72	8.87237e-31	25.9698	3.10893e-85	3.20724e-13	1.02764e-49	6.01846e-91	6.33691e-44	1.66857e-09	2.77192e-95	3.25462e-77	7.39212e-91	5.31179e-71	50.6297	0	2.92188e-82	0	9.8055e-116	1.76057e-109	5.10261e-103	5.22383e-94	35.1466	1.03783e-86	8.10724e-144	27.6423	1.70399e-86	9.11132e-17	1.4343e-229	6.76657e-13	2.43396e-57	1.82251e-20	0	1.025e-84	1.22063e-81	2.72624e-80	2.89085e-110	8.2765e-23	7.66189e-186	27.6423	1.025e-84
0.292786	1.51603e-38	2.31887e-30	4.50873e-102	8.65413e-80	7.838e-114	0	3.08504e-70	9.63425e-96	6.92149e-87	2.59608e-73	3.35993e-31	27.8825	6.2801e-86	6.09834e-13	3.01354e-50	1.15402e-91	1.99732e-44	9.55593e-10	5.11444e-96	7.09461e-78	1.41855e-91	1.23162e-71	55.0289	0	1.3978e-81	0	1.52523e-116	2.88038e-110	8.80876e-104	9.74721e-95	33.6483	2.06807e-87	1.02054e-144	29.5121	2.43145e-86	4.40962e-17	1.94689e-228	3.56239e-13	6.52993e-58	8.2065e-21	0	2.08051e-85	2.55012e-82	5.76915e-81	4.69935e-111	3.57177e-23	7.27947e-187	29.5121	2.08051e-85
0.293587	5.13162e-39	8.83785e-31	7.84607e-103	1.84016e-80	1.23788e-114	0	1.31178e-69	1.77047e-96	1.377e-87	5.881e-74	1.26424e-31	29.7443	1.26047e-86	1.15213e-12	8.78057e-51	2.19862e-92	6.25497e-45	5.43763e-10	9.37615e-97	1.53662e-78	2.70477e-92	2.8374e-72	59.5438	0	6.64406e-81	0	2.35727e-117	4.68228e-111	1.51094e-104	1.80709e-95	32.0075	4.09461e-88	1.27644e-145	31.3065	1.08802e-85	2.12046e-17	2.62573e-227	1.86348e-13	1.74065e-58	3.6716e-21	0	4.1959e-86	5.29355e-83	1.21302e-81	7.59031e-112	1.53155e-23	6.87184e-188	31.3065	4.1959e-86
0.294389	1.72588e-39	3.34678e-31	1.35662e-103	3.88772e-81	1.94251e-115	0	5.54204e-69	3.23273e-97	2.72195e-88	1.32371e-74	4.7265e-32	31.5272	2.51366e-87	2.16273e-12	2.54202e-51	4.16194e-93	1.94632e-45	3.07437e-10	1.70789e-97	3.30684e-79	5.12417e-93	6.49491e-73	64.149	0	3.13785e-80	0	3.61987e-118	7.56263e-112	2.57506e-105	3.32882e-96	30.2518	8.05507e-89	1.58626e-146	32.9974	5.35066e-85	1.01314e-17	3.5186e-226	9.68538e-14	4.61026e-59	1.63216e-21	0	8.40791e-87	1.0918e-83	2.53416e-82	1.21812e-112	6.52507e-24	6.44549e-189	32.9974	8.40791e-87
0.29519	5.76736e-40	1.25926e-31	2.33065e-104	8.16101e-82	3.02869e-116	0	2.32642e-68	5.86487e-98	5.34607e-89	2.96037e-75	1.75573e-32	33.2029	4.9807e-88	4.03376e-12	7.31213e-52	7.828e-94	6.01742e-46	1.72707e-10	3.09105e-98	7.07082e-80	9.64556e-94	1.47719e-73	68.8178	0	1.47245e-79	0	5.52313e-119	1.21366e-112	4.36051e-106	6.09269e-97	28.4092	1.57447e-89	1.95867e-147	34.5568	2.62564e-84	4.80968e-18	4.68487e-225	5.00171e-14	1.21324e-59	7.20904e-22	0	1.67402e-87	2.23743e-84	5.2603e-83	1.94236e-113	2.76217e-24	6.00686e-190	34.5568	1.67402e-87
0.295992	1.91493e-40	4.70777e-32	3.97834e-105	1.70217e-82	4.69199e-117	0	9.70321e-68	1.0572e-98	1.04328e-89	6.57819e-76	6.48017e-33	34.7437	9.80583e-89	7.4753e-12	2.08987e-52	1.4629e-94	1.84849e-46	9.63998e-11	5.55853e-99	1.50223e-80	1.80402e-94	3.33817e-74	73.5226	0	6.86529e-79	0	8.37313e-120	1.93523e-113	7.33663e-107	1.10799e-97	26.5079	3.05781e-90	2.40302e-148	35.9581	1.2804e-83	2.26868e-18	6.19776e-224	2.56643e-14	3.17235e-60	3.16375e-22	0	3.31164e-88	4.55579e-85	1.08491e-83	3.07737e-114	1.16178e-24	5.56223e-191	35.9581	3.31164e-88
0.296794	6.31739e-41	1.74873e-32	6.74741e-106	3.52753e-83	7.22218e-118	0	4.02117e-67	1.8935e-99	2.02289e-90	1.45237e-76	2.37642e-33	36.1231	1.91817e-89	1.37644e-11	5.93476e-53	2.71638e-95	5.642e-47	5.34626e-11	9.9317e-100	3.17111e-81	3.35245e-95	7.49531e-75	78.2351	0	3.18043e-78	0	1.26125e-120	3.06603e-114	1.22649e-107	2.00205e-98	24.5755	5.90058e-91	2.92929e-149	37.1766	6.20393e-83	1.06326e-18	8.1467e-223	1.30843e-14	8.2418e-61	1.37955e-22	0	6.50931e-89	9.21697e-86	2.22326e-84	4.84439e-115	4.85521e-25	5.11752e-192	37.1766	6.50931e-89
0.297595	2.07077e-41	6.45417e-33	1.13706e-106	7.26355e-84	1.10456e-118	0	1.65576e-66	3.36964e-100	3.89722e-91	3.18608e-77	8.65907e-34	37.3168	3.7282e-90	2.51821e-11	1.67454e-53	5.01157e-96	1.71103e-47	2.94601e-11	1.76318e-100	6.65113e-82	6.19005e-96	1.67217e-75	82.9271	0	1.46394e-77	0	1.88765e-121	4.82648e-115	2.03725e-108	3.59436e-99	22.638	1.13133e-91	3.54794e-150	38.1901	2.98675e-82	4.95125e-19	1.06399e-221	6.62795e-15	2.12752e-61	5.97697e-23	0	1.27126e-89	1.85277e-86	4.52682e-85	7.57718e-116	2.01605e-25	4.67821e-193	38.1901	1.27126e-89
0.298397	6.74427e-42	2.36683e-33	1.90386e-107	1.48606e-84	1.67849e-119	0	6.77414e-66	5.95813e-101	7.46014e-92	6.94459e-78	3.13495e-34	38.303	7.1998e-91	4.57761e-11	4.6946e-54	9.18684e-97	5.15576e-48	1.61297e-11	3.11014e-101	1.38608e-82	1.13563e-96	3.70664e-76	87.5706	0	6.69528e-77	0	2.80706e-122	7.54907e-116	3.36226e-109	6.41178e-100	20.7197	2.15522e-92	4.26973e-151	38.9801	1.4287e-81	2.29087e-19	1.38071e-220	3.33594e-15	5.45673e-62	2.57297e-23	0	2.46687e-90	3.70054e-87	9.15813e-86	1.17757e-116	8.3177e-26	4.24922e-194	38.9801	2.46687e-90
0.299198	2.18247e-42	8.6239e-34	3.16737e-108	3.02087e-85	2.5343e-120	0	2.75372e-65	1.04676e-101	1.41889e-92	1.50399e-78	1.12776e-34	39.0634	1.3815e-91	8.26789e-11	1.30771e-54	1.67328e-97	1.54361e-48	8.77463e-12	5.45094e-102	2.87007e-83	2.07007e-97	8.16375e-77	92.1383	0	3.04246e-76	0	4.14754e-123	1.17318e-116	5.51351e-110	1.13643e-100	18.8425	4.07947e-93	5.10544e-152	39.5315	6.79034e-81	1.05316e-19	1.78024e-219	1.66827e-15	1.3906e-62	1.10052e-23	0	4.75626e-91	7.34374e-88	1.8409e-86	1.81833e-117	3.40969e-26	3.83485e-195	39.5315	4.75626e-91
0.3	7.0173e-43	3.12212e-34	5.23567e-109	6.10152e-86	3.80195e-121	0	1.11223e-64	1.82723e-102	2.68138e-93	3.23633e-79	4.03253e-35	39.5838	2.63385e-92	1.48375e-10	3.61937e-55	3.02817e-98	4.59188e-49	4.74286e-12	9.49233e-103	5.90481e-84	3.74926e-98	1.78652e-77	96.6038	0	1.37369e-75	0	6.08892e-124	1.81154e-117	8.98327e-111	2.00133e-101	17.0256	7.67231e-94	6.06563e-153	39.8339	3.20665e-80	4.8106e-20	2.28067e-218	8.28943e-16	3.52112e-63	4.67702e-24	0	9.11159e-92	1.44803e-88	3.67672e-87	2.78977e-118	1.38879e-26	3.43871e-196	39.8339	9.11159e-92
[truncated: 8 more columns]

## Sheet: 100pg
time (s)	neuron1	neuron2	neuron3	neuron4	neuron5	neuron6	neuron7	neuron8	neuron9	neuron10	neuron11	neuron12	neuron13	neuron14	neuron15	neuron16	neuron17	neuron18	neuron19	neuron20	neuron21	neuron22	neuron23	neuron24	neuron25	neuron26	neuron27	neuron28	neuron29	neuron30	neuron31	neuron32	neuron33	neuron34	neuron35	neuron36	neuron37	neuron38	neuron39	neuron40	neuron41	neuron42	neuron43	neuron44	neuron45	neuron46	neuron47	neuron48	neuron49
-0.1	1.65448e-45	2.57176e-30	5.37536e-31	3.67951e-30	2.08174e-48	8.95305e-29	7.43691e-38	2.24697e-43	1.02255e-27	3.08206e-55	8.71999e-47	0	1.58958e-30	0	2.42109e-34	5.97352e-32	8.71491e-35	2.49779e-29	1.11415e-30	7.78529e-31	5.66497e-29	0	2.38986e-113	2.58445e-28	0	9.45381e-94	2.07945e-33	1.5896e-30	3.11541e-35	5.98997e-32	3.12804e-29	2.81649e-29	0	1.94822e-43	2.01766e-12	1.59025e-30	3.96914e-45	1.28214e-34	21.1877	7.72524e-42	8.62249e-32	3.80001e-48	4.40479e-42	7.43733e-38	5.88859e-34	1.82674e-46	2.88778e-28	0.0083928	0
-0.0991984	5.32184e-45	6.70024e-30	1.41518e-30	9.56284e-30	6.94211e-48	2.27708e-28	2.16236e-37	7.03331e-43	2.55764e-27	1.11447e-54	2.85022e-46	0	4.15448e-30	0	6.69833e-34	1.5955e-31	2.42665e-34	6.41166e-29	2.91951e-30	2.04515e-30	1.44589e-28	0	1.49767e-112	6.52833e-28	0	5.0227e-93	5.67525e-33	4.15453e-30	8.7305e-35	1.60003e-31	8.01447e-29	7.22434e-29	0	6.10311e-43	1.07409e-12	4.15632e-30	1.27059e-44	3.56178e-34	19.2985	2.37013e-41	2.29738e-31	1.26316e-47	1.35574e-41	2.16249e-37	1.62004e-33	5.94701e-46	7.28778e-28	0.011635	0
-0.0983968	1.70087e-44	1.73444e-29	3.7019e-30	2.46941e-29	2.3002e-47	5.75431e-28	6.247e-37	2.18742e-42	6.35631e-27	4.00409e-54	9.25656e-46	0	1.07885e-29	0	1.84133e-33	4.23423e-31	6.71371e-34	1.63531e-28	7.60127e-30	5.33812e-30	3.66679e-28	0	9.3255e-112	1.63851e-27	0	2.65141e-92	1.53897e-32	1.07886e-29	2.43093e-34	4.24663e-31	2.04028e-28	1.84121e-28	0	1.89966e-42	5.68121e-13	1.07935e-29	4.04135e-44	9.83129e-34	17.4651	7.22505e-41	6.08194e-31	4.17196e-47	4.14609e-41	6.2474e-37	4.42841e-33	1.92366e-45	1.82743e-27	0.0160265	0
-0.0975952	5.40121e-44	4.46108e-29	9.62166e-30	6.3359e-29	7.57269e-47	1.44484e-27	1.79318e-36	6.75949e-42	1.56958e-26	1.42939e-53	2.98697e-45	0	2.78363e-29	0	5.02928e-33	1.11651e-30	1.84555e-33	4.14425e-28	1.96642e-29	1.38441e-29	9.23956e-28	0	5.76947e-111	4.08614e-27	0	1.39067e-91	4.14655e-32	2.78367e-29	6.72538e-34	1.11988e-30	5.16078e-28	4.66255e-28	0	5.875e-42	2.98574e-13	2.78499e-29	1.27719e-43	2.69628e-33	15.7047	2.18836e-40	1.59979e-30	1.36909e-46	1.25982e-40	1.79331e-36	1.20276e-32	6.18257e-45	4.55301e-27	0.021934	0
-0.0967936	1.70419e-43	1.14007e-28	2.48477e-29	1.61523e-28	2.4771e-46	3.60459e-27	5.11432e-36	2.07542e-41	3.851e-26	5.06996e-53	9.5768e-45	0	7.13629e-29	0	1.36487e-32	2.92524e-30	5.04082e-33	1.04353e-27	5.0545e-29	3.56743e-29	2.31329e-27	0	3.54657e-110	1.01249e-26	0	7.24741e-91	1.11008e-31	7.1364e-29	1.84872e-33	2.93435e-30	1.29704e-27	1.17317e-27	0	1.8053e-41	1.55909e-13	7.13996e-29	4.01046e-43	7.34734e-33	14.0313	6.58577e-40	4.18111e-30	4.46408e-46	3.80356e-40	5.11468e-36	3.24581e-32	1.97432e-44	1.12712e-26	0.0298268	0
-0.095992	5.34266e-43	2.89488e-28	6.37578e-29	4.09136e-28	8.05094e-46	8.93514e-27	1.44931e-35	6.33149e-41	9.38808e-26	1.78677e-52	3.05084e-44	0	1.81779e-28	0	3.68031e-32	7.61503e-30	1.368e-32	2.61084e-27	1.2909e-28	9.13398e-29	5.75473e-27	0	2.16616e-109	2.49278e-26	0	3.75275e-90	2.95276e-31	1.81782e-28	5.04932e-33	7.63949e-30	3.23895e-27	2.933e-27	0	5.51191e-41	8.0891e-14	1.81877e-28	1.25125e-42	1.98933e-32	12.4559	1.96926e-39	1.08575e-29	1.44625e-45	1.14098e-39	1.44942e-35	8.7031e-32	6.26437e-44	2.7724e-26	0.0403	0
-0.0951904	1.6642e-42	7.30369e-28	1.62552e-28	1.0297e-27	2.59991e-45	2.20068e-26	4.08077e-35	1.91918e-40	2.27401e-25	6.25665e-52	9.6567e-44	0	4.60069e-28	0	9.86025e-32	1.96966e-29	3.68875e-32	6.4904e-27	3.27582e-28	2.32369e-28	1.42244e-26	0	1.31457e-108	6.09808e-26	0	1.93075e-89	7.80391e-31	4.60078e-28	1.37027e-32	1.97619e-29	8.03652e-27	7.28583e-27	0	1.67211e-40	4.17002e-14	4.60331e-28	3.87882e-42	5.35173e-32	10.9866	5.85073e-39	2.80144e-29	4.65545e-45	3.40078e-39	4.08109e-35	2.31865e-31	1.9749e-43	6.77573e-26	0.054102	0
-0.0943888	5.15064e-42	1.8309e-27	4.11776e-28	2.57492e-27	8.34219e-45	5.38546e-26	1.14165e-34	5.78009e-40	5.47293e-25	2.17683e-51	3.03701e-43	0	1.15694e-27	0	2.62483e-31	5.06203e-29	9.88289e-32	1.60316e-26	8.25963e-28	5.87368e-28	3.49347e-26	0	7.92656e-108	1.48223e-25	0	9.8699e-89	2.0493e-30	1.15697e-27	3.69477e-32	5.07932e-29	1.98127e-26	1.79831e-26	0	5.04006e-40	2.13592e-14	1.15764e-27	1.19472e-41	1.43052e-31	9.6285	1.72713e-38	7.18192e-29	1.48899e-44	1.00713e-38	1.14175e-34	6.13768e-31	6.18619e-43	1.64539e-25	0.0721656	0
-0.0935872	1.5839e-41	4.56033e-27	1.03643e-27	6.39773e-27	2.65957e-44	1.30948e-25	3.17346e-34	1.72967e-39	1.30876e-24	7.52518e-51	9.49018e-43	0	2.89076e-27	0	6.94263e-31	1.29261e-28	2.63086e-31	3.9346e-26	2.06926e-27	1.47522e-27	8.52503e-26	0	4.74892e-107	3.57978e-25	0	5.01312e-88	5.34701e-30	2.89082e-27	9.89873e-32	1.29716e-28	4.85325e-26	4.41026e-26	0	1.50944e-39	1.08703e-14	2.89258e-27	3.65631e-41	3.7993e-31	8.38425	5.06584e-38	1.82941e-28	4.73183e-44	2.9635e-38	3.17375e-34	1.6143e-30	1.92535e-42	3.97006e-25	0.0956438	0
-0.0927856	4.83953e-41	1.1286e-26	2.59199e-27	1.57942e-26	8.42464e-44	3.16363e-25	8.76483e-34	5.14282e-39	3.10966e-24	2.58475e-50	2.94653e-42	0	7.17661e-27	0	1.82455e-30	3.27961e-28	6.9586e-31	9.59486e-26	5.15087e-27	3.68144e-27	2.06704e-25	0	2.82693e-106	8.59037e-25	0	2.52996e-87	1.3862e-29	7.17677e-27	2.635e-31	3.29152e-28	1.18123e-25	1.07469e-25	0	4.49166e-39	5.49679e-15	7.18137e-27	1.1118e-40	1.00259e-30	7.25402	1.47634e-37	4.6301e-28	1.49409e-43	8.66426e-38	8.76565e-34	4.21864e-30	5.95397e-42	9.51785e-25	0.125948	0
-0.091984	1.46923e-40	2.77519e-26	6.44076e-27	3.87417e-26	2.65156e-43	7.59419e-25	2.40526e-33	1.51932e-38	7.34142e-24	8.82123e-50	9.08987e-42	0	1.77026e-26	0	4.7643e-30	8.26775e-28	1.82876e-30	2.32484e-25	1.27397e-26	9.12836e-27	4.97987e-25	0	1.67203e-105	2.04825e-24	0	1.26861e-86	3.57065e-29	1.7703e-26	6.96935e-31	8.29871e-28	2.85659e-25	2.60205e-25	0	1.32803e-38	2.76176e-15	1.77149e-26	3.3591e-40	2.6288e-30	6.23595	4.27493e-37	1.16434e-27	4.68742e-43	2.51691e-37	2.4055e-33	1.0954e-29	1.82941e-41	2.26723e-24	0.164793	0
-0.0911824	4.43183e-40	6.78041e-26	1.5902e-26	9.44212e-26	8.29201e-43	1.81129e-24	6.5583e-33	4.4597e-38	1.7221e-23	2.99123e-49	2.78621e-41	0	4.33874e-26	0	1.23609e-29	2.07092e-27	4.77529e-30	5.59711e-25	3.13079e-26	2.24896e-26	1.19207e-24	0	9.82615e-105	4.85256e-24	0	6.32049e-86	9.13863e-29	4.33886e-26	1.83152e-30	2.07892e-27	6.86397e-25	6.25989e-25	0	3.90136e-38	1.3787e-15	4.34192e-26	1.00839e-39	6.84861e-30	5.32643	1.22994e-36	2.90925e-27	1.46117e-42	7.26464e-37	6.55899e-33	2.82604e-29	5.58505e-41	5.36619e-24	0.214236	0
-0.0903808	1.32827e-39	1.646e-25	3.90103e-26	2.28649e-25	2.57649e-42	4.29244e-24	1.77676e-32	1.30068e-37	4.01376e-23	1.00781e-48	8.48552e-41	0	1.05657e-25	0	3.1865e-29	5.1541e-27	1.23895e-29	1.33891e-24	7.64471e-26	5.50538e-26	2.83533e-24	0	5.73761e-104	1.14229e-23	0	3.12884e-85	2.32394e-28	1.0566e-25	4.78237e-30	5.17462e-27	1.63876e-24	1.49636e-24	0	1.13877e-37	6.83856e-16	1.05739e-25	3.00775e-39	1.77279e-29	4.52043	3.51597e-36	7.22257e-27	4.5256e-42	2.08338e-36	1.77696e-32	7.24429e-29	1.69415e-40	1.26198e-23	0.27673	0
-0.0895792	3.9555e-39	3.97024e-25	9.50861e-26	5.50147e-25	7.95437e-42	1.01072e-23	4.78273e-32	3.76918e-37	9.29517e-23	3.37379e-48	2.56775e-40	0	2.5565e-25	0	8.1618e-29	1.27454e-26	3.19388e-29	3.1824e-24	1.85474e-25	1.33908e-25	6.70069e-24	0	3.32881e-103	2.67175e-23	0	1.53896e-84	5.87188e-28	2.55658e-25	1.24075e-29	1.27977e-26	3.88749e-24	3.55403e-24	0	3.30266e-37	3.3703e-16	2.55857e-25	8.91382e-39	4.55959e-29	3.81181	9.98659e-36	1.78161e-26	1.39271e-41	5.93654e-36	4.7833e-32	1.84511e-28	5.10605e-40	2.94885e-23	0.355165	0
-0.0887776	1.17037e-38	9.51509e-25	2.30286e-25	1.31522e-24	2.44002e-41	2.36466e-23	1.27918e-31	1.08526e-36	2.13883e-22	1.12219e-47	7.72034e-40	0	6.14612e-25	0	2.07715e-28	3.13159e-26	8.18075e-29	7.51583e-24	4.47112e-25	3.23625e-25	1.57345e-23	0	1.91891e-102	6.20916e-23	0	7.52104e-84	1.47414e-27	6.14632e-25	3.19841e-29	3.14484e-26	9.16298e-24	8.38736e-24	0	9.51704e-37	1.65037e-16	6.15136e-25	2.6248e-38	1.16521e-28	3.19369	2.81837e-35	4.36661e-26	4.25849e-41	1.68077e-35	1.27934e-31	4.66936e-28	1.52907e-39	6.84651e-23	0.45291	0
-0.087976	3.44078e-38	2.26579e-24	5.54153e-25	3.12411e-24	7.43685e-41	5.49688e-23	3.39938e-31	3.10475e-36	4.89001e-22	3.70872e-47	2.30637e-39	0	1.46813e-24	0	5.25242e-28	7.64518e-26	2.08199e-28	1.76366e-23	1.07094e-24	7.77127e-25	3.67114e-23	0	1.09909e-101	1.4338e-22	0	3.65207e-83	3.67715e-27	1.46818e-24	8.19207e-29	7.67852e-26	2.14594e-23	1.96674e-23	0	2.7249e-36	8.0298e-17	1.46945e-24	7.67959e-38	2.95867e-28	2.65867	7.90295e-35	1.06337e-25	1.29378e-40	4.72814e-35	3.39982e-31	1.17409e-27	4.54968e-39	1.57943e-22	0.573858	0
-0.0871743	1.00507e-37	5.36091e-24	1.32496e-24	7.37333e-24	2.25214e-40	1.26962e-22	8.97583e-31	8.82531e-36	1.11085e-21	1.21784e-46	6.84592e-39	0	3.48449e-24	0	1.31966e-27	1.85448e-25	5.26469e-28	4.11217e-23	2.54876e-24	1.85421e-24	8.51071e-23	0	6.25486e-101	3.28973e-22	0	1.76201e-82	9.11369e-27	3.48462e-24	2.08479e-28	1.86282e-25	4.99358e-23	4.58234e-23	0	7.75189e-36	3.88183e-17	3.48778e-24	2.23249e-37	7.4645e-28	2.1991	2.20186e-34	2.57299e-25	3.90547e-40	1.32155e-34	8.97708e-31	2.93331e-27	1.34506e-38	3.62033e-22	0.722446	0
-0.0863727	2.91709e-37	1.26028e-23	3.14768e-24	1.72906e-23	6.77657e-40	2.91368e-22	2.35483e-30	2.49255e-35	2.50737e-21	3.97345e-46	2.01904e-38	0	8.21716e-24	0	3.29437e-27	4.46961e-25	1.32275e-27	9.52675e-23	6.02706e-24	4.39581e-24	1.96041e-22	0	3.53681e-100	7.49981e-22	0	8.44674e-82	2.24433e-26	8.21749e-24	5.2716e-28	4.49033e-25	1.15457e-22	1.06083e-22	0	2.19116e-35	1.86457e-17	8.22532e-24	6.44836e-37	1.87118e-27	1.80732	6.09535e-34	6.18587e-25	1.17137e-39	3.67016e-34	2.35518e-30	7.28151e-27	3.95106e-38	8.24538e-22	0.903684	0
-0.0855711	8.41222e-37	2.9438e-23	7.43e-24	4.02872e-23	2.02598e-39	6.64388e-22	6.13838e-30	6.99465e-35	5.62332e-21	1.28811e-45	5.9165e-38	0	1.92537e-23	0	8.17134e-27	1.07036e-24	3.30212e-27	2.19299e-22	1.41611e-23	1.03547e-23	4.48691e-22	0	1.98709e-99	1.69886e-21	0	4.02326e-81	5.49147e-26	1.92545e-23	1.32444e-27	1.07547e-24	2.65243e-22	2.44019e-22	0	6.15392e-35	8.89874e-18	1.92738e-23	1.85063e-36	4.66062e-27	1.47582	1.67655e-33	1.47766e-24	3.49082e-39	1.01274e-33	6.13934e-30	1.79595e-26	1.15317e-37	1.86591e-21	1.12315	0
-0.0847695	2.41036e-36	6.83221e-23	1.74261e-23	9.32681e-23	6.01823e-39	1.50526e-21	1.58985e-29	1.95028e-34	1.25309e-20	4.14905e-45	1.72264e-37	0	4.48246e-23	0	2.01384e-26	2.54683e-24	8.19066e-27	5.01587e-22	3.30601e-23	2.42354e-23	1.02038e-21	0	1.10925e-98	3.8237e-21	0	1.90404e-80	1.33506e-25	4.48267e-23	3.30621e-27	2.55937e-24	6.05453e-22	5.57725e-22	0	1.71727e-34	4.21977e-18	4.48738e-23	5.27714e-36	1.15341e-26	1.19741	4.5819e-33	3.50718e-24	1.03364e-38	2.77662e-33	1.59012e-29	4.40126e-26	3.34414e-37	4.19551e-21	1.38697	0
-0.0839679	6.86216e-36	1.57552e-22	4.0609e-23	2.1454e-22	1.77628e-38	3.38853e-21	4.09138e-29	5.40305e-34	2.77451e-20	1.32786e-44	4.98351e-37	0	1.03688e-22	0	4.93135e-26	6.0212e-24	2.01862e-26	1.13992e-21	7.66878e-23	5.63612e-23	2.30567e-21	0	6.15252e-98	8.55123e-21	0	8.95333e-80	3.22494e-25	1.03693e-22	8.20049e-27	6.05177e-24	1.37319e-21	1.26659e-21	0	4.76141e-34	1.98819e-18	1.03807e-22	1.49516e-35	2.83619e-26	0.965293	1.24418e-32	8.2709e-24	3.04102e-38	7.56392e-33	4.0921e-29	1.07169e-25	9.63571e-37	9.3734e-21	1.70179	0
-0.0831663	1.94111e-35	3.60994e-22	9.40283e-23	4.90336e-22	5.20912e-38	7.57918e-21	1.04615e-28	1.48727e-33	6.10388e-20	4.22248e-44	1.43247e-36	0	2.38313e-22	0	1.19982e-25	1.41442e-23	4.94313e-26	2.57408e-21	1.76751e-22	1.30235e-22	5.17666e-21	0	3.39067e-97	1.90017e-20	0	4.18313e-79	7.74024e-25	2.38326e-22	2.02097e-26	1.42182e-23	3.09455e-21	2.85806e-21	0	1.31172e-33	9.30761e-19	2.38603e-22	4.20906e-35	6.92948e-26	0.77319	3.35684e-32	1.93802e-23	8.88955e-38	2.04732e-32	1.04634e-28	2.59281e-25	2.75862e-36	2.08078e-20	2.07469	0
-0.0823647	5.45569e-35	8.21838e-22	2.16325e-22	1.11349e-21	1.51784e-37	1.6844e-20	2.65781e-28	4.0677e-33	1.33426e-19	1.33411e-43	4.09113e-36	0	5.44224e-22	0	2.90054e-25	3.30132e-23	1.20271e-25	5.77548e-21	4.04776e-22	2.99013e-22	1.15483e-20	0	1.85664e-96	4.19541e-20	0	1.94191e-78	1.84585e-24	5.44256e-22	4.94866e-26	3.31912e-23	6.92914e-21	6.40807e-21	0	3.59052e-33	4.32945e-19	5.4492e-22	1.17731e-34	1.6822e-25	0.615351	8.99884e-32	4.51206e-23	2.58196e-37	5.50599e-32	2.65833e-28	6.23278e-25	7.84712e-36	4.58956e-20	2.51311	0
-0.0815631	1.52355e-34	1.85902e-21	4.94503e-22	2.51242e-21	4.39438e-37	3.71944e-20	6.70912e-28	1.1054e-32	2.89794e-19	4.18816e-43	1.16094e-35	0	1.23486e-21	0	6.96708e-25	7.65611e-23	2.90755e-25	1.28758e-20	9.21049e-22	6.82136e-22	2.55981e-20	0	1.01013e-95	9.20398e-20	0	8.95703e-78	4.37369e-24	1.23493e-21	1.204e-25	7.69867e-23	1.54161e-20	1.42759e-20	0	9.76525e-33	2.00106e-19	1.23652e-21	3.27197e-34	4.05759e-25	0.486596	2.39691e-31	1.04376e-22	7.45123e-37	1.47127e-31	6.71051e-28	1.48868e-24	2.21788e-35	1.00585e-19	3.02467	0
-0.0807615	4.22743e-34	4.17825e-21	1.12317e-21	5.63255e-21	1.26409e-36	8.16058e-20	1.68274e-27	2.98468e-32	6.25394e-19	1.30637e-42	3.27332e-35	0	2.78398e-21	0	1.66277e-24	1.76418e-22	6.98402e-25	2.85219e-20	2.08241e-21	1.54621e-21	5.63787e-20	0	5.46058e-95	2.0063e-19	0	4.10496e-77	1.0297e-23	2.78416e-21	2.91055e-25	1.77428e-22	3.4079e-20	3.16009e-20	0	2.63887e-32	9.19226e-20	2.78791e-21	9.03514e-34	9.7246e-25	0.382317	6.34347e-31	2.39905e-22	2.13656e-36	3.90626e-31	1.6831e-27	3.53291e-24	6.22837e-35	2.19036e-19	3.61705	0
-0.0799599	1.16548e-33	9.33074e-21	2.53473e-21	1.25466e-20	3.613e-36	1.779e-19	4.1935e-27	8.0073e-32	1.34102e-18	4.04871e-42	9.17014e-35	0	6.23625e-21	0	3.94298e-24	4.03913e-22	1.66684e-24	6.27775e-20	4.67806e-21	3.48245e-21	1.23379e-19	0	2.93298e-94	4.34549e-19	0	1.86924e-76	2.4087e-23	6.2367e-21	6.99093e-25	4.06298e-22	7.48537e-20	6.95052e-20	0	7.0854e-32	4.20167e-20	6.24553e-21	2.47896e-33	2.31573e-24	0.298462	1.66806e-30	5.47885e-22	6.08714e-36	1.03048e-30	4.19446e-27	8.33051e-24	1.73788e-34	4.73929e-19	4.29773	0
-0.0791583	3.19257e-33	2.07038e-20	5.68372e-21	2.7769e-20	1.02605e-35	3.85338e-19	1.03835e-26	2.13444e-31	2.85713e-18	1.24674e-41	2.55254e-34	0	1.38801e-20	0	9.29024e-24	9.18857e-22	3.95271e-24	1.37293e-19	1.04419e-20	7.79324e-21	2.68279e-19	0	1.56526e-93	9.3519e-19	0	8.45723e-76	5.59842e-23	1.38811e-20	1.66841e-24	9.24447e-22	1.63364e-19	1.51899e-19	0	1.89025e-31	1.92222e-20	1.39018e-20	6.75795e-33	5.4792e-24	0.231506	4.35818e-30	1.24322e-21	1.72314e-35	2.701e-30	1.03861e-26	1.95173e-23	4.8181e-34	1.01889e-18	5.07382	0
-0.0783567	8.68935e-33	4.56453e-20	1.26633e-20	6.10663e-20	2.89519e-35	8.29313e-19	2.55461e-26	5.65315e-31	6.04844e-18	3.81458e-41	7.05956e-34	0	3.0695e-20	0	2.1749e-23	2.07692e-21	9.31334e-24	2.98343e-19	2.31586e-20	1.73288e-20	5.7963e-19	0	8.29996e-93	1.99978e-18	0	3.80191e-75	1.29288e-22	3.06976e-20	3.95625e-24	2.08995e-21	3.54254e-19	3.2985e-19	0	5.01054e-31	9.0568e-21	3.07455e-20	1.8305e-32	1.28813e-23	0.178421	1.13138e-29	2.80299e-21	4.84659e-35	7.03428e-30	2.55527e-26	4.54337e-23	1.32721e-33	2.17653e-18	5.95167	0
-0.0775551	2.34987e-32	9.99895e-20	2.80334e-20	1.3343e-19	8.11698e-35	1.7734e-18	6.24471e-26	1.48767e-30	1.27225e-17	1.15965e-40	1.93996e-33	0	6.74457e-20	0	5.05897e-23	4.66452e-21	2.18035e-23	6.44172e-19	5.10343e-20	3.82859e-20	1.24433e-18	0	4.37295e-92	4.24899e-18	0	1.69818e-74	2.96662e-22	6.74517e-20	9.32122e-24	4.69465e-21	7.6329e-19	7.11703e-19	0	1.31965e-30	4.95808e-21	6.75624e-20	4.92643e-32	3.00896e-23	0.136628	2.91824e-29	6.27919e-21	1.35445e-34	1.82022e-29	6.24642e-26	1.05086e-22	3.63258e-33	4.61974e-18	6.9367	0
-0.0767535	6.31407e-32	2.17633e-19	6.16621e-20	2.89677e-19	2.26111e-34	3.76797e-18	1.51674e-25	3.88985e-30	2.659e-17	3.5028e-40	5.29683e-33	0	1.47248e-19	0	1.16922e-22	1.04089e-20	5.07177e-23	1.38201e-18	1.11745e-19	8.4048e-20	2.65425e-18	0	2.28919e-91	8.97039e-18	0	7.53661e-74	6.76356e-22	1.47262e-19	2.18209e-23	1.04782e-20	1.63411e-18	1.52582e-18	0	3.45338e-30	4.2461e-21	1.47516e-19	1.31736e-31	6.9837e-23	0.103954	7.47898e-29	1.39765e-20	3.76095e-34	4.67992e-29	1.51717e-25	2.41503e-22	9.87867e-33	9.74295e-18	8.03297	0
-0.0759519	1.68572e-31	4.70662e-19	1.34764e-19	6.24863e-19	6.25834e-34	7.95461e-18	3.6603e-25	1.01057e-29	5.5218e-17	1.05127e-39	1.43698e-32	0	3.19414e-19	0	2.68497e-22	2.30792e-20	1.1722e-22	2.94605e-18	2.43114e-19	1.83331e-19	5.62558e-18	0	1.19069e-90	1.88173e-17	0	3.32336e-73	1.53214e-21	3.19447e-19	5.07554e-23	2.32375e-20	3.47607e-18	3.25036e-18	0	8.97923e-30	6.45258e-21	3.20026e-19	3.50015e-31	1.61053e-22	0.0785872	1.90447e-28	3.09103e-20	1.03763e-33	1.19554e-28	3.66142e-25	5.51454e-22	2.66926e-32	2.04166e-17	9.2429	0
-0.0751503	4.47167e-31	1.01136e-18	2.92647e-19	1.33926e-18	1.7211e-33	1.66856e-17	8.77675e-25	2.60863e-29	1.13936e-16	3.13488e-39	3.87341e-32	0	6.88444e-19	0	6.12624e-22	5.08449e-20	2.6919e-22	6.24009e-18	5.25547e-19	3.9734e-19	1.18472e-17	0	6.15353e-90	3.92218e-17	0	1.45609e-72	3.44853e-21	6.88521e-19	1.17301e-22	5.12042e-20	7.34706e-18	6.87989e-18	0	2.31976e-29	1.30273e-20	6.8983e-19	9.24015e-31	3.69034e-22	0.05903	4.81852e-28	6.79237e-20	2.84443e-33	3.03456e-28	8.77958e-25	1.25114e-21	7.16628e-32	4.25103e-17	10.567	0
-0.0743487	1.1786e-30	2.1593e-18	6.31437e-19	2.85203e-18	4.70285e-33	3.47758e-17	2.09103e-24	6.69063e-29	2.33592e-16	9.28834e-39	1.0374e-31	0	1.47432e-18	0	1.38886e-21	1.11298e-19	6.14221e-22	1.3133e-17	1.12883e-18	8.55674e-19	2.47903e-17	0	3.1598e-89	8.12305e-17	0	6.33883e-72	7.71221e-21	1.4745e-18	2.6936e-22	1.12109e-19	1.54296e-17	1.44696e-17	0	5.95468e-29	2.82465e-20	1.47744e-18	2.4237e-30	8.40191e-22	0.0440558	1.21133e-27	1.48303e-19	7.74744e-33	7.65311e-28	2.09174e-24	2.8204e-21	1.91164e-31	8.79481e-17	12.0033	0
-0.0735471	3.08652e-30	4.58074e-18	1.35372e-18	6.03467e-18	1.27681e-32	7.20152e-17	4.94988e-24	1.70502e-28	4.75855e-16	2.73442e-38	2.76062e-31	0	3.13708e-18	0	3.12849e-21	2.42072e-19	1.39252e-21	2.74639e-17	2.40916e-18	1.83094e-18	5.15433e-17	0	1.61215e-88	1.67161e-16	0	2.74182e-71	1.7137e-20	3.13748e-18	6.14574e-22	2.43888e-19	3.2197e-17	3.02381e-17	0	1.51874e-28	6.18643e-20	3.14407e-18	6.3167e-30	1.90066e-21	0.0326695	3.02568e-27	3.2173e-19	2.09667e-32	1.91774e-27	4.95166e-24	6.31721e-21	5.06672e-31	1.80792e-16	13.5476	0
-0.0727455	8.03125e-30	9.65542e-18	2.88366e-18	1.26871e-17	3.44429e-32	1.48178e-16	1.16423e-23	4.31721e-28	9.63183e-16	7.99834e-38	7.29925e-31	0	6.63235e-18	0	7.00198e-21	5.23135e-19	3.13683e-21	5.70665e-17	5.10883e-18	3.89279e-18	1.06484e-16	0	8.17256e-88	3.418e-16	0	1.17836e-70	3.78356e-20	6.63327e-18	1.39324e-21	5.27179e-19	6.67565e-17	6.2788e-17	0	3.84874e-28	1.3507e-19	6.64789e-18	1.63572e-29	4.27213e-21	0.0240708	7.50916e-27	6.93496e-19	5.63784e-32	4.77475e-27	1.16467e-23	1.40588e-20	1.33431e-30	3.69277e-16	15.1926	0
-0.0719439	2.07638e-29	2.02218e-17	6.10342e-18	2.65021e-17	9.23174e-32	3.02939e-16	2.72078e-23	1.08614e-27	1.93714e-15	2.32458e-37	1.9176e-30	0	1.39322e-17	0	1.55711e-20	1.12331e-18	7.02087e-21	1.17821e-16	1.07645e-17	8.22372e-18	2.18585e-16	0	4.11644e-87	6.9444e-16	0	5.03183e-70	8.29999e-20	1.39343e-17	3.13825e-21	1.13225e-18	1.37528e-16	1.29546e-16	0	9.69089e-28	2.93206e-19	1.39665e-17	4.20861e-29	9.54111e-21	0.0176218	1.8517e-26	1.48528e-18	1.50627e-31	1.18119e-26	2.72188e-23	3.10873e-20	3.49138e-30	7.49457e-16	16.9282	0
-0.0711423	5.33384e-29	4.20806e-17	1.28357e-17	5.50058e-17	2.45854e-31	6.15373e-16	6.31767e-23	2.71505e-27	3.87109e-15	6.71273e-37	5.00551e-30	0	2.90791e-17	0	3.44054e-20	2.39662e-18	1.56136e-20	2.41708e-16	2.25366e-17	1.72622e-17	4.45839e-16	0	2.06013e-86	1.40192e-15	0	2.13493e-69	1.80911e-19	2.90837e-17	7.02362e-21	2.41627e-18	2.81517e-16	2.65581e-16	0	2.42448e-27	6.32491e-19	2.91545e-17	1.07591e-28	2.11723e-20	0.0128179	4.53688e-26	3.16072e-18	3.99857e-31	2.90336e-26	6.32036e-23	6.83009e-20	9.07708e-30	1.51134e-15	18.7413	0
-0.0703407	1.36139e-28	8.70078e-17	2.68212e-17	1.13435e-16	6.50548e-31	1.24204e-15	1.45757e-22	6.7434e-27	7.68643e-15	1.92603e-36	1.29822e-29	0	6.03047e-17	0	7.55344e-20	5.08058e-18	3.45006e-20	4.92701e-16	4.68813e-17	3.60036e-17	9.03565e-16	0	1.02442e-85	2.81212e-15	0	9.00016e-69	3.91799e-19	6.0315e-17	1.56187e-20	5.1235e-18	5.72582e-16	5.40998e-16	0	6.02676e-27	1.35569e-18	6.04691e-17	2.73291e-28	4.66825e-20	0.0092639	1.10447e-25	6.68307e-18	1.05466e-30	7.09072e-26	1.45823e-22	1.49101e-19	2.34479e-29	3.02831e-15	20.6157	0
-0.0695391	3.45252e-28	1.78751e-16	5.56871e-17	2.32431e-16	1.71037e-30	2.49083e-15	3.34128e-22	1.66414e-26	1.51648e-14	5.49081e-36	3.34546e-29	0	1.2426e-16	0	1.64769e-19	1.07015e-17	7.57464e-20	9.97929e-16	9.69018e-17	7.46136e-17	1.81955e-15	0	5.06137e-85	5.60495e-15	0	3.76987e-68	8.43089e-19	1.24283e-16	3.45095e-20	1.07946e-17	1.15715e-15	1.09502e-15	0	1.48854e-26	2.88721e-18	1.24616e-16	6.89734e-28	1.02271e-19	0.00665243	2.67153e-25	1.40404e-17	2.76397e-30	1.72064e-25	3.34287e-22	3.23401e-19	6.01828e-29	6.02923e-15	22.5323	0
-0.0687375	8.69959e-28	3.64882e-16	1.14881e-16	4.73207e-16	4.46799e-30	4.96325e-15	7.61035e-22	4.08047e-26	2.97281e-14	1.55532e-35	8.56591e-29	0	2.54402e-16	0	3.57122e-19	2.2397e-17	1.65238e-19	2.00836e-15	1.99014e-16	1.53643e-16	3.64079e-15	0	2.48467e-84	1.11003e-14	0	1.56896e-67	1.80258e-18	2.54452e-16	7.57606e-20	2.25977e-17	2.32361e-15	2.20228e-15	0	3.65297e-26	6.10958e-18	2.55169e-16	1.72961e-27	2.22623e-19	0.00474653	6.42059e-25	2.93085e-17	7.19717e-30	4.14856e-25	7.61417e-22	6.96969e-19	1.53479e-28	1.19274e-14	24.4693	0
-0.0679359	2.17807e-27	7.40068e-16	2.35481e-16	9.57233e-16	1.15969e-29	9.82655e-15	1.72229e-21	9.94122e-26	5.79054e-14	4.37734e-35	2.17922e-28	0	5.1751e-16	0	7.69074e-19	4.65748e-17	3.58154e-19	4.01614e-15	4.06122e-16	3.1436e-16	7.23853e-15	0	1.21194e-83	2.18437e-14	0	6.48795e-67	3.82936e-18	5.17621e-16	1.65257e-19	4.70048e-17	4.63612e-15	4.40101e-15	0	8.90721e-26	1.28457e-17	5.19152e-16	4.30947e-27	4.81506e-19	0.00336497	1.5332e-24	6.07884e-17	1.86209e-29	9.93835e-25	1.7232e-21	1.49243e-18	3.88899e-28	2.34452e-14	26.4027	0
-0.0671343	5.41818e-27	1.49144e-15	4.79603e-16	1.92395e-15	2.99077e-29	1.93308e-14	3.87273e-21	2.40646e-25	1.12071e-13	1.22409e-34	5.50855e-28	0	1.04599e-15	0	1.64563e-18	9.62341e-17	7.71332e-19	7.98e-15	8.23475e-16	6.39097e-16	1.42998e-14	0	5.87353e-83	4.27113e-14	0	2.6657e-66	8.08293e-18	1.04623e-15	3.58168e-19	9.71491e-17	9.1911e-15	8.73895e-15	0	2.15798e-25	2.68358e-17	1.04948e-15	1.06687e-26	1.03478e-18	0.00237026	3.63776e-24	1.25274e-16	4.78682e-29	2.3656e-24	3.8749e-21	3.17531e-18	9.79113e-28	4.57915e-14	28.3063	0
-0.0663327	1.3392e-26	2.98644e-15	9.70564e-16	3.84221e-15	7.66358e-29	3.77843e-14	8.65241e-21	5.78799e-25	2.1552e-13	3.40112e-34	1.38351e-27	0	2.1006e-15	0	3.4987e-18	1.97571e-16	1.65054e-18	1.57552e-14	1.65907e-15	1.29101e-15	2.80697e-14	0	2.82832e-82	8.29827e-14	0	1.08824e-65	1.69521e-17	2.10112e-15	7.71302e-19	1.99506e-16	1.81051e-14	1.72423e-14	0	5.19476e-25	5.57041e-17	2.10798e-15	2.62424e-26	2.2096e-18	0.0016589	8.57586e-24	2.56517e-16	1.22266e-28	5.5947e-24	8.65755e-21	6.71253e-18	2.44928e-27	8.8867e-14	30.1529	0
-0.0655311	3.28887e-26	5.94179e-15	1.95157e-15	7.62391e-15	1.95115e-28	7.33816e-14	1.92073e-20	1.3832e-24	4.11817e-13	9.3895e-34	3.45254e-27	0	4.19152e-15	0	7.39084e-18	4.03027e-16	3.50931e-18	3.0908e-14	3.32126e-15	2.59129e-15	5.47483e-14	0	1.35321e-81	1.602e-13	0	4.41417e-65	3.53256e-17	4.19263e-15	1.65034e-18	4.07092e-16	3.54369e-14	3.38033e-14	0	1.24249e-24	1.14887e-16	4.20699e-15	6.41369e-26	4.68806e-18	0.00115359	2.00877e-23	5.21894e-16	3.10292e-28	1.31469e-23	1.92194e-20	1.40993e-17	6.0877e-27	1.71365e-13	31.9141	0
-0.0647295	8.02526e-26	1.17462e-14	3.89907e-15	1.50309e-14	4.93581e-28	1.41605e-13	4.23649e-20	3.28438e-24	7.81886e-13	2.57556e-33	8.56058e-27	0	8.31012e-15	0	1.55129e-17	8.16889e-16	7.41364e-18	6.02486e-14	6.60635e-15	5.16806e-15	1.06104e-13	0	6.43301e-81	3.07301e-13	0	1.77902e-64	7.3142e-17	8.3125e-15	3.5086e-18	8.25372e-16	6.8918e-14	6.58497e-14	0	2.95278e-24	2.35435e-16	8.3424e-15	1.55748e-25	9.88304e-18	0.000797067	4.67512e-23	1.05503e-15	7.8243e-28	3.06957e-23	4.2393e-20	2.9425e-17	1.50341e-26	3.28343e-13	33.5619	0
-0.0639279	1.94572e-25	2.30723e-14	7.74028e-15	2.94442e-14	1.24061e-27	2.71507e-13	9.28443e-20	7.74874e-24	1.47505e-12	7.01956e-33	2.109e-26	0	1.63702e-14	0	3.23521e-17	1.64516e-15	1.55616e-17	1.16695e-13	1.3057e-14	1.02415e-14	2.04324e-13	0	3.03858e-80	5.85728e-13	0	7.124e-64	1.50472e-16	1.63752e-14	7.41149e-18	1.66275e-15	1.33178e-13	1.27461e-13	0	6.97235e-24	4.79383e-16	1.6437e-14	3.75789e-25	2.07017e-17	0.000547201	1.0811e-22	2.11913e-15	1.96034e-27	7.12101e-23	9.29094e-20	6.10163e-17	3.68902e-26	6.25117e-13	35.0687	0
-0.0631263	4.68719e-25	4.50301e-14	1.52676e-14	5.73095e-14	3.09829e-27	5.17249e-13	2.02169e-19	1.81643e-23	2.76498e-12	1.9009e-32	5.16251e-26	0	3.20411e-14	0	6.70385e-17	3.29209e-15	3.24556e-17	2.24587e-13	2.56418e-14	2.01662e-14	3.90963e-13	0	1.42606e-79	1.10932e-12	0	2.83449e-63	3.07579e-16	3.20517e-14	1.55557e-17	3.32834e-15	2.55713e-13	2.45152e-13	0	1.63583e-23	9.69859e-16	3.21788e-14	9.00899e-25	4.30861e-17	0.000373257	2.48396e-22	4.22928e-15	4.88005e-27	1.6414e-22	2.02318e-19	1.25714e-16	8.99401e-26	1.18255e-12	36.4084	0
-0.0623246	1.1219e-24	8.73234e-14	2.99229e-14	1.10831e-13	7.68809e-27	9.79114e-13	4.37403e-19	4.23072e-23	5.14995e-12	5.11465e-32	1.25561e-25	0	6.23121e-14	0	1.38025e-16	6.54566e-15	6.7257e-17	4.29485e-13	5.00354e-14	3.94559e-14	7.4333e-13	0	6.64988e-79	2.08762e-12	0	1.12056e-62	6.24698e-16	6.23343e-14	3.24402e-17	6.61987e-15	4.87862e-13	4.68513e-13	0	3.81336e-23	1.94962e-15	6.25938e-14	2.14594e-24	8.91018e-17	0.000252975	5.67069e-22	8.38666e-15	1.20706e-26	3.75922e-22	4.37745e-19	2.57355e-16	2.17874e-25	2.22284e-12	37.5572	0
-0.061523	2.66812e-24	1.68258e-13	5.82713e-14	2.12965e-13	1.8955e-26	1.84154e-12	9.40285e-19	9.79083e-23	9.53099e-12	1.36736e-31	3.03428e-25	0	1.20406e-13	0	2.82361e-16	1.29316e-14	1.38484e-16	8.16096e-13	9.7013e-14	7.67054e-14	1.40429e-12	0	3.08105e-78	3.90371e-12	0	4.40155e-62	1.26065e-15	1.20452e-13	6.72188e-17	1.30826e-14	9.24837e-13	8.89696e-13	0	8.83261e-23	3.89407e-15	1.20978e-13	5.07889e-24	1.83086e-16	0.000170356	1.28628e-21	1.65244e-14	2.96648e-26	8.55441e-22	9.41062e-19	5.2347e-16	5.24406e-25	4.15167e-12	38.4941	0
-0.0607214	6.30474e-24	3.22134e-13	1.12752e-13	4.06598e-13	4.64343e-26	3.44148e-12	2.00838e-18	2.25131e-22	1.75266e-11	3.6321e-31	7.28563e-25	0	2.31169e-13	0	5.73935e-16	2.53847e-14	2.83318e-16	1.54087e-12	1.86899e-13	1.48172e-13	2.6361e-12	0	1.41838e-77	7.2533e-12	0	1.71785e-61	2.52774e-15	2.31264e-13	1.38391e-16	2.56898e-14	1.74204e-12	1.67878e-12	0	2.03273e-22	7.7281e-15	2.32325e-13	1.19434e-23	3.73801e-16	0.000113985	2.89898e-21	3.23503e-14	7.24375e-26	1.93416e-21	2.01014e-18	1.05794e-15	1.25412e-24	7.70489e-12	39.2017	0
-0.0599198	1.48026e-23	6.12796e-13	2.16779e-13	7.71316e-13	1.13022e-25	6.39036e-12	4.26229e-18	5.14352e-22	3.20247e-11	9.58614e-31	1.73815e-24	0	4.40984e-13	0	1.15913e-15	4.9512e-14	5.75922e-16	2.89082e-12	3.57775e-13	2.84404e-13	4.91699e-12	0	6.4878e-77	1.33914e-11	0	6.66153e-61	5.03596e-15	4.41178e-13	2.831e-16	5.01245e-14	3.26043e-12	3.14761e-12	0	4.64818e-22	1.5239e-14	4.43304e-13	2.7906e-23	7.58306e-16	7.57786e-05	6.49177e-21	6.29282e-14	1.7575e-25	4.34513e-21	4.26622e-18	2.12441e-15	2.98002e-24	1.42082e-11	39.6666	0
-0.0591182	3.45319e-23	1.15828e-12	4.14122e-13	1.45382e-12	2.73336e-25	1.17902e-11	8.98772e-18	1.1676e-21	5.81432e-11	2.51385e-30	4.1202e-24	0	8.35843e-13	0	2.32604e-15	9.59551e-14	1.16323e-15	5.38902e-12	6.80518e-13	5.42415e-13	9.11314e-12	0	2.94856e-76	2.4567e-11	0	2.56668e-60	9.96884e-15	8.3624e-13	5.75416e-16	9.71771e-14	6.06342e-12	5.8641e-12	0	1.05608e-21	2.98577e-14	8.40468e-13	6.47854e-23	1.52851e-15	5.00558e-05	1.44441e-20	1.21626e-13	4.23678e-25	9.69891e-21	8.99648e-18	4.23863e-15	7.03573e-24	2.60341e-11	39.8799	0
-0.0583166	8.0041e-23	2.17535e-12	7.86069e-13	2.72268e-12	6.56809e-25	2.16139e-11	1.88307e-17	2.63353e-21	1.04891e-10	6.55002e-30	9.70416e-24	0	1.57411e-12	0	4.63782e-15	1.84776e-13	2.33445e-15	9.98231e-12	1.28616e-12	1.02792e-12	1.6783e-11	0	1.33148e-75	4.47829e-11	0	9.82606e-60	1.96074e-14	1.57492e-12	1.16208e-15	1.87198e-13	1.12043e-11	1.08557e-11	0	2.38408e-21	5.81262e-14	1.58328e-12	1.4944e-22	3.06134e-15	3.28528e-05	3.19321e-20	2.33574e-13	1.01481e-24	2.15106e-20	1.885e-17	8.40278e-15	1.65047e-23	4.73998e-11	39.8375	0
-0.057515	1.84338e-22	4.05941e-12	1.48257e-12	5.06634e-12	1.56816e-24	3.93697e-11	3.92005e-17	5.90191e-21	1.88022e-10	1.69573e-29	2.27095e-23	0	2.94549e-12	0	9.18806e-15	3.53545e-13	4.65497e-15	1.83732e-11	2.41533e-12	1.93559e-12	3.07117e-11	0	5.974e-75	8.11164e-11	0	3.73763e-59	3.83185e-14	2.94711e-12	2.33187e-15	3.58315e-13	2.05722e-11	1.99687e-11	0	5.34757e-21	1.12435e-13	2.96352e-12	3.42502e-22	6.09221e-15	2.14239e-05	7.01414e-20	4.45695e-13	2.41516e-24	4.74015e-20	3.92431e-17	1.65512e-14	3.84695e-23	8.57516e-11	39.5403	0
-0.0567134	4.2182e-22	7.52691e-12	2.77837e-12	9.36704e-12	3.72009e-24	7.12538e-11	8.10824e-17	1.31418e-20	3.34894e-10	4.36194e-29	5.28038e-23	0	5.47631e-12	0	1.80862e-14	6.72147e-13	9.22281e-15	3.36028e-11	4.507e-12	3.62158e-12	5.58435e-11	0	2.66322e-74	1.45996e-10	0	1.41261e-58	7.44063e-14	5.47954e-12	4.64926e-15	6.81482e-13	3.75322e-11	3.64989e-11	0	1.1918e-20	2.16097e-13	5.51158e-12	7.79957e-22	1.20464e-14	1.38814e-05	1.53084e-19	8.45021e-13	5.71104e-24	1.03786e-19	8.11755e-17	3.23928e-14	8.90912e-23	1.54149e-10	38.994	0
-0.0559118	9.59069e-22	1.38672e-11	5.17354e-12	1.72076e-11	8.76847e-24	1.28136e-10	1.66637e-16	2.90756e-20	5.92701e-10	1.11484e-28	1.21992e-22	0	1.01164e-11	0	3.53739e-14	1.26971e-12	1.81562e-14	6.10661e-11	8.35653e-12	6.73309e-12	1.00897e-10	0	1.17966e-73	2.61103e-10	0	5.30467e-58	1.43557e-13	1.01229e-11	9.21037e-15	1.28786e-12	6.80385e-11	6.62898e-11	0	2.63913e-20	4.12679e-13	1.0185e-11	1.76477e-21	2.3668e-14	8.93676e-06	3.31968e-19	1.59189e-12	1.34182e-23	2.25786e-19	1.66839e-16	6.29905e-14	2.05004e-22	2.75342e-10	38.2089	0
-0.0551102	2.16662e-21	2.53854e-11	9.57213e-12	3.14088e-11	2.05355e-23	2.28957e-10	3.40272e-16	6.39163e-20	1.0423e-09	2.83109e-28	2.80033e-22	0	1.85685e-11	0	6.87437e-14	2.38324e-12	3.55142e-14	1.10271e-10	1.53955e-11	1.24383e-11	1.81141e-10	0	5.19179e-73	4.64004e-10	0	1.97926e-57	2.75202e-13	1.85812e-11	1.81294e-14	2.4183e-12	1.22556e-10	1.19633e-10	0	5.80672e-20	7.83055e-13	1.87008e-11	3.96746e-21	4.62049e-14	5.71656e-06	7.1527e-19	2.97973e-12	3.13243e-23	4.88051e-19	3.40708e-16	1.21706e-13	4.68705e-22	4.88694e-10	37.1997	0
-0.0543086	4.86325e-21	4.6174e-11	1.75976e-11	5.69628e-11	4.77853e-23	4.06495e-10	6.90384e-16	1.39606e-19	1.82131e-09	7.14339e-28	6.38699e-22	0	3.38638e-11	0	1.32739e-13	4.44482e-12	6.9023e-14	1.9786e-10	2.81833e-11	2.28319e-11	3.23141e-10	0	2.27032e-72	8.19352e-10	0	7.33766e-57	5.24197e-13	3.38887e-11	3.54569e-14	4.51211e-12	2.19352e-10	2.14535e-10	0	1.26944e-19	1.47635e-12	3.41177e-11	8.86234e-21	8.96261e-14	3.63328e-06	1.53128e-18	5.54187e-12	7.26571e-23	1.04819e-18	6.91318e-16	2.33647e-13	1.06474e-21	8.61862e-10	35.9853	0
-0.053507	1.08463e-20	8.34513e-11	3.21456e-11	1.02646e-10	1.10482e-22	7.17093e-10	1.39176e-15	3.02975e-19	3.16232e-09	1.79087e-27	1.44741e-21	0	6.13627e-11	0	2.54668e-13	8.23689e-12	1.33291e-13	3.52772e-10	5.12649e-11	4.16443e-11	5.72805e-10	0	9.86428e-72	1.43767e-09	0	2.70284e-56	9.92089e-13	6.14112e-11	6.89023e-14	8.3652e-12	3.90105e-10	3.82282e-10	0	2.75743e-19	2.7657e-12	6.18466e-11	1.96695e-20	1.72744e-13	2.29442e-06	3.25722e-18	1.02413e-11	1.6745e-22	2.2368e-18	1.39375e-15	4.45674e-13	2.40326e-21	1.51034e-09	34.5876	0
-0.0527054	2.4035e-20	1.49862e-10	5.83464e-11	1.83783e-10	2.53806e-22	1.25694e-09	2.78772e-15	6.53309e-19	5.45584e-09	4.46102e-27	3.2591e-21	0	1.1048e-10	0	4.85476e-13	1.51669e-11	2.55757e-13	6.24983e-10	9.26573e-11	7.5475e-11	1.00893e-09	0	4.25847e-71	2.50664e-09	0	9.89223e-56	1.86561e-12	1.10574e-10	1.33039e-13	1.541e-11	6.89368e-10	6.76879e-10	0	5.95127e-19	5.14798e-12	1.11396e-10	4.33758e-20	3.30822e-13	1.43965e-06	6.88415e-18	1.88048e-11	3.83443e-22	4.74267e-18	2.79193e-15	8.44665e-13	5.38972e-21	2.62995e-09	33.0312	0
-0.0519038	5.292e-20	2.67405e-10	1.05228e-10	3.26948e-10	5.79321e-22	2.18915e-09	5.54808e-15	1.39972e-18	9.35302e-09	1.10411e-26	7.29142e-21	0	1.97638e-10	0	9.19548e-13	2.77494e-11	4.87605e-13	1.10023e-09	1.66407e-10	1.35921e-10	1.76585e-09	0	1.82663e-70	4.34277e-09	0	3.5973e-55	3.48583e-12	1.97818e-10	2.55234e-13	2.8207e-11	1.21047e-09	1.19092e-09	0	1.27622e-18	9.52112e-12	1.99362e-10	9.50409e-20	6.2952e-13	8.97528e-07	1.44565e-17	3.43086e-11	8.72421e-22	9.99142e-18	5.55693e-15	1.59061e-12	1.20099e-20	4.5505e-09	31.3428	0
-0.0511022	1.15773e-19	4.74103e-10	1.88572e-10	5.77913e-10	1.31385e-21	3.7884e-09	1.0971e-14	2.9797e-18	1.59322e-08	2.7152e-26	1.62082e-20	0	3.51291e-10	0	1.7306e-12	5.0447e-11	9.23689e-13	1.92458e-09	2.96959e-10	2.43222e-10	3.07105e-09	0	7.78499e-70	7.47628e-09	0	1.29978e-54	6.47151e-12	3.51636e-10	4.86533e-13	5.1303e-11	2.11197e-09	2.08207e-09	0	2.71929e-18	1.74968e-11	3.54515e-10	2.06911e-19	1.19028e-12	5.55968e-07	3.01636e-17	6.21951e-11	1.97224e-21	2.09142e-17	1.09895e-14	2.97612e-12	2.65904e-20	7.82365e-09	29.5502	0
-0.0503006	2.51653e-19	8.35218e-10	3.35774e-10	1.01498e-09	2.96062e-21	6.51416e-09	2.15556e-14	6.30251e-18	2.69673e-08	6.63437e-26	3.57989e-20	0	6.20403e-10	0	3.23619e-12	9.11262e-11	1.73861e-12	3.34528e-09	5.26569e-10	4.32471e-10	5.30717e-09	0	3.29666e-69	1.27894e-08	0	4.66627e-54	1.19377e-11	6.21058e-10	9.2151e-13	9.2717e-11	3.66147e-09	3.61705e-09	0	5.75699e-18	3.19483e-11	6.26393e-10	4.47575e-19	2.2362e-12	3.42185e-07	6.25338e-17	1.12028e-10	4.43001e-21	4.34975e-17	2.15939e-14	5.53285e-12	5.84949e-20	1.3366e-08	27.6817	0
-0.049499	5.43512e-19	1.46201e-09	5.94081e-10	1.7712e-09	6.62871e-21	1.11297e-08	4.20808e-14	1.32454e-17	4.53562e-08	1.61067e-25	7.85619e-20	0	1.08865e-09	0	6.01294e-12	1.6356e-10	3.25157e-12	5.77792e-09	9.27788e-10	7.64098e-10	9.11343e-09	0	1.38708e-68	2.17401e-08	0	1.66449e-53	2.18802e-11	1.08989e-09	1.73421e-12	1.66497e-10	6.30751e-09	6.24394e-09	0	1.21101e-17	5.79637e-11	1.09971e-09	9.61961e-19	4.17443e-12	2.09258e-07	1.28812e-16	2.00503e-10	9.88685e-21	8.98871e-17	4.21598e-14	1.02202e-11	1.27856e-19	2.26899e-08	25.7652	0
-0.0486974	1.16635e-18	2.54289e-09	1.04441e-09	3.07105e-09	1.47463e-20	1.88943e-08	8.16239e-14	2.76583e-17	7.58009e-08	3.88529e-25	1.71303e-19	0	1.89809e-09	0	1.11008e-11	2.91702e-10	6.04233e-12	9.91641e-09	1.62435e-09	1.34146e-09	1.55505e-08	0	5.79876e-68	3.67214e-08	0	5.89929e-53	3.98472e-11	1.9004e-09	3.2428e-12	2.9709e-10	1.07968e-08	1.07105e-08	0	2.53113e-17	1.04493e-10	1.91837e-09	2.05428e-18	7.74301e-12	1.27148e-07	2.63636e-16	3.5656e-10	2.1924e-20	1.84561e-16	8.17858e-14	1.87576e-11	2.77672e-19	3.82742e-08	23.8278	0
-0.0478958	2.48689e-18	4.39471e-09	1.82443e-09	5.29076e-09	3.25948e-20	3.18714e-08	1.57312e-13	5.73848e-17	1.25879e-07	9.31214e-25	3.71129e-19	0	3.28815e-09	0	2.03629e-11	5.16927e-10	1.11567e-11	1.69115e-08	2.82582e-09	2.34017e-09	2.63666e-08	0	2.40868e-67	6.1635e-08	0	2.07744e-52	7.21042e-11	3.29247e-09	6.02493e-12	5.26749e-10	1.83642e-08	1.82562e-08	0	5.25645e-17	1.8717e-10	3.3251e-09	4.35882e-18	1.42708e-11	7.67627e-08	5.36122e-16	6.30035e-10	4.83051e-20	3.76522e-16	1.57641e-13	3.42064e-11	5.99176e-19	6.4154e-08	21.895	0
-0.0470942	5.26862e-18	7.54674e-09	3.16675e-09	9.05652e-09	7.15851e-20	5.34192e-08	3.01241e-13	1.18298e-16	2.07716e-07	2.21761e-24	7.98907e-19	0	5.65974e-09	0	3.71144e-11	9.10222e-10	2.04683e-11	2.86586e-08	4.88482e-09	4.05656e-09	4.44231e-08	0	9.94107e-67	1.02798e-07	0	7.26888e-52	1.2964e-10	5.66773e-09	1.11224e-11	9.2801e-10	3.10373e-08	3.09214e-08	0	1.08463e-16	3.33125e-10	5.72666e-09	9.18945e-18	2.61345e-11	4.60467e-08	1.08326e-15	1.10616e-09	1.05748e-19	7.63223e-16	3.01908e-13	6.19795e-11	1.28465e-18	1.06853e-07	19.9901	0
-0.0462926	1.10904e-17	1.28771e-08	5.46173e-09	1.54034e-08	1.56209e-19	8.89648e-08	5.73164e-13	2.42309e-16	3.40589e-07	5.24722e-24	1.70874e-18	0	9.67947e-09	0	6.72142e-11	1.59256e-09	3.73121e-11	4.82588e-08	8.39058e-09	6.9873e-09	7.43726e-08	0	4.07658e-66	1.70372e-07	0	2.52706e-51	2.31599e-10	9.69417e-09	2.04015e-11	1.62456e-09	5.21237e-08	5.20427e-08	0	2.22375e-16	5.89116e-10	9.79986e-09	1.92495e-17	4.75561e-11	2.74446e-08	2.17475e-15	1.92972e-09	2.3002e-19	1.53717e-15	5.74502e-13	1.11583e-10	2.73669e-18	1.76846e-07	18.134	0
-0.045491	2.31959e-17	2.18324e-08	9.36004e-09	2.60307e-08	3.38687e-19	1.4722e-07	1.08356e-12	4.9314e-16	5.54926e-07	1.23363e-23	3.63133e-18	0	1.64481e-08	0	1.20948e-10	2.76869e-09	6.7583e-11	8.07505e-08	1.43211e-08	1.19592e-08	1.23727e-07	0	1.661e-65	2.80584e-07	0	8.72917e-51	4.11102e-10	1.6475e-08	3.71829e-11	2.82591e-09	8.69814e-08	8.70388e-08	0	4.53005e-16	1.03518e-09	1.66633e-08	4.00643e-17	8.59858e-11	1.62526e-08	4.33807e-15	3.34498e-09	4.97125e-19	3.0761e-15	1.08623e-12	1.99601e-10	5.79263e-18	2.90838e-07	16.3449	0
-0.0446894	4.82042e-17	3.67805e-08	1.59389e-08	4.37087e-08	7.29627e-19	2.42069e-07	2.03534e-12	9.97199e-16	8.9843e-07	2.88169e-23	7.66769e-18	0	2.7771e-08	0	2.16247e-10	4.78281e-09	1.21631e-10	1.34265e-07	2.42884e-08	2.03395e-08	2.04536e-07	0	6.72435e-65	4.5918e-07	0	2.99599e-50	7.25072e-10	2.78197e-08	6.73347e-11	4.88446e-09	1.44231e-07	1.4465e-07	0	9.16924e-16	1.80741e-09	2.81532e-08	8.28526e-17	1.54481e-10	9.56314e-09	8.5979e-15	5.76123e-09	1.06752e-18	6.11632e-15	2.04064e-12	3.54761e-10	1.21825e-17	4.75289e-07	14.6379	0
-0.0438878	9.95338e-17	6.15691e-08	2.69694e-08	7.29227e-08	1.56175e-18	3.95496e-07	3.79868e-12	2.00357e-15	1.44537e-06	6.68836e-23	1.60869e-17	0	4.65882e-08	0	3.8417e-10	8.20967e-09	2.17508e-10	2.21837e-07	4.09323e-08	3.43735e-08	3.3599e-07	0	2.70484e-64	7.46723e-07	0	1.02168e-49	1.27066e-09	4.66761e-08	1.21158e-10	8.38906e-09	2.37648e-07	2.3888e-07	0	1.84407e-15	3.1356e-09	4.72627e-08	1.70241e-16	2.75775e-10	5.59096e-09	1.69316e-14	9.85964e-09	2.27768e-18	1.20834e-14	3.80911e-12	6.26499e-10	2.54568e-17	7.71816e-07	13.0253	0
-0.0430862	2.04206e-16	1.0241e-07	4.53441e-08	1.20885e-07	3.32149e-18	6.42057e-07	7.04431e-12	3.99977e-15	2.3106e-06	1.54242e-22	3.35344e-17	0	7.76551e-08	0	6.78133e-10	1.40024e-08	3.86479e-10	3.64214e-07	6.8545e-08	5.77234e-08	5.48449e-07	0	1.08104e-63	1.20669e-06	0	3.46179e-49	2.21258e-09	7.78126e-08	2.16612e-10	1.43169e-08	3.89092e-07	3.92011e-07	0	3.68497e-15	5.40516e-09	7.88378e-08	3.47561e-16	4.89175e-10	3.24774e-09	3.31294e-14	1.67661e-08	4.82861e-18	2.3719e-14	7.06473e-12	1.0993e-09	5.28546e-17	1.24544e-06	11.516	0
-0.0422846	4.16271e-16	1.69258e-07	7.57538e-08	1.9911e-07	7.0188e-18	1.0357e-06	1.29794e-11	7.93374e-15	3.67045e-06	3.53422e-22	6.94572e-17	0	1.2861e-07	0	1.18939e-09	2.37307e-08	6.82337e-10	5.942e-07	1.14059e-07	9.63225e-08	8.89615e-07	0	4.29291e-63	1.93772e-06	0	1.16546e-48	3.82813e-09	1.2889e-07	3.84795e-10	2.42788e-08	6.33017e-07	6.39256e-07	0	7.31653e-15	9.25812e-09	1.3067e-07	7.0503e-16	8.62194e-10	1.8745e-09	6.44077e-14	2.83287e-08	1.01709e-17	4.62608e-14	1.30191e-11	1.91657e-09	1.09036e-16	1.99703e-06	10.1165	0
-0.041483	8.43135e-16	2.77968e-07	1.25755e-07	3.25859e-07	1.47368e-17	1.66008e-06	2.37619e-11	1.56362e-14	5.79382e-06	8.04626e-22	1.4294e-16	0	2.11636e-07	0	2.07279e-09	3.99628e-08	1.197e-09	9.63306e-07	1.88596e-07	1.59718e-07	1.43392e-06	0	1.69384e-62	3.09208e-06	0	3.89852e-48	6.58104e-09	2.12132e-07	6.79197e-10	4.09116e-08	1.02335e-06	1.03588e-06	0	1.44341e-14	1.57566e-08	2.15203e-07	1.421e-15	1.51e-09	1.07498e-09	1.24415e-13	4.75607e-08	2.12866e-17	8.96477e-14	2.38386e-11	3.32004e-09	2.23495e-16	3.18201e-06	8.83007	0
-0.0406814	1.6968e-15	4.536e-07	2.07436e-07	5.29884e-07	3.07434e-17	2.64396e-06	4.32233e-11	3.06192e-14	9.08791e-06	1.82014e-21	2.9228e-16	0	3.46029e-07	0	3.58927e-09	6.68711e-08	2.08648e-09	1.55186e-06	3.09871e-07	2.63165e-07	2.29671e-06	0	6.64049e-62	4.90313e-06	0	1.29573e-47	1.12415e-08	3.46902e-07	1.19119e-09	6.8503e-08	1.64393e-06	1.66805e-06	0	2.82937e-14	2.66459e-08	3.52165e-07	2.8457e-15	2.62774e-09	6.12525e-10	2.38789e-13	7.93409e-08	4.42652e-17	1.72614e-13	4.33706e-11	5.71444e-09	4.55172e-16	5.03821e-06	7.65788	0
-0.0398798	3.39293e-15	7.35509e-07	3.40003e-07	8.56144e-07	6.3725e-17	4.18423e-06	7.81208e-11	5.95754e-14	1.41651e-05	4.09095e-21	5.9382e-16	0	5.62144e-07	0	6.17559e-09	1.11188e-07	3.61374e-09	2.48428e-06	5.05917e-07	4.30878e-07	3.65552e-06	0	2.58665e-61	7.72614e-06	0	4.27895e-47	1.90797e-08	5.63668e-07	2.07579e-09	1.13977e-07	2.62417e-06	2.66913e-06	0	5.51067e-14	4.4774e-08	5.7263e-07	5.66232e-15	4.54383e-09	3.46782e-10	4.55373e-13	1.31514e-07	9.14594e-17	3.30233e-13	7.84017e-11	9.77275e-09	9.21068e-16	7.92703e-06	6.59877	0
-0.0390782	6.74112e-15	1.18506e-06	5.53759e-07	1.37445e-06	1.31243e-16	6.57978e-06	1.4029e-10	1.15173e-13	2.19397e-05	9.13593e-21	1.19873e-15	0	9.07387e-07	0	1.05578e-08	1.83703e-07	6.21908e-09	3.95191e-06	8.20782e-07	7.01025e-07	5.78168e-06	0	1.00112e-60	1.20982e-05	0	1.40401e-46	3.21768e-08	9.10032e-07	3.59424e-09	1.88439e-07	4.16246e-06	4.24419e-06	0	1.06643e-13	7.47569e-08	9.25194e-07	1.11946e-14	7.80723e-09	1.95074e-10	8.62839e-13	2.1661e-07	1.8776e-16	6.27732e-13	1.40822e-10	1.66063e-08	1.8519e-15	1.23938e-05	5.64971	0
-0.0382766	1.33077e-14	1.89729e-06	8.96191e-07	2.19243e-06	2.68568e-16	1.02812e-05	2.5032e-10	2.21231e-13	3.37676e-05	2.02717e-20	2.40433e-15	0	1.45528e-06	0	1.79345e-08	3.0159e-07	1.06346e-08	6.24707e-06	1.32321e-06	1.13336e-06	9.08707e-06	0	3.84984e-60	1.88256e-05	0	4.57731e-46	5.39182e-08	1.45985e-06	6.18373e-09	3.09578e-07	6.56088e-06	6.70638e-06	0	2.05058e-13	1.24024e-07	1.48533e-06	2.19904e-14	1.33293e-08	1.09031e-10	1.62443e-12	3.54497e-07	3.82991e-16	1.1856e-12	2.51323e-10	2.80375e-08	3.69959e-15	1.92559e-05	4.80618	0
-0.0374749	2.61026e-14	3.01832e-06	1.4412e-06	3.47487e-06	5.4606e-16	1.5963e-05	4.43791e-10	4.22233e-13	5.16455e-05	4.46929e-20	4.79156e-15	0	2.31907e-06	0	3.0271e-08	4.91992e-07	1.80693e-08	9.81317e-06	2.11975e-06	1.82078e-06	1.41925e-05	0	1.47099e-59	2.91105e-05	0	1.48273e-45	8.97741e-08	2.32689e-06	1.0571e-08	5.05382e-07	1.02761e-05	1.05305e-05	0	3.91775e-13	2.04452e-07	2.36944e-06	4.29208e-14	2.26128e-08	6.05496e-11	3.03866e-12	5.76471e-07	7.76215e-16	2.2249e-12	4.45665e-10	4.70349e-08	7.34343e-15	2.97295e-05	4.0624	0
-0.0366733	5.0872e-14	4.77133e-06	2.30299e-06	5.47229e-06	1.10315e-15	2.46278e-05	7.81756e-10	8.00697e-13	7.84925e-05	9.79029e-20	9.48789e-15	0	3.6719e-06	0	5.0768e-08	7.97521e-07	3.05063e-08	1.53182e-05	3.37438e-06	2.90674e-06	2.20275e-05	0	5.58449e-59	4.47328e-05	0	4.77224e-45	1.48522e-07	3.6852e-06	1.79556e-08	8.19821e-07	1.59938e-05	1.64317e-05	0	7.43725e-13	3.34896e-07	3.75579e-06	8.32359e-14	3.81189e-08	3.34104e-11	5.6477e-12	9.31481e-07	1.56309e-15	4.14853e-12	7.85239e-10	7.83996e-08	1.44828e-14	4.56118e-05	3.41175	0
-0.0358717	9.85115e-14	7.49476e-06	3.65683e-06	8.56282e-06	2.21433e-15	3.77554e-05	1.36828e-09	1.50868e-12	0.000118547	2.13089e-19	1.86669e-14	0	5.77667e-06	0	8.46015e-08	1.28461e-06	5.11761e-08	2.37615e-05	5.3378e-06	4.6112e-06	3.39735e-05	0	2.10654e-58	6.83092e-05	0	1.52613e-44	2.44149e-07	5.79917e-06	3.03045e-08	1.32151e-06	2.47362e-05	2.54793e-05	0	1.40283e-12	5.45082e-07	5.91553e-06	1.60385e-13	6.38506e-08	1.83173e-11	1.04297e-11	1.49556e-06	3.1275e-15	7.68574e-12	1.37471e-09	1.29844e-07	2.83804e-14	6.95405e-05	2.84697	0
-0.0350701	1.89543e-13	1.16983e-05	5.76988e-06	1.33132e-05	4.41627e-15	5.75143e-05	2.37954e-09	2.82445e-12	0.000177918	4.60827e-19	3.64908e-14	0	9.02975e-06	0	1.40085e-07	2.05611e-06	8.53047e-08	3.66277e-05	8.39054e-06	7.26913e-06	5.20702e-05	0	7.8952e-58	0.00010366	0	4.84921e-44	3.98791e-07	9.06757e-06	5.08204e-08	2.11678e-06	3.80168e-05	3.92617e-05	0	2.62913e-12	8.81552e-07	9.2581e-06	3.07062e-13	1.06275e-07	9.97815e-12	1.91373e-11	2.38597e-06	6.21755e-15	1.41477e-11	2.39133e-09	2.13669e-07	5.52577e-14	0.000105359	2.36049	0
-0.0342685	3.62362e-13	1.8144e-05	9.04644e-06	2.05669e-05	8.75144e-15	8.706e-05	4.11169e-09	5.25393e-12	0.00026535	9.902e-19	7.08769e-14	0	1.40244e-05	0	2.30478e-07	3.27017e-06	1.41289e-07	5.6107e-05	1.31063e-05	1.13871e-05	7.93074e-05	0	2.94013e-57	0.000156325	0	1.53094e-43	6.47234e-07	1.40876e-05	8.4682e-08	3.36927e-06	5.80604e-05	6.01211e-05	0	4.89594e-12	1.41667e-06	1.43975e-05	5.84115e-13	1.75767e-07	5.40068e-12	3.48898e-11	3.78236e-06	1.22815e-14	2.5876e-11	4.13319e-09	3.49362e-07	1.069e-13	0.000158627	1.94463	0
-0.0334669	6.88321e-13	2.79636e-05	1.40942e-05	3.15699e-05	1.72311e-14	0.000130951	7.05929e-09	9.7106e-12	0.000393273	2.11406e-18	1.36784e-13	0	2.16424e-05	0	3.76788e-07	5.16825e-06	2.32529e-07	8.54079e-05	2.03437e-05	1.77261e-05	0.000120037	0	1.08788e-56	0.000234278	0	4.80239e-43	1.04377e-06	2.17472e-05	1.40207e-07	5.32909e-06	8.8115e-05	9.14881e-05	0	9.05895e-12	2.26219e-06	2.22482e-05	1.10403e-12	2.8886e-07	2.9044e-12	6.32013e-11	5.95796e-06	2.41041e-14	4.70238e-11	7.09822e-09	5.67576e-07	2.0548e-13	0.000237335	1.59182	0
-0.0326653	1.29913e-12	4.28256e-05	2.182e-05	4.81502e-05	3.37097e-14	0.000195727	1.20424e-08	1.78328e-11	0.000579221	4.48457e-18	2.62286e-13	0	3.31847e-05	0	6.12057e-07	8.11648e-06	3.80258e-07	0.000129198	3.13796e-05	2.74206e-05	0.000180551	0	3.99946e-56	0.000348917	0	1.4968e-42	1.67254e-06	3.33574e-05	2.30659e-07	8.37586e-06	0.000132888	0.000138352	0	1.66547e-11	3.58944e-06	3.41619e-05	2.07334e-12	4.71717e-07	1.55193e-12	1.13753e-10	9.32542e-06	4.70047e-14	8.49077e-11	1.21125e-08	9.16193e-07	3.9244e-13	0.000352878	1.29475	0
-0.0318637	2.43629e-12	6.5173e-05	3.35678e-05	7.297e-05	6.5525e-14	0.000290698	2.04117e-08	3.25389e-11	0.000847762	9.45223e-18	4.99717e-13	0	5.0557e-05	0	9.87906e-07	1.26662e-05	6.17893e-07	0.000194219	4.80987e-05	4.21513e-05	0.000269877	0	1.46094e-55	0.000516421	0	4.63534e-42	2.66303e-06	5.08399e-05	3.7705e-07	1.30818e-05	0.000199156	0.000207917	0	3.04238e-11	5.65933e-06	5.21233e-05	3.86877e-12	7.65459e-07	8.23947e-13	2.03427e-10	1.45037e-05	9.10754e-14	1.5233e-10	2.05369e-08	1.46948e-06	7.44709e-13	0.000521401	1.04648	0
-0.0310621	4.53963e-12	9.85571e-05	5.13156e-05	0.000109879	1.26552e-13	0.000429033	3.43762e-08	5.89929e-11	0.00123306	1.97951e-17	9.45982e-13	0	7.65309e-05	0	1.58442e-06	1.96417e-05	9.9766e-07	0.00029014	7.32636e-05	6.43897e-05	0.000400883	0	5.30242e-55	0.000759591	0	1.42629e-41	4.21316e-06	7.69914e-05	6.12426e-07	2.03033e-05	0.0002966	0.000310515	0	5.52216e-11	8.86635e-06	7.90255e-05	7.17272e-12	1.23427e-06	4.34646e-13	3.61464e-10	2.24145e-05	1.75335e-13	2.7154e-10	3.45985e-08	2.34185e-06	1.40414e-12	0.000765604	0.840558	0
-0.0302605	8.40478e-12	0.000148104	7.79531e-05	0.000164401	2.42851e-13	0.00062921	5.7524e-08	1.06269e-10	0.00178231	4.11897e-17	1.77931e-12	0	0.000115108	0	2.52497e-06	3.0267e-05	1.60062e-06	0.000430733	0.000110896	9.77453e-05	0.000591778	0	1.91216e-54	0.00111033	0	4.36056e-41	6.62323e-06	0.000115852	9.88407e-07	3.13135e-05	0.00043896	0.000460856	0	9.95917e-11	1.38028e-05	0.000119055	1.32131e-11	1.97764e-06	2.27814e-13	6.38161e-10	3.44208e-05	3.35388e-13	4.8094e-10	5.79162e-08	3.70825e-06	2.63052e-12	0.00111719	0.671062	0
-0.0294589	1.54613e-11	0.000221159	0.000117673	0.000244412	4.63041e-13	0.000916983	9.56432e-08	1.90208e-10	0.00256018	8.51589e-17	3.32529e-12	0	0.000172022	0	3.99829e-06	4.63468e-05	2.55171e-06	0.00063547	0.000166808	0.000147452	0.000868145	0	6.85148e-54	0.00161298	0	1.32461e-40	1.03458e-05	0.000173219	1.58506e-06	4.79914e-05	0.000645589	0.000679737	0	1.78466e-10	2.13519e-05	0.000178229	2.41844e-11	3.14872e-06	1.18641e-13	1.11945e-09	5.25238e-05	6.37434e-13	8.46365e-10	9.63305e-08	5.83438e-06	4.89649e-12	0.00162009	0.532648	0
-0.0286573	2.82607e-11	0.000328174	0.000176517	0.000361047	8.7722e-13	0.00132798	1.58006e-07	3.38268e-10	0.00365468	1.74937e-16	6.1747e-12	0	0.000255434	0	6.29111e-06	7.05232e-05	4.04217e-06	0.000931689	0.000249344	0.000221047	0.00126567	0	2.43923e-53	0.00232867	0	3.99799e-40	1.60581e-05	0.000257344	2.52573e-06	7.30912e-05	0.000943556	0.000996351	0	3.17767e-10	3.2821e-05	0.000265131	4.3982e-11	4.98165e-06	6.13902e-14	1.95114e-09	7.96409e-05	1.20374e-12	1.47991e-09	1.59203e-07	9.12091e-06	9.05602e-12	0.00233479	0.42056	0
-0.0278557	5.13256e-11	0.000483917	0.000263124	0.000529948	1.65123e-12	0.00191111	2.59361e-07	5.97733e-10	0.0051847	3.5706e-16	1.13923e-11	0	0.000376864	0	9.83592e-06	0.000106637	6.36264e-06	0.0013575	0.000370389	0.000329307	0.00183378	0	8.62843e-53	0.00334114	0	1.19896e-39	2.47661e-05	0.000379894	3.99905e-06	0.000110621	0.00137045	0.00145139	0	5.62189e-10	5.01321e-05	0.000391917	7.9474e-11	7.83188e-06	3.15625e-14	3.37896e-09	0.000119995	2.25859e-12	2.5711e-09	2.61432e-07	1.41677e-05	1.66418e-11	0.00334392	0.330626	0
-0.0270541	9.26193e-11	0.000709097	0.000389764	0.000772913	3.08827e-12	0.00273307	4.23012e-07	1.04946e-09	0.00730969	7.24119e-16	2.08842e-11	0	0.000552465	0	1.52806e-05	0.000160233	9.95183e-06	0.00196563	0.000546767	0.000487528	0.00264044	0	3.03263e-52	0.00476424	0	3.57255e-39	3.79541e-05	0.000557242	6.29156e-06	0.000166374	0.00197808	0.00210114	0	9.88271e-10	7.60906e-05	0.000575683	1.42687e-10	1.22353e-05	1.61233e-14	5.81414e-09	0.000179655	4.2107e-12	4.43828e-09	4.26571e-07	2.18665e-05	3.03859e-11	0.00475957	0.259247	0
-0.0262525	1.66068e-10	0.00103255	0.000573737	0.0011201	5.73895e-12	0.00388409	6.85511e-07	1.83078e-09	0.0102419	1.45911e-15	3.80395e-11	0	0.00080471	0	2.35886e-05	0.000239256	1.54672e-05	0.00282854	0.000802107	0.000717274	0.00377843	0	1.05905e-51	0.00675163	0	1.05769e-38	5.7796e-05	0.00081219	9.83543e-06	0.000248663	0.00283738	0.00302298	0	1.7262e-09	0.000114762	0.000840292	2.5454e-10	1.89943e-05	8.18364e-15	9.94026e-09	0.000267278	7.79972e-12	7.61235e-09	6.9159e-07	3.35333e-05	5.51259e-11	0.00673265	0.203371	0
-0.0254509	2.9586e-10	0.00149414	0.00083926	0.00161293	1.05964e-11	0.00548535	1.1038e-06	3.17338e-09	0.0142615	2.92131e-15	6.8843e-11	0	0.00116463	0	3.61831e-05	0.000355016	2.38874e-05	0.00404506	0.00116937	0.00104872	0.00537348	0	3.67471e-51	0.00950918	0	3.11137e-38	8.74534e-05	0.00117627	1.52778e-05	0.00036933	0.00404467	0.00432237	0	2.99591e-09	0.000171998	0.00121881	4.51165e-10	2.93015e-05	4.12713e-15	1.68857e-08	0.000395131	1.43553e-11	1.29728e-08	1.11412e-06	5.1097e-05	9.93684e-11	0.00946488	0.160467	0
-0.0246493	5.23725e-10	0.00214858	0.00121999	0.00230786	1.944e-11	0.0076984	1.76598e-06	5.46538e-09	0.0197363	5.81132e-15	1.23792e-10	0	0.00167476	0	5.51505e-05	0.000523489	3.66582e-05	0.005749	0.00169419	0.0015238	0.00759475	0	1.26689e-50	0.0133107	0	9.09396e-38	0.000131491	0.00169276	2.35812e-05	0.000545131	0.0057299	0.00614218	0	5.1664e-09	0.000256155	0.00175674	7.94559e-10	4.49177e-05	2.06804e-15	2.85004e-08	0.000580462	2.62517e-11	2.19662e-08	1.78336e-06	7.73631e-05	1.77972e-10	0.0132239	0.128494	0
-0.0238477	9.21167e-10	0.00307037	0.00176236	0.00328123	3.54357e-11	0.010737	2.80734e-06	9.3526e-09	0.0271447	1.14863e-14	2.21176e-10	0	0.00239295	0	8.3529e-05	0.000767087	5.59015e-05	0.00812023	0.00243934	0.00220035	0.0106681	0	4.33975e-50	0.0185178	0	2.64097e-37	0.000196454	0.0024206	3.61665e-05	0.000799599	0.008067	0.0086744	0	8.8526e-09	0.000379092	0.0025162	1.39036e-09	6.84243e-05	1.02962e-15	4.7796e-08	0.000847348	4.76991e-11	3.69562e-08	2.83645e-06	0.000116384	3.16712e-10	0.0183622	0.105878	0
-0.0230461	1.60987e-09	0.00436029	0.00252996	0.00463554	6.41795e-11	0.0148817	4.43426e-06	1.59023e-08	0.0371044	2.25578e-14	3.92638e-10	0	0.00339727	0	0.00012571	0.00111703	8.47086e-05	0.0113987	0.00349043	0.00315758	0.0148931	0	1.47706e-49	0.0256041	0	7.6205e-37	0.000291654	0.00343948	5.51169e-05	0.00116555	0.0112871	0.0121752	0	1.50722e-08	0.000557505	0.00358139	2.41734e-09	0.000103579	5.0934e-16	7.96419e-08	0.00122916	8.61137e-11	6.17773e-08	4.4827e-06	0.000173971	5.60001e-10	0.0253404	0.0914908	0
-0.0222445	2.79553e-09	0.0061536	0.00360925	0.00650735	1.15494e-10	0.0204984	6.9593e-06	2.68658e-08	0.0504074	4.40173e-14	6.92557e-10	0	0.00479231	0	0.000187997	0.00161646	0.000127552	0.0159024	0.00496353	0.00450318	0.0206637	0	4.99509e-49	0.0351858	0	2.1848e-36	0.000430252	0.00485632	8.34647e-05	0.00168843	0.0156951	0.0169839	0	2.54981e-08	0.000814739	0.00506558	4.17598e-09	0.000155811	2.5035e-16	1.31856e-07	0.00177181	1.5447e-10	1.02608e-07	7.03936e-06	0.000258395	9.83837e-10	0.0347562	0.0846347	0
-0.0214429	4.82341e-09	0.00863051	0.00511692	0.00907716	2.06507e-10	0.0280598	1.08524e-05	4.50979e-08	0.0680606	8.53411e-14	1.21375e-09	0	0.00671703	0	0.00027937	0.00232465	0.000190854	0.0220489	0.0070147	0.0063825	0.0284947	0	1.67841e-48	0.0480583	0	6.22373e-36	0.000630706	0.00681351	0.000125592	0.00243069	0.0216899	0.0235466	0	4.28613e-08	0.0011832	0.00712006	7.16787e-09	0.000232915	1.22263e-16	2.16905e-07	0.00253799	2.75312e-10	1.69333e-07	1.09839e-05	0.000381342	1.71739e-09	0.047379	0.0850403	0
-0.0206413	8.26922e-09	0.0120293	0.00720927	0.0125817	3.66874e-10	0.0381729	1.68154e-05	7.5219e-08	0.0913348	1.644e-13	2.11354e-09	0	0.00935469	0	0.000412534	0.0033223	0.000283774	0.0303835	0.00985235	0.00899025	0.0390529	0	5.6035e-48	0.0652406	0	1.76157e-35	0.000918718	0.00949916	0.000187786	0.00347755	0.0297901	0.0324453	0	7.15892e-08	0.00170752	0.0099453	1.22245e-08	0.000345995	5.9327e-17	3.54527e-07	0.00361267	4.87547e-10	2.77658e-07	1.70299e-05	0.000559206	2.97868e-09	0.0641919	0.0928732	0
-0.0198397	1.40862e-08	0.0166628	0.0100941	0.0173292	6.47604e-10	0.0516102	2.58886e-05	1.24656e-07	0.121821	3.14671e-13	3.65682e-09	0	0.012945	0	0.000605333	0.00471864	0.000419283	0.0416119	0.0137526	0.0125854	0.0531968	0	1.8588e-47	0.0880279	0	4.954e-35	0.00132981	0.01316	0.000279004	0.00494446	0.040664	0.0444338	0	1.18811e-07	0.00244878	0.013805	2.0715e-08	0.000510763	2.86035e-17	5.75754e-07	0.00511017	8.57859e-10	4.52366e-07	2.62363e-05	0.000814808	5.13323e-09	0.0864412	0.108755	0
-0.0190381	2.38422e-08	0.0229382	0.0140457	0.0237173	1.13582e-09	0.0693479	3.96032e-05	2.05267e-07	0.161495	5.98438e-13	6.28646e-09	0	0.017799	0	0.000882643	0.00666029	0.00061561	0.0566411	0.0190789	0.0175097	0.0720217	0	6.12651e-47	0.118054	0	1.38428e-34	0.00191273	0.0181168	0.00041191	0.00698667	0.0551669	0.0604807	0	1.95927e-07	0.0034899	0.0190432	3.48777e-08	0.000749288	1.37024e-17	9.29041e-07	0.00718315	1.49977e-09	7.32282e-07	4.0163e-05	0.00117969	8.78957e-09	0.115695	0.133794	0
-0.0182365	4.00976e-08	0.0313822	0.0194232	0.0322557	1.97935e-09	0.0926092	6.01966e-05	3.35844e-07	0.212791	1.13081e-12	1.07379e-08	0	0.0243172	0	0.00127889	0.00934273	0.000898195	0.0766276	0.0263054	0.0242111	0.0969157	0	2.00634e-46	0.157365	0	3.84325e-34	0.00273387	0.024784	0.000604287	0.00981139	0.0743844	0.0818217	0	3.21041e-07	0.00494262	0.0261058	5.83475e-08	0.00109235	6.52201e-18	1.48951e-06	0.0100339	2.60522e-09	1.17781e-06	6.10924e-05	0.00169711	1.4954e-08	0.153909	0.169641	0
-0.0174349	6.70058e-08	0.0426703	0.0266935	0.0435918	3.42723e-09	0.122915	9.09153e-05	5.45978e-07	0.278684	2.12311e-12	1.82238e-08	0	0.0330107	0	0.00184139	0.0130245	0.00130228	0.103034	0.0360468	0.0332717	0.129623	0	6.52836e-46	0.2085	0	1.06019e-33	0.00388294	0.0336922	0.000880915	0.0136932	0.0996841	0.11002	0	5.22705e-07	0.00695645	0.0355656	9.69857e-08	0.00158255	3.08444e-18	2.37279e-06	0.0139284	4.49648e-09	1.88228e-06	9.2339e-05	0.00242596	2.52788e-08	0.203508	0.218542	0
-0.0166333	1.11258e-07	0.0576619	0.0364585	0.0585416	5.89621e-09	0.162141	0.000136435	8.81922e-07	0.362781	3.96063e-12	3.07306e-08	0	0.0445269	0	0.00263464	0.0180452	0.00187635	0.137699	0.0490935	0.0454431	0.17232	0	2.11064e-45	0.274588	0	2.90589e-33	0.00548034	0.0455153	0.00127608	0.0189931	0.132775	0.14704	0	8.45635e-07	0.00972986	0.0481532	1.60178e-07	0.00227847	1.44937e-18	3.75566e-06	0.0192139	7.71099e-09	2.98882e-06	0.000138683	0.00344581	4.24587e-08	0.267468	0.283427	0
-0.0158317	1.83556e-07	0.0774428	0.0494888	0.0781249	1.00789e-08	0.212582	0.00020344	1.41548e-06	0.469414	7.34116e-12	5.14888e-08	0	0.0596785	0	0.00374597	0.0248474	0.00268656	0.182908	0.0664541	0.0616873	0.227698	0	6.78005e-45	0.359452	0	7.91378e-33	0.00768638	0.061103	0.00183685	0.0261824	0.175777	0.195327	0	1.35938e-06	0.0135245	0.0647927	2.62852e-07	0.00326003	6.76697e-19	5.90639e-06	0.0263399	1.31388e-08	4.71548e-06	0.000206967	0.00486332	7.08581e-08	0.349415	0.367997	0
-0.0150301	3.00908e-07	0.103373	0.0667627	0.103606	1.71183e-08	0.277021	0.000301422	2.25733e-06	0.603748	1.35199e-11	8.57164e-08	0	0.0794773	0	0.00529271	0.0340034	0.00382261	0.24149	0.0894061	0.0832273	0.299062	0	2.16402e-44	0.467726	0	2.1414e-32	0.0107129	0.0815173	0.00262741	0.0358715	0.231296	0.257904	0	2.17136e-06	0.0186823	0.0866441	4.28579e-07	0.0046355	3.13919e-19	9.2293e-06	0.0358841	2.2244e-08	7.39199e-06	0.000306919	0.00682044	1.17496e-07	0.453731	0.476836	0
-0.0142285	4.90144e-07	0.137144	0.0895127	0.136538	2.88881e-08	0.358807	0.000443752	3.57691e-06	0.771885	2.47397e-11	1.41783e-07	0	0.105172	0	0.00743133	0.0462477	0.00540515	0.316907	0.119554	0.111605	0.390434	0	6.86276e-44	0.604979	0	5.75733e-32	0.0148376	0.108075	0.00373457	0.0488451	0.302511	0.338479	0	3.44633e-06	0.0256475	0.115151	6.94324e-07	0.00655043	1.44694e-19	1.43293e-05	0.0485828	3.74179e-08	1.15135e-05	0.000452262	0.00950454	1.93584e-07	0.585668	0.615528	0
-0.0134269	7.93303e-07	0.180839	0.119279	0.178814	4.8438e-08	0.461934	0.000649134	5.63171e-06	0.980967	4.49803e-11	2.33022e-07	0	0.138291	0	0.0103689	0.0625162	0.00759525	0.41337	0.158899	0.148748	0.506671	0	2.16245e-43	0.777847	0	1.53799e-31	0.0204219	0.142395	0.00527491	0.0661041	0.39327	0.441557	0	5.43522e-06	0.0349918	0.152098	1.11765e-06	0.00919914	6.62661e-20	2.2105e-05	0.0653672	6.25395e-08	1.7818e-05	0.000662224	0.0131611	3.16905e-07	0.751466	0.790791	0
-0.0126253	1.27579e-06	0.237008	0.157971	0.232721	8.06981e-08	0.591127	0.000943535	8.81036e-06	1.23929	8.1257e-11	3.80521e-07	0	0.180686	0	0.0143774	0.0839912	0.0106064	0.535955	0.209915	0.19705	0.65359	0	6.77021e-43	0.994173	0	4.08221e-31	0.0279325	0.186452	0.00740379	0.0889156	0.508187	0.572574	0	8.51752e-06	0.0474461	0.199668	1.78756e-06	0.012839	3.01538e-20	3.38818e-05	0.0874054	1.03858e-07	2.73983e-05	0.000963539	0.018109	5.15466e-07	0.958475	1.01061	0
-0.0118236	2.03869e-06	0.308742	0.207936	0.300997	1.33582e-07	0.751922	0.00136274	1.36952e-05	1.55637	1.4585e-10	6.17405e-07	0	0.234582	0	0.0198114	0.112155	0.0147194	0.690728	0.275637	0.259458	0.838095	0	2.10605e-42	1.26314	0	1.07658e-30	0.0379671	0.242633	0.0103267	0.118871	0.652752	0.738029	0	1.32632e-05	0.0639371	0.260513	2.84072e-06	0.0178086	1.36334e-20	5.16002e-05	0.116151	1.71369e-07	4.18597e-05	0.00139311	0.0247598	8.33074e-07	1.21528	1.2844	0
-0.011022	3.23704e-06	0.399761	0.272036	0.386889	2.19708e-07	0.950754	0.0019557	2.11527e-05	1.94308	2.60115e-10	9.95342e-07	0	0.302629	0	0.0271292	0.148854	0.0203008	0.884876	0.359759	0.339569	1.06831	0	6.50943e-42	1.59541	0	2.82103e-30	0.0512855	0.313797	0.0143132	0.157952	0.83344	0.945625	0	2.05221e-05	0.0856306	0.337827	4.48547e-06	0.0245495	6.12454e-21	7.80814e-05	0.153397	2.80955e-07	6.35446e-05	0.00200151	0.0336393	1.33777e-06	1.53181	1.6231	0
-0.0102204	5.10713e-06	0.514498	0.353732	0.494215	3.59046e-07	1.19503	0.00278886	3.2463e-05	2.41165	4.60925e-10	1.59436e-06	0	0.387948	0	0.0369195	0.196362	0.0278254	1.12684	0.466739	0.441739	1.35372	0	1.99907e-41	2.00323	0	7.34476e-30	0.0688451	0.403344	0.0197144	0.208608	1.05782	1.20441	0	3.15526e-05	0.113982	0.435423	7.03723e-06	0.0336338	2.73371e-21	0.000117396	0.201338	4.57667e-07	9.58451e-05	0.00285749	0.0454151	2.13447e-06	1.91945	2.03936	0
-0.00941884	8.00636e-06	0.658196	0.45717	0.627421	5.82994e-07	1.49319	0.00395174	4.95034e-05	2.97574	8.11533e-10	2.53751e-06	0	0.494184	0	0.0499313	0.257467	0.0379035	1.42645	0.601911	0.571201	1.70529	0	6.09988e-41	2.50056	0	1.90002e-29	0.0918437	0.515273	0.0269841	0.273845	1.33465	1.52494	0	4.82049e-05	0.150792	0.557813	1.097e-05	0.045797	1.21239e-21	0.000175376	0.262637	7.4075e-07	0.000143638	0.00405391	0.060927	3.38387e-06	2.39113	2.54762	0
-0.00861723	1.24717e-05	0.836997	0.587278	0.791633	9.40564e-07	1.85478	0.00556403	7.5008e-05	3.65046	1.41968e-09	4.01275e-06	0	0.625549	0	0.0671112	0.335551	0.0513137	1.79504	0.771604	0.73418	2.13556	0	1.84937e-40	3.10315	0	4.88367e-29	0.121766	0.654255	0.0367038	0.357313	1.67401	1.91937	0	7.31797e-05	0.198273	0.710288	1.69914e-05	0.0619766	5.34243e-22	0.000260313	0.340497	1.19125e-06	0.000213885	0.00571512	0.081223	5.33029e-06	2.9614	3.16425	0
-0.00781563	1.93041e-05	1.05804	0.749858	0.992704	1.50772e-06	2.29047	0.00778455	0.000112929	4.45227	2.46766e-09	6.30503e-06	0	0.786858	0	0.089645	0.434687	0.0690412	2.24554	0.983264	0.93803	2.65877	0	5.57105e-40	3.82857	0	1.24723e-28	0.16044	0.825686	0.0496133	0.463417	2.08732	2.4016	0	0.000110392	0.259118	0.898998	2.61495e-05	0.0833596	2.33909e-22	0.000383913	0.438735	1.90347e-06	0.000316447	0.00800652	0.1076	8.34263e-06	3.64645	3.90757	0
-0.00701403	2.96899e-05	1.32952	0.95168	1.23725	2.4014e-06	2.81208	0.0108224	0.000168941	5.39898	4.26176e-09	9.84336e-06	0	0.983557	0	0.119007	0.559739	0.0923233	2.79262	1.24557	1.19135	3.29093	0	1.66747e-39	4.69623	0	3.16485e-28	0.210092	1.03575	0.0666455	0.59742	2.58747	2.98737	0	0.000165474	0.336581	1.13102	3.99864e-05	0.111436	1.01757e-22	0.000562575	0.561862	3.02201e-06	0.000465189	0.0111463	0.141648	1.29739e-05	4.46411	4.79791	0
-0.00621242	4.53735e-05	1.6608	1.20056	1.53265	3.80029e-06	3.43254	0.0149506	0.000251126	6.50957	7.3131e-09	1.5269e-05	0	1.22174	0	0.157015	0.716461	0.122701	3.45268	1.56855	1.50409	4.04982	0	4.95896e-39	5.72733	0	7.9794e-28	0.273417	1.29144	0.0889679	0.765561	3.1888	3.69432	0	0.000246474	0.434557	1.41442	6.07542e-05	0.148062	4.39834e-23	0.000819104	0.715159	4.76713e-06	0.000679466	0.0154204	0.185303	2.00471e-05	5.43382	5.85757	0
-0.00541082	6.89023e-05	2.06243	1.50547	1.88709	5.97555e-06	4.16588	0.0205233	0.00037092	7.80402	1.24688e-08	2.35336e-05	0	1.50813	0	0.20589	0.911606	0.162078	4.24388	1.96369	1.88772	4.95502	0	1.46531e-38	6.94474	0	1.99893e-27	0.353643	1.60064	0.118029	0.975171	3.90715	4.54199	0	0.000364807	0.55767	1.75832	9.17183e-05	0.195531	1.88897e-23	0.00118497	0.904749	7.47183e-06	0.000986088	0.0211999	0.240897	3.07787e-05	6.57652	7.11075	0
-0.00460922	0.000103969	2.5462	1.87652	2.3095	9.33575e-06	5.02712	0.0279957	0.000544377	9.30305	2.1123e-08	3.60395e-05	0	1.85007	0	0.268328	1.15303	0.212789	5.18616	2.444	2.35524	6.0278	0	4.3021e-38	8.37287	0	4.97546e-27	0.454605	1.9721	0.155613	1.23478	4.75978	5.5518	0	0.000536548	0.711359	2.17288	0.000137579	0.256655	8.06064e-24	0.00170329	1.13766	1.16361e-05	0.00142191	0.0289638	0.311216	4.69531e-05	7.91448	8.58343	0
-0.00380762	0.000155888	3.12516	2.32511	2.80952	1.4492e-05	6.03214	0.0379483	0.000793879	11.0278	3.55547e-08	5.48379e-05	0	2.25547	0	0.347566	1.44977	0.277669	6.30111	3.02408	2.9213	7.29107	0	1.25499e-37	10.0374	0	1.23049e-26	0.58082	2.41542	0.203893	1.55423	5.76531	6.747	0	0.000784168	0.901969	2.66935	0.000205052	0.33485	3.41762e-24	0.00243266	1.42189	1.80051e-05	0.00203723	0.0393244	0.399557	7.11698e-05	9.47108	10.3031	0
-0.00300601	0.000232255	3.81356	2.86384	3.39742	2.23522e-05	7.19754	0.0511158	0.00115039	12.9995	5.94631e-08	8.29077e-05	0	2.73273	0	0.447462	1.81216	0.360138	7.61184	3.72019	3.60224	8.76912	0	3.63755e-37	11.9648	0	3.02367e-26	0.737552	2.94106	0.265502	1.94477	6.94357	8.15243	0	0.00113885	1.13683	3.26004	0.000303665	0.434236	1.43975e-24	0.00345212	1.76643	2.76818e-05	0.00290011	0.0530591	0.509787	0.000107188	11.2705	12.2985	0
-0.00220441	0.000343844	4.62681	3.50653	4.08398	3.42546e-05	8.54042	0.0684203	0.00165643	15.239	9.88114e-08	0.000124544	0	3.2906	0	0.572575	2.25187	0.464282	9.14275	4.55016	4.41606	10.4874	0	1.04758e-36	14.1822	0	7.38243e-26	0.930884	3.56027	0.343593	2.4191	8.31541	9.79434	0	0.00164356	1.42432	3.95821	0.000446831	0.559737	6.02643e-25	0.00486745	2.18128	4.22867e-05	0.00410204	0.0711464	0.646394	0.000160403	13.3375	14.5992	0
-0.00140281	0.000505828	5.58135	4.26815	4.88038	5.21589e-05	10.0781	0.0910095	0.00236995	17.7664	1.63146e-07	0.000185892	0	3.93809	0	0.728239	2.78197	0.59494	10.9193	5.53341	5.38239	12.4722	0	2.99761e-36	16.7167	0	1.79091e-25	1.16777	4.285	0.441915	2.99148	9.90245	11.7001	0	0.00235703	1.77395	4.77804	0.000653296	0.717186	2.50635e-25	0.00681915	2.67744	6.41833e-05	0.00576494	0.0948085	0.81454	0.000238505	15.6967	17.2353	0
-0.000601202	0.00073942	6.69453	5.16468	5.79797	7.89128e-05	11.8279	0.1203	0.00336936	20.6002	2.67642e-07	0.000275685	0	4.68428	0	0.920637	3.41691	0.757797	12.9675	6.69079	6.52235	14.7503	0	8.52259e-36	19.5949	0	4.31675e-25	1.45609	5.12777	0.564877	3.67766	11.7268	13.8976	0	0.00335901	2.19638	5.73443	0.000949068	0.913436	1.0357e-25	0.00949231	3.26688	9.67944e-05	0.00805005	0.125559	1.02009	0.000352375	18.3724	20.2367	0
0.000200401	0.00107406	7.98438	6.213	6.84812	0.000118625	13.8067	0.158024	0.00475993	23.7572	4.36258e-07	0.000406236	0	5.53811	0	1.15687	4.17255	0.959469	15.3137	8.04443	7.85842	17.3482	0	2.40756e-35	22.8421	0	1.03383e-24	1.80466	6.10156	0.717623	4.49494	13.8105	16.4152	0	0.00475689	2.70343	6.84286	0.00136995	1.15646	4.25241e-26	0.0131288	3.96245	0.00014504	0.0111689	0.165257	1.26966	0.000517288	21.3877	23.6324	0
0.001002	0.00155031	9.46932	7.43056	8.04193	0.00017718	16.0307	0.206287	0.00668188	27.2517	7.06546e-07	0.000594782	0	6.50816	0	1.44503	5.06605	1.20758	17.9838	9.6175	9.41416	20.292	0	6.75761e-35	26.4818	0	2.4601e-24	2.22326	7.21961	0.906091	5.462	16.1755	19.2805	0	0.00669431	3.30811	8.11911	0.00196487	1.45546	1.73478e-26	0.0180424	4.77772	0.000215942	0.0153969	0.216167	1.57059	0.000754538	24.7645	27.4501	0
0.00180361	0.00222362	11.1679	8.83522	9.38999	0.000262943	18.515	0.267616	0.00932064	31.0948	1.13697e-06	0.000865271	0	7.60242	0	1.7942	6.11578	1.51085	21.0029	11.4339	11.2139	23.6065	0	1.8846e-34	30.5348	0	5.81655e-24	2.72258	8.49519	1.13707	6.59884	18.8427	22.5203	0	0.00936186	4.02451	9.57905	0.00280019	1.82093	7.03177e-27	0.0246364	5.72688	0.000319444	0.0210895	0.281026	1.93098	0.00109359	28.5221	31.7155	0
0.00260521	0.00316927	13.0984	10.4448	10.9021	0.000387721	21.2733	0.345029	0.0129195	35.2942	1.81787e-06	0.00125072	0	8.828	0	2.21451	7.34114	1.87913	24.3947	13.518	13.2825	27.3146	0	5.22219e-34	35.0185	0	1.36643e-23	3.3142	9.94145	1.41823	7.92655	21.8317	26.1595	0	0.0130105	4.86773	11.2383	0.0039652	2.26477	2.832e-27	0.0334253	6.82445	0.00046953	0.0287017	0.363106	2.35959	0.00157489	32.677	36.4512	0
0.00340681	0.00448866	15.2785	12.2767	12.5869	0.000568049	24.3173	0.442087	0.017795	39.8533	2.88795e-06	0.00179633	0	10.1909	0	2.71713	8.76236	2.32345	28.1804	15.8939	15.6444	31.4366	0	1.43779e-33	39.9463	0	3.18947e-23	4.01046	11.5711	1.75816	9.46704	25.1604	30.2206	0	0.0179683	5.85379	13.1117	0.00557915	2.80026	1.13327e-27	0.0450598	8.08509	0.000685712	0.0388113	0.466294	2.86585	0.00225357	37.2425	41.6761	0
0.00420842	0.00631734	17.7248	14.3474	14.4518	0.000826919	27.6566	0.562958	0.0243561	44.771	4.55853e-06	0.00256346	0	11.6958	0	3.31422	10.4002	2.85603	32.3785	18.5853	18.3238	35.9895	0	3.93323e-33	45.3265	0	7.39707e-23	4.82436	13.3961	2.16635	11.2427	28.844	34.7225	0	0.0246606	6.99935	15.2133	0.00780006	3.44216	4.50588e-28	0.0603558	9.52323	0.000995018	0.0521457	0.595161	3.45967	0.00320421	42.2276	47.4049	0
0.00501002	0.00883519	20.4521	16.6723	16.5025	0.00119605	31.2983	0.712477	0.0331267	50.0412	7.1494e-06	0.00363483	0	13.3457	0	4.01886	12.2755	3.49028	37.0039	21.6148	21.3436	40.9866	0	1.06908e-32	51.1621	0	1.70455e-22	5.76938	15.4276	2.65316	13.276	32.8951	39.6801	0	0.0336346	8.32156	17.5557	0.0108357	4.20659	1.78007e-28	0.080328	11.1528	0.0014346	0.0696126	0.755029	4.1514	0.00452687	47.6366	53.6469	0
0.00581162	0.012279	23.4734	19.2644	18.7426	0.00171889	35.2464	0.896191	0.0447727	55.6528	1.1141e-05	0.00512106	0	15.1418	0	4.84494	14.409	4.24071	42.0672	25.0032	24.7246	46.4362	0	2.88724e-32	57.4497	0	3.90274e-22	6.85922	17.6755	3.22978	15.5891	37.3223	45.1034	0	0.0455889	9.83771	20.1495	0.0149571	5.11104	6.98721e-29	0.106227	12.9866	0.00205513	0.0923351	0.952045	4.95158	0.00635484	53.4687	60.4057	0
0.00661323	0.0169582	26.7993	22.1347	21.1738	0.00245445	39.5022	1.12041	0.0601334	61.5891	1.72499e-05	0.00716893	0	17.0833	0	5.80702	16.8209	5.12286	47.574	28.7691	28.4855	52.3416	0	7.74755e-32	64.1795	0	8.87851e-22	8.10759	20.1483	3.90807	18.203	42.1306	50.9966	0	0.0614083	11.5649	23.0034	0.0205148	6.17421	2.72508e-29	0.139579	15.0365	0.00292524	0.12169	1.19323	5.87077	0.00886427	59.7177	67.6787	0
0.00741483	0.0232738	30.437	25.291	23.7953	0.00348235	44.0633	1.39222	0.0802583	67.828	2.65375e-05	0.00997168	0	19.1673	0	6.92009	19.5299	6.15313	53.5244	32.9281	32.6414	58.7005	0	2.06564e-31	71.3347	0	2.00687e-21	9.52784	22.8527	4.70048	21.1375	47.3206	57.3576	0	0.0822041	13.5198	26.1232	0.0279592	7.41582	1.056e-29	0.182233	17.3122	0.00413707	0.15935	1.48654	6.91929	0.0122861	66.3714	75.4564	0
0.00821643	0.0317418	34.3907	28.7375	26.604	0.00490908	48.9242	1.71953	0.106449	74.3422	4.05642e-05	0.0137817	0	21.3889	0	8.19937	22.5533	7.34862	59.9129	37.4923	37.2037	65.5041	0	5.47211e-31	78.8915	0	4.50721e-21	11.1327	25.7936	5.6198	24.4101	52.888	64.1773	0	0.109361	15.7178	29.512	0.0378633	8.85638	4.06593e-30	0.236405	19.8214	0.00581348	0.207329	1.84086	8.10695	0.0169209	73.4118	83.7221	0
0.00901804	0.0430204	38.6606	32.4746	29.5939	0.00687604	54.076	2.11102	0.140304	81.0992	6.16077e-05	0.018926	0	23.7411	0	9.65998	25.906	8.72687	66.7272	42.4696	42.1792	72.7375	0	1.44034e-30	86.8188	0	1.00579e-20	12.9338	28.9739	6.67892	28.0354	58.8236	71.4393	0	0.144591	18.1732	33.1693	0.0509508	10.5169	1.55548e-30	0.304726	22.5693	0.00811692	0.268025	2.26606	9.44273	0.0231563	80.8146	92.4522	0
0.00981964	0.0579427	43.243	36.498	32.7569	0.00956946	59.5061	2.57614	0.183775	88.0619	9.29687e-05	0.025825	0	26.2146	0	11.3166	29.6002	10.3056	73.9491	47.8635	47.5697	80.3791	0	3.76689e-30	95.079	0	2.23005e-20	14.9413	32.3944	7.89058	32.0248	65.1132	79.1197	0	0.189991	20.898	37.0915	0.0681281	12.4184	5.91258e-31	0.390293	25.5581	0.0112605	0.344272	2.77294	10.9345	0.0314887	88.5497	101.615	0
0.0106212	0.0775547	48.1298	40.799	36.0822	0.0132327	65.199	3.12506	0.239218	95.1887	0.000139395	0.0350143	0	28.7986	0	13.1832	33.6448	12.1022	81.5533	53.672	53.371	88.4009	0	9.78837e-30	103.628	0	4.91284e-20	17.1637	36.0536	9.26701	36.3855	71.7372	87.1867	0	0.248108	23.9022	41.2712	0.0905205	14.5818	2.23306e-31	0.496706	28.7868	0.0155216	0.439376	3.37316	12.5885	0.0425485	96.5816	111.174	0
0.0114228	0.103159	53.3085	45.3635	39.5566	0.018181	71.1359	3.76854	0.309455	102.435	0.000207668	0.0471712	0	31.4807	0	15.2725	38.0448	14.1336	89.5086	59.8879	59.573	96.7684	0	2.52725e-29	112.415	0	1.07538e-19	19.607	39.9477	10.8195	41.1199	78.6714	95.6012	0	0.322012	27.1926	45.697	0.119513	17.027	8.37976e-32	0.628116	32.251	0.0212583	0.557161	4.07922	14.4094	0.0571294	104.869	121.083	0
0.0122244	0.136364	58.7621	50.1728	43.1647	0.02482	77.2952	4.51786	0.397834	109.752	0.000307397	0.0631447	0	34.2472	0	17.5956	42.8011	16.4157	97.7775	66.4983	66.1594	105.441	0	6.48327e-29	121.385	0	2.33883e-19	22.2748	44.071	12.5582	46.2254	85.8865	104.317	0	0.415367	30.7729	50.354	0.156797	19.7726	3.12445e-32	0.789248	35.9424	0.0289289	0.701996	4.90427	16.3995	0.0762225	113.367	131.292	0
0.0130261	0.179138	64.4694	55.203	46.8895	0.0336663	83.6529	5.38462	0.508293	117.091	0.000452106	0.0839899	0	37.0836	0	20.1616	47.9097	18.963	106.317	73.4845	73.1071	114.374	0	1.65253e-28	130.48	0	5.05412e-19	25.1676	48.4152	14.4915	51.6937	93.3489	113.279	0	0.53251	34.643	55.2238	0.204416	22.8352	1.15751e-32	0.985427	39.8495	0.0391157	0.878816	5.86196	18.5588	0.101055	122.024	141.745	0
0.0138277	0.233872	70.4049	60.4253	50.7121	0.0453735	90.1828	6.38058	0.645417	124.401	0.000660679	0.111007	0	39.9751	0	22.9772	53.362	21.7878	115.078	80.8218	80.3867	123.515	0	4.1852e-28	139.636	0	1.08518e-18	28.2826	52.9702	16.6253	57.5106	101.021	122.431	0	0.678522	38.7986	60.2844	0.26482	26.2292	4.26073e-33	1.22258	43.9568	0.0525512	1.09313	6.96625	20.8844	0.133135	130.79	152.381	0
0.0146293	0.303441	76.5396	65.8069	54.6124	0.0607604	96.8568	7.51743	0.814496	131.629	0.000959292	0.145784	0	42.9068	0	26.0463	59.1441	24.9004	124.01	88.4801	87.9625	132.811	0	1.05315e-27	148.791	0	2.3151e-18	31.6138	57.7239	18.9636	63.6556	108.862	131.706	0	0.859306	43.2312	65.5105	0.340921	29.9654	1.55831e-33	1.5072	48.2455	0.0701503	1.35099	8.23111	23.3707	0.174294	139.607	163.136	0
0.0154309	0.391273	82.8409	71.3109	58.5695	0.0808449	103.646	8.80656	1.02157	138.727	0.00138395	0.190242	0	45.8643	0	29.3694	65.2369	28.3077	133.056	96.4238	95.7928	142.204	0	2.63314e-27	157.879	0	4.90734e-18	35.1513	62.6623	21.5067	70.1023	116.828	141.038	0	1.08165	47.928	70.8744	0.43614	34.0512	5.66282e-34	1.84636	52.6939	0.0930447	1.65899	9.67029	26.0087	0.226746	148.42	173.944	0
0.0162325	0.501418	89.2733	76.8975	62.562	0.10688	110.519	10.2588	1.27345	145.644	0.00198381	0.246685	0	48.8341	0	32.9438	71.6164	32.0138	142.158	104.613	103.831	151.635	0	6.54136e-27	166.836	0	1.03355e-17	38.8815	67.77	24.2522	76.8179	124.874	150.353	0	1.35328	52.8713	76.3459	0.554463	38.4897	2.04466e-34	2.24759	57.2773	0.122623	2.02416	11.2969	28.7866	0.293132	157.171	184.737	0
0.0170341	0.638617	95.7994	82.5246	66.5681	0.140397	117.447	11.884	1.57776	152.334	0.00282547	0.317852	0	51.8042	0	36.7631	78.2535	36.0188	151.258	113.002	112.025	161.042	0	1.61462e-26	175.601	0	2.16287e-17	42.7875	73.0299	27.1935	83.7641	132.953	159.581	0	1.68289	58.0391	81.8928	0.700489	43.2792	7.33531e-35	2.71879	61.9689	0.160571	2.45389	13.1232	31.6893	0.376584	165.804	195.447	0
0.0178357	0.808361	102.38	88.1489	70.5665	0.183245	124.397	13.691	1.94292	158.754	0.00399845	0.406964	0	54.764	0	40.8169	85.1147	40.3188	160.295	121.544	120.32	170.366	0	3.95989e-26	184.116	0	4.49714e-17	46.8487	78.4237	30.3206	90.8975	141.017	168.649	0	2.0802	63.405	87.4821	0.879464	48.4129	2.61472e-35	3.26815	66.7403	0.20892	2.95579	15.16	34.6985	0.480771	174.264	206.007	0
0.0186373	1.01695	108.975	93.7267	74.5363	0.237641	131.341	15.6871	2.37811	164.866	0.00562215	0.517772	0	57.7051	0	45.0909	92.1624	44.9056	169.211	130.187	128.657	179.547	0	9.6495e-26	192.327	0	9.2908e-17	51.0414	83.932	33.6193	98.1696	149.02	177.484	0	2.55586	68.9384	93.0796	1.09731	53.8785	9.26065e-36	3.90393	71.5622	0.270094	3.53755	17.4165	37.7934	0.609958	182.498	216.353	0
0.0194389	1.27154	115.545	99.2155	78.4574	0.306216	138.247	17.878	2.89324	170.635	0.0078546	0.654604	0	60.6209	0	49.5673	99.3556	49.7667	177.949	138.879	136.977	188.529	0	2.33634e-25	200.185	0	1.90713e-16	55.3391	89.534	37.0713	105.528	156.916	186.018	0	3.12152	74.6053	98.6514	1.36064	59.658	3.25887e-36	4.63429	76.405	0.346953	4.2067	19.8998	40.9503	0.769045	190.457	226.422	0
0.0202405	1.58016	122.05	104.574	82.3106	0.39206	145.086	20.2673	3.49882	176.032	0.0109033	0.822396	0	63.507	0	54.2242	106.65	54.8847	186.456	147.566	145.218	197.257	0	5.62051e-25	207.647	0	3.8897e-16	59.7129	95.2086	40.6547	112.919	164.661	194.186	0	3.78966	80.3684	104.164	1.67675	65.7278	1.13947e-36	5.4671	81.2399	0.442842	4.97038	22.6143	44.1436	0.963609	198.095	236.158	0
0.0210421	1.95172	128.453	109.766	86.078	0.498765	151.831	22.8565	4.20586	181.034	0.0150383	1.02672	0	66.3611	0	59.0366	114	60.2381	194.682	156.193	153.322	205.682	0	1.34346e-24	214.679	0	7.88249e-16	64.1323	100.934	44.3437	120.284	172.213	201.928	0	4.5735	86.1878	109.584	2.05358	72.0586	3.95865e-37	6.40961	86.0392	0.561631	5.83509	25.5619	47.3457	1.19993	205.372	245.507	0
0.0218437	2.39599	134.717	114.757	89.7431	0.630463	158.456	25.6446	5.02571	185.624	0.0206088	1.27379	0	69.183	0	63.9764	121.359	65.8008	202.58	164.707	161.229	213.76	0	3.19069e-24	221.25	0	1.58716e-15	68.5655	106.686	48.1092	127.566	179.535	209.19	0	5.48683	92.022	114.882	2.4997	78.6157	1.36647e-37	7.46826	90.7771	0.70775	6.80636	28.7411	50.5281	1.48498	212.253	254.423	0
0.0226453	2.92357	140.81	119.519	93.2906	0.791855	164.934	28.6283	5.96981	189.791	0.028062	1.57044	0	71.9739	0	69.013	128.678	71.5427	210.111	173.058	168.884	221.449	0	7.52928e-24	227.341	0	3.17533e-15	72.9803	112.442	51.9194	134.708	186.59	215.925	0	6.54382	97.8281	120.026	3.02415	85.3595	4.68666e-38	8.64836	95.4305	0.886214	7.88845	32.1472	53.6614	1.82645	218.709	262.864	0
0.0234469	3.54573	146.702	124.03	96.7067	0.988224	171.243	31.8017	7.04952	193.529	0.0379661	1.92414	0	74.7366	0	74.1136	135.912	77.4301	217.238	181.196	176.236	228.717	0	1.76535e-23	232.937	0	6.31199e-15	77.3447	118.178	55.7403	141.653	193.349	222.094	0	7.7587	103.563	124.992	3.63639	92.2459	1.59712e-38	9.95381	99.9796	1.10263	9.08403	35.7719	56.7165	2.23266	224.715	270.795	0
0.0242485	4.27433	152.365	128.272	99.979	1.22544	177.36	35.1561	8.27577	196.84	0.0510371	2.34288	0	77.4747	0	79.2443	143.014	83.4261	223.933	189.076	183.236	235.534	0	4.11262e-23	238.032	0	1.24668e-14	81.6276	123.87	59.5363	148.348	199.785	227.664	0	9.14549	109.185	129.754	4.34613	99.2273	5.40777e-39	11.3868	104.408	1.36318	10.3938	39.6033	59.6648	2.71255	230.255	278.188	0
0.0250501	5.12164	157.778	132.237	103.096	1.50993	183.266	38.6806	9.65879	199.73	0.0681691	2.8351	0	80.1924	0	84.3702	149.942	89.491	230.171	196.655	189.843	241.88	0	9.51951e-23	242.624	0	2.44655e-14	85.7995	129.494	63.2709	154.744	205.874	232.613	0	10.7176	114.653	134.29	5.16314	106.253	1.81932e-39	12.9476	108.703	1.67462	11.8163	43.6257	62.4789	3.27553	235.317	285.021	0
0.0258517	6.10006	162.921	135.921	106.049	1.84865	188.942	42.3617	11.2078	202.212	0.0904695	3.40962	0	82.8939	0	89.4566	156.655	95.5832	235.934	203.897	196.022	247.738	0	2.18938e-22	246.72	0	4.77049e-14	89.8328	135.023	66.908	160.795	211.599	236.926	0	12.4876	119.928	138.582	6.09703	113.27	6.08149e-40	14.6344	112.856	2.0442	13.3475	47.8203	65.1335	3.93137	239.896	291.28	0
0.0266533	7.22189	167.78	139.328	108.828	2.24898	194.371	46.1839	12.9305	204.301	0.119297	4.07542	0	85.5833	0	94.4692	163.117	101.66	241.21	210.768	201.743	253.097	0	5.00306e-22	250.329	0	9.24237e-14	93.703	140.435	70.4121	166.46	216.945	240.595	0	14.4663	124.974	142.614	7.15702	120.225	2.01985e-40	16.4429	116.863	2.47956	14.9806	52.1645	67.6057	4.69007	243.992	296.954	0
0.0274549	8.49897	172.345	142.469	111.427	2.71868	199.539	50.1296	14.8331	206.019	0.156305	4.8415	0	88.2635	0	99.3752	169.296	107.678	245.991	217.241	206.983	257.953	0	1.13595e-21	253.468	0	1.77916e-13	97.3882	145.704	73.7497	171.708	221.904	243.621	0	16.6631	129.759	146.374	8.35168	127.064	6.6656e-41	18.3665	120.723	2.98868	16.7058	56.633	69.8755	5.56157	247.612	302.04	0
0.0282565	9.94232	176.608	145.359	113.839	3.26568	204.433	54.1795	16.9194	207.391	0.203484	5.71669	0	90.9363	0	104.144	175.165	113.595	250.274	223.294	211.726	262.306	0	2.56268e-21	256.155	0	3.40295e-13	100.87	150.807	76.8899	176.509	226.468	246.011	0	19.0849	134.255	149.852	9.68859	133.735	2.18559e-41	20.3961	124.438	3.57967	18.5105	61.1977	71.9264	6.55561	250.766	306.541	0
0.0290581	11.5617	180.567	148.019	116.058	3.89796	209.04	58.3129	19.1911	208.444	0.26321	6.70936	0	93.6021	0	108.746	180.701	119.368	254.06	228.908	215.964	266.161	0	5.7443e-21	258.412	0	6.46709e-13	104.135	155.721	79.8048	180.845	230.637	247.78	0	21.7356	138.439	153.04	11.1741	140.186	7.12043e-42	22.5201	128.015	4.26059	20.3789	65.8284	73.7456	7.68138	253.47	310.464	0
0.0298597	13.3653	184.221	150.474	118.081	4.62335	213.352	62.5082	21.6469	209.208	0.338293	7.82721	0	96.2593	0	113.157	185.887	124.957	257.355	234.072	219.693	269.526	0	1.27935e-20	260.261	0	1.22116e-12	107.171	160.423	82.4708	184.701	234.412	248.947	0	24.6164	142.293	155.934	12.8131	146.372	2.30491e-42	24.7247	131.461	5.03928	22.2924	70.4933	75.3242	8.94728	255.742	313.82	0
0.0306613	15.3591	187.573	152.751	119.904	5.44926	217.361	66.743	24.2828	209.713	0.432016	9.07698	0	98.9045	0	117.355	190.711	130.326	260.165	238.778	222.915	272.412	0	2.83108e-20	261.726	0	2.29112e-12	109.971	164.894	84.8686	188.07	237.797	249.538	0	27.7246	145.804	158.534	14.6086	152.247	7.41328e-43	26.994	134.787	5.92309	24.2297	75.1595	76.6573	10.3606	257.605	316.624	0
0.0314629	17.5465	190.629	154.879	121.526	6.38247	221.059	70.9946	27.0915	209.991	0.548183	10.4642	0	101.532	0	121.32	195.168	135.439	262.502	243.022	225.639	274.836	0	6.22477e-20	262.833	0	4.27104e-12	112.531	169.114	86.9837	190.953	240.798	249.58	0	31.0538	148.965	160.839	16.5615	157.774	2.36906e-43	29.3103	138.004	6.91859	26.167	79.7937	77.7442	11.9271	259.084	318.894	0
0.0322645	19.9279	193.394	156.889	122.945	7.42881	224.443	75.2402	30.0627	210.074	0.69115	11.9929	0	104.135	0	125.038	199.254	140.266	264.379	246.807	227.878	276.813	0	1.35989e-19	263.605	0	7.911e-12	114.851	173.067	88.807	193.357	243.425	249.105	0	34.5935	151.775	162.852	18.6704	162.92	7.52233e-44	31.6544	141.124	8.03135	28.0787	84.363	78.5878	13.6509	260.205	320.652	0
0.0330661	22.5003	195.878	158.808	124.162	8.5929	227.509	79.4575	33.1827	209.992	0.865847	13.6653	0	106.702	0	128.498	202.975	144.782	265.808	250.137	229.649	278.361	0	2.95185e-19	264.066	0	1.45593e-11	116.932	176.737	90.334	195.294	245.688	248.149	0	38.329	154.236	164.578	20.9317	167.657	2.37322e-44	34.0064	144.159	9.26559	29.9379	88.8351	79.1946	15.534	260.997	321.921	0
0.0338677	25.2569	198.09	160.665	125.179	9.87785	230.255	83.6248	36.4348	209.773	1.07779	15.4818	0	109.225	0	131.691	206.336	148.964	266.806	253.02	230.971	279.5	0	6.3664e-19	264.238	0	2.66233e-11	118.779	180.114	91.5658	196.782	247.601	246.747	0	42.2413	156.359	166.023	23.3388	171.964	7.43929e-45	36.3455	147.118	10.6239	31.7167	93.1795	79.5746	17.5758	261.487	322.725	0
0.0346693	28.187	200.039	162.484	125.998	11.285	232.682	87.721	39.7991	209.445	1.33307	17.4408	0	111.688	0	134.614	209.349	152.797	267.388	255.468	231.866	280.249	0	1.36428e-18	264.14	0	4.83721e-11	120.398	183.188	92.508	197.841	249.175	244.934	0	46.3073	158.156	167.195	25.883	175.827	2.31705e-45	38.6511	150.011	12.1071	33.3873	97.3677	79.7402	19.7733	261.705	323.09	0
0.0354709	31.2753	201.735	164.284	126.624	12.8136	234.79	91.7265	43.2534	209.031	1.63832	19.538	0	114.08	0	137.266	212.029	156.269	267.57	257.496	232.36	280.629	0	2.90483e-18	263.792	0	8.73254e-11	121.796	185.953	93.1706	198.499	250.425	242.75	0	50.4999	159.645	168.104	28.5527	179.238	7.17048e-46	40.9032	152.844	13.7137	34.9227	101.374	79.7062	22.1207	261.676	323.044	0
0.0362725	34.5026	203.186	166.082	127.062	14.4609	236.583	95.6226	46.7728	208.551	2.00068	21.7675	0	116.385	0	139.646	214.391	159.375	267.369	259.118	232.477	280.659	0	6.14538e-18	263.21	0	1.56638e-10	122.981	188.405	93.5676	198.784	251.365	240.228	0	54.7885	160.848	168.76	31.3339	182.196	2.20481e-46	43.0824	155.622	15.4402	36.2972	105.174	79.4891	24.6089	261.428	322.612	0
0.0370741	37.8452	204.402	167.89	127.32	16.2215	238.063	99.3924	50.3308	208.023	2.42768	24.1206	0	118.587	0	141.76	216.456	162.112	266.8	260.353	232.243	280.358	0	1.29177e-17	262.41	0	2.79169e-10	123.962	190.545	93.7166	198.727	252.009	237.406	0	59.1392	161.791	169.174	34.2103	184.705	6.736e-47	45.171	158.345	17.2804	37.4875	108.75	79.1064	27.2259	260.985	321.823	0
0.0378758	41.2754	205.391	169.712	127.405	18.0876	239.235	103.02	53.8994	207.46	2.92715	26.5868	0	120.672	0	143.612	218.243	164.485	265.881	261.22	231.683	279.745	0	2.69794e-17	261.406	0	4.94368e-10	124.746	192.375	93.6374	198.361	252.37	234.317	0	63.5156	162.501	169.358	37.1639	186.774	2.04476e-47	47.1528	161.013	19.2257	38.4732	112.085	78.5761	29.9566	260.37	320.702	0
0.0386774	44.7618	206.158	171.549	127.328	20.0493	240.105	106.492	57.4502	206.871	3.50704	29.1536	0	122.625	0	145.208	219.773	166.503	264.627	261.739	230.822	278.837	0	5.5987e-17	260.208	0	8.69853e-10	125.341	193.9	93.3522	197.718	252.463	230.994	0	67.8794	163.008	169.326	40.1747	188.418	6.16728e-48	49.0139	163.619	21.2651	39.2378	115.166	77.9161	32.7828	259.604	319.277	0
0.039479	48.2696	206.71	173.397	127.099	22.0941	240.679	109.796	60.9542	206.26	4.17527	31.8069	0	124.432	0	146.556	221.068	168.179	263.055	261.93	229.684	277.651	0	1.15439e-16	258.83	0	1.52074e-09	125.753	195.13	92.8844	196.831	252.299	227.466	0	72.1909	163.343	169.091	43.2216	189.657	1.84822e-48	50.7423	166.155	23.3853	39.769	117.986	77.1436	35.6835	258.703	317.574	0
0.0402806	51.7616	207.05	175.246	126.729	24.2073	240.964	112.922	64.3834	205.631	4.9395	34.5311	0	126.079	0	147.661	222.147	169.53	261.179	261.814	228.29	276.204	0	2.36498e-16	257.28	0	2.64166e-09	125.989	196.074	92.258	195.734	251.892	223.763	0	76.4104	163.538	168.665	46.2826	190.513	5.50329e-49	52.3283	168.611	25.5706	40.0591	120.538	76.2747	38.6349	257.683	315.617	0
0.0410822	55.1986	207.181	177.082	126.231	26.3727	240.966	115.86	67.7107	204.979	5.80687	37.3099	0	127.553	0	148.53	223.03	170.577	259.017	261.412	226.663	274.51	0	4.81405e-16	255.569	0	4.55946e-09	126.051	196.746	91.4969	194.456	251.253	219.909	0	80.4982	163.625	168.064	49.3355	191.01	1.62818e-49	53.7645	170.973	27.8037	40.1058	122.822	75.3243	41.6108	256.556	313.431	0
0.0418838	58.5402	207.106	178.886	125.617	28.5726	240.693	118.603	70.9109	204.301	6.78375	40.1266	0	128.845	0	149.171	223.737	171.342	256.583	260.746	224.819	272.584	0	9.73652e-16	253.705	0	7.81922e-09	125.945	197.16	90.6246	193.029	250.391	215.929	0	84.416	163.634	167.3	52.358	191.175	4.78618e-50	55.0456	173.224	30.0656	39.912	124.839	74.3055	44.5834	255.334	311.038	0
0.0426854	61.7463	206.826	180.639	124.9	30.7881	240.152	121.147	73.9612	203.587	7.87545	42.9644	0	129.946	0	149.586	224.284	171.851	253.894	259.834	222.778	270.44	0	1.95662e-15	251.697	0	1.33238e-08	125.67	197.332	89.6633	191.479	249.318	211.842	0	88.1277	163.596	166.388	55.3286	191.036	1.39793e-50	56.168	175.348	32.3364	39.4859	126.594	73.2298	47.5229	254.024	308.462	0
0.043487	64.7773	206.34	182.317	124.092	33.0005	239.352	123.486	76.8415	202.828	9.0859	45.8071	0	130.849	0	149.782	224.686	172.133	250.965	258.699	220.555	268.09	0	3.90677e-15	249.555	0	2.25583e-08	125.23	197.279	88.6337	189.831	248.042	207.667	0	91.5997	163.539	165.342	58.2268	190.621	4.05689e-51	57.1299	177.325	34.5956	38.841	128.093	72.1067	50.3987	252.63	305.722	0
0.0442886	67.596	205.649	183.896	123.206	35.1909	238.299	125.618	79.535	202.012	10.4174	48.6394	0	131.547	0	149.76	224.956	172.214	247.812	257.358	218.163	265.546	0	7.75067e-15	247.288	0	3.79491e-08	124.626	197.019	87.5547	188.109	246.571	203.419	0	94.8023	163.489	164.174	61.0335	189.956	1.16979e-51	57.9304	179.136	36.8227	37.9958	129.346	70.9444	53.1797	251.158	302.838	0
0.0450902	70.1679	204.753	185.352	122.253	37.3414	237.002	127.543	82.0285	201.124	11.8704	51.4477	0	132.04	0	149.522	225.104	172.125	244.451	255.83	215.616	262.822	0	1.52781e-14	244.905	0	6.34323e-08	123.859	196.57	86.4431	186.332	244.913	199.11	0	97.7095	163.469	162.899	63.7316	189.068	3.35146e-52	58.5697	180.763	38.9975	36.9732	130.363	69.7495	55.8348	249.61	299.83	0
0.0458918	72.4627	203.65	186.659	121.244	39.4359	235.468	129.259	84.3124	200.152	13.4431	54.2201	0	132.325	0	149.069	225.141	171.893	240.897	254.134	212.924	259.928	0	2.99233e-14	242.418	0	1.0535e-07	122.93	195.948	85.3131	184.517	243.073	194.749	0	100.3	163.501	161.527	66.306	187.981	9.54045e-53	59.0483	182.187	41.101	35.8004	131.157	68.5276	58.3334	247.985	296.713	0
0.0466934	74.4549	202.34	187.794	120.188	41.46	233.705	130.769	86.381	199.08	15.1313	56.9468	0	132.403	0	148.402	225.071	171.546	237.166	252.286	210.098	256.875	0	5.82317e-14	239.837	0	1.73851e-07	121.845	195.173	84.177	182.678	241.057	190.344	0	102.557	163.601	160.071	68.7442	186.716	2.69844e-53	59.3671	183.393	43.1159	34.5075	131.739	67.2836	60.646	246.285	293.505	0
0.047495	76.1246	200.824	188.734	119.095	43.4025	231.722	132.074	88.2322	197.897	16.9286	59.6203	0	132.279	0	147.521	224.9	171.112	233.273	250.302	207.147	253.675	0	1.12595e-13	237.173	0	2.85061e-07	120.606	194.259	83.0445	180.826	238.871	185.899	0	104.47	163.783	158.542	71.0358	185.293	7.58344e-54	59.5268	184.365	45.0264	33.1276	132.124	66.0222	62.7449	244.509	290.22	0
0.0482966	77.4583	199.102	189.461	117.972	45.2547	229.526	133.178	89.8674	196.59	18.8259	62.2358	0	131.955	0	146.426	224.63	170.615	229.232	248.197	204.08	250.337	0	2.16315e-13	234.439	0	4.64423e-07	119.223	193.223	81.9228	178.968	236.517	181.416	0	106.032	164.059	156.95	73.1735	183.729	2.11753e-54	59.5276	185.09	46.8194	31.6952	132.323	64.7483	64.6046	242.656	286.872	0
0.0490982	78.4491	197.178	189.956	116.825	47.012	227.127	134.084	91.2913	195.148	20.8116	64.7907	0	131.44	0	145.118	224.262	170.078	225.057	245.985	200.902	246.872	0	4.12918e-13	231.648	0	7.51809e-07	117.703	192.079	80.8175	177.11	234	176.896	0	107.242	164.435	155.303	75.1522	182.037	5.87491e-55	59.3696	185.561	48.4839	30.2462	132.349	63.4671	66.202	240.725	283.471	0
0.0498998	79.0972	195.052	190.204	115.66	48.6728	224.535	134.796	92.5115	193.563	22.8717	67.2848	0	130.742	0	143.599	223.795	169.521	220.762	243.679	197.623	243.29	0	7.83159e-13	228.811	0	1.20926e-06	116.061	190.84	79.7316	175.254	231.322	172.336	0	108.103	164.915	153.611	76.9695	180.228	1.61951e-55	59.0525	185.771	50.0118	28.8161	132.214	62.185	67.5172	238.716	280.031	0
0.0507014	79.4094	192.732	190.193	114.48	50.2395	221.761	135.32	93.5379	191.828	24.9904	69.72	0	129.869	0	141.873	223.228	168.962	216.358	241.292	194.247	239.6	0	1.47586e-12	225.944	0	1.93264e-06	114.312	189.519	78.6669	173.4	228.483	167.732	0	108.623	165.499	151.88	78.6252	178.311	4.43582e-56	58.5755	185.718	51.3973	27.4402	131.93	60.9093	68.5337	236.629	276.56	0
0.051503	79.3995	190.221	189.914	113.29	51.7178	218.817	135.661	94.3823	189.94	27.1498	72.0997	0	128.832	0	139.945	222.558	168.416	211.856	238.833	190.782	235.81	0	2.76345e-12	223.059	0	3.06905e-06	112.475	188.126	77.6232	171.544	225.485	163.081	0	108.814	166.185	150.114	80.1214	176.291	1.20719e-56	57.9379	185.401	52.6372	26.1519	131.508	59.6489	69.2386	234.465	273.068	0
0.0523046	79.0873	187.529	189.359	112.091	53.1168	215.717	135.823	95.0578	187.895	29.3307	74.4288	0	127.644	0	137.824	221.78	167.893	207.267	236.313	187.233	231.93	0	5.14123e-12	220.169	0	4.84257e-06	110.574	186.668	76.5996	169.681	222.328	158.375	0	108.691	166.968	148.319	81.462	174.172	3.26425e-57	57.1391	184.826	53.7305	24.9825	130.956	58.4136	69.6229	232.225	269.561	0
0.0531062	78.4983	184.665	188.524	110.886	54.4478	212.476	135.813	95.5784	185.695	31.5131	76.7128	0	126.316	0	135.52	220.893	167.402	202.597	233.74	183.605	227.967	0	9.50366e-12	217.288	0	7.59222e-06	108.634	185.155	75.5939	167.805	219.009	153.61	0	108.272	167.838	146.497	82.6523	171.957	8.77007e-58	56.179	184	54.6778	23.9603	130.285	57.2149	69.6818	229.912	266.047	0
0.0539078	77.6625	181.639	187.406	109.677	55.7244	209.11	135.636	95.9581	183.343	33.6767	78.9573	0	124.86	0	133.047	219.891	166.948	197.854	231.124	179.905	223.928	0	1.74552e-11	214.429	0	1.18273e-05	106.684	183.59	74.6035	165.908	215.528	148.779	0	107.577	168.786	144.649	83.6991	169.644	2.34116e-58	55.0582	182.934	55.4814	23.1104	129.502	56.065	69.4145	227.529	262.531	0
0.0547094	76.6137	178.466	186.007	108.466	56.9616	205.638	135.299	96.2109	180.843	35.8015	81.1674	0	123.29	0	130.422	218.771	166.534	193.043	228.471	176.138	219.82	0	3.18543e-11	211.602	0	1.83072e-05	104.754	181.979	73.6256	163.978	211.881	143.877	0	106.628	169.798	142.775	84.6101	167.235	6.20968e-59	53.7788	181.64	56.1442	22.4534	128.615	54.9769	68.8244	225.081	259.017	0
0.055511	75.388	175.159	184.326	107.254	58.1746	202.078	134.805	96.3498	178.202	37.8685	83.3471	0	121.618	0	127.663	217.53	166.157	188.167	225.787	172.31	215.65	0	5.7759e-11	208.82	0	2.81569e-05	102.879	180.324	72.6574	162.005	208.065	138.9	0	105.446	170.861	140.872	85.3933	164.727	1.6365e-59	52.3441	180.135	56.6697	22.0061	127.633	53.9639	67.9191	222.57	255.508	0
0.0563126	74.023	171.736	182.367	106.045	59.3782	198.452	134.163	96.3868	175.43	39.8601	85.4986	0	119.856	0	124.794	216.166	165.816	183.229	223.078	168.427	211.424	0	1.04059e-10	206.092	0	4.30301e-05	101.09	178.626	71.6963	159.979	204.078	133.845	0	104.054	171.96	138.937	86.0574	162.12	4.28521e-60	50.7597	178.434	57.0615	21.7801	126.561	53.0391	66.7099	220.005	252.007	0
0.0571142	72.5562	168.214	180.133	104.84	60.5858	194.782	133.378	96.3325	172.536	41.7612	87.6218	0	118.016	0	121.838	214.676	165.504	178.229	220.35	164.494	207.147	0	1.86274e-10	203.428	0	6.53411e-05	99.4222	176.885	70.7404	157.888	199.915	128.712	0	102.473	173.077	136.964	86.6106	159.412	1.11491e-60	49.0328	176.558	57.3226	21.7827	125.408	52.2145	65.2122	217.389	248.515	0
0.0579158	71.0241	164.613	177.629	103.644	61.8088	191.09	132.456	96.1957	169.532	43.5589	89.7141	0	116.108	0	118.822	213.061	165.213	173.167	217.607	160.52	202.824	0	3.31309e-10	200.833	0	9.85886e-05	97.908	175.099	69.7887	155.722	195.573	123.503	0	100.724	174.195	134.947	87.0612	156.602	2.88213e-61	47.173	174.525	57.4551	22.0159	124.18	51.501	63.4446	214.73	245.031	0
0.0587174	69.4606	160.954	174.861	102.458	63.0554	187.398	131.405	95.9836	166.428	45.2439	91.7692	0	114.142	0	115.775	211.321	164.935	168.044	214.852	156.511	198.461	0	5.85494e-10	198.315	0	0.000147807	96.5784	173.264	68.841	153.469	191.047	118.222	0	98.8249	175.297	132.878	87.4164	153.691	7.40283e-62	45.1924	172.355	57.4604	22.4768	122.885	50.9076	61.4292	212.033	241.556	0
0.059519	67.8964	157.258	171.833	101.288	64.3303	183.73	130.232	95.7017	163.24	46.81	93.7777	0	112.126	0	112.724	209.456	164.658	162.856	212.09	152.475	194.061	0	1.02807e-09	195.878	0	0.000220188	95.4616	171.377	67.898	151.122	186.337	112.877	0	96.7935	176.365	130.748	87.6831	150.679	1.88926e-62	43.1048	170.067	57.3385	23.1582	121.53	50.4409	59.1906	209.306	238.085	0
0.0603206	66.3583	153.546	168.553	100.137	65.634	180.106	128.946	95.3536	159.979	48.2546	95.7265	0	110.066	0	109.698	207.471	164.372	157.603	209.325	148.421	189.631	0	1.79362e-09	193.523	0	0.000325929	94.5821	169.431	66.9618	148.674	181.44	107.477	0	94.6443	177.383	128.547	87.8667	147.568	4.79066e-63	40.9265	167.679	57.0882	24.0478	120.123	50.1048	56.7558	206.554	234.618	0
0.0611222	64.8677	149.843	165.027	99.0094	66.9624	176.548	127.554	94.9416	156.661	49.5788	97.5987	0	107.968	0	106.727	205.368	164.064	152.284	206.559	144.36	185.176	0	3.1092e-09	191.252	0	0.000479386	93.96	167.419	66.0352	146.118	176.356	102.035	0	92.39	178.333	126.263	87.9716	144.362	1.207e-63	38.6751	165.21	56.7074	25.1297	118.671	49.9002	54.1537	203.784	231.148	0
0.0619238	63.4413	146.168	161.262	97.9094	68.3071	173.073	126.069	94.4667	153.299	50.787	99.3742	0	105.836	0	103.835	203.152	163.724	146.898	203.796	140.303	180.7	0	5.3552e-09	189.063	0	0.000700618	93.6103	165.332	65.1219	143.453	171.087	96.5684	0	90.041	179.199	123.887	88.0011	141.066	3.02155e-64	36.3699	162.675	56.1931	26.3839	117.183	49.825	51.4145	201.002	227.67	0
0.0627255	62.0902	142.546	157.266	96.8405	69.6548	169.697	124.499	93.9289	149.907	51.8871	101.029	0	103.671	0	101.049	200.831	163.341	141.446	201.04	136.262	176.209	0	9.16457e-09	186.955	0	0.00101745	93.542	163.163	64.226	140.677	165.636	91.0948	0	87.6058	179.967	121.407	87.9568	137.687	7.51556e-65	34.031	160.09	55.5419	27.7873	115.667	49.8741	48.5693	198.211	224.179	0
0.0635271	60.8199	138.995	153.049	95.8057	70.988	166.432	122.857	93.3275	146.502	52.8894	102.538	0	101.474	0	98.3894	198.408	162.904	135.93	198.293	132.25	171.71	0	1.55832e-08	184.921	0	0.00146819	93.7583	160.899	63.3521	137.794	160.009	85.6349	0	85.0907	180.623	118.812	87.8389	134.23	1.85738e-65	31.6791	157.467	54.7502	29.3143	114.128	50.0396	45.6492	195.417	220.666	0
0.0643287	59.6313	135.536	148.618	94.8073	72.2856	163.288	121.157	92.6616	143.099	53.8066	103.872	0	99.2427	0	95.8756	195.893	162.404	130.354	195.558	128.282	167.21	0	2.63277e-08	182.958	0	0.00210519	94.2559	158.53	62.5045	134.807	154.215	80.2112	0	82.5009	181.154	116.094	87.6464	130.707	4.56092e-66	29.3348	154.818	53.8149	30.9374	112.574	50.3111	42.6851	192.624	217.123	0
0.0651303	58.5205	132.187	143.987	93.8461	73.523	160.27	119.41	91.9304	139.711	54.653	105.001	0	96.9758	0	93.5224	193.292	161.834	124.723	192.84	124.374	162.716	0	4.41955e-08	181.059	0	0.00299945	95.0256	156.046	61.687	131.724	148.266	74.8474	0	79.8402	181.549	113.244	87.3767	127.128	1.11279e-66	27.0181	152.151	52.7339	32.6278	111.011	50.6764	39.707	189.835	213.54	0
0.0659319	57.4799	128.963	139.166	92.9218	74.6735	157.379	117.633	91.1332	136.356	55.444	105.896	0	94.6691	0	91.3404	190.614	161.189	119.046	190.142	120.54	158.236	0	7.37143e-08	179.214	0	0.00424654	96.0516	153.433	60.9027	128.556	142.174	69.5681	0	77.1118	181.798	110.256	87.0261	123.504	2.69762e-67	24.7482	149.476	51.5061	34.3564	109.444	51.1218	36.7437	187.052	209.909	0
0.0667335	56.499	125.877	134.17	92.0324	75.7089	154.61	115.84	90.2702	133.049	56.1947	106.525	0	92.3178	0	89.3361	187.864	160.463	113.333	187.468	116.799	153.779	0	1.22162e-07	177.417	0	0.00597413	97.3129	150.68	60.1531	125.315	135.959	64.3978	0	74.3186	181.895	107.125	86.5893	119.849	6.49768e-68	22.5428	146.797	50.1326	36.0945	107.875	51.6328	33.8219	184.277	206.217	0
0.0675351	55.5653	122.938	129.014	91.1745	76.6005	151.957	114.047	89.3424	129.805	56.9202	106.861	0	89.9169	0	87.5114	185.051	159.655	107.596	184.82	113.165	149.355	0	2.01154e-07	175.656	0	0.00835146	98.783	147.777	59.4381	122.016	129.639	59.3607	0	71.4638	181.831	103.851	86.0605	116.177	1.55506e-68	20.4179	144.119	48.6164	37.8144	106.307	52.1949	30.9662	181.51	202.455	0
0.0683367	54.6655	120.154	123.717	90.3425	77.3203	149.406	112.27	88.3517	126.639	57.634	106.877	0	87.4607	0	85.8639	182.182	158.765	101.851	182.202	109.655	144.973	0	3.29102e-07	173.924	0	0.0116012	100.431	144.713	58.7556	118.673	123.238	54.4798	0	68.5512	181.604	100.433	85.4325	112.503	3.6978e-69	18.3873	141.446	46.963	39.4904	104.74	52.7944	28.1988	178.751	198.612	0
0.0691383	53.7865	117.528	118.296	89.5293	77.8421	146.94	110.524	87.3009	123.566	58.3479	106.549	0	84.9439	0	84.3869	179.263	157.793	96.1155	179.619	106.285	140.644	0	5.34985e-07	172.209	0	0.0160138	102.223	141.478	58.1014	115.306	116.781	49.7768	0	65.5856	181.21	96.877	84.6979	108.844	8.73674e-70	16.4625	138.781	45.1804	41.0991	103.172	53.4184	25.5388	175.999	194.676	0
0.0699399	52.916	115.058	112.775	88.726	78.1421	144.541	108.824	86.1941	120.602	59.0714	105.858	0	82.3614	0	83.0695	176.299	156.742	90.4078	177.072	103.068	136.379	0	8.64097e-07	170.503	0	0.0219656	104.121	138.065	57.4686	111.931	110.295	45.2712	0	62.5733	180.648	93.1901	83.8487	105.217	2.051e-70	14.6528	136.123	43.2791	42.6206	101.599	54.0561	23.0026	173.252	190.638	0
0.0707415	52.0442	112.741	107.176	87.9221	78.2005	142.184	107.184	85.0361	117.757	59.8112	104.791	0	79.7092	0	81.8976	173.296	155.617	84.7489	174.565	100.017	132.19	0	1.38673e-06	168.796	0	0.02994	106.086	134.47	56.8484	108.565	103.809	40.9799	0	59.5222	179.918	89.3837	82.8769	101.639	4.78399e-71	12.9647	133.474	41.2724	44.0382	100.017	54.6988	20.6033	170.509	186.488	0
0.0715431	51.1638	110.569	101.522	87.1054	78.0017	139.843	105.618	83.8324	115.045	60.5709	103.339	0	76.9842	0	80.8535	170.257	154.423	79.1608	172.101	97.1437	128.088	0	2.21122e-06	167.08	0	0.0405531	108.078	130.688	56.2297	105.228	97.3542	36.9171	0	56.4417	179.021	85.4722	81.7745	98.1264	1.10873e-71	11.4025	130.833	39.1756	45.3393	98.4178	55.3402	18.3508	167.765	182.216	0
0.0723447	50.2708	108.529	95.842	86.2628	77.5356	137.491	104.136	82.5888	112.474	61.3509	101.499	0	74.1851	0	79.9172	167.186	153.166	73.6662	169.681	94.4551	124.085	0	3.50333e-06	165.346	0	0.0545836	110.057	126.719	55.5995	101.933	90.9606	33.0941	0	53.3435	177.961	81.4735	80.5343	94.6974	2.5531e-72	9.96819	128.2	37.006	46.5152	96.7934	55.9767	16.2523	165.018	177.815	0
0.0731463	49.3652	106.606	90.1614	85.3801	76.7975	135.101	102.747	81.3116	110.052	62.1484	99.2761	0	71.3124	0	79.0663	164.085	151.852	68.2879	167.308	91.9573	120.192	0	5.51493e-06	163.588	0	0.0730081	111.984	122.567	54.9433	98.6966	84.6598	29.5187	0	50.2405	176.74	77.4087	79.1498	91.3682	5.84145e-73	8.66141	125.573	34.7826	47.5612	95.1339	56.6074	14.3118	162.262	173.278	0
0.0739479	48.4507	104.783	84.5083	84.4425	75.7891	132.642	101.458	80.0063	107.784	62.9576	96.6811	0	68.3685	0	78.2772	160.957	150.489	63.0485	164.984	89.6531	116.421	0	8.62596e-06	161.8	0	0.0970408	113.82	118.237	54.2457	95.5296	78.4823	26.1958	0	47.1478	175.364	73.3016	77.6159	88.1545	1.32796e-73	7.48001	122.951	32.5253	48.4767	93.4283	57.2336	12.5307	159.494	168.601	0
0.0747495	47.5348	103.037	78.911	83.435	74.5182	130.089	100.271	78.6783	105.672	63.7697	93.7314	0	65.358	0	77.5253	157.803	149.083	57.9698	162.709	87.5423	112.781	0	1.34055e-05	159.976	0	0.128179	115.529	113.739	53.4908	92.4416	72.4578	23.1269	0	44.0816	173.839	69.1785	75.9287	85.0704	2.99954e-74	6.42011	120.331	30.2546	49.2643	91.6652	57.8588	10.9078	156.709	163.782	0
0.0755511	46.6287	101.347	73.3973	82.3428	72.9987	127.414	99.1886	77.3316	103.715	64.5734	90.4511	0	62.2879	0	76.7854	154.626	147.64	53.0724	160.484	85.6218	109.283	0	2.07e-05	158.114	0	0.168252	117.078	109.085	52.663	89.4393	66.6143	20.3105	0	41.0594	172.169	65.0678	74.0863	82.1284	6.73188e-75	5.47641	117.712	27.9912	49.93	89.8329	58.4885	9.4398	153.902	158.818	0
0.0763527	45.7465	99.6864	67.9947	81.1516	71.2507	124.596	98.2062	75.9693	101.907	65.3553	86.8701	0	59.1673	0	76.0329	151.427	146.165	48.375	158.31	83.8853	105.936	0	3.1759e-05	156.21	0	0.219479	118.438	104.292	51.7478	86.5258	60.9776	17.7424	0	38.0996	170.36	60.9993	72.089	79.3385	1.50116e-75	4.64249	115.09	25.7549	50.4818	87.9201	59.1291	8.12149	151.069	153.713	0
0.0771543	44.9049	98.0307	62.7292	79.8483	69.2996	121.613	97.3178	74.5928	100.24	66.1003	83.0234	0	56.0076	0	75.2438	148.209	144.662	43.8941	156.186	82.3239	102.747	0	4.84141e-05	154.266	0	0.284523	119.582	99.3793	50.7321	83.7013	55.5707	15.4156	0	35.2209	168.419	57.0039	69.939	76.7084	3.32604e-76	3.91109	112.461	23.5649	50.9299	85.916	59.7877	6.94608	148.206	148.469	0
0.0779559	44.1222	96.3537	57.6256	78.421	67.1758	118.452	96.5134	73.2019	98.7018	66.7918	78.9504	0	52.822	0	74.3951	144.974	143.134	39.6439	154.114	80.9258	99.7237	0	7.33308e-05	152.279	0	0.366555	120.486	94.3696	49.6048	80.9627	50.4141	13.3211	0	32.4422	166.351	53.1129	67.6413	74.2424	7.32211e-77	3.27436	109.822	21.4387	51.2852	83.8112	60.4717	5.90555	145.309	143.093	0
0.0787575	43.4172	94.6303	52.7063	76.8597	64.914	115.099	95.7796	71.7944	97.2778	67.4129	74.6941	0	49.6253	0	73.466	141.727	141.581	35.6357	152.092	79.6769	96.8701	0	0.00011036	150.254	0	0.469315	121.132	89.2878	48.358	78.3041	45.5243	11.4478	0	29.7823	164.16	49.3571	65.2033	71.9418	1.6016e-77	2.72414	107.169	19.392	51.5587	81.5977	61.1878	4.99094	142.377	137.595	0
0.0795591	42.809	92.8363	47.9915	75.1567	62.5522	111.55	95.1	70.3665	95.9492	67.9461	70.2998	0	46.4339	0	72.4374	138.472	140.004	31.8777	150.121	78.5608	94.19	0	0.000165023	148.192	0	0.597172	121.503	84.1613	46.9865	75.7169	40.9149	9.78338	0	27.2592	161.851	45.7669	62.6348	69.8041	3.48083e-78	2.25216	104.496	17.4384	51.761	79.2694	61.9417	4.19269	139.408	131.987	0
0.0803607	42.3152	90.9497	43.4987	73.3065	60.1306	107.804	94.4551	68.913	94.6945	68.3744	65.8139	0	43.265	0	71.2928	135.216	138.4	28.3754	148.2	77.5597	91.6853	0	0.000245181	146.099	0	0.755179	121.588	79.0186	45.4887	73.1903	36.5954	8.31406	0	24.8901	159.427	42.3711	59.9483	67.8236	7.51658e-79	1.85024	101.799	15.5891	51.9013	76.8229	62.7378	3.5009	136.403	126.281	0
0.0811623	41.9519	88.951	39.2425	71.3066	57.6907	103.864	93.8229	67.4269	93.4903	68.6814	61.2832	0	40.1361	0	70.0184	131.966	136.765	25.131	146.33	76.654	89.3562	0	0.000361941	143.979	0	0.949121	121.38	73.8899	43.8665	70.7123	32.5719	7.02547	0	22.6909	156.89	39.1965	57.1585	65.9906	1.61275e-79	1.51047	99.071	13.853	51.9869	74.257	63.5786	2.90556	133.365	120.496	0
0.0819639	41.7321	86.8237	35.234	69.1572	55.274	99.7418	93.1798	65.9005	92.3111	68.8518	56.7534	0	37.0652	0	68.6035	128.732	135.092	22.144	144.511	75.8233	87.2008	0	0.000530884	141.84	0	1.18556	120.873	68.8052	42.1256	68.2696	28.8465	5.90277	0	20.6761	154.241	36.2678	54.2823	64.2923	3.43814e-80	1.22531	96.3076	12.2362	52.0225	71.5736	64.4646	2.3968	130.299	114.649	0
0.0827655	41.6658	84.5553	31.4814	66.8617	52.9213	95.4505	92.5005	64.3251	91.1306	68.8719	52.2683	0	34.0695	0	67.0406	125.523	133.375	19.4107	142.742	75.0465	85.2161	0	0.000773696	139.688	0	1.47183	120.067	63.7946	40.2749	65.8486	25.4182	4.93102	0	18.8589	151.481	33.6066	51.3383	62.7126	7.28263e-81	0.987693	93.5029	10.7426	52.0104	68.7773	65.3939	1.96507	127.21	108.763	0
0.0835671	41.7589	82.137	27.9896	64.4265	50.6711	91.0102	91.7592	62.6923	89.9219	68.7296	47.8688	0	31.1655	0	65.3254	122.353	131.604	16.9254	141.025	74.3022	83.3969	0	0.00112034	137.533	0	1.8161	118.965	58.8872	38.3266	63.4364	22.2826	4.09545	0	17.2504	148.608	31.2312	48.3465	61.2327	1.53272e-81	0.791116	90.6516	9.37391	51.9495	65.8757	66.3629	1.60124	124.11	102.86	0
0.0843687	42.0132	79.5644	24.7603	61.8608	48.5587	86.4443	90.9303	60.9936	88.6587	68.4154	43.5922	0	28.3686	0	63.4572	119.236	129.769	14.6795	139.36	73.5688	81.737	0	0.00161191	135.382	0	2.22725	117.572	54.1108	36.2957	61.0208	19.4324	3.38168	0	15.8601	145.621	29.1564	45.3283	59.8318	3.20514e-82	0.629644	87.7491	8.12942	51.8364	62.8793	67.3655	1.29675	121.009	96.9648	0
0.0851703	42.4263	76.8374	21.792	59.177	46.6156	81.7799	89.9888	59.2216	87.3157	67.922	39.4715	0	25.6923	0	61.4383	116.186	127.861	12.663	137.747	72.8256	80.2286	0	0.0023043	133.246	0	2.71494	115.898	49.4909	34.1995	58.5915	16.8576	2.77598	0	14.6957	142.518	27.3931	42.3051	58.4874	6.65949e-83	0.497948	84.7914	7.00669	51.6645	59.8012	68.3938	1.0437	117.923	91.1032	0
0.0859719	42.9916	73.9604	19.0806	56.3899	44.8682	77.0468	88.9114	57.3703	85.8695	67.2449	35.5348	0	23.1485	0	59.2749	113.219	125.867	10.8638	136.188	72.0521	78.8628	0	0.003273	131.134	0	3.28941	113.956	45.0506	32.0569	56.1402	14.5462	2.26536	0	13.763	139.296	25.948	39.299	57.1763	1.37481e-83	0.391295	81.776	6.00162	51.4251	56.657	69.4387	0.83483	114.869	85.3017	0
0.0867735	43.6983	70.942	16.6194	53.5166	43.3372	72.2769	87.6769	55.4354	84.2993	66.3824	31.8054	0	20.7469	0	56.976	110.352	123.775	9.26889	134.682	71.229	77.6299	0	0.00461917	129.055	0	3.96145	111.762	40.8102	29.888	53.6612	12.4842	1.83774	0	13.066	135.952	24.8235	36.3314	55.8753	2.82005e-84	0.305529	78.7014	5.10875	51.1078	53.4642	70.4894	0.663624	111.866	79.5877	0
0.0875752	44.5324	67.7949	14.3995	50.5763	42.0371	67.5031	86.2672	53.4149	82.5873	65.3362	28.3013	0	18.4949	0	54.5535	107.603	121.575	7.86404	133.232	70.3383	76.5195	0	0.00647725	127.019	0	4.74216	109.334	36.7866	27.7133	51.1515	10.6563	1.48199	0	12.6068	132.482	24.0176	33.4229	54.562	5.74749e-85	0.237043	75.5678	4.32158	50.7008	50.2419	71.5345	0.52425	108.936	73.9881	0
0.0883768	45.4766	64.5353	12.41	47.5897	40.9762	62.7587	84.6676	51.3093	80.7195	64.1112	25.0353	0	16.3977	0	52.0223	104.988	119.256	6.63461	131.837	69.3633	75.5207	0	0.00902458	125.033	0	5.64279	106.696	32.9933	25.5533	48.6113	9.04609	1.18797	0	12.3855	128.886	23.524	30.5929	53.2155	1.16388e-85	0.182737	72.3776	3.63281	50.1921	47.0107	72.5621	0.411569	106.102	68.5299	0
0.0891784	46.5112	61.1826	10.6387	44.5783	40.1555	58.0767	82.8677	49.1218	78.6859	62.7156	22.0153	0	14.458	0	49.3995	102.523	116.809	5.56565	130.497	68.2894	74.6224	0	0.0124932	123.106	0	6.67449	103.872	29.4403	23.4276	46.0436	7.63666	0.946576	0	12.4007	125.161	23.3319	27.8591	51.8174	2.3418e-86	0.139975	69.1346	3.03465	49.5697	43.7915	73.5602	0.32109	103.387	63.2391	0
0.08998	47.6151	57.7587	9.07213	41.5644	39.5699	53.4884	80.861	46.8582	76.481	61.1611	19.2446	0	12.6764	0	46.7041	100.224	114.225	4.64224	129.212	67.1038	73.8135	0	0.0171841	121.245	0	7.848	100.891	26.134	21.3545	43.4544	6.41081	0.749698	0	12.6486	121.308	23.4261	25.2374	50.3519	4.68165e-87	0.106535	65.8453	2.51902	48.8228	40.6057	74.5171	0.248935	100.816	58.1407	0
0.0907816	48.766	54.2875	7.69605	38.5704	39.2074	49.0237	78.6461	44.5272	74.1035	59.4631	16.7221	0	11.0514	0	43.9566	98.1057	111.499	3.84974	127.982	65.796	73.083	0	0.0234851	119.455	0	9.17334	97.7842	23.0773	19.3508	40.8523	5.35143	0.590184	0	13.124	117.329	23.7873	22.7413	48.8068	9.29947e-88	0.0805667	62.5178	2.07782	47.9422	37.474	75.4216	0.191786	98.4148	53.258	0
0.0915832	49.9414	50.7944	6.49588	35.6179	39.05	44.7096	76.2258	42.1398	71.5571	57.64	14.4431	0	9.57952	0	41.1785	96.1789	108.627	3.17403	126.805	64.3579	72.4205	0	0.0318908	117.74	0	10.6594	94.5838	20.2699	17.4312	38.2482	4.44177	0.461796	0	13.8192	113.226	24.3922	20.3818	47.174	1.83538e-88	0.0605393	59.1625	1.70307	46.9213	34.4165	76.2633	0.146829	96.2053	48.6128	0
0.0923848	51.1195	47.3051	5.45699	32.7278	39.0742	40.5702	73.608	39.7095	68.8494	55.7137	12.3996	0	8.25564	0	38.3918	94.4534	105.61	2.60166	125.678	62.7841	71.8156	0	0.0430278	116.103	0	12.3138	91.3254	17.7083	15.6079	35.6548	3.66567	0.359141	0	14.7249	109.006	25.2138	18.1676	45.4492	3.59919e-89	0.0451998	55.7917	1.38707	45.756	31.452	77.033	0.111704	94.2095	44.2244	0
0.0931864	52.2793	43.8455	4.56498	29.9194	39.2519	36.626	70.8049	37.2513	65.9925	53.7093	10.5808	0	7.07318	0	35.6185	92.936	102.448	2.12	124.6	61.072	71.2589	0	0.0576821	114.545	0	14.142	88.0457	15.3864	13.8909	33.0861	3.00777	0.277604	0	15.8294	104.677	26.2219	16.1048	43.6325	7.0128e-90	0.0335314	52.4191	1.12254	44.4457	28.5974	77.7222	0.0844468	92.4466	40.1104	0
0.093988	53.4014	40.4406	3.80597	27.2104	39.5509	32.894	67.8329	34.782	63.0021	51.6542	8.97402	0	6.02441	0	32.8801	91.6303	99.1486	1.71732	123.566	59.2219	70.7411	0	0.0768322	113.065	0	16.1474	84.7823	13.2955	12.2875	30.5569	2.45367	0.213267	0	17.1191	100.251	27.3834	14.1969	41.728	1.35765e-90	0.0247163	49.0601	0.902701	42.9933	25.8678	78.3239	0.0634382	90.9324	36.2856	0
0.0947896	54.4683	37.1145	3.1669	24.6164	39.9362	29.3871	64.712	32.3189	59.8973	49.5787	7.56491	0	5.10071	0	30.1971	90.5366	95.7204	1.38287	122.573	57.2369	70.254	0	0.101684	111.661	0	18.3307	81.5731	11.425	10.8025	28.0823	1.99	0.162837	0	18.5781	95.7403	28.6629	12.4452	39.744	2.61152e-91	0.0181021	45.7308	0.7213	41.4049	23.276	78.8319	0.0473553	89.6788	32.7624	0
0.0955912	55.4647	33.889	2.63564	22.1505	40.3711	26.1146	61.4656	29.88	56.7001	47.5146	6.33813	0	4.29285	0	27.5885	89.6516	92.1765	1.10693	121.615	55.1231	69.7898	0	0.133713	110.329	0	20.6898	78.4555	9.76283	9.43847	25.6772	1.6045	0.123568	0	20.1888	91.1627	30.0231	10.8488	37.6922	4.99125e-92	0.0131732	42.4481	0.572687	39.6904	20.832	79.241	0.0351264	88.6933	29.5508	0
0.0963928	56.3773	30.7842	2.20125	19.8234	40.818	23.0818	58.1196	27.4829	53.4343	45.4951	5.2778	0	3.59122	0	25.0715	88.9687	88.5335	0.880745	120.687	52.8895	69.3414	0	0.174705	109.063	0	23.219	75.4659	8.29541	8.19554	23.3556	1.28606	0.093191	0	21.9312	86.5371	31.4258	9.40454	35.5875	9.47838e-93	0.00952501	39.2289	0.4518	37.8627	18.5437	79.547	0.0258906	87.9783	26.6582	0
0.0971944	57.1952	27.8171	1.85405	17.643	41.2399	20.2903	54.7015	25.1446	50.1255	43.5542	4.36789	0	2.98611	0	22.6613	88.4778	84.8118	0.696567	119.782	50.5476	68.9024	0	0.2268	107.857	0	25.9092	72.6386	7.0085	7.07199	21.1302	1.02473	0.0698482	0	23.784	81.8852	32.8324	8.10802	33.4477	1.78841e-93	0.0068431	36.0901	0.35416	35.9377	16.4162	79.7464	0.0189624	87.5309	24.0896	0
0.097996	57.9093	25.0024	1.58577	15.615	41.6012	17.7386	51.2404	22.8811	46.8	41.726	3.59262	0	2.46788	0	20.3707	88.1655	81.0352	0.547581	118.895	48.1115	68.467	0	0.292545	106.702	0	28.7476	70.0054	5.88734	6.06435	19.0125	0.811653	0.0520286	0	25.7242	77.2311	34.2047	6.95319	31.2922	3.35283e-94	0.00488488	33.0477	0.275851	33.9333	14.4519	79.836	0.0138001	87.3429	21.8476	0
0.0987976	58.5125	22.3513	1.38961	13.7421	41.869	15.422	47.7656	20.7067	43.4843	40.0438	2.93675	0	2.02713	0	18.2101	88.0155	77.2305	0.427854	118.017	45.5975	68.0305	0	0.37493	105.591	0	31.7174	67.5944	4.91704	5.16768	17.0117	0.639047	0.0385151	0	27.7276	72.6005	35.5057	5.93302	29.1422	6.24546e-95	0.00346471	30.1166	0.213487	31.8694	12.6512	79.8131	0.00997944	87.4005	19.9325	0
0.0995992	58.9992	19.8724	1.26027	12.025	42.0135	13.3331	44.306	18.634	40.2043	38.5398	2.3858	0	1.65489	0	16.1872	88.0089	73.4275	0.332275	117.141	43.0234	67.5885	0	0.477439	104.513	0	34.7981	65.4298	4.08285	4.37591	15.1353	0.500134	0.0283344	0	29.7693	68.0208	36.7002	5.03969	27.0197	1.15592e-95	0.0024417	27.3105	0.164168	29.7672	11.0118	79.6751	0.00717077	87.6848	18.3427	0
0.100401	59.3649	17.5709	1.19401	10.4619	42.0096	11.4622	40.89	16.6734	36.9848	37.2437	1.92622	0	1.34269	0	14.3073	88.1247	69.6583	0.256474	116.259	40.4087	67.1378	0	0.60408	103.459	0	37.9654	63.531	3.3704	3.6821	13.3885	0.389064	0.0207152	0	31.8243	63.5206	37.756	4.26496	24.9467	2.12568e-96	0.00170974	24.6411	0.125437	27.648	9.52991	79.4193	0.00511986	88.172	17.0741	0
0.101202	59.606	15.4494	1.18865	9.04914	41.8367	9.79804	37.5438	14.833	33.849	36.1827	1.54554	0	1.08266	0	12.5731	88.3401	65.9571	0.196756	115.364	37.7736	66.6758	0	0.759417	102.419	0	41.1914	61.9121	2.76596	3.07873	11.7744	0.300835	0.0150505	0	33.8677	59.1287	38.6441	3.60045	22.9452	3.88399e-97	0.00118954	22.1181	0.0952309	25.5334	8.19967	79.0429	0.00363229	88.8339	16.1209	0
0.102004	59.7198	13.5076	1.24352	7.78136	41.4797	8.32767	34.2921	13.1187	30.818	35.3805	1.2324	0	0.86758	0	10.985	88.6312	62.359	0.150017	114.45	35.1387	66.2009	0	0.948584	101.382	0	44.4452	60.5819	2.25655	2.55794	10.2939	0.231205	0.0108667	0	35.8753	54.8744	39.3396	3.03792	21.0361	7.05129e-98	0.000822314	19.7493	0.0718369	23.4439	7.01394	78.543	0.00256054	89.6388	15.4753	0
0.102806	59.7038	11.7428	1.35946	6.65174	40.9291	7.0373	31.1568	11.5341	27.9102	34.8565	0.976607	0	0.690906	0	9.54141	88.9736	58.9	0.113678	113.507	32.5247	65.7125	0	1.17728	100.34	0	47.6928	59.5433	1.83004	2.11178	8.9461	0.176613	0.00779685	0	37.8245	50.7861	39.8222	2.56952	19.2393	1.27195e-98	0.000564818	17.54	0.0538434	21.399	5.96438	77.9162	0.00179354	90.552	15.1277	0
0.103607	59.5559	10.1502	1.53876	5.65235	40.181	5.9125	28.1567	10.0805	25.1416	34.6258	0.76909	0	0.546782	0	8.23866	89.3429	55.6159	0.0856113	112.532	29.9515	65.2107	0	1.45176	99.2836	0	50.8983	58.7933	1.47533	1.73238	7.72814	0.134089	0.00555927	0	39.6946	46.8917	40.0766	2.188	17.5732	2.2797e-99	0.000385469	15.4932	0.0400989	19.4164	5.04184	77.1593	0.00124829	91.5371	15.0663	0
0.104409	59.2743	8.72293	1.78508	4.77441	39.2369	4.93862	25.3079	8.75719	22.5248	34.6982	0.601898	0	0.43002	0	7.07154	89.7149	52.5415	0.0640758	111.517	27.438	64.6967	0	1.77876	98.2035	0	54.024	58.3234	1.18226	1.41211	6.63565	0.101182	0.00393901	0	41.4672	43.2172	40.0929	1.88696	16.0544	4.05972e-100	0.000261386	13.6099	0.029672	17.5118	4.2366	76.2685	0.000863266	92.5561	15.2778	0
0.10521	58.8575	7.45286	2.10335	4.00861	38.1039	4.10104	22.6229	7.56157	20.0698	35.0783	0.468115	0	0.336075	0	6.03346	90.0667	49.7105	0.0476608	110.458	25.0019	64.1722	0	2.16547	97.0921	0	57.0314	58.1197	0.941723	1.14372	5.66293	0.0758833	0.00277348	0	43.127	39.7871	39.8664	1.66093	14.6976	7.18329e-101	0.00017611	11.8887	0.0218159	15.6983	3.53862	75.2405	0.000593194	93.5713	15.7465	0
0.106012	58.3047	6.33049	2.49967	3.34531	36.7936	3.38552	20.1111	6.48943	17.7832	35.7649	0.361797	0	0.261006	0	5.11679	90.3764	47.1537	0.0352312	109.351	22.6588	63.6396	0	2.61935	95.9423	0	59.8816	58.163	0.74561	0.920452	4.80323	0.0565606	0.00194057	0	44.6618	36.6233	39.398	1.50558	13.5156	1.26287e-101	0.000117896	10.3265	0.0159373	13.9867	2.93782	74.0718	0.000405016	94.5455	16.4548	0
0.106814	57.6158	5.34552	2.98116	2.77481	35.322	2.77834	17.7784	5.5352	15.669	36.7513	0.27788	0	0.201431	0	4.31315	90.6238	44.8995	0.0258814	108.195	20.4224	63.1017	0	3.14808	94.7474	0	62.5367	58.43	0.586772	0.736046	4.04897	0.0418988	0.00134925	0	46.0627	33.745	38.6939	1.41772	12.5189	2.20601e-102	7.8419e-05	8.91824	0.0115682	12.3852	2.42426	72.7598	0.000274769	95.4429	17.383	0
0.107615	56.7917	4.4871	3.55576	2.28757	33.7086	2.26655	15.6279	4.69222	13.7282	38.0251	0.212093	0	0.154476	0	3.61361	90.7906	42.9723	0.0188946	106.989	18.304	62.5613	0	3.75929	93.5013	0	64.9602	58.8934	0.458972	0.584832	3.39205	0.0308463	0.000932219	0	47.3247	31.1685	37.7651	1.39548	11.7163	3.8288e-103	5.18269e-05	7.65758	0.00834321	10.8993	1.9883	71.3022	0.000185219	96.2303	18.5094	0
0.108417	55.835	3.74413	4.23209	1.87434	31.9755	1.83803	13.6596	3.95302	11.9592	39.5684	0.160868	0	0.11772	0	3.00904	90.8604	41.3923	0.0137079	105.732	16.3127	62.0211	0	4.46043	92.1985	0	67.1177	59.5226	0.356825	0.461719	2.82407	0.022569	0.000640028	0	48.4458	28.9066	36.627	1.43822	11.1144	6.60279e-104	3.40329e-05	6.5368	0.00597875	9.53207	1.62078	69.698	0.000124057	96.8769	19.81	0
0.109218	54.75	3.10552	5.01914	1.52631	30.1471	1.48163	11.871	3.3096	10.3584	41.3582	0.121252	0	0.0891427	0	2.49023	90.819	40.175	0.00988289	104.428	14.4548	61.4832	0	5.25843	90.8339	0	68.978	60.2848	0.27572	0.362195	2.33655	0.0164105	0.000436651	0	49.4276	26.9687	35.299	1.54663	10.718	1.13136e-104	2.22051e-05	5.54727	0.00425696	8.28437	1.31309	67.9473	8.25611e-05	97.3558	21.2586	0
0.11002	53.543	2.56036	5.92607	1.23524	28.2486	1.18717	10.2572	2.75364	8.91995	43.3667	0.0908188	0	0.0670763	0	2.04819	90.6541	39.3306	0.00708066	103.079	12.7345	60.949	0	6.1595	89.4026	0	70.5138	61.1456	0.211747	0.28231	1.92111	0.0118585	0.00029602	0	50.2745	25.3603	33.8038	1.72262	10.5297	1.92613e-105	1.43951e-05	4.67965	0.00301162	7.15493	1.05727	66.052	5.45944e-05	97.6434	22.8271	0
0.110822	52.2232	2.09818	6.96191	0.993497	26.3059	0.945504	8.8115	2.27675	7.63652	45.5619	0.067598	0	0.0501528	0	1.6742	90.3554	38.8638	0.00504122	101.692	11.1533	60.4187	0	7.16875	87.8998	0	71.7021	62.0697	0.161621	0.218638	1.56964	0.00851595	0.000199415	0	50.993	24.0832	32.1663	1.96932	10.5505	3.25821e-106	9.27234e-06	3.92419	0.00211695	6.14066	0.84603	64.0156	3.58705e-05	97.7203	24.4857	0
0.111623	50.8022	1.70902	8.13523	0.794104	24.3441	0.748489	7.52541	1.87065	6.49942	47.9081	0.0499988	0	0.0372616	0	1.36001	89.9146	38.7735	0.0035667	100.274	9.71097	59.8908	0	8.28994	86.3212	0	72.5248	63.0217	0.122603	0.168245	1.27441	0.00607747	0.000133488	0	51.5918	23.1351	30.4135	2.29092	10.7792	5.47623e-107	5.93434e-06	3.27094	0.00147854	5.237	0.672805	61.8437	2.34177e-05	97.5709	26.2029	0
0.112425	49.2945	1.38358	9.45379	0.630779	22.3875	0.588938	6.38936	1.52733	5.49902	50.3668	0.0367495	0	0.0275083	0	1.09791	89.3247	39.0527	0.00250763	98.8325	8.40489	59.3624	0	9.52508	84.6624	0	72.9696	63.9669	0.0924316	0.128639	1.0282	0.00431019	8.87916e-05	0	52.0806	22.5098	28.5729	2.69261	11.2129	9.14521e-108	3.77368e-06	2.70998	0.00102604	4.43813	0.531725	59.544	1.51903e-05	97.1838	27.946	0
0.113226	47.7176	1.11328	10.9242	0.49792	20.4587	0.460583	5.39283	1.23917	4.62501	52.8975	0.0268415	0	0.0201791	0	0.880796	88.5807	39.6883	0.00175195	97.3776	7.23095	58.8287	0	10.8741	82.9191	0	73.0295	64.8717	0.0692552	0.0977272	0.824315	0.00303774	5.86875e-05	0	52.4694	22.1969	26.6724	3.18035	11.8464	1.51745e-108	2.38434e-06	2.2316	0.000707471	3.73733	0.417613	57.1264	9.79048e-06	96.5515	29.6817	0
0.114028	46.0915	0.890306	12.5517	0.390588	18.5781	0.358008	4.52475	0.999032	3.86673	55.4583	0.0194817	0	0.0147087	0	0.7022	87.6786	40.6617	0.0012163	95.9202	6.18349	58.2828	0	12.3348	81.0872	0	72.7037	65.7042	0.0515692	0.0737689	0.656686	0.00212755	3.85443e-05	0	52.7681	22.1823	24.7394	3.76075	12.6726	2.50176e-109	1.49686e-06	1.82647	0.000484688	3.12726	0.325943	54.6029	6.26985e-06	95.6698	31.3763	0
0.11483	44.4387	0.707622	14.3396	0.304473	16.7636	0.276578	3.77381	0.80034	3.2134	58.007	0.014051	0	0.0106531	0	0.556309	86.6157	41.9484	0.000839102	94.4719	5.25573	57.7163	0	13.902	79.1632	0	71.9971	66.4351	0.0381619	0.0553279	0.519833	0.00148076	2.51545e-05	0	52.9856	22.4479	22.7998	4.44077	13.6821	4.09813e-110	9.33689e-07	1.48573	0.000329934	2.60017	0.252806	51.9879	3.98955e-06	94.5384	32.9965	0
0.115631	42.784	0.558962	16.2891	0.235855	15.0303	0.212361	3.12868	0.637106	2.65439	60.502	0.0100705	0	0.00766664	0	0.437963	85.3905	43.5188	0.000575232	93.045	4.43994	57.1189	0	15.5679	77.144	0	70.9206	67.0372	0.028065	0.0412313	0.408892	0.00102413	1.63121e-05	0	53.1291	22.9719	20.878	5.22754	14.863	6.67014e-111	5.78674e-07	1.20113	0.000223152	2.14818	0.194851	49.2972	2.52235e-06	93.1596	34.5101	0
0.116433	41.1533	0.438809	18.3987	0.181553	13.3907	0.162054	2.57825	0.503951	2.17938	62.903	0.00717217	0	0.0054823	0	0.342624	84.0021	45.3385	0.000391853	91.6517	3.72782	56.479	0	17.3219	75.027	0	69.4904	67.4866	0.0205113	0.0305297	0.319587	0.000703873	1.05109e-05	0	53.204	23.7291	18.9958	6.12803	16.2012	1.07868e-111	3.56348e-07	0.965057	0.000149963	1.76348	0.14924	46.5487	1.58453e-06	91.5388	35.8865	0
0.117234	39.5736	0.342352	20.6646	0.138873	11.854	0.122904	2.11185	0.396095	1.77851	65.1722	0.00507586	0	0.00389534	0	0.26635	82.4511	47.3689	0.000265248	90.3042	3.11066	55.7842	0	19.15	72.8107	0	67.728	67.7624	0.0148973	0.022461	0.2482	0.000480724	6.72985e-06	0	53.2133	24.6909	17.1728	7.14881	17.6801	1.73325e-112	2.18035e-07	0.770583	0.000100133	1.43845	0.113587	43.7612	9.89031e-07	89.6838	37.0975	0
0.118036	38.072	0.265442	23.0797	0.105556	10.4267	0.0926378	1.71935	0.309345	1.44254	67.2747	0.00356965	0	0.00275012	0	0.20575	80.7387	49.5678	0.000178414	89.0141	2.57965	55.0213	0	21.0354	70.495	0	65.6595	67.8469	0.0107524	0.016419	0.191534	0.000326256	4.28159e-06	0	53.1573	25.8262	15.4253	8.29571	19.2804	2.76719e-113	1.32552e-07	0.611479	6.64328e-05	1.16586	0.0859068	40.9548	6.13383e-07	87.6046	38.118	0
0.118838	36.6749	0.204531	25.634	0.0797262	9.11288	0.0693937	1.3913	0.240059	1.16288	69.1795	0.00249458	0	0.00192922	0	0.157934	78.8672	51.89	0.000119247	87.7918	2.12602	54.1773	0	22.9585	68.081	0	63.315	67.726	0.00771225	0.0119255	0.146864	0.000220028	2.70669e-06	0	53.0337	27.1013	13.767	9.57349	20.9804	4.38961e-114	8.00673e-08	0.482205	4.37922e-05	0.938893	0.0645626	38.1498	3.77978e-07	85.3128	38.9265	0
0.119639	35.4072	0.156616	28.3143	0.0598361	7.91374	0.0516603	1.11898	0.185105	0.931697	70.8602	0.00173231	0	0.00134473	0	0.120463	76.8401	54.2884	7.91976e-05	86.6466	1.74128	53.2401	0	24.8968	65.5714	0	60.728	67.3889	0.0054971	0.00860632	0.111895	0.000147453	1.70021e-06	0	52.8379	28.4806	12.2083	10.9856	22.7561	6.91866e-115	4.80545e-08	0.377889	2.86827e-05	0.751289	0.0482153	35.3666	2.31427e-07	82.8223	39.5055	0
0.120441	34.2916	0.119178	31.1042	0.044624	6.8285	0.0382202	0.894462	0.141823	0.741881	72.2954	0.00119538	0	0.000931334	0	0.0913002	74.662	56.7144	5.22657e-05	85.5859	1.41726	52.1984	0	26.826	62.9709	0	57.9342	66.8284	0.00389366	0.00617118	0.0847091	9.8193e-05	1.0612e-06	0	52.563	29.9272	10.7568	12.5339	24.5815	1.0835e-115	2.86565e-08	0.294287	1.86661e-05	0.597334	0.0357796	32.6253	1.4079e-07	80.1481	39.8425	0
0.121242	33.3477	0.0901223	33.9844	0.0330684	5.85444	0.0281013	0.710609	0.107968	0.587094	73.4691	0.00081967	0	0.00064091	0	0.0687588	72.3392	59.1194	3.42736e-05	84.615	1.14633	51.0429	0	28.7194	60.2862	0	54.9715	66.0405	0.00274064	0.00439673	0.0637194	6.49768e-05	6.58146e-07	0	52.2004	31.4037	9.41712	14.2184	26.4283	1.68594e-116	1.69794e-08	0.227745	1.20697e-05	0.471895	0.0263834	29.9449	8.51029e-08	77.3066	39.9296	0
0.122044	32.5911	0.0677239	36.9323	0.0243498	4.98724	0.0205329	0.561077	0.0816714	0.461729	74.3712	0.000558502	0	0.000438235	0	0.0514542	69.879	61.4548	2.23327e-05	83.7369	0.92138	49.7668	0	30.5495	57.5258	0	51.8784	65.0249	0.00191695	0.00311245	0.0476248	4.27253e-05	4.05578e-07	0	51.7404	32.8726	8.19152	16.0369	28.2673	2.60656e-117	9.99606e-09	0.175142	7.75441e-06	0.370415	0.0193315	27.3433	5.11125e-08	74.3155	39.7641	0
0.122846	32.0332	0.0505731	39.9232	0.0178161	4.22134	0.0149094	0.44028	0.0613852	0.360883	74.9973	0.000378148	0	0.000297739	0	0.03826	67.2908	63.6739	1.44597e-05	82.952	0.735922	48.3657	0	32.2882	54.7005	0	48.6936	63.7846	0.0013324	0.00218919	0.0353683	2.79163e-05	2.48345e-07	0	51.1729	34.2972	7.0798	17.9852	30.068	4.00406e-118	5.84717e-09	0.133842	4.95007e-06	0.2889	0.0140747	24.8367	3.05016e-08	71.1937	39.3485	0
0.123647	31.6803	0.0375286	42.9297	0.0129528	3.55022	0.0107586	0.343356	0.0458433	0.280311	75.3491	0.000254419	0	0.000200993	0	0.0282684	64.5855	65.7318	9.30273e-06	82.2581	0.584094	46.8385	0	33.9072	51.8227	0	45.4551	62.3256	0.000920273	0.00152995	0.0260984	1.81248e-05	1.51099e-07	0	50.4876	35.6425	6.07976	20.0566	31.7996	6.11144e-119	3.39838e-09	0.101638	3.13966e-06	0.223883	0.0101824	22.4394	1.80854e-08	67.961	38.6901	0
0.124449	31.5337	0.0276736	45.9226	0.00935716	2.96672	0.00771488	0.266111	0.0340179	0.216372	75.4339	0.000170093	0	0.000134817	0	0.0207532	61.7756	67.5868	5.94696e-06	81.6501	0.460668	45.1873	0	35.3793	48.9068	0	42.1995	60.6573	0.000631621	0.00106238	0.0191351	1.16932e-05	9.13468e-08	0	49.6756	36.8759	5.18755	22.2423	33.4316	9.26821e-120	1.96249e-09	0.0766956	1.97863e-06	0.172389	0.00731968	20.1632	1.06548e-08	64.638	37.8012	0
0.125251	31.5889	0.0202781	48.8712	0.00671668	2.4633	0.00549768	0.204964	0.0250816	0.165976	75.2643	0.000112998	0	8.98506e-05	0	0.015139	58.8755	69.201	3.77756e-06	81.1203	0.361029	43.4176	0	36.6789	45.9685	0	38.9614	58.7918	0.000430776	0.000732978	0.01394	7.49607e-06	5.48719e-08	0	48.7292	37.9678	4.39792	24.5312	34.9344	1.39655e-120	1.12604e-09	0.05751	1.23895e-06	0.13189	0.00522839	18.0181	6.23699e-09	61.246	36.6983	0
0.126052	31.8362	0.0147653	51.744	0.00479062	2.03226	0.00389316	0.156886	0.0183747	0.126522	74.8578	7.45941e-05	0	5.94996e-05	0	0.0109732	55.9011	70.5409	2.38429e-06	80.6583	0.281152	41.5379	0	37.7827	43.0249	0	35.7727	56.7441	0.000291943	0.000502473	0.0100905	4.775e-06	3.27514e-08	0	47.643	38.8925	3.70461	26.9102	36.2802	2.09088e-121	6.4196e-10	0.042853	7.70824e-07	0.100259	0.00371085	16.0111	3.62756e-09	57.807	35.4016	0
0.126854	32.2602	0.0106834	54.5091	0.00339512	1.66601	0.00273965	0.119338	0.0133752	0.0958432	74.2364	4.89311e-05	0	3.91491e-05	0	0.00790305	52.8697	71.5781	1.49533e-06	80.2512	0.217562	39.5601	0	38.6704	40.0936	0	32.6624	54.5316	0.000196606	0.000342251	0.00725732	3.02239e-06	1.94238e-08	0	46.4141	39.6291	3.1006	29.3643	37.4434	3.11035e-122	3.6364e-10	0.0317322	4.76503e-07	0.0757269	0.00261703	14.1472	2.09636e-09	54.3431	33.9348	0
0.127655	32.8409	0.00768111	57.1346	0.0023908	1.35714	0.00191582	0.0902097	0.00967378	0.072148	73.4254	3.18942e-05	0	2.55944e-05	0	0.00565559	49.7998	72.2895	9.31839e-07	79.8841	0.167287	37.4986	0	39.3254	37.1927	0	29.6558	52.1739	0.000131566	0.000231626	0.00518626	1.90092e-06	1.14462e-08	0	45.0427	40.1613	2.57846	31.877	38.4015	4.59726e-123	2.04666e-10	0.0233531	2.92674e-07	0.0568313	0.00183387	12.4286	1.20372e-09	50.8766	32.3239	0
0.128457	33.5534	0.00548763	59.5897	0.00167284	1.09864	0.0013313	0.067765	0.00695194	0.0539698	72.4526	2.06578e-05	0	1.66257e-05	0	0.00402145	46.7111	72.658	5.76997e-07	79.54	0.127814	35.3701	0	39.7354	34.3403	0	26.7747	49.6925	8.74853e-05	0.000155753	0.00368253	1.18798e-06	6.70205e-09	0	43.5324	40.4788	2.13051	34.431	39.1356	6.75147e-124	1.14453e-10	0.0170846	1.78613e-07	0.0423776	0.0012769	10.8556	6.8675e-10	47.4296	30.5966	0
0.129259	34.3693	0.00389573	61.8445	0.00116302	0.883941	0.00091931	0.050586	0.00496397	0.0401179	71.3478	1.32954e-05	0	1.07308e-05	0	0.00284124	43.6234	72.6726	3.55003e-07	79.2005	0.0970346	33.1931	0	39.8926	31.554	0	24.0369	47.1103	5.78058e-05	0.000104064	0.00259807	7.37721e-07	3.89921e-09	0	41.8899	40.5768	1.7491	37.0079	39.6311	9.85161e-125	6.35946e-11	0.0124302	1.08306e-07	0.0313976	0.000883419	9.42633	3.89297e-10	44.0238	28.7819	0
0.13006	35.2567	0.00274811	63.8714	0.000803418	0.707023	0.000630819	0.0375253	0.00352181	0.0296335	70.1415	8.50279e-06	0	6.88165e-06	0	0.00199458	40.557	72.3283	2.17028e-07	78.8461	0.0731991	30.9872	0	39.7938	28.8503	0	21.4566	44.4514	3.79534e-05	6.90827e-05	0.00182125	4.55203e-07	2.25406e-09	0	40.1253	40.4564	1.42678	39.5896	39.8778	1.42832e-125	3.51093e-11	0.00900283	6.52528e-08	0.0231136	0.000607297	8.13701	2.19267e-10	40.6799	26.9089	0
0.130862	36.1817	0.00192628	65.645	0.000551462	0.56243	0.000430134	0.0276619	0.00248265	0.0217511	68.8637	5.40338e-06	0	4.38499e-06	0	0.00139128	37.5319	71.6264	1.31833e-07	78.4567	0.0548673	28.7728	0	39.441	26.2446	0	19.044	41.7402	2.47611e-05	4.55669e-05	0.00126852	2.79094e-07	1.29472e-09	0	38.2516	40.1249	1.1564	42.1578	39.8705	2.05756e-126	1.9259e-11	0.00650381	3.90622e-08	0.0169064	0.000414817	6.98234	1.22709e-10	37.4176	25.0067	0
0.131663	37.109	0.00134165	67.1429	0.000376105	0.445301	0.000291445	0.020263	0.00173891	0.0158646	67.5435	3.41203e-06	0	2.77624e-06	0	0.00096426	34.5676	70.5742	7.95713e-08	78.0118	0.0408647	26.57	0	38.8409	23.7505	0	16.8058	39.0017	1.6052e-05	2.98634e-05	0.000877891	1.70029e-07	7.38931e-10	5.92879e-321	36.2846	39.5951	0.931257	44.6955	39.6089	2.94502e-127	1.04967e-11	0.00470565	2.3234e-08	0.0122869	0.000281536	5.9557	6.82324e-11	34.2551	23.103	0
0.132465	38.0033	0.00092853	68.3459	0.000254871	0.351372	0.000196228	0.0147496	0.00121018	0.0114981	66.2074	2.14093e-06	0	1.74645e-06	0	0.000664035	31.6824	69.1845	4.77212e-08	77.4916	0.0302419	24.3986	0	38.005	21.3798	0	14.7451	36.2603	1.03402e-05	1.94464e-05	0.000603663	1.02927e-07	4.19036e-10	1.24505e-319	34.2424	38.8853	0.745143	47.1865	39.0977	4.18827e-128	5.68439e-12	0.0034378	1.37309e-08	0.0088725	0.000189859	5.04944	3.76976e-11	31.2092	21.2243	0
0.133267	38.8297	0.000638537	69.2384	0.000171612	0.276962	0.000131285	0.0106688	0.000836827	0.00828072	64.8794	1.33485e-06	0	1.09161e-06	0	0.000454364	28.8934	67.4755	2.84373e-08	76.8767	0.0222378	22.2771	0	36.9489	19.1421	0	12.8622	33.5395	6.61851e-06	1.25819e-05	0.000412439	6.19096e-08	2.36112e-10	2.70155e-318	32.1445	38.0185	0.592406	49.6164	38.3465	5.91821e-129	3.0586e-12	0.00257554	8.06277e-09	0.00636589	0.000127217	4.25516	2.06942e-11	28.2943	19.3953	0
0.134068	39.5551	0.000436325	69.8089	0.000114814	0.218958	8.72802e-05	0.00766834	0.000574954	0.00592586	63.5792	8.27e-07	0	6.77943e-07	0	0.00030891	26.2157	65.4702	1.68379e-08	76.149	0.0162479	20.2225	0	35.692	17.0448	0	11.1544	30.8619	4.20947e-06	8.08845e-06	0.000279986	3.70012e-08	1.32191e-10	5.81995e-317	30.0118	37.0221	0.467959	51.9727	37.3692	8.30912e-130	1.6352e-12	0.00203129	4.70413e-09	0.00453819	8.46996e-05	3.56401	1.12873e-11	25.5229	17.6382	0
0.13487	40.1493	0.000296256	70.05	7.63231e-05	0.174781	5.76584e-05	0.00547693	0.000392501	0.00421382	62.3226	5.09117e-07	0	4.1834e-07	0	0.000208677	23.6626	63.1958	9.9062e-09	75.2923	0.0117957	18.25	0	34.2571	15.093	0	9.61682	28.2484	2.66029e-06	5.16646e-06	0.000188853	2.19735e-08	7.35364e-11	1.2457e-315	27.8655	35.927	0.367288	54.245	36.1838	1.15912e-130	8.68619e-13	0.00174842	2.72699e-09	0.00321452	5.60316e-05	2.96687	6.1171e-12	22.9053	15.9732	0
0.135671	40.5853	0.000199877	69.9584	5.0412e-05	0.142365	3.78489e-05	0.00388704	0.000266232	0.0029774	61.1205	3.11437e-07	0	2.56493e-07	0	0.000140066	21.2452	60.6827	5.79091e-09	74.2922	0.0085088	16.3723	0	32.6693	13.2894	0	8.2425	25.7178	1.67056e-06	3.27891e-06	0.000126568	1.29661e-08	4.06463e-11	2.64922e-314	25.7266	34.7666	0.286427	56.4251	34.8118	1.60662e-131	4.58455e-13	0.00169692	1.57071e-09	0.00226234	3.683e-05	2.45461	3.29389e-12	20.449	14.4175	0
0.136473	40.8404	0.000134001	69.5354	3.30846e-05	0.120126	2.4688e-05	0.00274124	0.000179428	0.00209043	59.9787	1.89304e-07	0	1.56255e-07	0	9.34124e-05	18.9722	57.9644	3.36361e-09	73.1367	0.00609864	14.6	0	30.9555	11.6347	0	7.02292	23.2869	1.04238e-06	2.06765e-06	8.42815e-05	7.60225e-09	2.23232e-11	5.59797e-313	23.6156	33.5758	0.221938	58.5072	33.2774	2.21261e-132	2.40421e-13	0.00187121	8.98917e-10	0.00158202	2.4054e-05	2.01828	1.76231e-12	18.1595	12.9863	0
0.137275	40.8969	8.92768e-05	68.7865	2.15741e-05	0.106943	1.60015e-05	0.00192095	0.000120152	0.00145837	58.8985	1.14338e-07	0	9.45809e-08	0	6.18998e-05	16.8499	55.0762	1.94126e-09	71.8167	0.00434325	12.9409	0	29.1437	10.1273	0	5.94834	20.9697	6.46283e-07	1.29549e-06	5.57638e-05	4.42893e-09	1.21819e-11	1.17531e-311	21.5516	32.3905	0.170867	60.4875	31.607	3.02766e-133	1.25274e-13	0.00228965	5.11154e-10	0.00109919	1.56095e-05	1.64924	9.36843e-13	16.0396	11.692	0
0.138076	40.742	5.9121e-05	67.7215	1.39783e-05	0.102133	1.03056e-05	0.0013376	7.99434e-05	0.00101096	57.8758	6.8621e-08	0	5.68831e-08	0	4.07556e-05	14.8822	52.0546	1.11322e-09	70.326	0.00307336	11.4007	0	27.2623	8.76381	0	5.00822	18.778	3.9815e-07	8.06489e-07	3.66592e-05	2.56377e-09	6.60545e-12	2.45179e-310	19.552	31.2462	0.130705	62.3642	29.8282	4.11642e-134	6.48567e-14	0.0029959	2.88798e-10	0.000758835	1.00648e-05	1.33932	4.94835e-13	14.0899	10.545	0
0.138878	40.3685	3.89353e-05	66.3541	8.99889e-06	0.105445	6.5951e-06	0.000925492	5.285e-05	0.000696349	56.9027	4.09225e-08	0	3.39918e-08	0	2.66624e-05	13.0705	48.9365	6.34301e-10	68.6615	0.00216087	9.98226	0	25.3389	7.53936	0	4.19151	16.7207	2.43724e-07	4.98855e-07	2.39455e-05	1.47462e-09	3.5593e-12	5.08188e-309	17.6322	30.1773	0.0993431	64.1371	27.9693	5.56084e-135	3.33626e-14	0.00406216	1.62123e-10	0.000520511	6.44816e-06	1.08086	2.59695e-13	12.3088	9.55348	0
0.139679	39.7748	2.55336e-05	64.7019	5.75622e-06	0.117054	4.1938e-06	0.000636293	3.4715e-05	0.000476597	55.9671	2.42495e-08	0	2.01825e-08	0	1.73309e-05	11.4142	45.7584	3.5911e-10	66.8235	0.00150959	8.68652	0	23.4004	6.44756	0	3.48696	14.804	1.48244e-07	3.06593e-07	1.55408e-05	8.4276e-10	1.9066e-12	1.04659e-307	15.8051	29.2158	0.0750226	65.8074	26.0582	7.46398e-136	1.70519e-14	0.0055944	9.04285e-11	0.000354749	4.1047e-06	0.866838	1.35418e-13	10.6926	8.72396	0
0.140481	38.9644	1.67288e-05	62.7859	3.65846e-06	0.13756	2.64989e-06	0.000434686	2.26568e-05	0.000324118	55.0538	1.42784e-08	0	1.19066e-08	0	1.11933e-05	9.91066	42.5559	2.02012e-10	64.8155	0.00104786	7.5122	0	21.4718	5.48096	0	2.88339	13.0317	8.95946e-08	1.87226e-07	1.00216e-05	4.78573e-10	1.0167e-12	2.14158e-306	14.0814	28.3909	0.0562932	67.3769	24.1223	9.95429e-137	8.65959e-15	0.00773967	5.01159e-11	0.000240228	2.59622e-06	0.690844	7.01616e-14	9.23605	8.06129	0
0.141283	37.9463	1.10379e-05	60.6302	2.31032e-06	0.168008	1.66373e-06	0.000295071	1.46924e-05	0.000219019	54.1454	8.35399e-09	0	6.97927e-09	0	7.18298e-06	8.55533	39.3627	1.12913e-10	62.6445	0.000722711	6.45627	0	19.5759	4.63128	0	2.3699	11.405	5.38037e-08	1.13606e-07	6.42105e-06	2.7003e-10	5.42501e-13	4.35415e-305	12.469	27.7283	0.0419691	68.8481	22.1871	1.31904e-137	4.36948e-15	0.0106959	2.75965e-11	0.000161634	1.6316e-06	0.547129	3.61187e-14	7.93229	7.56902	0
0.142084	36.7338	7.47354e-06	58.2617	1.44964e-06	0.209893	1.03793e-06	0.000199026	9.4666e-06	0.000147057	53.2228	4.85671e-09	0	4.06484e-09	0	4.57998e-06	7.34218	36.2101	6.27084e-11	60.3203	0.000495265	5.51415	0	17.7332	3.88967	0	1.93606	9.92303	3.21045e-08	6.85036e-08	4.08777e-06	1.5139e-10	2.9512e-13	8.79593e-304	10.9732	27.2489	0.0310894	70.223	20.2765	1.73667e-138	2.19065e-15	0.0147243	1.50988e-11	0.000108057	1.01883e-06	0.430588	1.84745e-14	6.77322	7.24957	0
0.142886	35.3444	5.40129e-06	55.7091	9.03768e-07	0.265196	6.43409e-07	0.00013339	6.06047e-06	9.811e-05	52.2667	2.8056e-09	0	2.35226e-09	0	2.90158e-06	6.26394	33.127	3.46038e-11	57.8562	0.000337229	4.68002	0	15.961	3.24697	0	1.57204	8.5827	1.90346e-08	4.10615e-08	2.5857e-06	8.43336e-11	1.74075e-13	1.76551e-302	9.59722	26.9692	0.0228825	71.5033	18.4118	2.27188e-139	1.09125e-15	0.0201648	8.20807e-12	7.17769e-05	6.3212e-07	0.336738	9.38913e-15	5.74983	7.10443	0
0.143687	33.799	4.44442e-06	53.0029	5.59845e-07	0.336401	3.9631e-07	8.8831e-05	3.85504e-06	6.50376e-05	51.258	1.61043e-09	0	1.35251e-09	0	1.82649e-06	5.31233	30.1388	1.89731e-11	55.2678	0.000228152	3.94715	0	14.2739	2.69393	0	1.26868	7.37933	1.12136e-08	2.44891e-08	1.62509e-06	4.66791e-11	1.29387e-13	3.521e-301	8.34158	26.9004	0.0167342	72.6897	16.6115	2.95299e-140	5.40114e-16	0.0274547	4.43352e-12	4.73723e-05	3.89683e-07	0.261682	4.74119e-15	4.8524	7.13425	0
0.144489	32.1214	4.42644e-06	50.1745	3.4458e-07	0.426527	2.42556e-07	5.87806e-05	2.43647e-06	4.28388e-05	50.1791	9.1853e-10	0	7.72685e-10	0	1.14238e-06	4.47837	27.2675	1.03363e-11	52.5733	0.000153369	3.3081	0	12.6833	2.2214	0	1.0176	6.30676	6.564e-09	1.45733e-08	1.01482e-06	2.56722e-11	1.42399e-13	6.97706e-300	7.20498	27.0482	0.0121595	73.7817	14.8912	3.81372e-141	2.65617e-16	0.0371508	2.37939e-12	3.10651e-05	2.38691e-07	0.202072	2.3788e-15	4.07081	7.3389	0
0.145291	30.3369	5.34365e-06	47.256	2.10729e-07	0.539156	1.47509e-07	3.86482e-05	1.53004e-06	2.8037e-05	49.0146	5.20568e-10	0	4.38607e-10	0	7.09926e-07	3.75262	24.5317	5.59513e-12	49.7929	0.000102438	2.75503	0	11.1978	1.82053	0	0.811213	5.35767	3.8178e-09	8.72652e-09	6.29664e-07	1.40288e-11	2.18539e-13	1.37369e-298	6.18429	27.4131	0.00877881	74.7768	13.2635	4.89378e-142	1.29788e-16	0.0499559	1.26879e-12	2.0241e-05	1.45269e-07	0.155054	1.18587e-15	3.39477	7.71745	0
0.146092	28.4722	7.36439e-06	44.2792	1.28047e-07	0.678452	8.91354e-08	2.52493e-05	9.54672e-07	1.82325e-05	47.7517	2.93153e-10	0	2.47377e-10	0	4.38357e-07	3.12548	21.946	3.00932e-12	46.9484	6.79827e-05	2.27995	0	9.82301	1.48284	0	0.642712	4.52389	2.20637e-09	5.38507e-09	3.88185e-07	7.61723e-12	3.89414e-13	2.68728e-297	5.27485	27.9901	0.00629745	75.6714	11.7381	6.2395e-143	6.30122e-17	0.0667485	6.72244e-13	1.31039e-05	8.78456e-08	0.118223	5.87393e-16	2.81403	8.26811	0
0.146894	26.5539	1.0855e-05	41.2751	7.7308e-08	0.849182	5.35191e-08	1.63906e-05	5.91855e-07	1.1781e-05	46.3813	1.64038e-10	0	1.38628e-10	0	2.68939e-07	2.58732	19.5216	1.60821e-12	44.0624	4.48278e-05	1.87487	0	8.56179	1.20041	0	0.506075	3.79666	1.26697e-09	3.6356e-09	2.37781e-07	4.10951e-12	7.25008e-13	5.22333e-296	4.47082	28.7693	0.00448852	76.4596	10.3216	7.90432e-144	3.03965e-17	0.0886173	3.53893e-13	8.42902e-06	5.27813e-08	0.0895699	2.89087e-16	2.31858	8.98809	0
0.147695	24.6085	1.64358e-05	38.2737	4.63758e-08	1.05671	3.19296e-08	1.05721e-05	3.64574e-07	7.56369e-06	44.8979	9.12061e-11	0	7.7189e-11	0	1.63942e-07	2.12875	17.2661	8.53942e-13	41.1584	2.93702e-05	1.53203	0	7.4147	0.965889	0	0.396027	3.16687	7.22889e-10	2.99159e-09	1.44719e-07	2.20292e-12	1.36031e-12	1.00877e-294	3.76543	29.736	0.00317872	77.1338	9.01793	9.94921e-145	1.4569e-17	0.116899	1.85108e-13	5.38721e-06	3.15102e-08	0.0674305	1.41364e-16	1.89878	9.87342	0
0.148497	22.6613	2.50731e-05	35.3031	2.7642e-08	1.30699	1.89279e-08	6.77567e-06	2.23134e-07	4.82508e-06	43.3	5.0389e-11	0	4.2704e-11	0	9.92969e-08	1.74072	15.1837	4.50536e-13	38.2596	1.91196e-05	1.24399	0	6.38017	0.772573	0	0.307992	2.62536	4.09823e-10	3.27206e-09	8.75156e-08	1.17334e-12	2.5457e-12	1.93573e-293	3.15128	30.8716	0.00223671	77.6851	7.82843	1.24429e-145	6.93822e-18	0.15322	9.62032e-14	3.42106e-06	1.86911e-08	0.0504411	6.86842e-17	1.54553	10.9187	0
0.149299	20.7357	3.82191e-05	32.3895	1.63704e-08	1.60653	1.1149e-08	4.31483e-06	1.35693e-07	3.05839e-06	41.5902	2.76617e-11	0	2.34742e-11	0	5.97575e-08	1.41466	13.2754	2.3618e-13	35.3889	1.23669e-05	1.00378	0	5.45482	0.614423	0	0.238042	2.16304	2.30856e-10	4.55598e-09	5.2584e-08	6.20962e-13	4.73837e-12	3.69069e-292	2.6206	32.1537	0.00156378	78.103	6.7523	1.5462e-146	3.28303e-18	0.199541	4.96778e-14	2.15857e-06	1.10161e-08	0.0374925	3.3158e-17	1.2503	12.1169	0
0.1501	18.8531	5.8015e-05	29.5563	9.63305e-09	1.96231	6.52516e-09	2.73021e-06	8.19892e-08	1.92619e-06	39.7752	1.50887e-11	0	1.28211e-11	0	3.57321e-08	1.14257	11.5397	1.23019e-13	32.5683	7.94793e-06	0.804937	0	4.6338	0.486071	0	0.182837	1.77113	1.29212e-10	7.20216e-09	3.13929e-08	3.26529e-13	8.76555e-12	6.99164e-291	2.16545	33.5575	0.00108631	78.3759	5.7868	1.90905e-147	1.54351e-18	0.258201	2.54885e-14	1.35326e-06	6.45109e-09	0.0276907	1.59054e-17	1.00526	13.4591	0
0.150902	17.0323	8.75783e-05	26.8243	5.63232e-09	2.38175	3.79464e-09	1.71652e-06	4.92227e-08	1.20537e-06	37.865	8.17814e-12	0	6.9577e-12	0	2.12293e-08	0.917092	9.97255	6.36665e-14	29.8182	5.07526e-06	0.641564	0	3.91115	0.382806	0	0.13956	1.44124	7.18593e-11	1.19392e-08	1.86217e-08	1.70606e-13	1.61128e-11	1.31601e-289	1.77799	35.0561	0.000749786	78.4917	4.92759	2.34195e-148	7.21034e-19	0.331966	1.29938e-14	8.42957e-07	3.75361e-09	0.0203212	7.58179e-18	0.803259	14.9343	0
0.151703	15.2893	0.000131406	24.2113	3.2723e-09	2.8725	2.19266e-09	1.07231e-06	2.93619e-08	7.49479e-07	35.8731	4.40441e-12	0	3.75161e-12	0	1.25321e-08	0.731537	8.56774	3.2739e-14	27.1573	3.22013e-06	0.50837	0	3.28005	0.300553	0	0.105863	1.1655	3.97082e-11	2.00453e-08	1.09753e-08	8.85689e-14	2.94293e-11	2.46122e-288	1.45057	36.6214	0.0005142	78.4381	4.16908	2.85462e-149	3.34665e-19	0.424071	6.58169e-15	5.21722e-07	2.17008e-09	0.0148181	3.59346e-18	0.637884	16.529	0
0.152505	13.637	0.000195932	21.7319	1.88943e-09	3.4424	1.2589e-09	6.65593e-07	1.74025e-08	4.63034e-07	33.8154	2.35694e-12	0	2.00992e-12	0	7.35056e-09	0.579889	7.31752	1.67275e-14	24.6022	2.03001e-06	0.400658	0	2.73316	0.23584	0	0.0798002	0.936643	2.18019e-11	3.36563e-08	6.4272e-09	4.5686e-14	5.34072e-11	4.57353e-287	1.17592	38.2254	0.000350378	78.2032	3.50473	3.45723e-150	1.54339e-19	0.538262	3.31244e-15	3.20835e-07	1.24656e-09	0.0107364	1.69784e-18	0.503415	18.2274	0
0.153307	12.0857	0.000290287	19.3974	1.08481e-09	4.09916	7.18183e-10	4.10503e-07	1.02483e-08	2.84237e-07	31.71	1.25325e-12	0	1.06992e-12	0	4.28378e-09	0.456806	6.2128	8.49199e-15	22.1672	1.27155e-06	0.314321	0	2.26287	0.185763	0	0.059778	0.748021	1.18939e-11	5.6268e-08	3.73971e-09	2.34152e-14	9.63009e-11	8.44424e-286	0.947193	39.8405	0.000237219	77.7756	2.92738	4.16024e-151	7.07209e-20	0.678824	1.65641e-15	1.96036e-07	7.11478e-10	0.00772945	8.09465e-19	0.394822	20.0113	0
0.154108	10.6424	0.000427336	17.2162	6.20419e-10	4.85026	4.07097e-10	2.5156e-07	5.99649e-09	1.73366e-07	29.5763	6.62152e-13	0	5.65889e-13	0	2.48053e-09	0.357595	5.24354	4.28352e-15	19.8637	7.9137e-07	0.245816	0	1.8615	0.147947	0	0.044499	0.593643	6.44723e-12	9.3535e-08	2.16204e-09	1.19242e-14	1.72532e-10	1.5491e-284	0.758093	41.4405	0.000159578	77.1457	2.42948	4.97413e-152	3.21981e-20	0.85061	8.22994e-16	1.19014e-07	4.03478e-10	0.00552917	4.10695e-19	0.307724	21.8598	0
0.15491	9.31153	0.000625063	15.1935	3.5546e-10	5.70262	2.29287e-10	1.53174e-07	3.48621e-09	1.05066e-07	27.4346	3.4762e-13	0	2.97387e-13	0	1.42716e-09	0.278175	4.3991	2.14686e-15	17.7009	4.89368e-07	0.192136	0	1.52152	0.120511	0	0.0329175	0.468169	3.47245e-12	1.54525e-07	1.24193e-09	6.03355e-15	3.07128e-10	2.82363e-283	0.602874	43.0016	0.000106661	76.3053	2.00334	5.90916e-153	1.45654e-20	1.05904	4.06289e-16	7.17907e-08	2.27347e-10	0.00392999	2.65568e-19	0.238341	23.7497	0
0.155711	8.09501	0.000908426	13.3318	2.07692e-10	6.66233	1.28316e-10	9.26707e-08	2.01382e-09	6.32664e-08	25.3049	1.81334e-13	0	1.55282e-13	0	8.15846e-10	0.215034	3.66856	1.0691e-15	15.6851	3.00678e-07	0.150776	0	1.23566	0.102034	0	0.0241973	0.366895	1.8583e-12	2.53667e-07	7.0883e-10	3.03341e-15	5.43224e-10	5.11381e-282	0.476376	44.5027	7.08349e-05	75.2487	1.64137	6.97498e-154	6.54673e-21	1.3101	1.99289e-16	4.30278e-08	1.27282e-10	0.0027755	2.87267e-19	0.183446	25.6558	0
0.156513	6.9924	0.00131179	11.6307	1.30255e-10	7.73439	7.13513e-11	5.57079e-08	1.15583e-09	3.78528e-08	23.207	9.39895e-14	0	8.05622e-14	0	4.63398e-10	0.165178	3.04095	5.28989e-16	13.8199	1.8356e-07	0.119697	0	0.997086	0.0915264	0	0.0176754	0.285718	9.88118e-13	4.13762e-07	4.01972e-10	1.51531e-15	9.54656e-10	9.2022e-281	0.374017	45.9259	4.6741e-05	73.9727	1.33619	8.18031e-155	2.92372e-21	1.6103	9.71271e-17	2.56235e-08	7.08039e-11	0.00194765	4.88817e-19	0.140309	27.551	0
0.157315	6.00133	0.00188213	10.0879	9.81451e-11	8.92238	3.94221e-11	3.32741e-08	6.59144e-10	2.25028e-08	21.1591	4.84069e-14	0	4.15289e-14	0	2.61524e-10	0.126081	2.5055	2.60067e-16	12.1068	1.11343e-07	0.0972922	0	0.799418	0.0884123	0	0.01283	0.221098	5.22057e-13	6.70579e-07	2.26495e-10	7.52119e-16	1.66696e-09	1.64531e-279	0.291776	47.2571	3.06449e-05	72.477	1.08079	9.53249e-156	1.29734e-21	1.96661	4.70335e-17	1.51614e-08	3.91342e-11	0.001358	9.90496e-19	0.106641	29.4069	0
0.158116	5.11776	0.00268315	8.69855	1.0087e-10	10.2282	2.1642e-11	1.97475e-08	3.73487e-10	1.32919e-08	19.1781	2.4772e-14	0	2.12706e-14	0	1.46648e-10	0.0956309	2.05184	1.27039e-16	10.5448	6.71058e-08	0.0823554	0	0.636832	0.092514	0	0.00925425	0.170012	2.74057e-13	1.07984e-06	1.26803e-10	3.70923e-16	2.89209e-09	2.9229e-278	0.226164	48.4859	1.99631e-05	70.7645	0.868602	1.1037e-156	5.71986e-22	2.38637	2.26299e-17	8.91349e-09	2.14915e-11	0.00094081	2.08799e-18	0.0805415	31.1945	0
0.158918	4.33635	0.00380057	7.45648	1.39324e-10	11.6516	1.18051e-11	1.16448e-08	2.10271e-10	7.801e-09	17.2789	1.25963e-14	0	1.08247e-14	0	8.17057e-11	0.0720762	1.67011	6.16593e-17	9.13068	4.01852e-08	0.0740591	0	0.504064	0.104048	0	0.00663294	0.129903	1.42948e-13	1.72775e-06	7.05363e-11	1.81758e-16	4.98549e-09	5.15927e-277	0.174185	49.6061	1.29213e-05	68.8415	0.693602	1.26972e-157	2.50567e-22	2.87718	1.08185e-17	5.20674e-09	1.1727e-11	0.000647622	4.41782e-18	0.0604463	32.8846	0
0.159719	3.65072	0.00534887	6.35398	2.26051e-10	13.1903	6.39828e-12	6.82284e-09	1.17623e-10	4.54911e-09	15.4739	6.36425e-15	0	5.47349e-15	0	4.52311e-11	0.0539794	1.35111	2.97353e-17	7.85976	2.39101e-08	0.0719333	0	0.396419	0.12363	0	0.00472412	0.0986283	7.40852e-14	2.74669e-06	3.89856e-11	8.84947e-17	8.53913e-09	9.04842e-276	0.133295	50.6148	8.30991e-06	66.7173	0.550313	1.45135e-158	1.09062e-22	3.44672	5.13881e-18	3.02199e-09	6.35792e-12	0.000442953	9.30743e-18	0.0450784	34.4483	0
0.160521	3.05383	0.00747971	5.38229	3.8898e-10	14.8395	3.44571e-12	3.97204e-09	6.53754e-11	2.63581e-09	13.7733	3.19506e-15	0	2.74993e-15	0	2.4879e-11	0.0401702	1.08636	1.42481e-17	6.72569	1.41354e-08	0.0758563	0	0.309766	0.152282	0	0.00334335	0.0744084	3.81502e-14	4.33858e-06	2.14094e-11	4.28107e-17	1.45321e-08	1.57676e-274	0.101352	51.513	5.31e-06	64.4048	0.433828	1.64833e-159	4.71661e-23	4.10255	2.42531e-18	1.74273e-09	3.42495e-12	0.000301029	1.94921e-17	0.0334052	35.8584	0
0.161323	2.53817	0.0103924	4.53196	6.79603e-10	16.5916	1.8439e-12	2.2976e-09	3.61033e-11	1.51745e-09	12.1844	1.5938e-15	0	1.37274e-15	0	1.35968e-11	0.0297041	0.868136	6.78348e-18	5.72096	8.30314e-09	0.0860506	0	0.240504	0.191457	0	0.00235119	0.05578	1.95199e-14	6.8092e-06	1.16819e-11	2.05779e-17	2.45727e-08	2.73004e-273	0.0765701	52.3045	3.37133e-06	61.9196	0.33981	1.86007e-160	2.02674e-23	4.8519	1.13731e-18	9.98566e-10	1.83317e-12	0.00020327	4.05637e-17	0.0245982	37.0893	0
0.162124	2.09607	0.0143469	3.79305	1.18778e-09	18.4367	9.8065e-13	1.32054e-09	1.98102e-11	8.68016e-10	10.7124	7.89978e-16	0	6.8087e-16	0	7.3833e-12	0.0218255	0.689482	3.20893e-18	4.83716	4.84604e-09	0.103088	0	0.185533	0.243058	0	0.00164299	0.0415497	9.92362e-15	1.06183e-05	6.33336e-12	9.8279e-18	4.12845e-08	4.69658e-272	0.0574779	52.9958	2.12676e-06	59.2805	0.264462	2.08555e-161	8.65314e-24	5.70136	5.29911e-19	5.68503e-10	9.74906e-13	0.00013638	8.38755e-17	0.0179984	38.1185	0
0.162926	1.71989	0.0196793	3.15546	2.06697e-09	20.3621	5.18674e-13	7.54118e-10	1.08004e-11	4.93346e-10	9.35987	3.89063e-16	0	3.35544e-16	0	3.98358e-12	0.0159347	0.544219	1.50827e-18	4.06523	2.81023e-09	0.127905	0	0.142209	0.309471	0	0.00114083	0.0307531	5.01275e-15	1.64521e-05	3.41164e-12	4.66373e-18	6.89175e-08	8.02793e-271	0.0428701	53.5954	1.33304e-06	56.5084	0.204503	2.32339e-162	3.67079e-24	6.65664	2.45321e-19	3.21586e-10	5.15148e-13	9.09166e-05	1.72323e-16	0.0130858	38.9264	0
0.163727	1.40219	0.0268207	2.60914	3.57615e-09	22.3525	2.7351e-13	4.27898e-10	5.85058e-12	2.78604e-10	8.12719	1.90392e-16	0	1.64303e-16	0	2.13554e-12	0.0115599	0.426906	7.0438e-19	3.39579	1.61922e-09	0.161817	0	0.108304	0.393595	0	0.000787132	0.0226172	2.51591e-15	2.53277e-05	1.826e-12	2.19896e-18	1.14309e-07	1.36344e-269	0.0317701	54.1129	8.30194e-07	53.6265	0.157125	2.57178e-163	1.54723e-24	7.72219	1.12844e-19	1.80747e-10	2.70465e-13	6.02211e-05	3.51773e-16	0.00945371	39.4977	0
0.164529	1.13586	0.0363194	2.14428	6.14882e-09	24.3907	1.4517e-13	2.41243e-10	3.14897e-12	1.56327e-10	7.01275	9.25766e-17	0	7.99372e-17	0	1.1375e-12	0.00833282	0.332808	3.26849e-19	2.81933	9.27001e-10	0.206552	0	0.0819538	0.49887	0	0.000539646	0.0165279	1.25466e-15	3.8742e-05	9.71067e-13	1.03018e-18	1.88384e-07	2.30078e-268	0.0233935	54.5589	5.13717e-07	50.6595	0.11995	2.82849e-164	6.47976e-25	8.90094	5.15736e-20	1.00938e-10	1.41091e-13	3.96339e-05	7.13494e-16	0.00678638	39.8214	0
0.165331	0.914214	0.0488672	1.75148	1.05052e-08	26.4572	8.02426e-14	1.35139e-10	1.68402e-12	8.7155e-11	6.01316	4.47278e-17	0	3.86423e-17	0	6.02007e-13	0.00596839	0.257841	1.50694e-19	2.32641	5.27307e-10	0.264274	0	0.0616176	0.629307	0	0.000367625	0.0120011	6.21688e-16	5.88813e-05	5.13105e-13	4.79536e-19	3.08472e-07	3.85767e-267	0.0171152	54.9437	3.15848e-07	47.6332	0.0909841	3.0909e-165	2.69633e-25	10.1939	2.34201e-20	5.60079e-11	7.31303e-14	2.59177e-05	1.4379e-15	0.00484066	39.8911	0
0.166132	0.73111	0.065329	1.42187	1.78333e-08	28.5313	5.12152e-14	7.52177e-11	8.94821e-13	4.82793e-11	5.12363	2.14722e-17	0	1.85603e-17	0	3.16565e-13	0.00424764	0.198519	6.90333e-20	1.90789	2.98027e-10	0.337623	0	0.0460309	0.789507	0	0.000248848	0.00865862	3.06076e-16	8.89163e-05	2.69384e-13	2.21789e-19	5.01875e-07	6.42664e-266	0.0124418	55.2775	1.92949e-07	44.574	0.0685708	3.35601e-166	1.1148e-25	11.5999	1.05671e-20	3.08782e-11	3.76621e-14	1.68399e-05	2.87922e-15	0.00343085	39.7054	0
0.166934	0.580934	0.0867768	1.14719	3.00795e-08	30.5912	4.5616e-14	4.15979e-11	4.72426e-13	2.65731e-11	4.33815	1.02423e-17	0	8.85765e-18	0	1.654e-13	0.00300374	0.151893	3.14217e-20	1.55502	1.67363e-10	0.429743	0	0.0341667	0.984671	0	0.000167377	0.00620725	1.49727e-16	0.000133412	1.40523e-13	1.01923e-19	8.11308e-07	1.06378e-264	0.0089865	55.5693	1.17116e-07	41.5079	0.0513479	3.62053e-167	4.57961e-26	13.1153	4.73736e-21	1.69147e-11	1.92718e-14	1.08716e-05	5.72836e-15	0.00241616	39.2678	0
0.167735	0.458649	0.114528	0.919866	5.04104e-08	32.6152	6.10204e-14	2.28578e-11	2.47823e-13	1.45322e-11	3.64988	4.85447e-18	0	4.20011e-18	0	8.58647e-14	0.00211057	0.115493	1.42106e-20	1.25958	9.33836e-11	0.544318	0	0.025198	1.22059	0	0.000111863	0.00442152	7.27749e-17	0.000198892	7.28339e-14	4.65386e-20	1.30312e-06	1.74957e-263	0.00644926	55.8268	7.06312e-08	38.4608	0.0382046	3.88088e-168	1.86926e-26	14.7336	2.11021e-21	9.2063e-12	9.79827e-15	6.97366e-06	1.13239e-14	0.00169073	38.5867	0
0.168537	0.359786	0.150185	0.733027	8.39421e-08	34.5814	1.04072e-13	1.24798e-11	1.29169e-13	7.89649e-12	3.05136	2.28616e-18	0	1.97885e-18	0	4.42899e-14	0.00147353	0.0872667	6.38566e-21	1.01395	5.17717e-11	0.685597	0	0.0184646	1.50362	0	7.42858e-05	0.00312943	3.5146e-17	0.000294612	3.75083e-14	2.11138e-20	2.07967e-06	2.85902e-262	0.00459875	56.0566	4.23242e-08	35.4571	0.0282434	4.13331e-169	7.58092e-27	16.4457	9.33948e-22	4.9787e-12	4.94978e-15	4.44466e-06	2.22418e-14	0.00117557	37.6751	0
0.169339	0.280425	0.195683	0.580516	1.38883e-07	36.4694	1.93151e-13	6.77009e-12	6.68934e-14	4.26331e-12	2.53481	1.06978e-18	0	9.26345e-19	0	2.26989e-14	0.0010222	0.0655262	2.85108e-21	0.811144	2.85183e-11	0.858408	0	0.0134438	1.84064	0	4.90177e-05	0.00220078	1.68648e-17	0.000433603	1.91925e-14	9.51768e-21	3.2977e-06	4.6421e-261	0.00325822	56.2633	2.51993e-08	32.52	0.0207457	4.37396e-170	3.0548e-27	18.2391	4.10705e-22	2.6752e-12	2.48446e-15	2.81467e-06	4.34065e-14	0.000812172	36.5501	0
0.17014	0.21717	0.253331	0.456879	2.28311e-07	38.2604	3.65687e-13	3.64915e-12	3.44206e-14	2.28702e-12	2.09233	4.97399e-19	0	4.30867e-19	0	1.15588e-14	0.000704589	0.0488933	1.2648e-21	0.644858	1.56086e-11	1.06816	0	0.00972551	2.23895	0	3.21386e-05	0.00153783	8.04079e-18	0.000634079	9.75765e-15	4.26292e-21	5.19564e-06	7.48894e-260	0.00229367	56.4504	1.49073e-08	29.6705	0.0151408	4.59897e-171	1.22307e-27	20.0985	1.79451e-22	1.42825e-12	1.23905e-15	1.77103e-06	8.41683e-14	0.00055753	35.2324	0
0.170942	0.167106	0.325861	0.357333	3.72919e-07	39.938	6.92797e-13	1.95434e-12	1.7598e-14	1.219e-12	1.71611	2.29792e-19	0	1.99124e-19	0	5.84832e-15	0.000482561	0.0362533	5.57502e-22	0.509458	8.48816e-12	1.32084	0	0.00699058	2.70622	0	2.09375e-05	0.00106772	3.80915e-18	0.000921306	4.9291e-15	1.89711e-21	8.13347e-06	1.20043e-258	0.00160432	56.6199	8.76232e-09	26.9272	0.0109794	4.80459e-172	4.86555e-28	22.0056	7.79062e-23	7.57641e-13	6.13979e-16	1.10723e-06	1.62163e-13	0.000380286	33.7458	0
0.171743	0.127759	0.416472	0.277732	6.05218e-07	41.4892	1.30654e-12	1.03997e-12	8.93958e-15	6.45575e-13	1.39858	1.05484e-19	0	9.14349e-20	0	2.94008e-15	0.000328388	0.0267121	2.44163e-22	0.399968	4.58641e-12	1.62295	0	0.00499256	3.25027	0	1.35534e-05	0.000736584	1.79295e-18	0.00133007	2.474e-15	8.38863e-22	1.26509e-05	1.91188e-257	0.00111496	56.7728	5.11739e-09	24.3063	0.00791079	4.98725e-173	1.92318e-28	23.9394	3.36052e-23	3.9933e-13	3.02293e-16	6.87796e-07	3.1043e-13	0.000257734	32.1166	0
0.172545	0.0970515	0.52887	0.214513	9.7593e-07	42.904	2.44941e-12	5.4986e-13	4.51212e-15	3.39704e-13	1.13254	4.81127e-20	0	4.17168e-20	0	1.46857e-15	0.000222044	0.019558	1.06249e-22	0.312039	2.4623e-12	1.98147	0	0.00354277	3.87896	0	8.71754e-06	0.000504899	8.38535e-19	0.00190789	1.23379e-15	3.68552e-22	1.95514e-05	3.02548e-256	0.000769911	56.9096	2.96952e-09	21.8212	0.00566329	5.1437e-174	7.55299e-29	25.8762	1.4403e-23	2.09127e-13	1.47881e-16	4.24514e-07	5.90453e-13	0.000173561	30.3723	0
0.173347	0.0732525	0.667301	0.164646	1.56363e-06	44.1769	4.5632e-12	2.88864e-13	2.26284e-15	1.77609e-13	0.911258	2.18048e-20	0	1.89112e-20	0	7.28857e-16	0.000149179	0.0142297	4.59387e-23	0.241911	1.31347e-12	2.40375	0	0.00249788	4.59995	0	5.57138e-06	0.000343876	3.89659e-19	0.0027192	6.11353e-16	1.60886e-22	3.00222e-05	4.75705e-255	0.000528239	57.0303	1.71212e-09	19.4824	0.00402836	5.27107e-175	2.94731e-29	27.7907	6.13346e-24	1.08817e-13	7.18798e-17	2.60336e-07	1.11588e-12	0.000116132	28.5417	0
0.174148	0.0549353	0.836573	0.125579	2.4892e-06	45.3063	8.44705e-12	1.50781e-13	1.12755e-15	9.22655e-14	0.728535	9.81898e-21	0	8.51796e-21	0	3.59417e-16	9.95843e-05	0.0102877	1.97353e-23	0.186363	6.96158e-13	2.89739	0	0.00174988	5.42046	0	3.53796e-06	0.00023271	1.79912e-19	0.0038507	3.0099e-16	6.97828e-23	4.58054e-05	7.43175e-254	0.000360105	57.1352	9.80824e-10	17.2976	0.00284707	5.367e-176	1.14273e-29	29.6556	2.59519e-24	5.6259e-14	3.47145e-17	1.58631e-07	2.09535e-12	7.72094e-05	26.6535	0
0.17495	0.0409346	1.04207	0.0951789	3.93726e-06	46.295	1.55367e-11	7.82007e-14	5.58247e-16	4.76238e-14	0.578734	4.39339e-21	0	3.81208e-21	0	1.76102e-16	6.60526e-05	0.00739081	8.424e-24	0.142665	3.6661e-13	3.47005	0	0.00121803	6.34704	0	2.23236e-06	0.000156474	8.25364e-20	0.0054181	1.47239e-16	3.00738e-23	6.94384e-05	1.15359e-252	0.000243915	57.2251	5.58287e-10	15.2714	0.00199931	5.42968e-177	4.4022e-30	31.4429	1.09104e-24	2.89e-14	1.6658e-17	9.60398e-08	3.90937e-12	5.10041e-05	24.7361	0
0.175752	0.0303067	1.28972	0.0716841	6.18783e-06	47.1499	2.83939e-11	4.02981e-14	2.74617e-16	2.44241e-14	0.456799	1.95323e-21	0	1.69511e-21	0	8.57312e-17	4.35315e-05	0.00527606	3.57275e-24	0.108523	1.91828e-13	4.1293	0	0.000842391	7.38522	0	1.39957e-06	0.00010454	3.7622e-20	0.00757467	7.15649e-17	1.28777e-23	0.000104591	1.7792e-251	0.000164156	57.3017	3.15743e-10	13.4061	0.00139501	5.4579e-178	1.68502e-30	33.1245	4.55746e-25	1.47507e-14	7.9423e-18	5.7773e-08	7.24712e-12	3.34777e-05	22.8166	0
[truncated: 155 more rows]
[truncated: 6 more columns]

## Sheet: 1ng
time (s)	neuron1	neuron2	neuron3	neuron4	neuron5	neuron6	neuron7	neuron8	neuron9	neuron10	neuron11	neuron12	neuron13	neuron14	neuron15	neuron16	neuron17	neuron18	neuron19	neuron20	neuron21	neuron22	neuron23	neuron24	neuron25	neuron26	neuron27	neuron28	neuron29	neuron30	neuron31	neuron32	neuron33	neuron34	neuron35	neuron36	neuron37	neuron38	neuron39	neuron40	neuron41	neuron42	neuron43	neuron44	neuron45	neuron46	neuron47	neuron48	neuron49
[truncated: 500 more rows]
[truncated: 4 more columns]

[truncated: 1 more sheets: normalized means]
