# Supplementary material for: Stimulus duration encoding occurs early in the moth olfactory pathway
Source: Commun Biol. 2024 Oct 3;7:1252. doi: 10.1038/s42003-024-06921-z (PMC11449909; doi:10.1038/s42003-024-06921-z)
Supplement: Supplementary file 3 — Supplementary Data 1 [file 42003_2024_6921_MOESM3_ESM.zip › Fig 3/C/2000ms.xlsx]

## Sheet: 10pg
time (s)	neuron1	neuron2	neuron3	neuron4	neuron5	neuron6	neuron7	neuron8	neuron9	neuron10	neuron11	neuron12	neuron13	neuron14	neuron15	neuron16	neuron17	neuron18	neuron19	neuron20	neuron21	neuron22	neuron23	neuron24	neuron25	neuron26	neuron27	neuron28	neuron29	neuron30	neuron31	neuron32	neuron33	neuron34	neuron35	neuron36	neuron37	neuron38	neuron39	neuron40	neuron41	neuron42	neuron43	neuron44	neuron45	neuron46	neuron47	neuron48	neuron49
-0.1	1.11162e-54	6.32321e-29	1.26013e-47	3.66635e-82	9.52141e-146	2.73378e-56	2.87901e-28	5.89479e-34	1.20181e-36	3.73107e-31	59.1847	4.74352e-41	2.36513e-41	8.25583	2.13124e-34	3.67676e-87	7.58701e-34	1.10886e-26	2.56003e-39	1.7983e-30	8.75821e-22	2.72387e-11	0	0	1.48348e-39	3.66635e-82	2.04868e-129	4.40479e-42	0.000946366	4.42227e-46	3.21653e-28	3.33399e-38	2.01098e-58	0	1.46357e-43	6.5291e-40	1.42744e-56	2.36322e-107	2.55752e-39	0	0	5.61761e-29	2.71858e-41	8.70345	8.07118e-55	7.66295e-35	3.05816e-148	7.19427e-41	8.63288e-34
-0.0941884	1.02254e-50	4.84069e-26	6.29691e-44	2.66986e-77	2.90977e-139	2.87435e-52	2.04432e-25	7.83218e-31	2.10982e-33	3.66421e-28	41.1064	1.28769e-37	6.60989e-38	2.48552	2.96547e-31	5.62886e-87	9.96168e-31	1.34375e-29	5.87339e-36	1.63866e-27	2.80088e-19	2.96937e-13	0	0	3.48289e-36	2.66986e-77	2.63368e-123	1.31986e-38	0.0116822	1.92214e-42	8.69711e-31	6.84912e-35	2.51735e-54	0	5.04187e-40	1.58716e-36	1.53614e-52	8.60783e-102	5.8657e-36	0	0	4.32433e-26	7.55324e-38	2.66636	7.51123e-51	1.11694e-31	1.06205e-141	1.9193e-37	1.12779e-30
-0.0883768	6.71002e-47	2.64455e-23	2.24469e-40	1.38695e-72	6.34358e-133	2.15593e-48	1.03602e-22	7.42462e-28	2.64227e-30	2.56744e-25	22.8835	2.49371e-34	1.31784e-34	0.533815	2.94362e-28	5.6718e-82	9.33122e-28	8.0477e-31	9.61387e-33	1.06554e-24	6.38986e-17	2.30919e-15	0	0	5.83363e-33	1.38695e-72	2.41529e-117	2.82129e-35	0.102874	5.95998e-39	5.24756e-28	1.00384e-31	2.24806e-50	0	1.23905e-36	2.75245e-33	1.17929e-48	2.23667e-96	9.59704e-33	0	0	2.37535e-23	1.49707e-34	0.582727	4.98657e-47	1.16139e-28	2.63116e-135	3.65283e-34	1.05133e-27
-0.0825651	3.14112e-43	1.03114e-20	5.70822e-37	5.13983e-68	9.86568e-127	1.15358e-44	3.74765e-20	5.02186e-25	2.36067e-27	1.28356e-22	13.3414	3.44515e-31	1.87439e-31	0.0817865	2.0845e-25	4.077e-77	6.23591e-25	7.50984e-28	1.12277e-29	4.9448e-22	1.03993e-14	1.28446e-17	0	0	6.97087e-30	5.13983e-68	1.58013e-111	4.30214e-32	0.646261	1.31833e-35	3.60996e-25	1.04973e-28	1.43221e-46	0	2.1722e-33	3.40527e-30	6.45846e-45	4.14597e-91	1.12014e-29	0	0	9.3116e-21	2.11675e-31	0.0908506	2.36162e-43	8.61477e-26	4.65015e-129	4.95968e-31	6.99395e-25
-0.0767535	1.04897e-39	2.86995e-18	1.03553e-33	1.3588e-63	1.09455e-120	4.40326e-41	9.67832e-18	2.42372e-22	1.50461e-24	4.57888e-20	15.8228	3.3955e-28	1.90195e-28	0.00893901	1.05309e-22	2.09063e-72	2.97326e-22	5.07249e-25	9.35587e-27	1.63789e-19	1.20736e-12	8.87231e-18	0	0	5.94291e-27	1.3588e-63	7.37449e-106	4.67992e-29	2.89629	2.08031e-32	1.77176e-22	7.83219e-26	6.50944e-43	0	2.71663e-30	3.00558e-27	2.52321e-41	5.48236e-86	9.32663e-27	0	0	2.60534e-18	2.13507e-28	0.0101043	7.97877e-40	4.55856e-23	5.86278e-123	4.80422e-28	3.32064e-22
-0.0709419	2.49895e-36	5.703e-16	1.34012e-30	2.56258e-59	8.6629e-115	1.199e-37	1.78482e-15	8.34774e-20	6.84148e-22	1.16566e-17	27.1495	2.38747e-25	1.37685e-25	0.000696971	3.79558e-20	7.64773e-68	1.01149e-19	2.44416e-22	5.56302e-24	3.87308e-17	9.99965e-11	1.63631e-15	0	0	3.61487e-24	2.56258e-59	2.45521e-100	3.6317e-26	9.26104	2.34183e-29	6.20421e-20	4.16982e-23	2.11071e-39	0	2.42371e-27	1.89259e-24	7.03227e-38	5.17162e-81	5.5398e-24	0	0	5.20388e-16	1.5363e-25	0.000801687	1.923e-36	1.72079e-20	5.27299e-117	3.32009e-25	1.12538e-19
-0.0651303	4.24687e-33	8.09323e-14	1.2372e-27	3.44761e-55	4.89111e-109	2.32907e-34	2.35112e-13	2.05201e-17	2.21935e-19	2.11797e-15	38.0056	1.19764e-22	7.11114e-23	3.87665e-05	9.76033e-18	1.99574e-63	2.45538e-17	8.40147e-20	2.36053e-21	6.53979e-15	5.90813e-09	2.16807e-13	0	0	1.5689e-21	3.44761e-55	5.83128e-95	2.01048e-23	21.1408	1.88067e-26	1.55014e-17	1.58423e-20	4.88282e-36	0	1.54259e-24	8.50273e-22	1.39815e-34	3.48019e-76	2.34737e-21	0	0	7.42194e-14	7.88603e-23	4.53752e-05	3.30627e-33	4.6339e-18	3.3832e-111	1.63701e-22	2.7229e-17
-0.0593186	5.14871e-30	8.20502e-12	8.14803e-25	3.30884e-51	1.97001e-103	3.22748e-31	2.21321e-11	3.6007e-15	5.13649e-17	2.74717e-13	38.5452	4.28625e-20	2.62044e-20	1.53821e-06	1.79081e-15	3.7153e-59	4.2536e-15	2.06016e-17	7.14873e-19	7.88761e-13	2.49019e-07	2.05284e-11	0	0	4.85889e-19	3.30884e-51	9.87997e-90	7.93971e-21	34.5518	1.07747e-23	2.76378e-15	4.29573e-18	8.05902e-33	0	7.0039e-22	2.72554e-19	1.98304e-31	1.67069e-71	7.09555e-19	0	0	7.56101e-12	2.88776e-20	1.8321e-06	4.05524e-30	8.90188e-16	1.54852e-105	5.75904e-20	4.70457e-15
-0.053507	4.45292e-27	5.94535e-10	3.82811e-22	2.26543e-47	5.66039e-98	3.19052e-28	1.48963e-09	4.51124e-13	8.48204e-15	2.54443e-11	27.9337	1.09452e-17	6.89003e-18	4.35442e-08	2.34462e-13	4.93402e-55	5.25948e-13	3.60385e-15	1.54539e-16	6.79804e-11	7.48743e-06	1.3898e-09	0	0	1.07392e-16	2.26543e-47	1.19417e-84	2.2368e-18	40.9832	4.40397e-21	3.51675e-13	8.31469e-16	9.49033e-30	0	2.26858e-19	6.23414e-17	2.00643e-28	5.72145e-67	1.53006e-16	0	0	5.50439e-10	7.54378e-18	5.27714e-08	3.54822e-27	1.21993e-13	5.05617e-100	1.44572e-17	5.80626e-13
-0.0476954	2.74731e-24	3.08094e-08	1.28302e-19	1.10648e-43	1.16023e-92	2.24996e-25	7.17388e-08	4.03688e-11	9.99463e-13	1.68347e-09	14.4438	1.99431e-15	1.29278e-15	1.16556e-09	2.19078e-11	4.6744e-51	4.6428e-11	4.49734e-13	2.38523e-14	4.18916e-09	0.000160602	6.73271e-08	0	0	1.69421e-14	1.10648e-43	1.02965e-79	4.4954e-16	37.4599	1.28423e-18	3.19427e-11	1.14906e-13	7.97426e-27	0	5.242e-17	1.0176e-14	1.44823e-25	1.39776e-62	2.3537e-14	0	0	2.86532e-08	1.40587e-15	1.08434e-09	2.21474e-24	1.19262e-11	1.17773e-94	2.58999e-15	5.12075e-11
-0.0418838	1.20917e-21	1.14276e-06	3.06759e-17	3.85526e-40	1.6965e-87	1.1319e-22	2.47446e-06	2.58126e-09	8.40479e-11	7.96113e-08	5.32793	2.59322e-13	1.73118e-13	1.56103e-08	1.46124e-09	3.15914e-47	2.92694e-09	4.00383e-11	2.62921e-12	1.84716e-07	0.00245745	2.3362e-06	0	0	1.90817e-12	3.85524e-40	6.33336e-75	6.44504e-14	32.1907	2.67192e-16	2.07169e-09	1.13413e-11	4.78123e-24	0	8.64126e-15	1.18556e-12	7.45705e-23	2.43601e-58	2.58295e-12	0	0	1.06743e-06	1.86913e-13	1.58945e-11	9.86172e-22	8.31745e-10	1.95697e-89	3.31182e-13	3.2289e-09
-0.0360721	3.79653e-19	3.0372e-05	5.23215e-15	9.58257e-37	1.76964e-82	4.06215e-20	6.12114e-05	1.1801e-07	5.04518e-09	2.69304e-06	1.40202	2.40681e-11	1.65487e-11	6.06918e-07	6.95961e-08	1.52311e-43	1.31843e-07	2.54295e-09	2.07052e-10	5.83406e-06	0.0268248	5.81453e-05	0	0	1.53482e-10	9.58247e-37	2.77904e-70	6.59176e-12	34.0498	3.96661e-14	9.59816e-08	7.99813e-10	2.04583e-21	0	1.01627e-12	9.86098e-11	2.73916e-20	3.02859e-54	2.02211e-10	0	0	2.84912e-05	1.77291e-11	1.66559e-13	3.13257e-19	4.13804e-08	2.31975e-84	3.02334e-11	1.45665e-07
-0.0302605	8.50359e-17	0.000579294	6.3662e-13	1.69914e-33	1.31684e-77	1.03997e-17	0.00108792	3.86079e-06	2.16253e-07	6.52387e-05	0.263265	1.59482e-09	1.12957e-09	1.68835e-05	2.3681e-06	5.23855e-40	4.24632e-06	1.1523e-07	1.16549e-08	0.000132172	0.208884	0.00103999	0	0	8.82016e-09	1.69911e-33	8.69905e-66	4.80945e-10	39.9794	4.20226e-12	3.17866e-06	4.03243e-08	6.24791e-19	0	8.52733e-11	5.85745e-09	7.17774e-18	2.68609e-50	1.12935e-08	0	0	0.000545752	1.19981e-09	5.25469e-14	7.09852e-17	1.46865e-06	1.96162e-79	1.97108e-09	4.70568e-06
-0.0244489	1.35874e-14	0.00794568	5.52582e-11	2.14928e-30	6.99031e-73	1.89935e-15	0.0139269	9.04944e-05	6.62225e-06	0.00113363	0.0365383	7.54772e-08	5.50775e-08	0.000336175	5.76088e-05	1.28533e-36	9.78871e-05	3.72561e-06	4.69236e-07	0.00215209	1.16035	0.0134031	0	0	3.62354e-07	2.14922e-30	1.94253e-61	2.50328e-08	39.3813	3.17754e-10	7.53199e-05	1.45459e-06	1.36208e-16	0	5.10545e-09	2.48597e-07	1.34178e-15	1.69948e-46	4.49994e-07	0	0	0.0075193	5.79384e-08	5.33501e-12	1.14751e-14	3.71842e-05	1.18333e-74	9.18157e-08	0.000108986
-0.0186373	1.54877e-12	0.0786004	3.42162e-09	1.93945e-27	2.64715e-68	2.47461e-13	0.128859	0.00152223	0.000144994	0.0141637	0.0192267	2.55271e-06	1.91957e-06	0.00479991	0.00100307	2.24977e-33	0.0016175	8.59652e-05	1.35237e-05	0.0252528	4.59826	0.124928	0	0	1.06512e-05	1.93937e-27	3.09442e-57	9.29502e-07	28.7882	1.71539e-08	0.00127881	3.75829e-05	2.12017e-14	0	2.18142e-07	7.54356e-06	1.7894e-13	7.67062e-43	1.2793e-05	0	0	0.0747568	1.99677e-06	3.9585e-10	1.32333e-12	0.000671619	5.09231e-70	3.05787e-06	0.00181254
-0.0128257	1.25938e-10	0.563056	1.51141e-07	1.24849e-24	7.15116e-64	2.29998e-11	0.865985	0.0184199	0.00227261	0.127682	0.140531	6.17501e-05	4.78605e-05	0.0492848	0.0125215	2.80923e-30	0.0192008	0.00141612	0.000279328	0.214355	12.9991	0.846609	0	0	0.000224278	1.2484e-24	3.51648e-53	2.46222e-05	15.1406	6.61424e-07	0.0155909	0.000696581	2.35699e-12	0	6.65345e-06	0.000163821	1.70245e-11	2.4698e-39	0.000259541	0	0	0.53877	4.91292e-05	2.09624e-08	1.08871e-10	0.00865409	1.56329e-65	7.28823e-05	0.0216921
-0.00701403	7.30547e-09	2.93809	4.76269e-06	5.73346e-22	1.37814e-59	1.52496e-09	4.25705	0.160891	0.0255466	0.834737	0.900102	0.00106971	0.000854734	0.365567	0.112343	2.50245e-27	0.164269	0.016666	0.00414096	1.32331	26.2151	4.20282	0	0	0.0033887	5.7328e-22	2.85072e-49	0.000465332	5.69057	1.8227e-05	0.136938	0.00928141	1.87208e-10	0	0.00014493	0.00254961	1.15558e-09	5.67296e-36	0.00375886	0	0	2.83334	0.000863474	7.92481e-07	6.38998e-09	0.0795586	3.42361e-61	0.00124486	0.187361
-0.0012024	3.0232e-07	11.2645	0.000107064	1.87835e-19	1.89464e-55	7.21292e-08	15.4663	1.01952	0.206547	3.98778	4.22073	0.0132952	0.0109531	1.97277	0.727169	1.5903e-24	1.01778	0.140316	0.0441508	5.9872	37.7149	15.4484	0	0	0.0368282	1.878e-19	1.64861e-45	0.00627511	1.52632	0.000359327	0.870813	0.0891724	1.06288e-08	0	0.00225643	0.0284925	5.59653e-08	9.29556e-33	0.0388901	0	0	10.9771	0.0108514	2.13977e-05	2.67582e-07	0.521935	5.34865e-57	0.0152679	1.17272
0.00460922	8.92533e-06	32.1432	0.00171694	4.39012e-17	1.85813e-51	2.43378e-06	42.1661	4.72182	1.20641	14.0789	14.6393	0.118886	0.100974	7.83102	3.41506	7.21e-22	4.60009	0.847317	0.339506	20.0736	38.7137	42.6851	0	0	0.288883	4.38877e-17	6.80142e-42	0.0604003	0.292189	0.00507507	4.04011	0.620439	4.3163e-07	0	0.0251432	0.229275	1.93416e-06	1.08657e-29	0.287878	0	0	31.7686	0.0976754	0.000412946	7.99521e-06	2.44507	5.96103e-53	0.134851	5.35032
0.0104208	0.000187996	69.6017	0.0196428	7.32023e-15	1.3e-47	5.85824e-05	88.234	16.1625	5.12558	37.3514	38.233	0.768013	0.672148	23.25	11.7393	2.33212e-19	15.3354	3.688	1.89045	50.6834	28.4112	90.5292	0	0	1.64366	7.31656e-15	2.00169e-38	0.415282	0.0417889	0.0514694	13.836	3.14587	1.25478e-05	0	0.200982	1.33387	4.77129e-05	9.06067e-27	1.52938	0	0	70.068	0.631563	0.00570248	0.000170496	8.19471	4.73932e-49	0.861476	17.9466
0.0162325	0.00282554	117.716	0.160335	8.70853e-13	6.48826e-44	0.00100594	146.404	41.5722	16.0132	76.2997	77.1909	3.60656	3.24825	52.8828	29.9469	5.38201e-17	38.3483	11.6787	7.66776	98.6662	15.2945	151.569	0	0	6.83269	8.70137e-13	4.20255e-35	2.04313	0.0257856	0.376102	35.599	11.7311	0.000261412	0	1.157	5.64513	0.000840519	5.38989e-24	5.86889	0	0	121.132	2.94796	0.0564508	0.00259588	19.7567	2.68799e-45	4.00726	44.8501
0.0220441	0.0303125	162.046	0.933996	7.39216e-11	2.3101e-40	0.0123225	201.29	82.3134	37.4358	124.196	124.985	12.4257	11.4874	95.1533	57.9599	8.86233e-15	73.7786	27.3788	22.8645	153.212	7.91552	207.783	0	0	20.9746	7.3822e-11	6.29426e-32	7.22193	0.179765	1.99067	70.5985	32.6123	0.00390852	0	4.82853	17.5508	0.0105826	2.28728e-21	16.4831	0	0	170.426	10.0153	0.401733	0.0282412	34.7921	1.08757e-41	13.7173	85.3035
0.0278557	0.232287	191.648	3.88609	4.47776e-09	5.86744e-37	0.107684	241.571	129.716	67.3718	168.483	169.995	31.8482	30.0832	140.762	88.1799	1.04138e-12	113.31	49.0325	50.8714	198.844	9.97011	244.154	0	0	48.3062	4.46788e-09	6.72504e-29	18.5088	1.05986	7.6935	111.706	68.9556	0.042021	0	14.7696	40.7608	0.0953725	6.92436e-19	34.7597	0	0	204.4	25.0976	2.06412	0.219867	46.5576	3.13908e-38	35.1539	127.866
0.0336673	1.27358	206.959	11.5776	1.936e-07	1.06313e-33	0.671374	265.966	169.782	97.5835	200.503	204.13	62.0279	59.3952	178.281	111.257	8.7337e-11	145.974	70.7057	86.4908	228.276	22.6829	259.065	0	0	85.4695	1.92901e-07	5.1258e-26	35.071	4.53467	21.9774	147.06	114.178	0.325724	0	33.7039	72.8232	0.616893	1.49542e-16	57.5423	0	0	219.835	47.3766	7.70606	1.22841	51.4026	6.46347e-35	69.339	159.557
0.039479	5.01445	214.976	24.8858	5.97667e-06	1.37416e-30	2.98703	278.195	193.933	120.964	219.166	225.874	94.9128	90.9226	200.507	124.687	5.22906e-09	167.08	88.5429	116.581	244.675	45.5775	260.194	0	0	120.315	5.94133e-06	2.78705e-23	50.9995	14.1823	47.2535	168.632	154.237	1.82746	0	58.9364	105.145	2.87759	2.30398e-14	79.4943	0	0	222.141	69.5477	21.0963	4.95107	51.8651	9.49393e-32	109.765	178.053
0.0452906	14.2953	220.119	39.4768	0.000131817	1.2671e-27	9.49175	280.937	203.319	136.767	226.342	237.002	120.431	112.904	205.906	132.55	2.23587e-07	179.039	104.292	131.007	253.396	75.561	254.173	0	0	141.546	0.000130542	1.08105e-20	60.2608	32.8549	78.4833	176.56	179.189	7.46562	0	81.8882	131.396	9.76163	2.53241e-12	96.7512	0	0	218.164	83.0487	42.9067	14.5303	48.8118	9.94818e-29	147.244	188.867
0.0511022	30.04	220.954	49.1929	0.00207898	8.33484e-25	21.6068	275.213	203.567	146.813	223.096	239.466	137.206	122.062	197.256	139.172	6.83136e-06	185.506	120.976	129.869	256.603	109.056	243.427	0	0	147.974	0.00204614	2.99133e-18	61.4692	57.5477	104.218	176.587	189.688	22.4278	0	94.2583	151.583	24.4325	1.98585e-10	105.764	0	0	211.993	85.3078	66.1069	31.538	39.2196	7.43633e-26	176.762	193.799
0.0569138	48.2523	213.803	55.1164	0.0234836	3.91113e-22	35.6046	262.504	197.901	151.448	210.817	235.11	151.849	125.477	180.883	145.445	0.000149269	187.531	138.07	119.72	254.873	142.52	229.61	0	0	146.173	0.022879	5.90474e-16	56.8074	78.7985	115.067	174.062	191.413	50.393	0	93.9048	166.233	46.2282	1.11108e-08	103.233	0	0	204.48	80.0577	79.7184	51.8247	24.4565	3.96543e-23	197.657	189.743
0.0627255	63.1105	197.848	64.9569	0.190461	1.30925e-19	43.9563	245.42	186.337	150.923	192.983	226.312	166.181	130.073	164.538	148.433	0.00233549	184.569	152.25	108.573	249.225	169.135	215.107	0	0	142.895	0.182498	8.31483e-14	50.9652	89.1127	109.283	169.993	186.857	87.1762	0	85.8414	173.008	68.7592	4.43599e-07	90.6052	0	0	194.144	74.0649	79.7056	66.4673	11.2404	1.50848e-20	211.085	176.695
0.0685371	72.7851	177.278	82.0554	1.11368	3.12654e-17	44.7257	227.036	169.417	146.194	174.498	215.755	171.623	135.531	152.826	143.961	0.0262144	177.329	160.56	104.166	240.6	180.694	201.636	0	0	142.127	1.03849	8.35263e-12	48.2956	90.2	91.4278	162.27	174.622	121.529	0	78.9719	169.9	85.2428	1.26409e-05	75.0997	0	0	179.402	75.6648	71.7278	69.0618	3.72867	4.09361e-18	218.861	159.642
0.0743487	78.0714	159.732	101.854	4.72621	5.32623e-15	44.19	210.611	149.319	137.773	159.849	205.816	159.84	138.708	144.926	132.111	0.211669	168.831	162.324	109.684	229.604	174.673	189.589	0	0	145.329	4.21597	5.98564e-10	46.2041	88.7123	71.1327	149.338	154.567	144.86	0	79.2834	157.628	94.8291	0.000257207	63.3205	0	0	161.165	90.0832	62.0095	61.7433	0.885933	7.92483e-16	221.787	142.61
0.0801603	78.1782	151.387	118.251	14.7134	6.47283e-13	45.542	197.916	127.582	126.503	151.414	198.275	133.744	138.632	137.423	118.685	1.23459	162.63	159.791	119.118	217.334	155.163	178.086	0	0	150.855	12.2141	3.05995e-08	38.0509	88.2144	61.8792	132.501	130.581	156.148	0	85.8839	140.083	100.87	0.00373949	54.918	0	0	143.085	112.787	53.3784	53.3059	0.150372	1.09444e-13	219.385	125.223
0.0859719	73.1297	151.792	128.677	34.1726	5.61158e-11	44.0332	187.109	105.22	113.71	147.98	193.913	104.476	134.528	129.072	108.395	5.23386	159.826	156.083	121.764	205.192	127.821	165.386	0	0	155.05	25.2837	1.11593e-06	24.0285	88.3463	72.0305	115.74	108.755	157.883	0	94.5529	123.404	104.79	0.0388961	46.8941	0	0	128.47	132.149	50.6953	49.276	0.0182172	1.07822e-11	212.119	104.422
0.0917836	67.0101	154.448	134.225	60.7463	3.47051e-09	38.3237	175.442	84.7075	98.8659	145.372	191.824	80.4527	124.246	122.137	99.7948	16.2789	157.16	152.041	111.679	193.886	99.6269	151.223	0	0	155.916	37.6102	2.90319e-05	11.085	88.0272	94.7751	103.168	94.4158	152.806	0	102.014	112.014	105.046	0.29007	42.04	0	1.97626e-321	116.587	139.623	58.8583	45.2064	0.00160057	7.57781e-10	201.19	78.2568
0.0975952	63.8661	152.673	135.999	85.7112	1.53115e-07	35.5419	164.016	67.309	80.792	140.688	189.488	62.8975	108.308	118.155	90.8764	37.692	147.925	146.698	89.8772	183.651	80.9458	138.814	0	0	154.027	41.2261	0.000538804	3.67525	85.9467	113.277	95.2797	89.9392	142.284	0	106.65	105.206	100.675	1.55671	44.7374	0	8.69735e-312	103.561	135.568	74.3413	34.7756	0.000587137	3.79924e-08	185.422	50.3966
0.103407	63.0116	144.271	132.411	100.618	4.81904e-06	39.17	156.382	50.7155	63.1082	135.34	184.544	51.6415	92.9121	114.461	84.6108	66.4766	126.422	139.673	61.4682	175.052	77.9677	131.858	0	0	149.431	36.7176	0.00713352	0.87138	79.3466	116.136	88.0638	92.387	124.238	0	108.223	99.46	91.9643	6.04895	52.3765	0	2.77535e-302	87.1824	126.297	87.0802	20.2329	0.00656895	1.35883e-06	162.035	30.5413
0.109218	61.2133	132.318	121.862	103.764	0.000108198	41.5533	152.699	35.1141	53.1004	131.996	176.434	47.6969	85.0646	107.922	83.9056	92.5684	94.1363	131.702	34.1248	168.253	84.2355	129.753	0	0	140.736	33.8684	0.0673743	0.149444	65.7201	103.019	78.1635	91.7927	96.2217	0	106.911	94.1089	78.2632	17.1831	60.5259	0	6.31779e-293	70.3691	116.766	89.3858	8.55693	0.0627463	3.46699e-05	131.728	28.0307
0.11503	55.1803	121.994	105.989	99.3576	0.001733	34.6607	147.724	26.9251	52.3295	129.972	166.002	47.6132	86.3858	100.209	86.8106	107.129	62.2329	123.701	14.7316	162.172	88.8447	128.789	0	0	128.311	37.8138	0.453944	0.0405017	47.8962	79.351	67.4917	77.8463	62.1287	0	101.614	91.6406	59.4526	36.1829	70.7702	0	1.02596e-283	61.9459	107.767	79.7568	2.59674	0.428065	0.00063104	99.0772	43.912
0.120842	42.6653	115.185	87.6172	92.4338	0.0198012	21.1342	135.444	30.5779	55.4578	126.227	154.783	46.4211	94.2144	94.8536	90.4285	109.365	44.707	114.893	4.97067	155.676	90.0172	126.471	0	0	114.809	41.3591	2.18186	0.186326	35.6543	53.5414	58.4955	52.5814	31.7958	0	90.5205	91.205	40.6646	57.4583	84.8405	0	1.18854e-274	71.1651	98.8385	63.8039	0.563165	2.08628	0.00819366	67.7237	66.7249
0.126653	26.4275	108.799	67.1869	85.2947	0.1614	9.24525	116.928	40.644	60.0563	119.987	145.008	49.216	105.244	90.1115	93.5216	103.711	46.3709	103.019	2.32472	148.677	91.5219	122.243	0	0	100.897	35.6957	7.48119	1.08379	38.0083	36.2626	48.1825	30.095	12.4433	0	75.3743	87.7784	30.9675	69.9537	96.7573	0	9.82227e-266	96.5726	89.0786	53.6538	0.087177	7.28159	0.0758955	39.9485	78.1107
0.132465	13.9178	99.1708	44.7442	77.7737	0.938494	2.88889	102.373	47.5711	67.4892	113.759	138.759	67.5121	116.031	81.541	92.4617	95.4286	59.54	87.9481	5.03544	141.173	90.927	116.241	0	0	84.782	22.5535	18.2997	4.60385	53.1023	33.4531	33.5738	22.1676	3.63524	0	63.0368	80.8774	33.5567	65.8935	96.6031	0	5.79067e-257	123.713	75.6717	59.4362	0.00962851	18.3168	0.501501	19.1989	69.8962
0.138277	11.0857	86.093	24.0201	69.9673	3.89294	0.644154	100.133	49.176	73.8759	110.288	136.597	99.8298	122.604	71.8499	80.871	89.463	73.4203	71.7281	14.326	132.878	83.317	107.855	0	1.28457e-320	68.2548	10.4769	31.939	14.292	68.0637	39.0363	18.793	28.4974	0.780323	0	58.428	76.6378	39.9484	47.8819	80.5936	0	2.43536e-248	137.002	56.4175	78.4509	0.00075868	33.7545	2.36398	8.24986	53.9627
0.144088	19.2039	71.1807	9.95304	62.8107	11.5197	0.102469	104.813	49.4168	71.1309	110.474	138.029	126.201	121.866	69.6047	57.9092	86.7322	82.004	55.9897	31.2418	124.261	72.4543	96.3961	0	5.63996e-311	57.5078	4.81346	39.8259	32.8451	69.7794	40.0659	11.0438	38.3737	0.121809	0	58.8248	78.1575	38.5054	26.4833	57.1876	0	7.30657e-240	131.139	34.3484	96.2448	4.27806e-05	47.3373	7.9494	7.76323	48.4916
0.1499	34.7472	56.4766	3.78684	54.6787	24.3176	0.0116285	102.485	48.2806	58.2203	112.7	142.803	128.699	114.512	76.562	32.2064	81.2384	81.805	44.248	51.5636	116.212	66.6182	85.7026	0	1.7489e-301	54.4993	6.44709	35.8164	56.9876	55.7305	30.7627	13.9017	40.6118	0.0137362	0	58.9492	81.3678	27.7444	10.9552	41.2062	0	1.5638e-231	110.876	16.3587	98.4333	5.99679e-06	54.2466	19.0696	19.246	57.5194
0.155711	50.3885	47.1277	4.16782	41.9377	36.6199	0.00094139	86.0295	43.8025	44.7792	112.331	149.509	110.387	105.081	84.7263	13.4862	67.1789	70.3668	40.9256	65.9833	109.299	67.9912	82.6684	0	3.86873e-292	54.4823	15.3482	24.7989	76.9387	35.1865	17.0098	25.4345	35.5782	0.0011371	0	55.4721	82.2984	16.8406	3.33581	38.9314	0	2.38763e-223	83.9487	6.9268	81.002	9.74598e-05	55.0561	32.6336	45.1814	68.9197
0.161523	60.4216	48.6973	10.8197	25.6248	39.3398	5.43669e-05	61.9047	40.5408	40.3641	104.056	154.032	88.8553	97.3766	87.5259	4.17555	48.9657	51.6581	42.8681	66.8882	105.151	73.7799	86.6969	0	6.10508e-283	54.1258	29.4314	18.2473	84.588	20.9833	6.72199	38.143	35.6626	0.000511594	0	45.7104	82.1157	14.9202	0.738849	41.7422	0	2.60058e-215	57.831	6.40105	52.6274	0.0015791	50.2311	39.8389	82.6729	68.8418
0.167335	65.3773	59.8687	23.3934	11.7283	30.1484	2.23983e-06	44.0546	44.1487	42.3757	86.0002	152.636	78.7094	90.9584	86.0957	0.961314	39.2254	36.9426	40.123	54.7671	106.749	79.78	88.7033	0	6.87275e-274	53.1942	42.0752	22.6401	80.0226	20.1569	1.8957	43.7694	51.1222	0.00618342	0	30.3004	83.847	23.4894	0.118106	37.732	5.13828e-320	2.02064e-207	40.727	13.9932	27.8779	0.0182612	38.4622	34.6949	119.919	54.1211
0.173146	69.7886	74.4714	36.9544	3.90672	16.4821	6.58287e-08	41.3857	51.8604	39.9196	61.3174	145.414	81.0592	82.369	82.9943	0.30036	45.8042	34.4794	28.7871	39.036	114.777	78.8849	84.0443	0	5.51934e-265	50.4442	47.5814	33.6604	67.2924	29.9017	0.381409	42.6129	77.5634	0.0614176	0	15.1772	87.7504	35.4312	0.0135595	26.2594	2.18972e-310	1.12002e-199	37.1767	27.2363	16.8606	0.150648	22.8263	21.5547	143.202	32.7189
0.178958	78.8497	88.2769	43.9312	0.935741	6.42804	1.38017e-09	50.5405	57.3697	28.7594	37.8034	135.227	83.0655	69.4364	76.2116	0.880684	63.4977	39.9181	15.199	31.4474	124.483	65.3848	77.2285	0	3.162e-256	47.5637	48.1534	39.9931	49.0895	39.7509	0.054744	42.1689	98.6041	0.439566	0	5.5583	89.8246	39.7949	0.0011149	16.8809	6.65025e-301	4.42875e-192	40.9358	38.9023	20.6553	0.88658	10.011	9.55289	146.289	15.0401
0.18477	94.8513	97.8234	43.7115	0.160389	1.78839	2.06426e-11	62.8449	59.012	15.45	25.1576	125.224	71.3032	55.6256	62.6223	3.64328	79.7668	41.7889	6.76575	35.044	128.547	42.7858	72.8413	0	1.29227e-247	50.7997	47.9616	34.5261	29.1566	40.9486	0.00561056	43.8517	99.8754	2.27362	0	1.4697	83.4515	32.054	6.76517e-05	17.6923	1.4408e-291	1.24926e-184	39.716	41.6141	32.2195	3.7221	3.17561	3.02026	132.997	6.01511
0.190581	112.647	98.3526	43.7386	0.0196355	0.354946	2.2025e-13	74.8253	57.8674	7.95041	28.9596	117.51	47.6498	47.7475	45.3424	10.9704	85.9445	36.724	6.1101	40.5538	124.116	21.3293	70.5398	0	3.76756e-239	61.0045	44.219	21.7094	13.294	36.4041	0.000526903	40.4422	80.1047	8.53451	0	0.310237	65.6929	18.4828	5.44755e-05	27.9308	2.22684e-282	2.51386e-177	29.0254	37.7191	39.7823	11.1475	0.722369	0.681197	114.582	5.85794
0.196393	122.818	87.989	47.7885	0.00171568	0.0502551	1.67642e-15	86.2009	55.3477	9.67807	45.7875	112.211	26.6541	46.1374	34.3566	23.5749	80.5062	32.9597	13.3195	37.1572	115.239	7.92194	68.5597	0	7.83585e-231	69.2499	33.1123	11.8067	4.48491	36.5726	0.0018852	28.8529	50.3876	23.3594	6.15749e-314	0.286949	43.3981	7.9739	0.000900711	38.2791	2.45521e-273	3.60866e-170	15.319	37.1635	35.4878	23.8167	0.11745	0.109602	102.121	15.8205
0.202204	120.155	71.2596	52.6923	0.000106967	0.00507592	9.10265e-18	93.3814	52.928	20.9998	64.1445	107.34	20.7852	42.8571	37.3576	36.1418	65.1815	36.5059	26.298	24.8235	107.235	2.15953	67.142	0	1.1626e-222	66.2695	18.5685	12.2815	1.09826	45.2926	0.0210969	15.6238	24.4237	46.8454	2.11937e-304	1.34588	29.4052	4.30076	0.0111871	38.666	1.93111e-264	3.69547e-163	5.78328	43.6445	22.6164	36.2997	0.0136326	0.0125863	95.559	38.983
0.208016	106.691	57.2647	58.4888	4.96894e-06	0.000365735	3.52591e-20	92.6792	48.3184	39.1182	72.1894	100.295	32.9777	34.4659	51.3481	39.5395	43.8107	41.1157	37.7413	11.8815	101.249	0.427682	68.2997	0	1.23052e-214	52.2289	7.54859	26.7065	0.193435	57.171	0.170336	8.70327	9.01627	69.1245	5.20387e-295	5.15111	31.6434	8.02983	0.0991296	28.922	1.08353e-255	2.69966e-156	1.55866	51.0821	10.2839	39.4678	0.00112911	0.00116908	84.3062	73.0653
0.213828	88.5546	52.3292	68.57	6.61011e-06	1.8799e-05	1.21186e-22	85.4813	37.4416	56.686	67.2622	91.0277	55.9389	29.5021	66.2014	30.972	23.2128	37.1163	38.6886	4.06032	95.2917	0.0611167	72.8253	0	9.29107e-207	37.1806	2.20034	54.1586	0.0247309	67.9901	0.981132	11.37	2.99428	75.2732	9.11515e-286	14.1005	47.49	20.2252	0.626626	19.1492	4.33705e-247	1.40691e-149	0.302838	54.3809	3.33597	30.6126	6.67199e-05	0.00222347	63.8254	105.084
0.219639	69.9229	54.1056	77.7727	0.000140749	6.89322e-07	9.29651e-21	76.0725	22.384	65.4077	57.6767	84.2779	73.7519	38.2887	75.1391	18.0246	9.30076	24.8325	28.2946	0.990007	87.9815	0.00627441	79.3919	0	5.00449e-199	32.3923	0.458274	85.0314	0.00694839	77.2667	4.03149	22.5586	3.1162	60.6516	1.13899e-276	27.5364	68.5593	40.4841	2.82573	18.9202	1.23841e-238	5.23048e-143	0.0749197	53.5099	0.771973	16.9384	2.8126e-06	0.0240158	44.3517	119.528
0.225451	50.4598	57.4866	74.0633	0.00218866	1.80312e-08	2.59506e-18	66.542	10.0102	61.2315	52.9273	85.0773	72.2388	58.7487	78.9623	10.7462	2.74455	13.2703	14.762	0.172206	80.0219	0.000461535	85.9956	0	1.92296e-191	39.6673	0.0681231	103.856	0.0476005	80.8636	11.8174	36.5418	8.70228	36.7953	1.01529e-267	38.3616	89.1028	63.6772	9.09011	28.4736	2.52261e-230	1.38718e-136	0.258209	47.245	0.127438	6.68597	8.45829e-08	0.190154	37.4184	112.202
0.231263	30.7719	62.401	54.6472	0.0242991	3.3647e-10	5.16776e-16	54.7188	4.25986	46.0595	53.476	90.7348	52.5196	74.9809	81.8516	14.9535	0.587584	9.99942	5.49417	0.0213687	72.7615	2.58551e-05	89.8869	0	5.27108e-184	50.9599	0.00722524	102.4	0.338264	73.3137	24.7112	45.3687	20.2007	19.5595	6.45622e-259	38.1244	107.432	82.1742	20.8605	38.6223	3.66568e-222	2.62447e-130	1.36301	34.2407	0.0150077	1.88266	1.81458e-09	1.07417	40.4014	90.6929
0.237074	15.935	69.1003	30.2529	0.19278	4.47903e-12	7.34132e-14	38.5038	5.56938	26.983	54.3965	93.567	29.4618	71.9006	85.6255	31.9247	0.0905345	17.1525	1.45874	0.0018917	66.5904	4.05911e-05	88.0163	0	1.03073e-176	59.4806	0.000549363	88.1189	1.71986	58.6387	36.8625	47.4345	33.8788	16.6379	2.92876e-250	27.0288	122.036	89.9259	34.1507	39.6134	3.79993e-214	3.54216e-124	5.21172	18.9037	0.00126174	0.378223	2.77709e-11	4.32873	40.6408	64.0852
0.242886	11.1591	72.6629	12.3911	1.09503	4.25343e-14	7.43983e-12	21.2848	15.0849	11.9064	53.7415	91.8422	16.969	50.8483	88.0646	56.1777	0.00999703	32.0469	0.276293	0.000123248	61.4352	0.000711737	78.3471	0	1.43783e-169	66.232	9.33107e-05	76.4696	6.23812	48.212	39.2278	48.9969	41.4926	25.6742	9.4778e-242	13.67	130.799	83.3439	39.8839	32.6802	2.81005e-206	3.41045e-118	14.219	7.73726	0.000100412	0.0549737	3.03194e-13	12.4441	32.1517	39.4567
0.248697	18.0478	68.9225	3.74845	4.47101	2.88145e-16	5.37859e-10	8.77995	34.097	3.86224	50.1132	89.3354	19.0407	26.394	85.7528	73.7252	0.000794699	48.2436	0.0373319	9.27517e-05	55.803	0.0091096	60.6976	0	1.43083e-162	74.238	0.00108624	74.7667	16.1411	45.7123	29.782	54.1773	39.7191	36.9417	2.188e-233	4.93204	130.721	63.3598	33.2366	29.8979	1.48241e-198	2.34246e-112	27.6741	2.87917	0.000473691	0.0154159	2.51499e-15	25.5203	22.0765	24.2648
0.254509	33.9246	61.8432	1.04265	13.228	1.39252e-18	2.77391e-08	2.63529	58.5018	0.907891	40.4189	85.8609	30.3996	10.0194	76.4037	71.637	0.000163653	61.1531	0.00359838	0.00143472	45.978	0.0832362	38.6931	0	1.01575e-155	82.8502	0.0131653	75.7879	29.794	43.176	16.1551	61.9455	35.9744	39.3051	3.60334e-225	1.26941	117.162	37.9528	19.831	40.6633	5.57882e-191	1.14776e-106	38.4234	3.40068	0.00636604	0.0894921	2.36369e-14	37.3364	20.6035	23.8297
0.260321	51.6212	60.2646	1.42572	28.8011	4.80074e-21	1.02055e-06	0.569082	77.9551	0.155284	26.7439	78.2157	40.3455	2.77056	59.4446	51.485	0.00188898	73.1334	0.000247429	0.0168099	31.7955	0.543424	19.4561	0	5.144e-149	88.1086	0.113948	68.1161	39.2322	35.228	6.44835	72.0256	37.9571	29.9559	4.23331e-217	0.233098	89.05	17.329	8.91341	60.5057	1.49773e-183	4.01185e-101	38.0572	9.42693	0.0616637	0.57331	2.59178e-12	38.9749	29.1869	36.2634
0.266132	62.7475	66.6216	5.31977	47.3962	1.18068e-23	2.6785e-05	0.0879861	84.4784	0.0398881	17.6755	68.4876	41.3906	0.555835	38.0434	27.2926	0.0213256	88.046	1.2137e-05	0.140656	20.4929	2.54034	8.56459	0	1.85837e-142	85.4571	0.703557	49.4436	36.8531	28.7002	2.93909	81.6144	41.7256	16.2943	3.5479e-209	0.030987	54.5687	5.89273	5.04368	74.1867	2.8684e-176	1.00036e-95	26.8912	21.2719	0.428744	2.63175	2.02846e-10	29.097	38.8444	52.6024
0.271944	62.5622	72.9737	15.8509	61.1963	2.07144e-26	0.000501501	0.0097195	79.0897	0.173515	19.7015	62.3931	37.4931	0.0806476	18.9637	10.624	0.17191	103.531	4.24898e-07	0.841462	20.2223	8.54365	7.52807	0	4.78941e-136	75.2369	3.09891	27.7791	24.6957	33.5878	5.28416	80.6806	37.8596	6.32308	2.1212e-201	0.00909893	26.27	1.46955	8.8667	70.8559	3.9189e-169	1.77945e-90	13.5668	34.471	2.15007	8.61851	1.13256e-08	15.9684	39.567	63.2743
0.277756	51.1131	70.9688	34.9592	64.1726	2.59258e-29	0.00669853	0.000769394	66.9941	0.988696	30.3778	61.488	37.6511	0.00915962	7.11206	3.02078	0.988596	112.866	2.12821e-08	3.60944	32.0837	20.8927	16.4826	0	8.80537e-130	63.909	9.73724	12.2577	11.8056	49.8388	14.6375	63.1759	25.486	1.75042	9.04706e-194	0.0611643	11.2579	0.266079	19.749	55.857	3.81949e-162	2.25804e-85	4.98513	39.8615	7.84257	20.1343	4.51121e-07	8.42277	32.2017	64.2805
0.283567	33.1309	62.0402	57.6159	55.1197	2.31476e-32	0.0638316	0.000113269	52.3504	4.05562	39.2783	64.5202	41.527	0.0100356	2.16367	0.624138	4.05559	111.904	4.27773e-07	11.1735	49.0476	37.9838	34.4938	0	1.15486e-123	54.9137	21.8263	6.39016	4.02596	66.1363	31.8323	37.3006	12.3543	0.345678	2.75265e-186	0.427767	9.64143	0.0347518	33.1653	44.2043	2.65561e-155	2.04407e-80	1.9408	32.8834	21.1103	33.5552	1.28198e-05	10.0811	27.4848	58.4498
0.289379	16.3708	54.1711	71.7188	37.8366	1.47435e-35	0.434016	0.00118359	40.9534	11.8692	37.0983	71.3952	39.922	0.0858499	1.62757	0.0932781	11.8688	102.895	1.22125e-05	25.3251	61.4763	53.5185	55.5981	0	1.08052e-117	44.1409	34.9013	9.79298	0.979424	69.859	52.432	16.2633	4.28151	0.048699	5.97464e-179	2.166	19.4328	0.00326047	39.8803	42.4686	1.31716e-148	1.32001e-75	3.28232	19.3516	42.9234	39.8932	0.000259941	20.2581	31.9692	54.3393
0.29519	6.01179	49.6985	67.82	19.9698	9.06053e-38	2.10662	0.0142224	38.5132	24.7835	25.1103	79.0946	29.0512	0.561033	4.97943	0.010046	24.7786	92.5714	0.00024886	43.327	63.6161	62.2461	68.9689	0	7.21189e-112	29.1156	39.8125	20.8222	0.170054	57.4534	66.7569	5.18633	1.05911	0.00489423	9.25101e-172	7.96712	37.4199	0.00021917	34.2182	42.5358	4.6605e-142	6.08099e-71	9.66097	8.12411	68.1659	33.8342	0.00376157	33.4449	39.3794	60.0045
0.301002	1.8332	42.504	48.6451	7.84453	1.65545e-34	7.30941	0.122375	41.8982	36.9516	12.4079	81.6315	15.3064	2.63858	14.1386	0.000777456	36.9032	86.0286	0.00361858	59.214	55.49	64.2174	66.5153	0	3.43387e-106	14.4987	32.3978	34.0286	0.0223489	36.2972	66.7673	1.2029	0.188197	0.000350886	1.02184e-164	21.4763	56.9658	1.05381e-05	20.9468	34.9298	1.17637e-135	1.99843e-66	21.673	2.43305	87.8786	20.4706	0.0388667	39.894	38.6539	72.6958
0.306814	1.65574	29.2267	26.2479	2.24696	2.32998e-31	18.2057	0.754603	41.1844	39.5511	5.90322	79.1995	5.77349	9.004	30.0087	4.31413e-05	39.2074	81.6623	0.0375576	69.9976	43.1311	63.1899	49.8898	0	1.16637e-100	5.27011	18.8074	39.8955	0.0173284	17.3082	52.4569	0.204755	0.0389968	1.79459e-05	8.05187e-158	42.8946	70.8752	3.62062e-07	9.16796	21.2358	2.11822e-129	4.68513e-62	34.7834	0.519808	95.0415	8.83529	0.287044	33.9829	27.6799	80.8615
0.312625	5.40296	14.9614	10.5304	0.464115	2.33942e-28	32.9555	3.34954	33.7762	31.458	7.96152	79.4541	1.55483	22.6716	49.165	1.71387e-06	29.716	72.902	0.278459	76.09	37.0075	64.3891	29.428	0	2.82622e-95	1.48048	7.78858	33.4246	0.13093	6.11987	31.854	0.0545102	0.132881	6.5477e-07	4.52612e-151	64.2172	76.5904	8.88306e-09	3.02944	9.29424	2.72092e-123	7.83559e-58	39.8283	0.0792233	88.6411	2.72038	1.51855	20.6523	14.1995	80.1953
0.318437	15.5001	5.55576	3.10467	0.0687423	1.67564e-25	44.8626	10.797	28.382	22.3665	20.2967	86.3488	0.298767	43.4368	66.6054	4.86913e-08	16.0668	55.8185	1.4773	75.7206	43.3668	70.0198	16.5517	0	4.88531e-90	0.941359	2.30094	20.2875	0.789448	1.58197	14.6079	0.232051	0.788804	1.77052e-08	1.81498e-144	72.7183	75.6392	1.55721e-10	1.68464	2.91548	2.49331e-117	9.34842e-54	32.5338	0.0086135	75.5456	0.597523	5.78099	8.95356	5.20033	79.4817
0.324248	33.1639	1.60618	0.666225	0.0072813	8.56188e-23	49.6988	25.7025	32.0601	22.4493	42.6654	95.0505	0.040956	66.4552	79.9689	9.88511e-10	6.19724	34.2933	5.6294	65.3036	56.992	74.3156	17.7678	0	6.02415e-85	3.08172	0.48492	10.3477	3.40307	0.296064	4.9546	1.25545	3.39348	3.44588e-08	5.19202e-138	62.4876	69.938	1.62932e-11	4.52688	0.721627	1.62988e-111	7.9565e-50	18.9624	0.000668073	66.4461	0.0936262	15.9835	2.76912	1.35901	85.5957
0.33006	53.6838	1.09491	0.103322	0.000550827	3.12087e-20	50.3084	46.5864	39.8107	31.6154	66.3589	99.9765	0.00400521	85.9451	86.1354	1.4333e-11	1.70818	16.5353	15.5354	45.9495	66.3058	68.3945	33.5109	0	5.29928e-80	9.71319	0.072904	9.35574	10.5049	0.039869	1.2245	4.88934	10.4204	1.25789e-06	1.05954e-131	40.5875	62.0425	9.86629e-10	13.6073	0.594565	7.60068e-106	4.83085e-46	7.92777	3.69645e-05	65.5664	0.0104654	32.6641	0.610957	0.255918	92.248
0.335872	67.2946	3.5245	0.0115252	2.97424e-05	8.1152e-18	48.743	67.5356	41.6411	39.6031	76.0098	99.6368	0.000279416	98.0387	79.5481	1.48373e-13	0.367599	7.8573	31.5823	25.1613	63.4893	50.7135	56.7255	0	3.32548e-75	22.3724	0.00781898	18.4622	23.3915	0.003849	0.218476	13.5852	22.8659	3.32102e-05	1.54247e-125	19.742	57.4061	4.83943e-08	30.9447	2.42001	2.52852e-100	2.09239e-42	2.68091	1.45964e-06	67.2931	0.000834515	50.8232	0.0963541	0.0620466	91.7803
0.341683	66.5543	10.6287	0.000921788	1.14595e-06	1.50536e-15	41.4694	83.4274	36.9951	36.8246	64.1488	92.2509	1.39057e-05	100.814	61.7002	1.0963e-15	0.301932	9.08973	48.8133	10.3705	48.7864	29.1738	73.0331	0	1.48871e-70	38.0722	0.000598227	35.2309	38.3652	0.000265824	0.0280118	26.9284	36.0616	0.000629204	1.60188e-119	7.13934	60.6865	1.6934e-06	53.4711	8.57935	6.00062e-95	6.46513e-39	2.30833	7.22039e-08	63.6305	4.7471e-05	62.6142	0.0137689	0.222494	87.6736
0.347495	52.9113	23.0978	5.27646e-05	3.15011e-08	1.99204e-13	27.7607	92.8232	34.8748	24.5768	39.8437	76.117	4.9369e-07	96.1616	45.1399	5.78077e-18	1.43318	18.8607	60.0972	3.14705	29.2147	13.2396	70.3614	0	4.75426e-66	50.1389	3.26512e-05	53.4437	48.9649	1.31173e-05	0.00299384	38.0869	41.8746	0.00857073	1.18676e-113	2.13568	70.0997	4.2271e-05	72.8239	22.422	1.01588e-89	1.42505e-35	7.0519	1.13581e-06	51.1204	1.92637e-06	63.0578	0.0331503	1.21202	85.7579
0.353307	36.798	35.8259	2.44535e-06	6.17772e-10	1.8805e-11	13.7577	95.2791	38.9934	11.712	18.1617	57.08	1.25035e-08	88.9519	40.1033	2.17504e-20	5.82436	32.2469	61.5387	0.694706	13.2157	7.13621	50.6337	0	1.08311e-61	55.2535	1.27131e-06	67.2474	54.53	4.62935e-07	0.00600906	38.5092	39.2501	0.0841522	6.27211e-108	1.79256	79.9459	0.000752736	82.649	43.5782	1.2269e-84	2.24078e-32	19.8801	2.95567e-05	33.1029	5.58087e-08	51.9799	0.252529	4.79833	83.9206
0.359118	29.9229	39.7034	8.609e-06	8.64288e-12	1.26639e-09	4.92633	89.4267	41.3954	3.9821	6.06332	47.4604	2.25906e-10	81.094	42.1128	5.83906e-23	17.4904	39.8493	52.7577	0.123905	4.41434	11.0821	27.3436	0	1.76027e-57	54.6528	3.53116e-08	75.8497	60.6846	5.01829e-08	0.0572117	28.2803	37.6299	0.597698	2.36472e-102	5.69661	85.2452	0.00956224	84.2429	63.9087	1.05704e-79	2.51355e-29	42.9169	0.000549976	17.6765	3.85627e-09	34.0247	1.42904	13.7032	79.2461
0.36493	34.4075	31.7959	0.000181724	8.62604e-14	6.08381e-08	1.26376	74.2642	34.4287	0.965882	1.58521	53.7475	2.91165e-12	70.4639	39.1328	1.11837e-25	39.3842	35.4695	36.522	0.131242	1.12866	24.1747	12.3312	0	2.04082e-53	48.3924	6.99684e-10	81.3959	69.4832	1.37753e-06	0.401973	17.0722	44.9568	3.0864	6.36011e-97	16.2401	82.4363	0.0866551	82.9323	71.5722	6.49667e-75	2.01137e-26	72.7067	0.00732073	11.7562	1.21903e-07	17.0014	5.90135	28.6669	75.8091
0.370741	40.3642	20.0621	0.00276414	6.14164e-16	2.08498e-06	0.231598	52.0033	21.7624	0.167283	1.02747	70.727	2.67719e-14	57.9833	27.4819	1.52821e-28	68.1951	24.0449	19.447	0.732487	0.604297	42.5944	9.6061	0	1.6879e-49	37.3477	9.89023e-12	85.1163	76.7724	3.50945e-05	2.03604	14.4279	58.0715	11.671	1.2203e-91	34.5822	72.3419	0.560203	81.2847	61.5412	2.84844e-70	1.14819e-23	100.74	0.0698471	17.1214	3.91848e-06	6.29003	17.9941	45.5153	77.2872
0.376553	37.1259	15.2573	0.0301268	3.11943e-18	5.09737e-05	0.0302916	29.6097	13.4486	0.0230226	3.64988	89.2864	3.10572e-16	52.0177	13.9526	1.48978e-31	93.8502	16.9962	7.68176	3.23339	2.0786	58.5552	19.3613	0	9.95875e-46	28.7945	1.0725e-13	87.1639	79.3388	0.000637913	7.49523	22.436	69.1996	32.6548	1.67026e-86	55.6133	61.5197	2.58353	78.3756	40.869	8.90925e-66	4.67575e-21	119.045	0.4793	29.4976	8.98666e-05	1.69176	41.1996	58.8605	78.1337
0.382365	25.3719	21.4785	0.235926	1.13028e-20	0.000889012	0.00282677	15.2655	16.0637	0.0280713	12.3397	103.737	2.09336e-14	59.7308	5.06852	1.03608e-34	106.762	21.4951	2.20539	10.3238	7.26671	64.8176	40.0637	0	4.19162e-42	30.1991	8.9341e-13	87.2258	78.2287	0.00827182	20.348	34.6056	75.9477	68.6116	1.63087e-81	68.823	53.9787	8.49963	73.8596	22.733	1.98789e-61	1.35834e-18	124.178	2.3794	39.0756	0.00147027	0.328415	72.4179	68.7558	69.9646
0.388176	14.9934	33.3861	1.33336	4.24662e-23	0.0110608	0.000188191	13.2255	29.4412	0.205941	30.6577	111.164	2.31586e-12	74.1969	1.31438	5.14034e-38	104.658	35.6788	0.455646	24.1809	18.6501	58.8186	65.0365	0	1.25857e-38	39.0101	7.55943e-11	84.2478	76.1121	0.076517	41.7577	40.1395	81.5684	110.519	1.13599e-76	66.3044	45.4299	19.9482	69.3842	16.5385	3.16417e-57	2.81501e-16	116.894	8.62973	37.2222	0.0171597	0.0561099	100.4	78.611	54.1888
0.393988	14.7794	39.9285	5.47696	5.35403e-21	0.0981707	8.93779e-06	22.2532	47.3378	1.15516	55.7119	110.228	1.82774e-10	78.9502	0.243331	1.81935e-41	91.3715	51.2147	0.0691114	42.9136	35.5785	43.5689	83.3833	0	2.69581e-35	46.037	4.56664e-09	77.3249	75.3105	0.50493	67.3306	34.3162	89.3625	140.335	5.64473e-72	49.6191	31.8013	33.3982	65.9408	23.1016	3.5929e-53	4.1617e-14	99.4605	23.2341	25.315	0.142871	0.10011	113.359	88.0174	41.9129
0.3998	27.4657	34.3954	16.5346	1.54322e-18	0.621576	3.02818e-07	35.6281	60.9011	4.65935	74.249	101.101	1.02905e-08	68.5445	0.0343397	4.5937e-45	71.1873	60.3026	0.027153	61.159	52.8408	27.7308	88.0692	0	4.11929e-32	49.2644	1.96802e-07	68.5824	76.7014	2.37696	89.8062	24.4654	98.4456	145.496	2.00092e-67	28.423	16.9145	39.8897	62.8637	34.7652	2.91037e-49	4.38913e-12	74.3582	47.5678	12.2897	0.848579	0.614074	108.164	91.755	40.0833
0.405611	48.8965	21.1614	37.313	3.1732e-16	2.80753	7.31898e-09	44.4089	64.3594	13.6167	72.7309	84.6377	4.13307e-07	55.9331	0.0278685	8.27427e-49	47.5446	59.9443	0.167097	75.3599	65.9499	21.9502	79.6547	0	4.4903e-29	56.6413	6.0506e-06	63.4161	77.279	7.98235	104.413	21.9034	104.783	127.904	5.05982e-63	12.2195	6.84628	33.9872	58.5977	39.9211	1.68177e-45	3.3022e-10	46.4199	76.4825	4.31859	3.5955	2.83263	90.1466	84.4003	42.309
0.411423	68.5526	9.28903	64.4566	4.65461e-14	9.04631	1.26194e-10	46.649	57.6705	29.2897	52.6895	64.707	1.18421e-05	55.1331	0.197356	1.0632e-52	25.6223	50.1304	0.998945	83.6277	74.757	31.8102	62.0012	0	3.49181e-26	72.324	0.000132717	64.4109	70.9536	19.123	109.68	29.5006	105.281	97.7674	9.12761e-59	3.87335	3.46862	20.658	50.0269	32.9791	6.93273e-42	1.77233e-08	22.9553	100.155	1.50279	10.8678	9.4651	65.9352	66.7894	37.8124
0.417234	76.3834	2.91037	87.7076	4.87065e-12	20.7939	1.55218e-12	49.9936	46.6821	47.6665	29.7463	50.9617	0.000242047	64.2937	1.12292	9.74591e-57	10.5792	33.7353	4.351	81.2442	78.332	53.1454	40.0242	0	1.9371e-23	89.1198	0.00207716	67.1488	54.8462	32.6813	106.154	38.653	98.0237	64.5289	1.17462e-54	0.893597	6.41972	8.95729	35.5534	19.4552	2.03873e-38	6.78584e-07	8.63552	110.484	2.36419	23.4338	23.1913	40.7745	48.877	25.7916
0.423046	72.1603	0.668519	96.4221	3.63586e-10	34.0971	1.36195e-14	59.578	40.3912	61.0214	18.2054	52.4236	0.0035293	70.1356	4.61884	6.37304e-61	3.2371	17.5298	13.9185	64.9079	72.1883	73.5602	20.3277	0	7.66626e-21	98.7374	0.0232035	64.6028	33.6725	39.8436	97.4688	38.4463	81.1165	35.3438	1.07833e-50	0.148792	15.8794	2.77066	19.4645	8.18859	4.27691e-35	1.85345e-05	2.40685	105.35	7.50899	36.0464	42.543	20.129	41.1971	15.1914
0.428858	64.3222	0.263423	86.5014	1.93618e-08	39.8856	8.52513e-17	69.0799	41.5764	63.7074	21.4862	66.3309	0.0367108	63.0363	13.8858	2.97296e-65	0.7206	7.7315	33.2778	40.4991	55.113	81.9256	7.78661	0	2.16448e-18	101.445	0.185125	53.1275	15.7689	34.6526	89.4086	27.5525	56.2345	15.2788	7.06196e-47	0.0177914	29.5774	0.611373	7.86201	2.46033	6.40057e-32	0.000361138	0.489158	87.8117	18.4082	39.5546	60.1682	7.55707	42.4435	14.0274
0.434669	58.7731	0.999879	62.6109	7.3553e-07	33.2838	3.80677e-19	68.2489	42.2167	54.7124	32.7642	79.3063	0.272407	44.6232	31.1966	9.89346e-70	0.115578	6.41184	61.0469	19.1146	34.5523	77.7292	2.2146	0	4.35989e-16	101.794	1.05651	35.1835	5.48231	21.4997	84.059	14.108	30.933	5.00477	3.29925e-43	0.00152324	39.8972	0.096238	2.29699	0.545916	6.8332e-29	0.00501977	0.0718218	63.1981	32.6676	30.9634	67.8609	2.09282	41.7615	23.0805
0.440481	54.932	4.45285	35.6279	1.9933e-05	19.8137	1.21263e-21	54.7763	34.3367	37.7677	40.1129	81.9257	1.44198	24.2055	54.3288	2.34869e-74	0.0132914	13.3901	89.0565	6.6933	21.762	67.2674	0.644227	0	6.2657e-14	100.142	4.32839	17.8737	1.39106	9.51803	76.8113	5.16236	12.98	1.20984	1.09957e-39	9.32257e-05	40.5976	0.010807	0.481412	0.238682	5.20412e-26	0.0497751	0.00757787	38.5672	43.0138	17.2909	63.4357	0.420499	34.5063	35.2606
0.446293	52.1927	14.7712	15.4912	0.000385356	8.41426	2.75562e-24	37.1586	20.5652	20.8597	36.5088	77.0707	5.44523	9.82676	76.8835	3.97759e-79	0.00109363	26.456	107.697	1.71697	22.5707	53.3615	1.17756	0	6.42493e-12	91.4916	12.835	6.73657	0.255001	3.02995	62.1156	1.4203	4.0497	0.21255	2.61426e-36	4.07487e-06	36.7096	0.000865724	0.0721375	0.937199	2.8274e-23	0.352093	0.000572774	22.2928	45.4525	6.8882	53.0345	0.0610293	28.3433	39.8063
0.452104	50.096	36.6058	5.02813	0.00531457	2.54908	4.46711e-27	27.5268	8.85748	12.0329	27.6082	72.0635	14.6687	2.9315	91.8548	4.80543e-84	7.66081e-05	38.7295	111.965	0.319844	32.5362	36.0602	4.45553	0	4.70139e-10	72.0552	28.0642	1.84742	0.0335777	0.876636	41.0781	0.75742	0.924454	0.0269101	4.43395e-33	1.2714e-07	40.3823	4.94734e-05	0.00775586	3.91051	1.09583e-20	1.77672	3.09596e-05	19.8035	44.9027	1.95753	46.1939	0.00998844	31.0675	32.1851
0.457916	44.0925	69.0583	1.19837	0.0522868	0.550894	5.16596e-30	30.5472	2.72691	15.5238	25.94	68.826	28.1892	0.634864	93.7182	4.14154e-89	0.00025458	42.798	102.003	0.0430078	39.8593	19.1042	12.6938	0	2.45543e-08	45.9036	47.0355	0.364902	0.00316584	1.22798	21.0644	2.42348	0.152882	0.00244395	5.36475e-30	2.83085e-09	55.2708	2.01688e-06	0.00127775	11.8979	3.02983e-18	6.39585	1.19799e-06	28.9285	46.2405	0.396854	45.2316	0.0392694	38.5892	18.5723
0.463727	31.366	101.731	0.207464	0.366972	0.0849317	4.26779e-33	38.5298	0.599188	31.4247	37.7759	64.0623	38.6449	0.101239	82.4079	2.54629e-94	0.00365552	40.2814	82.2385	0.00415726	35.8831	7.53594	25.8431	0	9.15603e-07	22.6321	64.577	0.051677	0.000213357	4.48282	8.09537	8.05214	0.0182055	0.000159579	4.63048e-27	4.53957e-11	70.4253	5.86553e-08	0.00887611	26.5353	5.976e-16	16.4246	1.47267e-07	40.1523	46.5353	0.0573943	42.4256	0.293013	39.6298	7.64562
0.469539	16.7154	121.224	0.0259215	1.83735	0.00934091	9.79046e-33	39.269	0.0939348	54.4014	57.0286	53.766	37.7937	0.0364407	66.7971	1.11679e-99	0.0378436	39.6837	61.8828	0.000288091	23.6278	2.15949	37.5955	0	2.43885e-05	8.49746	78.1364	0.00570446	1.02684e-05	12.7383	2.28314	19.4818	0.0015553	2.79416e-05	2.85115e-24	3.83104e-11	71.6441	1.21689e-09	0.0810412	44.5318	8.40851e-14	30.0891	3.69748e-06	44.7148	43.9318	0.0059214	31.8561	1.59863	29.9633	2.24533
0.475351	6.46501	122.878	0.00254577	6.56246	0.000732867	1.14137e-29	29.2294	0.0105056	73.8406	70.3679	37.6899	26.3671	0.207256	55.8656	3.49424e-105	0.279488	42.4904	50.2092	1.42869e-05	13.335	0.444795	39.4192	0	0.000464423	3.05335	85.13	0.0068019	3.52782e-07	25.8898	0.46669	34.4273	9.51089e-05	0.000396521	1.25236e-21	2.41133e-09	56.5306	1.80099e-11	0.529744	58.574	8.44005e-12	39.3224	8.52894e-05	43.8211	44.9236	0.00043581	17.6775	6.35429	16.2592	0.470397
0.481162	1.79428	112.663	0.00340879	16.7209	4.10184e-05	9.49467e-27	15.5845	0.000838172	81.3405	68.728	21.8335	13.1227	1.21369	47.6142	7.79922e-111	1.47248	40.7218	46.7208	5.06451e-07	12.4132	0.0655608	31.4104	0	0.00633076	3.78226	79.5937	0.0617419	1.10777e-08	37.5402	0.0689848	46.4774	4.15751e-06	0.0054471	3.92427e-19	1.09732e-07	36.7432	1.90147e-13	2.4703	63.0499	6.0435e-10	36.6596	0.00140371	44.0364	54.3422	2.28817e-05	7.06834	18.6416	6.3011	0.0703019
0.486974	0.357253	97.2995	0.0342741	30.3935	1.63776e-06	5.63443e-24	5.93188	4.77052e-05	77.8649	55.6747	14.2622	4.6591	5.19342	35.4633	1.24184e-116	5.53419	30.4597	41.6772	1.28234e-08	21.4622	0.0069026	24.4924	0	0.0619042	10.3321	59.8036	0.424111	1.10693e-07	38.8314	0.0120567	53.4056	1.29822e-07	0.0534193	8.7721e-17	3.56224e-06	26.6013	1.43214e-15	8.21771	56.49	3.08709e-08	24.3811	0.0164808	44.4313	65.8882	8.57027e-07	2.02182	41.207	1.74245	0.00749525
0.492786	0.0663108	77.6338	0.257004	39.4197	4.66485e-08	2.38527e-21	1.61088	1.94065e-06	69.823	44.1387	18.7489	1.18004	16.332	20.4101	1.41059e-122	14.838	18.7609	29.6802	2.3181e-10	34.1504	0.000519845	29.5159	0	0.43568	22.5984	34.4981	2.09008	3.58641e-06	28.654	0.0486121	60.7993	3.97897e-09	0.373846	1.39883e-14	8.24959e-05	30.8648	7.69482e-18	19.5016	41.1186	1.12493e-06	11.5674	0.138036	38.1202	68.586	2.28991e-08	0.412878	70.783	0.34485	0.000570063
0.498597	0.139077	53.5901	1.37505	36.5487	9.47856e-10	7.20345e-19	0.312077	2.19248e-07	61.5263	43.0836	32.3745	0.213213	38.3135	8.60713	4.75866e-124	28.3801	15.7479	15.6794	2.99087e-12	40.166	5.72011e-05	46.7994	0	2.21892	35.4633	14.8903	7.43263	8.30137e-05	15.0836	0.341926	71.0947	5.31113e-08	1.86818	1.59128e-12	0.00136288	42.5114	2.94936e-20	33.0145	23.2541	2.92429e-05	3.91506	0.82476	24.8171	58.1749	4.36476e-10	0.0601606	98.3986	0.062009	3.09297e-05
0.504409	0.805042	30.3593	5.24826	24.6602	1.37393e-11	1.55189e-16	0.0431299	5.10554e-06	55.2798	49.3995	47.2308	0.0275337	68.5688	2.61227	4.54895e-118	38.723	26.2139	6.48281	2.75408e-14	34.8089	0.000547915	65.9002	0	8.24849	39.7113	4.73754	19.3188	0.00137104	5.66427	1.73486	75.8378	1.85361e-06	6.67833	1.29135e-10	0.0160621	51.5381	8.06509e-23	39.8718	9.83714	0.000542292	0.945805	3.51543	11.7408	40.9898	5.93498e-12	0.00625382	115.472	0.122291	1.19733e-06
0.51022	3.4475	15.6379	14.2899	14.0728	1.42071e-13	2.38507e-14	0.00425219	0.000113927	51.7208	56.4292	56.8907	0.00345744	96.6818	0.575996	3.10218e-112	37.6914	46.8782	4.32116	8.89017e-16	25.4046	0.007277	74.928	0	22.6832	31.7229	1.10027	37.6649	0.0161613	1.51739	6.27989	66.214	4.63101e-05	17.169	7.47578e-09	0.13504	54.6254	4.01513e-24	34.3596	3.07197	0.00717402	0.169986	10.6893	3.98335	29.0457	5.75699e-14	0.000463771	117.946	0.721729	4.36197e-08
0.516032	10.5366	13.529	27.757	12.7081	1.048e-15	2.61491e-12	0.000299064	0.00181398	46.4952	64.4838	61.4863	0.0120625	111.926	0.171574	1.50917e-106	26.1717	66.4964	9.53684	9.85247e-14	23.8835	0.0693616	71.5621	0	47.0963	18.0793	0.185245	57.7573	0.136046	0.289982	16.2165	46.0198	0.000828556	32.2355	3.08736e-07	0.809918	52.8784	1.66706e-21	21.198	0.937425	0.0677031	0.0877081	23.1864	0.965505	29.5843	3.98371e-16	2.45347e-05	106.981	3.1612	4.26807e-07
0.521844	22.973	22.4528	38.4713	21.4896	5.51486e-18	2.04517e-10	1.50049e-05	0.0206043	34.953	75.2162	63.8404	0.109504	110.782	0.554229	5.23754e-101	12.964	72.0166	22.9777	9.77905e-12	34.6701	0.474855	64.0686	0	76.0315	7.3655	0.0224973	74.6853	0.818941	0.039533	29.8729	28.9293	0.0106354	46.1277	9.09569e-06	3.46529	44.9963	5.13901e-19	9.81646	1.49982	0.455798	0.457551	35.8786	0.167016	37.9614	1.96652e-18	9.29792e-07	89.0973	9.88213	1.22927e-05
0.527655	35.7314	34.8305	38.1204	34.0784	2.07026e-20	1.14109e-08	5.37064e-07	0.16696	19.999	83.1853	64.8235	0.72804	95.587	2.52757	1.29668e-95	4.58104	59.3815	42.633	6.92419e-10	51.4188	2.34526	60.4277	0	99.344	2.26802	0.00196387	87.0927	3.53548	0.00384473	39.2569	25.6386	0.098212	55.6076	0.000191162	10.5773	30.8114	1.13012e-16	5.47981	5.31011	2.18904	2.18915	39.6055	0.0206125	43.3129	6.9251e-21	1.94071e-07	71.4472	22.038	0.000253845
0.533467	39.6462	39.8594	27.4781	39.9105	5.54414e-23	4.54179e-07	1.43644e-08	0.965242	8.35521	82.3524	64.4824	3.51399	70.9216	8.37514	2.29012e-90	1.1548	37.0568	60.7648	3.49751e-08	63.5362	8.41342	60.421	0	110.71	1.25975	0.000122921	94.169	11.0161	0.000266741	36.802	35.7248	0.655147	65.5928	0.00286605	23.0381	15.8872	1.77292e-14	9.14889	14.3891	7.49982	7.49983	31.1884	0.00182104	42.8559	1.73969e-23	5.27469e-06	54.8414	35.0624	0.00375849
0.539279	31.3811	32.656	16.6197	33.4664	1.05915e-25	1.28959e-05	3.33776e-08	3.98249	2.51008	74.005	64.0692	12.3961	44.4631	19.8871	2.88535e-85	0.207666	17.3121	68.0242	1.26027e-06	64.0831	22.1415	59.925	0	112.136	3.56913	5.50715e-06	93.371	25.1042	1.32017e-05	24.6119	49.9105	3.17669	80.838	0.0306538	35.8525	5.97574	1.98414e-12	20.0569	27.8966	18.3301	18.3301	17.5205	0.000250535	45.7011	3.11777e-26	0.000117322	36.8732	39.8212	0.0399912
0.54509	17.7196	19.0929	15.5522	20.0269	1.44351e-28	0.000261212	1.20205e-06	11.739	0.539394	61.5386	67.372	32.2615	26.3681	34.1737	2.59332e-80	0.0266404	5.9855	60.4555	3.23958e-05	52.4537	43.3019	55.5732	0	109.198	10.749	1.76411e-07	82.743	42.9168	4.66337e-07	11.7418	59.0464	11.3022	95.8216	0.233884	40.1717	1.66993	1.58409e-10	33.4237	38.7416	31.9594	31.9594	7.02131	0.00213637	58.3871	8.40191e-28	0.00186178	19.68	32.4649	0.3068
0.550902	7.13767	7.96372	28.4374	8.54976	6.83572e-30	0.00377444	3.11506e-05	24.8146	0.0828046	45.255	77.9746	62.7187	23.041	43.8814	1.66277e-75	0.002438	1.57016	42.5643	0.00059406	33.9084	63.8314	44.7484	0	103.642	23.7726	4.07682e-09	63.1536	57.332	2.43132e-08	3.99665	59.618	29.9267	98.9524	1.27302	33.8239	0.710615	9.02228e-09	39.9766	39.2341	39.7511	39.751	2.00728	0.0237529	72.5129	5.38862e-25	0.0210775	7.85396	20.0066	1.70526
0.556713	2.05138	2.36963	52.6912	2.60383	5.71687e-27	0.038907	0.000576968	38.1186	0.00981697	27.0634	92.6001	92.4424	31.2916	45.9263	7.60544e-71	0.000159164	0.689182	24.7942	0.00777121	16.7076	71.7407	28.7989	0	93.8477	38.7693	2.58328e-09	39.5246	62.6689	4.96415e-07	0.976794	51.2631	60.2165	84.1925	4.94296	25.9427	2.0667	3.66604e-07	34.5387	31.639	35.2725	35.2707	0.409386	0.189222	73.2155	2.58826e-22	0.170254	2.27972	13.318	6.91606
0.562525	0.425169	0.503116	79.1226	0.565703	3.48224e-24	0.286102	0.00764696	44.4342	0.0103022	12.3194	101.672	104.827	39.4609	45.5489	2.48161e-66	7.41264e-06	2.05698	16.8253	0.072521	6.09811	61.7278	13.9642	0	80.8525	48.9848	1.14138e-07	19.3177	57.2835	1.39697e-05	0.230903	35.8186	94.7514	56.97	13.6916	26.7007	7.47349	1.0628e-05	23.2194	27.0845	22.3458	22.3254	0.0599305	1.07983	57.0834	8.86888e-20	0.981535	0.475764	18.9183	20.6836
0.568337	0.108696	0.0781682	95.7416	0.0876762	1.51313e-21	1.50083	0.0726629	44.0705	0.087023	4.11822	98.9203	92.3483	37.1867	46.2087	5.77644e-62	2.46273e-07	7.05998	21.5472	0.482788	1.61947	40.45	4.94576	0	67.723	52.5296	3.69178e-06	7.10573	42.8365	0.000280564	0.449105	19.2334	120.775	29.7734	27.0546	35.1342	20.3471	0.000219853	17.4116	31.848	10.2468	10.0809	0.0113462	4.43428	36.3218	2.16804e-17	4.04256	0.0710549	36.8437	46.326
0.574148	0.343189	0.030845	94.6537	0.00969376	4.69039e-19	5.61642	0.496546	44.0757	0.563248	0.994402	89.0834	63.2263	25.1738	43.696	9.59189e-58	5.83687e-09	17.5811	33.0589	2.2928	0.30987	19.9491	1.2618	0	55.8996	52.0672	8.51847e-05	1.92135	25.026	0.0040197	2.08391	7.64027	129.554	11.7329	38.1368	40.2968	41.8994	0.00324612	22.6516	39.3647	4.2074	3.24727	0.0514724	13.2265	26.6677	3.78109e-15	11.9276	0.00758005	59.8699	79.4701
0.57996	1.71424	0.183644	77.7098	0.000764574	1.0372e-16	14.9935	2.45222	46.0843	2.60954	0.172201	83.238	33.3225	12.1696	36.9204	1.13623e-53	9.86868e-11	31.2471	39.9096	7.76772	0.0425029	7.33966	0.230549	0	47.7587	46.9221	0.00140218	0.376738	10.9664	0.0410839	7.21985	2.2008	121.98	3.42465	38.35	34.3707	67.4521	0.0342291	33.9533	38.6155	4.70964	0.746197	0.359477	29.203	34.9312	4.70476e-13	25.4141	0.00057716	76.143	107.701
0.585772	6.22171	1.06468	57.7827	4.30194e-05	1.63617e-14	28.554	8.82	45.4056	8.68792	0.0213215	84.6374	13.3108	4.19849	35.0561	9.60161e-50	1.1903e-12	39.6182	34.8194	18.7732	0.00416875	2.27375	0.0300982	0	45.5977	34.9023	0.0164651	0.0531778	3.51432	0.299549	17.8594	0.455458	107.055	0.731232	27.5107	21.2796	87.9581	0.258067	39.984	27.8488	11.794	0.122322	1.80678	49.4634	54.9982	4.177e-11	39.9771	3.13567e-05	78.8367	119.859
0.591583	16.1186	4.47717	50.9785	1.72674e-06	1.84126e-12	38.7923	23.3839	43.2887	21.0065	0.00189943	85.4885	3.96467	1.04602	46.4619	5.78814e-46	1.02623e-14	35.8341	21.7065	32.3668	0.000292533	2.0207	0.00281838	0	44.7215	19.8111	0.137925	0.00562576	0.812804	1.55805	31.5187	0.0674438	95.4527	0.113258	14.0785	10.5652	94.816	1.39448	34.0519	15.6794	24.5341	0.0143046	6.47864	68.1367	71.4861	2.64638e-09	49.0133	1.21541e-06	71.851	114.234
0.597395	29.8391	13.7283	62.7108	4.94431e-08	1.47815e-10	37.596	46.5494	47.6181	37.8227	0.00040756	81.3097	0.868486	0.297133	65.3782	2.48916e-42	3.67218e-15	23.1215	9.65524	39.8087	2.91572e-05	6.08225	0.000461393	0	37.2984	8.57672	0.824208	0.00399336	0.134909	5.78111	39.7112	0.00713359	92.3341	0.0126538	5.13959	8.11598	83.8954	5.42634	20.7254	11.0355	36.7529	0.00119334	16.5722	82.036	70.8595	1.19672e-07	51.6933	3.36083e-08	61.7975	97.5428
0.603206	39.7357	31.0844	82.654	1.00995e-09	8.46521e-09	25.993	71.4929	59.5205	53.5009	0.00412679	78.5827	0.138492	0.752084	75.231	7.63628e-39	4.50355e-13	10.6427	3.06383	34.928	0.000292393	15.8779	0.00395692	0	23.5776	4.46131	3.51357	0.0374051	0.017491	15.3024	35.9178	0.000538548	94.1009	0.00101598	1.3385	15.0176	59.3805	15.3481	9.00171	16.8554	39.3461	7.10178e-05	30.2409	91.2325	52.9162	3.86396e-06	51.2138	6.6297e-10	49.1304	79.292
0.609018	39.3198	52.8239	95.1317	1.47169e-11	3.4584e-07	12.82	87.852	69.2454	64.9767	0.0419881	82.4253	0.0159637	3.31885	65.6422	1.6712e-35	4.00869e-11	3.49468	0.693563	21.8618	0.00418235	30.2104	0.0404506	0	10.8282	7.97413	10.6851	0.276626	0.0188535	28.8958	24.406	2.90106e-05	90.6443	5.84765e-05	0.24867	28.5521	33.2921	32.0918	2.79946	29.3973	30.3857	3.01501e-06	39.3665	95.7353	29.568	8.91274e-05	46.8235	9.32957e-12	32.8017	65.3098
0.61483	33.1431	68.5039	92.219	1.52984e-13	1.00793e-05	4.5106	89.8216	67.0519	73.5795	0.30524	86.8403	0.0013239	10.9775	42.8288	2.60912e-32	2.54546e-09	0.818612	0.112001	9.76151	0.0428877	42.6984	0.295648	0	3.56636	20.1904	23.1806	1.46017	0.145924	38.933	16.6817	1.11493e-06	74.8015	2.41347e-06	0.032957	41.6813	17.3429	50.9727	0.712554	39.2172	18.3725	9.13119e-08	36.5574	95.5414	12.2545	0.00146999	37.4394	9.36588e-14	16.8965	54.1919
0.620641	32.9977	68.5479	77.6104	1.13447e-15	0.000209557	1.13214	78.7406	53.69	77.7734	1.58429	84.08	7.87542e-05	26.7355	21.4647	2.90586e-29	1.15305e-07	0.136794	0.0129026	3.10931	0.315464	48.0278	1.5415	0	0.839201	40.326	35.8746	5.49834	0.870272	37.4949	21.4593	3.05684e-08	52.4527	2.72868e-07	0.00311593	48.354	16.111	63.659	0.708375	38.2818	13.5211	1.97809e-09	24.2182	91.3819	3.73178	0.0173607	29.4897	7.08403e-16	6.41676	43.9668
0.626453	43.8715	52.9275	63.2494	6.00149e-18	0.00310807	0.202713	61.1698	40.8415	71.6019	5.88023	74.3867	3.35385e-06	48.602	11.1365	2.30873e-26	3.72604e-06	0.0163069	0.00106036	0.706527	1.67116	48.6358	5.73366	0	0.140932	61.0602	39.6066	14.7699	3.73247	26.2415	39.2986	5.97892e-10	37.8286	6.19463e-06	0.000210158	51.0085	27.0186	64.2358	2.78095	29.5296	19.5685	4.22743e-10	11.4452	82.8248	0.827984	0.147153	30.7609	6.34443e-15	1.7616	40.1617
0.632265	59.1882	31.1887	60.7509	2.31547e-20	0.0328849	0.025893	46.9738	41.5839	53.5688	15.6805	60.7037	1.02123e-07	66.94	13.3532	1.30855e-23	8.58941e-05	0.00138674	6.23054e-05	0.114528	6.4195	48.2367	15.2138	0	0.0168859	70.8838	31.1938	28.3035	11.5936	15.3738	61.353	8.34244e-12	36.9923	0.000135505	1.01116e-05	55.9283	42.4083	52.4408	8.95661	24.3767	31.8206	2.07639e-08	3.85855	68.0365	0.13296	0.898515	39.033	7.61515e-13	0.349239	49.078
0.638076	69.8373	13.7948	69.5965	1.6703e-19	0.24821	0.00235938	42.6527	57.2249	31.1196	30.4586	43.5482	2.22155e-09	70.6204	24.6122	5.29081e-21	0.00141253	8.41268e-05	7.07591e-06	0.0132439	18.0856	43.7382	28.7981	0	0.00144335	63.489	17.5291	38.692	26.4607	14.1092	73.1894	8.30389e-14	41.046	0.00211533	3.47067e-07	62.7389	53.8619	33.7616	20.6556	29.269	39.7136	7.839e-07	0.928008	48.0323	0.0153783	3.97532	44.7771	6.52403e-11	0.0761129	65.2568
0.643888	72.8224	4.50582	75.801	3.92959e-17	1.33647	0.000153367	43.4579	73.482	13.6351	44.7933	25.6821	3.45083e-11	57.1872	36.6319	1.52606e-18	0.0165709	3.64075e-06	0.000101342	0.00109756	38.0615	31.9543	38.8916	0	8.80118e-05	43.6605	7.05763	37.7327	45.5111	25.7907	65.9986	6.0537e-16	37.7348	0.0235649	8.49811e-09	65.2017	57.926	16.5581	33.9853	38.0867	35.6638	2.11124e-05	0.159616	29.9729	0.00127682	12.8618	44.6753	3.98724e-09	0.217078	73.5726
0.649699	70.4685	1.07318	66.9268	6.59745e-15	5.13355	7.11187e-06	38.8726	73.4294	4.42151	54.7144	13.5788	3.82628e-13	35.2743	39.3638	3.14008e-16	0.13868	1.124e-07	0.00163433	0.000177014	61.5533	17.4308	37.5107	0	3.8285e-06	22.7387	2.25851	26.2502	61.3055	47.5929	44.8184	2.80175e-15	25.5821	0.187422	1.48439e-10	58.5515	54.7656	6.01497	39.8898	39.3304	22.8694	0.00040563	0.0250186	22.7349	7.59296e-05	30.8666	44.18	1.7384e-07	1.17569	64.4189
0.655511	65.251	0.184779	45.2352	7.90173e-13	14.0667	2.35262e-07	26.425	54.7372	1.08594	64.1497	12.4611	3.02777e-15	16.3839	30.2427	4.60919e-14	0.827942	2.47547e-09	0.0188172	0.00179968	79.6167	6.88708	26.1062	0	1.18804e-07	8.82918	1.75426	13.0276	67.9616	71.1374	22.7492	3.55265e-13	12.4555	1.06543	1.84966e-12	43.1467	44.0704	1.58999	33.4002	29.5434	10.4627	0.00555956	0.0558309	28.171	3.22942e-06	56.135	44.9904	5.40695e-06	4.64462	42.7682
0.661323	58.173	0.022874	22.9238	6.75127e-11	27.497	5.55185e-09	13.0305	30.1316	0.482842	77.7033	23.7994	1.70962e-17	5.93344	16.8407	4.82644e-12	3.52616	3.88925e-11	0.154574	0.020436	86.3901	1.95072	14.4486	0	2.62999e-09	2.59222	5.21737	4.61226	65.8111	86.8295	8.54618	3.21704e-11	4.33203	4.34038	1.6442e-14	24.8288	28.1557	0.30285	19.9505	15.8835	3.41474	0.0543586	0.377915	37.6841	9.81432e-08	79.7209	40.79	0.000119976	13.0933	21.263
0.667134	51.8198	0.00202915	8.68196	4.11496e-09	38.3437	9.34631e-11	4.60345	12.1825	1.60082	90.6527	44.2761	6.88763e-20	3.10512	8.12894	3.60534e-10	10.7133	4.35905e-13	0.906124	0.165791	82.0399	0.394909	10.9549	0	4.15331e-11	1.04658	14.1202	1.16488	60.1859	89.1345	2.35288	2.07817e-09	1.07512	12.7494	1.04268e-16	10.726	13.5177	0.0413554	8.50113	6.09522	0.795038	0.379152	1.88118	39.3267	2.1299e-09	91.6222	28.7385	0.00189934	26.3311	7.82637
0.672946	48.9797	0.000128754	2.95334	1.78922e-07	38.1435	1.12243e-12	1.16143	3.60033	5.84746	93.7401	64.3176	1.983e-22	6.44471	8.43114	1.92124e-08	23.2198	3.48525e-15	3.79332	0.959503	70.4322	0.0592406	17.7856	0	4.67897e-13	2.53819	27.5525	0.209876	55.6047	77.4034	0.470828	9.57692e-08	0.190354	27.3777	1.68535e-18	3.39359	4.75006	0.00403839	2.58414	1.66874	0.132049	1.88658	6.68192	29.7978	3.29968e-11	87.7154	14.8359	0.0214562	37.7758	2.1164
0.678758	46.1839	6.23794e-06	3.25171	5.54982e-06	27.0685	9.61606e-15	0.209094	0.790562	15.4701	83.1618	72.6682	1.61804e-22	16.0878	19.7132	7.30357e-07	35.9014	1.9879e-17	11.3655	3.96141	58.0247	0.0307941	30.5517	0	3.76031e-15	8.20202	38.3687	0.0269775	50.9254	55.4689	0.0681022	3.14847e-06	0.024043	44.2183	2.5327e-16	0.781503	1.33035	0.000281651	0.560367	0.325971	0.0156459	6.69661	16.9313	16.7318	5.29033e-13	70.2622	5.50633	0.173029	38.6703	0.476265
0.684569	37.1094	1.17848e-05	9.53194	0.000122804	13.7033	5.87695e-17	0.0268563	0.266918	29.4209	62.0042	66.7116	5.67851e-20	29.7064	42.2593	1.98064e-05	39.5989	8.08858e-20	24.534	11.6675	50.93	0.201095	39.4237	0	2.15583e-17	19.4639	38.1168	0.00253036	44.3998	31.5295	0.00792598	7.38441e-05	0.00216638	56.4115	3.77026e-14	0.184866	1.03383	1.40211e-05	0.0866855	0.046269	0.00132246	16.9571	30.6054	9.2891	1.57227e-11	45.9391	1.46133	0.997076	28.3221	0.510801
0.690381	22.7776	0.000238975	23.7196	0.00193848	4.94883	2.56226e-19	0.00247364	0.881337	40.9677	37.512	56.6915	1.42524e-17	39.2049	70.292	0.000383172	31.1581	2.34783e-22	38.9004	24.5167	47.6798	1.16465	36.4812	0	8.81704e-20	32.9811	27.013	0.00114405	40.3055	13.7569	0.0114551	0.00123569	0.000139251	60.203	4.00385e-12	0.415852	3.52154	4.98237e-07	0.00956616	0.0153281	7.97413e-05	30.6313	39.4662	11.4749	1.07333e-09	23.5831	0.279903	4.11541	15.3359	2.3527
0.696192	10.2037	0.00352396	44.7124	0.0218286	1.27496	7.96915e-22	0.000423128	3.66105	44.3587	17.6605	56.0656	2.55187e-15	36.9273	91.7964	0.00528809	17.4894	5.19916e-25	47.6674	36.7766	40.5085	4.89761	24.0947	0	2.57246e-22	39.8688	13.6568	0.0120762	41.8003	4.87241	0.100855	0.0147557	6.38526e-06	55.0975	3.03321e-10	2.0026	10.6432	2.22055e-08	0.000753088	0.0979859	3.43005e-06	39.4727	36.3081	22.2194	5.228e-08	9.17559	0.0706483	12.2354	8.46373	8.82514
0.702004	3.28459	0.0372538	65.6391	0.175352	0.23432	1.76814e-24	0.00380682	11.0107	43.2047	6.25507	67.2242	3.25948e-13	24.9265	96.4087	0.052062	7.00323	1.87626e-23	49.9897	39.5552	27.0432	15.0328	11.353	0	5.35415e-25	34.3818	4.92537	0.10578	42.5502	3.2073	0.670766	0.125795	2.09754e-07	41.8617	1.63924e-08	7.21469	23.1188	3.87499e-07	4.22939e-05	0.634744	1.05253e-07	36.2865	23.8591	34.9933	1.81659e-06	2.63925	0.254305	26.5443	11.8007	24.1412
0.707816	0.75774	0.283171	78.6414	1.00487	0.0307213	2.7986e-27	0.039348	23.6302	44.7411	1.67097	80.3276	2.97002e-11	12.6864	82.3813	0.365645	2.0005	7.43935e-21	49.8542	31.4708	13.3006	33.9907	3.81612	0	7.94969e-28	21.1617	1.26721	0.661408	34.9438	7.60842	3.22984	0.766413	4.86562e-08	24.913	6.31978e-07	19.0163	35.8321	1.11655e-05	1.72611e-06	2.9881	2.30401e-09	23.7963	11.4126	39.8106	4.50292e-05	0.552667	1.35042	43.1971	26.7417	48.2136
0.713627	0.14506	1.55498	81.0887	4.10799	0.00287334	3.26068e-30	0.291899	36.1791	48.489	0.632	85.6711	1.93061e-09	7.52589	56.7446	1.83196	0.407657	2.10455e-18	46.7139	22.3965	4.71586	57.1933	0.91506	0	8.42048e-31	9.38254	0.23258	2.95038	21.2139	18.235	11.3162	3.34521	1.54606e-06	11.1083	1.73811e-05	37.5318	39.6187	0.000229648	1.20163e-06	10.3066	3.59794e-11	11.1325	5.11052	32.3453	0.00079625	0.0835048	5.20317	55.4035	51.2964	70.5027
0.719439	0.185997	6.21529	74.5373	11.9802	0.000191713	1.05254e-28	1.55637	39.5335	49.9113	1.71626	81.6878	8.95293e-08	11.6493	30.7204	6.54774	0.059261	4.24788e-16	37.5411	24.3139	1.21858	72.2501	0.156529	0	3.04972e-32	3.54784	0.030452	9.39097	9.27365	31.8519	29.0725	10.5203	3.89427e-05	3.75428	0.000341013	57.808	31.2497	0.00336961	2.99145e-05	26.5482	4.0081e-13	3.71529	6.16747	18.7492	0.0100443	0.00905807	14.4199	59.5474	77.3785	75.6237
0.725251	1.01488	18.2946	60.39	24.924	9.12497e-06	7.84558e-26	6.00007	30.9621	49.5484	6.18865	72.054	2.96201e-06	23.8503	12.716	16.6952	0.00614554	6.11803e-14	26.9246	40.767	0.400498	68.8543	0.0191028	0	3.30468e-29	3.59716	0.0028443	21.3476	2.89894	39.7333	55.456	24.1556	0.000699787	1.7522	0.00477288	73.667	17.5836	0.0352739	0.000553703	52.5954	3.18524e-15	0.884523	14.5023	7.75309	0.0903881	0.000703419	29.1081	55.2977	93.7742	59.5244
0.731062	4.33628	40.3487	40.8805	36.9902	3.09835e-07	4.17194e-23	16.8948	18.1275	48.4127	16.5192	61.8647	6.99192e-05	38.8215	4.07948	30.3709	0.000454641	6.2883e-12	25.2367	62.9462	1.07349	49.4505	0.0017067	0	2.60898e-26	9.92122	0.000189519	34.7938	0.646858	35.3602	80.2711	41.6919	0.00897064	3.95774	0.0476549	82.0027	7.0581	0.263488	0.007316	83.2989	1.80577e-17	0.150225	27.8457	2.2871	0.580257	3.90451e-05	44.1177	43.0561	92.9785	34.3628
0.736874	13.5289	68.2606	21.7606	39.1628	7.50491e-09	1.58259e-20	35.3036	10.9329	42.2706	32.4677	55.1813	0.00117781	49.3776	1.87208	39.4496	2.39935e-05	4.61339e-10	37.2432	74.7229	4.24046	26.5913	0.000884244	0	1.46937e-23	24.0268	9.0084e-06	41.374	0.102983	22.4488	91.4913	57.2648	0.0820348	11.4871	0.339431	80.9224	2.02111	1.40512	0.0690486	109.464	7.30296e-20	0.018201	38.4969	0.481295	2.65739	1.5478e-06	53.3448	26.772	75.2591	14.7012
0.742685	31.1304	90.9668	8.7175	29.5786	1.30003e-10	4.28268e-18	56.0005	13.9864	29.2504	48.6074	50.4638	0.0141642	53.7742	4.31168	36.8125	9.03311e-07	2.41656e-08	56.3729	66.3713	12.2544	10.6041	0.00993167	0	5.90346e-21	44.0335	3.05463e-07	38.5096	0.0116964	10.1669	86.5293	68.1039	0.535167	24.9604	1.7247	68.545	0.413299	5.35707	0.466159	121.521	2.10694e-22	0.00157312	38.0261	0.072253	8.68273	4.37971e-08	55.8212	14.2671	48.9342	5.76425
0.748497	53.5459	97.5396	2.60201	15.9367	3.0887e-11	8.26761e-16	69.4474	25.4331	15.021	58.5889	42.8355	0.121702	55.8114	12.7846	25.8131	2.42604e-08	9.04179e-07	69.4104	43.8812	25.2779	3.10473	0.0903503	0	1.692e-18	62.2762	7.38904e-09	34.4365	0.000948345	3.28475	71.7526	75.0673	2.49057	40.2712	6.25163	47.3449	0.0661748	14.6599	2.25775	112.942	4.33635e-25	9.69949e-05	27.0651	0.0077378	20.2494	8.84389e-10	52.542	11.6857	26.2552	6.67545
0.754309	69.7524	84.6116	0.872702	6.12544	1.90586e-09	1.13858e-13	70.2189	37.1996	5.64268	60.3529	34.0983	0.748375	57.2865	28.9404	17.6103	4.64809e-10	2.41807e-05	66.7846	21.4855	37.1975	0.66167	0.59061	0	3.45948e-16	70.5338	1.27507e-10	37.126	7.29535e-05	0.757064	55.7087	76.388	8.26846	50.7883	16.1658	25.4942	0.0644022	29.1151	7.89153	86.1822	6.36679e-28	4.2663e-06	15.1525	0.000591148	33.7807	1.27421e-11	42.3672	20.422	16.1572	18.0556
0.76012	69.3849	58.5897	1.84037	1.67955	8.84701e-08	1.11856e-11	62.8401	39.7036	1.96873	55.1309	32.0809	3.30496	57.2924	49.9512	20.003	6.35285e-12	0.000462656	49.7404	7.74011	39.0484	0.101966	2.78862	0	5.04591e-14	67.7333	1.56963e-12	43.1702	0.000357493	0.124474	46.8656	67.9919	19.5825	54.5307	29.8236	10.4924	0.401686	43.1918	20.1422	55.2518	1.30615e-29	1.33866e-07	11.3606	3.22175e-05	40.7475	1.30979e-13	26.9845	36.9286	20.0676	41.441
0.765932	52.6947	31.6098	6.80365	0.328523	2.9297e-06	7.8393e-10	57.6546	32.1618	2.63762	46.9229	37.8338	10.5554	54.955	68.7281	30.7599	6.19413e-14	0.00634203	28.272	2.03748	29.2422	0.011309	9.6073	0	5.25031e-12	61.4981	1.37841e-14	44.856	0.00495635	0.0145997	49.426	51.4616	33.0848	53.2321	39.2809	4.02112	1.97496	51.0363	38.3854	36.5156	1.02691e-26	2.99646e-09	19.4077	1.25258e-06	37.3652	9.60522e-16	12.8334	53.4526	31.7454	71.6915
0.771743	30.2944	13.0651	19.2159	0.0458412	6.92095e-05	3.91932e-08	60.0876	25.0334	8.26651	42.4669	42.3476	24.7117	47.8042	80.2507	39.4048	4.30833e-16	0.0624103	12.0434	0.389476	15.6219	0.000899849	24.5754	0	3.89715e-10	61.1322	8.63525e-17	43.1048	0.0494077	0.00122159	58.3118	36.6964	39.8755	45.9606	37.1335	4.53803	6.93488	52.9773	56.7599	34.8274	6.06941e-24	4.7848e-11	37.6682	3.47405e-08	31.2766	5.02509e-18	4.43478	62.4655	39.9874	95.7866
0.777555	13.0119	4.7349	40.1381	0.00456314	0.00116634	1.39785e-06	66.9229	29.1768	21.0355	43.4239	39.591	43.435	34.8391	85.1641	36.8385	2.13774e-18	0.442161	3.78149	0.05379	5.95353	5.12617e-05	47.9574	0	2.0636e-08	69.2028	3.85913e-19	43.5535	0.352452	7.29165e-05	63.9755	33.0215	34.2847	32.1675	26.2155	11.5661	17.3717	51.1199	69.0249	40.0932	2.55905e-21	5.45049e-13	58.3353	6.87476e-10	32.2555	1.87545e-20	1.10103	60.6422	37.4755	104.554
0.783367	4.11977	4.33912	62.5661	0.000324237	0.0140218	3.55655e-05	73.2423	45.1682	40.1099	42.1796	35.4056	59.4438	22.0569	86.2596	24.6421	7.5669e-21	2.26407	0.864378	0.00534839	1.61858	2.08792e-06	73.9198	0	7.79513e-07	82.0813	1.23033e-21	43.9908	1.80465	3.10486e-06	60.4151	38.2686	21.0287	17.0245	17.5342	24.2583	31.0428	43.4141	74.3895	38.7004	7.6971e-19	4.42919e-15	69.8422	2.12897e-11	38.7741	4.99332e-23	0.195527	48.5799	29.0532	101.401
0.789178	0.951001	10.9719	73.4519	2.26961e-05	0.120254	0.000645526	76.3279	63.5708	58.5932	32.5382	37.4733	66.2348	18.1675	83.5785	11.7636	1.91073e-23	8.42129	0.142657	0.000425574	0.313912	6.07529e-08	92.8438	0	2.10057e-05	94.8459	2.8219e-24	37.2892	6.67157	9.43139e-08	47.1528	40.6477	9.20115	6.57873	19.2593	36.6534	39.573	29.4169	76.8855	27.5422	1.65156e-16	2.56762e-17	64.946	8.10034e-10	40.1342	9.48402e-26	0.0247955	31.0848	26.1465	95.2009
0.79499	0.158913	24.8296	65.6702	0.000137816	0.735715	0.00835826	73.0591	74.0966	67.3386	18.4799	42.8298	63.09	25.4479	74.0298	4.0063	3.44188e-26	22.8933	0.0169134	0.000802045	0.0434311	1.26217e-09	96.3407	0	0.000403802	101.646	1.34484e-23	23.8168	18.007	2.04374e-09	29.0401	32.763	2.87203	1.83012	29.8063	39.9175	35.9877	14.9015	80.3008	14.0693	2.528e-14	1.06183e-19	46.706	4.03841e-08	31.0102	1.28503e-28	0.00224823	16.3972	32.5781	89.6583
0.800802	0.0211397	42.9463	46.6809	0.00213847	3.21099	0.0772032	60.5821	74.178	61.7117	7.55423	43.9474	55.3741	36.4116	56.1921	0.973344	4.42294e-29	45.7961	0.0014362	0.00989372	0.00428658	1.87166e-11	83.1079	0	0.00553754	96.9815	5.4277e-21	11.0263	36.206	3.1632e-11	13.529	19.0819	0.639517	0.372706	39.0678	32.9247	23.3478	5.48017	83.8967	5.13283	2.76044e-12	3.13252e-22	25.5931	1.43644e-06	17.2552	1.24209e-31	0.000241816	11.3926	39.8091	81.8533
0.806613	0.0249107	59.5112	32.1452	0.0237735	9.99735	0.508712	40.9476	68.4384	44.7042	2.23627	43.0573	50.1217	39.6507	35.0286	0.168697	4.05455e-32	67.8905	8.71948e-05	0.0892192	0.000301813	1.98062e-13	63.4111	0	0.0541729	79.8394	1.56323e-18	3.6578	56.11	4.45408e-12	4.63494	7.9487	0.101586	0.133734	37.4613	26.101	10.8186	1.44679	83.7939	1.33614	2.15028e-10	6.59253e-25	10.4883	3.64487e-05	6.86446	8.56469e-35	0.00157881	18.8667	37.4434	67.4121
0.812425	0.188032	71.5301	31.065	0.18854	22.2049	2.39125	21.4694	60.9419	24.9665	0.689775	49.7249	47.7387	31.1516	19.8531	0.0208576	2.65304e-35	75.3112	3.78124e-06	0.573992	1.51594e-05	1.49549e-15	52.5698	0	0.378064	54.8703	3.2118e-16	0.866684	70.6393	3.10451e-10	1.14959	2.36327	0.0115115	0.568365	25.7096	31.2008	3.68735	0.273082	78.3918	0.248132	1.1949e-08	2.30757e-27	3.16201	0.000659771	1.97066	4.21296e-38	0.0181912	37.284	25.4831	46.511
0.818236	1.09272	78.8044	37.9966	1.06667	35.1827	8.01857	8.43413	52.2266	10.462	1.32773	64.4769	41.4562	17.9343	17.5051	0.00183966	3.26612e-35	64.4226	1.17062e-07	2.63434	5.4318e-07	8.05643e-18	55.9952	0	1.8822	30.2202	4.70751e-14	0.146542	77.7172	1.6746e-08	0.204819	0.501296	0.000930564	2.79674	12.5924	49.2224	1.58913	0.0367989	68.6564	0.0328734	4.73677e-07	8.65126e-25	0.692959	0.00851966	0.577533	1.47836e-41	0.150155	58.8715	12.4033	25.4174
0.824048	4.60406	78.3369	40.0578	4.30501	39.7674	19.1817	2.42899	44.8725	3.24035	4.95879	74.3805	28.4597	9.46726	28.1485	0.000115752	4.94591e-32	48.2724	2.85975e-09	8.62497	1.38842e-08	3.09637e-20	65.6299	0	6.6847	12.8228	4.9221e-12	0.0176776	81.3574	6.44392e-07	0.026116	0.0758579	5.36635e-05	10.0776	4.40012	68.2505	3.51269	0.00353845	54.3839	0.00313099	1.33953e-05	4.05153e-22	0.109539	0.0784817	1.09853	3.70074e-45	0.884181	71.1768	4.30856	11.1139
0.82986	14.2146	66.4319	31.5102	12.3947	32.0658	32.7356	0.506401	43.1326	0.885851	14.0613	67.6685	14.4345	10.332	45.3743	5.19564e-06	5.34494e-29	43.8882	1.49481e-08	20.146	2.53302e-10	8.48993e-23	71.5644	0	16.9363	4.15392	3.67136e-10	0.00152129	85.8908	1.76891e-05	0.00237903	0.00818892	2.20764e-06	26.4667	1.09683	73.0926	11.0983	0.000242744	36.1402	0.000668871	0.000270233	1.35356e-19	0.0124307	0.51574	4.23118	6.60869e-49	3.71415	65.9981	1.06777	6.20983
0.835671	32.7455	46.9846	18.8787	25.4574	18.4448	39.8739	0.0759183	44.0164	1.08407	29.3202	47.2258	5.28105	20.1891	60.3722	1.66366e-07	4.12056e-26	55.0083	5.79564e-07	33.5835	1.58394e-11	3.60381e-25	71.0925	0	30.6111	1.58476	1.95353e-08	9.3394e-05	90.3141	0.000346401	0.000154704	0.000630624	6.47881e-08	50.8642	0.195044	59.1382	27.0882	1.188e-05	18.7409	0.00621269	0.00388904	3.2259e-17	0.00100995	2.41775	12.2283	8.41898e-53	11.13	46.7815	0.188775	10.3003
0.841483	57.8406	31.6106	12.1993	37.3001	7.56874	34.8061	0.00855012	38.9655	4.02378	46.5752	26.8872	1.3831	33.797	68.3683	3.80022e-09	2.26614e-23	69.4518	1.60739e-05	40.0563	8.71631e-10	9.85146e-23	66.5456	0	39.4767	3.2134	7.41535e-07	4.09021e-06	89.9717	0.00483916	7.17887e-06	3.46604e-05	1.35637e-09	71.7742	0.0247425	35.8822	50.6877	4.14767e-07	7.24326	0.0597465	0.0399267	5.48457e-15	5.86539e-05	8.08554	25.2448	7.65104e-57	23.7929	25.0703	0.0238084	21.7361
0.847295	81.1602	29.1053	16.4075	38.9873	2.21559	22.5701	0.00615576	26.2725	11.9276	60.3805	18.3392	0.258693	42.4356	70.1077	6.19254e-11	8.89068e-21	72.3991	0.000318024	34.7722	4.31966e-08	3.56297e-20	58.7723	0	36.3869	10.5562	2.00798e-05	1.27788e-07	82.4571	0.0482257	2.37684e-07	1.98278e-06	2.02572e-11	74.5167	0.00223909	16.1911	75.4173	1.03303e-08	2.0378	0.410687	0.292416	6.65199e-13	2.43276e-06	19.2896	37.1867	4.9602e-61	36.2842	10.0109	0.00214207	34.7612
0.853106	93.7951	36.1598	29.6906	29.0705	0.462673	14.0743	0.0542655	12.8761	25.7526	69.9009	23.59	0.0347229	42.6009	67.6617	7.19858e-13	2.48828e-18	61.2323	0.00448879	24.3785	1.52727e-06	9.19267e-18	45.8697	0	24.3736	26.6707	0.000387887	2.84806e-09	68.2144	0.342849	6.08363e-09	1.72717e-05	2.15823e-13	56.9339	0.000144549	5.38212	92.4328	1.83544e-10	0.41305	2.01586	1.52777	5.75542e-11	7.20263e-08	32.8288	39.1398	2.29401e-65	39.4735	2.93821	0.000137485	39.8336
0.858918	91.9507	40.4226	44.9072	15.4632	0.0689247	16.5606	0.380194	4.5249	41.4306	75.9741	35.1582	0.0064044	40.7181	60.8205	6.08909e-15	4.96801e-16	47.1381	0.0452012	20.4025	3.85243e-05	1.69195e-15	28.9712	0	13.7115	50.087	0.00534525	4.52822e-11	48.7105	1.73878	2.45904e-08	0.000339294	1.64034e-15	31.9605	6.65699e-06	1.3064	95.2386	2.32639e-12	0.0645792	7.07946	5.69415	3.55239e-09	1.52178e-09	39.857	29.7992	7.56846e-70	30.6344	0.627189	6.29496e-06	32.5731
0.864729	79.3481	33.8932	54.8169	5.86766	0.00732475	30.2009	1.91033	1.13593	52.3742	75.087	41.9442	0.0355597	42.4022	47.8641	1.87209e-14	7.0759e-14	41.5854	0.324779	27.1086	0.000693346	2.22153e-13	14.0712	0	12.17	70.9285	0.052547	5.13597e-13	28.1541	6.29078	9.11294e-07	0.00477356	8.89381e-18	13.1408	2.18704e-07	0.229892	84.4149	2.1035e-14	0.0532943	17.89	15.1398	1.56416e-07	2.29412e-11	34.52	18.1042	1.7813e-74	16.9602	0.0966569	2.05829e-07	19.0019
0.870541	65.2933	20.7864	57.427	1.58835	0.000555301	48.706	6.91585	0.203504	56.2549	62.9706	40.2065	0.287291	42.724	30.4727	2.08356e-12	7.1895e-12	42.938	1.66586	37.2798	0.00890555	2.08082e-11	6.07777	0	20.7525	78.1024	0.368506	4.15561e-15	12.4661	16.2361	2.41847e-05	0.0480577	4.37146e-20	3.94154	5.1257e-09	0.0291728	70.671	1.35682e-16	0.336483	33.0782	28.7161	4.91313e-06	2.46742e-13	21.3282	14.1525	2.99078e-79	6.69839	0.0107061	1.6869e-08	7.90804
0.876353	55.7813	10.7889	53.1248	0.306722	3.00318e-05	62.6699	18.236	0.0260135	54.0331	42.3059	37.783	1.67552	34.7296	14.7759	1.65739e-10	5.21114e-10	40.7511	6.10784	39.5646	0.0816739	1.39038e-09	6.01218	0	33.4823	71.6459	1.84357	2.39864e-17	4.08464	29.8934	0.000457869	0.347032	2.60032e-18	0.858836	8.56972e-11	0.00265961	66.7514	6.24334e-19	1.71065	46.8499	38.8553	0.000110091	1.90482e-15	9.40058	21.1617	5.22153e-84	1.88724	0.000908863	4.78424e-07	2.35236
0.882164	47.132	10.03	41.4697	0.0422534	1.15865e-06	65.5048	35.7878	0.00243483	44.9512	22.0895	42.6776	7.01353	20.8966	5.27154	9.40498e-09	2.69453e-08	31.8839	16.0708	30.98	0.535429	6.62748e-08	13.5949	0	39.944	61.5624	6.57946	9.87668e-20	0.97215	39.2632	0.00618384	1.80499	5.17842e-16	0.135407	1.02211e-12	0.000173775	72.6306	2.04941e-21	6.21241	56.3185	37.5052	0.00175981	2.10549e-15	2.95578	33.967	1.40044e-79	0.379314	0.0010718	1.35145e-05	0.54487
0.887976	33.9758	20.1491	25.4147	0.00415236	3.18887e-08	57.2165	54.3784	0.00122876	29.95	9.86266	52.3686	21.0776	9.05946	1.36045	3.80723e-07	9.93921e-07	24.9421	30.6895	20.1454	2.51526	2.25362e-06	26.6996	0	34.3403	53.1739	16.7509	2.90118e-22	0.166507	36.7887	0.0595789	6.81165	7.35782e-14	0.015395	8.69651e-15	8.63746e-06	75.2981	4.79909e-24	16.0948	65.6593	25.8256	0.0200676	2.71178e-13	0.662991	43.0818	8.53446e-75	0.0543863	0.0125499	0.000272381	0.414776
0.893788	18.781	38.9092	11.6182	0.000291102	6.26097e-10	44.9236	68.0423	0.0130599	15.0292	7.82686	59.2907	45.4922	2.80922	0.252004	1.09946e-05	2.6154e-05	28.1073	43.8522	17.552	8.51243	5.46678e-05	37.9511	0	22.2473	42.5276	30.4232	6.07933e-25	0.0204308	24.5901	0.409491	18.8881	7.45928e-12	0.0012587	5.27849e-17	1.47264e-05	65.3903	8.01688e-27	29.7491	76.0277	12.686	0.163245	2.50388e-11	0.106086	44.7777	3.71027e-70	0.00556285	0.109996	0.00391626	1.73375
0.899599	7.59815	58.6104	3.86075	1.45584e-05	8.76926e-12	38.5549	75.4318	0.113115	5.5025	15.1494	59.8488	70.5308	0.621945	0.0333897	0.000226498	0.000490953	38.6465	50.289	25.6234	20.9924	0.000946016	38.5187	0	14.761	27.6164	39.4174	9.0877e-28	0.00179202	11.7252	2.00777	39.3182	5.39621e-10	7.38475e-05	2.28556e-19	0.000289298	48.6246	9.55366e-30	39.257	78.2711	4.44548	0.947337	1.64927e-09	0.0121096	46.0627	1.15067e-65	0.000405903	0.691042	0.0401682	6.2549
0.905411	2.21212	68.7493	0.923852	5.19395e-07	8.76196e-14	40.4723	78.4976	0.699281	1.44988	28.2543	54.4503	78.5602	0.0998677	0.00316332	0.00332864	0.00657446	47.3448	51.5321	36.7962	38.5995	0.0116784	27.891	0	18.7435	13.6783	36.4324	9.69103e-31	0.00011224	3.98843	7.02262	63.6336	2.78614e-08	3.10393e-06	7.05979e-22	0.00413083	38.3297	8.12177e-33	37.1792	64.5448	1.11129	3.9218	7.74971e-08	0.000986088	54.0794	2.54575e-61	2.11368e-05	3.12443	0.293908	16.1703
0.911222	0.460804	63.3768	0.177957	1.3219e-08	6.24535e-16	41.8322	78.8478	3.08392	0.273462	38.6903	46.8703	62.8671	0.0306186	0.000299651	0.034897	0.0628054	51.1054	49.9217	40.3215	55.1699	0.102845	14.4071	0	33.3402	6.18189	24.0218	1.20743e-33	5.01738e-06	0.967829	17.5228	84.3701	1.02698e-06	9.33531e-08	1.55564e-24	0.0420946	39.1769	4.92549e-36	26.2917	40.524	0.198178	11.582	2.59775e-06	5.72822e-05	64.9448	4.01787e-57	1.13133e-06	10.2446	1.53411	29.8248
0.917034	0.0685456	45.6395	0.188844	2.40004e-10	3.17563e-18	34.3299	77.2085	9.70221	0.0368415	38.1126	43.3145	36.142	0.167147	0.00144931	0.260992	0.428007	55.1307	42.7262	34.0612	65.2513	0.646106	5.30889	0	51.2093	6.80986	11.299	6.30972e-31	1.60038e-07	0.167538	31.1905	97.5914	2.70381e-05	2.00726e-09	2.44535e-27	0.306296	42.5121	2.13091e-39	17.6474	18.9554	0.0252116	24.4005	6.21191e-05	2.37378e-06	68.3698	4.52371e-53	1.01246e-05	24.6893	5.71241	39.2442
0.922846	0.00727628	25.1857	1.01937	3.1123e-12	1.15191e-20	20.6597	74.0586	21.7749	0.00354249	28.0263	44.1595	14.9244	1.01984	0.0172212	1.39248	2.08076	62.3587	29.06	27.4846	68.5151	2.89561	1.39556	0	63.2214	16.0188	3.79133	6.04028e-28	3.64198e-09	0.0206892	39.606	102.93	0.00050882	3.08365e-11	2.74216e-30	1.59351	39.5865	6.57654e-43	19.796	6.52948	0.00228803	36.6717	0.00105967	7.01744e-08	58.8364	3.63337e-49	0.000210013	44.7	15.174	36.8594
0.928657	0.000551072	10.4126	4.42349	4.97822e-13	2.98076e-23	8.93552	69.8276	34.8634	0.00024304	19.4257	41.4642	4.42558	4.52785	0.148158	5.30019	7.21624	69.3278	14.719	29.6838	67.388	9.25748	0.261705	0	64.288	32.9662	0.907529	4.12498e-25	5.91279e-11	0.00182261	35.877	98.1729	0.00685245	3.38311e-13	2.19362e-33	5.94629	34.3536	1.44793e-46	32.3862	1.64275	0.000148129	39.317	0.0128954	1.47991e-09	39.9673	2.08181e-45	0.00311403	62.7967	28.7539	24.8681
0.934469	2.97743e-05	3.16581	14.0178	4.16323e-11	5.53723e-26	2.83017	64.8945	39.8289	1.18958e-05	22.2819	30.5131	0.942087	14.6104	0.919253	14.3958	17.8532	72.5661	5.40177	37.634	63.0406	21.1137	0.03501	0	55.727	52.1694	0.15497	2.00957e-22	6.8482e-13	0.00011454	23.1843	80.2912	0.0661661	2.64983e-15	1.25183e-36	16.0336	37.4714	1.28627e-48	47.6973	0.299925	6.84127e-06	30.0709	0.111948	2.22642e-11	20.7898	8.50926e-42	0.0329396	71.5406	38.8697	12.9338
0.940281	1.14762e-06	0.701526	32.6455	2.63577e-09	2.44658e-25	1.09711	58.0476	32.5405	4.15376e-07	38.0727	16.4728	0.14391	34.4073	4.12984	27.9325	31.5096	71.5645	1.43278	40.0175	54.1283	34.3519	0.0033411	0	45.0121	64.7867	0.0188777	6.98397e-20	5.65826e-15	5.13501e-06	10.692	53.0275	0.459409	1.52535e-17	5.09623e-40	31.764	51.1153	6.90145e-45	57.6983	0.0395396	2.25398e-07	16.4071	0.693286	2.38944e-13	8.0669	2.48118e-38	0.248559	70.2283	37.4837	8.68487
0.946092	3.15555e-08	0.14079	56.3415	1.19043e-07	1.22503e-22	2.42046	46.2748	19.4771	1.0357e-08	60.017	6.4015	0.0157684	59.3705	13.5006	38.9324	39.6745	65.894	0.369061	31.4056	40.7519	39.8709	0.000227483	0	40.7221	64.5795	0.00164048	1.73148e-17	3.3351e-17	1.64226e-07	3.55943	27.0478	2.30386	9.7643e-17	1.48002e-43	47.8204	65.8203	2.68913e-41	59.3929	0.00375327	5.29761e-09	6.38609	3.06286	1.82938e-15	2.29156	5.1611e-35	1.33801	64.2432	25.7865	14.7367
0.951904	6.18969e-10	0.240163	72.5823	3.83548e-06	4.37702e-20	7.91484	29.9223	10.6215	9.0077e-10	79.1837	1.85441	0.00123876	75.2874	32.2912	40.0184	35.6627	53.9333	0.676394	17.6944	29.3879	33.0125	1.19539e-05	0	42.5582	51.6474	0.000101697	3.06233e-15	1.40234e-19	3.74678e-09	1.14656	10.3581	8.39901	1.54546e-14	3.06624e-47	57.8025	71.1642	7.4748e-38	52.5488	0.000335541	8.88235e-11	1.77392	9.65292	9.99142e-18	0.471046	7.6585e-32	5.13814	57.4299	12.6557	30.2911
0.957715	8.66124e-12	1.24547	70.075	8.81558e-05	1.11566e-17	19.3695	14.6818	11.3475	3.61298e-08	91.6476	0.896459	6.97495e-05	70.2651	56.8187	33.8518	23.0661	36.4702	2.87903	7.12003	27.9987	19.4992	2.46276e-05	0	41.0335	32.3596	4.49741e-06	3.86369e-13	4.20646e-22	6.09808e-11	1.79053	2.92659	22.4663	1.74603e-12	4.53169e-51	59.3348	65.9188	1.48219e-34	38.2158	0.00135849	1.06241e-12	0.360801	21.7024	3.89286e-20	0.0696015	8.10703e-29	14.0757	47.5752	4.44111	51.0666
0.963527	8.64587e-14	4.85635	50.6726	0.00144544	2.02863e-15	34.7948	5.27941	21.2643	1.29924e-06	98.3541	2.71145	3.18204e-06	48.2549	73.8774	31.1474	11.7168	19.1094	9.20992	2.04428	35.3501	8.21625	0.000463545	0	30.702	15.3913	1.41884e-07	3.47752e-11	9.00112e-25	7.08019e-13	6.06599	0.60333	44.6691	1.40723e-10	4.77783e-55	52.3128	57.5937	2.09666e-31	21.5178	0.0161522	9.06514e-15	0.136652	34.8077	1.082e-22	0.00736592	6.12206e-26	27.5084	32.7186	1.20445	71.6287
0.969339	6.1568e-16	13.5193	27.3094	0.016907	2.63146e-13	47.6987	1.36961	34.1564	3.33537e-05	98.6402	9.46003	1.07841e-05	24.4303	71.1981	36.2097	8.37113	7.4474	21.0416	0.419117	40.4247	2.46972	0.00634867	0	16.7615	5.41551	3.19319e-09	2.23283e-09	1.37402e-27	5.86426e-15	15.7995	0.090091	67.2997	8.09087e-09	1.4652e-58	37.8607	52.1843	2.11577e-28	8.99405	0.139215	5.5179e-17	0.570865	39.8264	2.14537e-25	0.000557791	3.298e-23	38.3607	17.199	0.841285	89.8599
0.97515	3.12765e-18	26.8485	10.8852	0.141074	2.43512e-11	53.8037	0.254644	39.8941	0.000611528	89.5099	24.6528	0.000221118	9.68951	51.1756	40.8768	14.5337	2.11207	34.295	0.0666256	34.7567	0.529588	0.0624162	0	6.56541	1.38629	5.12661e-11	1.02272e-07	1.49627e-30	3.46497e-17	29.4313	0.00969621	79.398	3.31852e-07	1.41355e-54	21.1911	46.4984	1.52309e-25	2.72968	0.864786	2.39602e-19	2.64123	32.5202	3.879e-28	4.50629e-05	1.26742e-20	38.2459	6.63245	3.08874	105.08
0.980962	1.19541e-20	38.0367	3.18199	0.839747	1.6076e-09	54.2877	0.0338381	33.2992	0.00801483	73.5109	47.7707	0.00325881	5.58901	28.9299	35.9252	27.2462	0.431237	39.8748	0.0599879	21.5274	0.0810113	0.441747	0	1.83718	0.255746	5.87157e-13	3.34177e-06	1.16236e-33	1.4605e-19	39.1136	0.000750299	77.8896	9.70986e-06	1.28898e-50	8.7991	35.0639	7.82167e-23	0.59547	3.88949	7.42205e-22	8.90178	19.0526	6.36393e-26	0.000299353	3.47462e-18	27.7282	1.84446	10.6068	113.495
0.986774	2.02144e-19	38.4417	0.677018	3.56587	7.57171e-08	49.5178	0.00321017	19.8311	0.0752073	59.7051	70.1513	0.034262	10.4003	17.98	22.9603	38.1812	0.0630753	33.0738	0.378613	9.52846	0.00884042	2.25962	0	0.366874	0.0338313	4.79728e-15	7.78956e-05	6.68734e-37	4.3919e-22	37.0821	5.93615e-05	69.3196	0.000202679	8.38485e-47	2.65208	20.1719	2.86544e-20	0.0929602	12.743	1.64012e-24	21.9368	8.63829	3.42134e-23	0.0042413	6.79535e-16	16.6759	0.367434	26.9234	111.012
0.992585	4.7025e-17	27.7156	0.104206	10.8019	2.54449e-06	37.864	0.000217322	8.42527	0.50666	51.7199	81.0416	0.256971	22.1755	21.6311	10.5097	38.3239	0.00659394	19.5699	1.91618	3.0096	0.00068962	8.39798	0	0.0522682	0.00320087	2.7961e-17	0.00129529	5.1148e-35	1.74782e-23	25.0798	0.000350369	59.4962	0.00301817	3.89101e-43	0.57447	8.47258	7.48859e-18	0.0103663	30.635	2.58549e-27	40.3817	5.78729	1.31216e-20	0.0430341	9.48054e-14	14.4056	0.0522989	50.6588	98.614
0.998397	7.80508e-15	14.2582	0.0115508	23.3428	6.10199e-05	22.3709	1.04967e-05	2.55352	2.46254	43.1981	79.5818	1.37491	35.1192	33.6313	3.43453	27.4509	0.000492175	8.26053	7.01917	0.678166	7.43526e-05	22.8306	0	0.00531234	0.000216318	1.16259e-19	0.0153652	7.59284e-32	6.60083e-21	12.1052	0.00486771	49.6114	0.032067	1.28809e-39	0.0890457	2.55822	1.39613e-15	0.000825088	54.4642	2.90755e-30	57.3547	11.6847	3.58998e-18	0.311493	9.43565e-12	22.6921	0.00531353	71.8119	81.7458
1.00421	9.24155e-13	5.26798	0.000919123	35.985	0.00104458	9.74588	3.66017e-07	0.552091	8.70845	29.5978	75.1448	5.24783	39.7801	43.4668	0.800817	14.0273	2.62168e-05	2.48742	18.795	0.109015	0.000656217	45.7925	0	0.00038517	1.04355e-05	3.44842e-22	0.130025	8.04081e-29	1.87966e-18	4.21492	0.0484707	43.2069	0.243142	3.04193e-36	0.00986578	0.552425	1.85682e-13	4.6859e-05	72.0909	2.33254e-33	65.127	26.7492	7.00675e-16	1.60842	6.69928e-10	34.8242	0.000385203	79.4804	67.3183
1.01002	7.80608e-11	1.65833	5.2394e-05	39.5738	0.0127725	3.0674	1.96226e-07	0.085154	22.7329	15.2273	74.1103	14.289	32.1498	45.955	0.133208	5.11337	9.96399e-07	0.534747	37.4808	0.0125012	0.00846233	68.6194	0	1.99266e-05	3.59362e-07	7.29676e-25	0.784929	6.07453e-26	3.81837e-16	1.37762	0.344314	45.4178	1.31655	5.12471e-33	0.000925971	0.0851699	1.76169e-11	1.89866e-06	71.3232	1.3349e-36	60.2582	47.6568	9.7557e-14	5.92473	3.39313e-08	39.881	1.99229e-05	75.057	61.6533
1.01583	4.70378e-09	1.85058	2.34943e-06	31.0464	0.111682	0.691947	5.78594e-06	0.00939757	44.8361	5.87829	72.6234	27.7551	18.5359	45.4969	0.0158069	1.32972	2.7017e-08	0.0877278	57.283	0.00102267	0.0780276	78.7592	0	9.23778e-07	1.58678e-08	1.10143e-27	3.38028	3.27373e-23	5.53342e-14	1.96805	1.74481	54.1651	5.09994	6.15896e-30	0.00232044	0.00936988	1.19236e-09	5.61634e-08	52.7343	5.44987e-40	44.8809	65.1017	9.68985e-12	15.5688	1.226e-06	32.7559	7.35099e-07	70.9599	66.7373
1.02164	2.02206e-07	6.41121	6.57613e-06	17.3753	0.699913	0.111542	0.000127474	0.00126309	69.103	2.74841	63.5992	38.4593	7.62581	45.9455	0.00133809	0.246677	5.22607e-10	0.0657406	69.8323	5.96813e-05	0.513247	73.5207	0	5.84299e-06	2.92574e-07	1.18604e-30	10.3847	1.2586e-20	5.72041e-12	6.45227	6.30752	61.4887	14.2011	5.28038e-27	0.0252265	0.000735425	5.75707e-08	6.27463e-08	29.0167	1.58723e-43	26.0184	69.1337	6.86582e-10	29.1849	3.16008e-05	19.2241	1.93492e-08	73.7058	79.3596
1.02745	6.20148e-06	18.6148	0.000141764	6.93696	3.15739	0.012835	0.00200356	0.00707087	86.5705	5.32307	46.1537	38.0168	2.26097	42.7265	8.11594e-05	0.0326448	7.26809e-12	0.39404	71.6942	2.48461e-06	2.40836	62.7466	0	0.000128222	8.65955e-06	9.11092e-34	22.7588	3.45186e-18	4.21868e-10	16.4919	16.2662	62.1538	28.7848	3.22955e-24	0.200114	4.11787e-05	1.98296e-06	2.11519e-06	11.8007	3.2977e-47	11.3439	57.2739	3.47045e-08	39.0282	0.000581063	8.20927	3.63327e-10	75.6139	94.7834
1.03327	0.000135703	39.9197	0.00220089	1.97571	10.3357	0.00105382	0.0224647	0.0669865	90.8145	14.9785	27.5785	26.8082	0.65931	31.6937	1.38425e-05	0.00308189	5.89457e-12	1.94355	66.7238	7.38202e-08	8.06182	54.1232	0	0.00201394	0.000182937	5.05595e-37	35.5814	6.7536e-16	2.21944e-08	30.2025	29.9248	56.2516	43.8239	1.4091e-21	1.14005	1.64486e-06	4.8724e-05	5.18764e-05	3.51955	4.88764e-51	3.63091	36.6163	1.2514e-06	37.232	0.00762193	3.41498	4.86689e-12	66.2778	108.007
1.03908	0.00211917	63.3455	0.0243754	0.401417	24.9158	6.17293e-05	0.179692	0.457572	79.9765	32.79	17.8045	13.4858	1.1486	17.4152	0.00021604	0.000207557	4.28898e-10	6.8505	60.1438	3.56271e-09	19.2514	44.5863	0	0.0225657	0.00275693	1.39433e-35	39.6839	9.42616e-14	8.32969e-07	39.702	39.2729	48.5602	53.6552	4.38599e-19	4.68909	4.69232e-08	0.000854061	0.000909773	0.764268	5.16779e-55	0.841259	17.7193	3.21902e-05	25.3379	0.0713221	4.66278	4.65075e-14	45.9589	115.449
1.04489	0.0236269	74.7399	0.192585	0.0581816	45.3736	2.57957e-06	1.02546	2.24958	57.6728	54.1719	22.8745	4.8397	4.35045	6.90588	0.00321901	9.97185e-06	2.25338e-08	17.2256	51.6135	9.24618e-08	32.7951	30.4866	0	0.180371	0.0296393	2.19459e-32	31.5735	9.3854e-12	2.23013e-05	38.4331	36.7682	45.1906	58.8585	9.73924e-17	14.051	4.20852e-09	0.0106795	0.0114246	0.120115	3.89787e-59	0.140054	6.36463	0.000590701	12.3011	0.476103	12.1525	3.17038e-16	24.3265	117.829
1.0507	0.188236	65.7017	1.08545	0.00601578	64.9825	7.68995e-08	4.17628	8.01453	33.0557	68.6205	41.9838	1.24137	12.4744	1.96493	0.0343832	3.41767e-07	8.44563e-07	30.8989	38.1246	3.04875e-06	39.8541	15.9549	0	1.0285	0.227318	2.46414e-29	17.9204	6.66639e-10	0.000425941	30.8159	24.5566	45.129	63.115	1.54285e-14	31.1178	1.44439e-07	0.0952649	0.102953	0.0136013	2.09733e-63	0.0167207	1.67132	0.00773267	4.26023	2.26723	25.0554	1.54177e-18	9.67987	117.523
1.05651	1.07368	42.9632	4.36433	0.000443727	77.2303	1.63538e-09	12.1507	20.9252	15.7945	67.4183	66.9039	0.252978	25.558	0.446468	0.263811	8.35608e-09	2.25812e-05	39.5393	22.0209	7.17316e-05	34.5509	7.12775	0	4.18366	1.24378	1.97376e-26	7.2559	3.37793e-08	0.00580344	28.1298	11.6999	40.3744	65.984	1.74374e-12	51.9553	4.57037e-06	0.606221	0.668065	0.00110608	8.05053e-68	0.00196486	0.31762	0.0722119	1.05254	7.70214	37.0637	7.80103e-21	3.2698	116.843
1.06232	4.40182	20.8001	12.5185	2.33484e-05	80.2729	2.48105e-11	25.358	40.7149	10.5013	51.3251	85.8487	0.238154	37.3568	0.410747	1.45963	1.45744e-10	0.000430704	36.0937	9.42993	0.00120397	21.373	6.35276	0	12.1402	4.85596	1.12782e-23	2.09581	1.22108e-06	0.0564078	34.1739	3.97661	28.0195	63.5745	1.40613e-10	66.8501	0.000103176	2.75198	3.13824	6.44528e-05	2.20444e-72	0.00727313	0.0435005	0.481066	0.185523	18.6672	39.124	7.39463e-19	2.86908	120.409
1.06814	13.0749	7.40724	25.6197	8.76425e-07	74.6715	2.81931e-13	38.5493	60.3036	16.6571	29.8862	91.9217	1.16856	38.9521	1.8311	5.85658	1.81344e-12	0.00586042	23.5046	2.92476	0.0144158	9.48158	13.6249	0	25.1313	13.5376	4.59731e-21	0.431846	3.14906e-05	0.391119	40.3163	0.964185	14.2313	53.0277	8.09104e-09	67.3234	0.00166159	8.91206	10.76	2.69465e-06	4.30616e-77	0.0678131	0.00570369	2.28622	0.0236198	32.2906	29.462	1.59051e-16	7.82433	131.242
1.07395	28.5733	1.92701	37.4431	2.34687e-08	60.6936	1.53289e-12	45.1119	69.4164	29.3799	13.0674	87.1769	4.67459	28.974	6.8304	17.174	2.02126e-14	0.0568847	10.9192	0.650926	0.123134	3.34895	26.646	0	37.1134	27.0266	1.33686e-18	0.0634794	0.000579436	1.93463	36.6908	0.166773	5.19447	35.9458	3.32275e-07	53.0931	0.019089	20.5886	27.2685	3.91999e-07	6.00066e-82	0.456471	0.0172664	7.75084	0.00631865	39.9739	15.827	2.44052e-14	18.7285	143.334
1.07976	47.1762	0.363964	39.3143	4.48314e-10	40.7927	1.24584e-10	47.4698	63.1256	39.0547	4.21685	79.098	13.5501	15.3746	18.7189	37.1655	5.09191e-13	0.393895	3.61863	0.103577	0.750298	2.57495	37.9188	0	39.1087	39.0786	2.77321e-16	0.0066938	0.00760852	6.82656	24.1938	0.0205782	1.35545	18.7545	9.74184e-06	32.3054	0.156445	33.9308	52.0652	9.18809e-06	5.96519e-87	2.19286	0.141527	18.7455	0.0433441	36.0291	6.0653	2.67144e-12	32.318	144.241
1.08557	61.0826	0.0496588	30.8188	6.12434e-12	21.4403	7.23305e-09	55.4743	46.937	37.2276	0.991366	75.0912	28.8351	5.81991	38.2502	59.9796	4.49135e-11	1.94576	0.855493	0.0117675	3.26143	6.95549	38.5473	0	29.4865	42.6798	4.10391e-14	0.00117639	0.0713277	17.184	11.414	0.00181137	0.253711	7.26147	0.000204014	14.8385	0.914657	39.8913	77.0461	0.000193094	4.23026e-92	7.52413	0.841901	32.3416	0.316655	26.1209	1.65815	2.08605e-10	39.8025	126.649
1.09138	64.2123	0.00487584	22.0578	1.76124e-12	8.465	2.99569e-07	70.066	33.5046	25.3269	0.168344	76.8352	46.3728	1.57162	59.9253	72.8279	2.82668e-09	6.85721	0.14428	0.000954154	10.1134	17.822	27.9572	0	16.4072	39.9704	4.33242e-12	0.00880584	0.477872	30.8577	3.84348	0.000113749	0.049047	2.0444	0.00305445	5.04322	3.81479	33.4564	91.8918	0.00289818	2.14007e-97	18.4926	3.5731	39.8055	1.66943	21.9005	0.323379	1.16204e-08	34.9707	94.4615
1.09719	55.297	0.000347592	22.8467	1.37423e-10	2.45049	8.85094e-06	77.6503	32.0564	12.2924	0.0205414	78.4046	58.9459	0.302756	75.2263	66.8157	1.2691e-07	17.2458	0.0173585	5.87891e-05	22.3721	34.2795	14.4648	0	8.95241	39.5312	3.26272e-10	0.0813338	2.29311	39.5293	0.923361	5.36255e-06	0.138548	0.414288	0.0327406	1.26076	11.3501	20.0169	92.7952	0.0310873	7.72334e-103	32.8682	10.818	34.9496	6.37186	28.1725	0.0449901	4.61782e-07	21.9211	58.454
1.10301	38.074	0.000110004	32.5433	7.91614e-09	0.513259	0.000186552	66.7893	39.8605	4.25608	0.0018422	73.737	62.0043	0.0416061	81.2681	46.2271	4.06471e-06	30.9995	0.00148983	8.56403e-05	35.3048	51.058	5.33887	0	10.9784	42.4265	1.75286e-08	0.540881	7.91988	36.1238	0.15825	8.1602e-06	0.852558	0.0601357	0.25185	0.325776	24.0906	8.54344	84.3055	0.238696	1.98838e-108	43.5475	23.365	21.8907	17.7838	37.769	0.00446518	1.30909e-05	9.82793	29.0599
1.10882	20.1665	0.00151645	41.3199	3.25301e-07	0.0772427	0.00280496	42.8358	46.8473	1.05123	0.000942595	64.7381	54.7253	0.00407886	83.2473	23.9409	9.28712e-05	40.1312	9.12172e-05	0.00137564	39.7454	63.6667	1.40573	0	21.5496	40.4203	6.71785e-07	2.59358	19.8942	23.5496	0.019348	0.000170807	3.8852	0.00623859	1.39554	0.671824	36.4765	2.60127	74.7539	1.31586	3.65184e-114	46.7894	36	9.78121	36.8341	39.2458	0.00031614	0.000264739	3.34019	11.2003
1.11463	7.96023	0.017729	41.9947	9.53616e-06	0.00832277	0.0300864	20.2288	48.6551	0.185228	0.0104262	57.0493	39.2892	0.000285361	85.6596	9.18721	0.00151374	38.8563	3.98414e-06	0.0161924	31.9307	72.9729	0.264042	0	34.4875	29.504	1.83667e-05	9.0322	37.1121	10.952	0.00168759	0.00260672	12.8834	0.000462087	5.60313	2.888	39.3998	0.565009	70.1505	5.23658	4.78454e-120	47.8371	39.5691	3.11777	57.6829	29.4916	1.59675e-05	0.0038193	1.89598	3.24765
1.12044	2.36254	0.14852	38.9031	0.000199425	0.000640893	0.230214	6.9903	48.614	0.0232891	0.0933038	49.9839	21.8499	1.76488e-05	83.9433	2.58577	0.017601	32.9423	1.24139e-07	0.135974	18.3966	80.8258	0.0353803	0	39.8682	15.6615	0.00035822	23.0964	53.3177	3.63353	0.000108114	0.0284625	31.2497	2.44255e-05	16.4411	9.23987	30.3594	0.0875472	69.7913	15.1878	4.47184e-126	52.3798	31.0261	0.708944	69.5455	15.8432	5.7532e-07	0.0393067	4.78889	0.69368
1.12625	0.973999	0.893854	39.8306	0.0029751	3.52385e-05	1.25664	1.75893	46.8624	0.00222932	0.596122	38.4468	9.05499	8.12974e-05	70.4521	0.529287	0.145996	34.5892	2.75932e-09	0.81455	8.16097	85.5802	0.00338195	0	32.9136	5.9598	0.00498408	44.0217	61.8784	0.861523	7.78628e-05	0.222817	55.7486	9.21201e-07	35.6634	21.1505	16.6882	0.00967713	68.0549	32.603	2.9816e-132	58.304	17.3546	0.115	65.1972	6.07363	1.47877e-08	0.28858	13.1651	0.107707
1.13206	2.42756	3.88468	42.5604	0.0316623	1.38282e-06	4.89335	0.320895	38.6834	0.00233209	2.71962	23.1484	2.73375	0.0013691	46.8595	0.0794783	0.863893	47.9467	4.37534e-11	3.48094	5.22224	84.2924	0.000230622	0	19.3857	1.62	0.0494695	63.6311	60.0304	0.163657	0.00122599	1.25502	73.4735	2.47866e-08	57.9522	34.8233	6.54398	0.000763076	60.5391	52.9482	1.41818e-138	60.5095	6.925	0.0133135	47.3535	1.66109	2.7115e-10	1.51142	26.4038	0.0120614
1.13788	7.93917	12.2931	38.3685	0.240381	3.87194e-08	13.5931	0.0429458	24.5879	0.0243589	8.87647	10.3678	0.594473	0.0166576	23.7038	0.0232892	3.64668	64.1846	4.94927e-13	10.6119	10.0605	75.4741	1.14517e-05	0	8.14533	0.316372	0.350274	70.846	48.2895	0.169624	0.014644	5.1153	71.7128	4.75785e-10	71.3962	42.2477	1.8306	4.29246e-05	49.1947	66.6627	4.81203e-145	56.025	1.97125	0.00122833	26.2467	0.324083	3.54679e-12	5.64702	37.8121	0.000969672
1.14369	19.0414	28.6828	25.947	1.30189	7.73499e-10	26.937	0.0127088	11.4502	0.192434	20.8427	3.83196	0.0926188	0.145838	8.93602	0.132372	10.9813	70.8111	4.62372e-15	23.0784	21.7025	60.9594	7.44892e-06	0	2.44148	0.068355	1.76927	61.6273	30.8575	0.895314	0.124797	15.2221	51.8244	6.51521e-12	67.116	41.0922	0.365383	1.72251e-06	42.6848	66.1761	1.16478e-151	43.8574	0.400329	0.00210373	10.8914	0.0451065	3.30962e-14	15.0512	38.6304	5.58185e-05
1.1495	32.608	50.1741	12.6821	5.02998	1.10238e-11	38.08	0.0801767	3.83701	1.08475	35.7726	3.27121	0.0103138	0.921539	2.59849	0.836248	23.5899	63.8997	8.83523e-14	35.8045	34.7636	47.7256	0.000152367	0	0.522053	0.207461	6.37528	43.8936	14.9675	3.74614	0.758689	33.4935	27.6513	6.36454e-14	48.0459	39.2268	0.0532505	4.931e-08	47.8764	51.7677	2.01129e-158	27.1546	0.0585813	0.0228897	3.33395	0.00447863	2.20312e-16	28.618	28.1544	2.29716e-06
1.15531	39.8362	66.9951	4.4364	13.8636	1.12082e-13	38.4027	0.523547	0.919875	4.3621	46.7858	8.76414	0.000820052	4.22038	1.3004	3.8423	36.1509	52.0564	8.83525e-12	39.6264	39.8322	42.8179	0.00234565	0	0.0796331	1.20037	16.3878	31.7311	5.34439	11.2	3.29035	55.3512	10.8418	4.43531e-16	25.9445	43.6794	0.0201298	1.00699e-09	60.5621	31.3763	2.47756e-165	12.6359	0.0137548	0.183783	0.811212	0.000319652	1.0462e-18	38.8174	14.6379	6.75269e-08
1.16112	34.7177	69.1773	1.108	27.2584	8.12947e-16	27.6276	2.44704	0.158869	12.5135	50.8744	21.8108	4.78203e-05	14.094	3.52082	12.8419	39.5262	48.5009	6.30449e-10	31.286	32.5652	43.6457	0.0257621	0	0.00866542	5.16441	30.051	33.5754	1.38166	23.888	10.1797	69.7612	3.10667	2.20495e-18	10.4308	51.3634	0.126665	1.46701e-11	69.0323	14.5676	2.17716e-172	4.29496	0.0728906	1.05864	0.60511	7.46533e-05	3.54413e-21	37.5604	5.42914	1.41712e-09
1.16693	21.5844	55.33	0.197446	38.2335	4.20638e-18	14.1789	8.1593	0.0361017	25.6082	51.1326	41.2692	3.5038e-05	34.654	10.5472	31.4168	30.878	57.2981	3.20921e-08	17.6211	19.0066	40.3013	0.201844	0	0.000672671	16.3676	39.3111	45.6869	0.256541	36.3461	22.4671	67.6793	0.647056	7.84125e-21	3.08287	56.021	0.766189	1.52461e-13	65.8897	6.09943	1.36482e-179	1.0521	0.482409	4.39778	2.35719	0.00100716	8.56488e-24	25.9269	1.43677	2.12375e-11
1.17275	9.57297	33.9173	0.0251049	38.2565	1.55265e-20	5.19108	19.4081	0.142522	37.385	48.2203	60.8775	0.000606504	63.7793	22.9779	56.7873	17.5458	68.7162	1.16537e-06	7.07997	8.02871	29.6081	1.12815	0	3.72506e-05	38.8259	36.6849	57.5832	0.0340843	39.4506	35.3734	50.5255	0.0974946	8.4899e-21	0.663039	55.734	3.31606	1.30569e-15	54.562	6.06886	6.10345e-187	0.184642	2.29127	13.3113	8.15289	0.0123293	1.47656e-26	12.767	0.275324	1.64144e-12
1.17856	3.0288	15.6596	0.00235781	27.3075	4.08844e-23	1.35579	32.9329	0.83873	38.9343	38.9089	73.767	0.00791392	90.4735	35.7345	77.2073	8.80786	69.5517	3.01892e-05	2.02931	3.11631	19.5658	4.49817	0	1.47157e-06	70.5728	24.4219	61.8373	0.00324825	30.5469	39.7304	29.0349	0.0105864	2.37807e-18	0.103018	49.4488	10.2385	2.67458e-14	45.4021	13.7682	1.94712e-194	0.0231578	7.76378	29.9324	20.7272	0.107731	1.81592e-29	4.4848	0.0790978	1.15921e-10
1.18437	0.683675	5.35152	0.00149269	13.9052	7.68143e-26	0.252605	39.8659	3.56211	28.9257	25.2837	77.8456	0.073685	103.916	39.6454	82.1895	9.19761	55.7182	0.000557906	0.414937	3.82981	19.1617	12.7946	0	4.14711e-08	101.513	11.5995	56.3198	0.000491142	16.8732	31.8337	14.2241	0.000825983	4.7637e-16	0.0115077	36.3066	22.5511	2.90847e-12	43.7895	26.9196	4.43128e-202	0.00207349	18.7667	51.7563	39.3042	0.67152	1.59316e-32	1.12387	0.312287	6.77987e-09
1.19018	0.111099	1.3353	0.0158891	5.05114	1.22418e-26	0.0335745	34.4342	10.7935	15.3304	16.1345	74.3792	0.489652	103.498	31.3773	74.2649	19.6921	34.3999	0.00735543	0.0605248	10.3528	28.5783	25.9639	0	8.33735e-10	120.255	3.94644	42.1957	0.00393078	6.64882	18.1956	11.039	4.66925e-05	6.80903e-14	0.000921368	20.499	35.4337	2.25678e-10	43.3501	38.0607	7.19418e-210	0.000132482	32.3609	72.629	57.2332	2.98604	1.02111e-35	0.200912	1.59726	2.83115e-07
1.19599	0.0252046	0.241016	0.13375	1.30894	7.11286e-24	0.00318342	21.2926	23.3311	5.79615	18.8911	63.8438	2.32424	95.3317	17.7167	62.7979	38.1967	16.0245	0.0691877	0.00629798	22.6152	38.4537	37.6085	0	1.19571e-11	122.546	1.09269	24.7102	0.0403787	1.869	7.41934	18.7687	1.55903e-05	6.94544e-12	5.27756e-05	8.55227	39.7176	1.24919e-08	35.5733	38.4225	8.33204e-218	6.03928e-06	39.808	88.4313	66.0523	9.47219	4.52381e-34	0.0256219	5.89234	8.4447e-06
1.2018	0.110502	0.0312864	0.803513	0.241972	2.97323e-21	0.000215326	9.90999	35.9771	1.5633	34.2141	46.9235	7.89873	84.0512	7.1495	50.3219	57.4718	5.52878	0.464438	0.000467505	35.4744	38.3385	39.0319	0	1.22333e-13	112.185	1.01325	10.839	0.297728	0.374792	2.15814	31.7012	0.000276884	5.05672e-10	2.16018e-06	2.77529	31.759	4.93273e-07	21.7879	27.6717	6.88396e-226	1.96405e-07	34.933	98.8843	61.482	21.4349	6.08133e-31	0.00233096	15.5089	0.000180056
1.20762	0.680569	0.00291071	3.4437	0.0319102	8.86602e-19	1.039e-05	5.86618	39.5762	0.30079	54.9619	28.8755	19.3396	73.0788	2.17192	34.738	67.6937	1.39308	2.22642	2.47565e-05	39.7089	27.4112	29.8299	0	8.92847e-16	96.133	3.61879	3.47385	1.57644	0.0536154	0.447829	39.698	0.00398342	2.62854e-08	6.31399e-08	1.73231	18.1162	1.38951e-05	9.63838	14.2169	4.05735e-234	4.55667e-09	21.8686	104.381	45.7314	34.6027	5.83196e-28	0.000151278	29.1203	0.00274755
1.21343	3.01806	0.000193687	10.5305	0.00300383	1.88602e-16	3.57645e-07	11.3723	31.0569	0.0412859	69.0184	18.3298	34.6851	66.3923	1.16364	18.7076	63.2133	0.253924	7.6371	9.3521e-07	31.7091	13.999	19.8859	0	4.64866e-18	79.7825	10.8766	0.822407	6.02865	0.0054715	0.0662921	35.5941	0.0409767	9.75944e-07	1.31734e-09	4.74488	7.3721	0.000279225	3.0632	5.21065	1.70594e-242	7.54158e-11	9.7661	104.255	26.4051	39.8489	3.98977e-25	7.00382e-06	39.008	0.0300608
1.21924	9.5509	9.20797e-06	22.9917	0.000247039	2.86209e-14	8.78225e-09	28.8908	17.386	0.00404257	67.2683	20.4696	47.4181	64.6778	3.29913	7.44816	46.5086	0.033286	18.8519	2.52268e-08	18.0633	5.17532	19.2282	0	1.72662e-20	66.2873	23.4436	0.298842	16.8211	0.000398327	0.00700049	22.7748	0.301908	2.58987e-05	1.96139e-11	13.1336	2.14185	0.0040028	0.796657	1.36237	5.11684e-251	8.90423e-13	3.11128	97.0619	11.4701	32.737	1.94715e-22	2.31318e-07	37.3017	0.23651
1.22505	21.5855	3.1254e-07	35.9714	0.000814401	3.09838e-12	1.53843e-10	57.9986	6.9432	0.000282377	50.7215	32.5469	53.343	64.1384	10.0658	2.14387	26.3728	0.00312704	34.0249	2.0787e-09	7.34055	1.85299	28.8682	0	4.57489e-23	57.6581	36.0529	0.977332	34.816	2.06866e-05	0.000527366	10.396	1.5988	0.000491696	2.08373e-13	26.3698	0.464313	0.0409345	0.779174	0.254107	1.09486e-259	7.49978e-15	0.70709	81.2966	3.66248	19.1858	6.77901e-20	5.45008e-09	25.6467	1.34442
1.23086	34.9777	7.60436e-09	41.0726	0.0101385	2.39279e-10	1.92249e-12	89.9333	1.97804	1.40823e-05	29.2062	45.9803	53.8683	60.1944	22.3017	0.442388	11.2339	0.00021011	46.8289	7.51299e-08	2.12802	2.71518	40.736	0	8.64736e-26	51.8894	39.5525	3.97872	54.7362	7.66424e-07	2.83409e-05	3.38632	6.12547	0.00668831	1.57939e-15	37.7947	0.242474	0.29863	2.98619	0.0338107	1.67121e-268	4.50628e-17	0.114638	58.0779	0.847565	8.02116	1.68365e-17	9.16036e-11	13.7055	5.56353
1.23667	41.3546	2.26564e-09	37.3021	0.0911113	1.31823e-08	1.71384e-14	111.55	0.402004	9.56258e-07	12.6145	54.9367	49.4646	49.6678	35.3199	0.0652398	3.52126	1.00857e-05	53.9686	2.52537e-06	0.44009	8.24925	46.5527	0	1.16601e-28	42.7838	30.9546	11.7834	67.1753	2.15713e-08	1.0865e-06	0.799364	17.1832	0.0653265	8.54056e-18	38.6441	1.07605	1.55416	9.44333	0.00320934	1.81979e-277	1.93154e-19	0.0132586	33.4561	0.141057	2.39228	2.983e-15	1.09835e-12	9.78233	16.9704
1.24248	38.2985	9.81541e-08	35.5749	0.58412	5.18079e-07	1.08991e-16	115.672	0.0583104	1.29617e-05	4.02184	61.7771	38.2295	33.3497	40.2439	0.00686801	0.801251	3.45647e-07	59.683	6.05613e-05	0.0649279	19.5032	46.9869	0	1.1216e-31	28.3541	17.282	25.1983	66.0453	6.33934e-08	2.97144e-08	0.24288	36.0441	0.459664	3.29474e-20	28.1873	4.67778	5.76996	21.3905	0.00021882	1.4136e-286	5.9062e-22	0.00109392	14.8493	0.0168148	0.508983	3.77027e-13	9.39472e-15	17.4422	38.9442
1.2483	34.1504	3.21936e-06	46.522	2.67146	1.4525e-05	4.94461e-19	103.385	0.00654517	0.000262353	0.966978	69.525	22.9091	17.1336	34.3651	0.000515913	0.1313	8.45424e-09	68.2906	0.00103606	0.00686092	33.0135	47.0644	0	7.69651e-35	14.0605	6.88302	39.745	54.1596	2.15257e-06	5.79854e-10	0.711862	58.5074	2.34154	9.06741e-23	14.667	14.8892	15.2816	34.5683	4.85877e-05	7.83343e-296	1.28834e-24	6.43856e-05	4.92242	0.00143278	0.0772525	3.39946e-11	5.73251e-17	36.5122	69.4802
1.25411	36.6152	7.53277e-05	65.835	8.71593	0.000290507	1.60025e-21	79.4283	0.0073632	0.00379429	0.415114	73.6092	10.4743	6.49226	26.7545	2.7649e-05	0.0154263	1.47551e-10	78.3764	0.0126446	0.00103007	39.8709	45.0859	0	3.7676e-38	5.18395	1.95561	48.7806	42.1388	5.24576e-05	2.09823e-11	3.0753	77.0937	8.6989	1.78021e-25	5.44436	34.6658	28.8722	39.8524	0.000686642	3.09666e-305	2.00479e-27	2.7034e-06	1.19537	8.71797e-05	0.00836447	2.18657e-09	2.4953e-19	61.3992	101.054
1.25992	41.3623	0.00125735	76.578	20.2859	0.00414488	4.30743e-24	51.6239	0.0662636	0.0391974	1.40197	67.6313	5.1777	1.78968	29.2542	1.0571e-06	0.00129635	1.83733e-12	87.1286	0.110098	0.0069077	34.3512	35.9108	0	1.31569e-41	2.13371	0.396371	51.4294	38.9811	0.000911967	8.95849e-10	9.67909	86.8108	23.8292	2.49332e-28	1.44168	59.338	38.9144	32.7754	0.00882286	8.73277e-315	2.22548e-30	8.09745e-08	0.210246	3.78614e-06	0.000646073	1.00331e-07	7.74853e-22	81.9838	126.322
1.26573	39.0325	0.0149719	67.835	33.6817	0.0421876	2.92353e-22	30.9422	0.455115	0.289627	5.27386	53.9756	7.65163	0.433206	44.1523	2.88319e-08	7.78206e-05	1.63224e-14	93.3197	0.684047	0.0653148	21.1127	21.6474	0	3.27762e-45	3.89318	0.0573112	50.9286	41.8415	0.0113101	4.43431e-08	21.7408	86.8439	48.9317	2.91964e-31	0.272386	75.1021	37.416	19.2291	0.080963	0	1.76237e-33	1.73023e-09	0.0266074	1.25512e-07	3.55994e-05	3.28414e-06	1.71645e-24	91.394	140.337
1.27154	30.0158	0.127179	47.7889	39.8942	0.30632	9.94828e-20	25.2301	2.25344	1.53471	14.3364	43.4351	17.4642	0.597024	62.021	5.60984e-10	3.335e-06	1.03447e-16	94.3285	3.03434	0.442347	9.25685	9.74691	0	5.8248e-49	11.7083	0.00591145	46.1698	39.9003	0.100062	1.56698e-06	34.8367	79.5214	77.1626	4.66203e-29	0.0375403	71.2401	25.6638	8.04796	0.530737	0	9.95603e-37	2.63741e-11	0.00241383	3.41114e-07	1.39933e-06	7.6688e-05	2.71245e-27	90.9782	138.563
1.27735	24.5868	0.77067	35.4084	33.7088	1.58665	2.41498e-17	32.0876	8.09633	5.86232	27.8096	43.2571	31.0303	2.62703	69.9478	7.78657e-12	1.01994e-07	6.47874e-19	85.315	9.62633	2.13784	2.89534	4.5123	0	7.3845e-53	27.5945	0.000434976	34.4544	28.906	0.631529	3.95453e-05	39.8214	69.6398	96.7023	3.61883e-26	0.0140617	53.994	12.5575	2.40287	2.49002	0	4.0123e-40	2.86792e-13	0.000156647	1.00048e-05	3.94172e-08	0.00127747	3.0578e-30	85.5267	120.802
1.28317	29.2468	3.3315	42.3647	20.3186	5.86282	4.18213e-15	39.6599	21.3322	16.3017	38.4833	49.6033	39.568	9.1204	61.8266	7.71009e-14	2.22565e-09	4.22101e-17	64.7281	21.9562	7.37856	0.646031	6.41388	0	6.67849e-57	49.4458	2.28325e-05	19.4939	15.171	2.84336	0.000713235	32.4725	60.2146	100.867	2.004e-23	0.0944633	42.313	4.38329	0.511792	8.39771	0	1.1535e-43	2.22472e-15	7.26324e-06	0.000211726	1.08504e-08	0.0151806	2.45909e-33	76.5972	95.584
1.28898	38.3397	10.2737	64.0675	8.73697	15.4543	5.16652e-13	37.1565	41.8252	33.5774	37.9907	56.0773	36.0073	23.2946	42.4276	5.44616e-16	3.46497e-11	7.0542e-15	39.0217	36.5732	18.2338	0.102833	15.3486	0	4.30876e-61	69.9743	8.54988e-07	8.04657	5.70087	9.13247	0.0092041	18.8938	48.7944	92.811	7.91728e-21	0.601879	49.3362	1.09148	0.0777629	20.5624	0	2.3657e-47	1.23112e-17	2.40457e-07	0.00321299	4.05062e-07	0.12869	1.41077e-36	62.5473	72.1132
1.29479	41.1954	22.6013	85.3769	2.68007	29.0608	4.55319e-11	25.0774	62.0767	52.6194	26.7673	63.2992	23.3757	44.3405	22.8553	2.74434e-18	3.8484e-13	8.41029e-13	17.9934	46.4473	32.5447	0.0117233	28.8411	0	1.9831e-65	83.0641	2.28393e-08	2.38798	1.52953	20.9248	0.0851448	7.88045	33.1883	79.7019	2.23159e-18	2.74991	70.7114	0.193887	0.00842896	37.3418	0	3.46113e-51	4.86005e-20	5.68167e-09	0.0350317	1.1628e-05	0.778252	5.77371e-40	44.3978	51.3918
1.3006	36.1743	35.4697	95.6982	0.586472	38.9838	2.86253e-09	12.0925	70.8158	64.7961	13.5615	72.303	10.8258	63.949	12.4648	9.86513e-21	3.04924e-15	7.15306e-11	6.1893	49.4142	43.1479	0.00176994	38.8991	0	6.51108e-70	89.5851	4.35235e-10	0.506899	0.292808	34.2021	0.566318	2.62295	17.3735	64.6544	4.48786e-16	9.02204	91.028	0.0245697	0.000654981	52.3434	0	3.61238e-55	1.36867e-22	9.57976e-11	0.275169	0.000238131	3.35747	1.68566e-43	29.502	31.995
1.30641	32.5139	39.7097	97.1295	0.0915563	37.3059	1.28382e-07	4.16078	62.7182	64.1875	5.56078	76.1342	3.57747	70.8334	15.7562	2.52979e-23	1.72355e-17	4.34e-09	1.56264	49.52	45.9491	0.0104057	37.441	0	1.52503e-74	94.7933	5.91672e-12	0.0768283	0.0399894	39.8805	2.72079	2.05993	6.69505	46.7199	6.43995e-14	21.4565	100.519	0.00222109	0.000111457	59.9218	0	2.68959e-59	2.75055e-25	1.15244e-12	1.56299	0.00347892	10.3329	3.51078e-47	25.9788	17.7425
1.31222	36.283	31.7142	95.2411	0.0102985	25.4676	4.10745e-06	1.02133	44.0745	51.0873	4.49656	67.7222	0.854211	60.5324	33.9934	4.62791e-26	6.9499e-20	1.87847e-07	0.286582	47.3641	45.4941	0.0927508	25.7096	0	2.54813e-79	100.886	5.73879e-14	0.00830942	0.00389608	33.173	9.50663	5.88871	1.86353	27.5671	6.59476e-12	37.7963	102.175	0.000143236	0.00126141	58.486	0	1.42856e-63	6.8609e-26	9.89099e-15	6.45416	0.0362568	22.6854	5.21621e-51	33.0827	14.7267
1.31804	41.0403	18.0688	89.6834	0.00247138	12.4036	9.37472e-05	0.178845	28.296	31.8621	10.5382	51.9193	0.241542	39.6407	63.3269	6.0395e-29	1.99918e-22	5.80013e-06	0.0380924	38.75	45.9491	0.592854	12.6035	0	3.03726e-84	103.033	1.9729e-15	0.000641182	0.000270789	19.6846	24.3857	15.3732	0.371835	12.4342	4.82024e-10	51.4996	102.655	6.6311e-06	0.0149994	48.2202	0	5.41283e-68	3.65405e-23	6.0562e-17	19.5261	0.269558	35.5295	5.52869e-55	39.9882	26.1018
1.32385	37.1262	7.34379	79.5179	0.0191334	4.32036	0.00152638	0.0223411	25.1595	15.0779	23.756	42.6386	0.647252	19.6269	91.3847	5.62257e-32	4.10244e-25	0.000127758	0.00623617	24.4603	42.9757	2.70339	4.49399	0	2.58261e-89	93.6238	2.07909e-13	3.5296e-05	1.34261e-05	8.33272	46.4558	28.9644	0.0530545	4.13797	2.51543e-08	57.9593	103.788	1.69234e-06	0.127378	31.8749	0	1.46308e-72	1.39632e-20	2.64539e-19	43.7778	1.42966	39.6962	4.1803e-59	36.6645	49.7195
1.32966	25.1335	2.12926	67.7898	0.156437	1.17061	0.0177289	0.00199091	32.8919	5.27507	40.7437	48.389	2.84023	7.41445	102.734	4.35826e-35	6.00553e-28	0.00200754	0.0289699	11.3293	32.1906	8.79438	1.69381	0	1.56659e-94	72.474	1.95665e-11	1.38889e-06	4.74883e-07	2.5163	66.5082	38.9484	0.00590705	1.04855	9.37594e-07	56.7916	104.088	3.73696e-05	0.771669	16.0274	0	2.82118e-77	3.8064e-18	8.24335e-22	73.9516	5.40917	31.6392	2.25483e-63	24.4862	77.0752
1.33547	14.5784	0.440408	55.3683	0.914606	0.846781	0.1469	0.000126798	39.929	1.34198	54.5677	64.6954	9.12156	3.13371	90.838	1.01837e-32	6.27158e-31	0.0225046	0.225004	3.77875	17.8896	20.4136	2.91305	0	6.779e-100	51.0616	1.31364e-09	1.65209e-07	1.19823e-08	0.542072	72.1832	37.3628	0.00720773	0.57001	2.49775e-05	47.904	101.486	0.000674926	3.33493	5.97282	0	3.8807e-82	7.4022e-16	1.83248e-24	96.206	14.5997	17.9895	5.98232e-64	13.0334	97.4272
1.34128	13.3848	0.0649879	39.8651	3.81463	3.06544	0.868313	1.27805e-05	36.3889	0.245957	60.3631	81.271	20.9081	5.09147	63.0735	1.18532e-29	4.67219e-34	0.179988	1.26996	0.901871	7.17805	33.8481	8.8542	0	2.09264e-105	41.4472	6.29151e-08	4.07491e-06	2.15878e-10	0.0833044	59.5265	25.5686	0.0654387	2.1448	0.000476023	32.6628	94.2441	0.00870251	10.2818	1.93444	0	3.80808e-87	1.02689e-13	2.90599e-27	98.6737	28.111	7.29679	1.15966e-59	10.1686	105.27
1.34709	22.3615	0.00695279	22.8915	11.3498	10.2341	3.66141	0.000152178	23.8554	0.0323175	57.1017	91.8044	34.1887	13.2866	33.9407	9.84205e-27	2.48302e-37	1.02728	5.20521	0.153705	2.06194	40.3429	20.4638	0	4.6083e-111	42.0987	2.14957e-06	9.39314e-05	2.14053e-11	0.00913263	37.1065	12.4822	0.450717	8.27255	0.00649919	16.9481	83.0503	0.0801539	22.6157	2.07654	0	2.66575e-92	1.01626e-11	3.28751e-30	81.1472	38.6123	2.11135	1.60389e-55	19.0462	101.319
1.35291	34.7489	0.00231582	9.84727	24.0902	25.3892	11.0138	0.0023407	11.1714	0.00303672	45.2472	95.6134	39.8812	26.508	13.8869	5.82977e-24	9.41366e-41	4.18716	15.6982	0.0186934	0.423232	35.7716	33.8269	0	8.31874e-116	40.7614	5.2392e-05	0.00155072	1.25624e-09	0.000714235	17.3029	4.34704	2.23917	23.7934	0.0636994	6.45803	69.8891	0.528111	35.5123	6.43245	0	1.33122e-97	7.17468e-10	2.65313e-33	54.131	37.8348	0.435819	1.58247e-51	38.9084	87.4071
1.35872	39.8708	0.0206192	3.08242	36.4761	47.4739	23.6344	0.0257154	3.73486	0.000203807	28.4103	95.5093	33.1872	37.8638	4.24028	2.46339e-21	2.54597e-44	12.2161	35.6132	0.001622	0.0657149	27.6302	39.8933	0	4.55848e-110	30.645	0.000910953	0.0183651	6.04208e-08	3.98478e-05	5.96326	1.07997	8.08421	51.4809	0.449522	1.77697	54.2694	2.49657	39.9676	16.4767	0	4.7424e-103	3.61341e-08	1.52745e-36	31.5899	26.4469	0.0641756	1.11381e-47	63.4418	65.2443
1.36453	32.7582	0.168456	0.693743	39.3999	69.0873	36.1801	0.201549	0.913692	9.76365e-06	13.452	95.2503	19.7011	38.5893	0.951967	7.42564e-19	4.91328e-48	25.6885	62.8719	0.000100402	0.0456107	26.8765	33.5627	0	1.95183e-104	16.769	0.0112991	0.156446	2.07387e-06	1.58593e-06	1.50262	0.191403	21.4892	86.1824	2.2938	0.350531	35.7999	8.51947	33.0908	30.5582	0	1.23498e-108	1.29822e-06	6.27326e-40	23.1844	13.1879	0.0067414	5.59252e-44	82.3568	39.8937
1.37034	19.2078	0.98962	0.11173	30.3598	81.8159	39.5103	1.12709	0.340824	3.33773e-07	4.66337	95.5371	8.34383	28.0563	0.155485	1.5968e-16	8.55054e-48	39.7391	90.2652	4.43363e-06	0.288213	34.5022	20.1433	0	5.96182e-99	6.57635	0.0999792	0.96247	5.08126e-05	4.50278e-08	0.274667	0.0241993	42.9559	116.301	8.51487	0.0494263	18.5845	21.235	23.3403	41.8217	0	1.28884e-104	3.32735e-05	2.49001e-42	28.7354	4.6913	0.000505182	2.00318e-40	88.5055	19.0137
1.37615	8.0347	4.19715	0.0128527	16.6886	82.8716	30.78	4.49906	1.08958	8.14091e-09	1.16656	94.1977	2.53015	14.5516	0.0183451	2.44954e-14	4.33726e-44	47.7337	109.851	1.39667e-07	1.51012	40.3116	8.62425	0	1.29908e-93	1.84842	0.631092	4.30179	0.000889155	9.12e-10	0.03834	0.0021826	66.6905	132.818	23.1957	0.00497569	7.67791	39.4876	21.6928	46.0268	0	3.98008e-99	0.000608367	7.09733e-39	38.0739	1.1905	2.70061e-05	5.11857e-37	81.2882	6.8187
1.38196	2.39763	12.9701	0.00105523	6.54423	74.0246	17.1058	12.8384	4.321	1.47048e-10	0.209202	91.3041	0.630882	5.38407	0.00155645	2.68063e-12	1.5696e-40	49.5527	115.412	3.13867e-09	5.66796	35.447	2.63408	0	2.01933e-88	0.434023	2.84181	14.0926	0.0111222	1.31773e-11	0.0276608	0.000140431	84.0703	133.281	46.9888	0.000357441	4.53075	56.5889	29.9583	50.2385	0	8.76802e-94	0.00793504	1.55814e-35	39.1595	0.215516	1.0299e-06	9.33028e-34	63.9861	1.79951
1.38778	0.510401	29.659	6.18386e-05	1.83069	57.4307	6.78168	26.322	12.4248	4.01613e-10	0.0268196	88.6409	0.649312	1.42111	9.46817e-05	2.09269e-10	4.05208e-37	49.3393	103.225	5.03169e-11	15.2825	22.4545	0.573925	0	2.23922e-83	0.499045	9.12915	34.2842	0.0996105	1.35824e-13	0.191923	6.4505e-06	90.6902	118.111	72.3506	1.83201e-05	8.77088	64.8304	38.9325	65.1754	0	1.37793e-88	0.0738329	2.44027e-32	29.6966	0.0278323	2.80184e-08	1.21327e-30	42.9676	0.344891
1.39359	0.0775101	51.444	3.42095e-06	0.365331	36.7113	1.91799	39.432	25.4956	2.11682e-08	0.00245779	83.6128	2.61335	0.267584	4.12206e-06	1.16544e-08	7.46252e-34	45.9263	75.9378	5.75441e-13	29.9619	10.1647	0.0892067	0	1.77135e-78	2.15868	20.9252	63.1308	0.640556	1.09586e-15	1.08132	4.18858e-07	88.4067	89.8197	88.0028	6.69869e-07	19.7974	60.6282	38.0435	88.8194	0	1.5448e-83	0.490081	2.72637e-29	18.6639	0.00256411	5.43763e-10	1.12548e-27	27.8509	0.0476378
1.3994	0.00839796	70.2374	2.24865e-05	0.0520088	18.2746	0.386967	45.4314	37.3217	8.00177e-07	0.00022884	70.4651	8.55137	0.0359427	1.28283e-07	4.63014e-07	9.80416e-31	35.4645	44.2524	4.69466e-15	44.0443	3.28347	0.00989139	0	9.99602e-74	7.40719	34.2577	90.4043	2.9725	1.53947e-14	4.35126	6.36306e-06	82.6778	56.1108	90.2181	1.74735e-08	33.2258	45.7781	26.7379	105.512	0	1.23548e-78	2.32062	2.17295e-26	16.0975	0.000168516	7.52824e-12	7.44794e-25	25.7435	0.0047213
1.40521	0.000675412	79.3841	0.000427784	0.00528182	6.80643	0.0556953	45.4231	38.974	2.16093e-05	0.00117289	48.9153	20.0283	0.00344411	2.85177e-09	1.31224e-05	9.18865e-28	20.7713	19.7952	2.73228e-17	51.8451	0.756682	0.00078241	0	4.0241e-69	18.1746	40.3055	104.506	10.0412	1.73918e-12	12.491	0.000138823	78.9227	27.6233	85.0383	3.25154e-10	39.8833	26.9757	13.4223	102.737	0	7.04876e-74	7.83891	1.23547e-23	24.2123	7.90061e-06	7.43522e-14	3.51602e-22	33.759	0.000336343
1.41102	0.000532096	78.4879	0.00582548	0.000382655	1.85329	0.00571848	45.5317	29.0339	0.000417256	0.014208	26.4933	33.4659	0.00023543	4.63599e-11	0.000265309	6.14343e-25	8.86692	6.6401	1.13439e-19	53.6878	0.124398	4.41497e-05	0	1.15565e-64	31.8139	35.3447	102.47	25.0622	1.40212e-10	25.5797	0.00216369	77.992	10.373	79.4195	4.32853e-12	34.1588	11.9749	4.80757	84.6064	0	2.86885e-69	18.8897	5.01106e-21	35.8082	2.6424e-07	5.23936e-16	1.18409e-19	40.1265	5.35972e-05
1.41683	0.00663905	70.0635	0.0565923	1.97765e-05	0.36443	0.000418851	45.0747	15.4296	0.00576791	0.124374	10.922	39.8915	1.14806e-05	9.22326e-11	0.00382655	2.93013e-22	2.71949	1.64308	3.35983e-22	51.2391	0.0145893	1.77721e-06	0	2.36757e-60	39.7271	27.7295	90.1325	47.3629	8.06381e-09	37.369	0.0240887	74.9108	2.90307	75.5312	1.44014e-12	20.8809	3.90564	1.22846	65.9924	0	8.32955e-65	32.4722	1.44992e-18	39.7708	6.30455e-09	2.23517e-17	2.84468e-17	35.6456	0.000663122
1.42265	0.0633294	55.3139	0.392193	7.29135e-07	0.0514838	2.18854e-05	37.8865	5.85116	0.0571907	0.784699	3.96393	33.9215	3.99377e-07	5.47115e-09	0.0393712	9.96966e-20	0.596379	0.296596	7.09888e-25	42.5248	0.00122059	5.10369e-08	0	3.46015e-56	35.3894	30.2577	73.4656	70.3654	3.30837e-07	38.9444	0.191811	65.0373	0.596131	72.3255	1.14637e-10	9.19631	0.922421	0.224405	54.5204	0	1.72525e-60	39.8214	2.99281e-16	31.8896	1.07307e-10	3.45893e-15	4.87528e-15	22.7651	0.00855064
1.42846	0.431103	36.8804	1.93892	1.91771e-08	0.00607974	8.15771e-07	24.2262	1.60114	0.407922	3.58886	3.84821	20.5773	9.91104e-09	2.33084e-07	0.28898	2.41986e-17	0.0933681	0.038766	1.07034e-27	27.9677	7.285e-05	1.2001e-09	0	3.60749e-52	22.4893	47.1348	53.933	86.5116	9.68287e-06	28.9531	1.09516	51.882	0.088905	67.8176	6.69986e-09	3.46185	0.156557	0.0356234	44.7704	0	2.54917e-56	34.8367	4.40686e-14	19.2151	1.30292e-12	4.32833e-13	5.9605e-13	10.3848	0.0787274
1.43427	2.09455	22.0425	6.83813	3.59813e-10	0.0114006	2.16919e-08	11.2775	0.462249	2.10193	12.0049	10.0758	8.90464	1.75458e-10	7.096e-06	1.51312	4.19004e-15	0.0104308	0.00365785	3.49352e-28	13.7903	3.15315e-06	8.8387e-09	0	2.68307e-48	10.1952	69.9466	33.1149	93.2611	0.000202168	15.3555	4.506	46.4951	0.00956697	59.2455	2.79334e-07	3.49213	0.0190227	0.0655864	31.6358	0	2.68697e-52	21.7408	4.6291e-12	12.0159	1.12856e-14	3.86382e-11	5.19857e-11	3.38016	0.517111
1.44008	7.27117	18.2223	17.2041	4.816e-12	0.0979243	4.11477e-10	3.77989	0.96087	7.87227	29.7714	23.009	2.74893	2.21587e-12	0.000154505	5.65194	5.17563e-13	0.000844978	0.000405723	2.44477e-25	5.43009	1.88577e-06	3.59175e-07	0	1.42356e-44	3.29713	85.5756	15.8522	92.4062	0.00301118	5.80962	13.4904	56.1624	0.000739752	44.6433	8.30806e-06	9.40252	0.00165168	0.436552	19.9779	0	2.02044e-48	9.67902	3.46882e-10	15.3245	6.97344e-17	2.46055e-09	3.23446e-09	0.784886	2.42333
1.44589	18.0977	25.9578	30.8776	4.59848e-14	0.620177	5.56815e-12	1.01222	3.8482	21.6151	55.8359	39.4566	0.605378	1.99632e-14	0.002409	15.0605	4.56064e-11	0.000324165	0.0024498	1.22451e-22	3.90091	4.44726e-05	1.04302e-05	0	5.38813e-41	0.760779	87.3083	5.65932	85.5147	0.0319948	1.56801	29.9291	75.1527	4.09938e-05	26.836	0.000176276	21.9497	0.000102388	2.18295	17.9432	0	1.08379e-44	3.074	1.85433e-08	26.9067	3.07389e-19	1.1178e-07	1.43561e-07	0.130016	8.10549
1.4517	32.6448	36.8323	39.5342	3.13227e-16	2.80248	5.37518e-14	0.853573	11.542	44.0503	81.3442	52.6706	0.0951059	1.28303e-16	0.0269442	28.6283	2.86685e-09	0.00400296	0.0267217	4.37527e-20	9.46261	0.000787462	0.000216071	0	1.45485e-37	0.127082	76.7271	1.47219	72.0302	0.242515	0.301904	50.8057	90.1859	1.62535e-06	12.1844	0.0026681	38.6094	4.52954e-06	7.92584	27.2444	0	4.14725e-41	0.696456	7.07147e-07	37.9107	9.666e-22	3.62252e-06	4.54558e-06	0.015364	19.3804
1.45752	44.0473	39.4625	36.1093	1.58752e-18	9.03414	3.70162e-16	3.1251	25.1172	67.9158	94.8466	58.4151	0.0106588	5.88245e-19	0.216732	38.8214	1.28559e-07	0.0414031	0.209507	1.11523e-17	23.6105	0.00994728	0.00319314	0	2.80229e-34	0.0362925	58.0526	0.276519	52.1325	1.31134	0.0414673	69.3049	92.9002	4.6059e-08	4.05408	0.0288091	53.8888	1.42974e-07	21.0992	41.2811	0	1.13212e-37	0.112564	1.92379e-05	38.61	2.16831e-24	8.37483e-05	0.000102674	0.00129722	33.3424
1.46333	48.1149	30.3971	23.5279	1.63072e-17	20.7754	1.81848e-18	9.9066	40.5978	81.8788	90.4979	56.4011	0.000855079	1.92397e-21	1.2582	37.5546	4.11259e-06	0.307606	1.17812	2.02787e-15	44.85	0.0896389	0.0336632	0	3.85058e-31	0.177827	36.6591	0.0449535	30.4194	5.05835	0.00406312	80.4082	84.4845	9.32232e-10	0.974065	0.221909	65.9017	3.2197e-09	41.7488	51.458	0	2.20467e-34	0.0129785	0.000373373	28.0898	3.46989e-27	0.00138121	0.00165442	0.000128163	42.3945
1.46914	48.3941	16.7238	10.9368	2.89418e-15	34.0822	6.37296e-21	22.9448	51.3733	81.6729	70.8326	46.5428	0.000117626	4.48905e-24	5.2972	25.9163	9.38525e-05	1.64736	4.77671	2.63048e-13	64.5315	0.576249	0.253169	0	3.77447e-28	1.03982	20.1926	0.07769	13.6105	13.9194	0.000284008	82.3039	72.0011	1.34707e-11	0.167861	1.21937	76.2815	5.1726e-11	62.3672	55.0544	0	3.06275e-31	0.0010675	0.00517003	14.5807	3.96119e-30	0.0162502	0.0190174	0.000881532	44.0012
1.47495	47.7872	6.60117	3.63561	3.66548e-13	39.8863	1.59328e-23	39.5312	55.2617	72.3092	44.963	30.7977	0.00116555	7.47202e-27	16.2811	12.7585	0.0015279	6.39818	14.1103	2.43414e-11	71.1609	2.64278	1.35826	0	2.63939e-25	4.43502	15.1696	0.500015	4.52125	27.3242	1.41618e-05	73.7411	61.6806	1.38928e-13	0.0206855	4.77986	81.2375	5.92828e-13	71.2758	53.3713	0	3.03527e-28	6.26388e-05	0.0510838	5.39923	3.22591e-33	0.136388	0.155945	0.0109431	47.6153
1.48076	42.3159	2.12647	0.943153	3.31172e-11	33.2994	2.84158e-26	52.9891	53.6577	58.4924	24.4007	15.4316	0.0139927	1.81085e-28	36.874	4.48067	0.0177443	18.1807	30.9716	1.60684e-09	60.5755	8.648	5.19844	9.88131e-322	1.31665e-22	13.8464	22.7403	2.42805	1.09452	38.2642	5.03759e-07	55.3868	52.7578	1.02246e-15	0.00182034	13.3663	72.7207	4.84696e-15	62.6511	45.398	0	2.14585e-25	2.73859e-06	0.360333	1.42676	1.87412e-36	0.816602	0.912253	0.0972743	64.0037
1.48657	29.7019	1.88181	0.703644	2.1345e-09	19.832	3.61536e-29	58.8824	45.696	41.0976	17.4476	5.66519	0.12004	1.25255e-25	62.4514	1.12255	0.147008	38.2327	52.289	7.56691e-08	40.5589	20.2065	14.1932	3.74422e-312	4.68544e-20	32.1651	37.6205	8.56099	0.19115	38.2257	1.27834e-08	33.1465	40.2416	5.36922e-18	0.000114329	26.6639	51.0521	2.82702e-17	42.1371	31.133	0	1.08223e-22	3.84748e-06	1.81651	0.275497	7.76709e-40	3.48788	3.80707	0.616849	89.1832
1.49238	15.4514	5.70937	2.64826	9.81431e-08	8.42587	7.03703e-31	56.6972	31.4065	23.1254	26.1199	1.50056	0.734633	6.49892e-23	81.2073	0.200624	0.868843	60.2736	71.4486	2.54204e-06	24.7124	33.8244	27.6442	1.21031e-302	1.18946e-17	56.9975	51.0927	22.1489	0.023954	27.2417	2.31411e-10	15.1671	24.3775	2.01165e-20	5.12348e-06	37.945	27.1129	1.17627e-19	21.4017	16.2041	0	3.89365e-20	8.67884e-05	6.56302	0.101788	2.29634e-43	10.6276	11.3361	2.79046	105.654
1.4982	5.80657	15.0755	8.96865	3.21922e-06	2.55377	6.40352e-28	46.4509	16.3023	9.96346	45.5619	0.287462	3.20724	2.40549e-20	85.0578	0.0255786	3.66318	72.0307	83.3125	6.09204e-05	21.9702	41.1765	38.4101	2.79093e-293	2.1541e-15	79.6903	57.6524	42.6994	0.00214791	13.8494	2.98842e-12	5.1591	11.0019	5.3771e-23	1.63806e-07	38.5214	10.6921	3.49142e-22	8.08171	6.76681	0	9.99341e-18	0.00142553	17.1135	0.465596	4.84321e-47	23.1014	24.1024	9.00515	100.189
1.50401	1.56348	28.6395	22.4049	7.53326e-05	0.552383	4.36017e-25	30.45	6.17799	4.02372	64.5361	0.0678794	9.98869	6.35162e-18	76.8468	0.00232643	11.0177	65.6008	84.8749	0.00104151	30.4684	38.8397	38.0718	4.59112e-284	2.78291e-13	91.1612	56.7621	62.4579	0.000137612	5.0228	2.75306e-14	1.28183	3.60079	1.02538e-25	3.73617e-09	27.8976	3.09498	7.39453e-25	2.23803	4.72151	0	1.82974e-15	0.0167038	32.7521	2.35738	7.28696e-51	35.8337	36.7268	20.7312	77.6901
1.50982	0.308635	38.8256	41.8436	0.00125774	0.0885062	2.1179e-22	15.1083	1.68507	4.8104	70.81	0.232032	22.1924	1.19641e-15	62.7351	0.000150945	23.6398	45.4012	73.9422	0.0127026	39.1772	34.7531	26.9203	5.38772e-275	2.56478e-11	87.3407	48.2918	70.4055	6.29456e-06	1.2995	1.80928e-16	0.230233	0.845844	1.39494e-28	6.07924e-11	14.4128	0.652178	1.19181e-25	0.449894	9.99873	0	2.38995e-13	0.139628	47.7474	8.78321	7.82126e-55	39.7442	40.8508	34.0474	56.1811
1.51563	0.117582	37.5486	59.9619	0.0149847	0.0443834	7.3388e-20	5.49301	0.328965	12.6184	60.2611	1.28276	35.1735	1.60767e-13	45.0126	6.98661e-06	36.1836	23.6565	52.6175	0.110528	37.5974	38.736	13.5791	4.51033e-266	1.68623e-09	69.778	33.3211	61.5328	2.05484e-07	0.239842	8.48233e-19	0.0297178	0.142062	1.3538e-31	7.05655e-13	5.31195	0.0995982	6.14488e-23	0.0652034	21.7847	0	2.22697e-11	0.832619	56.7842	24.1986	5.98858e-59	32.0107	36.0849	39.8985	48.311
1.52144	0.515152	25.9052	67.6254	0.127452	0.262457	1.8141e-17	1.44105	0.045872	27.8959	40.6416	5.21648	39.769	1.54109e-11	26.2991	2.30691e-07	39.5091	9.2501	29.2654	0.686226	25.9111	50.0746	4.88632	2.69358e-257	7.90866e-08	45.1294	17.5269	41.4145	4.78632e-09	0.0315785	2.83688e-21	0.00274756	0.0170352	9.37291e-35	5.84324e-15	1.39779	0.0135382	2.28153e-20	0.00678396	34.8408	0	1.4804e-09	3.54191	60.2448	50.1565	3.27106e-63	20.8416	33.2169	33.4333	51.1657
1.52725	2.46427	12.7496	60.7125	0.774666	1.39568	3.19901e-15	0.270986	0.00459026	47.0935	25.4546	15.5039	32.0768	1.05384e-09	11.7348	5.43391e-09	30.7751	3.2306	12.3139	3.04158	12.7634	60.0295	1.25432	1.14754e-248	2.64609e-06	22.7523	6.77484	21.1269	7.95412e-11	0.00296602	6.76836e-24	0.000183479	0.0014577	4.62932e-38	3.4517e-17	0.276459	0.0294437	6.04306e-18	0.00050538	39.8221	0	7.02096e-08	10.7485	61.3302	80.1045	1.27459e-67	17.1343	42.3022	20.4893	56.282
1.53307	8.62041	4.47684	42.9447	3.37272	5.3091	4.02426e-13	0.0367575	0.000808228	63.1099	23.4194	34.1378	18.4567	5.14094e-08	3.97636	9.13084e-11	17.1009	3.37996	3.83459	9.63951	4.59211	61.9414	0.229696	3.48757e-240	6.31575e-05	8.66007	1.89143	8.02279	9.4303e-13	0.000198735	1.15197e-26	5.48084e-05	8.89927e-05	1.6311e-41	1.45455e-19	0.158946	0.223629	1.14184e-15	2.69156e-05	32.4786	0	2.37578e-06	23.2692	63.3122	101.754	3.54299e-72	24.329	61.6559	11.2321	62.0142
1.53888	22.1771	1.12765	23.3426	10.5764	14.4075	3.61139e-11	0.008336	0.00667832	71.3754	32.0544	56.8125	7.57593	1.78906e-06	1.72965	1.09453e-12	6.77887	9.21218	0.871299	21.9521	1.83387	53.9731	0.0300065	7.56128e-232	0.00107538	2.44522	0.378595	2.23379	7.97608e-15	9.49929e-06	1.40322e-29	0.000815457	3.87594e-06	4.09979e-45	4.37264e-22	0.757509	1.25938	1.53911e-13	1.02388e-06	18.9477	0	5.7369e-05	35.9421	69.1007	107.207	7.02564e-77	35.6691	81.3475	11.5412	69.2055
1.54469	42.885	0.262386	9.4961	24.1921	27.8915	2.31196e-09	0.0498168	0.0658973	72.5234	40.0033	73.6213	2.21837	4.44146e-05	3.65907	9.35964e-15	1.91695	20.9329	0.143173	36.4654	3.33123	38.1929	0.00279637	1.16946e-223	0.0130622	0.60659	0.054169	0.45115	4.81258e-17	3.23911e-07	4.92276e-29	0.0102529	1.20427e-07	7.37584e-49	9.37724e-25	3.27499	5.14634	1.47997e-11	2.7805e-08	8.23667	0	0.000988879	39.6581	75.9396	99.1268	9.93847e-82	39.8143	93.5773	21.2421	72.6501
1.5505	64.5331	0.449297	2.83425	41.4922	38.5188	1.05585e-07	0.365641	0.469799	68.7474	38.2161	77.9444	0.463393	0.000786581	10.7176	5.70965e-17	0.386713	34.2024	0.0169204	46.0902	9.83735	20.9235	0.000185998	1.2903e-215	0.113184	0.753721	0.00553338	0.0656408	2.07177e-19	7.87911e-09	3.8097e-26	0.091994	2.66926e-09	1.70135e-47	1.43458e-27	10.144	15.4552	1.0152e-09	5.38893e-10	4.28077	0	0.0121749	31.5774	74.4667	86.0896	1.00293e-86	31.9844	96.5852	34.0964	65.2557
1.55631	79.4858	2.06642	0.612846	56.302	37.9481	3.43988e-06	1.95017	2.4231	60.1773	30.103	72.5566	0.0690529	0.00993753	23.4541	2.48472e-19	0.0557702	39.8808	0.00143355	48.758	21.9377	8.84074	1.18879e-05	1.01558e-207	0.69964	3.04354	0.000403353	0.00685158	1.06382e-20	1.36724e-10	2.10376e-23	0.588832	4.22098e-11	8.40287e-44	1.56563e-30	22.416	34.8468	4.96784e-08	8.62854e-12	7.38503	0	0.107186	19.6634	59.3534	74.4708	7.22001e-92	18.3508	91.58	39.8984	47.136
1.56212	85.4974	7.17237	0.0953128	65.578	26.6702	7.99473e-05	7.56813	9.08935	47.064	26.9211	63.6045	0.0073406	0.0895634	37.4626	7.71367e-22	0.00760421	33.1771	9.12196e-05	48.8426	34.9832	4.29741	7.25744e-05	5.7024e-200	3.08518	9.73939	2.09774e-05	0.000511819	2.78022e-18	1.69251e-12	8.28743e-21	2.68869	9.32916e-13	2.96062e-40	1.21891e-33	35.3365	60.8943	1.73421e-06	9.77308e-11	17.3764	0	0.676275	14.5555	36.6273	65.9478	3.70786e-97	7.51194	79.3959	33.3746	26.3243
1.56794	85.6462	17.7785	0.0106202	70.7108	13.3714	0.00132553	21.5587	24.991	35.5111	33.3621	52.5063	0.000556671	0.575837	45.5716	1.70829e-24	0.0217955	19.7229	0.000102391	47.1582	39.8005	6.96355	0.00121429	2.2841e-192	9.70515	22.6988	7.78321e-07	2.73894e-05	5.51292e-16	1.49464e-14	2.32895e-18	8.75804	4.06256e-11	7.44139e-37	6.76975e-37	39.738	85.8514	4.31869e-05	5.78549e-09	30.9828	0	3.07046	20.452	17.0423	58.2913	1.45073e-102	2.19369	60.5269	19.9195	11.0483
1.57375	82.6831	31.4387	0.000846077	71.8189	4.78242	0.0156789	45.682	50.9905	35.5251	42.3939	39.8371	3.0115e-05	2.64111	46.9525	2.76548e-27	0.172551	8.61222	0.00159669	39.1812	32.3025	16.6259	0.0145746	6.52667e-185	21.7792	39.342	2.06604e-08	3.28362e-06	7.79834e-14	9.41576e-17	4.66894e-16	20.3512	2.57676e-09	1.33427e-33	2.68219e-40	31.8791	101.839	0.000767221	2.44626e-07	39.5579	0	10.1075	32.4862	5.87416	46.9995	2.7068e-98	0.457001	38.3888	8.48138	3.41475
1.57956	75.5893	39.67	4.88683e-05	65.9037	1.22021	0.132319	73.4694	78.7937	49.8101	45.8823	31.8381	1.16221e-06	8.64151	47.515	5.08008e-26	0.99524	3.98778	0.018437	25.1568	18.7025	30.644	0.125139	1.33041e-177	34.8658	53.0073	4.04254e-09	5.48281e-05	7.86937e-12	4.23149e-19	6.67718e-14	33.7358	1.16602e-07	1.70667e-30	7.58097e-44	18.2441	106.197	0.00972312	7.3847e-06	36.0379	0	24.4383	39.8285	1.48118	31.0578	5.66072e-93	0.0679167	20.1531	2.57615	0.766952
1.58537	61.7028	35.7959	2.17789e-05	51.3056	0.222095	0.796966	92.2863	95.311	67.6365	45.3174	33.9709	3.19965e-08	20.1703	49.2767	2.76355e-23	4.11404	6.07424	0.151883	11.8528	7.72472	41.6986	0.770484	1.93461e-170	39.8174	59.0891	1.6049e-07	0.000958539	5.66493e-10	1.35659e-21	6.81216e-12	39.8941	3.76404e-06	1.5573e-27	1.52854e-47	7.44829	103.033	0.0879039	0.000159243	23.4212	0	44.2825	35.1761	0.275214	15.6264	8.4451e-88	0.00720138	12.1626	0.558206	0.124168
1.59118	41.9006	23.5842	0.000383546	31.9186	0.0288377	3.42876	93.581	94.852	73.1919	45.6932	41.5946	6.28402e-10	33.5866	49.173	1.07257e-20	12.2602	14.9318	0.892578	4.02096	2.27605	44.5884	3.41709	2.00688e-163	32.4388	56.9312	5.02885e-06	0.0120183	2.90915e-08	3.10256e-24	4.95786e-10	33.6546	8.66802e-05	1.01371e-24	2.19859e-51	2.16924	97.9476	0.566928	0.00245508	10.8587	0	61.7198	22.188	0.081906	5.76664	8.98783e-83	0.00057207	16.0993	0.0862849	0.0144229
1.59699	22.2965	13.4872	0.00529251	15.1502	0.00267115	10.563	78.3743	83.2048	60.3593	44.2391	45.5282	8.80421e-12	39.9096	47.8422	2.96981e-18	26.6964	28.5251	3.74197	0.97599	0.478407	43.5368	11.0033	1.48514e-156	18.8527	46.5988	0.000112414	0.108287	1.06575e-06	5.06185e-27	2.57407e-08	20.2533	0.00142398	4.7073e-22	2.25596e-55	0.450688	89.7833	2.60834	0.0271002	3.59139	0	67.7572	9.98538	0.33453	1.53545	6.82373e-78	0.000542945	28.0367	0.00951463	0.00119887
1.60281	8.92409	12.9217	0.0521149	5.32173	0.000176504	23.4687	53.9935	70.1546	37.4696	35.2725	44.8149	8.79955e-14	33.939	47.4593	5.86668e-16	43.6661	39.5735	11.1911	0.169156	0.0717351	45.0264	26.0697	7.84021e-150	7.81626	30.5129	0.00179263	0.703877	2.78524e-05	5.89135e-30	9.53377e-07	8.69493	0.016688	1.55936e-19	1.65133e-59	0.0667977	72.888	8.56089	0.214679	0.847353	0	59.0979	3.20579	1.69074	0.29299	3.69578e-73	0.00684061	38.4721	0.000748456	7.14507e-05
1.60862	2.62171	22.2663	0.366255	1.35918	8.32008e-06	38.3517	29.7005	60.6526	17.3392	21.1008	44.8786	6.27405e-16	21.2421	44.0292	8.26882e-14	56.2687	41.3258	23.8759	0.0209208	0.0076733	47.4157	46.3583	2.95261e-143	2.31176	15.1284	0.0203929	3.32034	0.000519261	4.89146e-33	2.51899e-05	2.66289	0.139515	3.68501e-17	8.62294e-64	0.00706259	48.3516	20.0443	1.22497	0.142621	0	40.4541	0.734217	6.15617	0.039956	1.42793e-68	0.0649782	38.0664	4.20008e-05	1.03354e-05
1.61443	0.562202	34.7607	1.83856	0.250043	2.79781e-07	48.4101	12.5659	52.4587	5.91992	9.1461	44.84	3.19119e-18	12.2781	33.18	8.31614e-12	60.446	37.2885	36.3398	0.00184617	0.000585531	46.7003	63.4025	7.93236e-137	0.487755	5.49834	0.165494	11.4701	0.00690603	2.89721e-36	0.000474794	0.581777	0.832062	6.21224e-15	3.21213e-68	0.000532702	26.008	33.4795	5.06378	0.0171246	0	21.2211	0.119958	15.9926	0.00388996	3.93574e-64	0.440382	26.8986	1.68138e-06	0.000159105
1.62024	0.132494	39.862	6.607	0.033399	6.71158e-09	51.7985	3.96714	43.5312	1.47714	2.84111	38.1727	1.15791e-20	13.369	18.7056	5.96882e-10	55.5588	37.6869	39.4721	0.0001224	3.18739e-05	45.4205	68.0924	1.52025e-130	0.0734141	1.44228	0.958086	29.4168	0.0655229	1.22416e-39	0.0063842	0.0906729	3.54004	7.47093e-13	2.38093e-70	2.86777e-05	15.1724	39.8918	15.2963	0.00146681	0	8.52055	0.0139817	29.6377	0.000270241	7.7386e-60	2.12916	13.5608	4.80167e-08	0.002476
1.62605	0.346498	32.7103	17.0986	0.00900735	1.14855e-10	51.5277	0.916342	38.3693	0.26732	0.630432	24.7955	2.99718e-23	24.2565	7.68806	3.05804e-08	42.4029	45.6535	30.7122	0.000141625	1.23776e-06	45.799	57.7643	2.07848e-124	0.00788268	0.271204	3.95679	57.1622	0.4435	3.68988e-43	0.0612405	0.0100813	10.7443	6.40942e-11	7.46396e-66	1.67311e-06	18.3107	33.9084	34.194	8.96286e-05	0	3.66098	0.00116836	39.1822	1.33945e-05	1.08546e-55	7.34352	4.8771	9.78217e-10	0.0276691
1.63186	1.7161	19.1542	32.3804	0.0574208	1.40214e-12	47.0824	0.153094	40.1743	0.0349638	0.0998374	12.2	5.53437e-26	38.8134	2.61168	1.11876e-06	25.3836	55.071	17.8064	0.00214703	3.42891e-08	42.5235	38.2154	2.02719e-118	0.00060379	0.0364526	11.6573	86.6414	2.14181	7.93423e-47	0.419116	0.000799597	23.2629	3.92266e-09	1.67521e-61	1.59369e-05	31.1226	20.5611	57.6461	3.93384e-06	0	5.48522	0.000197744	36.9535	4.7363e-07	1.08614e-51	18.0683	1.25128	1.4217e-11	0.222505
1.63768	6.22565	8.0016	46.7097	0.395803	1.2211e-14	35.7385	0.0183833	42.2027	0.00451305	0.0113748	6.64533	7.29024e-29	49.0983	2.38278	2.92423e-05	11.3819	61.4796	10.6381	0.0242127	6.77631e-10	31.4113	19.284	1.41045e-112	3.29924e-05	0.00349812	24.5004	106.447	7.38332	1.21707e-50	2.04692	4.52422e-05	35.9308	1.71261e-07	2.68217e-57	0.000315067	44.9154	8.89414	75.659	1.11528e-06	0	13.8657	0.00202477	24.8682	1.19475e-08	7.75307e-48	31.7138	0.229017	2.09713e-13	1.29257
1.64349	16.1185	2.38455	55.8944	1.9533	7.58622e-17	20.6952	0.00158111	35.8419	0.0151258	0.00246275	10.5863	6.85065e-32	52.7588	7.09946	0.000546556	3.7286	65.8294	14.4005	0.196194	9.56499e-12	17.1644	7.45239	7.00068e-107	1.28606e-06	0.000239554	36.7336	110.695	18.1987	1.33181e-54	7.14004	1.82615e-06	39.5902	5.33405e-06	3.06353e-53	0.00445184	52.8439	2.7446	82.2629	2.61607e-05	0	27.1823	0.0226428	11.9965	2.14998e-10	3.94801e-44	39.7097	0.0299017	6.39102e-12	5.45444
1.6493	29.7703	0.506938	62.5155	6.87682	3.36216e-19	8.76791	9.72229e-05	22.469	0.128245	0.0180568	25.4478	4.5924e-35	52.2726	18.8655	0.0073144	0.929643	68.1624	29.4436	1.14684	1.45723e-12	6.76491	3.25168	2.47879e-101	3.57622e-08	1.17044e-05	39.289	100.818	32.2786	1.03964e-58	17.8376	5.34636e-08	31.119	0.000118516	2.49617e-49	0.044874	54.7823	0.604185	82.6276	0.000491305	0	38.1946	0.180894	4.52201	2.82353e-12	1.43417e-40	35.47	0.00278511	4.67429e-10	16.856
1.65511	39.2247	0.0768814	69.2822	17.2712	1.06299e-21	2.67375	4.26982e-06	10.1339	0.793064	0.148845	49.8096	2.19616e-38	46.9785	37.6291	0.0702276	0.515653	65.2664	50.6316	4.86694	1.11743e-10	1.90816	5.33488	6.26118e-96	7.0948e-10	4.07987e-07	29.9775	81.1762	42.1789	5.78956e-63	32.2078	4.47104e-08	17.4494	0.00187858	1.45092e-45	0.322676	52.4291	0.0948809	84.4754	0.00658666	0	38.2953	1.03095	3.11464	6.52856e-12	3.71654e-37	22.6018	0.000185057	2.43966e-08	38.613
1.66092	36.8684	0.00832378	71.9359	30.944	2.39749e-24	0.583451	1.3386e-07	3.26739	3.5466	0.877794	75.4663	7.49214e-42	34.8181	57.1906	0.485189	1.87414	54.2653	67.2019	15.143	6.54401e-09	0.384321	13.768	1.12821e-90	1.61157e-11	1.08213e-08	16.3169	58.1637	43.9376	2.29998e-67	43.245	1.54111e-06	6.97996	0.0212441	6.01629e-42	1.65522	45.7288	0.0106293	84.7954	0.0630704	0	27.3914	4.1915	7.51019	4.74987e-10	6.87061e-34	10.2741	8.77175e-06	9.08644e-07	66.7798
1.66673	24.7209	0.000776014	64.1863	39.55	3.85753e-27	0.0909209	2.99479e-09	0.754298	11.5855	3.69296	91.032	1.82333e-45	19.6438	67.9156	2.42239	6.75101	36.74	69.0491	35.0636	2.73393e-07	0.0552342	27.2612	1.45024e-85	4.46188e-10	3.4407e-08	6.33573	42.1245	44.0908	1.92702e-71	46.6367	3.8832e-05	1.99178	0.171427	1.77964e-38	6.05705	38.8653	0.000849475	73.8038	0.431925	0	13.9765	12.1568	18.274	2.47491e-08	9.06085e-31	3.33165	2.96609e-07	2.41556e-05	89.5537
1.67255	11.8248	0.00213936	46.2955	36.0607	7.90947e-29	0.0101111	5.20129e-11	0.150461	28.1173	11.0835	90.4125	3.16549e-49	8.10638	64.3117	8.79159	17.8415	19.1874	54.954	61.7517	8.14796e-06	0.00566336	39.2921	1.32987e-80	2.33617e-08	1.23572e-06	1.75498	42.6672	50.9834	4.40481e-67	46.4596	0.000698018	0.405461	0.987556	3.75537e-35	15.8119	39.8238	4.86446e-05	50.7832	2.12135	0	5.08746	25.154	33.0085	9.19986e-07	8.52432e-28	0.770713	7.15482e-09	0.000458556	96.4632
1.67836	4.03495	0.0236234	25.8891	23.4551	5.66162e-26	0.000802236	3.18148e-10	0.225064	52.0509	23.7311	75.179	3.92044e-53	2.40812	50.0739	23.3696	34.9465	7.45155	33.5103	85.1326	0.000173231	0.000414254	42.9464	8.69948e-76	8.72781e-07	3.18265e-05	0.34679	59.2319	62.4853	1.08539e-62	46.6195	0.00895077	0.0588807	4.06718	5.65314e-32	29.4459	49.6504	8.53262e-06	26.4296	7.51416	0	1.32105	37.1412	44.9066	2.43992e-05	5.72094e-25	0.127187	1.23121e-10	0.00622091	87.1307
1.68417	0.982203	0.1901	10.8859	10.8833	3.06245e-23	4.54091e-05	1.71003e-08	1.17421	76.1314	36.2619	51.6949	3.46374e-57	0.511964	36.7577	45.893	52.3857	2.10743	15.3853	94.7423	0.00262737	2.16162e-05	40.512	4.05971e-71	2.32608e-05	0.000584758	0.0488852	80.0282	68.902	1.90794e-58	43.0051	0.0818788	0.00609998	12.0236	6.07079e-29	39.1185	60.2504	0.000142776	10.1953	19.4114	0	0.244713	39.2273	49.8336	0.000461749	2.739e-22	0.0149731	1.5324e-12	0.0603953	70.5469
1.68998	0.170561	1.10031	3.36882	3.60246	1.18172e-20	1.83361e-06	6.56806e-07	4.6837	91.1225	39.646	28.9486	2.1831e-61	0.0777332	35.1849	67.1392	62.6808	0.429403	5.22681	86.8296	0.0284272	8.04658e-07	40.3454	1.3515e-66	0.000442243	0.00766445	0.00491592	92.4489	64.7184	2.39255e-54	31.7472	0.534318	0.000457078	25.8133	4.65069e-26	37.073	63.5061	0.00221401	2.88269	37.3412	0	0.0323378	30.1854	51.0846	0.00623736	9.3548e-20	0.00125747	2.33563e-12	0.420631	58.4416
1.69579	0.0211289	4.60589	0.75694	0.850658	3.25294e-18	5.28189e-08	1.79965e-05	13.4951	90.8583	31.6128	15.2997	9.81564e-66	0.00842528	45.7323	73.6062	61.8031	0.0627062	1.29622	65.3109	0.219414	2.13678e-08	43.2602	3.20961e-62	0.0059981	0.0716654	0.000352655	92.5644	54.2318	2.14029e-50	17.4017	2.4874	0.000161242	41.5633	2.5416e-23	25.064	56.7935	0.0245016	0.592954	55.4047	0	0.00304847	19.266	52.0913	0.0601772	2.27926e-17	7.53355e-05	1.83251e-10	2.1106	56.9033
1.7016	0.00186721	14.0641	0.122503	0.143294	6.38787e-16	1.0854e-09	0.00035177	28.4709	74.709	20.8526	14.8948	3.14833e-70	0.000709215	58.8159	60.5699	50.0661	0.00654653	0.232502	39.3007	1.20812	4.04786e-10	42.0685	5.43758e-58	0.0580343	0.478056	1.80473e-05	84.5054	46.8105	1.36585e-46	6.89048	8.26053	0.00214542	54.2326	9.90861e-21	12.0881	43.3969	0.193431	0.0885082	66.7078	0	0.000205009	16.9083	51.8434	0.415209	3.9616e-15	3.21973e-06	1.03152e-08	7.68651	62.9511
1.70741	0.000117713	31.7156	0.0142166	0.0172194	8.94855e-14	1.59114e-11	0.00490507	45.3017	49.1566	18.1443	27.0307	7.20378e-75	0.00103372	64.5518	37.288	32.1687	0.000488049	0.0299902	18.2947	4.74542	5.47027e-12	35.7	6.57168e-54	0.400564	2.27535	6.58858e-07	73.9942	45.4561	6.21796e-43	1.95379	19.5699	0.0238909	65.131	2.75573e-18	4.15897	32.2371	1.08937	0.0134462	69.3075	0	9.87879e-06	26.0621	50.9777	2.05439	4.91207e-13	9.81649e-08	4.14212e-07	20.5734	71.5678
1.71323	5.29385e-06	53.6447	0.00118024	0.00147614	8.94266e-12	1.66396e-13	0.048792	57.1292	25.0266	26.241	46.073	1.17586e-79	0.0122366	59.0355	17.0571	15.7282	2.59678e-05	0.00277232	6.39919	13.2971	5.27362e-14	32.8631	5.66585e-50	1.97232	7.73122	1.71589e-08	62.6701	42.8311	2.01935e-39	0.395658	33.0738	0.190293	78.0649	5.46736e-16	1.02077	31.2885	4.37665	0.0417794	66.2987	0	1.88186e-06	41.1252	51.9833	7.32949	4.34486e-11	2.13506e-09	1.18655e-05	41.3058	81.5894
1.71904	1.69839e-07	69.1207	7.15499e-05	9.02716e-05	6.37526e-10	1.24136e-15	0.346234	60.3585	9.59368	38.0163	62.6114	1.36921e-84	0.107027	44.8187	5.79194	5.67754	9.87553e-07	0.000183297	1.64782	26.58	3.62682e-16	39.1067	3.48474e-46	6.92786	18.7897	3.18788e-10	48.1203	32.5818	4.67835e-36	0.0571777	39.8748	1.08615	88.8278	7.73812e-14	0.178754	37.9278	12.5437	0.302846	61.1401	0	3.89358e-05	53.3757	53.5211	19.0617	2.7416e-09	3.3127e-11	0.000242475	64.1914	91.6529
1.72485	3.88705e-09	68.5228	4.21286e-05	3.93816e-06	3.24225e-08	6.60643e-18	1.7527	54.5312	2.71644	43.9348	69.0565	1.13737e-89	0.667875	30.4975	1.76005	1.48705	1.06132e-07	8.65803e-06	0.308371	37.9027	1.77935e-18	49.5745	1.52895e-42	17.3596	32.8977	4.22507e-12	30.4248	18.3741	7.73198e-33	0.00589516	34.2952	4.4624	89.4176	7.81287e-12	0.0228267	41.0269	25.6464	1.606	53.1253	0	0.000699587	58.3161	53.51	36.8688	1.2341e-07	3.66665e-13	0.0035348	80.5968	95.9013
1.73066	6.3463e-11	52.2449	0.00070343	1.22561e-07	1.17628e-06	2.50815e-20	6.3294	40.6821	0.560966	43.1184	65.33	6.73985e-95	2.97312	25.8898	2.01023	0.280094	2.65704e-06	2.92064e-07	0.0416148	38.5576	6.22749e-21	58.3839	4.78556e-39	31.0309	42.5692	3.99468e-14	14.735	7.4735	9.11604e-30	0.000433605	21.0447	13.3099	79.4533	5.62734e-10	0.00870355	35.1457	37.4063	6.16189	39.7059	0	0.0089698	55.7117	52.1758	54.8135	3.96289e-06	2.89518e-15	0.0367604	85.5961	87.1442
1.73647	7.39159e-13	30.3164	0.00901052	2.721e-09	3.04435e-05	6.79295e-23	16.3055	23.6694	0.0838346	42.744	59.0135	2.84915e-100	9.44164	33.0221	6.38216	0.0377775	6.33829e-05	1.18643e-08	0.00403148	27.9883	1.55483e-23	66.4797	1.06854e-35	39.5702	44.2038	2.69431e-16	5.2568	2.17518	7.66723e-27	2.27518e-05	9.24311	29.268	63.5524	2.89143e-08	0.0640809	27.6504	38.9206	17.2758	23.3197	0	0.0820632	45.3848	47.231	65.5448	9.07803e-05	1.6459e-17	0.272717	78.9932	64.6744
1.74228	6.14147e-15	13.1808	0.0823477	4.30945e-11	0.000562076	1.31244e-25	29.9657	10.2775	0.00965594	45.0059	58.622	1.50204e-105	21.3894	44.1046	16.3936	0.00364111	0.00107886	2.07522e-07	0.000279627	14.5592	2.76929e-26	74.2585	1.70202e-32	35.9964	44.3867	1.29637e-18	1.3566	0.452019	4.60032e-24	8.51635e-07	3.13045	48.6348	44.3942	1.05984e-06	0.434567	28.3818	28.889	35.9369	10.2086	0	0.535939	29.5454	35.5719	66.4638	0.0014835	3.5835e-17	1.44332	62.5791	37.4512
1.7481	3.64019e-17	4.23216	0.536873	4.86893e-13	0.00740308	1.80892e-28	39.2856	3.25156	0.0090762	44.4584	65.4211	2.14793e-100	34.5675	51.601	30.4028	0.000250553	0.0131017	6.34457e-06	1.38659e-05	5.84164	3.51861e-29	74.9235	1.934e-29	23.3597	50.873	4.44969e-21	0.251236	0.0670254	1.96904e-21	2.2741e-08	2.03781	63.0528	25.2028	2.7713e-05	2.10643	36.2701	15.2968	56.5826	3.34328	0	2.50125	14.8161	20.45	61.1021	0.0172943	6.04159e-15	5.44915	40.7169	16.4094
1.75391	1.53919e-19	1.03057	2.497	3.92429e-15	0.069558	1.77858e-31	36.7448	0.758566	0.0774585	40.3395	74.5917	5.11986e-95	39.8524	57.6941	41.3054	1.23039e-05	0.113538	0.000138455	5.26987e-07	3.74568	3.18927e-32	62.4226	1.5677e-26	10.8142	62.1612	1.08955e-23	0.0332763	0.00709037	6.01228e-19	4.35225e-10	5.64379	65.5281	10.9179	0.000516946	7.28386	40.3657	5.77815	68.7991	1.40517	0	8.36623	6.9643	8.60514	55.5193	0.143825	7.27966e-13	14.6762	20.7012	5.33365
1.75972	4.64279e-22	0.472629	8.28555	2.25635e-17	0.466228	1.24752e-34	24.5492	0.274962	0.510479	39.2116	82.6295	8.70588e-90	32.7762	68.5765	43.7579	4.31098e-07	0.702468	0.00215544	1.30525e-06	8.2124	2.06219e-35	40.7118	9.06546e-24	3.57137	71.8822	1.90319e-26	0.00314757	0.000535085	1.3096e-16	1.67731e-10	16.0643	54.8657	3.47999	0.00687897	17.9677	33.4548	1.55703	65.3609	3.13048	0	20.2074	7.74046	2.60694	51.2526	0.853262	6.25745e-11	28.1977	7.91821	1.26969
1.76553	9.99039e-25	1.61436	19.6222	9.25484e-20	2.22929	6.2422e-38	11.936	0.918677	2.40521	42.1418	88.6502	1.05605e-84	19.23	83.1902	42.027	1.07761e-08	3.10737	0.0239374	3.31939e-05	19.5554	9.51228e-39	20.1606	3.73967e-21	0.841385	76.7033	2.37155e-29	0.000212488	2.88069e-05	2.03497e-14	9.20421e-09	34.4366	36.2472	0.802075	0.0653009	31.6185	19.9384	0.299613	48.3569	9.83119	0	35.9225	16.6806	0.565219	43.4258	3.61117	3.83723e-09	38.6484	2.23357	0.219639
1.77134	1.53357e-27	5.97887	33.2305	2.708e-22	7.6042	2.22816e-41	5.38966	3.78295	8.12083	40.9006	91.1282	9.13848e-80	8.04854	93.1881	42.855	1.92166e-10	9.86455	0.189643	0.000608564	35.2579	3.13009e-42	7.42671	1.10051e-18	0.141407	75.2633	2.10815e-32	1.02352e-05	1.10634e-06	2.25577e-12	3.73492e-07	55.6967	18.2975	0.13265	0.442213	39.6923	8.48914	0.045413	27.4111	23.4415	0	49.1086	30.13	0.0875191	29.6688	10.9026	1.67877e-07	37.7892	0.536883	0.0297313
1.77715	1.67935e-30	16.2506	40.637	5.65256e-25	18.5036	5.67375e-45	6.37143	11.2782	19.792	30.6172	87.577	5.64131e-75	2.4031	90.1089	43.5614	2.44465e-12	22.7044	1.0718	0.00797318	48.7637	1.09999e-44	2.0055	2.31031e-16	0.0169539	65.5552	1.33686e-35	3.51732e-07	3.03108e-08	1.7838e-10	1.08161e-05	69.1494	6.86278	0.0157114	2.1363	35.5459	2.57909	0.0481714	11.6602	42.0033	0	56.0423	39.3279	0.00967104	15.1677	23.4818	5.24024e-06	26.3585	0.612412	0.0285747
1.78297	1.31188e-33	32.645	37.6194	8.41703e-28	32.1201	1.03065e-48	14.8333	23.9937	35.4609	16.6978	78.0739	2.4843e-70	0.511852	71.6742	36.8191	2.2186e-14	38.9139	4.32124	0.0747535	55.4517	3.93665e-41	0.392973	3.45991e-14	0.00145424	47.8378	6.0477e-39	8.62306e-09	5.92413e-10	1.00628e-08	0.00022361	66.6151	1.87729	0.00174404	7.36222	22.7086	0.559039	0.318739	3.67251	58.8978	0	59.0125	36.6553	0.000762463	5.62658	36.0785	0.000116726	13.1157	2.53824	0.21002
1.78878	7.31084e-37	50.2709	31.7255	8.94108e-31	39.7759	1.33558e-52	28.6546	36.4143	48.6715	6.53112	67.2842	7.80448e-66	0.0777768	44.9867	23.3283	1.43635e-16	52.8917	12.4285	0.502767	55.6848	1.07698e-37	0.0555038	3.69638e-12	0.000184219	27.8007	1.95169e-42	1.50811e-10	8.26058e-12	4.04952e-07	0.00330229	49.6943	0.370559	0.00579741	18.0998	10.3492	0.0872643	1.6397	0.989925	68.5591	0	60.7357	24.3834	4.28846e-05	1.49773	39.5442	0.00185597	4.65561	8.37053	1.21638
1.79459	2.90641e-40	63.0906	34.3397	6.77545e-34	35.1444	1.23466e-56	41.2551	39.4245	55.0443	1.82517	59.2969	1.74905e-61	0.00849834	21.5685	10.6929	6.63389e-19	63.6669	25.5004	2.43599	49.5547	2.10185e-34	0.00562715	2.81712e-10	0.00155904	13.2651	4.49311e-46	1.8816e-12	1.94242e-13	1.16254e-05	0.0348768	28.317	0.0524823	0.0556907	31.7435	3.36466	0.020152	6.03591	1.05605	70.7418	0	61.85	11.659	1.72071e-06	0.284979	30.9197	0.0210782	1.17891	19.7438	5.11083
1.8004	8.24258e-44	69.6111	47.2013	3.66272e-37	22.2102	8.14219e-61	47.3549	30.4492	55.2414	0.369413	53.071	2.79626e-57	0.00181087	7.75432	3.50977	8.81299e-21	74.7609	37.3244	8.56328	36.4883	2.92628e-31	0.000408466	1.53162e-08	0.0180202	8.62213	7.37908e-50	1.67471e-14	1.10268e-11	0.000238084	0.263982	12.0986	0.00531788	0.38692	39.7149	0.780355	0.0978249	15.9515	3.84587	68.1372	0	62.9939	4.53378	4.92531e-08	0.0387085	17.2466	0.171191	0.212962	33.2238	15.6728
1.80621	1.66758e-47	71.385	61.3477	1.41249e-40	10.4063	3.83047e-65	51.4769	16.7766	49.3586	0.106878	48.7704	3.18911e-53	0.0141653	2.30656	0.822665	1.88679e-18	84.7496	38.9723	22.0863	20.6692	2.90634e-28	2.11967e-05	5.94039e-07	0.148953	14.1809	8.64518e-54	1.06333e-16	7.73876e-10	0.00347831	1.43759	3.81065	0.000384948	1.9178	35.4462	0.12911	0.639191	30.6207	11.384	61.795	0	63.8538	3.75264	1.00572e-09	0.00375162	6.86262	0.996648	0.0274436	39.883	35.3858
1.81202	2.40673e-51	68.4806	67.3183	3.88586e-44	5.36514	1.28552e-69	61.6321	6.59399	36.5556	0.395302	52.2516	2.59465e-49	0.123639	1.84691	0.137595	3.83194e-16	87.2535	29.0293	42.4675	8.62864	2.05918e-25	7.85669e-07	1.6436e-05	0.878329	26.7051	7.22541e-58	4.81631e-19	3.87558e-08	0.0362514	5.67381	0.87491	1.98925e-05	6.78117	22.5685	0.0152387	3.04408	44.0375	24.1344	50.0599	0	62.5464	9.21081	1.46501e-11	0.000259408	1.94802	4.1782	0.00252288	34.1541	59.5149
1.81784	2.47791e-55	59.5456	63.1141	7.62612e-48	8.18744	3.07769e-74	74.1419	1.84889	20.8258	1.99026	65.7919	1.50593e-45	0.779121	5.54604	0.0164184	5.5518e-14	80.4617	15.4253	62.0499	2.60326	1.04078e-22	2.07894e-08	0.000324409	3.69473	37.955	4.30793e-62	1.55624e-21	1.38516e-06	0.269524	16.4442	0.159607	7.33573e-07	17.105	10.2507	0.00128307	10.5484	50.8485	36.5043	33.3287	0	56.4479	20.8167	1.52295e-13	1.2796e-05	0.394469	12.7203	0.000165451	20.8648	76.0194
1.82365	1.50571e-58	46.4012	55.0504	1.06767e-51	18.3779	5.36641e-79	75.2248	0.369819	8.73938	7.3797	81.5222	6.23518e-42	3.55281	14.7636	0.00139761	5.73807e-12	67.4094	5.84719	70.0559	0.563137	3.75268e-20	3.92594e-10	0.00456781	11.0873	38.9307	1.83228e-66	3.58723e-24	3.5342e-05	1.42951	35.805	0.144686	1.93015e-08	30.7791	3.32166	7.70674e-05	26.7852	52.2509	39.3885	17.0402	0	43.6682	34.1012	1.07839e-14	4.50288e-07	0.0569838	28.5428	7.74035e-06	9.09293	76.9134
1.82946	1.68139e-54	36.6502	52.5468	5.7378e-55	31.9066	7.23886e-76	58.9396	0.0527699	2.64947	20.1772	89.4351	1.84166e-38	11.8018	28.2908	8.48713e-05	4.23072e-10	49.9937	1.58119	61.5278	0.0876408	9.65254e-18	5.29015e-12	0.0458818	23.7348	29.8147	5.55946e-71	5.89871e-27	0.00064409	5.40873	60.6976	0.775144	3.62318e-10	39.5101	0.771689	3.30224e-06	50.2289	50.32	30.3189	6.43261	0	27.0628	39.8857	1.12671e-12	1.13038e-08	0.00587227	48.3068	2.58326e-07	2.8269	67.5321
1.83527	1.52356e-50	36.4343	58.8719	4.43442e-51	39.7414	3.39735e-71	34.5957	0.00537155	0.575767	41.6123	86.1727	3.8805e-35	28.8087	38.6867	3.67665e-06	2.22526e-08	30.5997	0.305305	41.7378	0.0172434	1.77116e-15	5.08594e-14	0.328768	36.2462	20.9785	1.20335e-75	6.91947e-30	0.00839202	14.5989	83.9452	3.3581	4.85206e-12	36.1807	0.168664	1.01549e-07	70.0543	42.5368	16.6485	1.75884	0	14.0165	33.2817	9.37927e-11	2.0558e-10	0.000431696	63.4853	6.15024e-09	0.627026	58.0085
1.84108	9.84842e-47	40.9441	68.7708	3.00287e-47	35.3254	1.13744e-66	15.0245	0.000390059	0.0894215	66.9122	75.0694	5.83288e-32	52.2466	37.7414	1.13622e-07	8.34957e-07	14.4564	0.0460538	21.5042	0.0721806	2.31842e-13	3.48841e-16	1.68057	39.4872	21.9255	1.85808e-80	5.79035e-33	0.0782961	28.1101	99.1938	10.4668	4.63541e-14	23.6354	0.336602	3.33544e-08	72.9988	28.5186	6.52157	0.345338	0	10.7176	19.8162	5.56987e-09	2.45754e-10	2.26397e-05	66.3896	1.0446e-10	0.100458	49.4041
1.84689	4.54142e-43	39.1897	76.1248	1.45062e-43	22.4006	2.71665e-62	4.78881	2.02059e-05	0.00991403	87.2617	63.125	6.25455e-29	71.4724	26.2824	2.50489e-09	2.23493e-05	5.05904	0.0457238	8.28802	0.476713	2.16493e-11	1.70695e-18	6.1283	30.6879	31.7654	2.04672e-85	3.45665e-36	0.524488	38.6119	103.427	23.6659	3.3884e-16	11.0145	1.7811	1.1373e-06	56.8742	14.2383	1.82242	0.0485139	0	19.7105	8.46467	2.3596e-07	1.33931e-08	8.58686e-07	55.5191	1.78882e-12	0.0265102	36.8857
1.85271	1.49395e-39	28.0097	78.0913	4.99906e-40	10.1333	4.62867e-58	1.12086	7.46695e-07	0.00078431	95.6395	56.1277	4.78438e-26	76.0629	13.1929	3.93941e-11	0.000426759	1.28468	0.303026	2.58973	2.2694	1.44215e-09	5.95859e-21	15.9419	17.0136	40.451	1.6083e-90	1.53513e-39	2.53391	37.8353	96.9577	39.7433	3.9917e-15	3.66173	7.16442	2.96567e-05	33.0777	5.15126	0.363295	0.00501917	0	39.5318	2.91754	7.13096e-06	5.26537e-07	4.87474e-07	36.463	4.60805e-11	0.133923	21.4827
1.85852	3.50586e-36	14.4302	72.4483	1.22896e-36	3.27007	5.62594e-54	0.267582	1.96862e-08	4.43276e-05	90.8063	53.2528	2.61079e-23	68.6555	5.52759	4.4197e-13	0.00581323	0.234496	1.57155	1.8926	7.70762	6.85325e-08	1.48385e-23	29.5841	6.72887	40.1342	9.01557e-96	1.69218e-37	8.89211	26.4479	83.254	52.0221	4.95753e-13	0.868409	21.1571	0.000552886	14.6852	1.33683	0.0516641	0.00270075	0	61.8424	2.42489	0.000153736	1.47816e-05	1.31704e-05	18.2699	2.89367e-09	0.832886	9.22093
1.86433	5.8691e-33	5.31564	57.7647	2.1553e-33	0.752803	4.87811e-50	0.549044	5.01267e-10	3.85198e-06	78.3477	51.1876	1.01633e-20	63.8033	5.01763	3.53729e-15	0.0564897	0.0306377	5.81969	5.44582	18.6744	2.32327e-06	2.63608e-26	39.1646	1.89848	34.9556	3.60526e-101	3.23797e-34	22.9109	13.1887	68.265	57.0596	4.39782e-11	0.146919	46.4225	0.00737812	6.89385	0.247959	0.00524126	0.0258433	0	73.1083	6.95464	0.0023644	0.000296506	0.000266167	6.80323	1.29659e-07	3.77783	2.8552
1.87014	7.00916e-30	1.39758	37.3233	2.69646e-30	0.12363	3.01735e-46	2.45947	7.58732e-09	5.06854e-05	66.1751	52.2079	2.8224e-18	71.6544	11.9914	2.0196e-17	0.391596	0.00285987	15.3742	14.5437	32.2768	5.61849e-05	3.34076e-29	36.9868	0.382107	34.6745	1.02848e-106	4.41995e-31	43.9886	4.69178	57.7846	55.3006	2.78649e-09	0.0177317	77.1995	0.0706155	9.29206	0.032837	0.000379315	0.202265	0	65.3285	18.3869	0.0259407	0.00425406	0.00383745	1.84908	4.14449e-06	12.5087	0.633094
1.87595	5.97142e-27	0.262157	18.6124	2.40656e-27	0.0144838	1.33142e-42	8.18568	3.12988e-07	0.000883751	56.6782	59.951	5.59135e-16	87.9193	26.451	8.2258e-20	1.93653	0.000190574	28.9736	28.0394	39.7971	0.000969296	3.07572e-32	24.9182	0.0548634	39.7613	2.09303e-112	4.30408e-28	64.1116	1.19209	51.6952	46.3607	1.26165e-07	0.00152665	100.37	0.486181	20.7487	0.00322979	1.95831e-05	1.13008	0	44.0019	36.5415	0.20303	0.043727	0.0394682	0.362918	9.45058e-05	30.5712	0.100272
1.88176	3.62916e-24	0.0350812	6.92751	1.53221e-24	0.00121048	4.19107e-39	19.4501	9.22129e-06	0.0110035	48.5234	71.6575	7.90191e-14	101.448	44.5975	2.39005e-22	6.8317	9.39583e-06	38.9519	38.5819	35.005	0.0119292	7.37989e-31	11.9758	0.00561949	40.5328	3.03858e-118	2.98992e-25	72.6246	0.232619	43.3985	31.2963	4.08478e-06	9.37663e-05	106.888	2.41874	38.581	0.00222031	7.22964e-07	4.50419	0	22.1658	55.464	1.13359	0.322852	0.289581	0.0511357	0.00153731	56.1349	0.0113344
1.88758	1.57345e-21	0.00334894	1.8855	6.95913e-22	7.21691e-05	9.41131e-36	32.9697	0.000193986	0.0977352	44.9409	81.3442	7.96645e-12	105.215	58.9104	4.95398e-25	17.1929	1.00883e-05	37.3571	37.8724	21.9648	0.104733	7.01186e-28	4.10589	0.000410609	31.3303	3.1469e-124	1.48169e-22	66.7916	0.170124	29.5711	15.9941	9.46558e-05	4.10838e-06	99.0099	8.75258	57.7273	0.0225495	9.97198e-08	12.8068	0	8.2666	66.2165	4.51513	1.71919	1.51568	0.00515655	0.0178395	79.8157	0.00091412
1.89339	4.86648e-19	0.000228065	0.370952	2.25481e-19	3.06946e-06	1.50762e-32	39.8679	0.00291586	0.619282	50.4559	85.0185	5.72948e-10	97.9723	63.4756	7.32518e-28	30.8665	0.000204011	25.5585	26.5204	9.83404	0.65596	4.75284e-25	1.00422	2.14031e-05	17.5216	2.32495e-130	5.23806e-20	55.46	0.848691	15.093	5.98173	0.00157186	1.28414e-07	83.8687	23.2567	75.2751	0.180193	2.69923e-06	25.9766	0	2.27377	63.4216	12.8293	6.64241	5.65933	0.000371555	0.14768	92.596	5.25954e-05
1.8992	1.07373e-16	1.10797e-05	0.0524228	5.21172e-17	9.31299e-08	1.72287e-29	34.3914	0.0313558	2.79929	62.1083	81.132	2.93956e-08	80.9033	56.6966	7.7268e-31	39.5315	0.0030355	12.4742	13.2481	3.16319	2.93094	2.29829e-22	0.175213	7.95873e-07	7.01228	1.22535e-136	1.321e-17	48.8893	3.59297	5.58947	1.61247	0.0187361	2.86332e-09	64.8849	46.0026	91.2075	1.02766	6.43633e-05	37.5872	0	0.578021	48.9326	26.0046	18.7792	15.0744	1.91146e-05	0.872124	94.6311	2.15882e-06
1.90501	1.69002e-14	3.83983e-07	0.00530386	8.59351e-15	2.01574e-09	1.40452e-26	21.1638	0.241748	9.0271	72.5879	71.9498	1.07589e-06	57.0248	41.1403	5.81431e-34	36.1183	0.0322247	4.34319	4.72114	0.902806	9.34421	7.92854e-20	0.0218083	2.11119e-08	2.00344	4.60706e-143	2.37657e-15	46.2783	10.915	1.48521	0.311345	0.160649	4.55454e-11	43.2389	69.1857	102.094	4.18099	0.00109597	38.7986	0	0.847028	31.6171	37.603	39.2672	28.6438	7.01786e-07	3.6741	91.1241	6.32129e-08
1.91082	1.89761e-12	9.49323e-09	0.000383514	1.01083e-12	3.11242e-11	8.16814e-24	9.29082	1.3414	20.773	77.8237	62.6325	2.80911e-05	32.6973	23.9188	3.12114e-37	23.5517	0.24412	1.07875	1.2002	1.17864	21.2722	1.95134e-17	0.0019364	3.9951e-10	0.409797	1.23568e-149	3.05011e-13	39.2576	23.8694	0.282076	0.0429536	0.993517	5.17591e-13	23.077	81.9818	101.634	12.1346	0.013335	28.5699	0	3.37939	22.6694	38.7967	61.4385	38.8274	1.83846e-08	11.0418	82.6682	1.32042e-09
1.91663	1.51998e-10	1.6743e-10	1.98016e-05	8.48204e-11	3.71324e-13	3.38871e-21	2.90959	5.39241	34.1594	76.2751	54.2449	0.000523224	15.3093	13.5005	1.19522e-40	11.0481	1.32045	0.19114	0.217661	4.30503	34.703	3.42642e-15	0.000122655	5.39319e-12	0.0762522	2.36431e-156	2.79253e-11	25.8301	38.256	0.0382426	0.00423763	4.44623	1.11229e-13	9.35061	81.1068	89.2923	25.124	0.116101	15.0078	0	10.3681	27.9325	28.6236	72.63	37.546	3.43641e-10	23.6727	66.2199	1.9676e-11
1.92244	8.68536e-09	2.10654e-12	7.29702e-07	5.07739e-09	3.08856e-12	1.00291e-18	0.65002	15.8856	40.4475	66.131	42.5691	0.00695222	8.74328	14.3961	3.2651e-44	4.27853	5.1078	0.0241601	0.0281595	12.3677	41.2552	4.29286e-13	5.54232e-06	5.19374e-14	0.146979	1.49047e-161	1.82389e-09	12.44	47.1684	0.0036995	0.000461321	14.4534	1.05626e-11	2.78924	71.5857	72.7761	37.1082	0.725152	5.624	0	22.7347	43.6552	15.5123	65.153	25.9004	7.91667e-12	36.2053	43.5072	2.09161e-13
1.92826	3.54041e-07	1.89071e-14	1.91875e-08	2.1682e-07	2.38385e-10	2.11743e-16	0.103595	34.9627	35.8967	47.932	26.9082	0.0658987	13.2169	24.8661	6.36302e-48	3.76426	14.1933	0.00217853	0.00259917	25.4217	38.4656	3.83795e-11	1.78655e-07	3.56806e-16	0.838952	9.85428e-155	8.49798e-08	4.30629	49.5004	0.000255322	0.00252324	34.2746	7.43509e-10	0.602842	57.4726	60.4524	39.0992	3.26405	1.50348	0	35.5644	59.4686	8.07799	44.2238	12.7458	2.56185e-10	39.5016	22.2242	1.58613e-15
1.93407	1.02953e-05	1.21059e-16	3.59967e-10	6.60501e-06	1.3137e-08	3.18913e-14	0.0117779	59.3215	28.3677	27.4699	12.7675	0.445602	26.7761	36.6576	8.84601e-52	9.44685	28.6846	0.000140135	0.000179828	37.2798	35.6053	2.44889e-09	4.10826e-09	1.74864e-18	3.56187	4.75061e-148	2.82455e-06	1.06574	49.4444	1.25708e-05	0.0273913	59.6226	3.73355e-08	0.0937744	39.6996	52.3158	29.3889	10.6718	0.2873	0	39.688	65.8582	9.70821	22.5138	4.47448	1.40338e-08	30.7449	8.53888	8.58056e-18
1.93988	0.000213569	5.52948e-19	4.81784e-12	0.000143538	5.16455e-07	3.42651e-12	0.000955246	81.3266	28.5472	11.9841	4.47335	2.14949	44.0116	39.3797	8.77302e-56	21.3685	43.5778	6.4305e-06	0.000192177	38.9996	43.1903	1.11551e-07	6.73933e-11	6.11347e-21	10.7956	1.63377e-141	6.69733e-05	0.188276	46.6809	4.41528e-07	0.213941	76.9191	1.33744e-06	0.0122722	21.7922	41.755	15.7585	25.6689	0.0466739	0	31.5951	59.2181	19.7737	8.49846	1.12056	5.48512e-07	17.0706	2.48855	3.31138e-20
1.94569	0.0031605	1.80173e-21	4.60909e-14	0.00222524	1.44839e-05	2.62633e-10	5.52687e-05	95.5815	36.8841	4.20999	1.58677	7.39673	57.3476	30.2471	6.2068e-60	35.5466	53.7375	2.10504e-07	0.0027732	29.1048	59.3249	3.62902e-06	7.88665e-13	1.52473e-23	23.3629	4.0082e-135	0.00113284	0.0237321	37.098	1.1063e-08	1.1983	76.0908	3.41778e-05	0.021818	8.98969	26.7835	6.02788	46.2688	0.0755404	0	17.9432	42.5273	33.0415	2.35834	0.200192	1.52938e-05	6.76149	1.01486	9.11634e-23
1.9515	0.033365	4.18806e-24	1.45089e-14	0.0246099	0.000289771	1.43603e-08	2.28118e-06	101.334	44.3026	2.82053	2.62539	18.1577	62.4462	16.5802	3.13259e-64	44.5064	60.927	4.9158e-09	0.0297883	15.4948	70.912	8.43715e-05	6.58394e-15	2.71277e-26	36.2265	7.01496e-129	0.0136696	0.00213411	22.5467	1.97744e-10	4.83671	64.1802	0.000623061	0.169651	2.70747	12.8245	1.64487	63.8926	0.479807	0	7.26933	23.613	39.874	0.53507	0.0255139	0.000304201	1.91053	2.50904	1.79039e-25
1.95731	0.251271	6.94469e-27	1.61322e-12	0.194165	0.00413564	5.60138e-07	6.71673e-08	98.0041	45.6735	7.06247	8.68005	31.7981	59.9489	6.51468	1.12786e-68	46.0681	68.9689	8.18926e-11	0.228281	5.88471	67.0367	0.00140322	3.92099e-17	3.44311e-29	40.9223	8.75826e-123	0.117668	0.000136906	10.1012	2.52145e-12	14.1965	57.623	0.00810279	0.97766	0.587551	4.45156	0.320195	68.8432	2.29254	0	2.10091	9.8216	34.3612	0.509645	0.00231965	0.00431642	0.385106	8.13913	2.50838e-28
1.96313	1.34993	8.21505e-30	1.30782e-10	1.09296	0.0421063	1.55863e-05	1.41083e-09	83.3826	46.0478	17.9568	22.6059	39.7244	54.6394	2.06479	2.89686e-73	45.7858	74.1227	9.73223e-13	1.24799	1.59434	48.8696	0.01672	1.6658e-19	3.1175e-32	36.2198	7.8006e-117	0.722569	6.26538e-06	3.78808	2.2936e-14	30.781	62.8513	0.0751719	4.02026	0.0913508	1.10849	0.044465	58.18	7.87015	0	0.433149	2.99346	21.1251	2.27473	0.000150447	0.0436923	0.0553765	19.3639	2.50701e-31
1.96894	5.17368	6.93241e-33	7.56351e-09	4.39069	0.305822	0.000309393	2.11401e-11	58.9451	50.5725	34.3764	43.882	35.4022	55.1607	1.78965	5.3078e-78	45.9654	68.3823	8.25082e-15	4.86709	0.308145	27.0485	0.143064	5.04857e-22	2.01362e-35	31.5098	4.95627e-111	3.16532	2.04545e-07	3.42759	1.48833e-16	50.4999	73.2204	0.497501	11.7934	0.0101508	0.197317	0.00441256	38.137	19.5773	0	0.0637066	0.65994	9.2651	8.4683	6.96089e-06	0.315502	0.00568051	32.8937	1.78746e-34
1.97475	14.1452	4.17327e-36	3.12043e-07	12.6021	1.58456	0.0043812	2.25973e-13	32.9114	57.4353	50.4196	64.2343	22.5072	67.376	5.82011	6.93776e-83	41.1307	50.5998	4.98999e-17	13.5408	0.0424859	11.1985	0.882022	1.09152e-24	9.27829e-39	34.5175	2.24647e-105	9.89172	4.76376e-09	8.89798	6.88969e-19	64.5541	81.8522	2.34882	24.6797	0.000805283	0.0254831	0.000475527	18.9888	36.0021	0	0.0066842	0.104514	2.8988	23.0889	2.29753e-07	1.62524	0.000415687	39.8622	9.09144e-38
1.98056	27.5921	1.79219e-39	9.18381e-06	25.9456	5.85684	0.0442582	1.72315e-15	14.069	64.6759	59.694	71.7042	10.2077	86.1511	17.0121	6.46906e-88	28.7713	28.8924	2.15287e-19	26.8743	0.00417881	3.53596	3.93734	1.68348e-27	3.04982e-42	40.4625	7.26376e-100	22.0518	7.91455e-11	20.3973	2.27519e-21	65.782	88.2543	7.91083	36.8434	4.55895e-05	0.00795075	0.00252218	7.03083	50.9115	0	0.0005003	0.0118482	0.646999	46.2371	5.40974e-09	5.97241	2.17001e-05	34.4611	3.29873e-41
1.98637	38.4248	5.49049e-43	0.000192818	38.8605	15.4432	0.318942	9.37361e-18	4.96846	72.6369	59.7477	61.2777	3.30259	98.3229	36.9814	4.30308e-93	14.7972	12.405	6.62606e-22	38.0494	0.000293209	1.5506	12.812	1.85227e-30	7.15153e-46	39.2065	1.67548e-94	35.0698	9.38039e-13	33.7636	5.35984e-24	53.549	92.5222	19.0069	39.237	1.84147e-06	0.0555033	0.0272893	1.90454	58.7567	0	2.67134e-05	0.000959799	0.103016	68.3599	9.08673e-11	15.6566	8.08266e-07	21.2526	8.53843e-45
1.99218	38.3916	1.19992e-46	0.00288796	44.347	29.0487	1.63963	3.63754e-20	3.565	76.8962	50.5718	39.8796	0.762249	93.156	59.9174	2.04191e-98	5.47912	3.93015	1.45482e-24	38.4304	1.46764e-05	3.54069	30.6615	1.45385e-33	1.1963e-49	30.1202	2.757e-89	39.7868	7.93108e-15	39.8941	9.00748e-27	34.1271	89.3949	32.5776	29.8091	5.3065e-08	0.384995	0.211943	0.373424	58.2107	0	1.01753e-06	5.55114e-05	0.0117011	74.8801	1.08882e-12	29.2796	2.98103e-08	9.35006	1.57662e-48
1.998	28.5116	1.87074e-50	0.0308568	43.5141	38.9794	6.01309	1.00699e-22	8.56896	69.6968	34.5739	19.5864	0.125504	70.5212	72.9511	6.91209e-104	1.45125	0.906865	2.27866e-27	27.6897	5.24057e-07	10.4886	54.6188	8.14047e-37	1.42757e-53	23.2958	3.23631e-84	32.2005	4.78366e-17	33.6278	1.07987e-29	16.5367	73.1829	39.8331	16.1555	1.09089e-09	1.91005	1.17428	0.0526567	49.2961	0	2.7649e-08	2.29127e-06	0.000948118	60.8235	9.30727e-15	39.0615	3.41632e-07	2.93449	2.07679e-52
2.00381	19.4078	2.08062e-54	0.235195	43.4426	37.313	15.7314	1.98867e-25	19.8077	50.4617	18.1021	7.56151	0.0147412	41.3629	67.0196	1.66917e-109	0.274434	0.15112	2.54605e-30	14.2325	1.33492e-08	22.8871	73.7883	3.2516e-40	1.21527e-57	26.6059	2.71007e-79	18.591	2.05829e-19	20.2212	9.23545e-33	5.94001	47.4685	34.7444	6.24607	1.59998e-11	6.76021	4.64132	0.00532052	33.7902	0	5.35956e-10	6.74793e-08	5.48046e-05	36.5638	5.67552e-17	37.1749	9.95754e-06	0.657005	1.95153e-56
2.00962	20.6534	1.65077e-58	1.27886	44.4021	25.4801	29.3598	2.80166e-28	33.2627	28.0641	7.00123	4.15959	0.00123517	18.3344	46.3736	2.87546e-115	0.03703	0.0180926	2.02942e-33	5.21866	2.42576e-10	35.6711	78.484	9.26536e-44	7.38017e-62	36.0594	1.61893e-74	7.65704	6.31785e-22	8.67426	5.63458e-36	1.55489	23.4315	21.6194	1.72271	3.40075e-13	17.0684	13.0867	0.000384434	17.6962	0	7.41134e-12	1.41783e-09	2.25989e-06	16.1968	2.46891e-19	25.2387	0.000207291	0.104935	1.3082e-60
2.01543	32.7747	9.34326e-63	4.96059	39.3564	12.4125	39.0892	2.81569e-31	39.8848	11.7016	1.96256	8.09001	7.38309e-05	6.03178	23.9981	3.53373e-121	0.00356465	0.00155151	1.15397e-36	1.36507	3.14455e-12	39.6657	71.0892	1.88341e-47	3.19725e-66	40.0593	6.89911e-70	2.24976	1.38341e-24	2.65445	2.45235e-39	0.293656	8.60503	9.59665	0.338949	1.64714e-11	30.7427	26.3229	1.98414e-05	6.82718	0	7.31108e-14	2.12527e-11	6.64778e-08	5.2575	7.66167e-22	12.2237	0.0030784	0.0119562	6.25593e-65
2.02124	48.1545	3.77249e-67	13.7266	26.6851	4.31358	37.126	2.0187e-34	34.1189	3.59673	0.395187	18.7567	3.14823e-06	1.45477	9.19745	3.09795e-127	0.000244797	9.51303e-05	4.68096e-40	0.254723	2.90795e-14	31.4988	61.225	2.73114e-51	9.88106e-71	32.5523	2.09737e-65	0.47155	2.16096e-27	0.579476	7.61412e-43	0.0397955	2.31952	3.03887	0.0475744	1.12054e-09	39.501	37.7707	7.31051e-07	1.90543	0	5.14498e-16	2.27265e-13	1.39503e-09	1.24333	1.69613e-24	4.22333	0.0326128	0.000971806	2.13416e-69
2.02705	58.3894	1.08661e-71	27.0962	13.1797	1.06938	25.1545	1.03247e-37	20.821	0.805331	0.0569376	32.3109	9.57661e-08	0.255094	2.5849	1.93747e-133	1.19926e-05	4.16639e-06	1.35454e-43	0.0339077	1.91837e-16	18.0898	51.817	2.82527e-55	2.17845e-75	18.9477	4.54856e-61	0.0705079	2.40803e-30	0.0902427	1.68645e-46	0.00385871	0.454905	0.686472	0.00476354	5.43841e-08	36.2069	38.6628	1.92222e-08	0.381609	0	2.58287e-18	1.73369e-15	2.08836e-11	0.213099	2.67861e-27	1.04094	0.246472	5.63487e-05	5.19372e-74
2.03287	59.9876	2.23274e-76	38.1567	4.67103	0.189122	12.1582	3.76703e-41	9.06413	0.130311	0.00585961	39.8013	2.07814e-09	0.0323361	0.528277	8.64393e-140	4.19123e-07	1.30267e-07	2.79618e-47	0.00321993	9.02805e-19	8.69757	39.0038	2.08494e-59	3.42618e-80	7.87287	7.03705e-57	0.0075208	1.91423e-33	0.0100255	2.66469e-50	0.000267316	0.0645198	0.110624	0.000340254	1.88293e-06	23.6751	28.2325	3.60632e-10	0.054654	0	9.24994e-21	9.43475e-18	2.23021e-13	0.0263571	3.01772e-30	0.183026	1.32881	2.33081e-06	9.01669e-79
2.03868	52.5898	3.27279e-81	38.3311	1.18289	0.02386	4.19221	9.80478e-45	2.81493	0.0151602	0.000430421	34.9802	3.21703e-11	0.00295145	0.0780125	2.75109e-146	1.04493e-08	2.90669e-09	4.11772e-51	0.000218128	3.03091e-21	7.71794	23.2433	1.0976e-63	3.84404e-85	2.33385	7.76648e-53	0.000572279	1.08553e-36	0.000794544	3.00356e-54	1.32208e-05	0.00658968	0.0127173	1.73378e-05	4.65067e-05	11.0436	14.707	4.82715e-12	0.00558961	0	2.36316e-23	3.66275e-20	1.69903e-15	0.0023447	2.4253e-33	0.022957	5.11067	6.87773e-08	1.11669e-83
2.04449	37.6994	3.42228e-86	27.4694	0.213792	0.00214741	1.03118	1.82051e-48	0.623628	0.00126408	2.25598e-05	21.9315	3.55264e-13	0.000193436	0.00828725	6.2462e-153	1.85843e-10	4.62785e-11	4.32579e-55	1.05413e-05	7.25889e-24	15.4796	10.2888	4.12205e-68	3.07669e-90	0.493559	6.1147e-49	3.10648e-05	4.39146e-40	4.49207e-05	2.41514e-58	4.66634e-07	0.000483211	0.00104293	6.30235e-07	0.000819432	3.6749	5.46529	4.60956e-14	0.000407979	0	4.30689e-26	1.01438e-22	9.23372e-18	0.000149653	1.39049e-36	0.00205417	14.022	1.44778e-09	9.86589e-89
2.0503	20.882	2.55288e-91	14.0431	0.0275682	0.000137872	0.180942	2.41139e-52	0.0985601	7.53978e-05	8.43603e-07	9.80918	2.79876e-15	9.08527e-06	0.000631384	1.01168e-159	2.3579e-12	5.25694e-13	3.24184e-59	3.63405e-07	1.24018e-26	28.6841	3.29678	1.10433e-72	1.7567e-95	0.07446	3.43434e-45	1.20295e-06	1.26734e-43	1.81173e-06	1.38537e-62	1.17516e-08	2.5387e-05	6.10149e-05	1.63444e-08	0.0102998	0.872365	1.44884	3.14021e-16	2.12464e-05	0	5.59953e-29	2.00408e-25	3.57988e-20	6.84097e-06	5.68709e-40	0.000131122	27.4446	2.17408e-11	6.21808e-94
2.05611	8.58398	1.35851e-96	5.12148	0.00253605	6.31476e-06	0.0226498	2.27855e-56	0.011112	3.21339e-06	2.25049e-08	3.12978	1.57289e-17	3.0538e-07	3.44321e-05	1.16893e-166	2.13413e-14	4.26025e-15	1.73314e-63	8.93733e-09	1.51152e-29	38.8254	0.757504	2.11058e-77	7.1553e-101	0.00801353	1.37603e-41	3.32309e-08	2.60911e-47	5.21261e-08	5.669e-67	2.11142e-10	9.54266e-07	2.54643e-06	4.31777e-10	0.0923572	0.14773	0.273997	1.5261e-18	7.89373e-07	0	5.19346e-32	2.82452e-28	9.90096e-23	2.2369e-07	1.65931e-43	5.97078e-06	38.3198	2.32898e-13	2.79572e-99
2.06192	2.56267	5.15719e-102	1.33243	0.000166428	2.06326e-07	0.00202257	1.53591e-60	0.000893724	9.77903e-08	4.28291e-10	0.712379	6.30588e-20	7.33876e-09	1.34237e-06	9.635e-174	1.37795e-16	2.46303e-17	6.60988e-68	1.56798e-10	1.31421e-32	37.5588	0.124393	2.87754e-82	2.0791e-106	0.000615236	3.93306e-38	6.5487e-10	3.83187e-51	1.06988e-09	1.65487e-71	2.70641e-12	2.56385e-08	7.58134e-08	7.49683e-09	0.590819	0.0178466	0.0369647	5.29103e-21	2.09222e-08	0	3.4362e-35	2.83983e-31	1.95345e-25	5.22751e-09	3.45369e-47	1.93956e-07	38.1686	1.77981e-15	8.96703e-105
2.06774	0.550034	1.39662e-107	0.247292	7.79139e-06	4.80914e-09	0.000128844	7.38567e-65	5.12779e-05	2.12415e-09	5.81464e-12	0.115672	1.80348e-22	1.26006e-10	3.73832e-08	5.66541e-181	6.34694e-19	1.01586e-19	1.79834e-72	1.96242e-12	8.15134e-36	25.9231	0.0145818	2.79871e-87	4.30963e-112	3.36959e-05	8.01955e-35	9.20629e-12	4.01463e-55	1.56651e-11	3.44619e-76	2.4748e-14	4.92039e-10	1.61019e-09	3.0938e-07	2.69681	0.00153801	0.00355752	8.91697e-23	3.95599e-10	0	1.62188e-38	2.03684e-34	2.74945e-28	8.72584e-11	5.12808e-51	4.49463e-09	27.121	9.70282e-18	2.05173e-110
2.07355	0.0844974	2.69813e-113	0.0327411	2.60208e-07	7.99647e-11	5.85515e-06	2.53359e-69	2.09882e-06	3.29256e-11	5.63151e-14	0.0133986	3.67955e-25	1.54504e-12	7.43289e-10	2.37645e-188	2.08551e-21	2.98895e-22	3.49032e-77	1.7521e-14	3.60671e-39	12.7639	0.00121968	1.94184e-92	6.37267e-118	1.31653e-06	1.16651e-31	9.23277e-14	3.00053e-59	1.63624e-13	5.11955e-81	1.61439e-16	6.74216e-12	2.43963e-11	9.11285e-06	8.78854	9.4554e-05	0.000244244	2.7916e-20	5.33609e-12	0	5.46103e-42	1.04217e-37	2.76062e-31	1.03993e-12	5.43181e-55	7.4302e-11	13.7475	3.77346e-20	3.34896e-116
2.07936	0.00927306	3.71847e-119	0.00309239	6.19932e-09	9.48521e-13	1.89815e-07	1.04085e-69	6.12825e-08	3.6415e-13	3.89085e-16	0.00110716	5.35544e-28	1.35247e-14	1.05482e-11	7.11119e-196	4.88851e-24	6.27371e-25	4.83255e-82	1.11595e-16	1.13844e-42	4.4833	7.27834e-05	9.61134e-98	6.72235e-124	3.66944e-08	1.21043e-28	6.60535e-16	1.5998e-63	1.21921e-15	5.42552e-86	7.51271e-19	6.59425e-14	2.63687e-13	0.000191485	20.4932	4.14685e-06	1.19624e-05	7.30684e-18	5.13462e-14	0	1.31174e-45	3.80397e-41	1.97735e-34	8.84648e-15	4.10442e-59	8.76244e-13	4.97116	1.04689e-22	3.89957e-122
2.08517	0.000726402	3.6558e-125	0.000208359	1.05362e-10	8.02624e-15	4.38976e-09	3.12255e-65	1.27648e-09	2.87337e-15	1.91771e-18	6.52642e-05	5.56048e-31	8.44992e-17	1.06822e-13	1.51801e-203	8.17444e-27	9.39396e-28	4.77315e-87	5.07045e-19	2.56347e-46	1.12339	3.09849e-06	3.39369e-103	5.05868e-130	7.29603e-10	8.96008e-26	3.37114e-18	6.0849e-68	6.4808e-18	4.10174e-91	2.49404e-21	4.60273e-16	2.03316e-15	0.00287032	34.4689	1.2974e-07	4.17953e-07	1.36434e-15	3.52461e-16	0	2.24771e-49	9.90495e-45	1.01037e-37	5.37059e-17	2.21246e-63	7.37168e-15	1.28236	2.07193e-25	3.23921e-128
2.09098	4.06028e-05	2.564e-131	1.00149e-05	1.27744e-12	4.84501e-17	7.24216e-11	6.6831e-61	1.89675e-11	1.61751e-17	6.74275e-21	2.74448e-06	4.11858e-34	3.76746e-19	7.71867e-16	2.31165e-211	9.75118e-30	1.00344e-30	3.36319e-92	1.64349e-21	4.11777e-50	0.200807	9.41001e-08	8.54827e-109	2.71563e-136	1.03488e-11	4.73152e-23	1.22737e-20	1.65104e-72	2.45751e-20	2.21214e-96	5.90649e-24	2.29241e-18	1.11833e-17	0.0306934	43.0197	2.89565e-09	1.04173e-08	1.81733e-13	1.72596e-18	0	2.74757e-53	1.83986e-48	3.68291e-41	2.3265e-19	8.50778e-68	4.4241e-17	0.235981	2.92529e-28	1.91947e-134
2.09679	1.61919e-06	1.28283e-137	3.43399e-07	1.10488e-14	2.08639e-19	8.52339e-13	1.0204e-56	2.01059e-13	6.49588e-20	1.69125e-23	8.23304e-08	2.1762e-37	1.19858e-21	3.97921e-18	2.51124e-219	8.298e-33	7.64631e-34	1.6905e-97	3.80017e-24	4.71861e-54	0.0256062	2.03868e-09	1.53603e-114	1.03997e-142	1.04716e-13	1.7824e-20	3.1878e-23	3.19579e-77	6.64781e-23	8.51086e-102	9.97865e-27	8.14626e-21	4.38821e-20	0.234141	43.4322	4.61038e-11	1.85225e-10	1.72688e-11	6.02932e-21	0	2.39593e-57	2.43801e-52	1.661e-44	7.19084e-22	2.33386e-72	1.89409e-19	0.0309787	2.94632e-31	8.11406e-141
2.10261	4.60656e-08	4.57868e-144	8.39979e-09	6.81723e-17	6.40932e-22	7.15605e-15	1.11146e-52	1.52039e-15	1.86103e-22	3.0262e-26	1.76189e-09	8.20291e-41	2.72068e-24	1.46353e-20	1.94613e-227	5.0374e-36	4.15652e-37	6.0617e-103	6.2684e-27	3.85729e-58	0.00232931	3.15083e-11	1.96898e-120	2.84112e-149	7.55877e-16	4.78992e-18	5.90642e-26	4.41282e-82	1.28286e-25	2.33589e-107	1.20263e-29	2.06533e-23	1.22835e-22	1.27419	42.1445	5.23653e-13	2.34943e-12	1.1706e-09	1.50253e-23	0	1.49045e-61	2.30464e-56	2.73839e-41	1.58571e-24	4.5672e-77	5.78488e-22	0.00290113	2.11694e-34	2.44688e-147
2.10842	9.34932e-10	1.16581e-150	1.46573e-10	3.00066e-19	1.40458e-24	4.286e-17	8.63658e-49	8.20166e-18	3.80359e-25	3.86282e-29	2.68976e-11	2.20574e-44	4.4061e-27	3.84012e-23	1.52242e-235	2.18151e-39	1.61185e-40	1.55057e-108	7.37611e-30	2.24941e-62	0.000151157	3.47391e-13	1.80052e-126	5.53699e-156	3.8923e-18	9.18266e-16	7.80683e-29	4.34681e-87	1.76602e-28	4.57349e-113	1.03397e-32	3.7357e-26	2.45286e-25	4.94703	43.6477	4.24295e-15	2.1259e-14	5.6607e-08	2.67113e-26	0	6.61418e-66	1.55413e-60	7.60596e-38	2.49472e-27	6.37592e-82	1.26039e-24	0.000193815	1.08506e-37	5.26388e-154
2.11423	1.35364e-11	2.11754e-157	1.82456e-12	9.422e-22	2.19582e-27	1.83125e-19	4.78769e-45	3.15621e-20	5.54566e-28	3.51745e-32	2.92932e-13	4.23114e-48	5.09076e-30	7.18815e-26	8.20278e-228	6.73946e-43	4.459e-44	2.82948e-114	6.19178e-33	9.35774e-67	6.99756e-06	2.73231e-15	1.17455e-132	7.69797e-163	1.42981e-20	1.25582e-13	7.36108e-32	3.05452e-92	1.73433e-31	6.38793e-119	6.34167e-36	4.82049e-29	3.49414e-28	13.7066	42.4585	2.4525e-17	1.37227e-16	1.95276e-06	3.38754e-29	0	2.09389e-70	7.47635e-65	1.50706e-34	2.8e-30	6.34969e-87	1.95899e-27	9.23687e-06	3.96749e-41	8.07821e-161
2.12004	1.39813e-13	2.7438e-164	1.62024e-14	2.1105e-24	2.44887e-30	5.58163e-22	1.89343e-41	8.66459e-23	5.76809e-31	2.28491e-35	2.27581e-15	5.78999e-52	4.19616e-33	9.59877e-29	1.07498e-219	1.48529e-46	8.79968e-48	3.68331e-120	3.70784e-36	2.7771e-71	2.3109e-07	1.53306e-17	5.46594e-139	7.63477e-170	3.74688e-23	1.22518e-11	4.95138e-35	1.5312e-97	1.21502e-34	6.36488e-125	2.77469e-39	4.43753e-32	3.5508e-31	27.1385	32.8979	1.01127e-19	6.31907e-19	4.80558e-05	3.06472e-32	0	4.72876e-75	2.56572e-69	2.13022e-31	2.24197e-33	4.51107e-92	2.17209e-30	3.14036e-07	1.03489e-44	8.84386e-168
2.12585	1.03017e-15	2.53625e-171	1.0264e-16	3.37246e-27	1.94828e-33	1.21364e-24	5.34222e-38	1.69686e-25	4.27985e-34	1.05883e-38	1.26132e-17	5.65218e-56	2.46749e-36	9.14399e-32	1.00498e-211	2.33514e-50	1.23884e-51	3.42049e-126	1.58396e-39	5.87934e-76	5.44419e-09	6.13626e-20	1.81457e-145	5.40172e-177	7.0045e-26	8.52691e-10	2.3759e-38	5.4757e-103	6.0723e-38	4.52415e-131	8.66052e-43	2.9142e-35	2.57412e-34	38.644	18.8099	2.97471e-22	2.07579e-21	0.000843646	1.97794e-35	0	7.61831e-80	6.28124e-74	2.14801e-28	1.28064e-36	2.28625e-97	1.71806e-33	7.61643e-09	1.92572e-48	6.90694e-175
2.13166	5.41483e-18	1.67243e-178	4.63845e-19	3.84436e-30	1.10575e-36	1.88252e-27	1.07535e-34	2.37063e-28	2.26539e-37	3.50027e-42	4.98687e-20	3.93614e-60	1.03511e-39	6.21407e-35	6.7024e-204	2.61898e-54	1.24417e-55	2.26597e-132	4.82707e-43	8.87939e-81	9.14961e-11	1.75213e-22	4.29734e-152	2.72638e-184	9.34118e-29	4.23351e-08	8.13293e-42	1.3969e-108	2.16491e-41	2.29404e-137	1.92837e-46	1.36527e-38	1.33121e-37	40.741	7.74514	6.2422e-25	4.86443e-24	0.0105655	9.10656e-39	0	8.75563e-85	1.09698e-78	1.54513e-25	5.21856e-40	8.2658e-103	9.69433e-37	1.31777e-10	2.55627e-52	3.8481e-182
2.13747	2.03039e-20	7.8672e-186	1.49536e-21	3.12622e-33	4.47688e-40	2.08307e-30	1.54437e-31	2.36263e-31	8.55412e-41	8.25456e-46	1.40653e-22	1.95543e-64	3.09774e-43	3.01256e-38	3.18876e-196	2.0954e-58	8.91373e-60	1.07087e-138	1.0494e-46	9.56654e-86	1.09696e-12	3.569e-25	7.2601e-159	9.81651e-192	8.88676e-32	1.49943e-06	1.98602e-45	2.54217e-114	5.50609e-45	8.29818e-144	3.06305e-50	4.5629e-42	4.91117e-41	35.7148	2.28089	9.34432e-28	8.13201e-27	0.0943929	2.99102e-42	0	7.17849e-90	1.36669e-83	7.92885e-23	1.51703e-43	2.13188e-108	3.90224e-40	1.62647e-12	2.42068e-56	1.52941e-189
2.14329	5.43116e-23	2.64004e-193	3.43902e-24	1.81356e-36	1.29304e-43	1.64432e-33	1.58249e-28	1.67976e-34	2.30423e-44	1.38868e-49	2.83001e-25	6.92998e-69	6.6134e-47	1.04187e-41	1.08225e-188	1.19597e-62	4.55573e-64	3.61026e-145	1.62748e-50	7.35265e-91	9.38195e-15	5.18614e-28	8.7499e-166	2.52142e-199	6.03118e-35	3.78852e-05	3.45968e-49	3.30038e-120	9.98998e-49	2.14132e-150	3.47084e-54	1.08788e-45	1.29253e-44	34.5922	0.479509	9.97873e-31	9.69796e-30	0.601596	2.21131e-43	0	4.19852e-95	1.21467e-88	2.90251e-20	3.14601e-47	3.92247e-114	1.12054e-43	1.43209e-14	1.63526e-60	4.33631e-197
2.1491	1.03639e-25	6.32001e-201	5.64212e-27	7.50518e-40	2.6642e-47	9.25943e-37	1.15704e-25	8.51952e-38	4.42784e-48	1.6666e-53	4.06204e-28	1.75202e-73	1.00722e-50	2.57046e-45	2.62032e-181	4.86959e-67	1.66102e-68	8.68273e-152	1.80055e-54	4.03134e-96	5.72419e-17	5.37599e-31	7.52282e-173	4.62009e-207	2.91997e-38	0.000682856	4.29939e-53	3.0566e-126	1.29301e-52	3.94183e-157	2.80564e-58	1.8503e-49	2.42667e-48	43.3032	0.0719262	7.60186e-34	8.2505e-33	2.73519	7.46819e-40	0	1.75177e-100	7.70127e-94	7.57972e-18	4.6542e-51	5.1484e-120	2.2954e-47	8.99521e-17	7.88047e-65	8.77068e-205
2.15491	1.41081e-28	1.0793e-208	6.60338e-30	2.21568e-43	3.91597e-51	3.71963e-40	6.03667e-23	3.08248e-41	6.06983e-52	1.42684e-57	4.15927e-31	3.15982e-78	1.09432e-54	4.52401e-49	4.52582e-174	1.41443e-71	4.32023e-73	1.48967e-158	1.42107e-58	1.57679e-101	2.49145e-19	3.97548e-34	4.61398e-180	6.03911e-215	1.00849e-41	0.00878025	3.81148e-57	2.01945e-132	1.19387e-56	5.17643e-164	1.61788e-62	2.24503e-53	3.25012e-52	56.062	0.00769692	4.13125e-37	5.00723e-36	8.87131	1.805e-36	0	5.21403e-106	3.48325e-99	1.41205e-15	4.91188e-55	4.82061e-126	3.35433e-51	4.03059e-19	2.70916e-69	1.2655e-212
2.16072	1.37004e-31	1.31487e-216	5.51325e-33	4.66628e-47	4.10609e-55	1.06594e-43	2.24771e-20	7.95613e-45	5.93578e-56	8.71436e-62	3.03814e-34	4.0654e-83	8.48174e-59	5.68009e-53	5.57643e-167	2.9308e-76	8.01598e-78	1.82324e-165	8.00092e-63	4.39961e-107	7.73584e-22	2.09719e-37	2.01877e-187	5.63136e-223	2.48475e-45	0.0805381	2.41045e-61	9.51792e-139	7.86377e-61	4.84932e-171	6.65547e-67	1.94321e-57	3.10531e-56	63.4044	0.000587584	1.60162e-40	2.16786e-39	20.526	3.11212e-33	0	1.1071e-111	1.12389e-104	1.87657e-13	3.69802e-59	3.21995e-132	3.4968e-55	1.28838e-21	6.64408e-74	1.3026e-220
2.16653	9.49106e-35	1.14273e-224	3.28372e-36	7.01055e-51	3.07139e-59	2.17913e-47	5.97352e-18	1.46495e-48	4.14092e-60	3.79676e-66	1.58312e-37	3.73131e-88	4.68968e-63	5.08749e-57	4.90155e-160	4.3322e-81	1.06102e-82	1.59189e-172	3.21353e-67	8.75732e-113	1.71348e-24	7.89231e-41	6.30111e-195	3.74602e-231	4.36727e-49	0.527003	1.08748e-65	3.20014e-145	3.69505e-65	3.24077e-178	1.95312e-71	1.19987e-61	2.11654e-60	60.3651	3.19994e-05	4.42952e-44	6.6955e-43	33.8797	3.82783e-30	0	1.67695e-117	2.55064e-109	1.77908e-11	1.98614e-63	1.53431e-138	2.60048e-59	2.93789e-24	1.16239e-78	9.56476e-229
2.17234	4.69044e-38	7.08466e-233	1.39535e-39	7.51363e-55	1.63892e-63	3.17799e-51	1.13331e-15	1.92423e-52	2.06078e-64	1.18007e-70	5.88491e-41	2.44307e-93	1.84977e-67	3.25064e-61	3.07346e-153	4.56823e-86	1.00186e-87	9.91515e-180	9.20753e-72	1.2435e-118	2.70751e-27	2.11879e-44	1.40302e-202	1.77764e-239	5.47589e-53	2.46004	3.49994e-70	7.67562e-152	1.23859e-69	1.54502e-185	4.08879e-76	5.28525e-66	1.02912e-64	47.2379	1.24317e-06	8.73918e-48	1.4752e-46	39.8924	3.35866e-27	0	1.81205e-123	9.41378e-104	1.20322e-09	7.60967e-68	5.2155e-145	1.3796e-63	4.7791e-27	1.45073e-83	5.0102e-237
2.17816	1.65359e-41	3.13338e-241	4.67748e-40	5.74467e-59	6.23876e-68	3.30626e-55	1.53532e-13	1.80307e-56	7.3162e-69	2.61651e-75	1.56056e-44	1.14111e-98	5.2049e-72	1.48167e-65	1.3748e-146	3.43641e-91	6.74855e-93	4.40558e-187	1.882e-76	1.25962e-124	3.05194e-30	4.05777e-48	2.22857e-210	6.01777e-248	4.89798e-57	8.19198	8.03557e-75	1.31333e-158	2.96177e-74	5.25454e-193	6.1063e-81	1.66079e-70	3.56964e-69	29.143	3.44538e-08	1.22999e-51	2.31866e-50	33.5088	2.10231e-24	0	1.3968e-129	2.75829e-98	5.80512e-08	2.07989e-72	1.26472e-151	5.22119e-68	5.5459e-30	1.29163e-88	1.87221e-245
2.18397	4.15874e-45	9.88605e-250	1.15215e-36	3.13327e-63	1.69417e-72	2.4538e-59	1.48568e-11	1.20527e-60	1.85292e-73	4.13858e-80	2.95217e-48	3.80223e-104	1.04478e-76	4.81784e-70	4.38699e-140	1.32335e-92	3.24287e-98	1.95661e-187	2.74419e-81	9.10223e-131	2.45415e-33	5.54377e-52	2.52527e-218	1.45326e-256	3.12533e-61	19.4604	1.3161e-79	1.60308e-165	5.05234e-79	1.27483e-200	6.50548e-86	3.72291e-75	8.83282e-74	13.6007	6.81178e-10	1.23495e-55	2.5998e-54	20.0791	9.38736e-22	0	7.68101e-136	5.76545e-93	1.99799e-06	4.05539e-77	2.18782e-158	1.40962e-72	4.59109e-33	8.20365e-94	4.9908e-254
2.18978	7.46126e-49	8.81748e-257	2.02638e-33	1.21912e-67	3.28194e-77	1.29915e-63	1.02734e-09	5.74739e-65	3.34767e-78	4.6698e-85	3.98398e-52	9.03786e-110	1.49607e-81	1.11756e-74	9.98648e-134	1.92765e-87	1.11164e-103	4.47466e-180	2.85448e-86	4.69217e-137	1.4078e-36	5.40306e-56	2.0413e-226	2.50363e-265	1.42263e-65	32.9786	1.53773e-84	1.39589e-172	6.14824e-84	2.20643e-208	4.94421e-91	5.95342e-80	1.55916e-78	4.66808	9.60731e-12	8.84533e-60	2.07951e-58	8.58318	2.99026e-19	0	3.01314e-142	8.59692e-88	4.90563e-05	5.64081e-82	2.69988e-165	2.7149e-77	2.7113e-36	3.717e-99	9.4908e-263
2.19559	9.54947e-53	3.59075e-248	2.54242e-30	3.38387e-72	4.53548e-82	4.90676e-68	5.07948e-08	1.95513e-69	4.31467e-83	3.75892e-90	3.8354e-56	1.53253e-115	1.52826e-86	1.84929e-79	1.62172e-127	2.00336e-82	2.71843e-109	7.30018e-173	2.11814e-91	1.72551e-143	5.76103e-40	3.75657e-60	1.17712e-234	3.07689e-274	4.61962e-70	39.8686	1.28171e-89	8.67088e-180	5.33736e-89	2.72423e-216	2.6806e-96	6.79154e-85	1.96336e-83	1.16001	9.66629e-14	4.51956e-64	1.18658e-62	2.61739	6.79502e-17	0	8.43212e-149	9.14472e-83	0.000859235	5.59716e-87	6.32003e-170	3.73012e-82	1.14223e-39	1.20142e-104	1.28752e-271
2.2014	8.71894e-57	1.07015e-239	2.27559e-27	6.70036e-77	4.47129e-87	1.32205e-72	1.79716e-06	4.74459e-74	3.96707e-88	2.15846e-95	2.63403e-60	1.85383e-121	1.11368e-91	2.18302e-84	1.87869e-121	1.48528e-77	4.7423e-115	8.49619e-166	1.12125e-96	4.52667e-150	1.6818e-43	1.86321e-64	4.84232e-243	2.69757e-283	1.07013e-74	34.3831	7.62104e-95	3.84232e-187	3.30537e-94	2.39946e-224	1.03678e-101	5.52697e-90	1.7637e-88	0.207075	6.93802e-16	1.64739e-68	4.83006e-67	0.569385	1.10151e-14	0	1.68334e-155	6.93929e-78	0.0107361	3.96197e-92	6.37379e-163	3.65601e-87	3.43282e-43	2.77023e-110	1.24601e-280
2.20721	5.67891e-61	2.27519e-231	1.45298e-24	9.46454e-82	3.14455e-92	2.54109e-77	4.55494e-05	8.21369e-79	2.60201e-93	8.84185e-101	1.29047e-64	1.59974e-127	5.78951e-97	1.83834e-89	1.55257e-115	7.85551e-73	5.9017e-121	7.05394e-159	4.23413e-102	8.47143e-157	3.50242e-47	6.59245e-69	1.42103e-251	1.68714e-292	1.76842e-79	21.1533	3.23263e-100	1.21462e-194	1.46026e-99	1.50765e-232	2.86058e-107	3.20865e-95	1.13024e-93	0.026455	3.55245e-18	4.28363e-73	1.40257e-71	0.088361	1.27382e-12	0	2.39731e-162	3.75644e-73	0.095697	2.00066e-97	4.60289e-156	2.55629e-92	7.35976e-47	4.55674e-116	8.60211e-290
2.21303	2.63866e-65	3.45072e-223	6.61834e-22	9.53714e-87	1.57762e-97	3.48423e-82	0.0008282	1.01437e-83	1.21749e-98	2.5838e-106	4.52831e-69	9.84793e-134	2.14704e-102	1.10436e-94	9.15306e-110	2.96386e-68	5.2394e-127	4.17789e-152	1.14063e-107	1.13097e-163	5.20329e-51	1.66399e-73	2.97488e-260	3.29331e-298	2.08473e-84	9.28383	9.78174e-106	2.73909e-202	4.60211e-105	6.75782e-241	5.63043e-113	1.32885e-100	5.16689e-99	0.00241462	1.29759e-20	7.94595e-78	2.90545e-76	0.00978211	1.05085e-10	0	2.43553e-169	1.45063e-68	0.60851	7.20693e-103	2.37127e-149	1.27506e-97	1.12562e-50	5.34698e-122	4.23649e-299
2.21884	8.74622e-70	3.73353e-215	2.15061e-19	6.85573e-92	5.64629e-103	3.4081e-87	0.0108243	8.93653e-89	4.06386e-104	5.38632e-112	6.19167e-67	4.32472e-140	5.68009e-108	4.73278e-100	3.84944e-104	7.97734e-64	3.31821e-133	1.76522e-145	2.19201e-113	1.07712e-170	5.51449e-55	2.9962e-78	4.44277e-269	6.47437e-289	1.75321e-89	2.90666	2.11151e-111	4.40644e-210	1.03467e-110	2.16087e-249	7.90579e-119	3.92596e-106	1.68503e-104	0.000157326	3.38115e-23	1.05147e-82	4.29358e-81	0.000772541	6.1843e-09	0	1.76514e-176	3.99625e-64	2.76028	1.85202e-108	8.7146e-143	4.53698e-103	1.22812e-54	4.4759e-128	1.48842e-308
2.22465	2.06811e-74	2.88168e-207	4.98548e-17	3.51566e-97	1.44159e-108	2.37813e-92	0.10196	5.61643e-94	9.67674e-110	8.01017e-118	1.50872e-62	1.35484e-146	1.07198e-113	1.44689e-105	1.15491e-98	1.53171e-59	1.49914e-139	5.32056e-139	3.00509e-119	7.31803e-178	4.16917e-59	3.84866e-83	4.7332e-278	9.08192e-280	1.0518e-94	0.649198	3.25152e-117	5.05693e-218	1.65944e-116	4.92911e-258	7.91893e-125	8.27435e-112	3.92014e-110	7.31481e-06	6.28505e-26	9.92579e-88	4.52629e-86	4.35239e-05	2.59632e-07	0	9.12606e-184	7.85354e-60	8.93218	3.39515e-114	2.28471e-136	1.15165e-108	9.55882e-59	2.67282e-134	3.7302e-318
2.23046	3.48854e-79	1.58668e-199	8.24502e-15	1.2861e-102	2.62565e-114	1.18379e-97	0.694681	2.51808e-99	1.64375e-115	8.49786e-124	2.62255e-58	3.02786e-153	1.44323e-119	3.15555e-111	2.4718e-93	2.09802e-55	4.83169e-146	1.14402e-132	2.93893e-125	3.54683e-185	2.2486e-63	3.52666e-88	3.59727e-287	9.08815e-271	4.50142e-100	0.103438	3.57189e-123	4.14002e-226	1.89864e-122	8.02093e-267	5.65855e-131	1.24405e-117	6.506e-116	2.42652e-07	8.33431e-29	6.68422e-93	3.40395e-91	1.74925e-06	7.77578e-06	0	3.36592e-191	1.10102e-55	20.6195	4.44005e-120	4.273e-130	2.08541e-114	5.30745e-63	1.13861e-140	0
2.23627	4.19789e-84	6.23234e-192	9.72818e-13	3.35632e-108	3.41153e-120	4.2037e-103	3.43983	8.05368e-105	1.99187e-121	6.43123e-130	3.25206e-54	4.82725e-160	1.38613e-125	4.90942e-117	3.77395e-88	2.05004e-51	1.11089e-152	1.7548e-126	2.0504e-131	1.22632e-192	8.65148e-68	2.30535e-93	1.95033e-296	6.4877e-262	1.37431e-105	0.011757	2.79915e-129	2.41789e-234	1.54966e-128	9.31105e-276	2.88443e-137	1.33432e-123	7.7027e-122	5.74263e-09	7.88403e-32	3.21109e-98	1.82617e-96	5.01524e-08	0.000166129	0	8.85609e-199	1.10114e-51	33.956	4.14224e-126	5.70101e-124	2.6939e-120	2.10225e-67	3.46019e-147	0
2.24208	3.6036e-89	1.74634e-184	8.18944e-11	6.24839e-114	3.16213e-126	1.06489e-108	12.4551	1.83754e-110	1.72188e-127	3.47213e-136	2.8768e-50	5.49011e-167	9.49702e-132	5.44882e-123	4.11051e-83	1.429e-47	1.82206e-159	1.92016e-120	1.02048e-137	3.02472e-200	2.37458e-72	1.07504e-98	7.5433e-306	3.30387e-253	2.99319e-111	0.000953305	1.56485e-135	1.00737e-242	9.023e-135	7.71062e-285	1.0489e-143	1.02094e-129	6.50563e-128	9.69544e-11	5.3204e-35	1.10046e-103	6.98901e-102	1.02577e-09	0.00253201	0	1.66225e-206	7.85613e-48	39.8906	2.75676e-132	5.4261e-118	2.48249e-126	5.94019e-72	7.50136e-154	0
2.2479	2.20678e-94	3.4908e-177	4.91931e-09	8.29831e-120	2.09086e-132	1.92441e-114	33.2258	2.99087e-116	1.06185e-133	1.33726e-142	1.81543e-46	4.4543e-174	4.64182e-138	4.31411e-129	3.19384e-78	7.10588e-44	2.13192e-166	1.49888e-114	3.62317e-144	5.32212e-208	4.64943e-77	3.57629e-104	2.08128e-315	1.20025e-244	4.65054e-117	5.51422e-05	6.24071e-142	2.99402e-251	3.74784e-141	4.5551e-294	2.72097e-150	5.57257e-136	3.9197e-134	1.16774e-12	2.56128e-38	2.69036e-109	1.90813e-107	1.49666e-11	0.0275298	0	2.22572e-214	3.99844e-44	33.4305	1.30882e-138	3.68418e-112	1.63196e-132	1.19738e-76	1.16011e-160	0
2.25371	9.64045e-100	4.97779e-170	2.1089e-07	7.86191e-126	9.86257e-139	2.48088e-120	65.8541	3.47276e-122	4.80707e-140	3.6741e-149	8.17267e-43	2.57808e-181	1.61848e-144	2.43668e-135	1.7703e-73	2.5207e-40	1.7795e-173	8.34664e-109	9.17676e-151	6.68036e-216	6.49426e-82	8.48704e-110	0	3.11056e-236	5.15453e-123	2.27538e-06	1.77547e-148	6.34805e-260	1.11053e-147	1.91965e-303	5.03536e-157	2.16985e-142	1.68474e-140	1.00334e-14	8.79603e-42	4.69206e-115	3.71635e-113	1.55782e-13	0.213529	0	2.12598e-222	1.45174e-40	19.9863	4.43281e-145	1.78448e-106	7.65332e-139	1.7218e-81	1.27989e-167	0
2.25952	3.00437e-105	5.06369e-163	6.4541e-06	5.31354e-132	3.31872e-145	2.28156e-126	97.778	2.87653e-128	3.34433e-135	7.20119e-156	2.62462e-39	1.06446e-188	4.02571e-151	9.81798e-142	7.00003e-69	6.37884e-37	1.05959e-180	3.31569e-103	1.65809e-157	5.98181e-224	6.47109e-87	1.4368e-115	0	5.75072e-228	4.0756e-129	6.69794e-08	3.60339e-155	9.60157e-269	2.34744e-154	5.77119e-313	6.64744e-164	6.02726e-149	5.16573e-147	6.14985e-17	2.15493e-45	5.83761e-121	5.16349e-119	1.15671e-15	1.18148	0	1.44866e-230	3.76016e-37	8.52392	1.07101e-151	6.16593e-101	2.56039e-145	1.76624e-86	1.00732e-174	0
2.26533	6.67924e-111	3.67463e-156	0.000141077	2.56187e-138	7.96654e-152	1.49683e-132	109.442	1.69973e-134	5.87775e-129	1.00687e-162	6.01294e-36	3.1353e-196	7.14324e-158	2.82204e-148	1.97455e-64	1.15154e-33	4.5009e-188	9.39623e-98	2.13719e-164	3.82105e-232	4.59983e-92	1.73522e-121	0	7.58444e-220	2.29885e-135	1.40652e-09	5.21706e-162	1.036e-277	3.53977e-161	0	6.26031e-171	1.19434e-155	1.12992e-153	2.68906e-19	3.76616e-49	5.18112e-127	5.11785e-125	6.12706e-18	4.66355	0	7.04191e-239	6.94769e-34	2.59336	1.84598e-158	1.51986e-95	6.11057e-152	1.29251e-91	5.65555e-182	0
2.27114	1.0593e-116	1.90229e-149	0.0022043	8.81146e-145	1.36422e-158	7.00541e-139	92.5823	7.16489e-141	7.36936e-123	1.0043e-169	9.82708e-33	6.5879e-204	9.04201e-165	5.78657e-155	3.97334e-60	1.48298e-30	1.36388e-195	1.89955e-92	3.11535e-163	1.7412e-240	2.33251e-97	1.49496e-127	0	7.13578e-212	9.25014e-142	2.1072e-11	5.38837e-169	7.97441e-287	3.80781e-168	0	4.20586e-178	1.68831e-162	1.76311e-160	8.38789e-22	4.69548e-53	3.28042e-133	3.61866e-131	2.31524e-20	13.1317	0	2.44192e-247	9.15781e-31	0.562865	2.26975e-165	2.67254e-90	1.04033e-158	6.7474e-97	2.26517e-189	0
2.27695	1.19847e-122	7.02521e-143	0.0246528	2.162e-151	1.66655e-165	2.3389e-145	59.0765	2.15454e-147	6.59122e-117	7.14607e-177	1.14572e-29	9.87488e-212	4.62177e-167	8.46442e-162	5.70373e-56	1.36241e-27	2.94829e-203	2.73945e-87	2.2841e-156	5.66023e-249	8.43768e-103	9.18805e-134	0	4.78935e-204	2.65523e-148	4.70869e-13	3.97014e-176	4.37877e-296	2.92207e-175	0	2.01572e-185	1.70253e-169	1.96259e-167	1.86648e-24	4.17618e-57	1.48167e-139	1.82527e-137	6.24104e-23	26.3782	0	6.04074e-256	8.61112e-28	0.087149	1.99088e-172	3.35246e-85	1.26352e-165	2.51279e-102	6.4721e-197	0
2.28277	9.67277e-129	1.85079e-136	0.197791	3.78425e-158	1.45234e-172	5.57064e-152	28.2655	4.62188e-154	4.20552e-111	3.62735e-184	9.52907e-27	1.05593e-219	4.07833e-160	8.83262e-169	5.84089e-52	8.92887e-25	4.54654e-211	2.81835e-82	1.19465e-149	1.31261e-257	2.17741e-108	4.07213e-140	0	2.29313e-196	5.43719e-155	2.28498e-11	2.08676e-183	1.71523e-305	1.59965e-182	0	6.89166e-193	1.22477e-176	1.55846e-174	2.96286e-27	2.64969e-61	4.77411e-146	6.56782e-144	1.20015e-25	37.7994	0	1.06602e-264	5.77624e-25	0.00962582	1.24575e-179	2.99999e-80	1.09473e-172	6.67562e-108	1.31919e-204	0
2.28858	5.56921e-135	3.47835e-130	1.14246	4.72522e-165	9.02891e-180	9.46492e-159	10.0572	7.07292e-161	1.91421e-105	1.3135e-191	5.65379e-24	8.05476e-228	2.56732e-153	6.57506e-176	4.26695e-48	4.17449e-22	5.0016e-219	2.06844e-77	4.45741e-143	2.17147e-266	4.00842e-114	1.1053e-135	0	7.83248e-189	7.29659e-158	1.51568e-09	8.97089e-191	4.79304e-315	6.24706e-190	0	1.68087e-200	6.28538e-184	8.82835e-182	3.35518e-30	1.1993e-65	1.09736e-152	1.68591e-150	1.64638e-28	38.6404	0	1.34202e-273	2.76406e-22	0.000758456	5.56073e-187	1.91511e-75	6.7663e-180	1.26516e-113	1.91816e-212	0
2.29439	2.28746e-141	4.66344e-124	4.7772	4.20902e-172	4.00424e-187	1.14722e-165	2.63813	7.72141e-168	6.21552e-100	3.39301e-199	2.39301e-21	4.38318e-236	1.15291e-146	3.49162e-183	2.22368e-44	1.39228e-19	3.92514e-227	1.08295e-72	1.18643e-136	2.56266e-275	5.26409e-120	1.99313e-129	0	1.90847e-181	4.10982e-151	7.17267e-08	3.17438e-184	0	1.74038e-197	0	2.92457e-208	2.30105e-191	6.07723e-181	2.71044e-33	3.87239e-70	1.79939e-159	3.08719e-157	1.61118e-31	28.1784	0	1.20523e-282	9.43555e-20	4.26324e-05	1.77072e-194	8.72135e-71	2.9834e-187	1.71047e-119	1.98967e-220	0
2.3002	6.70239e-148	4.46022e-118	14.5805	2.67459e-179	1.26684e-194	9.91954e-173	0.506175	6.01328e-175	1.43973e-94	6.25258e-207	7.22551e-19	1.70154e-244	3.69342e-140	1.32273e-190	8.26693e-41	3.31259e-17	2.19744e-235	4.04475e-68	2.25278e-130	2.15746e-284	4.93164e-126	2.56394e-123	0	3.31734e-174	1.65154e-144	2.42144e-06	6.27032e-177	0	3.45882e-205	0	3.63e-216	6.00947e-199	1.03208e-173	3.70152e-35	8.91962e-75	2.10482e-166	4.03283e-164	1.12479e-34	14.6599	0	7.72139e-292	2.29776e-17	1.70949e-06	4.02242e-202	2.83329e-66	9.38403e-195	1.64969e-125	1.47229e-228	0
2.30601	1.40095e-154	3.04315e-112	32.8451	1.21241e-186	2.85917e-202	6.11864e-180	0.0705799	3.34074e-182	2.37905e-89	8.21958e-215	1.55636e-16	4.71209e-253	8.44071e-134	3.57464e-198	2.19247e-37	5.62246e-15	8.77601e-244	1.07768e-63	3.0515e-124	1.29573e-293	3.29592e-132	2.35286e-117	0	4.1135e-167	4.7345e-138	5.83152e-05	8.83564e-170	0	4.90378e-213	0	3.21417e-224	1.1196e-206	1.25037e-166	5.35089e-32	1.46565e-79	1.75641e-173	3.75815e-171	5.6017e-38	5.45016	0	3.52891e-301	3.9917e-15	4.89003e-08	6.51839e-210	6.56624e-62	2.10564e-202	1.13503e-131	7.77182e-237	0
2.31182	2.08898e-161	1.48118e-106	55.3327	3.92068e-194	4.60337e-210	2.69237e-187	0.00711645	1.32401e-189	2.80442e-84	7.70829e-223	2.39148e-14	9.30896e-262	1.37609e-127	6.89145e-206	4.14801e-34	6.80772e-13	2.50031e-252	2.04837e-59	2.94866e-118	5.55138e-303	1.57137e-138	1.54029e-111	0	3.63873e-160	9.68224e-132	0.00100186	8.88185e-163	0	4.95964e-221	0	2.03024e-232	1.48802e-214	1.08064e-159	5.76124e-29	1.71804e-84	1.04556e-180	2.49836e-178	1.99014e-41	1.52981	0	1.15055e-310	4.94686e-13	9.97867e-10	7.53548e-218	1.08557e-57	3.37051e-210	5.57096e-138	2.92664e-245	0
2.31764	2.2221e-168	5.14292e-101	70.5805	9.0446e-202	5.28724e-218	8.45148e-195	0.000516925	3.74333e-197	2.3583e-79	5.15683e-231	2.62145e-12	1.31192e-270	1.60041e-121	9.47778e-214	5.5984e-31	5.88023e-11	5.0817e-261	2.77743e-55	2.03261e-112	1.6967e-312	5.34439e-145	7.19327e-106	0	2.29618e-153	1.41252e-125	0.0122787	6.36922e-156	0	3.57838e-229	0	9.14837e-241	1.41082e-222	6.66257e-153	4.42514e-26	1.43665e-89	4.44011e-188	1.18482e-185	5.04388e-45	0.847747	0	5.57254e-306	4.37339e-11	1.45262e-11	6.21439e-226	1.28032e-53	3.8488e-218	1.9506e-144	7.86201e-254	0
2.32345	1.6862e-175	1.27388e-95	68.6704	1.48845e-209	4.33211e-226	1.89255e-202	2.69766e-05	7.54992e-205	1.41473e-74	2.46108e-239	2.0499e-10	1.31895e-279	1.3278e-115	9.29864e-222	5.3902e-28	3.6233e-09	7.36784e-270	2.68655e-51	9.99537e-107	4.94066e-322	1.29669e-151	2.39644e-100	0	1.03366e-146	1.47004e-119	0.107353	3.25826e-149	0	1.84179e-237	0	2.94074e-249	9.54229e-231	2.93034e-146	2.42473e-23	8.57015e-95	1.3451e-195	4.00839e-193	9.11934e-49	2.67738	0	1.44755e-296	2.75818e-09	1.50851e-13	3.65597e-234	1.0772e-49	3.13525e-226	4.8722e-151	1.50666e-262	0
2.32926	9.1279e-183	2.25094e-90	50.9154	1.74742e-217	2.53214e-234	3.02329e-210	1.00945e-06	1.08628e-212	6.0543e-70	8.37887e-248	1.14352e-08	9.45949e-289	7.85871e-110	6.50803e-230	3.70223e-25	1.59269e-07	7.6206e-279	1.8538e-47	3.5064e-101	0	2.24434e-158	5.69541e-95	0	3.31947e-140	1.0914e-113	0.669561	1.18906e-142	0	6.76257e-246	0	6.74354e-258	4.60415e-239	9.19418e-140	9.47823e-21	3.64705e-100	2.90691e-203	9.67392e-201	1.17619e-52	8.64412	0	2.68245e-287	1.24093e-07	1.11753e-15	1.53435e-242	6.46529e-46	1.82195e-234	8.68159e-158	2.05975e-271	0
2.33507	3.52493e-190	2.83738e-85	28.5195	1.46344e-225	1.05582e-242	3.44531e-218	2.70462e-08	1.11496e-220	1.8483e-65	2.03499e-256	4.5506e-07	4.83977e-298	3.31809e-104	3.24935e-238	1.81401e-22	4.99431e-06	5.62283e-288	9.12534e-44	8.77489e-96	0	2.77115e-165	9.65606e-90	0	7.60459e-134	5.78035e-108	2.9791	3.09555e-136	0	1.77133e-254	0	1.10315e-266	1.58476e-247	2.0579e-133	2.64318e-18	1.10717e-105	4.48154e-211	1.66553e-208	1.08221e-56	20.169	0	3.54606e-278	3.98278e-06	5.90595e-18	4.59372e-251	2.76821e-42	7.55294e-243	1.10354e-164	2.00877e-280	0
2.34088	9.71064e-198	2.55146e-80	11.9141	8.74325e-234	3.14061e-251	2.80088e-226	5.18326e-10	8.16387e-229	4.02529e-61	3.52579e-265	1.29185e-05	1.76644e-307	9.99403e-99	1.15734e-246	6.34061e-20	0.000111722	2.95963e-297	3.20444e-40	1.56653e-90	0	2.44089e-172	1.16786e-84	0	1.2428e-127	2.18394e-102	9.45578	5.74896e-130	0	3.30983e-263	0	1.28736e-275	3.8913e-256	3.28589e-127	5.25865e-16	2.39773e-111	4.92877e-219	2.04559e-216	7.10333e-61	33.584	0	3.3441e-269	9.11892e-05	2.22657e-20	9.81117e-260	8.45527e-39	2.23365e-251	1.00069e-171	1.39753e-289	0
2.34669	1.90837e-205	1.63673e-75	3.66436	3.72638e-242	6.66428e-260	1.62435e-234	7.09999e-12	4.2643e-237	6.25374e-57	4.3578e-274	0.000261622	4.59926e-317	2.14739e-93	2.94065e-255	1.58103e-17	0.00178285	1.11132e-306	8.02735e-37	1.99505e-85	0	1.53375e-179	1.00763e-79	0	1.44891e-121	5.88635e-97	21.4105	7.61654e-124	0	4.41193e-272	0	1.07172e-284	6.81622e-265	3.74282e-121	7.46426e-14	3.7043e-117	3.86695e-227	1.79227e-224	3.32605e-65	39.8936	0	2.24972e-260	0.00148942	5.98828e-23	1.49484e-268	1.84235e-35	4.71226e-260	6.47326e-179	6.93606e-299	0
2.35251	2.67543e-213	7.48998e-71	0.821056	1.13297e-250	1.00881e-268	6.72015e-243	6.94767e-14	1.58898e-245	6.93106e-53	3.84234e-283	0.00377965	0	3.29154e-88	5.33019e-264	2.81234e-15	0.020296	2.97684e-316	1.43453e-33	1.81253e-80	0	6.87505e-187	6.20196e-75	0	1.20504e-115	1.1318e-91	34.5839	7.19852e-118	0	4.19535e-281	0	6.36476e-294	8.51744e-274	3.04132e-115	7.55953e-12	4.08252e-123	2.16429e-235	1.12023e-232	1.111e-69	33.8058	0	1.07968e-251	0.0173544	1.1489e-25	1.62475e-277	2.86375e-32	7.09189e-269	2.98721e-186	2.45573e-308	0
2.35832	2.67573e-221	2.44513e-66	0.133007	2.45734e-259	1.08939e-277	1.98334e-251	4.8549e-16	4.22381e-254	5.47994e-49	2.4168e-292	0.0389535	0	3.59918e-83	6.89221e-273	3.56871e-13	0.164825	0	1.82879e-30	1.17472e-75	0	2.19845e-194	2.72316e-70	0	7.14951e-110	1.55241e-86	39.8508	4.8534e-112	0	2.84594e-290	0	2.69649e-303	7.59263e-283	1.76296e-109	5.4632e-10	3.20972e-129	3.16567e-237	4.99487e-241	2.6474e-74	20.4363	0	3.6964e-243	0.144251	1.57247e-28	1.25978e-286	3.17552e-29	7.61397e-278	9.83389e-194	8.2618e-308	0
2.36413	1.90901e-229	5.69432e-62	0.0154986	3.80217e-268	8.39215e-287	4.17573e-260	2.42193e-18	8.00955e-263	3.09079e-45	1.08444e-301	0.286391	0	2.80754e-78	6.35758e-282	3.23053e-11	0.954892	0	1.66317e-27	5.43125e-71	0	5.01502e-202	8.52973e-66	0	3.02601e-104	1.51902e-81	32.7581	2.33435e-106	0	1.37721e-299	0	8.14953e-313	4.82828e-292	7.29019e-104	2.81788e-08	1.80021e-135	6.09235e-229	1.58877e-249	1.64641e-74	8.81801	0	9.02775e-235	0.855351	1.53532e-31	6.96817e-296	2.51195e-26	5.83147e-287	2.30941e-201	2.29028e-298	0
2.36994	9.71608e-238	9.46016e-58	0.00129486	4.19676e-277	4.61192e-296	6.27168e-269	8.62371e-21	1.0835e-271	1.2436e-41	3.47124e-311	1.50206	0	1.5623e-73	4.18352e-291	2.08618e-09	3.94641	0	1.07901e-24	1.79136e-66	0	8.16107e-210	1.90596e-61	0	9.1365e-99	1.06032e-76	19.2095	8.00948e-101	0	4.75435e-309	0	0	2.19033e-301	2.15057e-98	1.03764e-06	7.20275e-142	8.36413e-221	3.60507e-258	7.01233e-70	2.76202	0	1.57289e-226	3.61816	1.06938e-34	2.74955e-305	1.41751e-23	3.18612e-296	3.86897e-209	4.52919e-289	0
2.37575	3.5277e-246	1.12117e-53	7.7408e-05	3.30456e-286	1.80803e-305	6.71976e-278	2.19137e-23	1.0456e-280	3.56952e-38	7.90505e-321	5.61999	0	6.20185e-69	1.96386e-300	9.61053e-08	11.635	0	4.9938e-22	4.21486e-62	0	9.47411e-218	3.03817e-57	0	1.96792e-93	5.27992e-72	8.03585	1.96046e-95	0	1.17094e-318	0	0	7.08834e-311	4.5257e-93	2.72916e-05	1.50112e-147	8.1917e-213	5.83558e-267	2.13067e-65	0.953519	0	1.95494e-218	10.9181	5.31352e-38	7.73964e-315	5.70633e-21	1.24183e-305	4.62389e-217	6.38954e-280	0
2.38156	9.1371e-255	9.479e-50	3.30718e-06	1.85622e-295	5.05648e-315	5.13618e-287	3.97354e-26	7.19818e-290	7.30895e-35	0	15.0003	0	1.75629e-64	6.5765e-310	3.15835e-06	24.4708	0	1.64875e-19	7.07459e-58	0	7.84598e-226	3.45483e-53	0	3.0238e-88	1.87558e-67	2.39808	3.42319e-90	0	0	0	0	1.63042e-320	6.79414e-88	0.000513098	4.35726e-141	5.72327e-205	6.73862e-276	4.61837e-61	1.89615	0	1.73335e-210	23.5031	1.88343e-41	0	1.63872e-18	3.45288e-315	3.94217e-225	6.43037e-271	0
2.38737	1.68827e-263	5.71703e-46	1.00906e-07	7.43815e-305	0	2.80056e-296	5.14101e-29	3.53505e-299	1.06762e-31	8.75059e-317	28.5615	0	3.54802e-60	8.24318e-313	7.40441e-05	36.7153	0	3.88325e-17	8.47102e-54	0	4.63525e-234	2.8026e-49	0	3.31447e-83	4.75292e-63	0.510522	4.26402e-85	0	0	0	0	0	7.27613e-83	0.00690396	1.04543e-134	2.85254e-197	5.55106e-285	7.1413e-57	6.47865	0	1.09637e-202	36.0928	4.7625e-45	0	3.35715e-16	0	2.39906e-233	4.61657e-262	0
2.39319	2.22533e-272	2.45978e-42	2.19773e-09	2.12626e-314	0	1.08934e-305	4.74572e-32	1.23847e-308	1.11249e-28	3.32814e-307	38.7953	0	5.11321e-56	2.727e-303	0.00123833	39.2973	0	6.52459e-15	7.23582e-50	0	1.95351e-242	1.62186e-45	0	2.59175e-78	8.59217e-59	0.077532	3.78901e-80	0	0	0	0	0	5.55884e-78	0.066618	1.78935e-128	1.01423e-189	3.2621e-294	7.87741e-53	16.5546	0	4.947e-195	39.5396	8.59087e-49	0	4.9063e-14	0	2.70135e-228	2.36439e-253	9.88131e-322
2.399	2.09249e-281	7.54985e-39	3.41597e-11	0	0	3.02276e-315	3.12552e-35	3.09532e-318	8.2698e-26	9.02993e-298	37.5919	0	5.25677e-52	6.43565e-294	0.0147741	30.0052	0	7.82038e-13	4.40917e-46	0	5.87321e-251	6.69557e-42	0	1.44574e-73	1.10806e-54	0.00839973	2.40187e-75	0	0	0	0	0	3.02959e-73	0.462464	2.1848e-122	2.57252e-182	1.36753e-303	6.19879e-49	30.222	0	1.59238e-187	30.9002	6.41316e-51	0	5.1151e-12	0	3.61122e-220	8.63848e-245	4.11468e-312
2.40481	1.40362e-290	1.65309e-35	3.78853e-13	0	0	0	1.46857e-38	0	4.3854e-23	1.74777e-288	25.9852	0	3.85533e-48	1.08347e-284	0.125743	16.3436	0	6.68683e-11	1.91665e-42	0	1.25966e-259	1.97189e-38	0	5.75312e-69	1.01939e-50	0.000649182	1.08615e-70	0	0	0	0	0	1.17788e-68	2.32165	1.90303e-116	4.65476e-175	4.08972e-313	3.47974e-45	39.3611	0	3.65652e-180	17.2269	4.21191e-47	0	3.80427e-10	0	3.44385e-212	2.2515e-236	1.32814e-302
2.41062	6.71666e-300	2.58211e-32	2.9978e-15	0	0	0	4.92277e-42	0	1.65898e-20	2.41324e-279	12.8138	0	2.01707e-44	1.30124e-275	0.763453	6.3506	0	4.07877e-09	5.94356e-39	0	1.92729e-268	4.14287e-35	0	1.63318e-64	6.6901e-47	3.57919e-05	3.50387e-66	0	0	0	7.16395e-320	0	3.26691e-64	8.49781	1.18249e-110	6.00833e-168	0	1.39349e-41	36.5703	0	5.98971e-173	6.85127	2.00796e-43	0	2.01839e-08	0	2.34289e-204	4.18624e-228	3.05822e-293
2.41643	2.29284e-309	2.87719e-29	1.69234e-17	0	0	0	1.17723e-45	0	4.47702e-18	2.37703e-270	4.50758	0	7.52831e-41	1.11485e-266	3.30673	1.76035	0	1.77483e-07	1.31482e-35	0	2.10358e-277	6.20935e-32	0	3.30736e-60	3.13216e-43	1.40773e-06	8.06348e-62	0	0	0	3.03893e-310	0	6.46382e-60	22.9704	5.24163e-105	5.53258e-161	0	3.98088e-38	24.2385	0	6.99941e-166	1.9438	6.82888e-40	0	7.63936e-07	0	1.13704e-196	5.55256e-220	5.02355e-284
2.42224	5.58294e-319	2.28707e-26	6.81566e-20	0	0	0	2.00837e-49	0	8.61897e-16	1.67027e-261	1.13117	0	2.00443e-37	6.81388e-258	10.2172	0.348098	0	5.50934e-06	2.07494e-32	0	1.6379e-286	6.63931e-29	0	4.77801e-56	1.0461e-39	3.94979e-08	1.32378e-57	0	0	0	9.18301e-301	0	9.12344e-56	46.7411	1.65749e-99	3.63428e-154	0	8.11281e-35	11.4605	0	5.83492e-159	0.393414	1.65676e-36	0	2.06265e-05	0	3.93658e-189	5.25388e-212	5.88667e-275
2.42806	3.65897e-314	1.2969e-23	1.95821e-22	0	0	0	2.44429e-53	0	1.18369e-13	8.37249e-253	0.202502	0	3.80717e-34	2.9709e-249	22.5207	0.0491045	0	0.000122	2.33593e-29	0	9.09776e-296	5.06451e-26	0	4.92413e-52	2.4924e-36	7.90576e-10	1.55033e-53	0	0	0	1.97955e-291	0	9.18639e-52	73.5041	3.739e-94	1.70304e-147	0	1.17945e-31	3.86558	0	3.46996e-152	0.0568021	2.8674e-33	0	0.000397294	0	9.72251e-182	3.54637e-204	4.92092e-266
2.43387	1.26944e-304	5.2463e-21	4.01361e-25	0	0	0	2.1222e-57	0	1.15968e-11	2.99392e-244	0.0258612	0	5.15859e-31	9.24056e-241	35.4119	0.00494148	0	0.00192725	1.876e-26	0	3.60494e-305	2.75613e-23	0	3.62017e-48	4.23624e-33	1.12884e-11	1.29524e-49	0	0	0	3.04414e-282	0	6.59855e-48	92.0656	6.01693e-89	5.69313e-141	0	1.22323e-28	0.930131	0	1.47208e-145	0.00585055	3.54024e-30	0	0.00545902	0	1.71299e-174	1.70767e-196	2.93454e-257
2.43968	3.14182e-295	1.51397e-18	5.86856e-28	0	0	0	1.31445e-61	0	8.10506e-10	7.63736e-236	0.00235605	0	4.98628e-28	2.05034e-232	39.7223	0.000354741	0	0.0217187	1.07479e-23	0	1.01901e-314	1.0701e-20	0	1.89865e-44	5.13641e-30	1.14983e-13	7.71959e-46	0	0	0	3.33949e-273	0	3.38119e-44	94.0699	6.90736e-84	1.35767e-134	0	9.05004e-26	0.159658	0	4.45509e-139	0.000429879	3.11814e-27	0	0.05351	0	2.15302e-167	5.866e-189	1.24839e-248
2.44549	5.54712e-286	3.11671e-16	6.12137e-31	0	0	0	5.80793e-66	0	4.04102e-08	1.38983e-227	0.000153122	0	3.43826e-25	3.24542e-224	31.786	1.81794e-05	0	0.174601	4.39267e-21	0	0	2.96439e-18	0	7.10362e-41	4.4428e-27	8.3552e-16	3.28212e-42	0	0	0	2.61345e-264	0	1.23597e-40	78.7997	5.65675e-79	2.30968e-128	0	4.77652e-23	0.0195504	0	9.61829e-133	2.25327e-05	1.95918e-24	0	0.374173	0	1.93045e-160	1.43747e-181	3.7886e-240
2.4513	6.98669e-277	4.57713e-14	4.55495e-34	0	0	0	1.83071e-70	0	1.43728e-06	1.80427e-219	7.09917e-06	0	1.69129e-22	3.66466e-216	18.1449	1.15667e-06	0	1.00133	1.28072e-18	0	0	5.85949e-16	0	1.89597e-37	2.74139e-24	4.33108e-18	9.95481e-39	0	0	0	1.45903e-255	0	3.22302e-37	53.1805	3.30475e-74	2.80304e-122	0	1.79841e-20	0.0017078	0	1.48135e-126	8.42553e-07	8.78155e-22	0	1.8665	0	1.23477e-153	2.51287e-174	8.20209e-232
2.45711	6.27759e-268	4.79521e-12	2.41789e-37	0	0	0	4.11657e-75	0	3.6468e-05	1.67092e-211	2.34798e-07	0	5.93494e-20	2.95198e-208	7.38911	1.39048e-05	0	4.09659	2.66375e-16	0	0	8.26509e-14	0	3.60993e-34	1.20671e-21	1.60159e-20	2.15391e-35	0	0	0	5.81073e-247	0	5.99563e-34	28.067	1.3773e-69	2.42674e-116	0	4.83041e-18	0.000106423	0	1.62754e-120	2.24749e-08	2.80792e-19	0	6.64201	0	5.6342e-147	3.13372e-167	1.26674e-223
2.46293	4.02375e-259	3.58376e-10	9.15606e-41	0	0	0	6.60346e-80	0	0.000660082	1.10389e-203	5.53987e-09	0	1.4857e-17	1.69633e-200	2.14657	0.000279089	0	11.956	3.95232e-14	0	0	8.32083e-12	0	4.90325e-31	3.78923e-19	4.22499e-23	3.32461e-32	0	0	0	1.65088e-238	0	7.95655e-31	11.2486	4.09481e-65	1.49877e-110	0	9.25543e-16	4.73098e-06	0	1.27563e-114	4.27677e-10	6.40495e-17	0	16.8612	0	1.83398e-140	2.78783e-160	1.39562e-215
2.46874	1.83987e-250	1.91068e-08	2.47342e-44	0	0	0	7.55659e-85	0	0.00852317	5.20254e-196	9.32614e-11	0	2.65315e-15	6.95382e-193	0.444853	0.00400107	0	24.8925	4.18338e-12	0	0	5.98023e-10	0	4.75102e-28	8.48822e-17	7.95089e-26	3.66075e-29	0	0	0	3.34593e-230	0	7.53237e-28	3.34698	8.68473e-61	6.60332e-105	0	1.2651e-13	1.50032e-07	0	7.13241e-109	5.80566e-12	1.04223e-14	0	30.5348	0	4.25868e-134	1.76925e-153	1.09689e-207
2.47455	6.00149e-242	7.26697e-07	4.76654e-48	0	0	0	6.16876e-90	0	0.0785094	1.74913e-188	3.05845e-12	0	3.37995e-13	2.03355e-185	0.0657664	0.0409193	0	36.9715	3.15879e-10	0	0	3.06937e-08	0	3.28403e-25	1.35644e-14	1.06739e-28	2.87553e-26	0	0	0	4.83767e-222	0	5.08693e-25	0.728182	1.314e-56	2.07543e-99	0	1.2336e-11	3.39418e-09	0	2.84488e-103	5.62218e-14	1.20984e-12	0	39.4474	0	7.05458e-128	8.00998e-147	6.15004e-200
2.48036	1.39653e-233	1.97168e-05	6.5528e-52	0	0	0	3.59243e-95	0	0.515893	4.19512e-181	1.55064e-10	0	3.07168e-11	4.24231e-178	0.00693601	0.298536	0	39.1726	1.70149e-08	0	0	1.12558e-06	0	1.61936e-22	1.54632e-12	1.02272e-31	1.61132e-23	0	0	0	4.98967e-214	0	2.45074e-22	0.114727	1.41826e-52	4.6534e-94	0	8.58098e-10	5.47775e-11	0	8.09485e-98	3.88396e-16	1.00187e-10	0	36.3546	0	8.33653e-122	2.58696e-140	2.45985e-192
2.48617	2.31823e-225	0.000381625	6.42639e-56	0	0	0	1.49243e-100	0	2.41832	7.17769e-174	8.84585e-09	0	1.99141e-09	6.31347e-171	0.000521833	1.55376	0	29.6084	6.53818e-07	0	0	2.9513e-05	0	5.69637e-20	1.25753e-10	7.37532e-32	6.44115e-21	0	0	0	3.67135e-206	0	8.42278e-20	0.0130122	1.09202e-48	7.44304e-89	0	4.25812e-08	6.30647e-13	0	1.64313e-92	1.91409e-18	5.9185e-09	0	23.901	0	7.02775e-116	5.96026e-134	7.01871e-185
2.49198	2.74524e-217	0.00526931	4.49599e-60	0	0	0	4.42304e-106	0	8.08699	8.76077e-167	3.60009e-07	0	9.21001e-08	6.70272e-164	2.80073e-05	5.76882	0	15.9649	1.79226e-05	0	0	0.000553871	0	1.42945e-17	7.29545e-09	7.81415e-29	1.8368e-18	0	0	0	1.92706e-198	0	2.06505e-17	0.0010586	5.99821e-45	8.49273e-84	0	1.50736e-06	5.17951e-15	0	2.3793e-87	6.72923e-21	2.49419e-07	8.9781e-316	11.2097	0	4.22635e-110	9.79621e-128	1.42864e-177
2.4978	2.31911e-209	0.0519025	2.24388e-64	0	0	0	9.3511e-112	0	19.2919	7.62811e-160	1.04521e-05	0	3.03863e-06	5.07634e-157	1.07233e-06	15.2794	0	6.14091	0.00035048	0	0	0.00745082	0	2.55893e-15	3.01928e-07	5.91169e-26	3.73662e-16	0	0	0	7.21579e-191	0	3.6118e-15	6.16401e-05	2.35034e-41	6.91292e-79	0	3.80655e-05	3.03464e-17	0	2.4578e-82	1.68767e-23	7.49834e-06	3.2959e-306	3.751	0	1.81314e-104	1.1486e-121	2.07446e-170
2.50361	1.39759e-201	0.364704	7.989e-69	0	0	0	1.41034e-117	0	32.8309	4.73815e-153	0.000216477	0	7.15174e-05	2.74263e-150	2.92888e-08	28.8699	0	1.68507	0.00488924	0	0	0.0719939	0	3.26786e-13	8.914e-06	3.1905e-23	5.42268e-14	0	0	0	1.92747e-183	0	4.50644e-13	2.56552e-06	6.56987e-38	4.01414e-74	0	0.000685747	1.26836e-19	0	1.81117e-77	3.01943e-26	0.000160813	8.63137e-297	0.902412	0	5.54898e-99	9.60716e-116	2.14885e-163
2.50942	6.00837e-194	1.82814	2.02909e-73	0	0	0	1.5174e-123	0	39.8572	2.09951e-146	0.00319842	0	0.00120078	1.05707e-143	5.70681e-10	38.9135	0	0.329851	0.0486561	0	0	0.501078	0	2.97706e-11	0.000187741	1.22835e-20	5.61394e-12	0	0	0	3.67291e-176	0	4.01107e-11	7.62649e-08	1.31009e-34	1.66281e-69	0	0.0088128	3.78178e-22	0	9.52118e-73	3.85373e-29	0.00246038	1.61251e-287	0.221863	0	1.21147e-93	5.73244e-110	1.5879e-156
2.51523	1.84268e-186	6.53725	3.67645e-78	0	0	0	1.16465e-129	0	34.5181	6.63658e-140	0.0337115	0	0.0143824	2.90638e-137	7.93234e-12	37.4173	0	0.0460614	0.345422	0	0	2.52138	0	1.93476e-09	0.00282073	3.37368e-18	4.14615e-10	0	0	0	4.99286e-169	0	2.54686e-09	1.61847e-09	1.86364e-31	4.91368e-65	0	0.0807944	8.04391e-25	0	3.57058e-68	3.50876e-32	0.0268552	2.14903e-278	0.495664	0	1.88682e-88	2.44006e-104	8.37062e-150
2.52104	4.03144e-179	16.6763	4.75196e-83	0	0	0	6.37685e-136	0	21.3258	1.49654e-133	0.253476	0	0.122891	5.70061e-131	7.87403e-14	25.6662	0	0.00458853	1.74936	0	0	9.21517	0	8.96983e-08	0.0302331	6.61001e-16	2.18449e-08	0	0	0	4.84179e-162	0	1.15363e-07	2.45128e-11	1.89121e-28	1.03583e-60	0	0.528403	1.22055e-27	0	9.55221e-64	2.279e-35	0.209146	2.04315e-269	2.36916	0	2.09635e-83	7.40934e-99	3.14781e-143
2.52685	6.29198e-172	30.3473	4.38161e-88	0	0	0	2.49078e-142	0	9.39898	2.4074e-127	1.35961	0	0.74907	7.97641e-125	1.41736e-14	12.5594	0	0.000326082	6.32015	0	0	24.5935	0	2.9666e-06	0.231164	9.23884e-14	8.21097e-07	0	0	0	3.3495e-155	0	3.72774e-06	2.64918e-13	1.3691e-25	1.55772e-56	0	2.46528	1.32117e-30	0	1.823e-59	1.05597e-38	1.16259	1.38572e-260	8.54729	0	1.66156e-78	1.605e-93	8.44458e-137
2.53267	7.00539e-165	39.3965	2.88212e-93	0	0	0	6.94035e-149	0	2.95511	2.76265e-121	5.20244	0	3.25719	7.96178e-119	1.55194e-12	4.38422	0	1.65309e-05	16.2889	0	0	48.1953	0	6.99924e-05	1.26088	9.21193e-12	2.20194e-05	0	0	0	1.65299e-148	0	8.59293e-05	2.04275e-15	7.07045e-23	1.67112e-52	0	8.20513	1.02019e-33	0	2.48191e-55	3.49041e-42	4.61782	6.70452e-252	22.7092	0	9.39474e-74	2.48021e-88	1.61608e-130
2.53848	5.56409e-158	36.4848	1.35241e-98	0	0	0	1.37957e-155	0	0.662801	2.26163e-115	14.201	0	10.1037	5.66931e-113	1.26175e-10	1.09177	0	5.97839e-07	29.9484	0	0	69.6909	0	0.00117804	4.90622	6.5524e-10	0.000421344	0	0	0	5.8194e-142	0	0.00141304	1.12377e-17	2.60481e-20	1.27892e-48	0	19.4814	5.61981e-37	0	2.41047e-51	8.23034e-46	13.1503	2.31407e-243	45.1913	0	3.7894e-69	2.73413e-83	2.20631e-124
2.54429	3.15263e-151	24.1044	4.5271e-104	0	0	0	1.95625e-162	0	0.10605	1.32079e-109	27.6532	0	22.3581	2.87984e-107	7.318e-09	0.193951	0	1.54237e-08	39.2801	0	0	74.5943	0	0.0141444	13.6187	3.32482e-08	0.0057545	0	0	0	1.46152e-135	0	0.0165762	4.41045e-20	6.84578e-18	6.98222e-45	0	32.997	2.2084e-40	0	1.67008e-47	1.38445e-49	27.1236	5.69775e-235	69.1661	0	1.09037e-64	2.15014e-78	2.14876e-118
2.5501	1.27429e-144	11.3686	1.08106e-109	0	0	0	1.9789e-169	0	0.0121047	5.50254e-104	38.4141	0	35.2946	1.04357e-101	3.0278e-07	0.0245791	0	2.83864e-10	36.7527	0	0	59.1378	0	0.121152	26.9676	1.20352e-06	0.0561259	0	0	0	2.61846e-129	0	0.138718	1.23487e-22	1.28347e-15	2.71933e-41	0	39.8698	6.19087e-44	0	8.25444e-44	1.66132e-53	41.7616	1.0008e-226	84.5741	0	2.23818e-60	1.20623e-73	1.49288e-112
2.55591	3.67437e-138	3.89953	1.84161e-115	0	0	0	1.42803e-176	0	0.000985633	1.63535e-98	38.0674	0	39.7463	2.6977e-96	8.93676e-06	0.00222208	0	3.72692e-12	24.5314	0	0	34.6539	0	0.740269	38.0948	3.10783e-05	0.391409	0	0	0	3.34661e-123	0	0.828127	2.46651e-25	1.7166e-13	7.55525e-38	0	34.3662	1.23806e-47	0	2.91042e-40	1.42215e-57	51.9871	1.25403e-218	86.4846	0	3.27742e-56	4.8274e-69	7.39912e-107
2.56172	7.55811e-132	1.44153	2.23801e-121	0	0	0	7.3514e-184	0	5.72524e-05	3.46716e-93	26.9116	0	31.9304	4.97488e-91	0.00018817	0.000143307	0	3.49065e-14	11.6808	0	0	14.9462	0	3.22677	38.389	0.00057251	1.95664	0	0	0	3.05128e-117	0	3.52678	3.51455e-28	1.63782e-11	1.49745e-34	0	21.1318	1.76624e-51	0	7.32051e-37	8.68474e-62	60.7829	1.12095e-210	76.4425	0	3.42363e-52	1.3782e-64	2.61608e-101
2.56754	1.10908e-125	2.61119	1.94018e-127	0	0	0	2.69972e-191	0	2.37241e-06	5.2439e-88	13.5779	0	18.299	6.54469e-86	0.00282642	6.59319e-06	0	2.33228e-16	3.96772	0	0	4.71916	0	10.0337	27.5972	0.00752387	7.04816	0	0	0	1.98462e-111	0	10.7146	3.57254e-31	1.11476e-09	2.11725e-31	0	9.26954	1.79753e-55	0	1.31354e-33	3.78342e-66	75.1248	7.14794e-203	58.0127	0	2.55128e-48	2.80691e-60	6.59844e-96
2.57335	1.16098e-119	8.19709	1.19989e-133	0	0	0	7.07271e-199	0	7.01298e-08	5.65787e-83	4.94363	0	7.48115	6.14203e-81	0.0302859	2.16391e-07	0	1.11166e-18	0.961447	0	0	1.08481	0	22.2574	14.1527	0.0705438	18.4866	0	0	0	9.20847e-106	0	23.2217	2.59061e-34	5.41271e-08	2.13555e-28	0	2.90066	1.30502e-59	0	1.68137e-30	1.17579e-70	93.8642	3.25157e-195	36.1504	0	1.35627e-44	4.07814e-56	1.18726e-90
2.57916	8.66978e-114	19.4397	5.29367e-140	0	0	0	1.32181e-206	0	1.47888e-09	4.3548e-78	1.67141	0	2.18186	4.112e-76	0.231506	5.06641e-09	0	3.77988e-21	0.166199	0	0	0.180646	0	35.2212	5.17765	0.471976	35.9986	0	0	0	3.04801e-100	0	35.9027	1.34013e-37	1.87484e-06	1.53662e-25	0	0.647521	6.75893e-64	0	1.53533e-27	2.6067e-75	108.166	1.05517e-187	17.5495	0	5.14344e-41	4.22681e-52	1.52395e-85
2.58497	4.61857e-108	32.9592	1.66606e-146	0	0	0	1.76226e-214	0	2.22474e-11	2.39112e-73	2.27216	0	0.453944	1.96386e-71	1.26241	8.46212e-11	0	9.16861e-24	0.0204949	0	0	0.0217019	0	39.7604	1.35127	2.25461	53.7029	0	0	0	7.19717e-95	0	39.5985	4.94549e-41	4.63268e-05	7.88746e-23	0	0.103134	2.49721e-68	0	1.00013e-24	4.1226e-80	111.369	2.4427e-180	6.38216	0	1.39148e-37	3.12522e-48	1.39544e-80
2.59078	1.75519e-102	39.8672	3.74059e-153	0	0	0	1.67606e-222	0	2.3875e-13	9.36592e-69	7.14562	0	0.0673743	6.69091e-67	4.91085	1.00827e-12	0	1.58652e-26	0.00180295	0	0	0.00187488	0	32.0209	0.251576	7.70275	63.8014	0	0	0	1.21234e-89	0	31.1563	1.30193e-44	0.000816619	2.8882e-20	0	0.0120624	6.58186e-73	0	4.64758e-22	4.65122e-85	101.53	4.03398e-173	1.69856	0	2.68545e-34	1.64841e-44	9.11527e-76
2.59659	4.75837e-97	34.4012	5.99111e-160	0	0	0	1.13717e-230	0	1.82779e-15	2.61708e-64	17.6848	0	0.00713352	1.62621e-62	13.6279	8.57014e-15	0	1.95842e-29	0.000113145	0	0	0.000116204	0	18.4114	0.0334128	18.9138	62.0356	0	0	0	1.45681e-84	0	17.4876	2.44504e-48	0.010269	7.54456e-18	0	0.00580956	1.23754e-77	0	1.54069e-19	3.74353e-90	79.5499	4.75242e-166	0.326708	0	3.69722e-31	6.20251e-41	4.24761e-71
2.6024	9.20256e-92	21.1762	6.84529e-167	0	0	0	5.50398e-239	0	9.98216e-18	5.21677e-60	31.3451	0	0.000538804	2.81959e-58	26.9786	5.19658e-17	0	1.72457e-32	5.06533e-06	0	0	5.15808e-06	0	7.67757	0.00316573	33.8503	49.2348	0	0	0	1.24882e-79	0	7.00218	3.27568e-52	0.0921246	1.40591e-15	0	0.0484615	1.65992e-82	0	3.64352e-17	2.14937e-95	51.0672	3.99405e-159	0.0451237	0	3.63121e-28	1.66489e-37	1.41201e-66
2.60822	1.26963e-86	9.29908	5.57948e-174	0	0	0	1.90041e-247	0	3.88902e-20	7.41828e-56	39.6387	0	2.90319e-05	3.48749e-54	38.1002	2.24784e-19	0	1.08337e-35	1.61769e-07	0	0	1.63776e-07	0	3.03317	0.00021397	45.8241	31.5326	0	0	0	7.63687e-75	0	2.00011	4.59675e-56	0.589662	1.86897e-13	0	0.343934	1.58831e-87	0	6.14673e-15	8.80359e-101	25.6664	2.39458e-152	0.0044607	0	2.54416e-25	3.18804e-34	3.34847e-62
2.61403	1.24957e-81	2.91306	3.24424e-181	0	3.37779e-316	0	4.68095e-256	0	1.08087e-22	7.52526e-52	35.7593	0	1.11593e-06	3.07721e-50	38.3841	6.93632e-22	0	4.85497e-39	3.68554e-09	0	0	3.71651e-09	0	3.99003	1.03169e-05	50.8436	18.3877	0	0	0	3.33156e-70	0	0.407558	1.57625e-52	2.69377	1.77241e-11	0	1.74324	1.08417e-92	0	7.39748e-13	2.57232e-106	9.7679	1.02414e-145	0.000315095	0	1.27161e-22	4.35489e-31	5.66465e-58
2.61984	8.77333e-77	0.650993	1.3457e-188	0	1.25858e-306	0	8.22503e-265	0	2.14301e-25	5.44575e-48	23.0131	0	3.05995e-08	1.93695e-46	27.5863	1.5269e-24	0	1.55208e-42	5.98995e-11	0	0	6.02406e-11	0	10.791	3.54863e-07	51.4567	16.6493	0	0	0	1.0368e-65	0	0.0592439	1.20892e-48	8.79293	1.19909e-09	0	6.30315	5.27931e-98	0	6.35099e-11	5.36176e-112	2.75363	3.12472e-139	1.58914e-05	0	4.53401e-20	4.24373e-28	6.83623e-54
2.62565	4.39425e-72	0.103781	3.98201e-196	0	3.34538e-297	0	1.031e-273	0	3.03104e-28	2.81132e-44	10.5652	0	5.98564e-10	8.69755e-43	14.1433	2.39778e-27	0	3.53965e-46	6.94485e-13	0	0	6.97164e-13	0	23.2401	8.70745e-09	48.9957	25.7152	0	0	0	2.30177e-61	0	0.00614348	6.61442e-45	20.5839	5.78717e-08	0	16.2583	1.83389e-103	0	3.8897e-09	7.97273e-118	0.567057	6.80108e-133	5.71984e-07	0	1.15327e-17	2.9501e-25	5.88543e-50
2.63146	1.57008e-67	0.0118027	8.40568e-204	0	6.34348e-288	0	9.21929e-283	0	3.05827e-31	1.03533e-40	3.46019	0	8.35263e-12	2.78608e-39	5.17283	2.68612e-30	0	5.75868e-50	5.74407e-15	0	0	5.75908e-15	0	35.9109	1.52419e-10	40.2619	36.929	0	0	0	3.6454e-57	0	0.000454467	2.58167e-41	34.9706	1.99262e-06	0	29.9166	4.54453e-109	0	1.69945e-07	8.45715e-124	0.0845583	1.056e-126	1.46898e-08	0	2.09266e-15	1.46299e-22	3.61457e-46
2.63727	4.00198e-63	0.000957544	1.26579e-211	0	8.58079e-279	0	5.88103e-292	0	2.2013e-34	2.71999e-37	0.808422	0	8.31483e-14	6.36659e-36	1.34965	2.14664e-33	0	6.68349e-54	3.38917e-17	0	0	3.39518e-17	0	39.5963	1.90328e-12	25.8275	39.3355	0	0	0	4.11856e-53	0	2.39832e-05	7.18834e-38	44.6983	4.89505e-05	0	39.2704	6.19143e-109	0	5.29684e-06	6.39968e-130	0.00908021	1.16967e-120	2.69162e-10	0	2.70887e-13	5.17564e-20	1.58362e-42
2.64309	7.2769e-59	5.54184e-05	1.35977e-219	0	8.28026e-270	0	2.67625e-301	0	1.13031e-37	5.09768e-34	0.134739	0	5.90474e-16	1.03786e-32	0.251207	1.2238e-36	0	5.5335e-58	1.42654e-19	0	0	1.42826e-19	0	31.1462	1.69545e-14	12.2376	30.0348	0	0	0	3.31942e-49	0	9.02881e-07	1.42782e-34	47.0622	0.000858078	0	36.774	2.4786e-103	0	0.000117772	3.45469e-136	0.000699732	9.24235e-115	3.51845e-12	0	2.50155e-11	1.30618e-17	4.94953e-39
2.6489	9.4392e-55	2.28806e-06	1.04205e-227	0	5.70004e-261	0	8.68793e-311	0	4.14032e-41	6.81544e-31	0.0160201	0	2.99133e-18	1.20695e-29	0.0333549	4.97711e-40	0	3.26824e-62	4.28345e-22	0	0	4.28693e-22	0	17.4773	1.07741e-16	4.18772	16.3696	0	0	0	1.90852e-45	0	2.42477e-08	2.02318e-31	46.9673	0.0107367	0	24.572	7.07847e-98	0	0.00186805	1.33039e-142	3.86109e-05	5.20977e-109	3.28109e-14	0	1.64805e-09	2.35159e-15	1.10356e-35
2.65471	8.73456e-51	6.73902e-08	5.69674e-236	0	2.79917e-252	0	1.17216e-307	0	1.0819e-44	6.50029e-28	0.0013588	0	1.08105e-20	1.00129e-26	0.0031594	1.44398e-43	0	1.37704e-66	9.17528e-25	0	0	9.18033e-25	0	6.99616	4.88426e-19	1.02662	6.36501	0	0	0	7.82796e-42	0	4.64544e-10	2.04509e-28	46.6637	0.0959582	0	11.7707	1.44208e-92	0	0.0211377	3.6548e-149	1.52345e-06	2.09494e-103	2.18278e-16	0	7.74626e-08	3.02021e-13	1.75526e-32
2.66052	5.76585e-47	1.41594e-09	2.22169e-244	0	9.80613e-244	0	3.23191e-298	0	2.01678e-48	4.42272e-25	8.22172e-05	0	2.78705e-23	5.92591e-24	0.000213485	2.98857e-47	0	4.13899e-71	1.40204e-27	0	0	1.40257e-27	0	1.99785	1.57954e-21	0.179798	1.76556	0	0	0	2.29043e-38	0	6.34894e-12	1.47471e-25	41.1567	0.613452	0	4.42491	2.09583e-87	0	0.170632	7.16252e-156	4.29444e-08	6.00955e-98	1.03591e-18	0	2.59786e-06	2.76713e-11	1.99161e-29
2.66633	2.71521e-43	2.1223e-11	6.18097e-253	0	2.45066e-235	0	6.35695e-289	0	2.68192e-52	2.14665e-22	3.54884e-06	0	5.1258e-26	2.50192e-21	1.02907e-05	4.41248e-51	0	8.87483e-76	1.52835e-30	0	0	1.52873e-30	0	0.40699	3.64403e-24	0.0224742	0.349368	0	0	0	4.78084e-35	0	6.19003e-14	7.58614e-23	28.4206	2.81366	0	3.19437	2.17291e-82	0	0.982751	1.00135e-162	8.64386e-10	1.22979e-92	3.50712e-21	0	6.21754e-05	1.8086e-09	1.61208e-26
2.67214	9.12139e-40	2.26928e-13	1.22673e-261	0	4.36904e-227	0	8.91981e-280	0	2.5442e-56	7.4328e-20	1.09277e-07	0	6.72504e-29	7.53566e-19	3.53869e-07	4.6475e-55	0	1.35751e-80	1.1885e-33	0	0	1.1887e-33	0	0.0591454	5.99721e-27	0.00200435	0.0493174	0	0	0	7.11881e-32	0	4.30528e-16	2.78389e-20	14.4527	9.31651	0	8.2738	1.6071e-77	0	4.03983	9.98672e-170	1.24188e-11	1.79529e-87	8.47028e-24	0	0.00106231	8.43294e-08	9.30862e-24
2.67796	2.18593e-36	1.73096e-15	1.73682e-270	0	5.55655e-219	0	8.92853e-271	0	1.72176e-60	1.83595e-17	2.40042e-09	0	6.29426e-32	1.61923e-16	8.68072e-09	3.49199e-59	0	1.4813e-85	6.59316e-37	0	0	6.59392e-37	0	0.00613162	7.04099e-30	0.000127528	0.00496633	0	0	0	7.56185e-29	0	2.13613e-18	7.28785e-18	5.2957	22.5461	0	21.6374	8.47934e-73	0	11.8677	7.10522e-177	1.2733e-13	1.86963e-82	1.45936e-26	0	0.0129657	2.80508e-06	3.83443e-21
2.68377	3.73703e-33	9.41896e-18	1.75421e-279	0	5.0413e-211	0	6.37561e-262	0	8.31214e-65	3.23508e-15	3.76151e-11	0	4.20255e-35	2.48225e-14	1.5191e-10	1.87173e-63	0	1.15308e-90	2.60919e-40	0	0	2.60939e-40	0	0.000453469	5.89706e-33	5.78841e-06	0.000356769	0	0	0	5.73015e-26	0	7.56084e-21	1.36102e-15	1.38849	40.7831	0	42.7899	3.19153e-68	0	25.0225	3.60619e-184	9.31531e-16	1.38898e-77	1.79368e-29	0	0.113189	6.65673e-05	1.12677e-18
2.68958	4.5576e-30	3.65625e-20	1.39433e-284	0	3.26285e-203	0	3.24773e-253	0	2.86266e-69	4.06656e-13	4.20489e-13	0	2.00169e-38	2.71493e-12	1.89642e-12	7.157e-68	0	6.40317e-96	7.36603e-44	0	0	7.36643e-44	0	2.39241e-05	3.52334e-36	1.87428e-07	1.82834e-05	0	0	0	3.09757e-23	0	1.90911e-23	1.81322e-13	0.259943	57.0928	0	63.7417	8.56942e-64	0	38.4263	1.30568e-191	4.86234e-18	7.36124e-73	1.5727e-32	0	0.70848	0.00112711	2.36202e-16
2.69539	3.96517e-27	1.01253e-22	1.66768e-275	0	1.5065e-195	0	1.1802e-244	0	7.03305e-74	3.64659e-11	3.35324e-15	0	6.80142e-42	2.11877e-10	1.68888e-14	1.95225e-72	0	2.53657e-101	1.48347e-47	0	0	1.48353e-47	0	9.00415e-07	1.50173e-39	4.32941e-09	6.7005e-07	0	0	0	1.19452e-20	0	3.4388e-26	1.72328e-11	0.034726	64.3159	0	72.4406	1.64143e-59	0	45.0006	3.37243e-199	1.81071e-20	2.78307e-68	9.83702e-36	0	3.1943	0.0136192	3.53225e-14
2.7012	2.46096e-24	3.59855e-24	1.42304e-266	0	4.962e-188	0	3.05949e-236	0	1.23264e-78	2.33272e-09	1.90765e-17	0	1.64861e-45	1.18e-08	1.07296e-16	3.79891e-77	0	7.16829e-107	2.13129e-51	0	0	2.13134e-51	0	2.4175e-08	4.56609e-43	7.1341e-11	9.4517e-08	0	0	0	3.28611e-18	0	4.41877e-29	1.16839e-09	0.00330967	59.5317	0	64.0541	2.2429e-55	0	45.0619	6.21393e-207	4.81057e-23	7.50612e-64	4.38933e-39	0	10.4651	0.117497	3.76822e-12
2.70701	1.0896e-21	1.4787e-21	8.66238e-258	0	1.1659e-180	0	5.65795e-228	0	1.54114e-83	1.06453e-07	1.84015e-19	0	2.85072e-49	4.69089e-07	4.86274e-19	5.27349e-82	0	1.44511e-112	2.18435e-55	0	0	2.18439e-55	0	4.63027e-10	9.9041e-47	8.38625e-13	2.58552e-06	0	3.20149e-316	0	6.44895e-16	0	4.05055e-32	5.65133e-08	0.000225031	44.6423	0	47.2708	2.18633e-51	0	45.002	8.16783e-215	9.11805e-26	1.44419e-59	1.39717e-42	0	25.3173	0.724575	2.86773e-10
2.71283	3.44146e-19	4.58972e-19	3.76163e-249	0	1.95428e-173	0	7.46425e-220	0	1.37458e-88	3.46551e-06	2.57707e-17	0	3.51648e-53	1.33159e-05	1.57217e-21	5.22221e-87	0	2.07828e-118	1.59706e-59	0	0	1.59708e-59	0	6.32652e-12	1.53251e-50	7.03256e-15	6.18493e-05	0	1.19386e-306	0	9.02844e-14	0	2.64876e-35	1.95013e-06	1.09149e-05	26.1266	0	36.5805	1.52033e-47	0	45.1438	7.65886e-223	4.74429e-27	1.98221e-55	3.17262e-46	0	46.5094	3.20194	1.55689e-08
2.71864	7.75421e-17	1.01627e-16	1.16528e-240	0	2.33682e-166	0	7.02475e-212	0	8.74603e-94	8.04814e-05	4.44443e-15	0	3.09442e-57	0.000270091	3.62604e-24	3.68917e-92	0	2.13219e-124	8.32981e-64	0	0	8.32988e-64	0	6.16651e-14	1.69164e-54	4.20703e-17	0.00105559	0	3.17595e-297	0	9.01683e-12	0	1.23563e-38	4.80137e-05	3.77675e-07	11.5015	0	37.4568	7.54182e-44	0	39.1231	5.12317e-231	2.84562e-24	1.94085e-51	5.13931e-50	0	67.7148	10.1969	6.02966e-07
2.72445	1.24638e-14	1.60527e-14	2.57516e-232	0	1.99335e-159	0	4.71621e-204	0	3.96982e-99	0.00133334	5.46797e-13	0	1.94253e-61	0.00391859	5.966e-27	1.85917e-97	0	1.5605e-130	3.09932e-68	0	0	3.09934e-68	0	4.28777e-16	1.33208e-58	1.79538e-19	0.0128519	0	6.02712e-288	0	6.42409e-10	0	4.11199e-42	0.000843586	9.32251e-09	3.71436	0	41.2959	2.6689e-40	0	25.9869	2.44473e-239	1.25007e-21	1.35567e-47	5.93892e-54	0	82.2036	23.689	1.66589e-05
2.73026	1.42915e-12	1.80887e-12	4.0597e-224	0	1.21299e-152	0	2.25877e-196	0	1.28543e-104	0.0157581	4.79903e-11	0	8.69905e-66	0.0407376	7.00248e-30	6.68387e-103	0	8.14738e-137	8.22652e-73	0	0	8.22655e-73	0	2.12687e-18	7.48289e-63	5.46579e-22	0.111625	0	8.15949e-279	0	3.26503e-08	0	9.76185e-46	0.0105807	1.64159e-10	0.867661	0	37.0463	6.73762e-37	0	12.5936	8.32224e-248	3.91748e-19	6.7551e-44	4.89585e-58	0	86.2078	41.1369	0.000328335
2.73607	1.16903e-10	1.45406e-10	4.56563e-216	0	5.26563e-146	0	7.71734e-189	0	2.96922e-110	0.132856	3.00468e-09	0	2.77904e-70	0.304351	5.86323e-33	1.71417e-108	0	3.03452e-143	1.5577e-77	0	0	1.5577e-77	0	7.52606e-21	2.99865e-67	1.18704e-24	0.691626	0	7.88014e-270	0	1.1838e-06	0	1.65322e-49	0.0948092	2.06212e-12	0.145555	0	24.4393	1.21338e-33	0	4.38267	8.62792e-256	8.75785e-17	2.4012e-40	2.87916e-62	0	77.8595	55.6605	0.00461641
2.74188	6.82164e-09	8.33821e-09	3.6629e-208	0	1.63064e-139	0	1.88097e-181	0	4.89276e-116	0.79906	1.34202e-07	0	6.33336e-75	1.64196	3.50219e-36	3.13614e-114	0	8.06268e-150	2.1041e-82	0	0	2.1041e-82	0	1.89982e-23	8.57235e-72	1.83907e-27	3.05702	0	5.42903e-261	0	3.06189e-05	0	1.99731e-53	0.607885	1.8479e-14	0.0174739	0	11.5761	1.55885e-30	0	1.09012	2.66675e-247	1.39671e-14	6.08898e-37	1.20787e-66	0	58.3907	61.7342	0.046303
2.7477	2.83968e-07	3.411e-07	2.09636e-200	0	3.60234e-133	0	3.27048e-174	0	5.75152e-122	3.42842	4.276e-06	0	1.02965e-79	6.44745	1.49231e-39	4.09313e-120	0	1.52822e-156	2.02753e-87	0	0	2.02753e-87	0	3.42115e-26	1.7482e-76	2.03258e-30	9.63924	0	2.66825e-252	0	0.000564958	0	1.72138e-57	2.79789	1.18131e-16	0.0014987	0	3.91695	1.42867e-27	0	0.193537	7.67864e-239	1.58902e-12	1.10149e-33	3.61487e-71	0	34.7503	57.7585	0.331308
2.75351	8.43271e-06	9.95423e-06	8.55905e-193	0	5.67713e-127	0	4.05657e-167	0	4.82312e-128	10.4936	9.71927e-05	0	1.19417e-84	18.6604	4.53625e-43	3.81095e-126	0	2.06638e-163	1.39375e-92	0	0	1.39375e-92	0	4.39492e-29	2.54331e-81	1.60256e-33	21.6823	0	9.35512e-244	0	0.00743636	0	1.05834e-61	9.3045	5.38721e-19	9.17613e-05	0	0.945749	9.34057e-25	0	0.0245154	1.57726e-230	1.28965e-10	1.42147e-30	7.7176e-76	0	15.8066	44.7085	1.69111
2.75932	0.000178642	0.000207229	2.49288e-185	0	6.38248e-121	0	3.58942e-160	0	2.8853e-134	22.9125	0.00157597	0	9.87997e-90	40.5718	9.83674e-47	2.5312e-132	4.7746e-316	1.9932e-170	6.8347e-98	0	0	6.8347e-98	0	4.0276e-32	2.63952e-86	9.01356e-37	34.7923	0	2.33986e-235	0	0.0698267	0	4.64186e-66	22.6373	1.75259e-21	4.00924e-06	0	0.16291	4.35645e-22	0	0.0022154	2.3112e-222	7.46676e-09	1.30864e-27	1.17541e-80	0	5.35278	27.2549	6.15783
2.76513	0.0026997	0.00307759	5.17958e-178	0	5.11879e-115	0	2.26572e-153	0	1.23132e-140	35.6893	0.0182296	0	5.83128e-95	67.993	1.52168e-50	1.19933e-138	1.7697e-306	1.37154e-177	2.39096e-103	0	0	2.39096e-103	0	2.63305e-35	2.0333e-89	3.61657e-40	39.8271	0	4.1749e-227	0	0.467735	0	1.45237e-70	41.1883	4.06739e-24	1.24982e-07	0	0.0200191	1.44947e-19	0	0.00014282	2.41597e-214	3.08396e-07	8.59468e-25	1.27706e-85	0	1.32684	12.5109	15.9956
2.77094	0.0291048	0.0326054	7.67723e-171	0	2.92861e-109	0	1.02025e-146	0	3.7486e-147	39.6571	0.150427	0	2.45521e-100	90.3414	1.67923e-54	4.05384e-145	4.67927e-297	6.73261e-185	5.96679e-109	0	0	5.9668e-109	0	1.22797e-38	2.38512e-84	1.03518e-43	32.5231	0	5.31398e-219	0	2.23509	0	3.24173e-75	57.9112	6.73393e-27	2.77959e-09	0	0.00175492	3.44036e-17	0	6.56813e-06	1.80161e-206	9.08663e-06	4.02692e-22	9.89813e-91	0	0.23823	4.20591	29.6409
2.77675	0.223837	0.246424	8.11769e-164	0	1.19529e-103	0	3.27735e-140	0	8.1411e-154	31.4356	0.885502	0	7.37449e-106	97.126	1.32196e-58	9.77491e-152	8.8262e-288	2.35763e-192	1.06225e-114	0	0	1.06225e-114	0	4.08541e-42	2.01526e-79	2.11373e-47	18.9462	0	4.82515e-211	0	7.61919	0	5.16172e-80	65.1812	7.95312e-30	4.41007e-11	0	0.000109746	5.82527e-15	0	2.15483e-07	9.58403e-199	0.000190991	1.34605e-19	5.47282e-96	0	0.0307871	1.02088	39.1833
2.78257	1.22806	1.3286	6.12318e-157	0	3.48019e-98	0	7.51028e-134	0	1.26129e-160	17.7762	3.71853	0	1.58013e-111	84.6548	7.42404e-63	1.68142e-158	1.18765e-278	5.8896e-200	1.34906e-120	0	0	1.34906e-120	0	9.69615e-46	1.2147e-74	3.07893e-51	7.87353	0	3.1255e-203	0	18.5284	0	5.86314e-85	59.787	6.70076e-33	4.99154e-13	0	4.89595e-06	7.03631e-13	0	5.04316e-09	3.63708e-191	0.0028638	3.20999e-17	2.15867e-101	0	0.00285303	0.177719	36.9522
2.78838	4.80655	5.11005	3.29487e-150	0	7.22853e-93	0	1.22774e-127	0	1.394e-167	7.17088	11.1396	0	2.41529e-117	58.8059	2.97427e-67	2.06327e-165	1.14003e-269	1.04957e-207	1.22223e-126	0	0	1.22223e-126	0	1.64165e-49	5.22303e-70	3.19941e-55	2.33418	0	1.44426e-195	0	32.143	0	4.75097e-90	44.0949	4.02743e-36	4.03036e-15	0	1.55812e-07	6.06308e-11	0	8.41995e-11	9.84633e-184	0.0306328	5.46169e-15	6.07405e-107	0	0.000189174	0.0221225	24.8733
2.79419	13.4223	14.0208	1.26479e-143	0	1.07106e-87	0	1.43178e-121	0	1.09908e-174	2.06359	23.806	0	2.63368e-123	31.7136	8.50037e-72	1.80615e-172	7.80666e-261	1.33431e-215	7.89934e-133	0	0	7.89934e-133	0	1.9828e-53	1.60212e-65	2.37168e-59	0.493647	0	4.76088e-188	0	39.7787	0	2.74632e-95	25.2736	1.86823e-39	2.32152e-17	0	3.53741e-09	3.72702e-09	0	1.00284e-12	1.90157e-176	0.233749	6.63079e-13	1.21924e-112	0	8.96357e-06	0.00196653	12.0588
2.8	26.7591	27.4432	3.46349e-137	0	1.13213e-82	0	1.19113e-115	0	6.18178e-182	0.423636	36.2928	0	2.04868e-129	12.9477	1.73306e-76	1.12789e-179	3.81356e-252	1.21009e-223	3.64205e-139	0	0	3.64205e-139	0	1.70842e-57	3.50577e-61	1.25418e-63	0.0744758	0	1.11956e-180	0	35.1182	0	1.1325e-100	10.8809	3.66662e-37	9.53932e-20	0	5.72908e-11	1.63438e-07	0	8.52067e-15	2.6198e-169	1.27242	5.74475e-11	1.74588e-118	0	3.03282e-07	0.000124761	4.8647
[truncated: 8 more columns]

## Sheet: 100pg
time (s)	neuron1	neuron2	neuron3	neuron4	neuron5	neuron6	neuron7	neuron8	neuron9	neuron10	neuron11	neuron12	neuron13	neuron14	neuron15	neuron16	neuron17	neuron18	neuron19	neuron20	neuron21	neuron22	neuron23	neuron24	neuron25	neuron26	neuron27	neuron28	neuron29	neuron30	neuron31	neuron32	neuron33	neuron34	neuron35	neuron36	neuron37	neuron38	neuron39	neuron40	neuron41	neuron42	neuron43	neuron44	neuron45	neuron46	neuron47	neuron48	neuron49
-0.1	4.02751e-34	2.92585e-31	1.06046e-32	2.35744e-33	1.50839e-52	5.97682e-32	0	2.81315e-48	1.36829e-29	2.98515e-18	1.69293e-44	1.95619e-44	3.30289e-31	8.07118e-55	1.60164e-30	1.24565e-31	4.66338e-32	2.58548e-30	8.75214e-31	2.58436e-28	0	3.06321e-320	2.58141e-30	0	1.2693e-43	2.49516e-40	1.41383e-30	2.49726e-63	3.12579e-34	2.91003e-30	6.78056e-30	0.105633	7.44597e-59	4.10064e-28	4.57e-34	1.78891e-41	3.31005e-31	6.18178e-182	1.17379e-66	2.18669e-29	2.01346e-105	9.71191e-38	3.8173e-46	3.33128e-38	1.07842e-29	1.86387e-10	0	1.83507e-33	7.64425e-32
-0.0941884	5.44441e-31	2.907e-28	1.23376e-29	2.93722e-30	1.15877e-48	6.40731e-29	0	1.48985e-44	1.12988e-26	1.07868e-20	6.36322e-41	7.31025e-41	3.26215e-28	7.51123e-51	1.46941e-27	1.28904e-28	5.0546e-29	2.31703e-27	8.26303e-28	1.8488e-25	0	1.31498e-310	2.31244e-27	0	4.39913e-40	6.31702e-37	1.30336e-27	4.61405e-59	4.27571e-31	2.59173e-27	5.80982e-27	0.0120492	9.65088e-55	2.86538e-25	6.14063e-31	5.05769e-38	3.27134e-28	1.09908e-174	2.80056e-62	1.76206e-26	6.52911e-100	1.90396e-34	1.66886e-42	6.84161e-35	9.00712e-27	2.35575e-12	0	2.31379e-30	8.10094e-29
-0.0883768	5.25072e-28	2.06068e-25	1.02433e-26	2.6107e-27	6.35036e-45	4.90128e-26	0	5.62873e-41	6.65844e-24	2.78058e-23	1.7062e-37	1.94883e-37	2.29862e-25	4.98657e-47	9.62205e-25	9.51726e-26	3.90861e-26	1.48205e-24	5.56765e-25	9.44222e-23	0	4.02501e-301	1.47833e-24	0	1.08773e-36	1.1409e-33	8.57395e-25	6.08168e-55	4.1729e-28	1.64731e-24	3.554e-24	0.00098046	8.92344e-51	1.42935e-22	5.88609e-28	1.02008e-34	2.30702e-25	1.394e-167	4.76668e-58	1.01296e-23	1.51037e-94	2.66275e-31	5.20475e-39	1.00236e-31	5.36847e-24	2.12602e-14	0	2.08146e-27	6.12598e-26
-0.0825651	3.61291e-25	1.04225e-22	6.06968e-24	1.65541e-24	2.48265e-41	2.67552e-23	0	1.51703e-37	2.8006e-21	5.11324e-26	3.26364e-34	3.70629e-34	1.15558e-22	2.36162e-43	4.49778e-22	5.01366e-23	2.15637e-23	6.76704e-22	2.67772e-22	3.44339e-20	0	8.78886e-292	6.74555e-22	0	1.91883e-33	1.46996e-30	4.02524e-22	5.71862e-51	2.90583e-25	7.47317e-22	1.55242e-21	5.69141e-05	5.88598e-47	5.09096e-20	4.02493e-25	1.46768e-31	1.16105e-22	1.26129e-160	5.78769e-54	4.15445e-21	2.49246e-89	2.65655e-28	1.15798e-35	1.04763e-28	2.28364e-21	1.36966e-16	0	1.33598e-24	3.30594e-23
-0.0767535	1.77372e-22	3.76149e-20	2.56724e-21	7.48835e-22	6.9239e-38	1.04237e-20	0	2.91673e-34	8.40884e-19	6.7077e-29	4.4534e-31	5.02841e-31	4.145e-20	7.97877e-40	1.50112e-19	1.88463e-20	8.48804e-21	2.2061e-19	9.19363e-20	8.9687e-18	0	1.36904e-282	2.19721e-19	0	2.41508e-30	1.3511e-27	1.34882e-19	3.83607e-47	1.4439e-22	2.42017e-19	4.84331e-19	2.35683e-06	2.76967e-43	1.29497e-17	1.96339e-22	1.50641e-28	4.17034e-20	8.1411e-154	5.01316e-50	1.21563e-18	2.9342e-84	1.89071e-25	1.83789e-32	7.81105e-26	6.93398e-19	1.22612e-18	0	6.1186e-22	1.27334e-20
-0.0709419	6.21347e-20	9.6876e-18	7.75203e-19	2.41662e-19	1.37754e-34	2.89875e-18	0	4.00051e-31	1.80265e-16	6.27723e-32	4.33508e-28	4.86689e-28	1.0609e-17	1.923e-36	3.57778e-17	5.05554e-18	2.38401e-18	5.13634e-17	2.25385e-17	1.66892e-15	0	1.5213e-273	5.11001e-17	0	2.16883e-27	8.85937e-25	3.22653e-17	1.83576e-43	5.12011e-20	5.59615e-17	1.07955e-16	6.96229e-08	9.29741e-40	2.35314e-15	6.83242e-20	1.103e-25	1.06925e-17	3.7486e-147	3.09767e-46	2.53796e-16	2.46417e-79	9.59948e-23	2.08096e-29	4.15464e-23	1.50313e-16	1.31712e-16	0	1.99967e-19	3.50102e-18
-0.0651303	1.55326e-17	1.78075e-15	1.67152e-16	5.56402e-17	1.95512e-31	5.75525e-16	0	3.91428e-28	2.75991e-14	4.19064e-35	3.01038e-25	3.36054e-25	1.93772e-15	3.30627e-33	6.0915e-15	9.6792e-16	4.77821e-16	8.54338e-15	3.94628e-15	2.21955e-13	0	1.20596e-264	8.48751e-15	0	1.38978e-24	4.14432e-22	5.51109e-15	6.26731e-40	1.29585e-17	9.24164e-15	1.71974e-14	1.46722e-09	2.22651e-36	3.05572e-13	1.69614e-17	5.76138e-23	1.95735e-15	1.23132e-140	1.36545e-42	3.7809e-14	1.47627e-74	3.47688e-20	1.68086e-26	1.57646e-20	2.32693e-14	2.07959e-14	0	4.66417e-17	6.87287e-16
-0.0593186	2.77124e-15	2.33671e-13	2.57444e-14	9.14e-15	1.97952e-28	8.16015e-14	0	2.73215e-25	3.01878e-12	1.99576e-38	1.49129e-22	1.65544e-22	2.5261e-13	4.05523e-30	7.41158e-13	1.32289e-13	6.83506e-14	1.01565e-12	4.93652e-13	2.11073e-11	0	6.81971e-256	1.00716e-12	0	6.35524e-22	1.3831e-19	6.72335e-13	1.52648e-36	2.34118e-15	1.09038e-12	1.9589e-12	2.20573e-11	3.80381e-33	2.83701e-11	3.00377e-15	2.14681e-20	2.55887e-13	2.8853e-134	4.29373e-39	4.0197e-12	6.3093e-70	8.98359e-18	9.68569e-24	4.26737e-18	2.5733e-12	2.34856e-12	0	7.76556e-15	9.63601e-14
-0.053507	3.52941e-13	2.1895e-11	2.8333e-12	1.07131e-12	1.42976e-25	8.26547e-12	0	1.36043e-22	2.36004e-10	6.78041e-42	5.27015e-20	5.81805e-20	2.35096e-11	3.54822e-27	6.44738e-11	1.29102e-11	6.97958e-12	8.63457e-11	4.41377e-11	1.43616e-09	0	2.75117e-247	8.54214e-11	0	2.07411e-19	3.29318e-17	5.86069e-11	2.65252e-33	3.02014e-13	9.19545e-11	1.59639e-10	2.36553e-13	4.63609e-30	1.88426e-09	3.79487e-13	5.70662e-18	2.38988e-11	4.82312e-128	9.63185e-36	3.05045e-10	1.92359e-65	1.65589e-15	3.98168e-21	8.24089e-16	2.03387e-10	1.89825e-10	0	9.23116e-13	9.65244e-12
-0.0476954	3.20955e-11	1.46551e-09	2.22926e-10	8.96097e-11	7.36689e-23	5.98388e-10	0	4.83241e-20	1.31952e-08	1.64337e-45	1.32863e-17	1.4589e-17	1.56249e-09	2.21473e-24	4.01251e-09	8.99963e-10	5.08929e-10	5.25346e-09	2.82223e-09	6.99727e-08	0	7.91746e-239	5.18138e-09	0	4.83187e-17	5.59458e-15	3.65218e-09	3.28846e-30	2.78274e-11	5.54627e-09	9.31471e-09	1.80976e-15	4.0312e-27	8.95947e-08	3.42023e-11	1.08214e-15	1.59537e-09	5.75152e-122	1.54135e-32	1.65285e-08	4.1837e-61	2.17739e-13	1.16775e-18	1.13537e-13	1.14961e-08	1.09892e-08	0	7.8373e-11	6.91161e-10
-0.0418838	2.08478e-09	7.01103e-08	1.25481e-08	5.3499e-09	2.70783e-20	3.09834e-08	0	1.22453e-17	5.28038e-07	3.91238e-46	2.3895e-15	2.61027e-15	7.41951e-08	9.86167e-22	1.78799e-07	4.48347e-08	2.65104e-08	2.2897e-07	1.29146e-07	2.44376e-06	0	1.62544e-230	2.24944e-07	0	8.0366e-15	6.78186e-13	1.62815e-07	2.9088e-27	1.83216e-09	2.39448e-07	3.8951e-07	9.87717e-18	2.5008e-24	3.05292e-06	2.19915e-09	1.46389e-13	7.61696e-08	4.89276e-116	1.75959e-29	6.39734e-07	6.49123e-57	2.04254e-11	2.44342e-16	1.11603e-11	4.651e-07	4.56102e-07	0	4.75447e-09	3.54016e-08
-0.0360721	9.67772e-08	2.39919e-06	5.05733e-07	2.28046e-07	7.10031e-18	1.14841e-06	0	2.21356e-15	1.514e-05	1.70756e-42	3.06574e-13	3.33279e-13	2.51894e-06	3.13254e-19	5.71087e-06	1.59737e-06	9.87158e-07	7.15793e-06	4.23341e-06	6.12626e-05	0	2.38054e-222	6.9969e-06	0	9.54616e-13	5.86704e-11	5.19727e-06	1.83588e-24	8.62512e-08	7.40747e-06	1.16876e-05	3.84557e-20	1.10689e-21	7.46453e-05	1.00882e-07	1.41273e-11	2.60321e-06	2.96922e-110	1.43298e-26	1.76992e-05	7.18472e-53	1.36693e-09	3.64785e-14	7.82745e-10	1.34839e-05	1.35892e-05	0	2.06226e-07	1.29829e-06
-0.0302605	3.21291e-06	5.87934e-05	1.46119e-05	6.94379e-06	1.32816e-15	3.05082e-05	0	2.8545e-13	0.000311476	5.32037e-39	2.80608e-11	3.03714e-11	6.12045e-05	7.09839e-17	0.000130932	4.07391e-05	2.63014e-05	0.000160762	9.95326e-05	0.00110443	0	2.48711e-214	0.000156153	0	8.10125e-11	3.62301e-09	0.000118944	8.26837e-22	2.90564e-06	0.00016444	0.00025205	1.06808e-22	3.49574e-19	0.0013119	3.30202e-06	9.72616e-10	6.37599e-05	1.28543e-104	8.32499e-24	0.000350379	5.67296e-49	6.52659e-08	3.88606e-12	3.91777e-08	0.000280584	0.000291122	0	6.40151e-06	3.41333e-05
-0.0244489	7.63632e-05	0.00103343	0.000303124	0.000151147	1.77231e-13	0.000581883	0	2.62595e-11	0.00460697	1.18257e-35	1.83238e-09	1.9759e-09	0.00106592	1.14747e-14	0.0021589	0.000744764	0.000502109	0.00259952	0.0016813	0.014354	0	1.85367e-206	0.00250512	0	4.91442e-09	1.59751e-07	0.00195496	2.65756e-19	7.01284e-05	0.00262465	0.00391498	2.11625e-25	7.87808e-17	0.0166125	7.71311e-05	4.77717e-08	0.00112096	3.96982e-99	3.45022e-21	0.00497087	3.19541e-45	2.22346e-06	2.95447e-10	1.3997e-06	0.00420012	0.00449425	0	0.000142389	0.000644458
-0.0186373	0.00130126	0.0130599	0.00452485	0.00235481	1.68712e-11	0.00798713	0	1.7233e-09	0.0491241	1.87512e-32	8.53715e-08	9.18051e-08	0.0133353	1.32324e-12	0.0256679	0.00977773	0.00688254	0.0303471	0.0204523	0.134961	0	9.85568e-199	0.0289652	0	2.13257e-07	5.03219e-06	0.0231314	6.09666e-17	0.00121457	0.0302012	0.0439229	2.99121e-28	1.26708e-14	0.152063	0.00128626	1.67408e-06	0.0141773	8.74603e-94	1.02007e-18	0.05066	1.28399e-41	5.40572e-05	1.60342e-08	3.57099e-05	0.045372	0.0501434	0	0.00227359	0.00875903
-0.0128257	0.0159309	0.119069	0.0487475	0.0263086	1.1457e-09	0.0791683	0	8.0678e-08	0.37911	2.12103e-29	2.83823e-06	3.04801e-06	0.120242	1.08857e-10	0.220838	0.0924302	0.067948	0.256702	0.179752	0.922504	0	3.73816e-191	0.242248	0	6.62639e-06	0.000113331	0.197693	9.98456e-15	0.0151291	0.251463	0.357309	3.01608e-31	1.45467e-12	1.01079	0.015325	4.18613e-05	0.129388	1.37458e-88	2.15144e-16	0.372236	3.68056e-38	0.000938232	6.21394e-07	0.000651028	0.355297	0.405957	0	0.0261294	0.0859802
-0.00701403	0.140549	0.787121	0.380607	0.211417	5.55026e-08	0.569412	0	2.69444e-06	2.12961	1.71152e-26	6.73486e-05	7.23734e-05	0.785343	6.38847e-09	1.38188	0.63149	0.485405	1.58097	1.14674	4.61643	0	1.01146e-183	1.47299	0	0.000147636	0.00182701	1.22635	1.16762e-12	0.135973	1.52288	2.11885	2.16949e-34	1.19239e-10	4.91142	0.130644	0.00074713	0.855889	1.54114e-83	3.23709e-14	1.98303	7.52631e-35	0.0116328	1.72062e-05	0.00849141	2.02986	2.39805	0	0.216952	0.612389
-0.0012024	0.897516	3.80083	2.16645	1.22794	1.91811e-06	2.99275	0	6.41961e-05	8.78152	9.85227e-24	0.00114121	0.00123058	3.7437	2.67463e-07	6.33423	3.13483	2.52683	7.13592	5.34662	17.0869	0	1.95233e-176	6.55978	0	0.0023631	0.0211218	5.56096	9.75333e-11	0.885832	6.75735	9.2282	1.11324e-37	6.98104e-09	17.6122	0.799292	0.00952248	4.13016	1.23264e-78	3.47461e-12	7.72657	1.09791e-31	0.103161	0.000340705	0.0793957	8.53938	10.4162	0	1.30855	3.18548
0.00460922	4.17577	13.5535	9.06719	5.19411	4.72887e-05	11.6132	0	0.00109116	26.9201	4.04582e-21	0.0138215	0.0150122	13.1756	7.98854e-06	21.493	11.3951	9.68666	23.8255	18.4039	47.482	0	2.68829e-169	21.628	0	0.0272469	0.175617	18.6286	5.82208e-09	4.21154	22.2014	29.8375	4.07508e-41	2.92073e-07	47.2681	3.53104	0.0867602	14.6803	7.03305e-74	2.6607e-10	22.3192	1.14254e-28	0.655891	0.0048311	0.533989	26.8074	33.6339	0	5.77944	12.2151
0.0104208	14.2964	36.266	28.2539	16.1926	0.000831704	33.7761	0	0.0132326	62.5288	1.18521e-18	0.119863	0.131784	34.8308	0.00017023	54.8317	30.6792	27.7822	59.6577	47.483	101.216	0	2.64069e-162	53.6535	0	0.22717	1.05479	46.8343	2.48506e-07	14.7604	54.8408	72.753	1.06415e-44	8.73871e-06	96.9134	11.4043	0.566237	39.0012	2.86266e-69	1.45358e-08	48.8102	8.48188e-26	3.00313	0.0491612	2.59848	64.005	81.9998	0	18.9126	35.0015
0.0162325	36.5692	74.5099	66.7694	37.8899	0.0104359	75.2416	0	0.114519	113.152	2.47684e-16	0.746958	0.836199	70.9263	0.0025884	107.644	62.25	61.0216	114.396	93.9088	170.511	0	1.85044e-155	102.605	0	1.37702	4.60795	90.4673	7.5906e-06	38.7225	104.13	136.89	1.98236e-48	0.000187168	156.349	27.5945	2.65804	79.1883	8.31214e-65	5.66593e-07	83.409	4.4919e-23	9.98569	0.360238	9.24049	119.366	154.304	0	46.6511	76.4553
0.0220441	71.5274	121.354	122.946	68.3784	0.093433	132.29	0	0.707671	165.681	3.6925e-14	3.36828	3.86151	115.157	0.0280922	168.271	97.8452	106.119	173.4	146.988	235.894	0	9.25017e-149	156.734	0	6.1158	14.7977	138.89	0.000166097	77.8418	156.871	205.447	2.63441e-52	0.0028739	206.704	52.2783	9.04804	126.985	1.72176e-60	1.576e-05	116.505	1.69701e-20	24.4891	1.91126	24.4243	180.236	231.13	0	88.933	131.074
0.0278557	110.704	163.348	183.266	98.9199	0.597085	190.771	0	3.12719	205.323	3.92699e-12	11.1403	13.1137	155.585	0.217773	219.574	124.627	152.739	217.363	189.926	280.327	0	3.29869e-142	200.652	0	20.1239	35.5062	177.387	0.00260745	124.207	195.757	257.148	2.49747e-56	0.0316994	235.612	82.7544	22.6959	168.205	2.5442e-56	0.000312905	140.933	4.57359e-18	45.551	7.40714	49.3487	230.41	287.31	0	135.693	183.676
0.0336673	142.081	190.916	232.32	120.872	2.72629	235.799	0	9.92007	224.856	2.97931e-10	27.7139	33.2666	183.136	1.20773	253.038	138.196	191.539	238.273	212.959	299.968	0	8.39172e-136	227.475	0	49.8433	65.2703	198.961	0.0294235	165.245	213.509	282.806	1.68902e-60	0.251899	244.29	116.674	43.244	194.03	2.68192e-52	0.00443685	157.213	8.79318e-16	67.4166	21.2766	79.6024	261.775	312.255	0	173.417	221.251
0.039479	159.938	203.744	264.247	133.112	8.91846	261.09	0	22.8128	225.321	1.61246e-08	54.0912	64.4966	195.908	4.80832	271.247	146.359	219.152	241.621	218.187	301.886	0	1.52292e-129	239.793	0	95.0416	95.5211	206.477	0.239316	194.267	215.573	286.803	8.14864e-65	1.44806	240.71	150.528	65.94	204.853	2.01678e-48	0.0449757	170.321	1.20601e-13	85.4244	46.4013	108.755	275.891	313.742	0	195.33	240.977
0.0452906	166.865	206.578	281.898	140.981	21.0557	269.375	0	38.967	213.946	6.22559e-07	87.6637	98.6406	197.06	13.8475	279.367	158.472	235.079	237.03	213.532	295.123	0	1.97161e-123	242.472	0	144.017	117.876	205.856	1.40844	212.385	211.272	277.086	2.80449e-69	6.05796	231.556	176.379	86.6108	205.168	1.0819e-44	0.326554	183.389	1.17998e-11	100.97	79.8715	134.157	278.079	305.097	0	202.771	246.594
0.0511022	168.259	203.348	289.158	149.197	36.5631	267.33	0	52.2306	201.444	1.7147e-05	124.165	123.857	190.81	29.3089	280.362	175.123	238.456	231.31	205.126	284.679	0	1.82088e-117	238.619	0	181.211	132.259	201.195	6.03307	222.082	205.885	259.394	6.88555e-74	18.6064	220.794	187.409	105.384	198.936	4.14032e-41	1.70448	194.652	8.23601e-10	117.634	114.803	156.835	273.649	294.616	0	199.692	242.894
0.0569138	167.546	196.587	287.966	157.293	48.8251	260.592	0	60.7124	194.336	0.00033691	157.152	133.391	179.886	47.006	276.876	189.547	230.058	226.897	195.092	271.964	0	1.19966e-111	229.848	0	200.364	144.069	194.665	18.9855	223.641	200.118	237.974	1.20598e-78	42.514	210.536	185.377	123.577	188.436	1.13031e-37	6.43986	200.171	4.10086e-08	134.602	146.937	177.394	266.961	284.929	0	189.786	234.682
0.0627255	164.567	189.225	280.385	161.265	54.4839	251.186	0	68.712	190.15	0.00472232	177.89	128.201	165.869	60.0803	271.738	195.853	214.588	223.004	184.407	258.136	1.02033e-313	5.63839e-106	217.359	0	206.54	154.656	186.769	44.5887	216.639	193.483	216.95	1.50682e-83	73.7458	200.685	176.76	140.108	174.58	2.2013e-34	17.8384	198.905	1.45663e-06	147.339	175.488	193.999	260.123	275.818	0	177.05	226.252
0.0685371	155.856	182.753	269.637	158.224	55.9283	238.213	0	79.9588	183.987	0.0472188	181.236	113.52	151.121	65.3496	265.508	193.691	198.526	218.085	174.826	244.755	3.48495e-304	1.89046e-100	202.962	0	206.067	160.084	176.149	80.3127	201.585	185.846	200.197	1.34307e-88	100.237	189.94	163.815	151.9	158.266	3.05827e-31	37.0567	192.534	3.691e-05	152.709	198.415	203.246	252.504	265.846	0	164.767	219.54
0.0743487	137.66	175.155	258.427	149.03	55.2715	220.627	0	93.9301	176.197	0.336816	168.751	95.8485	138.194	64.8586	256.534	185.87	185.915	211.616	166.742	231.699	8.49118e-295	4.52165e-95	189.186	0	199.531	159.301	162.499	116.088	180.381	177.312	189.391	8.53991e-94	112.207	178.574	144.824	155.587	141.501	3.03104e-28	59.8703	181.124	0.000667198	148.935	212.089	202.489	242.585	253.967	0	152.743	213.726
0.0801603	111.37	164.868	247.701	136.76	53.5244	198.73	0	107.173	170.734	1.71391	143.85	80.9665	126.794	63.5409	243.973	173.272	176.339	203.826	157.588	217.519	1.4759e-285	7.71514e-90	177.986	0	185.369	156.803	149.894	143.62	156.387	168.792	182.112	3.87369e-99	111.324	168.539	121.234	148.392	126.236	2.14301e-25	78.9164	163.631	0.00860376	133.407	214.965	192.463	230.301	241.298	0	137.778	207.302
0.0859719	85.287	154.617	237.345	123.636	53.5405	173.645	0	115.775	168.603	6.22178	109.326	71.5046	114.611	65.7521	229.259	154.158	165.894	195.164	144.528	202.825	1.83005e-276	9.39091e-85	169.86	0	165.485	156.09	143.081	162.391	133.042	162.119	173.956	1.25347e-104	106.408	160.918	99.1063	129.113	112.564	1.08087e-22	88.648	141.852	0.0791505	107.283	208.405	178.108	216.905	230.381	0	118.051	199.76
0.0917836	67.4858	146.913	227.17	110.142	56.5972	148.237	0	118.93	165.058	16.1148	70.8724	67.7629	101.375	70.1831	214.918	130.086	150.341	186.766	128.425	190.726	1.61877e-267	8.15434e-80	164.367	0	144.372	156.218	140.747	174.112	112.497	159.135	162.942	2.89347e-110	102.731	155.198	83.3635	101.394	99.4594	3.88902e-20	86.7704	120.276	0.519503	80.1544	195.205	165.754	202.98	222.079	0	95.1941	190.22
0.0975952	57.8267	139.235	216.968	95.7948	62.0566	128.448	0	118.572	154.586	29.8012	37.8602	69.8266	88.0507	70.094	202.832	109.183	129.002	179.945	113.945	182.984	1.02147e-258	5.05112e-75	160.521	0	124.761	155.565	137.185	178.025	97.5844	160.455	150.283	4.76478e-116	99.1134	150.002	73.9274	75.9189	87.2224	9.98216e-18	75.5818	103.485	2.43339	61.8903	178.53	158.266	188.818	215.105	0	72.9679	176.291
0.103407	52.5311	128.625	206.187	79.1998	71.8948	118.589	0	114.803	137.453	39.5067	18.3407	74.3924	73.0534	60.9981	193.214	99.19	105.966	174.668	104.867	177.806	4.59815e-250	2.23205e-70	156.567	0	105.779	154.699	130.259	173.242	91.9332	164.159	137.877	5.59735e-122	93.4223	143.454	67.669	63.7385	78.7176	1.82779e-15	63.9166	94.3894	8.14199	50.8315	160.765	152.787	176.47	208.922	0	56.6847	156.845
0.109218	52.9182	116.666	194.52	58.9768	86.6304	114.166	0	105.851	118.752	38.3672	15.6125	73.2241	53.9571	47.2241	184.854	99.775	87.7962	169.792	99.7799	172.046	1.47658e-241	7.03616e-66	150.488	0	84.485	154.533	122.764	160.13	93.3585	166.312	126.598	4.69073e-128	86.3156	133.921	61.5986	66.4209	76.9115	2.3875e-13	60.9124	93.0859	19.5213	38.4866	142.707	143.818	168.592	204.182	0	49.6949	133.74
0.11503	61.2815	105.755	182.996	37.5511	100.056	104.258	0	92.5052	103.128	30.3253	29.461	60.4865	33.023	40.1059	176.664	104.276	79.6281	164.688	93.0043	164.457	3.3826e-233	1.58229e-61	141.898	0	59.7737	154.391	116.339	140.838	92.7383	164.026	115.137	2.80424e-134	79.7304	120.82	56.117	77.937	79.9613	2.22474e-11	65.7648	96.8624	33.8865	23.1689	124.3	129.338	165.32	200.29	0	47.5816	109.232
0.120842	73.6738	95.7306	173.279	22.2197	105.535	82.4554	0	78.3874	92.698	26.7865	55.3845	39.5765	17.2423	47.2535	168.742	107.279	79.8751	159.418	79.8048	156.644	5.52789e-225	2.53836e-57	133.6	0	36.1077	152.798	109.477	122.214	84.5609	157.436	100.12	1.19593e-140	74.5728	105.535	56.5185	92.7192	81.973	1.47888e-09	68.8083	101.276	43.9816	10.3323	105.881	113.944	164.35	195.588	0	43.1879	86.1339
0.126653	83.6501	87.0382	165.627	19.3722	102.852	53.4101	0	66.7904	87.2517	32.5506	81.8417	19.7858	12.8376	63.7772	161.685	109.012	79.2434	153.355	62.3861	151.089	6.44445e-217	2.90494e-53	129.557	0	21.7087	148.242	101.084	112.732	71.0247	147.911	81.4084	3.63845e-147	70.2771	92.1112	65.3601	105.572	80.3551	7.01298e-08	61.9236	102.505	46.4827	3.3449	87.7531	104.698	163.544	190.02	0	37.9064	71.2945
0.132465	87.8262	81.6712	159.293	27.8732	95.6884	28.6668	0	59.0962	84.9694	39.7744	95.3343	7.37302	22.561	77.3485	156.01	110.924	70.344	144.879	50.0495	147.307	5.35956e-209	2.37158e-49	130.635	0	21.789	139.481	90.745	112.274	54.9534	135.64	66.9805	7.89664e-154	65.436	85.7813	74.1549	110.476	78.0904	2.37241e-06	45.1398	99.9421	46.2301	0.918753	68.6934	104.414	161.474	185.174	0	38.1352	71.1341
0.138277	86.3379	79.468	154.814	38.0309	86.8465	17.8442	0	52.6202	84.5891	37.9234	90.6661	2.02231	45.3631	81.202	152.491	110.284	57.1984	133.534	49.4747	140.614	3.17973e-201	1.3812e-45	134.228	2.79587e-317	33.8521	127.171	76.4842	111.095	39.3028	120.122	65.9758	1.2226e-160	58.2791	88.3879	70.5102	106.139	77.1616	5.72524e-05	25.7122	95.9186	46.3735	1.01768	48.0977	110.655	155.898	181.323	0	41.9258	81.8724
0.144088	82.8028	78.2165	153.187	38.8969	76.9042	24.339	0	41.9498	86.4464	26.858	73.1841	0.488999	74.3288	78.7369	151.805	104.043	49.4343	121.959	56.7321	127.934	1.34576e-193	5.73843e-42	137.588	1.08196e-307	49.0788	113.09	57.4277	101.896	31.7755	101.608	76.7979	1.35035e-167	49.4515	95.0333	52.3597	98.3803	73.9099	0.000985633	11.8869	91.6953	42.0916	3.75447	30.8771	119.058	144.086	175.985	0	40.2952	92.4745
0.1499	81.97	77.8847	152.809	29.1605	65.3442	44.6606	0	26.6598	89.7035	16.2888	53.8221	0.671942	97.7191	75.8406	153.568	93.9848	48.5947	114.296	63.1268	113.214	4.06315e-186	1.70077e-38	139.202	2.98689e-298	59.2962	96.4914	38.9357	87.1773	39.7608	81.3101	88.5502	1.06396e-174	44.2105	99.5219	29.543	93.748	63.0827	0.0121047	7.56779	84.0928	30.2041	11.2084	26.2391	125.633	126.095	166.448	0	31.8004	97.9177
0.155711	84.1576	81.2076	150.095	18.2266	53.9896	67.0291	0	12.6501	90.6505	15.0291	43.0459	3.02171	106.304	73.0123	155.822	84.2239	48.2986	112.36	64.7114	102.732	8.75135e-179	3.59597e-35	138.065	5.88228e-289	62.4535	76.3651	30.1348	72.9834	61.0961	62.6167	92.9999	5.98025e-182	45.7634	101.575	12.6993	93.0651	44.9014	0.10605	12.885	68.5498	16.0108	24.0734	39.4816	127.891	107.326	153.146	0	26.4823	101.035
0.161523	85.0011	88.6093	143.841	16.3144	47.6033	76.1098	0	4.35991	87.7093	24.0608	42.7698	10.7581	99.9069	66.1125	155.295	77.5487	46.5838	114.594	63.767	97.4883	1.34464e-171	5.42381e-32	133.693	8.26397e-280	61.1002	58.201	33.5371	61.7129	84.3297	51.0402	90.2484	3.38447e-185	49.5462	102.82	5.37566	91.6227	27.024	0.662801	25.2247	46.0946	6.12035	37.5499	65.0698	124.852	95.6777	139.406	0	33.9703	103.207
0.167335	81.0115	95.4549	136.842	26.7531	46.4555	67.2382	0	1.11199	85.1859	35.9007	44.7277	28.1441	85.6998	52.0442	148.991	75.9376	46.5884	118.911	65.9923	93.5263	1.47384e-164	5.83591e-29	126.775	8.28226e-271	60.2864	50.9963	40.1237	54.8885	97.7843	47.3769	85.7215	6.98904e-178	51.003	101.666	6.58022	83.2005	19.1358	2.95511	37.1084	24.2169	1.67444	44.5622	88.1275	115.837	94.4049	129.564	0	52.4426	103.342
0.173146	71.2448	96.9182	132.161	45.29	43.5734	53.4454	0	0.460809	86.8889	39.6813	43.3555	54.6948	70.7259	33.5644	136.385	79.3738	46.6667	123.9	73.8229	87.7324	1.15243e-157	4.47951e-26	119.184	5.92143e-262	65.546	56.0946	38.8406	55.7538	97.3009	43.7237	85.2536	1.02966e-170	51.8807	98.4746	15.3193	64.9365	25.8913	9.39898	39.1084	9.62267	0.327114	46.1564	95.4992	100.758	98.2582	127.939	0	69.7447	103.405
0.178958	55.4015	92.4753	130.11	64.0429	36.0394	52.1567	0	1.54618	89.8281	31.4284	46.2185	80.6562	59.0299	18.6497	120.212	81.6461	43.2988	126.625	79.7354	82.2033	6.4283e-151	2.45284e-23	113.013	3.0201e-253	76.6028	66.2036	29.8577	63.7256	87.4013	33.1904	90.5838	1.08214e-163	53.6098	97.2002	28.7994	41.0457	43.7312	21.3258	29.4124	3.04724	0.0456008	51.9465	85.0082	81.7617	97.1459	135.305	0	74.7267	105.584
0.18477	35.6363	83.7219	130.026	77.4328	32.2306	65.9233	0	6.23427	88.0976	17.7664	64.109	93.3371	53.3603	14.2994	105.287	74.3269	41.8263	122.347	73.7683	82.3103	2.55796e-144	9.58133e-21	109.377	1.09884e-244	86.2048	74.8235	23.7127	73.0701	76.2914	18.8309	97.1262	8.11324e-157	54.2915	97.8139	39.0874	20.2393	62.1431	34.5181	15.7805	1.92583	0.00453523	65.3985	63.2713	64.4997	85.0909	146.169	0	67.8717	106.971
0.190581	17.8873	70.8998	132.191	83.0854	41.7411	80.9073	0	18.7145	78.4429	7.16503	94.2565	88.3812	52.814	21.4783	96.1097	58.4534	51.135	108.624	58.3568	88.7114	7.26122e-138	2.66993e-18	107.518	2.85208e-236	87.3639	78.8711	27.7158	78.8222	68.6034	7.72934	96.6475	4.33931e-150	53.4876	94.764	38.7007	8.42752	69.8829	39.8572	6.03986	5.21728	0.000321777	76.5406	40.1957	56.9338	68.2139	153.197	0	58.7012	103.424
0.196393	7.16105	54.8293	136.112	78.282	62.8181	85.2575	0	41.7465	61.1433	2.06138	120.008	70.4745	52.9071	33.6946	93.7184	45.4327	67.8931	89.5682	46.4574	94.9941	1.47042e-131	5.3075e-16	105.522	5.28091e-228	77.5535	74.7196	36.9719	78.3182	63.7439	2.28309	85.3482	1.65564e-143	50.35	83.4547	30.7535	6.32563	63.2995	32.8309	1.64912	14.1415	1.62866e-05	75.5261	26.1419	62.7724	60.442	152.317	0	52.1946	96.202
0.202204	4.3036	41.912	138.78	61.7621	83.4307	83.0477	0	70.4898	41.2466	0.423073	125.879	46.907	52.03	39.9288	94.202	42.6413	76.1899	74.3656	44.1314	96.2371	2.12418e-125	7.52658e-14	103.562	6.97545e-220	58.2786	60.1283	39.8422	69.6533	58.8344	0.575755	69.7441	4.50636e-137	41.287	64.6895	27.4445	12.8669	49.7556	19.2919	0.321213	28.0951	5.88065e-07	67.6373	27.3983	76.7454	66.8875	142.928	0	43.8393	90.3283
0.208016	9.06501	41.638	136.81	38.7877	92.3193	84.5312	0	92.4647	28.8615	0.0619427	108.867	25.0134	50.3575	33.9817	91.9085	44.277	65.3704	68.908	43.9792	93.5729	2.18907e-119	7.61417e-12	104.748	6.57284e-212	35.3558	39.8456	31.3299	54.7208	49.9493	0.696003	58.9357	8.74992e-131	26.6477	46.2199	36.9935	25.6199	41.264	8.08699	0.0446326	41.2	1.51474e-08	67.4819	41.865	89.1543	76.1641	128.966	0	30.5377	86.3475
0.213828	22.3538	55.6666	129.77	18.6557	86.331	89.6146	0	97.2568	33.0685	0.0064714	77.3834	10.2141	44.2524	20.6468	84.0223	41.8069	41.7879	69.7463	38.9329	88.1512	1.60932e-113	5.49497e-10	110.448	4.41826e-204	16.5563	24.4637	17.6688	41.82	35.8251	2.82582	53.4661	1.21199e-124	12.7675	40.3612	55.0866	37.3664	41.797	2.41832	0.00442414	47.3749	2.78334e-10	80.1946	61.3853	92.0493	74.438	119.721	0	18.0862	77.8661
0.219639	42.6753	73.6096	120.322	6.69329	70.0294	90.1399	0	85.0901	53.6331	0.000525313	44.3846	3.09348	31.3986	8.94985	72.3667	37.3689	19.9031	68.8705	33.6809	78.6451	8.44004e-108	2.82894e-08	117.46	2.11868e-196	5.79286	22.4907	7.32591	38.5767	22.2583	9.07253	50.1317	1.1976e-118	4.44189	54.298	68.9088	38.9499	43.5736	0.515893	0.000312843	48.1556	3.64849e-12	95.1794	79.2616	83.0781	63.493	122.405	0	15.0616	59.9877
0.225451	62.5311	83.2181	112.055	1.76103	53.1934	81.9181	0	65.9893	79.2487	0.000794068	20.4261	0.69802	16.7054	2.76758	63.061	38.2546	8.04196	62.7293	35.9952	66.8592	3.15764e-102	1.03897e-06	121.106	7.24767e-189	1.48403	34.262	3.32191	41.6301	17.7968	20.833	51.0699	8.44193e-113	1.22436	80.8937	68.5335	28.9671	40.0434	0.0785094	1.59299e-05	48.0443	3.63757e-14	98.0069	92.9569	68.9309	58.952	133.741	0	25.4599	36.8038
0.231263	72.6898	81.7907	107.609	0.340497	44.932	66.1162	0	52.1379	96.5288	0.00973785	9.50532	0.249722	6.47974	0.610523	61.8438	43.0639	6.87141	56.0405	43.8091	57.828	8.4275e-97	2.72204e-05	118.639	1.76867e-181	0.275127	52.8406	5.40846	39.9384	25.352	34.1285	58.2549	4.24511e-107	0.946644	102.471	55.6002	15.3683	37.0934	0.00852317	5.26791e-06	44.9201	2.91071e-13	83.1357	99.811	60.3255	70.8737	144.16	0	46.0229	17.2434
0.237074	71.1285	74.6771	107.313	0.0923052	44.3114	45.5298	0	47.3787	101.429	0.0880158	10.6673	0.854897	2.00039	0.0960774	67.0574	44.194	16.0334	56.9973	49.2173	51.6226	1.60454e-91	0.000508752	110.788	3.07903e-174	0.0367967	71.0348	13.8508	29.0863	39.3488	39.8842	66.538	1.52283e-101	3.28846	106.637	41.9644	5.8171	44.6695	0.000660082	0.000105813	34.8782	2.67226e-11	56.5799	95.9435	60.238	91.3235	148.328	0	65.8528	6.02386
0.242886	65.4992	67.0178	109.036	0.33497	41.2492	25.1755	0	43.9649	97.9688	0.567643	20.9912	3.57646	1.52573	0.010786	71.0977	41.4346	35.3182	67.0442	50.3918	43.6051	2.17933e-86	0.00678319	101.746	3.82383e-167	0.00553557	86.8161	27.1782	15.3402	50.8009	33.2512	69.2804	3.89703e-96	10.1208	97.8141	37.9718	1.57848	61.3811	3.6468e-05	0.00169892	22.3476	1.75167e-09	30.4456	80.1079	62.9288	103.472	147.88	0	71.9898	1.63937
0.248697	64.6542	60.9332	110.261	1.6889	30.178	10.6102	0	33.9677	88.7385	2.61275	34.0455	10.8233	4.68167	0.000864999	69.2948	41.2663	58.7713	78.6788	49.7713	35.6177	2.11159e-81	0.0645178	95.949	3.38766e-160	0.0236022	99.5329	38.1969	5.79187	55.5789	19.7808	65.8404	7.11431e-91	22.3811	91.2707	41.1721	0.377928	74.2173	1.43728e-06	0.0194619	17.2531	8.19238e-08	14.4238	56.0116	62.9991	99.3751	146.712	0	60.0042	0.953112
0.254509	68.9119	55.2202	109.036	6.16448	16.1838	3.29929	0	19.6714	75.2823	8.59164	39.8932	23.3723	13.0718	8.04135e-05	64.0063	43.3321	73.205	84.8535	45.1972	37.3197	1.45953e-76	0.437766	93.8704	2.14101e-153	0.193035	104.624	38.3355	1.56127	54.507	8.44485	61.0921	9.26506e-86	35.3288	95.6886	40.2247	0.547737	73.4484	4.04102e-08	0.159043	25.673	2.73408e-06	11.6059	31.4023	59.7692	86.3442	145.985	0	37.9102	3.13709
0.260321	71.8502	45.5639	102.891	16.1242	6.23619	0.744022	0	8.2445	64.7934	20.2532	33.3814	36.0049	26.2987	0.000574929	59.9376	39.6195	68.4391	85.307	34.0423	52.6651	7.19674e-72	2.11896	91.4712	9.6528e-147	1.15069	97.7377	27.6799	0.300298	47.0381	2.92772	59.1463	8.60758e-81	39.8977	104.904	29.9507	2.45073	63.3248	8.10506e-10	0.927171	45.1339	6.51268e-05	20.1003	13.5564	57.1953	77.479	143.198	0	17.9526	10.4493
0.266132	69.8409	30.6565	92.1363	30.4993	1.71751	0.120646	0	2.47508	65.2317	34.6104	19.9285	39.5676	37.7579	0.00754557	57.8644	27.6363	47.9645	83.2463	21.6611	71.3809	2.53148e-67	7.31689	85.264	3.1046e-140	4.96868	82.4368	15.4781	0.0414181	33.02	2.52584	59.7609	5.70468e-76	32.8165	108.486	16.4653	8.5934	54.5329	1.15968e-11	3.85588	64.8082	0.00110777	33.9355	4.4188	60.6239	77.0287	136.296	0	6.29427	25.8882
0.271944	66.3088	15.8977	83.9089	42.8786	0.337611	0.014009	0	0.530687	73.1774	44.3777	8.49401	31.0195	38.6727	0.0710389	56.1997	14.1661	25.0586	80.6748	17.2525	78.6341	6.35229e-63	18.0253	77.7231	7.12321e-134	15.6109	68.1786	10.7002	0.00726351	17.6081	7.38831	62.5419	2.69711e-71	22.0616	104.005	8.04394	22.2615	49.0846	1.18369e-13	11.4394	71.7057	0.0134659	44.6803	1.39983	69.1248	76.7631	127.459	0	1.65172	47.8146
0.277756	66.6376	7.5281	85.7497	48.0806	0.0473788	0.00116257	0	0.0811989	75.6448	46.6711	2.64664	17.3479	28.2566	0.479103	55.0366	6.09903	9.68646	77.7775	24.1045	71.7142	1.13711e-58	31.6947	74.3038	1.1659e-127	35.8613	59.725	16.3058	0.0351598	6.87769	19.8193	68.3064	9.09668e-67	18.7494	95.405	8.27567	43.6417	40.3387	8.61897e-16	24.2104	61.0914	0.117156	49.6276	2.03264	74.9981	67.9005	120.833	0	0.588546	66.7598
0.283567	70.1668	8.05825	96.3807	48.7559	0.00530344	6.88858e-05	0	0.0088638	66.2558	46.4877	1.0185	6.92112	14.7289	2.32456	53.7551	5.49687	2.81508	74.0696	36.0658	61.0717	1.45209e-54	39.8909	76.284	1.36134e-121	60.5102	55.0197	28.7885	0.271068	1.96153	40.2521	73.5125	2.18869e-62	26.1738	86.1842	17.0667	67.3545	26.2326	4.47702e-18	36.5525	41.0549	0.731519	55.6705	6.70901	73.7467	53.2411	117.066	0	1.55273	71.3146
0.289379	69.8659	17.9522	107.786	48.9419	0.00787194	2.91302e-06	0	0.000690271	53.5623	46.5038	2.29686	1.9701	5.48585	8.18386	51.3975	12.5718	1.08011	69.0052	43.0779	54.484	1.32282e-50	36.5943	80.4517	1.13394e-115	75.2583	53.1207	38.8206	1.52206	0.606722	63.1801	71.4123	3.75667e-58	36.869	77.6007	30.4504	86.1525	12.6173	1.65898e-20	39.3686	25.7136	3.29424	67.3368	17.4135	69.63	44.1212	112.654	0	5.65425	59.0713
0.29519	59.96	35.568	113.379	46.7992	0.0719164	8.78951e-08	0	3.83477e-05	50.3874	41.9412	7.62406	0.404203	1.53812	21.2588	50.8533	26.5409	2.64655	63.2337	42.3944	50.3619	8.5966e-47	27.197	82.6982	6.73794e-110	69.1049	54.6918	37.6048	6.20967	1.32079	79.9294	61.2288	4.59981e-54	39.4909	69.7652	39.4167	96.2349	4.46029	4.3854e-23	30.2482	23.8308	10.7939	76.0687	33.355	69.0083	46.5988	106.212	0	15.0581	40.2261
0.301002	42.2472	54.5158	111.677	41.8216	0.493601	1.89211e-09	0	1.51979e-06	59.1342	31.1991	18.9223	0.101228	0.828658	41.9857	54.8152	42.92	9.26117	60.6965	41.0407	48.8763	3.98537e-43	24.1471	79.7402	2.85616e-104	46.8218	57.3943	26.0038	18.5541	5.35183	85.3892	50.8399	4.01784e-50	30.4536	63.5725	36.4464	98.0955	1.6562	8.2698e-26	16.5793	32.4751	26.1336	69.8777	48.7475	71.6312	56.1648	102.415	0	28.6292	29.0256
0.306814	25.6945	65.7655	104.233	40.3625	2.44847	2.90581e-11	0	4.46329e-08	72.1327	22.5934	34.5096	0.319115	2.59687	65.9758	61.7537	56.0561	24.4431	65.4974	43.3357	56.0879	1.31804e-39	34.57	71.764	8.63686e-99	23.3836	58.8606	12.8285	41.0939	16.4696	79.335	46.7997	2.50359e-46	16.7745	61.4514	24.0431	95.0908	2.82214	1.11249e-28	6.4826	39.8277	47.9939	49.1898	57.6482	72.0732	67.1457	106.964	0	38.8622	31.1266
0.312625	19.5963	63.66	92.8921	46.2008	8.8319	3.18369e-13	0	7.91028e-08	82.1286	26.2189	48.0517	1.61574	8.4444	86.742	70.3896	65.6101	47.5876	74.8536	44.0057	72.1645	3.1096e-36	54.3339	63.2891	1.86314e-93	8.86055	59.1971	4.51528	68.737	37.2371	63.499	44.899	1.11289e-42	6.59252	63.5266	11.3151	91.4287	8.70165	1.06762e-31	1.80822	36.3	69.7456	25.9464	58.4507	67.665	77.7767	119.976	0	37.8636	39.0146
0.318437	25.9276	49.2499	81.6944	54.9352	23.372	4.5341e-15	0	2.62122e-06	86.1093	43.7387	54.851	5.94425	19.8569	98.6699	78.8959	73.7939	68.7316	80.9319	39.3983	87.024	5.23357e-33	72.7286	57.3915	2.86717e-88	4.04358	59.0027	1.1404	89.307	62.4685	41.9186	36.8785	3.52903e-39	1.84834	65.4659	3.80313	89.4729	20.6711	7.30895e-35	0.359806	23.7497	85.3928	10.1441	51.1601	61.2904	82.9185	135.327	0	27.5271	41.0467
0.324248	37.1953	29.7073	77.9482	62.7694	45.9288	2.65243e-13	0	6.26689e-05	83.5775	66.2339	55.3874	15.6048	33.3334	98.7624	79.6127	76.8985	73.971	79.5596	35.7039	91.9327	6.28361e-30	82.2906	52.8988	3.14759e-83	7.2174	60.4439	0.268714	93.4366	79.4385	21.6913	22.9858	7.98321e-36	0.369685	62.2542	0.955442	89.1535	36.3019	3.56952e-38	0.0510745	11.0964	95.1654	3.02708	36.7303	55.5967	74.6414	144.801	0	18.8199	35.5592
0.33006	43.0847	13.6552	84.5015	70.8612	68.2307	2.45287e-11	0	0.00106952	77.2299	81.346	49.9192	29.2237	40.0065	90.2429	65.7916	68.111	59.3782	71.461	38.4157	87.6713	5.38192e-27	83.8666	51.5398	2.46502e-78	19.0879	66.4232	0.470469	81.1658	80.362	8.45888	10.4098	1.2883e-32	0.052777	52.2588	0.483224	89.3678	49.6381	1.2436e-41	0.00517198	3.71328	102.717	1.37869	20.4636	47.6286	55.0907	142.33	0	21.0928	31.9327
0.335872	42.3357	5.30225	94.4046	78.2665	79.0854	1.61824e-09	0	0.0130369	71.617	84.6006	37.4836	39.0419	34.7949	80.8605	42.1503	48.0664	35.4518	57.3984	41.7456	79.726	3.28838e-24	82.4021	58.8881	1.37714e-73	39.932	76.3209	2.14769	58.7945	70.8684	2.42516	3.38629	1.48311e-29	0.0059275	40.4491	1.69658	88.3289	58.9253	3.09079e-45	0.000373617	1.00777	108.086	3.45831	9.24637	34.3774	38.3709	126.126	0	34.8463	36.3256
0.341683	44.607	4.3819	100.555	80.5151	76.0823	7.61608e-08	0	0.113631	68.321	81.8224	21.7304	37.2087	23.9494	74.3226	20.9044	26.0197	15.6588	38.709	36.6272	71.1736	1.43333e-21	80.4267	72.4402	5.48851e-69	64.3572	85.6942	7.386	34.7843	59.696	0.504034	0.840426	1.218e-26	0.00775365	37.4392	6.1348	83.1522	68.3962	5.47994e-49	1.92537e-05	0.926059	105.723	10.5351	6.36363	20.2859	35.6896	101.187	0	52.3875	43.1623
0.347495	57.0267	10.3354	104.659	76.2386	66.7491	2.55703e-06	0	0.709765	65.064	79.0649	9.29631	25.2973	18.9856	67.4152	10.3096	10.5463	5.13099	20.4885	23.6875	61.5673	4.45682e-19	77.2439	79.5135	1.56044e-64	82.8326	87.543	18.1395	17.4231	47.2287	0.0753647	0.522665	7.13572e-24	0.0692609	49.6576	16.0627	72.0635	78.099	6.93106e-53	7.07812e-07	3.37088	90.7257	23.9362	12.0819	13.4948	44.7483	78.3837	0	63.8888	45.3386
0.353307	74.6822	22.4844	110.001	67.5008	56.4279	6.12431e-05	0	3.19023	58.1102	74.7671	2.87526	12.2693	24.9571	55.2528	11.6872	3.14724	1.58754	8.14496	11.1166	51.737	9.88603e-17	72.2663	73.366	3.16489e-60	89.4042	75.6266	31.7809	11.6294	31.4804	0.00807447	1.99314	2.98226e-21	0.464448	71.0787	30.4105	58.6755	80.9263	6.25374e-57	1.85626e-08	10.3239	67.2553	40.6558	24.614	17.8957	56.8925	65.1633	0	63.7578	46.6157
0.359118	87.147	35.7315	113.332	54.5493	43.253	0.0010464	0	10.3973	44.849	63.7513	0.637658	4.24508	35.7689	37.5095	22.3014	0.683585	2.12619	2.52366	4.37297	47.2176	1.56436e-14	65.8348	62.182	4.57916e-56	85.2849	52.1572	39.7215	17.5322	16.2937	0.000618562	7.20516	8.89142e-19	2.22243	88.2103	42.7578	50.137	74.3226	4.02529e-61	3.47278e-10	22.6705	48.2315	54.4162	37.7589	29.8352	70.0707	60.521	0	53.0246	55.2273
0.36493	87.8034	41.7391	109.932	37.2844	26.9499	0.0127542	0	24.8966	27.6197	45.6908	0.101315	1.04777	39.8707	19.7641	35.0412	0.108995	6.81401	1.47374	4.02497	51.8065	1.76592e-12	56.4995	56.3135	4.72641e-52	75.8228	28.5778	35.4178	30.0859	7.22684	3.40109e-05	19.207	1.89109e-16	7.58645	91.5363	47.8819	47.2922	65.1055	1.8483e-65	4.63483e-12	35.5188	43.2571	62.5109	43.8089	39.3873	87.2051	62.3215	0	39.6494	68.5337
0.370741	75.3646	39.0201	100.765	19.9534	12.7513	0.110898	0	44.7123	12.8441	27.9274	0.0149665	0.184492	32.1154	7.761	39.8037	0.0326814	17.1201	4.11169	10.0248	60.5908	1.42208e-10	42.0307	55.877	3.48011e-48	66.2969	15.9908	22.5466	39.2794	6.61922	6.52102e-06	38.2678	2.86928e-14	18.4742	79.8563	48.3941	42.3113	59.0233	6.05466e-70	4.41272e-14	39.6986	48.97	67.0243	42.8791	38.4482	104.559	69.7236	0	34.9467	73.4912
0.376553	53.3621	36.7267	91.1119	7.96362	4.91774	0.687885	0	61.8543	4.42479	19.8448	0.0377201	0.0232888	18.4875	2.22124	32.2914	0.168131	30.7922	11.8762	22.0502	64.8026	8.16958e-09	24.8424	56.7895	1.82798e-44	57.6624	18.6276	10.3867	36.8311	15.6	0.00011586	58.9133	3.10563e-12	32.093	57.8257	48.0529	30.3382	55.4533	1.47721e-69	2.99707e-16	31.6526	55.3721	68.8217	42.4052	30.5379	112.566	76.0607	0	43.8585	62.0867
0.382365	29.8799	42.9204	85.6171	2.31356	3.72135	3.04385	0	67.5317	1.45796	24.5498	0.274362	0.00391707	7.59403	0.458168	18.6943	0.969108	39.5134	25.0583	35.057	59.7805	3.34816e-07	11.0241	58.5908	6.84966e-41	46.0962	34.5778	4.2881	24.7007	34.5698	0.00184065	73.5577	2.39797e-10	39.7716	33.6698	43.6659	16.1151	54.0094	4.38191e-65	1.45353e-18	18.0037	57.1319	65.3292	44.2714	28.2659	107.02	71.1405	0	59.2609	40.0444
0.388176	12.7541	54.4775	85.2624	0.491791	8.85628	9.60835	0	58.6908	2.11236	35.2459	1.46558	0.0210001	2.22611	0.0677407	7.76321	4.02366	36.1736	38.6561	39.7892	47.6809	9.78944e-06	3.56925	61.3365	1.83098e-37	30.2581	57.0837	4.95674	12.1513	58.1501	0.0208673	79.0057	1.32085e-08	35.1631	15.8272	31.955	6.17863	55.6589	9.27269e-61	4.42808e-19	7.30515	52.9794	53.9249	42.2099	39.8448	91.1053	53.5592	0	68.372	19.5726
0.393988	4.07217	62.8987	86.3645	0.150419	20.2348	21.6368	0	40.1354	6.93928	39.9707	5.63907	0.16877	0.475036	0.00716076	2.60608	12.0326	23.6458	46.0423	32.2174	37.2845	0.000204216	0.832316	63.9185	3.49151e-34	15.1208	76.9142	13.2051	5.9143	74.26	0.168764	77.0426	5.19019e-07	22.206	8.81768	17.4513	1.72169	58.2558	1.3998e-56	9.72148e-17	2.11453	41.714	36.2505	34.8903	60.3953	69.0637	34.2796	0	63.4039	8.17117
0.3998	1.17712	64.0449	84.2354	0.529189	33.6247	34.7602	0	21.4376	18.0549	32.8301	15.7735	0.973663	0.15817	0.000540595	2.19314	26.2517	11.1975	48.7728	18.6094	37.7306	0.00304001	0.139017	66.1729	4.74965e-31	5.72532	87.1364	30.1184	7.72388	74.5348	0.973663	70.5479	1.45489e-05	10.2183	13.8662	6.90421	0.544871	58.64	1.50744e-52	1.53999e-14	0.436634	25.8336	18.7864	30.6291	76.7523	45.0702	27.2582	0	46.3027	6.99705
0.405611	1.46655	59.7666	79.5473	2.50994	39.9303	39.86	0	10.5425	34.8813	19.2772	32.6336	4.00733	0.579098	3.08437e-05	6.43439	42.9654	4.7454	55.3709	7.6682	48.7607	0.0323058	0.016592	67.5064	4.60921e-28	2.62997	84.7428	51.9334	17.2194	64.1811	4.00733	62.505	0.000290934	4.51179	30.9674	1.98958	1.22547	54.6476	1.15807e-48	1.74028e-12	0.0643187	11.937	7.23571	34.7775	81.3348	26.0653	39.1331	0	26.0159	16.2994
0.411423	5.07469	55.6093	77.2316	8.76284	34.0414	32.7876	0	10.3336	51.6269	8.07722	51.3465	11.7657	2.62653	4.40126e-05	17.1699	55.5859	5.24035	67.2185	2.25409	60.8217	0.245284	0.00141369	66.0239	3.19087e-25	4.92992	69.7503	68.2462	30.7458	54.9093	11.7657	56.2932	0.00415034	5.78749	55.3955	0.648062	4.66132	44.0718	6.34666e-45	1.40293e-10	0.00675888	4.00878	2.02888	40.5186	79.7293	19.1281	65.3401	0	10.9711	36.9438
0.417234	13.9302	56.0222	78.7743	22.4579	21.8411	20.2696	0	19.6937	61.3651	2.41458	63.65	24.6434	8.60433	0.000762608	34.2918	61.2494	12.6835	74.2193	0.472678	64.6176	1.333	8.61182e-05	60.6944	1.57583e-22	13.1587	46.7251	69.0758	39.4984	49.5344	24.6434	51.4541	0.0422385	14.0314	75.0117	1.41008	13.1256	28.3218	2.48127e-41	8.06813e-09	0.000506674	0.967524	0.410916	37.566	80.7353	25.3012	92.0598	0	3.40397	66.0088
0.423046	27.4561	59.4075	80.6159	42.9251	14.3626	13.1737	0	33.2061	60.8325	0.517137	63.8971	36.8213	20.1122	0.00967159	52.3174	61.6335	25.6554	68.1532	0.0707094	56.8331	5.20567	8.94107e-06	53.9815	5.5517e-20	26.4158	24.4211	53.8789	36.2198	42.4286	36.8214	42.7172	0.306699	27.3291	79.474	5.18817	26.4407	13.6785	6.9202e-38	3.30998e-07	2.70957e-05	0.167064	0.0732165	25.4548	82.0126	37.2885	103.788	0	0.766804	95.1504
0.428858	39.0988	60.9446	79.4895	62.3705	18.3329	18.2174	0	41.9403	50.1766	0.103453	51.9777	39.2477	33.5366	0.0875042	63.3554	59.3375	37.403	54.3273	0.00754581	40.1971	14.73	0.000116208	50.5484	1.39528e-17	38.1603	9.63376	32.0568	23.6945	34.075	39.2493	28.5395	1.58938	38.2612	72.4739	14.1622	38.3205	4.81895	1.37683e-34	9.68716e-06	1.03391e-06	0.0206018	0.125598	12.3655	73.5324	45.1345	94.5899	0	0.124424	115.773
0.434669	41.7926	57.1371	74.9159	70.0459	33.1354	35.7333	0	41.8641	33.0768	0.206148	33.3554	29.8433	39.8929	0.564778	62.7423	56.448	38.9238	45.8593	0.00057445	22.0656	30.7041	0.00184445	50.6695	2.50156e-15	40.4992	2.80535	14.318	11.0579	34.0905	29.8625	15.0094	5.88416	38.2304	66.8852	27.6077	41.1227	1.23341	1.95416e-31	0.000202248	4.04378e-08	0.00181314	0.732779	4.28954	53.697	46.8006	74.9159	0	0.0145285	123.596
0.440481	38.0474	46.0782	68.0194	61.1935	52.3886	58.4325	0	39.3523	16.633	1.10951	16.2993	16.1881	33.8528	2.60042	51.0087	52.2459	28.8974	48.5004	3.11972e-05	9.66885	48.5645	0.0209047	50.6377	3.19948e-13	34.797	0.59948	4.7248	3.68289	47.8298	16.352	9.1353	15.613	27.2563	68.0577	38.3938	36.4285	0.32663	1.9786e-28	0.00301223	4.87122e-07	0.000113854	3.20725	1.06298	33.7768	49.1725	64.1739	0	0.00210106	118.579
0.446293	37.2124	29.7353	61.4786	41.2796	68.8964	73.1122	0	41.0324	6.17517	4.43787	5.89598	6.26417	20.4971	8.54134	34.3835	44.3273	15.3045	56.4469	1.20921e-06	5.98339	60.8125	0.169021	51.6441	2.91921e-11	31.4632	0.142894	1.13751	0.892263	66.5514	7.27326	14.4429	30.0033	13.9109	69.4595	38.0915	34.2319	0.685802	1.42913e-25	0.0320045	1.37245e-05	5.10047e-06	10.0615	0.202807	25.9756	56.1231	72.8316	0	0.0112158	104.082
0.452104	41.186	14.513	58.0216	21.1378	79.2564	71.0574	0	42.6735	1.66236	12.6703	1.55123	1.72921	8.89309	20.0136	23.2632	35.946	5.78225	62.9174	6.2914e-08	11.8205	62.6703	0.974887	58.3434	1.90006e-09	35.9118	0.396197	0.198795	0.296671	74.0741	6.22502	31.4329	43.1468	5.40238	62.8069	26.9775	38.7617	2.93762	7.3638e-23	0.242577	0.00027616	1.63005e-07	22.779	0.153454	31.3673	62.8707	94.131	0	0.0989442	85.8311
0.457916	41.9092	5.18922	56.8177	8.06143	81.7227	57.8807	0	36.2895	0.321797	25.8058	0.293994	0.340525	3.03967	33.4536	25.5945	34.484	1.55845	67.0278	1.08053e-06	28.0848	53.5189	4.01129	68.7652	8.82242e-08	40.8995	2.07267	0.0344223	0.89424	62.617	14.8929	54.9044	50.779	3.17341	46.7132	13.7772	42.8084	9.35526	2.70676e-20	1.31161	0.00396408	3.7163e-09	37.9722	0.786126	39.2815	62.8719	113.91	0	0.627704	69.9816
0.463727	35.4922	1.33882	55.5782	2.25415	73.4789	47.9936	0	22.9473	0.0471216	37.4943	0.0399384	0.0478374	2.21539	39.8912	40.6671	39.4893	0.299643	69.9891	2.81937e-05	51.5362	36.7107	11.7742	75.463	2.9223e-06	36.9018	8.04638	0.0900132	3.68965	39.727	34.4079	72.0323	57.4709	6.89879	27.4967	5.88332	40.2082	21.3002	7.09767e-18	5.05917	0.0405922	6.04423e-11	48.9582	3.37726	38.0479	53.3582	123.503	0	2.85204	60.5374
0.469539	29.5836	0.247591	53.8702	0.458733	55.3432	48.5043	0	10.7056	0.0324074	38.8626	0.00387943	0.00479406	6.04146	33.9335	59.6434	41.1706	0.0410992	72.0292	0.000525271	70.6257	19.3549	24.6545	75.2776	6.90525e-05	25.2454	22.688	0.574385	11.0728	18.9807	59.4042	70.8501	68.5276	16.9221	13.8741	5.41451	36.134	34.7973	1.3277e-15	13.921	0.296529	7.01276e-13	53.7035	10.3775	26.648	36.5927	122.734	0	9.32942	56.3253
0.475351	32.1115	0.0327283	49.9782	0.0863121	36.2738	54.0288	0	4.86318	0.217105	28.7354	0.000269122	0.000342734	15.6294	20.592	72.7274	34.179	0.00402142	72.5984	0.00698572	72.4227	7.57809	36.8281	71.6098	0.00116399	16.1252	46.5773	2.70534	23.7149	7.93278	75.3954	52.2066	77.387	30.5673	11.3917	13.0313	38.1244	41.572	1.77173e-13	27.3261	1.54538	5.80436e-15	55.9926	22.7487	13.3436	19.4029	116.038	0	22.2368	53.8165
0.481162	39.1107	0.00308877	42.4612	0.169815	28.3087	57.2854	0	6.31729	1.19886	15.1587	1.33255e-05	1.74794e-05	29.3159	8.91423	76.3168	25.6155	0.000280701	70.1147	0.0663645	55.5858	2.15906	39.2451	68.5918	0.0139971	17.6433	69.78	9.24693	36.2332	7.06385	70.3606	28.683	71.9386	39.4554	21.9705	29.1612	43.5258	39.1037	1.68661e-11	38.2651	5.74692	3.42718e-17	57.8996	35.5743	4.77315	8.24375	108.928	0	39.6561	53.7655
0.486974	39.4875	0.000208023	37.1111	0.976357	36.5726	55.6323	0	15.0109	4.74404	5.72197	4.70809e-07	6.35937e-07	39.6119	2.75288	72.744	25.5374	1.39773e-05	62.9593	0.450999	31.8266	0.442952	29.8411	67.8986	0.120073	30.0675	76.4001	23.206	39.4938	14.9103	48.2648	11.6613	51.3613	36.3338	43.8864	50.1554	44.9817	35.46	1.14538e-09	38.2248	15.262	1.44357e-19	58.3058	39.6856	1.26868	5.20201	106.014	0	55.7663	58.7428
0.492786	29.4087	9.99569e-06	42.3408	4.23794	54.5471	47.4238	0	28.8163	13.502	1.68429	1.18681e-08	1.65051e-08	39.9087	0.606467	64.5703	33.9034	4.96935e-07	53.1059	2.19885	13.6577	0.0651097	16.2549	70.2182	0.734799	47.2826	61.1523	43.5116	30.7282	28.1586	24.3504	3.47884	27.4305	23.8691	69.1217	67.6798	43.6801	37.9384	5.54882e-08	27.2398	29.0386	4.33764e-22	55.8822	31.5826	0.609888	10.0646	107.797	0	67.1074	67.4004
0.498597	15.7458	3.42697e-07	57.0115	13.4639	68.5346	32.8369	0	40.8723	27.9975	1.19814	2.13431e-10	3.05594e-10	34.6721	0.0953114	52.9851	40.1638	3.52247e-08	47.5748	7.73632	5.24609	0.00684089	6.76492	73.8863	3.20781	63.6013	35.7542	62.2684	17.21	38.6191	9.43203	0.755715	10.8236	11.1865	86.3572	75.4399	46.7374	42.1139	1.91765e-06	13.8478	40.1008	9.29796e-25	48.1529	17.93	2.08287	21.7247	109.344	0	74.6979	76.8691
0.504409	6.16174	1.10721e-08	70.2571	31.7589	67.7724	17.29	0	45.132	43.6543	3.87428	2.7382e-12	4.45272e-12	36.4073	0.0106856	42.7565	35.5191	8.48521e-07	51.319	19.8659	5.21951	0.000513202	4.10939	73.2614	9.99002	79.7884	15.2418	69.3015	7.77576	37.8314	4.77645	0.11882	3.12859	3.74598	90.8174	75.1599	55.1251	39.7277	4.72776e-05	5.02198	42.1858	1.4218e-27	34.0861	7.26174	7.89837	34.7944	106.06	0	78.7167	84.5681
0.51022	2.53965	1.21699e-07	73.6572	56.8779	52.0521	6.67511	0	44.4495	54.7665	11.7465	2.50608e-14	3.7318e-11	51.5595	0.000854617	41.8358	22.5842	2.26712e-05	60.0255	38.0028	12.4764	2.74764e-05	8.3356	64.16	22.1943	98.3675	4.72566	60.407	6.25609	26.4398	8.50806	0.0138084	0.657922	0.952431	87.1501	73.7222	64.4299	33.2836	0.000831493	1.29923	39.0036	1.55098e-30	18.428	2.10088	22.2743	39.9438	99.6409	0	77.45	86.6996
0.516032	4.09153	3.9179e-06	69.9048	79.8018	30.6045	1.85882	0	45.1895	61.5028	26.3647	1.63624e-16	2.38069e-09	74.1384	4.876e-05	51.6583	10.2573	0.000432234	64.7522	55.9708	25.3811	1.04961e-06	19.1921	50.8653	35.1749	115.24	1.06719	40.873	13.7026	13.1828	19.5745	0.00605326	0.100102	0.566779	81.1358	74.474	72.6938	34.4242	0.0104323	0.239781	39.1663	1.20696e-33	7.31525	0.463673	46.7273	33.2471	95.6838	0	72.0666	81.5646
0.521844	11.3033	9.02048e-05	68.4522	91.0116	13.521	0.370867	0	46.1623	67.5024	44.5354	7.62107e-19	1.08455e-07	92.0351	2.0014e-06	63.8595	3.3241	0.0058787	60.246	66.3584	37.2477	2.86056e-08	32.7051	44.1123	39.7688	121.471	0.222233	21.0515	30.1425	4.69864	34.6974	0.0495233	0.0109728	2.04812	73.4575	73.2874	78.5881	48.6484	0.0933719	0.0315689	42.2996	6.70033e-37	2.09546	0.301502	74.3851	22.0677	97.3925	0	66.4422	71.3463
0.527655	23.9723	0.00148477	73.158	86.8667	4.41116	0.0528744	0	43.0991	72.8028	58.88	2.53223e-21	3.52461e-06	95.0201	7.04805e-07	69.4218	0.768504	0.0570375	47.8617	66.7656	39.0199	5.5617e-10	39.8458	49.8358	32.0751	110.906	0.383139	8.08116	51.1463	1.28294	47.7621	0.353069	0.000863872	7.08262	63.0243	63.9867	78.3754	66.962	0.596171	0.00296498	39.6611	2.65348e-40	0.43011	1.29768	92.5547	17.6244	102.432	0	62.2457	57.3076
0.533467	36.3981	0.0174956	77.6537	69.6035	1.04883	0.00538112	0	39.4114	74.8298	63.5212	6.00217e-24	8.17128e-05	79.6529	1.77595e-05	66.8148	0.126749	0.394782	35.5952	61.1236	29.1614	7.71417e-12	34.6356	62.8233	18.4549	84.8068	1.92769	2.27365	66.8065	0.826895	57.7903	1.80978	4.87408e-05	17.623	53.4805	46.0314	72.063	74.1998	2.71545	0.000198656	28.1898	7.49641e-44	0.0630864	4.99773	93.4344	24.1655	104.654	0	58.9006	39.5002
0.539279	39.4309	0.147904	75.4648	45.5844	0.180183	0.000390774	0	40.6723	72.763	57.0356	1.01492e-26	0.00135141	52.5431	0.00034761	60.9007	0.0149641	1.94927	32.397	55.5443	15.5483	7.63293e-14	21.4775	73.9591	7.57483	52.3358	7.47649	0.463593	68.2644	2.92116	71.8531	6.70093	1.96783e-06	31.2878	52.2566	26.0735	66.7973	65.0242	8.82333	9.49509e-06	14.5222	4.49759e-47	0.0066053	13.799	79.7406	35.396	99.4008	0	55.5005	21.5738
0.54509	30.4731	0.900085	70.0461	23.4454	0.0225285	2.0246e-05	0	43.1404	66.8565	42.7159	1.22425e-29	0.0159441	26.4928	0.00485401	55.4213	0.00215117	6.86598	37.7228	50.983	5.92886	5.38781e-16	9.50087	78.7382	2.21801	25.1588	21.5298	0.0680704	55.5969	9.96138	92.1312	18.1136	5.67927e-08	39.6268	61.3621	12.1828	68.1276	49.996	20.4525	3.23753e-07	5.35836	1.44315e-43	0.000493487	27.1821	61.881	39.8878	87.4655	0	48.9088	8.84576
0.550902	16.8016	3.96348	69.5296	9.18813	0.00608636	7.48315e-07	0	39.3272	56.3772	29.4293	1.05348e-32	0.134194	10.0905	0.0483534	47.7348	0.0112502	17.2525	40.826	42.4014	1.73855	2.71301e-18	2.99819	76.2861	0.464474	9.15773	46.9479	0.00782648	39.3658	25.1885	106.61	36.3834	1.17086e-09	35.8031	74.6279	8.25956	71.7995	44.1344	33.8248	7.87489e-09	1.41559	4.97437e-40	2.6391e-05	38.1979	53.0651	32.4129	72.8656	0	36.6941	2.64771
0.556713	6.6254	12.7228	73.9268	3.02821	0.0421781	1.97312e-08	0	31.5734	42.8889	27.4811	6.47852e-36	0.805712	3.48592	0.343613	34.6141	0.0990434	30.9273	33.7634	28.1852	1.11776	9.74557e-21	0.674951	66.3082	0.0833184	2.47334	79.6608	0.00929886	33.7571	47.4323	101.021	55.6911	1.72355e-11	23.0765	86.3041	14.3846	68.8599	51.1858	39.9496	1.36645e-10	0.305757	1.22315e-36	3.89909e-06	38.2965	60.5867	18.8722	59.5789	0	23.6906	0.571116
0.562525	2.00334	30.0667	74.1799	2.52204	0.30689	3.71144e-10	0	30.0318	33.6583	39.8301	2.48572e-35	3.451	3.71548	1.74193	20.0957	0.626155	39.5669	20.2989	13.9672	3.51216	2.49736e-23	0.108393	51.7038	0.129519	0.489179	108.479	0.0823992	45.1195	67.6433	75.3856	66.7729	1.81101e-13	10.6105	96.0312	27.7683	56.6413	61.9971	33.9604	1.69164e-12	0.330812	2.14556e-33	6.85824e-05	27.4307	77.2378	8.22967	51.5161	0	18.8111	0.0882709
0.568337	1.25247	52.9162	64.7418	7.00923	1.60481	4.98024e-12	0	38.7422	34.828	58.3631	3.81169e-32	10.5445	9.95257	6.29969	12.1276	2.82404	36.2462	9.27781	5.0219	10.7041	4.56532e-26	0.012418	40.6685	0.746036	0.0739351	121.784	0.557755	64.9454	75.032	43.6171	63.7842	1.35801e-15	3.48033	103.788	41.6373	42.6475	65.6294	22.082	4.35143e-14	1.5431	2.68483e-30	0.00115656	14.3056	87.6556	4.49802	48.9109	0	25.2547	0.00976041
0.574148	3.75869	70.1184	52.4232	17.3659	6.04485	4.76733e-14	0	51.6727	42.4246	69.6551	4.17014e-29	22.9841	22.0316	16.2545	15.4119	9.08617	24.4674	5.4754	1.35573	23.9356	5.9536e-29	0.00101488	39.2303	3.24482	0.0466642	114.15	2.7311	75.754	68.6134	20.0734	48.3161	7.26636e-18	0.814368	105.685	49.3835	36.9625	57.5143	15.4425	3.09419e-12	5.72869	2.39669e-27	0.013919	6.79399	84.6514	8.44093	45.9032	0	36.0968	0.000959626
0.57996	11.1252	70.438	50.0512	31.035	16.58	3.25549e-16	0	62.8906	47.4276	65.1932	3.25463e-26	35.7392	35.07	29.9391	29.3013	20.8564	14.9997	9.68076	0.677383	39.9633	5.53866e-32	5.91693e-05	42.3872	10.0752	0.289792	88.682	9.72347	67.8442	58.3517	10.5909	28.3616	2.77417e-20	0.135937	97.7336	51.2908	39.9639	40.3674	19.7955	2.38978e-10	15.204	1.52624e-24	0.1195	7.5405	72.137	21.2851	39.5556	0	39.7753	0.00290058
0.585772	23.8568	53.6496	62.2231	39.6313	33.8581	1.5859e-18	0	72.4382	48.0037	47.3271	1.81205e-23	39.6441	39.9751	39.4934	47.7912	34.1691	15.8383	20.9716	2.20156	53.3448	3.67576e-35	2.46091e-06	40.2339	22.3172	1.51433	55.7591	25.338	49.5972	51.8611	14.7574	12.5479	4.13355e-22	0.0161873	80.2255	50.5615	41.2486	21.8582	31.4074	1.31677e-08	28.787	6.93348e-22	0.731891	16.4455	54.9445	42.5738	35.7945	0	31.6221	0.0305742
0.591583	36.85	30.7752	80.67	36.4206	53.6573	6.02717e-21	0	78.76	47.9035	26.2223	7.19708e-21	31.3711	33.3216	38.0119	61.8699	40.0694	27.5383	34.1777	7.75902	64.1892	1.74023e-38	7.3015e-08	32.455	35.2648	5.6556	27.5344	48.6755	37.5858	45.5294	30.179	4.09172	1.14017e-19	0.00137507	56.8416	45.7929	33.1058	8.84152	39.6126	5.17604e-07	38.8823	2.24697e-19	3.19772	30.4824	36.5613	66.586	38.7824	0	17.9625	0.233359
0.597395	42.1504	13.1524	93.8558	25.424	70.3043	1.70024e-19	0	74.7844	45.5336	10.8779	2.03921e-18	17.7092	23.3208	29.3968	65.0135	34.2875	44.2255	39.8831	20.2993	76.7797	5.87738e-42	1.54542e-09	28.7557	39.7521	15.0711	10.5322	69.3861	37.9284	33.6498	51.6335	0.969219	2.74539e-17	8.33288e-05	33.5391	36.5568	19.348	2.61697	36.1517	1.4516e-05	37.4649	5.19469e-17	9.96672	42.365	23.6196	85.49	41.7253	0	7.2804	1.27068
0.603206	39.3731	4.13963	96.8537	18.0212	81.2439	3.99684e-17	0	57.4167	36.0856	3.3372	4.12183e-16	7.13156	22.3993	25.1672	56.6832	24.0217	58.9005	33.2094	39.6542	89.3495	1.41605e-45	2.41217e-11	34.7573	31.9666	28.6787	3.93387	73.7105	41.3626	18.9595	71.0867	0.165829	4.71584e-15	3.60233e-06	17.5049	30.8671	8.10413	0.581491	23.5775	0.000290476	25.7522	8.56722e-15	22.1606	46.8292	22.4985	95.9501	35.8676	0	2.1051	4.93588
0.609018	37.2676	0.95007	92.2157	21.6996	85.2543	6.7031e-15	0	34.0513	21.6745	0.876596	5.94349e-14	2.04874	36.141	30.7536	43.2368	20.6975	69.6771	19.7268	59.4949	94.8256	2.50968e-49	6.75353e-11	44.8133	18.3379	39.1377	4.78601	58.4019	36.7195	8.35448	82.3598	0.0266536	5.77883e-13	1.11721e-07	13.511	37.7733	2.4251	0.267792	10.9718	0.00414847	12.6276	1.00795e-12	35.1501	47.4275	31.3759	99.1428	22.6512	0	0.434221	13.6776
0.61483	40.3962	0.157809	85.7511	34.1667	81.2014	8.01957e-13	0	15.3187	9.47721	0.950261	6.114e-12	0.419863	58.1992	38.9645	35.8143	27.9414	77.1929	8.35934	71.3482	91.3903	5.0343e-47	4.10212e-09	51.4359	7.50449	39.1678	12.239	34.4094	24.4995	5.20532	83.2422	0.0641699	5.05187e-11	3.44488e-08	21.1148	55.245	0.530122	1.04684	3.64237	0.0423066	4.41718	8.45963e-11	39.7733	50.0055	39.521	95.6718	10.3451	0	0.0638947	27.0379
0.620641	41.8377	0.0188925	82.0474	46.5944	71.8776	6.84454e-11	0	5.90363	2.97523	3.55429	4.48696e-10	0.0613825	73.3458	38.6424	41.7304	38.147	77.5788	2.527	72.3246	83.8188	2.38333e-43	1.78411e-07	55.7804	2.19083	31.8584	25.153	14.9885	14.3681	9.86291	73.2218	0.435348	3.15072e-09	1.16252e-06	33.6395	70.0411	0.189668	4.22245	0.8626	0.308422	1.10227	5.06504e-09	32.1072	53.7255	37.0756	85.5199	3.84113	0	0.00670714	38.1296
0.626453	34.4516	0.00201597	82.4967	52.8779	62.2265	4.1673e-09	0	5.25546	0.667647	10.7479	2.34934e-08	0.00640176	69.5464	27.8123	57.5637	40.9044	65.7201	0.545022	66.8448	76.4245	8.04912e-40	5.53546e-06	63.2007	0.456262	28.3669	37.1202	4.79278	14.8819	21.3844	53.9438	2.19044	1.40196e-07	3.01214e-05	40.5843	69.5527	0.696403	12.3059	0.145731	1.61101	0.196221	2.16338e-07	18.5131	55.3095	25.2185	72.4414	3.19791	0	0.000502327	38.3678
0.632265	22.1811	0.00555117	85.7554	53.7719	51.993	1.81001e-07	0	13.4543	0.106971	23.278	8.77702e-07	0.000476289	49.3009	14.3225	74.0145	35.6317	44.2373	0.085117	59.7698	70.2252	1.93923e-36	0.000122519	74.2155	0.0677855	33.7118	39.0929	1.11723	28.9723	34.5164	31.6703	8.00719	4.45121e-06	0.000556776	37.0548	52.952	3.04438	25.9048	0.0175636	6.05809	0.0249184	6.59171e-06	7.79808	53.9166	13.5249	61.4561	8.36518	0	2.92026e-05	27.6208
0.638076	15.2153	0.0534539	88.7152	50.0421	37.8019	5.60824e-06	0	31.745	0.0127085	36.0479	2.34011e-05	2.5279e-05	25.9898	5.26427	84.2307	32.0841	22.8085	0.0244402	50.1253	66.019	3.33294e-33	0.0019345	84.5478	0.00718417	40.1676	29.371	0.188724	52.1735	39.8586	14.2112	21.4655	0.000100862	0.00734182	30.2161	30.5399	9.60805	40.3326	0.00151004	16.5579	0.00225742	0.000143279	3.36285	47.5276	9.86552	51.4112	20.3339	0	5.8263e-05	14.7038
0.643888	19.2384	0.373854	89.4654	39.5943	21.5871	0.000123962	0	55.9985	0.00750812	40.3216	0.000445407	9.57119e-07	10.1242	1.38043	84.178	36.1147	8.92709	0.12984	35.5655	66.2052	4.08642e-30	0.0217897	87.5191	0.000543167	37.4089	15.749	0.0229937	71.4261	32.8412	4.73674	42.755	0.00163174	0.0690628	30.4327	13.1626	21.6362	49.48	9.26156e-05	33.49	0.000145889	0.00222168	4.99227	34.4928	16.2739	37.955	37.436	0	0.000985479	8.03204
0.649699	30.812	1.86584	89.7294	24.3966	9.14978	0.00195464	0	73.2505	0.0623453	34.4601	0.00605594	2.58517e-08	2.96953	0.258238	71.3899	40.9597	3.41066	0.780458	19.5332	70.3312	3.57417e-27	0.175086	76.815	2.92959e-05	25.3702	6.09035	0.00201368	72.8997	19.3036	1.15232	64.3831	0.0188614	0.463448	37.4308	4.18263	34.7572	54.347	4.05224e-06	51.6433	6.7259e-06	0.0245754	12.9231	19.0877	29.0938	23.1595	54.5136	0	0.0121027	11.2505
0.655511	39.4536	6.64832	91.159	11.1177	2.80938	0.0219869	0	71.2044	0.425048	28.5654	0.0588854	4.98115e-10	1.1533	0.0345492	48.9397	36.8966	4.51695	3.36516	7.91884	71.8722	2.2301e-24	1.00362	53.9876	1.12719e-06	12.6635	2.12066	0.000127112	55.3629	8.09425	0.202528	75.2617	0.155992	2.21858	40.8688	0.970867	39.8315	60.8891	1.26481e-07	63.1025	2.21206e-07	0.193928	26.0429	7.74008	39.3799	14.7359	68.5406	0	0.106035	25.2572
0.661323	36.5783	16.9468	91.1647	3.66383	0.618963	0.176432	0	51.4178	2.06914	34.1767	0.410342	6.84679e-12	2.65488	0.00472325	26.0071	24.3062	12.6506	10.3545	2.32134	63.7904	9.9264e-22	4.10396	30.222	3.09391e-08	6.21175	2.59818	2.39844e-05	31.1826	2.42169	0.0255701	71.989	0.925499	7.57648	34.8735	0.182849	32.5631	69.079	2.81624e-09	62.9599	5.26813e-09	1.09172	37.6274	2.26185	39.6016	17.5723	79.8095	0	0.662725	47.0004
0.667134	24.2359	31.1202	86.2409	0.865621	0.0974986	1.00997	0	27.4891	7.18554	51.5447	2.057	6.7137e-14	8.46387	0.0171004	10.4005	11.4844	29.1439	22.758	0.487998	46.0006	3.15193e-19	11.9717	17.0019	6.05805e-10	7.96947	7.77607	0.000357262	12.9541	0.523295	0.00231175	62.5619	3.958	18.4577	26.5707	0.185376	18.9907	72.3724	4.47336e-11	51.273	4.80431e-09	4.38498	38.8535	0.473293	33.1403	28.879	85.2656	0	2.95484	66.5853
0.672946	11.458	42.1477	75.8758	0.146155	0.010967	4.12434	0	10.8208	17.8011	68.5056	7.46699	4.69628e-16	19.8774	0.140876	3.06947	3.88894	50.8502	35.8935	0.0733547	25.8059	7.13965e-17	24.9128	18.1701	8.46205e-12	17.5355	18.7185	0.00497013	3.94324	0.141985	0.000149402	55.3928	12.3057	32.0777	27.6919	0.961197	7.90095	67.9059	5.0689e-13	33.0569	2.02924e-07	12.5725	29.033	0.070812	30.8298	38.8696	80.7034	0	9.39834	72.3597
0.678758	3.86441	45.1507	60.5638	0.0176218	0.000926039	12.0149	0	3.11654	31.4595	71.3649	19.8446	2.34349e-18	33.3375	0.838719	0.666406	1.0571	68.7793	41.4509	0.00828465	11.1333	1.15371e-14	36.9836	29.213	8.4321e-14	31.0488	32.3133	0.04935	0.873923	0.43958	6.89575e-06	49.8452	28.2158	39.7692	41.5435	3.96151	2.3465	61.2982	4.09743e-15	16.2356	6.23076e-06	25.7877	17.4831	0.00866309	36.2812	38.4733	71.7853	0	21.3248	62.2328
0.684569	0.929774	44.3112	41.8028	0.00165073	0.000862299	24.9696	0	0.65434	39.6619	57.5138	39.2588	8.34238e-21	39.8877	3.56242	0.166336	0.922706	75.2402	37.9842	0.00629963	4.8246	1.32994e-12	39.1663	39.9189	5.99394e-16	39.6033	39.8019	0.349562	0.140278	2.09331	2.34933e-07	43.6915	48.7819	35.1728	59.7239	11.6673	0.514978	59.7616	2.3628e-17	5.89772	0.000136624	38.1953	14.5415	0.0140604	40.8338	29.5762	70.5605	0	34.5174	47.7286
0.690381	0.159584	44.9934	25.6235	0.00221173	0.010219	37.024	0	0.117502	35.6708	37.7183	59.0645	2.57668e-23	34.0457	10.7942	0.445508	3.37944	71.2754	34.5015	0.0555506	6.3479	1.09366e-10	29.5892	42.3099	3.03954e-18	36.2514	34.9741	1.76635	0.0168724	7.24762	3.25403e-07	42.2758	65.5854	22.1914	69.4255	24.5152	0.227377	63.1478	9.71982e-20	1.55668	0.00214097	42.5025	24.9013	0.116346	35.5225	24.2223	78.5298	0	39.8572	43.8477
0.696192	0.0195437	43.6469	20.2722	0.0235874	0.0917182	39.2155	0	0.163783	22.8859	26.204	68.9884	1.9615e-21	20.7302	23.3321	2.10545	10.7168	63.633	38.4404	0.385937	15.687	6.41585e-09	15.9467	39.6945	1.2768e-20	24.7076	21.9235	6.3672	0.00974171	17.9064	9.43657e-06	50.872	71.4657	9.98802	63.5001	36.7615	0.903126	65.0846	2.85238e-22	0.295757	0.0240074	40.9631	46.6307	0.715673	22.4321	32.5713	84.5799	0	32.8317	54.2949
0.702004	0.00179918	34.508	29.1323	0.187258	0.58736	29.9864	0	0.898765	10.4747	28.4818	63.2112	5.99044e-19	9.00475	35.9778	7.27959	25.0736	55.0264	46.0386	1.91397	32.0088	2.68498e-07	6.13091	42.1782	5.44498e-19	15.9666	9.80557	16.3733	0.0778414	31.5602	0.000198877	63.9375	67.2242	3.20695	45.1896	39.4496	3.75075	59.896	5.97137e-25	0.0402581	0.193039	45.4387	72.0024	3.14136	10.1738	52.863	82.0776	0	19.2929	68.0524
0.707816	0.00161759	20.3557	47.0987	1.0607	2.68331	18.0647	0	3.75967	3.42005	37.2424	45.1596	1.30514e-16	2.7935	39.576	17.9692	44.0733	43.3623	50.2821	6.77258	50.0325	8.01578e-06	1.6815	52.4353	1.19321e-16	17.7202	3.15003	30.036	0.515665	39.6836	0.00299948	69.4618	59.999	0.734558	24.57	30.9454	11.209	46.1991	8.91779e-28	0.00391717	1.11693	62.4803	92.0139	9.83759	3.53906	71.2423	76.9868	0	8.08757	70.659
0.713627	0.0176586	8.69107	63.2267	4.28611	8.74491	13.5489	0	11.2297	0.7966	39.8005	24.688	2.02848e-14	0.652103	31.0561	31.7023	60.2427	31.3285	51.1593	17.1101	62.037	0.000170713	0.328993	62.7323	1.8655e-14	28.8175	0.896592	39.3066	2.45553	35.6171	0.03243	60.7904	54.0129	0.120212	10.0315	20.5351	23.9001	28.1867	9.50075e-31	0.000272162	4.67619	84.1517	102.133	21.9902	2.17528	72.7919	75.9885	0	2.41856	57.5486
0.719439	0.147603	2.74433	67.9152	12.3552	20.3309	19.9112	0	23.9282	0.132363	31.1582	10.1031	2.24907e-12	0.3695	17.3851	40.2931	66.748	28.5387	50.976	30.9499	63.4645	0.00259362	0.045919	64.5074	2.08076e-12	40.7238	1.20324	36.6949	8.45065	22.9738	0.25201	41.66	45.8441	0.0168216	3.29773	19.6428	36.3539	12.9954	7.22064e-34	1.34957e-05	14.2861	96.9774	101.957	35.1699	5.5114	55.5902	76.9521	0	0.516023	36.9403
0.725251	0.885702	1.17356	59.3524	25.4071	33.719	32.2015	0	36.3721	0.0156895	17.9924	3.03917	1.7789e-10	1.52539	6.94268	38.3983	63.0275	41.6108	48.6915	40.5762	55.1143	0.0281101	0.0045721	54.9048	1.65583e-10	45.7715	4.653	24.4378	21.2704	11.5392	1.41297	21.9226	32.684	0.031493	2.34453	32.6386	39.4476	4.40451	3.91481e-37	4.77499e-07	32.2292	95.4332	91.2238	40.7313	14.5801	31.5823	75.1786	0	0.0796844	21.9101
0.731062	3.83301	2.80242	45.1301	37.2716	39.8942	39.7837	0	39.4407	0.00132668	9.76838	0.663714	1.00373e-08	6.11234	1.97785	32.497	56.1512	66.1962	46.5765	40.5119	43.4781	0.217338	0.000324756	37.3606	9.40189e-09	45.5956	14.4847	11.6101	39.9609	8.11241	5.74798	9.32305	19.9616	0.231858	6.80727	53.8326	30.5357	1.12449	1.51413e-40	1.20534e-08	54.5027	84.4013	70.318	36.1526	28.1415	13.4314	71.8299	0	0.0225206	20.7765
0.736874	12.0641	8.82593	36.8073	39.0055	33.6715	35.356	0	30.5097	8.00283e-05	11.0981	0.104426	4.04018e-07	18.0018	0.401954	35.0468	56.5314	89.3114	51.7181	36.0771	37.7694	1.19874	1.64556e-05	19.5956	3.80966e-07	45.9593	33.5626	3.93485	57.7131	15.0334	17.1005	5.92368	16.019	1.26368	19.3623	70.0362	16.8621	0.531025	4.17766e-44	2.18297e-10	70.3042	71.7312	44.2944	30.1624	39.1213	5.17848	72.2257	0	0.120725	33.0933
0.742685	27.9899	20.4415	38.5403	29.1294	20.2737	22.5227	0	16.8364	3.4438e-06	21.3154	0.0117845	1.16012e-05	38.9796	0.0582743	49.7852	66.9831	98.0441	64.1597	36.5207	40.1491	4.71666	5.94826e-07	8.09459	1.1019e-05	45.4993	58.9818	0.951343	66.1214	31.8634	37.6291	11.1338	23.2219	4.91468	41.0305	69.733	6.64275	1.81454	8.22279e-48	1.04797e-10	70.9286	59.8817	21.7647	31.9869	40.4853	5.35725	79.2749	0	0.734794	50.9504
0.748497	48.8069	33.8101	42.4089	15.6028	8.70801	10.7867	0	6.62793	1.05718e-07	34.2521	0.000951514	0.00023764	62.4802	0.00602692	66.676	77.6914	87.1004	72.5893	40.9877	41.9319	13.2394	1.53385e-08	4.55536	0.000227604	39.7513	81.0694	0.164083	61.1071	53.178	62.3003	23.1771	34.9336	13.6355	64.3243	52.8882	1.87014	6.81121	1.15458e-51	6.01747e-09	59.8713	45.6896	8.06686	38.8661	36.0349	12.9254	92.07	0	3.20767	64.3431
0.754309	65.4968	39.8996	39.8148	6.49709	2.66823	6.14733	0	1.86181	2.31514e-09	39.8869	5.4895e-05	0.00347259	74.5421	0.000444662	71.5286	78.3918	61.6534	66.393	39.8459	35.4548	26.5133	2.82158e-10	8.64604	0.00335996	32.6841	90.5694	0.0201886	45.0949	68.2262	79.8719	35.8285	39.9041	26.9877	74.9132	30.3021	0.410281	18.9543	1.1565e-55	2.53225e-07	51.3029	28.6047	2.20907	39.8256	38.9864	26.5453	107.385	0	9.98969	67.9614
0.76012	69.411	33.6385	34.0041	4.34596	0.583246	9.95357	0	0.379492	3.61678e-11	33.1819	2.26122e-06	0.0361998	66.402	2.34036e-05	59.2345	72.1337	33.9601	47.0207	29.1854	25.1732	37.9073	3.7027e-12	20.4304	0.0354964	32.6477	85.0342	0.00177204	25.8044	67.887	83.3293	39.6226	32.7798	38.1046	64.9255	12.9554	0.322102	39.1094	8.26385e-60	7.60185e-06	56.3635	13.629	0.469265	30.2523	57.5379	40.7107	118.959	0	22.1938	63.9525
0.765932	60.6835	20.5667	34.5105	9.21399	0.0911449	21.15	0	0.11631	4.03074e-13	19.6946	6.6477e-08	0.2692	44.4691	8.78813e-07	37.3825	70.1286	14.4564	25.2858	15.4512	22.057	38.8823	3.46627e-14	37.5765	0.268974	38.7121	67.5523	0.00011218	11.0985	52.3623	75.7382	31.265	19.2285	38.3801	41.8062	4.08133	1.43445	60.674	4.21248e-64	0.000162798	72.7727	4.76054	0.292736	16.5214	85.9451	48.8975	119.544	0	35.1746	59.4504
0.771743	50.1705	10.6181	42.7573	20.6208	0.0130942	34.3052	0	0.434656	3.20453e-15	8.33981	1.39452e-09	1.42811	23.9956	2.89629e-08	17.9114	76.3732	5.97199	10.412	5.85309	30.9819	29.5921	2.31485e-16	53.6219	1.46741	40.4268	44.1776	3.65603e-05	3.5067	30.9179	62.6177	17.5994	8.04741	27.5773	19.9263	0.937405	5.44339	71.6826	1.53183e-68	0.00248711	90.0379	1.19952	1.26088	6.44636	110.309	51.0028	106.602	0	39.7688	59.8571
0.777555	50.9568	9.58947	51.7453	33.9265	0.0326405	39.9556	0	2.08593	1.81762e-17	2.52976	2.08716e-11	5.40462	15.8547	2.30856e-07	7.39985	84.5996	6.84838	4.56097	1.5828	46.4951	20.282	1.10281e-18	62.882	5.79932	31.7672	22.763	0.000581276	0.802759	13.7211	45.6149	7.06732	2.40265	14.1356	7.13096	0.155761	14.9259	65.081	3.97375e-73	0.0271056	100.659	0.216591	4.89374	1.79486	119.408	50.4002	85.1735	0	32.0756	63.3944
0.783367	64.7837	17.9731	58.3046	39.8918	0.243786	33.6057	0	7.22884	5.9889e-19	0.640223	2.22861e-13	14.591	21.2892	6.97881e-06	6.29114	86.9423	15.5953	6.49995	0.305387	58.9479	20.5995	3.74798e-21	64.9377	16.7649	18.0129	8.88795	0.00762257	0.132509	4.49765	27.1055	2.02455	0.511731	5.16885	2.75303	0.0186256	29.8787	46.3226	7.35372e-78	0.210736	102.293	0.0279565	13.657	0.356524	109.514	45.5815	66.356	0	18.4554	64.1132
0.789178	79.5001	31.1579	65.7079	33.4652	1.34019	22.0222	0	17.8746	1.15377e-16	0.701792	1.69765e-15	28.1011	33.168	0.000150794	13.5	79.0621	29.0545	15.5535	0.0420346	62.2933	30.2229	9.08677e-24	63.474	35.9747	7.3036	2.56238	0.0713272	0.0208327	1.07465	12.5584	0.413751	0.0777519	1.34831	4.48188	0.00159741	45.0738	29.3333	9.70804e-83	1.16879	93.4781	0.00271139	27.4495	0.0505207	84.4292	34.2402	61.2789	0	7.5751	57.572
0.79499	83.2116	39.5887	74.104	20.0273	5.32203	16.4943	0	31.5298	1.80758e-14	2.81066	9.22541e-18	38.6083	39.907	0.00232437	26.5203	60.8842	38.976	29.0727	0.00412748	55.2	39.1556	1.57159e-26	63.7926	58.5522	2.11357	0.548966	0.476131	0.0531089	0.185529	5.67791	0.0606821	0.00842747	0.250905	12.9517	9.80513e-05	54.4607	24.8926	9.14267e-88	4.62437	73.6758	0.00229674	40.5559	0.00510703	54.9956	21.7529	71.8593	0	2.21805	43.6188
0.800802	76.0964	35.9694	78.4563	8.55006	15.4108	22.6049	0	39.6756	2.0202e-12	9.08588	3.5764e-20	37.8421	34.5771	0.025559	37.982	37.7928	37.3213	38.985	0.000289123	39.7911	37.4917	1.93904e-29	68.3117	74.6602	0.436374	0.19033	2.26733	0.364156	0.0230183	6.89036	0.0113615	0.00065163	0.0333651	29.6725	4.30227e-06	57.0368	32.1001	8.40045e-90	13.0522	47.4986	0.0236752	46.6704	0.000368285	34.855	17.5076	89.4818	0	0.46331	28.5418
0.806613	64.0863	23.3186	76.3884	2.60397	33.0391	37.0633	0	35.6158	1.61067e-10	21.223	9.8907e-23	26.4799	21.3951	0.200493	39.4109	18.1059	25.4946	37.3054	1.44973e-05	22.2425	25.7392	1.70668e-32	72.171	78.466	0.0642726	0.688865	7.7023	1.8256	0.00204583	15.7591	0.0508309	3.59436e-05	0.00415124	51.559	1.53608e-07	54.234	39.6795	1.01931e-84	26.2805	23.9214	0.187824	47.215	1.8946e-05	30.9883	25.7827	105.377	0	0.0690381	22.7155
0.812425	48.9358	10.7844	70.5327	0.566147	53.5649	52.1829	0	22.8076	9.1609e-09	36.3366	1.95131e-25	13.3786	9.4452	1.12194	31.5445	6.48907	12.424	25.4666	2.25341e-06	9.2974	12.6148	1.0716e-35	67.4094	72.9681	0.00675324	3.01709	18.6657	6.53028	0.000130018	29.5773	0.355627	1.41436e-06	0.0124404	70.0265	7.19266e-07	47.3185	37.0874	8.8297e-80	37.7486	9.10318	1.06334	47.2679	6.95294e-07	37.3484	42.3876	117.213	0	0.00733877	32.6558
0.818236	31.6598	3.55803	63.5942	0.0933018	67.2042	64.3444	0	10.4192	3.71694e-07	47.6242	2.74627e-28	5.73368	2.97462	4.47879	25.1288	1.70551	4.31905	12.4019	4.33707e-05	3.02411	4.41088	4.79989e-39	51.9437	63.3247	0.000506198	9.54387	32.2688	16.6639	5.90398e-06	41.041	1.79107	3.97023e-08	0.106979	77.985	1.94608e-05	41.2204	24.9639	5.45635e-75	38.6799	2.56074	4.29446	45.0752	1.82027e-08	40.336	57.9219	124.675	0	0.000556512	54.2101
0.824048	18.1339	0.837412	57.1653	0.0645579	66.2677	75.0047	0	3.39551	1.07585e-05	52.0686	3.09898e-31	5.40673	0.668296	12.7546	28.3877	0.324834	1.07111	4.30881	0.000772369	1.82808	1.10026	1.53372e-42	32.8317	49.9746	2.72962e-05	21.5413	39.7961	30.3347	2.65766e-07	44.3291	6.43545	7.95678e-10	0.667569	75.8571	0.0003772	41.1166	12.0058	2.40534e-70	28.2739	0.525154	12.3727	35.6574	3.39955e-10	32.5844	64.3797	126.622	0	3.01054e-05	72.5699
0.82986	14.9008	0.1406	53.2742	0.382872	51.3014	81.26	0	0.789394	0.000222144	52.366	3.7578e-29	12.4218	0.107109	25.9115	37.1974	0.0445264	0.189494	1.07256	0.009836	5.25166	0.195785	3.49607e-46	21.1378	32.8875	7.98402e-06	34.6846	35.0118	39.3934	2.51011e-06	42.9891	16.4957	6.69686e-11	2.97204	68.1191	0.00521557	43.1654	4.12805	7.56427e-66	14.7436	0.0778472	25.4294	21.3047	4.52922e-12	18.9396	58.8631	124.504	0	1.1618e-06	73.1976
0.835671	22.7905	0.0168403	50.9871	1.89852	30.6561	74.7657	0	0.130918	0.00327215	49.3012	2.94793e-26	25.2439	0.0122461	37.552	40.1532	0.00437551	0.0239153	0.236784	0.0896883	15.9917	0.0248533	5.68499e-50	23.9679	16.7088	0.000150295	39.84	21.9738	36.4994	6.01385e-05	43.6079	30.1674	3.44187e-09	9.43907	57.0388	0.0514456	38.9724	1.08756	1.69697e-61	5.48453	0.00829792	37.2842	9.30361	4.30471e-14	7.8654	43.5242	121.803	0	3.19853e-08	56.3783
0.841483	34.8118	0.00143891	47.1553	6.72887	13.8156	54.2282	0	0.015489	0.0343835	41.8261	1.64976e-23	37.1643	0.000998818	38.8232	32.7081	0.00030757	0.00215336	0.367093	0.587165	36.2844	0.00225063	6.59473e-54	40.1085	6.31486	0.00231718	32.6453	9.83818	24.1749	0.00102972	43.9004	39.3974	1.51955e-07	21.3856	45.0977	0.362004	29.2717	0.695395	2.71581e-57	1.45543	0.000634408	38.997	3.2814	3.21653e-16	2.33224	25.0547	118.999	0	7.3026e-10	37.3635
0.847295	39.8909	8.79148e-05	45.1468	17.0136	4.59999	29.8167	0	0.00130726	0.257741	35.0856	6.58627e-21	39.0692	5.81157e-05	28.633	22.7386	1.54467e-05	0.000144992	1.76167	2.77264	60.6535	0.000145393	5.45735e-58	60.7829	2.03446	0.0254903	19.0826	3.14225	11.7681	0.0125794	36.8731	36.9867	4.78596e-06	34.5646	39.8648	1.81719	24.4344	2.45309	3.10058e-53	0.275526	4.63295e-05	29.0974	2.64622	5.09506e-15	0.510023	10.8329	114.171	0	6.04365e-09	30.4657
0.853106	32.8068	1.01939e-05	53.5531	30.6879	1.11525	12.1865	0	7.87082e-05	1.37827	36.9195	1.87576e-18	29.3013	2.41222e-06	15.0647	20.9867	5.53872e-07	0.000151787	6.49795	9.51525	74.9589	6.70035e-06	3.22169e-62	75.7003	2.02295	0.200036	7.95741	0.715952	5.78646	0.109666	23.2837	26.1869	0.000107534	39.8527	47.8128	6.50767	31.8626	8.12211	2.52524e-49	0.0372091	0.000240596	15.488	7.33159	6.21492e-13	0.218067	3.47916	107.303	0	2.54627e-07	35.6365
0.858918	19.261	0.000139271	73.1997	39.4872	0.19512	3.65905	0	3.38716e-06	5.25779	46.6227	3.81093e-16	15.6768	7.14263e-08	5.65418	29.2968	1.41743e-08	0.00225164	17.4639	24.017	68.6185	2.20277e-07	1.35676e-66	80.9791	6.20321	1.11984	2.36714	0.116371	7.81909	0.68265	10.6801	18.2895	0.00172367	32.7795	65.1535	16.6298	47.9943	19.356	1.46716e-45	0.00358471	0.00350126	5.88103	19.0422	5.4119e-11	0.861032	1.1398	99.1783	0	7.67461e-06	40.9303
0.864729	8.06761	0.00216503	93.2741	36.2462	0.0245064	0.80038	0	3.787e-07	14.3083	55.9693	5.52336e-14	5.98338	1.50875e-09	1.5139	38.6489	2.58835e-10	0.0248609	34.7997	45.3901	46.4897	5.16606e-09	4.07604e-71	80.5007	15.9985	4.47225	0.502334	0.0134934	17.4713	3.03853	3.74102	21.5832	0.0197116	19.2337	81.0642	30.359	62.2122	32.9832	6.08097e-42	0.000246363	0.0366207	1.59323	37.2902	3.3641e-09	3.6129	1.91695	89.0955	0	0.000165365	37.3371
0.870541	2.41065	0.02403	101.319	23.7348	0.00220414	0.126751	0	8.24168e-06	27.7774	59.2584	5.71075e-12	1.62912	2.27349e-11	0.289162	38.3286	3.37228e-12	0.195836	52.9706	65.9311	23.2345	8.64304e-11	8.73559e-76	79.0661	29.6394	12.7415	0.0760464	0.00111613	31.006	9.70676	2.17884	35.1547	0.16085	8.05085	87.392	39.8346	65.6943	40.5284	1.79798e-38	1.20785e-05	0.274225	0.31067	56.0687	1.49328e-07	10.9262	6.44205	77.5526	0	0.00255013	29.2322
0.876353	0.513854	0.190266	93.9952	11.0873	0.000167225	0.0144658	0	0.000176468	38.4691	55.2552	4.21213e-10	0.316428	2.44391e-13	0.0394006	27.3817	3.13455e-14	1.10049	63.9159	76.5521	8.52349	1.03155e-12	1.33556e-80	76.1452	39.1826	25.9001	0.00821262	6.5861e-05	39.5675	22.4623	5.39615	51.5183	0.937035	2.40402	81.4564	38.758	56.1642	37.4591	3.79238e-35	4.22444e-07	1.475	0.0727906	67.4105	4.73576e-06	23.6862	16.4824	66.3589	0	0.0281936	27.422
0.882164	0.0781381	1.07469	79.5564	3.69495	0.000489371	0.00118619	0	0.00270648	38.0057	44.6793	2.21632e-08	0.0438445	1.87411e-15	0.00382985	14.3137	2.07856e-16	4.41161	62.8014	75.5106	2.28239	8.80947e-15	1.45663e-85	67.2891	36.9521	37.5971	0.000632707	2.77241e-06	36.0868	38.493	14.6639	64.7845	3.90199	0.512094	64.342	32.1557	38.0487	30.8287	5.70634e-32	1.054e-08	5.73488	0.236126	68.2236	0.000107386	37.2611	30.1604	54.8302	0	0.224032	34.2802
0.887976	0.00847624	4.33038	69.312	0.881607	0.00647964	7.89652e-05	0	0.0297854	26.7857	33.211	8.31934e-07	0.00433383	1.02523e-17	0.000265569	7.04988	9.85897e-19	12.6161	50.1006	68.2088	0.443761	4.64755e-15	1.13333e-90	50.554	24.86	39.2145	3.47728e-05	8.32537e-08	23.8047	51.1612	29.8781	74.5187	11.6563	0.0778181	41.6944	32.3494	19.7637	31.5077	6.1252e-29	1.876e-10	16.3101	1.2647	62.4765	0.00174305	44.4222	39.4627	42.9092	0	1.28417	40.3809
0.893788	0.000655935	12.4476	66.4079	0.183396	0.0620231	0.000198434	0	0.23596	13.4671	30.4494	2.22784e-05	0.000305595	4.00098e-20	1.31368e-05	8.50357	7.88465e-19	25.7377	31.4811	58.1949	0.0624381	5.63955e-13	6.29039e-96	30.6645	11.9311	30.6178	1.36337e-06	1.78347e-09	12.8055	56.7332	46.0673	79.4748	25.2247	0.00843962	23.012	44.7272	7.6443	40.8398	4.6903e-26	2.38199e-12	34.6662	4.91691	56.5441	0.0202863	45.5683	37.3924	36.1121	0	5.33677	36.5614
0.899599	3.62106e-05	25.526	66.1924	0.276139	0.423534	0.00293936	0	1.35215	4.83018	40.116	0.000425645	1.53723e-05	1.11385e-22	4.63576e-07	19.1767	1.68264e-16	37.4569	15.0199	44.2114	0.00761438	4.9385e-11	2.49067e-101	16.0528	4.08487	22.3799	4.16495e-08	2.72551e-11	10.4904	55.8907	56.6887	74.1077	40.5781	0.000739795	16.0529	61.5866	2.15904	50.8322	2.56211e-23	2.15757e-14	57.048	13.6399	51.288	0.169702	49.76	27.7957	38.6463	0	16.1858	25.5263
0.905411	1.42603e-06	37.3548	64.2219	1.38148	2.06319	0.0316271	0	5.64677	1.23586	55.6789	0.0058029	5.51629e-07	2.21211e-25	1.16699e-08	37.1002	2.57246e-14	38.8876	5.29176	27.4369	0.0159095	3.08506e-09	7.03515e-107	12.4614	0.997683	25.4969	1.56202e-07	2.97129e-13	18.319	49.2906	59.1562	56.3686	51.6027	0.00147085	21.8972	69.8546	0.442037	55.6408	9.98416e-21	1.39414e-16	76.281	26.993	41.835	1.0239	61.124	22.931	45.3507	0	36.1083	18.2333
0.911222	4.00624e-08	39.1036	60.0588	5.26277	7.16982	0.244115	0	17.3782	0.225576	68.0907	0.0564712	1.41212e-08	3.13611e-28	2.09572e-10	55.5261	2.80558e-12	28.8011	1.35379	14.2148	0.130667	1.37483e-07	1.41758e-112	20.022	0.17383	41.541	4.90305e-06	2.31079e-15	32.2089	40.0477	53.3855	33.3499	57.9904	0.0168005	33.6868	62.6919	0.0851518	55.3417	2.77551e-18	6.42637e-19	86.6776	38.1071	27.1798	4.47736	71.3575	31.4623	49.1266	0	59.7589	21.7711
0.917034	8.02904e-10	29.8393	56.2441	14.3178	17.7744	1.35659	0	40.0553	0.0293719	73.8254	0.392593	2.57879e-10	2.10764e-28	2.68482e-12	65.7043	2.1828e-10	15.2177	0.249253	10.2222	0.788022	4.3707e-06	2.03769e-118	32.6726	0.0216059	61.2582	0.000110525	1.32828e-17	44.0439	37.3696	39.9528	14.8986	64.0745	0.140307	39.9468	44.694	0.176698	50.3963	5.50417e-16	2.1139e-21	84.9069	38.3777	13.1517	14.2847	70.0581	50.6407	51.7492	0	74.0622	32.6804
0.922846	1.14791e-11	18.9481	53.678	27.7884	31.4338	5.45972	0	70.705	0.00272829	73.5579	1.95341	3.35951e-12	1.51537e-25	2.45366e-14	62.6864	1.2115e-08	5.74757	0.0330559	16.6471	3.39083	9.91222e-05	2.08952e-124	39.8474	0.00191575	71.2542	0.0017824	1.02451e-16	48.8111	47.8947	23.2927	4.9288	69.5354	0.835976	34.1381	28.4088	1.0024	42.6979	7.78678e-14	3.33866e-22	69.9658	27.572	4.611	33.5657	57.8821	67.9538	58.8315	0	69.9671	39.8727
0.928657	1.17076e-13	16.5891	50.2439	38.4751	39.6568	16.0541	0	98.3953	0.000180796	67.2199	6.98535	3.12215e-14	7.78409e-23	1.59967e-16	48.0774	4.79678e-07	1.64979	0.00584411	29.4011	10.4086	0.00160364	1.52852e-130	34.8472	0.000121177	64.8005	0.0205969	1.61669e-14	49.3594	65.3363	10.1108	1.20376	68.3415	3.55336	20.9704	25.7674	4.26949	38.6722	7.85852e-12	1.11184e-19	46.4548	14.1311	1.15958	58.9335	46.0669	70.6666	69.6826	0	53.7609	35.3855
0.934469	8.51817e-16	24.8526	47.6139	38.0154	35.6916	34.9119	0	111.867	8.94872e-06	53.6933	18.1186	2.0699e-16	2.85244e-20	7.43984e-19	29.6809	1.35486e-05	0.967336	0.0298727	39.0627	22.7927	0.0185081	7.97652e-137	21.8219	5.46791e-06	48.0556	0.170979	1.82084e-12	48.4311	75.3593	3.19057	0.325459	56.5029	10.7765	9.97566	40.2956	13.2666	40.9519	5.65771e-10	2.68118e-17	23.8792	5.16655	0.208429	79.2677	42.8459	56.3355	79.2583	0	41.3794	22.4618
0.940281	4.42122e-18	36.2434	51.7318	26.9035	22.926	56.9676	0	108.101	1.18588e-05	35.0427	34.7491	9.7895e-19	7.4566e-18	2.46839e-21	17.626	0.000272994	3.02665	0.229544	37.2146	35.6057	0.152382	2.96943e-143	10.2128	1.76011e-07	34.9357	1.0236	1.46297e-10	42.4274	71.2064	0.723983	0.782255	37.2914	23.3342	6.65217	63.6901	30.4614	42.0201	2.90575e-08	4.61239e-15	9.22792	1.34754	0.0267437	85.4072	43.41	34.1433	83.8792	0	41.1673	10.1751
0.946092	1.63702e-20	39.6294	62.7972	14.2368	10.5968	70.7006	0	91.6698	0.000237087	17.6417	51.0551	3.30286e-21	1.39054e-15	5.84227e-24	18.4885	0.00392402	9.47646	1.27544	25.3042	39.6842	0.894997	7.88587e-150	5.56152	4.04179e-09	33.9011	4.44621	8.3852e-09	29.4891	60.5324	0.117582	3.5327	18.8712	36.1925	12.1749	80.5128	52.6933	34.2689	1.06462e-06	5.66037e-13	2.62876	0.250727	0.00244852	78.7296	37.7738	15.7451	82.0606	0	47.2497	3.28829
0.951904	4.70294e-23	31.1117	73.4807	8.18502	4.06954	67.2452	0	68.6084	0.00346538	6.60034	60.4546	7.94943e-24	1.84988e-13	9.86431e-27	32.3314	0.0402371	21.4357	5.11737	12.2746	31.6013	3.74997	1.49398e-156	8.95858	6.62103e-11	39.5781	14.1434	3.42854e-07	15.213	54.3537	0.0136413	11.9859	7.10952	40.8556	25.3296	81.8229	70.6432	20.5309	2.78256e-05	4.95543e-11	0.545105	0.0332795	0.000159933	65.5433	25.0453	6.62654	76.5851	0	51.0569	0.75809
0.957715	1.63923e-21	17.438	78.1604	11.5716	3.67483	48.9248	0	45.3219	0.0361346	1.79771	60.181	1.3649e-26	1.75558e-11	1.18814e-29	53.2504	0.294333	34.6031	14.9659	4.2476	18.2902	11.2086	2.01909e-163	19.694	7.73739e-13	39.6541	33.4158	1.00005e-05	5.67408	53.9993	0.00112962	29.7416	1.95639	36.027	41.0374	72.48	76.8839	8.84003	0.000518817	3.09485e-09	0.081742	0.00315115	7.4525e-06	49.5592	13.4125	6.81493	75.7408	0	51.5886	0.124678
0.963527	5.05783e-19	6.97319	77.4137	22.9169	9.34257	26.9463	0	30.7394	0.268791	0.352726	50.293	1.67178e-29	1.18854e-09	1.02091e-32	73.2427	1.53592	39.8489	32.3877	1.04857	9.22149	23.8996	1.94663e-170	33.1812	6.45031e-15	29.5612	59.8827	0.000208091	1.51631	54.5179	6.6751e-05	54.223	0.388896	31.1073	52.3093	60.3941	73.8825	2.72896	0.00690081	1.37886e-07	0.0105949	0.000212853	2.47735e-07	35.4704	10.1738	15.7702	85.7146	0	49.5831	0.0146279
0.969339	1.11334e-16	1.98934	74.3969	35.5632	21.0574	11.074	0	32.4649	1.42634	0.0496014	33.7745	1.46076e-32	5.74016e-08	6.25785e-36	87.2771	5.71761	32.7366	52.9807	0.184657	9.12081	36.3537	1.33884e-177	40.4887	3.83605e-17	15.8552	83.8363	0.00308889	0.289471	53.714	3.04186e-06	72.9452	0.055507	34.0174	56.4658	46.226	70.7927	0.681166	0.0654792	4.38264e-06	0.0212508	1.02567e-05	5.87478e-09	30.858	17.2099	32.2438	102.303	0	41.752	0.00122977
0.97515	1.74827e-14	0.40642	71.6784	39.6979	34.2963	3.34911	0	48.9382	5.39942	0.00498757	17.3338	9.10528e-36	1.97766e-06	2.7364e-39	93.7157	15.1837	19.1853	67.1509	0.0231982	18.4411	39.4482	6.56889e-185	37.2075	1.62744e-19	6.0768	95.2306	0.032709	0.0394399	49.9004	7.00641e-06	72.589	0.00567048	40.1227	54.3472	29.409	73.1171	0.639026	0.443225	9.93813e-05	0.166912	3.52576e-07	9.93832e-11	37.8552	31.1374	50.7693	114.604	0	27.7316	0.00019474
0.980962	1.95842e-12	0.0772273	71.1927	31.6338	39.8749	0.737278	0	67.4438	14.5811	0.000378848	6.56841	4.04879e-39	4.86069e-05	8.53591e-43	92.1095	28.7646	8.02087	67.5888	0.00208064	34.0149	30.5421	2.29917e-192	31.1208	4.92541e-22	1.66204	91.9058	0.247087	0.00383768	39.7435	0.000149841	53.4302	0.000413942	38.7512	45.2976	14.3153	79.166	2.53935	2.14024	0.00160796	0.966722	8.6977e-09	1.19937e-12	49.113	44.5658	63.1696	114.374	0	13.6683	0.00192538
0.986774	1.56503e-10	0.158112	73.3139	17.9841	33.0741	0.117247	0	72.6718	28.0906	0.000418977	1.8041	1.28433e-42	0.000852238	1.89949e-46	82.9298	38.8738	2.39216	56.2925	0.000174489	48.9747	16.9199	5.74076e-200	34.8101	1.0634e-24	0.324309	80.7393	1.33152	0.000352174	24.6849	0.00231585	29.0167	2.15748e-05	27.5645	30.2846	5.11256	83.9541	8.36492	7.37253	0.0185675	4.00726	3.37116e-09	1.03254e-14	56.3131	52.9339	64.2662	100.259	0	4.87389	0.0216699
0.992585	8.92186e-09	0.893719	76.0962	7.29921	19.573	0.013403	0	59.5529	38.6128	0.00549998	0.356013	2.90631e-46	0.0106596	3.01539e-50	67.0627	37.4776	0.508953	44.5675	0.000764826	57.8669	7.03974	1.02255e-207	51.0958	1.63783e-27	0.0452104	72.7448	5.11877	0.00143146	11.3378	0.0255746	11.576	8.02543e-07	14.0805	15.31	1.31665	81.5152	19.7344	18.1171	0.153104	11.9434	1.42972e-07	6.42752e-17	57.0455	60.1298	54.9551	78.8295	0	1.24581	0.174267
0.998397	3.62834e-07	3.74428	77.1439	2.16864	8.29381	0.00110465	0	36.7817	37.9316	0.0538504	0.0502737	4.69165e-50	0.0951125	3.4148e-54	46.3154	25.7754	0.077247	44.0019	0.00994399	60.9998	3.82479	1.29932e-215	68.6867	1.79953e-30	0.00562114	74.6353	14.0378	0.0166305	3.76488	0.202098	3.37489	2.27335e-08	5.13796	5.95533	0.242882	67.662	33.216	31.7598	0.902671	25.9132	4.52862e-06	1.83897e-16	50.901	70.3328	42.6213	62.9052	0	0.227541	0.999757
1.00421	1.05265e-05	11.1961	74.5183	0.853147	2.73817	0.000209945	0	16.9535	27.0234	0.376172	0.00507134	5.4029e-54	0.605413	2.75871e-58	25.6463	12.6461	0.00836378	55.1062	0.0938016	61.4302	7.26373	1.17778e-223	72.6037	1.41047e-33	0.0140813	83.0995	27.4632	0.139102	0.896149	1.14605	0.71735	6.85617e-08	1.33782	3.30131	0.0320118	45.2828	39.8858	39.7178	3.81622	42.1929	0.00010233	2.79152e-14	37.6522	78.2421	37.0641	61.7924	0	0.0296637	4.09169
1.01002	0.000217865	23.8827	66.223	2.21422	1.88207	0.00225632	0	5.76804	15.7692	1.87457	0.000365155	4.43859e-58	2.74905	1.58987e-62	10.8283	4.4272	0.000646018	66.8372	0.63909	62.642	17.3467	7.61605e-232	58.7723	7.88658e-37	0.118998	89.5065	38.3287	0.830023	0.152448	4.68901	0.133695	2.31175e-06	0.248513	7.39222	0.00301163	23.6342	34.1954	35.4331	11.643	55.0781	0.00164954	3.02761e-12	21.5335	76.3283	40.506	70.5048	0	0.00275923	11.9478
1.01583	0.00321692	36.3432	52.5326	8.04779	5.24905	0.0248823	0	1.4342	13.1504	6.66396	1.87612e-05	2.60124e-62	8.90496	6.53773e-67	3.43913	1.11839	3.58372e-05	67.5607	3.16006	67.7202	30.9711	3.51328e-240	37.7304	3.14579e-40	0.736963	88.5153	38.1658	3.53317	0.0188637	13.9826	0.203912	5.59341e-05	0.0329321	20.6108	0.000202166	10.5149	21.1286	22.5502	25.9844	64.0006	0.0189693	2.3427e-10	9.12279	66.9627	45.0987	73.8645	0	0.000183104	24.9063
1.02164	0.033892	39.4594	39.7835	22.0003	14.1413	0.195985	0	0.258573	21.0639	16.8998	6.87716e-07	1.08751e-66	20.5779	4.34169e-66	1.22081	0.311671	8.68394e-06	54.4383	11.418	74.2585	39.5555	1.15637e-248	24.759	8.95133e-44	3.28401	80.7176	27.1613	10.7289	0.00656796	30.9542	1.09998	0.000965453	0.00311322	44.717	9.68214e-06	8.16925	10.4734	10.2378	43.5584	71.636	0.155629	1.29336e-08	2.9131	58.0224	45.0861	62.8249	0	8.66825e-06	37.1791
1.02745	0.254856	30.6225	36.8186	44.4007	27.5744	1.10131	0	0.0336111	33.5484	30.5737	1.79844e-08	3.24342e-71	33.9247	9.92091e-62	2.34211	0.733108	0.000156789	34.0959	30.4476	74.6133	36.0447	7.85403e-244	28.5239	1.8171e-47	10.6088	70.5554	14.1383	23.2416	0.0494024	52.4986	4.5447	0.0118878	0.000209963	75.0342	3.30804e-07	15.8992	8.17209	3.31576	57.2665	75.3517	0.911093	5.09519e-07	1.36272	50.254	44.5665	43.7311	0	2.92743e-07	40.3697
1.03327	1.36896	17.3509	44.9405	66.7729	38.3817	4.41617	0	0.00313788	39.9156	39.458	3.35512e-10	6.90065e-76	39.9214	1.6172e-57	7.73851	3.11707	0.00240689	16.1825	60.8039	66.0119	23.4314	1.97037e-235	47.1561	4.88232e-48	25.1796	61.3745	6.96745	35.9163	0.349297	71.5668	13.6932	0.104422	1.0583e-05	101.021	8.34077e-09	31.146	15.6961	0.766082	62.0048	68.545	3.80821	1.43265e-05	3.35449	39.1796	47.9676	31.8051	0	7.05276e-09	34.32
1.03908	5.26406	8.90622	56.6053	76.0794	38.1412	12.6477	0	0.000209871	34.0559	36.332	4.46522e-12	1.04736e-80	33.6977	1.88058e-53	19.5627	9.77446	0.0263832	5.69262	92.9828	55.4378	10.8661	3.5263e-227	70.6715	2.52983e-44	44.8537	51.1345	8.3682	39.5945	1.76544	83.2632	30.5732	0.654331	1.39737e-05	113.933	1.53e-08	48.0351	31.4571	0.126266	56.5181	50.3992	11.3865	0.000287625	10.1166	27.0585	52.5569	37.5547	0	1.21213e-10	29.1795
1.04489	14.5713	9.53961	65.5196	68.653	27.2554	25.9562	0	1.00401e-05	20.7651	23.907	4.23931e-14	6.16904e-83	21.3262	1.56005e-49	36.7778	21.8807	0.206625	1.46124	112.899	50.1088	3.59517	4.50203e-219	87.4594	9.35637e-41	61.6658	37.1657	18.3604	31.1383	6.36747	87.4096	52.0132	2.92497	0.000274641	110.852	5.9029e-07	60.9451	49.579	0.0148461	42.2925	28.707	24.5042	0.004126	22.3622	23.3004	56.122	57.3684	0	1.48689e-12	32.6121
1.0507	29.4473	18.9868	71.6131	55.4852	15.0782	38.6472	0	3.43203e-07	9.22884	11.5209	2.87121e-16	4.72766e-78	13.8096	9.23213e-46	53.1961	34.9432	1.15823	0.274914	115.706	47.5897	0.854624	4.10029e-211	90.5749	2.46854e-37	67.1311	23.8906	34.1502	17.4692	16.4036	85.8175	70.3134	9.32742	0.00395129	92.812	1.64205e-05	69.6877	61.939	0.00124525	24.7288	12.3117	38.7085	0.0423437	35.3014	33.8824	61.2506	74.6222	0	1.17285e-13	39.532
1.05651	44.9418	32.2732	76.1107	48.3572	10.6024	43.6345	0	8.38583e-09	4.0054	5.47295	1.38725e-18	2.58935e-73	18.1835	3.89747e-42	62.0308	39.8198	4.66459	0.0783243	109.618	42.4523	0.203203	2.66402e-203	79.2482	4.64613e-34	58.3852	19.5978	49.0991	6.99146	30.2977	79.7722	79.7192	21.2187	0.0406146	65.4648	0.000326597	76.4649	63.4196	7.45105e-05	10.833	3.89724	47.5976	0.311572	39.7927	54.753	67.7914	73.925	0	1.03095e-11	38.9456
1.06232	55.5674	39.7951	78.4519	45.5124	17.708	42.5541	0	7.3585e-10	5.39824	7.17584	4.78145e-21	1.0117e-68	34.86	1.17376e-38	60.319	32.4645	13.6046	0.319886	104.501	37.7837	0.431261	1.23475e-195	58.7532	6.2382e-31	39.9999	26.5702	57.4162	1.99609	40.726	68.9491	79.9035	34.4345	0.298681	40.6332	0.00465023	80.6714	54.0355	3.1805e-06	3.46665	0.898396	52.3056	1.65003	32.2621	74.8802	70.599	57.4634	0	7.27037e-10	28.2308
1.06814	61.8048	35.0568	77.5173	37.9025	35.6834	44.6329	0	3.02421e-08	13.6289	16.3775	1.17566e-23	2.8199e-64	57.577	2.52171e-35	48.5621	19.4595	29.1892	1.71125	102.569	40.051	2.02751	4.08259e-188	40.1893	5.97509e-28	21.002	37.0262	57.9044	0.406545	42.0831	52.4258	73.113	39.8645	1.57595	30.723	0.047488	80.3409	39.5152	9.68482e-08	0.800043	0.149536	60.9063	6.3302	19.9998	85.0711	66.8087	43.1823	0	3.6576e-08	15.1776
1.07395	66.7365	22.0593	72.4642	24.2322	58.648	53.9889	0	1.10687e-06	27.9027	29.9056	2.06216e-26	5.60699e-60	76.1095	3.8648e-32	31.051	10.8585	47.3758	6.71457	101.958	47.3202	7.07136	9.62966e-181	34.5279	4.08269e-25	8.2279	39.5034	50.5897	0.0590684	38.9962	32.6449	62.4289	32.9227	5.99857	39.7657	0.348772	74.4171	29.9877	2.1038e-09	0.132356	0.0178793	75.799	17.784	13.6722	83.2265	60.1857	45.9243	0	1.31266e-06	8.15117
1.07976	69.0297	10.1011	64.4476	11.2887	77.3866	66.3542	0	2.89409e-05	43.5118	39.3095	2.58036e-29	7.95324e-56	83.4938	4.22549e-29	15.0772	12.0323	60.5608	19.2522	100.878	52.6073	17.6062	1.62033e-173	43.2119	1.99006e-22	2.36394	30.5977	36.2423	0.00612236	39.6719	15.875	53.175	19.3964	16.6372	60.4703	1.8496	61.947	31.6092	3.26013e-11	0.0156542	0.00153101	89.2861	37.2274	18.2402	71.8117	56.4843	64.1472	0	3.36068e-05	10.7482
1.08557	64.1535	4.38889	58.9655	3.77375	85.4634	77.0542	0	0.000540974	56.2936	37.149	1.58801e-31	8.04776e-52	79.7073	3.29568e-26	5.39181	22.3176	63.3417	40.6408	94.3696	53.8038	31.2725	1.94497e-166	56.9754	6.91995e-20	0.53966	18.0861	20.0482	0.000452689	42.5301	6.86681	49.0848	8.15202	34.208	79.8789	7.12169	43.557	38.7668	3.60397e-13	0.00132432	9.3731e-05	92.0898	59.6375	30.1615	55.5326	56.2285	84.6922	0	0.000613787	23.5048
1.09138	50.1988	5.53303	61.7412	0.901416	81.7193	82.4954	0	0.00723833	69.4325	26.4747	1.39868e-28	5.80929e-48	67.4247	1.83371e-23	1.39653	34.9808	54.7186	63.6421	76.4038	51.2091	39.6354	1.66548e-159	64.7586	1.71655e-17	0.435011	11.9554	8.65115	2.3878e-05	38.8522	6.61961	45.8719	2.44414	53.5062	88.4287	20.0516	24.2435	39.6098	2.84214e-15	0.000135808	4.09865e-06	80.4579	76.0363	39.2721	42.4489	56.3385	96.9351	0	0.00799698	43.6302
1.09719	31.2512	13.5487	69.9495	0.153671	67.5603	77.2089	0	0.0694627	86.9367	18.9465	1.02792e-25	2.9915e-44	49.1523	7.27835e-21	0.259838	39.8192	37.9829	74.3575	49.5162	42.4211	35.9209	1.01738e-152	61.289	3.03758e-15	1.87854	16.4705	4.84466	8.9849e-07	26.941	15.3096	36.5928	0.522762	65.6042	83.5787	41.6354	10.189	29.8405	1.59892e-17	0.000987441	1.27942e-07	57.7001	81.2909	36.9156	39.1794	55.8756	99.6515	0	0.0743278	63.8582
1.10301	14.8051	26.7562	73.4225	0.018691	46.5583	59.1583	0	0.479559	101.917	24.2937	5.38911e-23	1.09893e-40	30.3407	2.0609e-18	0.0345972	32.39	20.3109	64.9661	24.4964	27.8266	23.754	4.43347e-146	48.3985	3.83456e-13	7.00723	28.5294	8.76562	2.41182e-08	14.7049	32.3692	22.5156	0.0797626	64.3771	67.2446	64.3646	3.1451	16.1392	6.41692e-20	0.0123741	2.85017e-09	32.8521	76.766	24.7879	41.9495	54.4827	95.6055	0	0.492826	76.8019
1.10882	5.18319	37.9854	66.8197	0.00162457	25.9108	35.3383	0	2.39296	101.82	43.0604	2.01554e-20	2.87986e-37	19.358	4.16294e-16	0.00329085	18.7982	8.09836	42.3617	9.01922	13.606	13.567	1.37823e-139	34.4619	3.4532e-11	19.216	38.687	20.2561	4.61844e-10	10.1906	52.5946	11.5625	0.00868184	50.4486	44.5026	75.0162	0.707945	6.23475	1.83714e-22	0.111852	4.53041e-11	15.1854	65.1158	11.8755	39.8378	51.6057	86.215	0	2.33106	80.0947
1.11463	1.33538	38.4879	56.116	0.000165642	13.3096	15.9745	0	8.69159	83.1491	64.9433	5.37754e-18	5.38379e-34	21.096	5.99886e-14	0.000223442	7.78294	2.4835	20.5009	2.43709	4.82567	12.8578	3.05645e-133	29.4166	2.21842e-09	39.137	37.8111	36.4792	6.30902e-12	15.9465	66.3686	9.98282	0.000674127	30.8361	23.1452	67.9585	0.167182	1.72298	3.75211e-25	0.728866	5.13775e-13	9.13323	47.6784	4.05872	28.7335	49.3882	74.9496	0	7.86558	74.8488
1.12044	0.392773	27.8213	50.3464	0.00111139	12.4077	5.49484	0	23.2241	54.4657	74.5001	1.02351e-15	7.17997e-31	31.7934	6.16693e-12	1.08263e-05	2.29874	1.32457	7.30938	0.479166	1.22839	22.1013	4.83537e-127	34.7299	1.01668e-07	60.2444	26.3913	51.0237	6.14817e-14	28.681	66.1426	20.4555	3.73412e-05	14.2671	9.10625	53.0068	0.39286	0.384178	5.93163e-28	3.43641	4.24993e-15	15.6766	28.1755	0.989566	15.0164	48.0076	69.6729	0	18.9332	61.8106
1.12625	0.933836	14.3604	50.1035	0.0133966	21.7911	2.21676	0	46.3883	28.0085	64.5644	1.38969e-13	6.83084e-28	40.9471	4.52286e-10	3.97699e-07	0.484343	3.62277	1.91516	0.0681557	0.223552	34.6235	5.45707e-121	40.6629	3.32385e-06	71.521	13.1452	59.8757	4.27412e-16	39.8893	52.0409	41.8638	1.47554e-06	4.87608	2.64385	44.7955	1.89073	0.383292	3.60909e-26	11.7738	1.48246e-14	34.2837	12.7071	0.172115	5.63987	42.0914	75.262	0	32.5114	42.7986
1.13206	3.86241	5.40527	50.9258	0.115656	34.5527	4.03124	0	70.98	11.0164	44.0243	1.34605e-11	4.63599e-25	41.4677	2.36659e-08	8.85862e-07	0.0728066	10.7731	0.454443	0.00698462	0.0290452	39.8856	4.39346e-115	37.7305	7.75202e-05	67.5587	4.70273	64.9273	2.11967e-18	42.461	31.7463	65.393	4.15943e-08	1.21169	0.572393	46.5261	6.70504	1.75986	1.99858e-23	29.4607	1.67714e-12	58.6295	4.2284	0.0213697	1.67951	29.2384	87.4611	0	39.8259	23.7629
1.13788	11.981	2.16387	54.8993	0.712299	40.6186	11.3463	0	86.2727	3.23589	29.2159	9.30085e-10	2.24455e-22	37.8899	8.83572e-07	2.33535e-05	0.00794235	23.2925	0.648971	0.000514202	0.00269387	32.9522	2.52331e-109	28.8448	0.00128975	55.3409	1.43933	69.2484	1.39621e-20	39.5045	14.642	76.9703	8.36434e-10	0.216952	0.213259	50.4899	16.9718	6.64645	7.89529e-21	54.1326	1.35574e-10	74.4476	1.02009	0.00217618	1.30742	15.0453	97.893	0	34.8041	11.9067
1.14369	27.3804	3.64636	67.0804	3.12949	36.2476	24.0483	0	87.1681	0.697387	28.6803	4.58459e-08	7.75232e-20	38.617	2.35423e-05	0.000443812	0.00272425	35.9506	2.73325	2.71369e-05	0.000205698	19.8831	1.03384e-103	25.8795	0.0153079	48.3809	1.5855	73.6999	1.84273e-18	39.5324	4.99437	71.105	1.19991e-11	0.0278531	0.787005	51.7574	30.646	18.4424	2.22501e-18	73.5843	7.81812e-09	70.041	0.176901	0.00420699	4.19981	5.59172	101.641	0	21.7137	11.2372
1.1495	47.1177	10.6368	82.7039	9.80854	29.5113	36.4478	0	75.8111	0.109012	36.6781	1.61211e-06	1.91008e-17	42.0541	0.000447804	0.00601679	0.0237283	39.5843	8.8561	1.02512e-06	0.000523192	10.6626	3.02169e-98	36.0907	0.129611	52.8707	5.26654	77.1076	3.74789e-16	42.4784	1.24076	58.6223	1.22795e-13	0.00255755	3.35669	51.0193	39.4765	38.1822	4.47316e-16	75.3791	3.21621e-07	48.78	0.021963	0.0416894	12.096	1.48842	99.2093	0	9.7986	22.5151
1.15531	62.8532	24.1848	90.2266	21.931	30.411	39.4114	0	56.654	0.0122738	40.1303	4.04396e-05	3.35729e-15	39.0909	0.00608462	0.05819	0.188575	31.0926	20.5136	2.76902e-08	0.00685404	10.8471	6.30037e-93	54.8864	0.782859	62.2815	14.2856	75.558	5.43793e-14	39.8085	0.222416	54.0468	8.96458e-16	0.000167748	10.3315	46.3592	36.276	60.6704	6.41525e-14	62.2951	9.4385e-06	25.0704	0.00194888	0.303247	25.0696	0.282988	93.7535	0	3.95799	42.7753
1.16112	66.6906	41.2051	84.813	34.985	37.637	30.4012	0	35.7264	0.000998454	32.3987	0.000723664	4.20963e-13	27.4203	0.0591274	0.401466	1.0739	17.4224	33.9729	5.34431e-10	0.0650949	20.3397	9.37128e-88	70.6595	3.37321	65.9819	27.8517	64.6809	5.62857e-12	28.5331	0.0286188	59.2383	4.66871e-18	7.85407e-06	22.7063	34.7849	23.7803	77.3036	6.56341e-12	51.0563	0.000197597	9.46243	0.000134623	1.57394	37.0762	0.0384418	86.2148	0	4.55334	62.9472
1.16693	56.9201	54.8507	69.7274	39.8563	40.3066	16.7293	0	21.4128	0.000212326	18.7649	0.00923811	3.76544e-11	14.5293	0.411799	1.97591	4.39254	6.9643	40.5998	7.36639e-12	0.441045	33.3692	9.94372e-83	75.5767	10.3686	58.5021	39.2117	45.3433	4.15603e-10	15.8391	0.00268558	64.9436	1.73453e-20	2.62416e-07	35.7336	19.8164	11.1207	84.3477	4.7903e-10	53.33	0.00295102	2.60828	0.000236108	5.83018	39.1181	0.00451605	73.7689	0	12.1892	71.2312
1.17275	39.6903	60.3954	49.8043	32.7045	32.2056	6.5672	0	19.9266	0.00238439	7.76041	0.0841292	2.40273e-09	8.38579	2.06361	6.93748	13.0065	1.98593	36.6629	7.24875e-14	2.13174	39.8945	7.5269e-78	71.3047	22.7361	41.7432	41.5721	24.7743	2.18916e-08	10.2244	0.00105452	62.6524	4.59709e-23	6.2557e-09	40.8841	8.241	3.70994	85.4858	2.4941e-08	64.0295	0.03144	0.522259	0.00338368	15.4309	29.4559	0.0103384	54.7284	0	27.88	62.6986
1.17856	26.182	56.8802	31.4132	20.7794	18.7054	1.83908	0	29.9747	0.0261086	2.28985	0.546547	1.09373e-07	12.7097	7.49385	17.3762	28.342	0.403986	30.0912	5.09112e-16	7.3503	34.0917	4.06444e-73	63.5804	35.5654	23.0503	38.8175	10.1897	8.22608e-07	15.0933	0.0109831	50.2206	8.69164e-26	1.06395e-10	36.5482	2.47116	0.882922	84.7636	9.26363e-07	69.4824	0.238952	0.075611	0.0354563	29.313	15.935	0.0908251	33.8585	0	48.5382	44.8323
1.18437	24.7	44.8148	22.8013	15.5975	8.80961	0.3674	0	43.0649	0.204144	0.482013	2.53295	3.55168e-06	28.4126	19.9704	31.0473	46.9312	0.0586256	31.7595	2.55173e-18	18.0798	20.7863	1.56568e-68	53.4786	39.6877	9.52735	43.1602	3.08491	2.20509e-05	28.5149	0.0975183	31.9331	1.1723e-28	1.48589e-12	32.7871	0.593286	0.15014	80.1258	2.45452e-05	61.4942	1.29555	0.0078856	0.265553	40.6313	6.82817	0.584601	20.232	0	66.0152	32.2321
1.19018	33.0961	27.9334	27.9929	24.3162	7.1208	0.0523594	0	51.0986	1.1387	0.0723818	8.37416	8.22762e-05	51.5142	39.9004	39.574	62.3829	0.00606985	42.6419	9.13669e-21	31.7254	9.04132	4.3025e-64	38.8915	31.5939	2.88284	58.8279	0.685673	0.000421673	43.8549	0.618135	15.4466	1.12795e-31	1.84478e-11	40.2953	0.527744	0.0217358	66.8295	0.000463947	42.7903	5.01093	0.000590752	1.42472	43.4624	4.99623	2.6961	19.6509	0	73.4989	34.9367
1.19599	39.9851	13.1152	42.1545	46.7482	14.7478	0.00532313	0	53.423	4.53102	0.00775423	19.7503	0.00135967	70.2717	61.8276	35.9843	71.5322	0.000468284	54.4114	4.42039e-21	39.7223	2.80546	8.43446e-60	22.2751	17.9418	0.630742	73.8773	0.181502	0.00575232	54.0135	2.79511	5.51847	7.74214e-35	1.24347e-09	57.5089	2.16462	0.0387532	45.6897	0.00625586	22.7937	13.826	3.17244e-05	5.5033	41.4588	10.62	8.95942	29.386	0	71.4643	51.0976
1.2018	36.0236	4.50597	55.5716	74.548	30.8314	0.000386062	0	52.5749	12.8618	0.000603638	33.2295	0.016029	72.0228	77.8546	23.3418	74.9205	0.000411912	59.9349	1.28193e-18	35.5567	0.621002	1.17953e-55	9.51125	7.26853	0.1022	72.684	0.504692	0.0559793	57.0015	9.01637	1.43404	3.79095e-38	5.98286e-08	72.1881	7.41402	0.275486	24.3147	0.0601761	9.07481	27.2141	1.21942e-06	15.4757	42.0177	22.6811	21.7432	38.9001	0	65.1443	70.366
1.20762	23.3198	1.11841	61.9665	94.3442	50.1786	1.9994e-05	0	48.3623	26.045	0.000260593	39.8832	0.134803	55.4603	83.6969	10.8012	72.1487	0.00536411	57.1366	2.66613e-16	23.1964	0.0980616	1.17674e-51	3.01424	2.1006	0.0446552	53.6107	2.33158	0.388623	53.4174	20.7482	0.298986	1.3242e-41	2.05352e-06	74.7864	18.1856	1.45515	9.73983	0.412931	2.65126	38.2127	3.35144e-08	32.4321	43.493	35.5114	39.7006	38.2502	0	56.7125	83.1935
1.21343	10.7825	0.217335	61.0362	96.1747	63.942	1.49841e-06	0	42.7616	37.624	0.0033531	34.1487	0.808739	31.9391	78.9865	3.56556	61.3504	0.0529494	45.9523	3.95561e-14	13.019	0.0110464	8.37468e-48	1.1228	0.433071	0.253299	29.2929	7.87307	1.92463	42.6032	34.0603	0.283616	3.2997e-45	5.02812e-05	67.8128	31.8242	5.48793	2.89627	2.02138	0.561587	38.277	6.5813e-10	52.9315	38.0847	39.8188	57.7626	28.5081	0	43.9097	85.2819
1.21924	3.57035	0.180549	56.0242	79.8551	65.3005	2.05793e-05	0	41.3371	38.7724	0.0351075	20.8581	3.46127	13.6466	64.5451	0.839654	43.9821	0.37433	29.414	4.18662e-12	12.2434	0.000887694	4.2518e-44	2.33954	0.0636929	1.35666	11.7791	19.0242	6.79961	26.8319	39.8871	1.38864	5.86562e-49	0.000878272	60.3898	39.7288	14.7926	0.8061	7.05889	0.0856234	27.3518	9.22944e-12	71.7178	25.1585	32.3889	72.5353	21.0861	0	27.4019	75.5638
1.22505	0.956063	0.911666	52.3759	55.0244	53.5803	0.000396149	0	43.3035	28.5034	0.262321	9.08854	10.5677	4.28698	43.6038	0.141056	27.7668	1.9014	14.2261	3.16105e-10	21.3635	5.08887e-05	1.53991e-40	7.64783	0.00668252	5.2125	3.46467	33.1192	17.1371	12.6386	33.3223	5.61103	7.43824e-53	0.0109438	56.3156	35.3811	28.6392	1.17763	17.585	0.00935837	13.9429	9.24006e-14	85.0051	12.1713	21.1402	82.7693	26.8175	0	12.8986	55.9011
1.23086	0.87068	3.79758	53.3587	35.8101	34.5598	0.00544519	0	40.2551	14.9482	1.39825	2.82507	23.0165	0.981921	23.125	0.0169152	21.8579	6.98251	5.04097	1.70261e-08	34.0622	2.08111e-06	3.97864e-37	18.6949	0.000500157	14.3736	0.741189	42.6009	30.8111	4.33371	19.8588	16.6055	6.72889e-57	0.0972811	53.5037	22.4778	40.5258	4.43221	31.251	0.000731579	5.07031	6.60248e-16	87.8115	5.02722	17.0728	83.9142	47.3782	0	4.43372	32.9517
1.23667	3.21193	11.3123	56.2658	31.1228	16.98	0.0533931	0	28.7355	5.59239	5.31685	0.626445	35.7617	0.162885	9.25409	0.00166987	28.3636	18.7403	1.28916	6.54211e-07	39.908	6.07139e-08	7.33315e-34	33.1343	2.67049e-05	28.7537	0.11475	43.7763	39.518	1.09457	8.44323	36.2673	2.67181e-59	0.616884	51.436	10.1871	44.3416	13.0748	39.619	4.08551e-05	1.31535	3.36669e-18	75.0576	5.07821	23.9703	72.2088	73.9752	0	1.1008	14.8788
1.24248	9.99653	24.0397	57.2655	37.0124	6.1867	0.373486	0	14.9385	1.49253	14.4232	0.0990952	39.6381	0.0194722	2.72521	0.00340723	39.7639	37.4062	0.236352	1.79323e-05	33.4742	1.26357e-09	9.64194e-31	43.8986	1.01716e-06	42.9224	0.012806	42.378	36.1576	0.40133	2.56587	59.0924	3.53302e-55	2.79059	49.354	3.29359	43.0557	28.4121	35.8311	1.62882e-06	0.243861	1.22495e-20	50.2729	13.4681	35.4185	55.3937	93.9775	0	0.230226	5.11737
1.2483	22.4587	36.4439	54.5397	40.5321	1.64235	1.86372	0	5.57044	0.284162	27.9197	0.0111825	31.3419	0.00168465	0.582148	0.035078	46.8217	56.8806	0.0309787	0.000350649	20.1811	1.87596e-11	9.04389e-28	47.3786	2.76382e-08	50.9333	0.00103596	43.6549	23.6008	1.21235	0.605925	72.5035	3.38781e-51	9.00547	42.4702	0.759631	43.4999	46.6385	23.1172	4.63433e-08	0.0381787	3.17991e-23	25.465	31.8215	40.3357	49.0713	101.441	0	0.290842	2.00351
1.25411	36.7864	39.4128	45.7401	33.5043	0.314454	6.63445	0	1.48392	0.0385967	38.6254	0.000900211	17.6789	0.000366423	0.0894997	0.265706	49.6458	67.5727	0.00295989	0.00489132	9.51609	1.98686e-13	6.0515e-25	48.7257	5.35728e-10	52.9757	0.000249951	42.9576	10.9936	4.76551	0.450322	67.3046	2.31744e-47	20.7317	29.0541	0.124984	44.0589	60.1831	10.6396	9.40829e-10	0.0617618	5.88946e-26	9.56245	56.0877	34.6514	59.5789	98.7943	0	1.41739	3.57984
1.25992	45.8592	30.4066	30.9513	19.968	0.0431902	16.8479	0	0.282111	0.00378952	38.5703	5.16971e-05	7.1138	0.00381112	0.00986149	1.44819	55.6301	63.6473	0.00124074	0.0486739	6.61467	1.50117e-15	2.88861e-22	53.2724	7.40793e-12	51.2169	0.00290553	34.1322	3.69543	13.8299	1.83801	47.1864	1.13088e-43	34.0489	14.7783	0.0146697	37.6772	63.4645	3.49328	1.3627e-11	0.409169	7.78188e-29	2.63129	73.3511	26.8364	76.2951	88.5757	0	5.36675	10.3725
1.26573	48.2134	16.7346	15.8892	8.50619	0.00424368	30.5214	0	0.0384023	0.00113389	29.5281	2.1179e-06	2.04205	0.0392346	0.000777026	5.71296	65.7753	47.4249	0.0127719	0.345529	12.3463	8.09109e-18	9.83627e-20	58.8152	7.30746e-14	43.6766	0.0316861	20.4323	1.18976	29.5569	6.53924	24.797	3.93678e-40	39.9107	5.46035	0.00122831	24.7859	55.2995	0.8182	1.4081e-13	2.04744	7.38309e-32	0.526577	71.628	28.7588	84.0699	70.2758	0	14.5181	22.7048
1.27154	49.5062	6.57021	6.39499	2.58589	0.000297867	39.4438	0	0.00588032	0.0109255	22.8153	6.18957e-08	0.418164	0.288836	4.37318e-05	16.4668	71.078	28.1673	0.110969	1.7498	24.753	3.11102e-20	2.38941e-17	60.5059	5.14225e-16	29.7781	0.249014	10.4332	1.81034	47.8185	16.6785	9.66528	9.7765e-37	33.5198	1.6208	7.33686e-05	13.9483	38.7853	0.136711	1.14977e-15	7.41807	6.37944e-31	0.0762607	53.5676	43.0791	79.2237	46.2364	0	28.0181	35.5416
1.27735	52.5652	1.84024	3.98284	0.560829	1.49251e-05	36.364	0	0.024412	0.0970451	27.508	1.29043e-09	0.0610865	1.52119	1.75697e-06	35.1567	63.4369	16.1365	0.688391	6.32137	36.8596	8.53326e-23	4.14063e-15	55.5102	2.58141e-18	15.1972	1.41606	9.40027	6.1001	60.9389	30.3495	2.76485	1.73198e-33	20.9187	1.41066	3.12629e-06	12.4213	20.9998	0.0162953	1.75531e-14	19.6671	6.10336e-28	0.00855977	35.0347	60.8236	67.8002	23.9251	0	38.5731	39.6935
1.28317	54.7525	0.368692	8.84665	0.0867718	5.33678e-07	23.9156	0	0.191128	0.615636	42.0614	1.91922e-11	0.00636592	5.75225	5.03729e-08	56.5575	44.6385	16.4796	3.04783	16.2911	39.3785	1.66973e-25	5.11871e-13	43.125	9.24439e-21	5.66924	5.87118	17.7322	15.8646	63.4664	39.3971	0.576048	2.18886e-30	12.6845	5.11578	9.50313e-08	21.0653	8.54918	0.00138561	1.96519e-12	38.8187	4.16587e-25	0.0085387	29.3106	69.3711	53.282	9.79624	0	37.8835	31.6257
1.28898	54.5974	0.0648964	22.4577	0.00960468	1.36155e-08	11.2204	0	1.07864	2.78608	57.0821	2.03625e-13	0.000473254	15.7442	1.03045e-09	69.7097	24.0579	26.8047	9.64159	29.9507	30.6585	2.33073e-28	4.51411e-11	27.5606	2.36201e-23	1.78895	17.9524	30.9335	29.5486	54.4634	36.4833	0.0959149	1.97339e-27	14.8051	16.57	2.06073e-09	33.731	3.03885	8.40492e-05	1.57003e-10	58.3607	2.02843e-22	0.0739279	35.2466	62.3547	35.8955	5.03823	0	26.5453	17.9918
1.29479	51.1576	0.114268	44.1172	0.00127016	2.47854e-10	3.75537	0	4.34282	8.99457	63.9229	1.54119e-15	2.50983e-05	31.7272	1.50388e-11	66.4736	9.7038	37.7166	21.8744	39.2808	19.8676	2.3209e-31	2.83988e-09	17.5523	2.22219e-24	1.85029	41.1705	39.5363	39.514	37.4671	24.1013	0.0948608	1.26918e-24	25.8152	39.9468	3.18781e-11	39.9123	3.073	3.63702e-06	8.94808e-09	68.3686	7.04582e-20	0.490432	40.4278	43.7483	19.5369	8.51111	0	13.3041	7.44024
1.3006	41.5052	0.678163	67.003	0.00695244	6.70193e-12	0.896718	0	12.4735	20.715	59.2467	8.32144e-18	9.49535e-07	48.6227	1.56581e-13	48.9944	2.91018	38.8235	36.0333	36.7512	18.1872	1.64868e-34	1.27452e-07	19.5162	9.71177e-22	6.14059	72.5232	36.1323	38.9588	19.8255	11.3581	0.555459	5.82306e-22	37.2729	72.1113	3.51788e-13	33.8148	8.48523	1.12273e-07	3.63805e-07	63.1602	1.7459e-17	2.32195	35.2143	24.1543	10.3689	19.1583	0	5.01371	3.03072
1.30641	26.5711	3.0082	81.9435	0.0662499	2.66734e-10	0.15416	0	25.5575	34.0334	44.6582	3.20522e-20	2.56269e-08	59.5288	1.16304e-15	27.9842	0.885852	28.5936	44.7734	24.529	30.0946	8.3548e-38	4.08045e-06	32.5269	3.08767e-19	17.3985	101.303	23.5613	32.0072	7.80761	3.81844	2.57251	1.90588e-19	39.0638	98.8633	2.76941e-15	20.4451	19.8078	2.47241e-09	1.05517e-05	45.7466	3.08621e-15	7.84231	22.1251	13.0679	11.8158	32.6574	0	2.6947	4.46574
1.31222	12.9598	9.52443	85.3764	0.455961	1.45648e-08	0.0354889	0	37.3566	39.8882	26.3269	8.80712e-23	4.93398e-10	61.105	6.16269e-18	14.1281	1.51693	15.0461	46.2498	11.679	50.7648	3.02031e-41	9.31942e-05	49.4797	7.00302e-17	36.7359	116.71	10.9604	30.6923	2.29517	0.915765	8.55372	4.45e-17	29.26	104.295	1.55528e-17	8.819	33.272	3.88403e-11	0.000218321	25.6087	3.89178e-13	18.8953	9.93566	14.627	23.8337	39.943	0	5.80823	12.8995
1.31804	6.13275	21.5125	80.6801	2.26264	5.67406e-07	0.143919	0	38.9523	33.3503	11.7913	1.72636e-25	6.77666e-12	53.6394	2.32953e-20	12.1612	5.39473	5.79486	46.0397	3.96703	68.2053	7.78905e-45	0.00151841	63.7315	1.1331e-14	58.3682	115.987	3.63726	41.0925	0.865274	0.156675	20.5588	7.4121e-15	15.6378	85.2773	6.25242e-20	2.71774	39.8854	4.35275e-13	0.00322245	11.6868	3.50097e-11	32.4772	3.18397	28.2203	42.3499	35.3412	0	14.9718	30.1382
1.32385	7.50816	34.6625	73.5057	8.15103	1.57689e-05	0.858167	0	28.9745	19.8917	4.56164	1.94194e-27	6.63975e-14	41.4886	6.2818e-23	20.9181	14.5525	2.44818	46.0344	0.963706	71.511	1.43296e-48	0.0176485	73.9537	1.30793e-12	70.7735	104.372	0.86107	56.9304	2.05105	0.019122	36.4299	8.8073e-13	5.96221	53.935	7.47539e-20	0.638096	34.1122	3.47985e-15	0.0339307	7.64221	2.2467e-09	39.822	0.72792	48.321	59.0639	24.4743	0	28.5009	52.9175
1.32966	16.684	39.8425	69.0357	21.5355	0.000312627	3.73026	0	15.375	8.46381	4.21793	1.10201e-24	4.64093e-16	35.1425	1.20842e-25	33.7	28.0564	4.23436	40.6945	0.193848	60.8641	1.88062e-52	0.14634	79.4407	1.07709e-10	65.9836	89.319	0.145418	66.669	6.96268	0.00166488	49.7243	7.46563e-11	1.62264	26.1341	1.8417e-17	0.401223	20.8427	1.98461e-17	0.254869	13.3064	1.02854e-07	34.8328	0.118719	64.7519	65.8356	19.0149	0	38.7705	70.9272
1.33547	30.1849	32.6701	70.1952	42.3079	0.00442149	11.7993	0	5.82014	2.57015	10.4124	5.09449e-22	2.31406e-18	44.9596	1.65832e-28	40.1406	38.5893	11.9872	28.0091	0.238837	47.9334	1.7612e-56	0.865748	75.5001	6.3284e-09	47.1659	75.2071	0.0175193	63.2624	17.4077	0.000103408	56.4989	4.51458e-09	0.327094	9.78181	3.24458e-15	1.60486	9.31185	8.07435e-20	1.36571	25.8133	3.35902e-06	21.7415	0.0138126	68.1235	59.4516	25.275	0	37.6268	75.0758
1.34128	39.3456	19.1108	75.558	62.7748	0.0446096	27.6033	0	1.5717	0.569839	22.6026	1.68009e-19	8.23119e-21	69.6917	1.62345e-31	35.1173	37.8634	26.4847	14.1645	1.24084	43.3352	7.02318e-56	3.65541	59.8229	2.65312e-07	25.5462	62.9597	0.00150568	47.8432	31.0777	4.61947e-06	58.3877	1.94764e-07	0.152229	3.98214	4.0777e-13	5.897	4.18201	2.34345e-22	5.22056	37.448	7.82566e-05	9.73701	0.00114643	56.5164	42.8882	39.5753	0	26.0504	67.5005
1.34709	36.6116	7.97968	81.5765	71.2742	0.321074	49.0965	0	0.302775	0.202778	35.4594	3.9526e-17	2.08866e-23	94.459	1.13377e-34	25.4137	26.5027	44.15	5.23698	5.09125	45.1784	7.13838e-52	11.0278	39.7557	7.93826e-06	10.3228	54.8875	9.23135e-05	28.0838	39.5809	1.49429e-06	57.6885	5.9946e-06	0.680744	5.85046	3.65585e-11	15.614	5.86353	4.85202e-25	14.2362	38.9033	0.00130061	3.49522	6.78789e-05	37.117	23.936	52.9627	0	12.8667	58.2817
1.35291	24.304	2.42414	86.0206	62.2434	1.64856	69.232	0	0.0416092	0.727865	39.7158	6.63361e-15	3.87225e-26	102.295	5.64844e-38	22.5126	13.2336	57.8972	1.91123	15.2763	45.1005	5.17595e-48	23.8651	28.0935	0.000169569	3.07012	55.1955	4.03752e-06	12.4261	35.9617	3.44763e-05	55.7644	0.000131651	3.00414	14.5413	2.33818e-09	29.8585	14.4329	7.16649e-28	27.694	28.8397	0.0154202	2.75666	2.86709e-06	21.5652	10.0128	59.8775	0	4.54118	51.6419
1.35872	11.5095	0.858916	87.5988	41.6037	6.03865	81.4803	0	0.0040792	3.15152	31.7641	7.94209e-13	6.11312e-25	87.6382	2.00747e-41	29.8403	4.71528	63.1058	2.88462	33.8613	42.4432	2.67731e-44	37.5455	32.1968	0.00258756	0.691876	62.4946	1.25974e-07	4.05047	23.3084	0.00062852	53.8392	0.00206348	9.51921	27.9912	1.06681e-07	42.2927	28.2271	8.32981e-31	38.4323	15.2519	0.130422	7.27564	8.63901e-08	18.7079	3.07644	60.6993	0	1.2143	42.5702
1.36453	3.88823	1.86413	84.3439	21.1684	15.7834	83.4009	0	0.000285286	9.85803	18.3453	6.78322e-11	2.91622e-22	59.062	5.08965e-45	39.3776	1.21404	60.0505	8.7434	56.2158	42.5647	9.87923e-41	44.8068	48.0533	0.0282375	0.326622	67.9925	2.80392e-09	0.958563	10.7771	0.00818249	50.4036	0.0230941	21.5543	38.7518	3.47225e-06	47.4748	40.7827	8.2373e-29	38.0472	5.75406	0.786919	17.776	1.85697e-09	30.3271	0.744258	58.1662	0	0.700493	28.3696
1.37034	0.937053	6.43457	73.7052	8.98468	29.468	74.6478	0	1.42675e-05	22.0027	8.74392	4.1329e-09	9.925e-20	30.8496	9.20798e-49	41.4237	0.353106	52.9259	20.808	70.8784	43.8082	2.60055e-37	45.3033	63.6613	0.220797	1.24508	63.5481	4.45213e-11	0.163327	3.55474	0.0761342	44.4632	0.18474	35.0534	39.0681	8.06219e-05	47.912	45.9154	6.21547e-26	26.87	1.54861	3.38713	31.424	2.84749e-11	50.368	0.542348	56.4356	0	2.37002	14.1293
1.37615	0.161099	16.4797	55.5202	6.65271	39.5232	56.4798	0	1.74754e-06	35.0333	7.42726	1.79635e-07	2.40967e-17	12.2424	1.9375e-48	36.9755	0.842584	48.0166	36.6339	68.8467	38.4742	4.88343e-34	45.8968	67.9081	1.24121	4.89844	48.2928	5.04296e-13	0.0199469	0.836433	0.507208	40.728	1.05846	41.8288	31.3072	0.0013354	47.7571	45.8019	3.34567e-23	13.5372	0.297322	10.4012	39.6547	3.11485e-13	67.389	2.14601	59.0076	0	7.90068	5.10042
1.38196	0.0197579	30.1457	35.6904	13.2157	39.2291	34.3473	0	3.19613e-05	39.7927	14.8204	5.5699e-06	4.17351e-15	3.63983	1.04092e-44	35.4586	3.48338	46.7853	49.6754	53.4056	25.5949	6.54186e-31	49.2441	57.5149	5.04478	14.0826	28.6713	4.07494e-15	0.00174205	0.140402	2.42786	42.229	4.36186	39.646	27.2756	0.0157793	44.0221	46.0502	1.28472e-20	4.86529	0.0407222	22.7946	35.6992	2.43069e-15	72.1695	7.57896	63.8116	0	18.9867	1.32253
1.38778	0.00172864	39.3456	24.0833	26.0115	33.0307	16.0551	0	0.00058675	32.2435	27.924	0.000123204	5.15659e-13	0.948638	3.98967e-41	39.689	10.6117	42.7108	55.9498	38.3702	12.3571	6.25165e-28	51.5949	38.1141	14.961	29.8087	12.8568	2.34895e-17	0.000108666	0.0168129	8.40547	42.5349	13.0372	36.5442	35.4061	0.133009	32.8823	44.6935	3.51926e-18	1.2474	0.0039847	35.7169	22.9271	1.35314e-17	65.5147	19.6721	64.8247	0	32.5593	0.268704
1.39359	0.000107891	36.6865	26.4664	37.5796	33.7092	5.59164	0	0.0076873	18.638	38.5115	0.00194416	4.54508e-11	1.06826	1.09087e-37	41.2013	23.078	31.2253	56.7239	35.0302	4.27949	4.26192e-25	51.6762	19.689	32.8189	47.8847	4.24942	9.65928e-20	4.83851e-06	0.00144912	21.2998	34.4799	28.7196	39.0724	52.3924	0.799822	18.3679	36.1274	6.87721e-16	0.228149	0.000407641	40.4154	10.5109	9.67985e-20	56.5953	38.1763	57.6537	0	39.8311	0.226226
1.3994	4.80424e-06	24.7603	39.1068	38.8174	47.7697	1.42353	0	0.0718476	7.68552	37.9652	0.0218872	2.85784e-09	3.92578	2.12778e-34	33.0688	35.8041	16.9283	53.6982	41.7127	1.09546	2.07269e-22	50.252	9.6223	54.2036	61.2934	1.0197	2.83356e-22	1.53739e-07	0.000349832	40.2897	21.0211	47.9776	41.961	67.9476	3.43101	7.43383	22.5572	9.58715e-14	0.0297679	0.00205683	34.763	3.50217	1.09873e-17	51.2514	57.5612	42.7405	0	34.7605	1.10615
1.40521	1.75421e-07	13.667	52.3056	28.6719	67.3907	0.262006	0	0.479035	2.26081	26.7033	0.17582	1.2819e-07	11.5613	2.96072e-31	19.3112	39.6265	6.62523	48.9737	48.8811	0.471173	7.19083e-20	44.1056	10.0966	68.6457	66.5253	0.176398	5.92975e-25	3.48768e-09	0.00379227	58.4687	11.0598	63.586	36.4593	75.0743	10.4996	2.15836	12.7606	9.5342e-12	0.00277074	0.0228494	27.8927	1.26534	1.99986e-15	45.2558	71.3307	26.7657	0	21.6405	4.51965
1.41102	8.58456e-07	11.4334	59.3158	15.5393	78.5826	0.0346508	0	2.27845	0.474503	13.3988	1.0082	4.10194e-06	24.3715	2.93891e-28	8.08145	31.2864	1.85632	46.6545	53.1943	1.51868	1.77968e-17	31.1833	19.7445	67.5212	65.2635	0.0254546	8.85234e-28	2.43699e-10	0.0390322	66.9565	10.4864	71.0819	23.3738	74.0189	22.923	0.465949	13.6383	6.76389e-10	0.000183976	0.182293	29.442	2.35759	2.59689e-13	33.3219	77.2416	19.1037	0	9.61094	13.4866
1.41683	2.28333e-05	20.2226	59.5346	8.08709	76.1966	0.00328189	0	7.73089	0.0722491	4.79606	4.13187	9.36383e-05	36.6536	2.08109e-25	2.4151	17.6215	0.371434	46.1822	59.4507	5.60243	3.14211e-15	16.5159	32.9408	52.017	61.3954	0.0397	9.42805e-31	1.05267e-08	0.286878	61.3769	20.5408	72.0627	10.7773	67.6305	35.72	0.221244	27.231	3.42315e-08	8.71451e-06	1.03751	37.269	7.60751	2.40581e-11	18.5554	75.8255	24.3572	0	3.04496	29.9794
1.42265	0.000435013	36.7859	55.1185	10.0825	66.9825	0.000222206	0	18.7127	0.0223944	1.22468	12.1427	0.00152497	39.325	1.05127e-22	0.514989	7.08024	0.0530353	41.0771	68.7074	14.9654	3.95747e-13	6.35062	39.8673	33.0252	56.865	0.279187	8.13053e-32	4.21932e-07	1.50415	44.6109	38.5233	71.2855	3.55177	56.1757	39.8518	0.915226	49.6505	1.23587e-06	2.94471e-07	4.2124	40.1989	18.4843	1.5902e-09	7.51737	66.6967	38.7522	0	0.6882	51.7726
1.42846	0.00591277	53.4733	50.6265	22.2965	57.166	1.07446e-05	0	32.312	0.128876	0.223138	25.8258	0.0177195	30.0981	3.78837e-20	0.0783443	2.02941	0.00540263	30.2021	74.4247	28.5459	3.55576e-11	1.75252	34.4697	22.9516	49.9743	1.47137	8.5106e-29	1.20653e-05	5.62601	25.0374	58.1413	71.6076	0.835397	39.4925	32.5299	3.79511	70.0849	3.18299e-05	7.09837e-09	12.2007	32.135	32.1011	7.5002e-08	2.19926	49.9246	54.4576	0	0.11096	74.0584
1.43427	0.0573449	62.6539	51.4436	42.1796	45.1768	3.70854e-07	0	39.8051	0.800006	0.0298803	40.7207	0.146939	16.4334	9.73889e-18	0.00852803	0.414965	0.000392622	22.0431	72.1194	38.983	2.2791e-09	0.345709	21.2673	26.278	41.2724	5.53974	6.41164e-26	0.000246121	15.0116	10.5456	73.555	71.1392	0.140186	21.8136	22.184	11.3172	77.5804	0.000584812	1.22065e-10	25.2092	18.4579	39.7726	2.5247e-06	0.572189	29.9137	68.263	0	0.0127822	93.5952
1.44008	0.396988	60.8475	57.0804	61.4513	30.1802	9.13433e-09	0	35.0108	3.60812	0.0137659	50.3037	0.870154	6.40076	1.78601e-15	0.00114475	0.0606034	2.03547e-05	24.3152	65.1379	38.7536	1.04211e-07	0.0486824	9.40301	36.0718	37.0424	14.9285	3.44593e-23	0.00358161	28.5741	3.26256	82.1472	65.2619	0.0167819	9.01704	19.7905	24.1444	71.9738	0.00766503	1.49742e-12	37.1578	7.57311	35.1533	6.0675e-05	0.803191	13.6685	82.4077	0	0.00143111	107.089
1.44589	1.96364	48.6405	61.536	69.5169	18.7416	1.74265e-10	0	22.1906	11.856	0.098496	53.3782	3.68595	1.7785	2.33655e-13	0.00655876	0.00754109	7.5279e-07	34.109	57.915	30.559	3.39921e-06	0.00489161	3.26827	39.9525	39.8368	29.0117	1.32123e-20	0.0371813	38.8011	0.73153	81.3461	51.3524	0.00143318	2.74802	27.8097	37.152	62.7344	0.0716686	1.31042e-14	39.0713	2.21711	22.1649	0.00104167	3.32024	4.61806	95.4973	0	0.00537159	108.863
1.4517	6.95759	30.7902	59.8787	61.4905	19.3815	9.50267e-10	0	11.218	28.6532	0.62262	52.2211	11.216	0.352527	2.18063e-11	0.0623786	0.0153044	1.98611e-08	40.0985	48.7028	25.7097	7.90971e-05	0.00035082	2.34768	32.2053	41.7883	41.6438	3.61408e-18	0.275352	37.5957	0.117982	68.4466	32.465	8.73122e-05	0.843963	37.8857	42.5566	55.9145	0.478037	8.18081e-17	29.3081	0.463061	9.96971	0.0127882	10.8454	1.13381	100.414	0	0.0525004	96.8192
1.45752	17.7761	14.8043	50.0979	42.2012	35.1891	4.66665e-08	0	8.48923	51.5004	2.8149	45.5862	24.7779	0.0498481	1.45181e-09	0.42556	0.126569	3.88926e-10	34.6016	34.6026	30.569	0.00131299	2.30574e-05	6.26294	18.5758	34.7458	47.2922	7.05308e-16	1.45468	26.0691	0.013632	46.4014	15.6873	3.79462e-06	1.57262	38.9458	40.2525	50.741	2.27463	3.64333e-19	15.6873	0.0689937	3.19902	0.112464	26.1266	0.200437	93.3942	0	0.371636	78.2135
1.46333	33.2907	5.34919	34.0242	22.0581	59.7184	1.63833e-06	0	15.22	69.5827	9.10105	32.2916	40.7401	0.00502831	6.89528e-08	2.07115	0.772114	1.04212e-09	21.5482	19.2838	38.7608	0.0155481	0.000115061	16.0435	7.64684	21.1796	49.198	9.82082e-14	5.48235	13.4263	0.00112606	24.3028	5.61022	1.17646e-07	6.30909	28.7977	38.718	49.6326	7.72107	1.15749e-21	6.03199	0.00733328	0.732264	0.71061	47.1314	0.0253948	79.5406	0	1.89023	63.2971
1.46914	47.4309	2.04734	18.3771	8.60126	78.4424	4.10314e-05	0	28.123	71.213	21.1492	17.2685	52.4406	0.00036184	2.33622e-06	7.19087	3.38104	5.07727e-08	10.4627	9.76054	38.9823	0.131345	0.00182295	29.9492	2.24577	9.27014	54.3906	9.75765e-12	14.7395	7.38589	6.64282e-05	9.55511	1.45818	2.61173e-09	19.7639	15.2083	41.6237	58.2211	18.6966	2.62334e-24	1.95577	0.000556038	0.119574	3.24197	64.936	0.00230051	68.0817	0	6.95058	53.8628
1.47495	55.0069	3.35055	10.3067	2.46038	80.9434	0.000733073	0	38.5905	55.567	35.8572	6.73297	56.9137	1.87235e-05	5.64671e-05	17.8102	10.6968	1.77511e-06	7.18294	10.4821	28.5889	0.791523	0.0207438	40.806	0.47051	2.89895	63.0137	6.91887e-10	28.2692	10.8109	2.79708e-06	2.76721	0.272847	7.30841e-10	46.4002	5.73054	41.9276	72.1291	32.2971	4.2414e-27	1.98367	3.00765e-05	0.0139291	10.7654	69.4127	0.000148838	63.4334	0	18.6799	45.0271
1.48076	55.9737	9.77971	13.0328	0.510404	71.6124	0.0093432	0	37.9718	34.4577	46.2149	1.88768	54.7796	5.37758e-06	0.000973654	31.4682	24.7794	4.43476e-05	12.8861	23.5217	15.3573	3.40277	0.16877	42.929	0.070322	0.646946	69.9795	3.50202e-08	38.6779	24.0775	8.50283e-08	0.587112	0.0365814	3.48536e-08	83.1129	1.54084	34.1549	76.2783	39.8015	4.89193e-30	6.134	1.16056e-06	0.00115751	26.3471	57.7922	6.8741e-06	62.643	0	37.3525	37.8523
1.48657	50.7034	21.8438	25.699	0.0765532	61.0101	0.0849496	0	27.0864	22.3713	49.5821	0.378618	45.5248	0.000105762	0.0119773	39.6636	43.0677	0.000792438	25.4246	47.8132	7.58778	10.4356	0.983988	40.5244	0.00749774	0.103003	72.5685	1.26577e-06	37.7511	44.0803	5.02409e-08	0.131692	0.00350618	1.25628e-06	116.272	0.30134	24.4011	62.231	35.0078	4.02502e-33	15.8767	3.19467e-08	6.8619e-05	48.4364	37.0987	2.69098e-07	60.812	0	57.0402	40.1777
1.49238	38.3934	34.9134	43.128	0.012614	52.1227	0.550991	0	15.7584	26.814	49.7709	0.0542288	30.3414	0.00169816	0.105125	35.664	58.2938	0.0101421	37.7953	75.0244	8.4812	22.8308	4.13016	41.2179	0.000570279	0.0116992	70.7532	3.2688e-05	26.2853	62.2419	1.69493e-06	0.323162	0.000239973	3.23036e-05	129.944	0.0980568	23.0131	37.9416	22.1047	2.36251e-36	29.5106	6.27337e-10	2.90189e-06	68.8576	18.0225	1.51382e-06	54.3658	0	68.8076	54.3633
1.4982	22.6034	39.8241	57.3663	0.0454633	44.6592	2.54944	0	12.985	45.805	47.6941	0.00554281	15.2629	0.0194543	0.658545	22.8764	63.959	0.093172	41.8665	92.2105	17.7484	35.6321	12.5951	43.1622	3.09429e-05	0.000947975	63.6937	0.000603693	13.0561	68.7174	4.2309e-05	1.63757	1.17224e-05	0.00059257	117.541	0.402273	32.2555	17.0983	10.7627	9.89229e-40	39.1402	8.78806e-12	8.75459e-08	79.4081	6.50007	3.81044e-05	42.5853	0	68.6408	73.0094
1.50401	10.2999	32.4987	63.0123	0.322489	43.8248	8.41515	0	20.7585	70.0914	39.2878	0.000404205	5.6098	0.15899	2.9471	10.4702	57.9185	0.616352	38.3204	91.954	31.1721	39.6716	28.4053	38.2862	1.19771e-06	5.59331e-05	49.9603	0.00798457	4.62632	59.7326	0.000753515	6.16161	4.08589e-07	0.00775474	85.765	1.96369	44.539	5.74553	7.05218	2.95486e-43	37.033	8.78218e-14	1.88411e-09	80.5799	1.71446	0.000686858	31.2436	0	61.6367	86.5917
1.50982	5.51738	19.4945	59.6986	1.6543	53.2788	19.8151	0	33.2787	88.8064	25.0628	2.10286e-05	1.48504	0.926916	9.44587	3.44275	42.4806	2.94979	36.4317	76.3546	39.5972	31.509	48.9407	26.1128	3.3072e-08	3.18532e-05	31.7593	0.0757989	1.16993	40.4616	0.00957621	16.8907	1.01607e-08	0.0724057	49.5628	6.904	51.925	2.00231	12.2901	6.29642e-47	24.9962	6.26186e-16	2.89265e-11	79.8078	0.327363	0.00883856	28.895	0	57.5729	88.6627
1.51563	8.84795	10.8702	51.6318	6.05447	65.9088	33.285	0	39.9023	95.8383	11.7513	7.80448e-07	0.281499	3.85504	21.8373	0.99743	24.3449	10.2827	40.05	52.567	35.9202	17.8528	67.9092	15.3347	6.51457e-10	0.00054815	15.4455	0.518289	0.217798	20.902	0.0868774	34.3239	1.85926e-10	0.482466	22.1308	17.3183	53.714	3.12973	24.5095	9.57124e-51	12.0358	2.90872e-17	3.16823e-13	80.5649	0.0449675	0.0812554	36.0901	0	60.7466	76.3339
1.52144	19.5136	12.0142	47.154	15.8074	69.5329	39.8857	0	34.3104	91.808	3.97043	2.06631e-08	0.038121	11.4376	37.1068	1.26043	11.1384	26.3639	41.5152	29.0217	23.2469	7.21598	81.2664	13.9415	9.15436e-12	0.00724118	5.54888	2.5666	0.0929476	8.06417	0.563147	53.1499	4.20606e-10	2.29597	7.46873	30.9904	51.387	9.3278	36.6809	1.03791e-54	4.13421	4.46587e-15	4.53205e-15	78.1079	0.0044273	0.534539	43.9094	0	65.879	53.0348
1.52725	32.9404	22.2801	52.5854	29.444	58.6873	34.096	0	21.058	81.4914	0.960996	3.90272e-10	0.0036848	24.208	48.4961	4.52234	6.63389	50.4513	33.6297	12.3331	10.7328	2.08066	89.1074	22.837	9.17673e-14	0.0682479	1.44584	9.28343	0.449825	2.39866	2.61363	64.8215	2.20259e-08	7.81924	1.94436	39.5609	43.4151	21.5126	39.32	8.02913e-59	1.01304	5.49254e-13	2.66576e-13	68.4463	0.000311774	2.52488	46.4828	0	64.8635	28.5963
1.53307	39.866	34.9512	65.4306	39.1497	38.5586	20.7925	0	9.22044	68.6474	0.176806	5.25842e-12	0.000254141	36.551	53.0448	12.8882	11.1553	73.8236	19.8924	3.90691	3.53489	0.427981	91.8558	35.0624	6.56243e-16	0.458866	0.270824	24.843	2.17959	1.23723	8.72648	63.7502	8.27402e-07	19.1675	0.869546	36.0265	31.7349	36.4161	30.0774	1.05548e-61	0.177085	4.81902e-11	2.46465e-11	56.5555	1.57001e-05	8.62461	49.4629	0	53.9555	11.6251
1.53888	34.4314	39.8235	78.5478	37.3245	19.3348	9.04538	0	2.88009	52.9911	0.120637	5.05559e-14	1.25051e-05	39.3693	52.9301	26.574	22.94	86.2569	8.44197	0.904391	0.830532	0.0628009	87.9344	39.8502	3.3478e-18	2.2009	0.0363585	50.1029	7.65413	3.40823	21.1836	50.4837	2.21775e-05	34.3527	2.56964	23.4043	25.0079	47.1164	16.4132	1.64723e-57	0.0220826	3.01621e-09	1.62582e-09	50.2517	1.14518e-06	21.6219	60.5108	0	36.0029	3.49409
1.54469	21.2289	32.4248	87.1078	26.4063	7.73069	2.80714	0	0.641768	34.771	0.659573	2.6811e-15	4.38969e-07	30.2524	48.0191	40.3855	35.7056	86.6397	2.5742	0.153239	0.139205	0.00657391	75.7717	32.5279	1.21835e-20	7.53064	0.00425687	77.9918	19.6014	10.3006	38.2199	31.6432	0.000424242	46.8019	8.75567	10.8464	28.916	50.9413	6.38948	1.91426e-53	0.00196445	1.34673e-07	7.65224e-08	48.9684	1.61442e-05	40.9587	77.1378	0	18.4307	0.766631
1.5505	9.45793	18.8365	88.8423	17.2275	4.61617	0.621469	0	0.102016	19.425	3.12403	2.99978e-13	1.09926e-08	16.6035	36.2472	47.961	40.1533	82.0562	0.687462	0.0409224	0.0166445	0.000490906	58.4184	19.4766	3.163e-23	18.3815	0.0102996	96.0854	37.4505	22.6344	53.3343	16.6588	0.00579433	52.4123	22.3244	3.58596	37.6922	51.0865	1.77441	1.58695e-49	0.000125293	4.28962e-06	2.5702e-06	46.9319	0.000319008	61.6902	90.0245	0	7.00978	0.122821
1.55631	3.73157	7.80637	84.2717	18.2309	9.10475	0.0981502	0	0.0115684	13.6869	10.7935	2.74973e-11	1.96376e-10	6.66141	20.9654	50.2107	33.7975	77.2103	0.890907	0.183291	0.00141972	2.61512e-05	44.8097	10.6801	5.85794e-26	32.0071	0.0935988	95.3122	55.649	35.5405	60.7434	12.4917	0.0565517	53.0184	42.9291	0.84722	39.6369	47.9175	0.351529	9.38521e-46	2.29941e-05	9.74704e-05	6.16204e-05	44.8883	0.00450081	79.2123	93.2196	0	1.96633	0.0271023
1.56212	4.13321	2.30789	77.6419	28.5221	20.3504	0.0110589	0	0.000935832	19.5368	27.3141	1.79809e-09	2.50262e-12	2.83556	8.89826	53.0135	25.5864	70.1917	3.45979	1.03497	8.64413e-05	9.93804e-07	41.3658	11.5131	7.73941e-29	39.7584	0.627356	76.1459	68.4885	40.079	58.6529	21.7792	0.395052	49.366	64.6339	0.160037	30.4305	38.0752	0.0496803	3.95951e-42	0.000342256	0.00157995	0.00105505	47.8779	0.0453	92.1782	88.2664	0	0.591677	0.11523
1.56794	10.8706	0.486741	72.9693	38.5243	33.6958	0.00091043	0	5.40056e-05	31.7633	50.9905	8.38783e-08	2.27519e-14	4.63593	2.7223	58.3506	25.9164	58.0797	10.5439	4.204	5.60045e-06	2.69824e-08	42.8922	21.5217	7.29446e-32	35.2314	3.04165	48.1743	74.7103	33.6589	47.4947	42.9497	1.9816	39.0254	80.0424	0.166092	16.7714	23.3129	0.0050087	1.19167e-38	0.00482372	0.0182698	0.012912	54.6562	0.325254	99.6907	82.6142	0	1.21444	0.704345
1.57375	24.224	0.0732315	70.8439	38.164	39.8946	0.000466046	0	2.22329e-06	39.7019	70.6719	2.79129e-06	1.47556e-16	12.9814	0.596354	65.5673	34.3763	43.9873	22.9827	12.1831	4.59023e-05	3.0978e-09	38.6267	34.363	1.56241e-33	22.2714	10.712	23.5328	74.8922	25.5778	30.9787	68.9512	7.18083	23.9434	85.3169	0.900789	6.88133	10.4818	0.000360232	2.55851e-35	0.0487323	0.150709	0.113125	59.2866	1.66596	100.68	82.3516	0	4.74871	3.10144
1.57956	40.5988	0.00785987	70.122	27.0667	33.7002	0.00567541	0	6.52939e-08	35.7122	73.0135	6.6264e-05	6.82732e-19	28.8283	0.0933177	74.641	40.2302	36.3246	35.7443	25.1865	0.00080814	1.16609e-07	26.2707	39.8845	1.92454e-30	10.0434	27.5347	8.66332	67.9645	28.3927	16.931	89.5536	19.0098	10.8395	79.9461	3.9227	3.46738	3.39627	1.84824e-05	3.91865e-32	0.353651	0.886874	0.711473	58.2042	6.08727	95.9497	83.3102	0	14.1378	9.74314
1.58537	53.5059	0.000601797	69.4474	13.7002	20.3082	0.0553162	0	1.36793e-09	22.9385	56.2529	0.00112219	2.34971e-20	48.491	0.0104218	80.5306	35.0793	38.2751	39.7061	37.1446	0.0101754	3.76404e-06	12.9314	33.0973	1.74593e-27	3.23111	51.9058	2.35875	53.7543	45.4423	12.3364	98.2244	37.478	3.54457	66.6162	12.4659	6.35079	0.79017	6.76473e-07	4.28156e-29	1.85118	3.72308	3.22743	50.2103	15.8672	86.5742	74.7989	0	31.1461	21.8349
1.59118	60.3515	3.28702e-05	67.5466	4.94722	8.73026	0.384754	0	2.04444e-11	10.5119	32.2139	0.0135573	5.65058e-18	63.4317	0.000830452	74.1535	22.1461	41.5851	31.7943	39.0798	0.0913984	8.66802e-05	4.55705	19.7195	1.12991e-24	0.743614	72.0515	0.468839	37.9332	66.4012	18.8259	95.4826	56.6972	0.830563	54.0454	29.204	15.7296	0.157858	1.76628e-08	3.33723e-26	7.03278	11.1496	10.6439	37.5046	29.5056	71.6358	54.401	0	51.7784	34.9079
1.59699	63.6085	1.28083e-06	63.8172	1.27443	2.67732	1.90911	0	2.17972e-13	3.43669	13.63	0.116842	1.0722e-15	66.1524	4.72304e-05	55.2263	10.9038	36.3847	19.7657	29.3421	0.585656	0.00142398	1.14662	9.11816	5.21646e-22	0.145166	73.8759	0.0675715	30.1	74.7897	31.3623	85.5641	68.5919	0.139054	53.2801	51.1889	29.3071	0.228027	3.28993e-10	1.85561e-23	19.5611	23.8196	25.8464	28.1698	39.149	51.0414	32.6601	0	66.4792	39.8135
1.60281	65.6802	3.93715e-08	59.2935	0.234236	0.585721	6.75766	0	1.65785e-15	0.804352	4.23213	0.718356	1.45139e-13	55.2693	2.71376e-06	36.1759	7.49198	23.3951	14.2801	15.8141	2.67715	0.016688	0.205856	6.14043	1.71802e-19	0.204204	56.3101	0.00886811	33.6121	63.1326	39.6211	71.1536	70.0739	0.016617	65.1281	68.1628	39.0705	1.17858	4.3715e-12	7.36044e-21	40.2775	36.3016	47.0937	29.2766	37.1319	29.5445	22.1989	0	67.0271	32.4113
1.60862	67.5172	1.65896e-07	55.2929	0.0313601	0.0914111	17.0639	0	8.99511e-18	0.16444	0.975497	3.15064	1.40162e-11	36.3029	2.15732e-05	29.7063	13.2177	10.8037	19.7855	6.69666	8.7309	0.139515	0.0263665	11.8075	4.03642e-17	1.09117	33.5111	0.0218669	40.0323	40.0362	35.9463	52.5069	65.3075	0.00141684	75.6374	69.6811	37.1732	4.65067	4.14373e-14	2.08276e-18	62.1389	39.4671	66.1299	37.162	25.6089	14.47	26.8471	0	53.1026	18.9695
1.61443	69.1172	5.16237e-06	49.2733	0.0113644	0.0101771	30.7382	0	3.48165e-20	0.252625	0.311536	9.85766	9.65674e-10	18.1962	0.000413723	36.5058	25.7121	3.56443	31.8173	4.8031	20.3222	0.832062	0.00241611	25.5429	6.76522e-15	4.5097	21.1658	0.173349	38.0647	20.7122	23.281	31.948	60.8019	8.61865e-05	70.1818	54.7357	25.3199	13.1055	2.80201e-16	4.20427e-16	72.5451	30.6104	74.417	40.1821	14.7949	10.2204	40.3375	0	32.5401	8.76495
1.62024	68.4216	0.000115089	37.3925	0.0784625	0.000808345	39.4999	0	9.61348e-23	1.28734	0.92548	22.0023	4.74694e-08	6.77713	0.00568517	46.8032	37.3917	0.83921	39.7124	10.7503	33.8264	3.54004	0.000309908	43.2587	8.08883e-13	13.5783	25.4263	1.00953	26.4262	14.813	10.7572	15.0401	58.6847	3.74011e-06	49.2679	32.7375	12.8686	26.346	1.35165e-18	6.05425e-14	64.3617	16.9424	71.5902	32.1675	13.0551	16.7902	53.3168	0	15.0704	6.33149
1.62605	61.9901	0.0018304	22.0594	0.514593	4.77755e-05	36.2101	0	1.89362e-25	4.98223	3.79109	35.0339	1.66508e-06	1.84187	0.0559126	52.5195	38.9397	0.140962	35.7438	25.3029	40.6643	10.7443	0.00240316	58.0407	6.89935e-11	30.193	42.1173	4.23912	13.1509	24.3837	3.54582	5.26437	57.1823	1.15784e-07	25.7323	14.6889	7.24801	37.7827	4.65133e-21	6.21937e-12	43.2505	6.74793	64.9461	18.5142	21.6156	29.612	62.6555	0	5.16526	12.304
1.63186	48.0179	0.0207687	10.2355	2.41339	5.05037e-05	23.68	0	2.66087e-28	13.7692	11.2951	39.8042	4.16864e-05	0.361399	0.394504	53.6103	28.9374	0.0169154	23.1071	45.8128	37.0208	23.2629	0.0269498	66.0221	4.19809e-09	50.6444	60.3447	12.9448	4.7195	45.3412	0.83378	1.3413	55.1563	2.55702e-09	9.91002	4.86972	11.1175	38.6535	1.14185e-23	4.55775e-10	21.8082	2.31395	60.1941	7.75272	34.1516	39.2098	71.55	0	1.29052	24.787
1.63768	29.7387	0.168143	6.23909	8.07454	0.000853004	11.0471	0	2.66787e-31	27.1468	24.0165	32.3451	0.000745203	0.0508989	2.00509	51.4037	15.341	0.00190671	11.4148	63.614	30.5678	35.9318	0.218099	68.549	1.8223e-07	65.6725	68.5854	29.1641	1.55128	66.4113	0.139863	0.246167	50.4242	4.02846e-11	2.79326	1.1783	24.8669	28.2099	1.99965e-26	2.38271e-08	8.15308	2.47385	57.1332	3.14567	40.1852	37.5781	80.8249	0	0.232831	36.8721
1.64349	13.9938	0.971675	10.9114	19.2719	0.0106674	3.67651	0	8.50038e-32	38.1808	36.429	19.2759	0.00951934	0.00513061	7.38994	45.3663	5.80186	0.00633081	7.17835	68.9092	31.3324	39.6027	1.27387	68.8412	5.64319e-06	67.0627	61.5918	49.519	2.15918	73.4437	0.0167368	0.0323788	39.5301	4.77964e-13	0.572559	0.20637	45.6917	14.687	2.49815e-29	8.88605e-07	2.23446	7.31007	54.6858	4.32511	34.9555	27.468	86.418	0	0.0302126	39.2274
1.6493	4.84966	4.01249	23.2898	32.8132	0.0951721	0.872849	0	8.93475e-29	38.308	39.4187	10.5503	0.0870144	0.000389638	19.9534	39.3924	1.5653	0.0600713	11.9853	58.5511	38.2607	31.2283	5.39091	69.2001	0.000124677	54.0244	43.2718	64.9897	7.49767	61.1779	0.00142876	0.00304489	24.1813	2.75761e-12	0.0864823	0.0274099	66.3218	5.45483	2.22638e-32	2.36409e-05	0.444887	17.926	51.8285	11.7292	26.0544	20.4465	84.1385	0	0.00362183	29.7767
1.65511	1.21752	11.8771	38.9271	39.8561	0.605729	0.147829	0	6.71458e-26	27.419	30.4281	11.4441	0.570556	0.000411066	40.0383	39.3653	0.301262	0.412306	24.0314	38.6031	41.0361	18.1289	16.6074	69.493	0.00196545	33.7947	23.2763	67.2889	21.0015	38.4069	8.7009e-05	0.000204483	10.9483	2.14563e-10	0.0278676	0.0190648	79.5008	1.44546	1.41546e-35	0.00044868	0.0639337	31.5739	44.5148	25.677	26.3154	25.5784	72.1816	0	0.0105411	16.1246
1.66092	0.220794	25.4205	51.5386	34.5405	2.7502	0.0178606	0	3.59975e-23	14.0004	16.7558	21.476	2.69531	0.00543503	60.7292	42.3477	0.0413627	2.01891	36.6291	19.342	35.0428	9.99431	37.4448	67.3859	0.0221139	16.115	9.36313	55.4301	43.6849	18.9627	3.77994e-06	9.80129e-06	3.586	1.19252e-08	0.155189	0.139883	82.5533	0.276253	6.41969e-39	0.00607472	0.00660269	39.6839	30.9038	42.2954	41.3165	42.4468	52.3699	0	0.0929802	6.22898
1.66673	0.0427486	40.2601	60.336	21.4072	8.90774	0.0015394	0	1.37671e-20	5.10441	6.58222	34.3342	9.24088	0.0539533	70.6908	38.9824	0.00405126	7.05233	40.9617	7.20977	28.1755	11.5308	62.2164	60.9007	0.177693	6.3251	2.7647	37.1679	68.4428	10.8465	1.1718e-07	3.35221e-07	0.84223	4.72818e-07	0.905268	0.833137	75.7117	0.0697271	2.07705e-42	0.0586723	0.000488666	35.5814	16.1221	54.757	64.1961	63.1719	31.8966	0	0.596757	1.71657
1.67255	0.125635	49.8156	69.4127	9.82943	20.582	9.46507e-05	0	3.75605e-18	1.37421	1.84458	39.8844	23.2652	0.384742	63.5882	27.021	0.000283146	17.5741	36.2198	1.96678	30.0168	21.9395	77.1514	51.9067	1.02114	4.70699	0.59192	24.3749	83.3517	14.8573	4.83978e-09	8.18215e-09	0.141379	1.33733e-05	3.78375	3.54363	59.8485	0.254714	4.79399e-46	0.404256	2.62469e-05	22.7588	6.11765	59.3077	81.477	79.3944	20.3655	0	2.74574	0.337464
1.67836	0.749967	52.8764	77.3762	4.99709	33.9254	4.16032e-06	0	7.31032e-16	0.594247	0.368756	33.1085	43.7434	1.97949	43.9849	13.5483	1.6761e-05	31.246	32.1456	0.389367	39.4331	34.738	74.0059	46.193	4.20985	11.269	0.0912411	24.3393	83.3637	26.9014	1.03249e-07	3.21976e-10	0.0169414	0.000269837	11.2825	10.7523	38.7174	1.379	7.89341e-50	1.987	1.1891e-05	10.3847	1.66761	55.625	85.2901	86.3551	22.994	0	9.10739	0.0473584
1.68417	3.26086	51.9689	77.0209	7.76263	39.8914	4.86502e-07	0	1.01498e-13	1.79882	0.0526051	19.6092	62.6788	7.40176	23.0674	4.86262	6.38348e-05	39.6744	36.6695	0.0671208	47.7848	39.8468	60.8639	45.4915	12.537	27.2511	0.0104962	33.4977	73.334	37.9615	3.38105e-06	1.01558e-08	0.00144857	0.00388402	23.9998	23.274	19.4739	5.47294	9.27148e-54	6.96717	0.000226468	3.38028	0.325733	43.9051	78.5477	81.4847	36.7857	0	22.036	0.00531957
1.68998	10.1259	45.9198	67.5496	17.7586	33.462	1.03654e-05	0	1.00531e-11	6.40865	0.005666	8.28523	69.6515	20.3513	9.01658	1.24608	0.00107986	36.2418	46.634	0.110522	52.3027	32.6519	51.3751	42.8587	27.3611	49.9994	0.00651948	40.043	58.4371	38.5416	7.91492e-05	4.10086e-07	8.8366e-05	0.0398821	36.4227	35.9384	7.34296	15.8598	7.76874e-58	17.4274	0.00336256	0.784929	0.0539143	27.4036	68.0199	65.3454	52.6123	0	39.7982	0.00800232
1.69579	22.5084	33.0876	57.3332	31.3283	20.0235	0.000214817	0	7.10322e-10	16.7206	0.0048489	2.49728	60.4106	41.9079	2.58781	0.228216	0.0131527	25.1426	55.8502	0.657263	58.501	19.0896	46.9814	32.4891	44.9867	68.922	0.0557808	35.3496	40.4197	27.9366	0.00132532	1.18366e-05	3.84558e-06	0.292141	39.4708	39.5879	2.0626	34.0368	4.64376e-62	31.0974	0.035794	0.130028	0.0841882	12.852	58.5865	45.7724	61.8403	0	55.8033	0.0716807
1.7016	36.1492	18.0335	51.2116	39.6338	8.54765	0.00317678	0	3.58038e-08	31.8747	0.0449703	0.536965	40.5514	66.4741	0.539398	0.0350306	0.114586	17.9302	65.6641	2.93398	67.8545	7.96171	39.3217	18.2572	58.2179	71.8066	0.387205	22.3819	23.4252	14.4467	0.0158975	0.000244389	1.19388e-07	1.52659	30.799	31.1089	0.671723	55.1211	1.98019e-66	39.5854	0.273852	0.0154528	0.522711	4.40145	53.0485	34.594	60.792	0	64.1131	0.478009
1.70741	43.3437	7.18543	44.0842	35.7818	2.60298	0.0335138	0	1.28742e-06	45.9409	0.323138	0.082365	20.6945	84.6143	0.0810674	0.0550331	0.715771	22.7456	78.9962	9.34879	72.2646	2.36883	26.1348	7.40372	62.1519	56.6735	1.91894	10.1177	14.3742	5.32943	0.136927	0.00361414	2.64411e-09	5.69078	18.6801	17.4391	1.47573	68.663	6.02364e-71	35.9469	1.51166	0.00273276	2.44277	1.08765	49.2233	36.1565	50.0313	0	63.929	2.27452
1.71323	42.7981	2.19225	31.7384	23.0496	0.565473	0.252219	0	3.30239e-05	53.5762	1.65714	0.00901273	7.97299	91.2318	0.00874601	0.367043	3.22075	38.6898	90.3083	21.2507	64.1388	0.502781	14.6215	2.17336	55.7128	34.1812	6.78424	3.2632	17.0592	1.40253	0.849867	0.0383546	4.17749e-11	15.1334	14.0713	6.97395	5.37969	66.5764	1.30716e-75	23.2866	6.05326	0.0169036	8.14853	0.210878	40.8103	42.4916	34.8258	0	58.9126	7.72079
1.71904	41.7347	1.2847	19.4987	10.6336	0.0876764	1.35409	0	0.000604303	55.0061	6.06247	0.000703538	2.91127	88.4781	0.000675541	1.8369	10.5316	57.0593	91.2583	34.4596	46.5967	0.0761273	12.1106	0.650181	40.7792	17.7224	17.1103	0.750808	28.3711	0.26334	3.82181	0.29288	4.70835e-13	28.7093	23.4574	1.98954	14.5322	50.1557	2.02357e-80	10.7616	17.7111	0.140499	19.3908	0.179575	26.6553	44.059	24.9315	0	54.1834	18.6961
1.72485	43.5292	3.84696	15.906	3.79698	0.0104562	5.18605	0	0.00788855	51.1038	15.8218	3.91774e-05	3.6148	81.1415	3.72995e-05	6.56121	25.4339	67.3456	80.3133	39.8624	31.8508	0.0082228	19.9962	1.22913	23.2137	14.2334	30.7845	0.123235	38.5598	0.0358862	12.5542	1.61532	3.8023e-15	38.8548	47.1814	0.404895	28.0337	28.9382	2.23471e-85	3.55155	38.1934	0.836899	32.9178	0.911467	12.9008	41.9512	27.4793	0	50.5463	32.2966
1.73066	41.733	12.0618	23.3353	2.48319	0.0104959	14.1692	0	0.0734611	40.4837	29.4566	1.55633e-06	9.97532	71.5238	1.47089e-06	16.7187	46.6645	64.4444	61.1	32.8953	30.6882	0.000633601	32.7131	4.76408	9.87292	23.2053	39.5114	0.0144296	38.0197	0.0115965	30.4968	6.46854	2.97396e-15	37.5334	78.1577	0.0587828	38.5797	12.558	1.76053e-90	0.873945	61.2523	3.5563	39.8641	3.79724	4.67351	42.4626	39.976	0	42.9524	39.7997
1.73647	31.409	28.3124	35.1625	6.23895	0.0880147	27.6186	0	0.488017	25.9027	39.1233	4.41046e-08	22.0868	58.4883	4.14058e-08	30.3911	67.9718	52.3146	38.7	19.3652	43.3328	3.48281e-05	39.8509	14.1695	3.06327	38.5187	36.1769	0.00120612	26.7938	0.0783012	55.8166	18.9457	3.73401e-13	26.0243	104.521	0.006088	37.8751	4.18504	9.89426e-96	0.430414	73.5878	10.7806	34.439	11.3116	2.14549	43.6468	53.1619	0	29.2616	34.9881
1.74228	17.3502	49.9431	40.562	15.9131	0.567295	38.4243	0	2.31275	15.6209	37.0811	8.91627e-10	35.0913	42.2428	8.3181e-10	39.4167	83.1078	41.6146	19.4509	8.13253	59.6695	1.36572e-06	34.7885	31.194	0.685041	51.6771	23.6296	9.40594e-05	13.4739	0.533868	79.1436	41.024	3.36912e-11	13.7724	118.366	0.000449797	26.5258	1.95627	3.9668e-101	1.53609	66.4464	23.3132	21.2245	24.0389	4.37271	37.8655	60.5425	0	14.8801	21.9421
1.7481	6.89066	67.8372	35.6376	29.5378	2.60972	38.2966	0	7.81881	16.0449	25.178	1.28588e-11	39.7833	29.6119	1.19233e-11	36.5322	89.779	39.8271	8.11677	2.4364	67.6609	3.8204e-08	21.6747	51.8246	0.109793	58.1337	11.0106	0.000427933	4.84264	2.64424	90.2942	66.8195	2.16857e-09	8.79715	119.842	2.3707e-05	13.2546	4.33325	1.13452e-106	5.67131	45.0097	35.965	9.33124	36.4461	12.2295	24.7627	62.2842	0	5.53509	9.81671
1.75391	1.95634	73.5716	28.6995	39.1489	8.56477	28.1461	0	18.8569	26.2008	12.8401	1.32292e-13	32.1756	30.248	1.21995e-13	24.5666	88.6113	42.3493	5.60162	0.520699	61.5118	7.62383e-10	9.63404	66.4993	0.0125789	58.8385	3.66376	0.00579084	1.32283	9.56079	86.1571	84.3664	9.95744e-08	13.5982	112.046	8.91358e-07	4.74698	12.2023	2.31475e-112	15.0943	22.7275	39.5799	2.92658	39.443	25.7836	11.734	62.1916	0	1.84396	3.13702
1.75972	0.396451	68.0324	30.299	37.0167	20.0569	18.5195	0	32.4426	37.365	7.45172	9.70926e-16	18.5639	46.234	1.03196e-14	13.7309	81.6463	38.6793	11.2635	0.0793859	44.1587	1.08531e-11	3.0548	67.0094	0.00102902	55.9407	0.908303	0.0563014	0.7824	25.5289	69.9063	86.7252	3.26166e-06	25.7718	96.1355	2.39082e-08	1.39385	25.587	3.36909e-118	28.6657	8.48037	31.0732	0.654783	30.6381	40.2245	3.98327	65.975	0	2.338	0.755271
1.76553	0.0573765	59.6976	40.7778	24.9685	33.554	19.6489	0	39.8179	39.0582	11.2141	5.133e-18	7.6406	66.6982	1.10218e-12	11.9591	70.6366	26.5577	23.4833	0.00863409	24.4412	1.10219e-13	0.690995	53.0574	6.00755e-05	52.3094	0.442579	0.3905	2.59964	51.1948	47.2253	76.8745	7.62163e-05	37.3908	72.7166	4.60516e-10	1.35084	39.4273	3.49814e-124	38.8359	2.3175	17.4027	0.104509	18.0072	48.9804	0.9657	76.9519	0	7.8577	0.421018
1.77134	0.00687766	53.1899	52.0434	12.0145	40.3614	34.1343	0	34.8625	29.2189	22.6668	1.2567e-17	2.24339	74.8005	9.18997e-11	20.939	55.3056	13.1783	36.0468	0.000669896	10.4137	7.98494e-16	0.111502	32.4917	2.50864e-06	50.5408	1.55977	1.93215	8.46946	78.8847	25.4242	60.1765	0.0012705	38.9489	45.8664	2.42271e-10	4.8497	46.9947	2.59107e-130	37.5336	0.460304	6.95283	0.0119049	11.6202	51.4567	0.167067	89.7656	0	21.6537	1.59524
1.77715	0.0123203	44.5029	59.4017	4.12417	36.1459	56.0861	0	21.7749	15.5989	35.411	2.2648e-15	0.469892	62.9618	5.4663e-09	36.5076	36.5187	4.67955	39.5568	3.70782e-05	4.68435	4.12673e-18	0.0128354	15.0375	3.34799e-07	48.3825	5.73677	6.81988	19.8966	95.9047	10.6438	40.0539	0.0151083	28.9593	22.9663	1.30177e-08	14.9694	48.387	1.36911e-136	25.8777	0.0663471	1.98164	0.00108841	16.4062	50.8716	0.0206202	95.802	0	44.0991	5.85027
1.78297	0.104432	30.5402	65.2767	1.00991	28.1923	75.1594	0	9.70282	5.94098	39.7292	2.91609e-13	0.0702116	39.7841	2.31947e-07	50.8107	19.8037	1.18629	30.971	1.47998e-06	6.7374	1.52145e-20	0.00105403	5.15031	7.79904e-06	43.2134	15.2168	17.1724	33.3543	94.039	4.42162	21.2158	0.128167	15.361	9.29196	5.1218e-07	34.161	48.3509	5.16079e-143	12.7276	0.011046	0.402908	0.00198171	31.3955	46.0231	0.00181603	93.7947	0	66.5212	15.4308
1.78878	0.654413	15.7992	72.2611	0.17642	27.4477	84.0325	0	3.0919	1.61415	31.8149	2.67849e-11	0.00748406	20.2725	7.02106e-06	58.1647	11.7556	0.214575	17.2986	6.58951e-07	16.7193	4.00152e-23	6.17468e-05	1.28747	0.000166544	39.8997	28.801	30.8461	39.8883	74.8294	5.60474	8.48451	0.77563	5.81259	5.30547	1.4376e-05	57.813	46.0587	1.38775e-149	4.46567	0.0434184	0.0584391	0.0217058	50.1596	34.8897	0.000126371	87.7157	0	74.6541	29.0565
1.79459	2.92746	5.94674	79.479	0.0219852	34.9124	82.153	0	0.773472	0.312857	18.1755	1.75508e-09	0.000569092	13.3315	0.000151612	57.6511	15.0231	0.0277328	6.89259	1.70273e-05	33.9993	7.5078e-26	2.58043e-06	0.25119	0.0025376	44.4243	38.8876	39.5265	34.0296	47.7419	13.731	2.48644	3.34849	1.56905	10.0591	0.000287869	73.0613	37.4818	2.66208e-156	1.11775	0.31079	0.00604671	0.174497	63.4481	23.0355	0.000257759	78.3793	0	62.4205	39.1685
1.8004	9.35738	1.60773	83.8719	0.00195447	40.3862	72.8436	0	0.60518	0.0432578	7.40735	8.20388e-08	3.08706e-05	19.289	0.00233551	49.5584	26.6522	0.00333985	1.95917	0.000334795	54.2677	4.61929e-28	7.69286e-08	0.188616	0.0275825	53.8416	37.4569	36.1322	20.7102	24.4519	26.9817	0.526232	10.3124	0.30215	23.3999	0.00411265	69.2034	26.2473	3.64292e-163	0.199582	1.60552	0.000446325	1.00084	64.7244	19.6838	0.00370594	64.3423	0	38.8001	38.4902
1.80621	21.4528	0.310804	81.7564	0.000123949	35.1909	61.086	0	2.34122	0.00426679	2.15355	2.73564e-06	1.19461e-06	31.9931	0.0256653	36.4092	37.7909	0.0102066	0.397265	0.00469623	72.1267	2.53298e-25	1.63606e-09	0.927865	0.213875	60.3431	25.7384	23.5622	8.99157	12.6338	38.0966	0.0798923	22.6564	0.0415073	42.6116	0.0419277	49.0858	21.9765	3.55628e-170	0.0254772	5.91885	2.35018e-05	4.09502	53.3561	27.4292	0.0389729	49.3969	0	17.8379	30.5767
1.81202	35.7139	0.0428997	73.7984	5.61296e-06	22.098	52.8105	0	7.85927	0.000300231	0.446647	6.50755e-05	3.29778e-08	41.4637	0.2012	26.5143	38.6977	0.0912174	0.0574651	0.0469935	84.1713	1.26631e-22	2.48216e-11	3.84922	1.18306	59.3937	12.6257	10.9611	2.7866	14.2621	38.3885	0.00867444	35.5089	0.00406766	59.9491	0.305164	25.9369	28.3993	2.47661e-177	0.00326694	15.5837	8.8281e-07	11.9527	34.7036	39.1081	0.294676	42.8662	0	6.02509	28.5787
1.81784	44.83	0.00427812	67.8917	4.08644e-07	9.91752	49.1716	0	18.9213	1.50705e-05	0.0660833	0.00110431	6.49435e-10	42.1701	1.12519	28.35	28.3035	0.594802	0.00592988	0.335462	86.0797	4.51616e-20	2.68643e-13	11.4247	4.66839	49.8274	4.50131	3.63758	0.635858	27.4842	27.5969	0.000672775	39.7009	0.000284368	66.8441	1.58752	10.1304	37.9254	1.23038e-184	0.0119458	29.4049	2.36566e-08	24.8888	17.2167	45.4404	1.60833	49.2858	0	1.48502	42.3214
1.82365	46.6601	0.00122048	70.3421	6.90777e-06	3.18183	43.6995	0	32.5006	5.39653e-07	0.00697486	0.0133685	9.12362e-12	39.463	4.48895	41.4997	14.7695	2.79679	0.000436521	1.70831	73.3607	1.14898e-17	2.07415e-15	24.1917	13.1415	33.742	1.70234	0.861165	0.264184	46.5039	14.1654	4.11611e-05	31.6651	1.41839e-05	59.7848	5.91946	2.90026	39.1377	4.36049e-192	0.103738	40.3143	4.6064e-10	36.9774	6.33404	45.7067	6.37409	61.6455	0	0.265488	68.6505
1.82946	46.5055	0.0114511	75.6036	0.000149341	0.782737	31.8629	0	39.8246	1.37854e-08	0.000525166	0.11545	9.14357e-14	40.686	12.7757	56.7635	5.49812	9.55279	2.29235e-05	6.20591	49.3518	2.08534e-15	1.14241e-17	36.5545	26.3902	17.4637	3.11684	0.145438	0.982784	62.0354	5.29688	9.16288e-05	18.0169	5.95208e-07	42.3595	15.9294	0.60416	29.1926	1.10243e-199	0.650731	42.2732	6.09065e-10	39.2527	1.69712	45.7114	18.5002	68.258	0	0.0343044	94.6346
1.83527	46.3152	0.101018	71.6707	0.00230469	0.513739	18.7602	0	34.812	2.51213e-10	2.82082e-05	0.711246	6.53705e-16	42.7899	25.9402	64.4723	1.46009	23.9744	8.58764e-07	16.0828	25.2628	2.69995e-13	4.48869e-20	39.4979	37.8062	6.66696	10.3311	0.0175221	4.05532	66.1569	2.08821	0.00147511	7.31297	3.00823e-06	23.1147	31.434	0.0924609	15.5651	1.9883e-207	2.91213	39.446	3.08029e-08	30.1299	0.327944	45.4712	39.818	63.6114	0	0.00395545	110.49
1.84108	40.7712	0.636539	54.7665	0.0253751	1.96849	13.4613	0	21.7082	3.26584e-12	1.08086e-06	3.12582	3.33399e-18	37.4363	37.5957	60.341	0.276608	44.913	2.29501e-08	29.7329	9.6279	2.49375e-11	1.25816e-22	31.0217	38.6429	1.84318	26.5993	0.00150601	12.2258	56.7866	3.50209	0.0172238	2.11751	7.06063e-05	9.44572	47.0522	0.0270661	5.92228	2.55817e-215	9.29686	41.1051	1.12267e-06	18.3927	0.0473504	39.2778	64.7887	52.329	0	0.0100267	116.397
1.84689	27.9913	2.86135	33.8273	0.199359	6.91039	21.4674	0	9.65683	4.56105e-14	2.9545e-08	9.79996	1.21301e-20	24.4675	39.0401	45.7893	0.0373822	63.9547	4.37559e-10	39.2128	2.69525	1.64311e-09	2.51575e-25	19.8753	28.236	0.3659	50.5653	9.42625e-05	27.0337	38.5385	10.373	0.143616	0.437397	0.00118733	2.88199	56.6207	0.143918	1.60827	2.34799e-223	21.1729	48.6983	2.919e-05	14.2442	0.0263396	28.0864	82.2544	44.5166	0	0.0886253	115.142
1.85271	14.2079	9.17571	21.3643	1.11818	17.5451	41.873	0	3.06453	1.73256e-12	5.76121e-10	21.9181	3.14834e-23	11.5473	29.8489	27.1669	0.00360398	70.2625	8.7243e-12	36.8924	0.54924	7.72319e-08	3.58853e-28	16.6442	15.1151	0.0519623	71.5289	5.1861e-05	45.0248	20.048	24.0291	0.85624	0.0644529	0.0142457	0.999928	58.355	0.849991	0.3208	1.53737e-231	34.3985	56.8711	0.000541418	21.0006	0.175751	21.3643	85.6513	44.7948	0	0.57075	105.284
1.85852	5.74342	20.9919	22.8726	4.48352	32.4295	64.9263	0	0.69376	1.39702e-10	8.01421e-12	34.9702	5.8293e-26	3.89968	19.8883	12.1472	0.000247868	59.8424	2.16302e-10	24.7607	0.0809608	2.58967e-06	3.65161e-31	24.2386	7.68038	0.00527064	76.9309	0.000847633	58.8512	7.77034	41.7941	3.66055	0.00677526	0.12198	2.01538	52.4181	3.60008	0.129448	7.1809e-240	39.8674	64.0502	0.00716387	33.181	1.00527	25.8585	77.7963	47.6635	0	2.62241	85.203
1.86433	4.24918	34.2746	33.0894	12.8999	45.1722	75.186	0	0.11204	8.03686e-09	7.95289e-14	39.8025	7.6996e-29	0.940225	19.1423	3.99398	1.22301e-05	39.1991	1.20335e-08	11.8551	0.00859431	6.19455e-05	2.65075e-34	35.7064	9.21197	0.000387006	66.9918	0.0107587	63.014	2.20366	56.6409	11.2927	0.00050808	0.745866	6.7977	39.5996	10.878	0.565123	2.39275e-248	32.9619	71.3764	0.0676208	39.9049	4.10922	38.004	64.7424	47.7261	0	8.59555	59.5892
1.87014	10.2998	40.0435	39.9423	26.904	51.251	64.7075	0	0.0129078	3.29827e-07	5.62998e-16	32.3176	7.25499e-32	0.161747	28.3447	0.992996	2.76462e-06	19.426	4.78138e-07	4.04946	0.000660137	0.00105704	1.37268e-37	39.8053	19.8108	0.0001408	54.8408	0.0980524	56.1518	0.48399	62.648	25.4772	2.74379e-05	3.26208	17.1161	25.718	23.4479	2.6065	5.68763e-257	19.4413	74.5644	0.455334	34.5045	11.9828	48.4998	52.3829	47.0766	0	20.0985	39.8896
1.87595	25.7094	34.0787	35.228	41.7449	53.2313	41.4504	0	0.00106084	9.65613e-06	2.84319e-18	18.7192	4.87667e-35	0.0198509	38.4075	0.485431	5.65399e-05	7.15413	1.35722e-05	0.990807	0.000151711	0.0128674	5.07094e-41	32.0208	36.4355	0.00191652	48.9535	0.64376	40.6041	0.320385	57.9384	43.148	8.77414e-06	10.2459	30.7903	20.1532	36.0558	8.71992	9.64457e-266	8.18	66.7328	2.18724	21.3027	24.9274	52.8267	48.2618	46.753	0	33.5251	37.2848
1.88176	49.7624	23.5869	22.2664	51.054	54.5587	20.5269	0	6.21964e-05	0.000201668	1.02429e-20	7.73482	2.33928e-38	0.00173799	39.0996	1.71379	0.000974695	1.9293	0.000275438	0.214181	0.00184729	0.11174	1.33636e-44	19.0982	52.1765	0.0216371	44.0061	3.06067	22.7833	1.37003	43.9459	57.2994	0.000165414	23.3438	39.5236	27.6349	39.5516	21.2781	1.16668e-274	2.45527	47.9684	7.49515	9.38331	36.9922	52.7385	56.0187	41.6586	0	39.8927	52.3828
1.88758	75.4515	19.9707	10.2572	53.9046	54.8196	11.134	0	2.60134e-06	0.00300461	2.63242e-23	2.27998	2.46401e-38	0.00010855	30.5579	6.42811	0.0119911	0.377081	0.00400126	0.330663	0.0209938	0.692218	2.51233e-48	11.0885	60.629	0.174586	32.9872	10.6209	9.55103	5.21328	26.1215	63.0313	0.00252199	39.4899	36.2711	43.8468	30.9506	38.9746	1.00679e-283	0.525731	26.6125	18.3224	2.94854	39.1618	48.0345	67.9736	30.5628	0	33.8637	71.2174
1.89339	92.3898	27.0304	4.52107	52.2862	53.8276	14.3291	0	7.76152e-08	0.0319343	4.8262e-26	0.479435	5.12532e-35	4.83652e-06	23.7129	17.8808	0.105283	0.0530659	0.0416829	1.6015	0.170821	3.05911	3.36936e-52	13.1479	59.4823	1.00815	18.5667	27.2245	2.9227	14.221	11.6854	60.3595	0.0274352	52.0117	24.2435	58.9006	17.2779	56.727	6.19786e-293	0.0803053	11.0894	31.9521	0.661759	29.5754	36.476	70.8442	21.5735	0	20.5066	75.5277
1.8992	93.0593	37.3138	5.7675	44.8589	51.0807	26.0733	0	1.65201e-09	0.242127	7.67185e-29	0.0719193	7.6078e-32	1.53728e-07	28.4475	37.2981	0.660185	0.00535583	0.312235	5.89984	0.996985	9.64413	3.22355e-56	24.0484	48.9621	4.18147	7.58758	52.5029	0.644988	27.6765	3.94895	53.4264	0.212907	57.265	13.8059	64.6051	6.8807	71.2151	2.72184e-302	0.00875069	3.40551	39.7498	0.115982	15.9337	21.2381	58.7056	22.9118	0	8.85868	60.5246
1.90501	76.6974	39.564	13.9831	31.5332	42.9497	37.5122	0	2.5084e-11	1.30962	1.1215e-26	0.00769623	8.0559e-29	3.48569e-09	44.0791	60.3873	2.96147	0.000386783	1.68835	15.5226	4.19399	21.6894	2.20008e-60	36.3061	32.2643	12.5527	2.38462	78.3484	0.102127	38.4245	1.7049	49.3108	1.17866	55.5557	12.6879	58.2221	1.95474	81.5553	8.52708e-312	0.000680233	0.772366	35.2767	0.10434	6.12378	9.07484	37.5631	33.1027	0	2.72999	39.4204
1.91082	50.4539	31.0829	27.2714	19.1134	28.7688	38.8819	0	2.71705e-13	5.0532	6.59859e-24	0.000587527	6.08536e-26	5.63822e-11	60.6761	79.4031	9.5435	1.99603e-05	6.62586	29.1349	12.827	34.7978	1.07118e-64	40.1104	16.1884	27.6963	1.46715	94.3182	0.0128612	38.0559	3.69069	51.9492	4.65489	46.5628	21.6678	42.4559	0.396154	83.1475	1.97626e-321	3.77216e-05	0.22889	22.3336	0.591357	1.67896	2.79503	18.3012	42.4293	0	0.600166	28.6464
1.91663	25.6894	20.7841	38.2382	15.8839	14.3872	28.7761	0	2.0995e-15	13.9092	2.76968e-21	3.1996e-05	3.27926e-23	6.50599e-13	67.4686	88.2895	22.3228	7.3554e-07	19.0045	39.0104	28.9448	39.8264	3.72049e-69	33.5389	5.98306	46.2265	4.18181	96.893	0.0165215	26.8877	11.3423	57.5172	13.115	31.434	34.4984	24.9988	0.0572738	70.2777	0	1.49224e-06	0.678907	10.0866	2.69438	0.328489	0.616929	7.42023	44.4594	0	0.0941236	32.0372
1.92244	9.85979	19.202	38.2996	23.6492	5.24958	15.1939	0	1.15731e-17	27.3123	8.29353e-19	1.24302e-06	1.26061e-20	5.35552e-15	60.0291	84.0433	38.8372	2.02558e-08	40.1662	37.2619	49.2971	32.5169	9.21841e-74	26.3129	1.60077	61.1927	11.9987	90.3299	0.131692	13.552	26.6869	60.0617	26.3675	16.0763	41.4224	14.8087	0.00590697	46.4288	0	4.2112e-08	2.96318	3.24974	8.77181	0.0475621	0.104343	5.63402	43.5001	0	0.0105303	39.3731
1.92826	2.79822	28.4467	27.6168	35.4066	1.60207	5.72303	0	4.55136e-20	38.2588	1.77169e-16	3.44493e-08	3.45705e-18	3.1449e-17	42.1266	67.2099	52.9726	4.53098e-08	63.0715	25.3902	65.3587	18.9393	1.62941e-78	29.4684	0.307518	68.4502	24.9391	79.524	0.792992	4.87269	47.2086	56.4052	37.8853	6.01989	39.3062	16.4807	0.000434601	23.1773	0	8.47793e-10	9.41539	0.746914	20.3725	0.0244765	0.0792129	12.6856	45.9566	0	0.000840435	38.2975
1.93407	0.579674	41.3011	15.5022	40.1866	1.59593	1.5378	0	1.85689e-21	38.2327	2.70014e-14	6.81082e-10	6.76311e-16	1.31743e-19	22.7102	44.7895	62.0081	1.58334e-06	74.0543	12.342	70.172	7.86927	2.05457e-83	43.8402	0.0422627	69.0662	36.9989	65.1408	3.40776	1.24983	64.1709	45.1998	39.2652	1.62521	37.2476	27.5537	2.28105e-05	8.58074	0	1.21756e-11	21.3502	0.122464	33.7534	0.16252	0.460022	28.9365	50.1317	0	4.78501e-05	27.063
1.93988	0.0869218	49.3217	10.9684	34.0258	5.38409	0.294777	0	5.31947e-19	27.2702	2.93604e-12	9.60584e-12	9.43854e-14	3.93703e-22	9.1561	28.5908	68.76	3.9789e-05	65.1854	4.27976	64.8042	2.33251	1.84811e-88	60.0041	0.0041485	65.8628	39.1583	46.4335	10.4469	0.228701	68.3179	28.8459	30.9868	0.314321	46.3503	39.2189	8.54072e-07	2.32983	0	1.24741e-13	34.5371	0.014324	39.8941	0.942329	2.20213	51.598	51.8674	0	1.94347e-06	13.6879
1.94569	0.00938395	51.4921	17.0751	25.1636	15.5573	0.040309	0	1.16735e-16	13.9978	2.27798e-10	9.6647e-14	9.3968e-12	8.39316e-25	2.70634	26.4112	75.4442	0.000713299	42.9382	1.0587	57.0153	0.493207	1.18591e-93	67.0932	0.000290651	59.3126	29.5649	26.6641	22.8468	0.0300197	57.2371	13.8844	23.6752	0.043438	66.7349	43.1652	2.28125e-08	0.473706	0	9.11685e-16	39.8554	0.00119519	33.6369	3.90541	7.53519	73.4457	51.6092	0	5.63108e-08	4.98134
1.9515	0.000726901	50.7152	30.8218	25.0254	33.4945	0.00393214	0	1.82748e-14	5.85402	1.26128e-08	6.9368e-16	6.67379e-10	1.27644e-27	0.579226	34.9515	80.7066	0.00912215	21.1362	0.186893	51.9884	0.0743965	5.42868e-99	60.356	1.45301e-05	47.3476	15.9238	11.6593	35.6433	0.00533883	37.2632	4.88864	26.1693	0.00428515	89.5741	40.9697	4.34678e-10	0.187563	0	4.75333e-18	32.8099	7.11424e-05	20.2321	11.5466	18.4065	87.7729	49.0394	0	1.16392e-09	1.58351
1.95731	4.03145e-05	45.3279	44.606	36.3026	54.5724	0.000273635	0	2.04089e-12	4.82115	4.9848e-07	3.78341e-18	3.38129e-08	1.38481e-30	0.0891357	43.1412	81.4748	0.0832223	8.31172	0.0246347	46.0573	0.00800558	1.77278e-104	43.0062	5.18233e-07	30.7315	6.11832	3.7578	39.6688	0.0280451	18.4336	1.24113	35.4805	0.000302135	108.332	40.7516	5.90853e-12	0.757134	0	1.76794e-20	19.2682	3.0209e-06	8.68125	24.3535	32.1789	92.6658	41.5629	0	1.71621e-11	1.84448
1.96313	1.59866e-06	33.026	52.2135	51.5518	69.1464	1.35842e-05	0	1.62594e-10	10.9396	1.40678e-05	5.34643e-17	1.22211e-06	1.07176e-33	0.00982536	44.4973	74.1747	0.541626	5.16274	0.0157795	34.2127	0.00061454	4.12981e-110	23.607	1.31861e-08	15.3544	1.67701	0.877821	31.4948	0.21691	6.77783	0.225785	40.1608	2.91273e-05	121.518	43.4002	5.72939e-14	3.31584	0	4.69088e-23	8.07223	9.15083e-08	2.6573	36.6424	40.7435	91.0186	32.6828	0	1.80524e-13	5.96252
1.96894	4.52885e-08	18.2631	53.9107	61.4189	70.8036	4.81073e-07	0	9.24074e-09	23.232	0.000283676	8.79923e-15	3.15103e-05	5.91732e-37	0.000774241	43.3382	57.4443	2.51465	10.2574	0.12038	19.4223	3.36531e-05	6.86316e-116	9.70501	2.39351e-10	6.5951	0.327912	0.147402	17.8408	1.2105	1.82457	0.0293553	33.3835	0.000281271	125.81	41.8724	3.96328e-16	10.598	0	8.87889e-26	2.41248	1.97743e-09	0.580254	39.33	39.4026	88.6675	30.8443	0	1.35462e-15	15.5849
1.97475	9.16063e-10	8.06047	51.1384	61.2741	62.9586	1.21536e-08	0	3.7465e-07	35.8912	0.00409153	1.03335e-12	0.000579581	2.3306e-40	4.35702e-05	44.3747	35.7432	8.32858	22.0772	0.761907	8.7081	1.31467e-06	8.13645e-122	2.92662	3.09936e-12	5.85856	0.0457399	0.0177214	7.23874	4.86572	0.383435	0.00272472	19.891	0.00402178	114.562	35.5676	1.95577e-18	24.8455	0	1.19889e-28	0.51434	3.04832e-11	0.0904123	30.1149	35.1536	88.6954	36.9254	0	7.25129e-18	29.1994
1.98056	1.32258e-11	5.55979	41.9361	50.8578	54.9163	2.19038e-10	0	1.08358e-05	39.6029	0.0422815	8.65701e-11	0.00760489	6.54829e-44	1.75008e-06	43.0266	17.0869	19.6781	35.0544	3.49327	5.67472	3.66375e-08	6.88118e-128	0.639116	2.86305e-14	13.0255	0.00455146	0.00152253	2.31811	14.2139	0.273901	0.000180471	8.46129	0.0411022	86.6711	34.8873	6.88493e-21	43.7203	0	1.15483e-31	0.0782266	3.35226e-13	0.0105048	16.4496	39.3972	85.6415	41.3238	0	2.76905e-20	39.0333
1.98637	1.36267e-13	11.0341	27.138	33.7713	50.2368	2.8161e-12	0	0.000223571	31.1756	0.313921	5.17375e-09	0.071185	1.31252e-47	5.01612e-08	33.5947	6.08743	33.1674	39.7905	11.6646	10.7612	7.28371e-10	4.15153e-134	0.10035	1.8867e-16	26.7049	0.00032309	9.3392e-05	1.74187	30.6604	1.23547	8.52837e-06	2.56796	0.299662	52.089	47.6996	1.72901e-23	59.6991	0	7.93551e-35	0.00848743	2.62985e-15	0.00702177	6.40984	53.54	71.3916	36.9966	0	7.54336e-23	37.2234
1.99218	1.00177e-15	23.1339	13.0731	17.1323	43.3318	2.58675e-14	0	0.0032907	17.5075	1.68207	2.20577e-07	0.475336	1.87672e-51	1.02578e-09	19.4563	1.58597	39.8802	32.225	28.5983	22.6637	1.03299e-11	1.78678e-140	0.0112854	8.86941e-19	41.4249	1.63611e-05	4.08831e-06	5.22523	50.0751	4.81425	2.87517e-07	0.555988	1.55852	24.0921	66.876	3.09751e-26	65.4045	0	3.88998e-38	0.000656923	1.47177e-17	0.060189	1.78179	67.0676	47.3195	29.5339	0	1.46594e-25	25.3229
1.998	5.2544e-18	35.806	4.5661	6.4242	30.3318	6.7473e-15	0	0.0345525	7.01371	6.55198	6.70861e-06	2.26429	1.9143e-55	1.49656e-11	8.12965	0.298839	34.2074	18.6177	51.949	35.4688	1.0451e-13	5.48593e-147	0.000907241	2.97443e-21	50.6172	5.91045e-07	1.27696e-07	14.7122	63.8975	13.4345	6.91493e-09	0.0858738	5.78247	8.38427	75.4413	3.95863e-29	58.2779	0	1.36031e-41	3.62719e-05	5.87583e-20	0.415833	0.353332	68.8285	23.8713	29.1693	0	2.03228e-28	12.2894
2.00381	1.96622e-20	39.6283	1.14471	1.74793	15.8708	7.88038e-13	0	0.258821	2.00442	18.7696	0.000145553	7.69446	1.39296e-59	1.55763e-13	2.43096	0.0404715	20.9315	7.67322	70.4991	39.7123	7.54283e-16	1.20156e-153	5.20829e-05	7.1159e-24	53.4139	1.52316e-08	2.84555e-09	30.8963	65.3302	26.7464	1.1864e-10	0.00946181	15.3049	2.16012	64.1559	3.60906e-32	41.5289	0	3.39348e-45	1.42871e-06	1.67345e-22	2.06403	0.0499834	57.5731	8.95973	36.2978	0	2.00987e-31	4.25463
2.00962	5.24907e-23	31.2926	0.20854	0.34194	6.0164	6.73436e-11	0	1.38318	0.408648	40.2807	0.00225283	18.6527	7.23079e-64	1.15654e-15	0.519017	0.00392586	9.13687	2.25604	71.8497	31.7255	3.88356e-18	1.87742e-160	2.13408e-06	1.21443e-26	52.0296	2.80018e-10	4.52367e-11	49.2548	53.6693	37.9862	1.4521e-12	0.000743711	28.8978	0.407286	40.545	2.34726e-35	22.869	0	6.03907e-49	4.01452e-08	3.39998e-25	7.3997	0.00504415	43.0296	2.46868	40.5271	0	1.41798e-34	1.05078
2.01543	9.99685e-26	17.6278	0.0631558	0.0478887	1.63519	4.10547e-09	0	5.2751	0.0594327	66.6335	0.0248743	32.257	2.67762e-68	6.12599e-18	0.0790695	0.000272259	2.8452	0.473186	55.0116	18.0806	1.4264e-20	2.09263e-167	6.23965e-08	1.47854e-29	45.0186	3.67235e-12	5.1303e-13	61.9395	34.6643	38.4861	1.26788e-14	4.17015e-05	38.9239	0.0557471	18.9204	1.08904e-38	9.42215	0	7.66676e-53	8.04713e-10	4.92783e-28	19.3753	0.000363895	36.7317	0.49487	34.0504	0	7.13657e-38	0.185131
2.02124	1.35822e-28	7.08393	0.285836	0.00479209	0.317552	1.78545e-07	0	14.3715	0.00616622	88.6015	0.195926	39.7945	7.07341e-73	2.31479e-20	0.00859375	1.3485e-05	0.632039	0.0708002	31.4957	7.35084	3.73742e-23	1.66395e-174	1.30162e-09	1.28414e-32	31.4522	3.43574e-14	4.15065e-15	63.5438	17.0573	27.8162	7.89725e-17	1.66808e-06	37.4012	0.00550841	6.47995	3.60451e-42	2.84129	0	6.94338e-57	1.15071e-11	5.09509e-31	37.7612	3.92534e-05	39.6328	0.0717212	20.6229	0	2.56228e-41	0.0232682
2.02705	1.31644e-31	2.0308	1.57294	0.000342328	0.0440154	5.5392e-06	0	28.0793	0.000456383	99.9489	1.10091	35.0218	1.33299e-77	6.23975e-23	0.000666319	4.76771e-07	0.10016	0.00755709	13.3763	2.13195	6.98583e-26	9.43857e-182	1.9371e-11	7.95622e-36	16.5437	2.29305e-16	2.39556e-17	53.4377	6.22509	14.342	3.50907e-19	4.75991e-08	25.6372	0.000391437	1.61884	8.51069e-46	0.619261	0	4.48588e-61	1.17384e-13	3.75808e-34	56.3127	0.000397595	41.2919	0.00748208	8.92784	0	6.56266e-45	0.00208624
2.03287	9.10232e-35	0.415314	6.34815	1.74508e-05	0.00435297	0.000122593	0	39.9194	2.40967e-05	100.705	4.41293	21.9873	1.79201e-82	1.19989e-25	3.68554e-05	1.2029e-08	0.0113229	0.000575429	4.17604	0.441098	9.31498e-29	3.81935e-189	2.05662e-13	3.51657e-39	6.3373	1.09175e-18	9.86321e-20	35.8164	1.65538	5.27521	1.11231e-21	9.68942e-10	12.5364	1.9953e-05	0.293372	1.43351e-49	0.0969075	0	9.30961e-63	8.54214e-16	1.97741e-37	66.2373	0.00545443	33.5488	0.000560146	2.75817	0	1.19909e-48	0.000133439
2.03868	4.48975e-38	0.0605903	18.8164	6.34698e-07	0.000307229	0.00193553	0	43.4254	9.07617e-07	92.5306	12.6192	9.84742	1.71859e-87	1.646e-28	1.45424e-06	2.16543e-10	0.00091315	3.12569e-05	0.950447	0.0651043	8.8606e-32	1.10253e-196	1.55768e-15	1.10879e-42	1.74485	3.7081e-21	2.89699e-22	18.3899	0.317504	1.38416	2.51522e-24	1.40707e-11	4.37315	7.28289e-07	0.0383909	1.72248e-53	0.0108524	0	1.6415e-58	4.43448e-18	7.4224e-41	62.5676	0.053471	19.8561	3.00328e-05	0.607913	0	1.56293e-52	6.08861e-06
2.04449	1.57983e-41	0.00630591	41.5582	1.64689e-08	1.90508e-05	0.0217998	0	41.4537	2.43874e-08	75.5827	25.7473	3.14623	1.17577e-92	1.61078e-31	4.09347e-08	2.7811e-12	5.25343e-05	1.2112e-06	0.156646	0.00685491	6.01258e-35	2.27042e-204	8.4164e-18	2.49399e-46	0.343635	8.98453e-24	6.07004e-25	7.00766	0.0436865	0.259089	4.05736e-27	1.45763e-13	1.08826	1.90122e-08	0.00361488	1.47646e-57	0.000868314	0	2.06934e-54	1.64224e-20	1.98751e-44	47.1392	0.373944	8.42282	1.15164e-06	0.0955839	0	1.45326e-56	1.98185e-07
2.0503	3.96569e-45	0.000468176	69.9529	3.04853e-10	8.36877e-05	0.175155	0	42.0184	4.6746e-10	52.1269	37.5189	0.717092	5.73837e-98	1.12451e-34	8.21982e-10	2.54817e-14	2.15606e-06	3.34816e-08	0.0186036	0.000514885	2.91056e-38	3.33534e-212	3.24408e-20	4.00183e-50	0.0483245	1.55295e-26	9.07308e-28	1.94374	0.00430011	0.0345964	4.66904e-30	1.07721e-15	0.193191	3.54683e-10	0.000244276	9.02839e-62	4.95979e-05	0	1.86097e-50	4.33857e-23	3.79658e-48	27.5828	1.86557	2.55145	3.15554e-08	0.0107213	0	9.63977e-61	4.60194e-09
2.05611	7.10138e-49	2.47963e-05	92.911	4.02567e-12	0.00137222	1.00395	0	45.5112	6.39206e-12	29.664	39.2989	0.116594	1.99789e-103	5.6002e-38	1.17747e-11	1.66559e-16	6.31241e-08	6.60256e-10	0.00158656	2.75891e-05	1.0051e-41	3.49536e-220	8.92023e-23	4.58079e-54	0.00484955	1.91486e-29	9.67464e-31	0.388409	0.000302367	0.00329555	3.83292e-33	5.67893e-18	0.0244657	4.72595e-12	1.18243e-05	3.93835e-66	2.02172e-06	0	1.19389e-46	8.17663e-26	5.17359e-52	12.1608	6.63949	0.551486	6.17464e-10	0.000857879	0	4.56149e-65	7.62304e-11
2.06192	9.07163e-53	9.36877e-07	102.353	3.79233e-14	0.0161578	4.10501	0	46.2159	6.23527e-14	16.9613	30.8176	0.0135237	4.96218e-109	1.98958e-41	1.20325e-13	7.76664e-19	1.3184e-09	9.28828e-12	9.69376e-05	1.05458e-06	2.47605e-45	2.61313e-228	1.74976e-25	3.74057e-58	0.000347219	1.68435e-32	7.35922e-34	0.0556277	1.51778e-05	0.000223946	2.24465e-36	2.13576e-20	0.00221028	4.49588e-14	4.09455e-07	1.22556e-70	5.8799e-08	0	5.46397e-43	1.09931e-28	5.02932e-56	3.94693	16.8568	0.0850396	8.62518e-12	4.89691e-05	0	1.5398e-69	9.00809e-13
2.06774	8.26694e-57	2.5252e-08	99.1902	2.54855e-16	0.135726	11.9739	0	44.4058	4.33896e-16	18.1759	22.2687	0.00111901	8.79206e-115	5.04241e-45	8.7716e-16	2.58356e-21	1.96434e-11	9.32128e-14	4.23679e-06	2.87568e-08	4.35137e-49	1.39363e-236	2.44848e-28	2.17898e-62	1.77354e-05	1.05693e-35	3.99343e-37	0.00569598	5.43687e-07	1.08562e-05	9.37747e-40	5.72999e-23	0.000142447	3.05285e-16	1.0134e-08	2.72066e-75	1.22003e-09	0	1.78389e-39	1.05434e-31	3.48773e-60	0.929415	30.5303	0.0093547	8.59874e-14	1.99405e-06	0	3.70798e-74	7.59372e-15
2.07355	5.3743e-61	4.85541e-10	88.215	1.22179e-18	0.813321	24.9157	0	44.6186	2.15394e-18	30.9081	23.3119	6.6052e-05	1.11129e-120	9.11658e-49	4.56162e-18	6.13086e-24	2.08787e-13	6.67319e-16	1.3233e-07	5.59396e-10	5.45519e-53	5.30212e-245	2.44418e-31	9.05495e-67	6.46254e-07	4.73126e-39	1.54589e-40	0.000416498	1.38957e-08	3.75427e-07	2.79473e-43	1.09666e-25	6.54903e-06	1.47939e-18	1.79157e-10	4.30854e-80	1.80596e-11	0	4.15475e-36	7.21374e-35	2.99243e-62	0.157499	39.4462	0.000734103	6.11707e-16	5.79251e-08	0	6.36984e-79	4.5666e-17
2.07936	2.49239e-65	6.65998e-12	71.5181	4.17849e-21	3.47678	36.9853	0	44.3339	7.62781e-21	47.3423	32.7859	2.78135e-06	1.00202e-126	1.17582e-52	1.69229e-20	1.03787e-26	1.5831e-15	3.40807e-18	2.95177e-09	7.76273e-12	4.87878e-57	1.43903e-253	1.74055e-34	2.68433e-71	1.6799e-08	1.51086e-42	4.26901e-44	2.17363e-05	2.53376e-10	9.26173e-09	5.94169e-47	1.4973e-28	2.14792e-07	5.11556e-21	2.2614e-12	4.86747e-85	1.90708e-13	0	6.90303e-33	3.52093e-38	5.05347e-58	0.0191246	36.3577	4.10962e-05	3.10491e-18	1.20037e-09	0	7.80615e-84	1.95907e-19
2.08517	8.2457e-70	6.51684e-14	50.0406	1.01943e-23	10.6026	39.1654	0	36.8733	1.927e-23	58.8864	39.9133	8.35496e-08	6.44537e-133	1.08186e-56	4.47868e-23	1.25338e-29	8.56304e-18	1.24165e-20	4.70035e-11	7.68469e-14	3.11265e-61	2.78617e-262	8.84214e-38	5.67679e-76	3.11518e-10	3.44183e-46	8.40994e-48	8.09419e-07	3.29599e-12	1.62996e-10	9.01152e-51	1.45836e-31	5.02545e-09	1.26212e-23	2.03747e-14	3.92278e-90	1.43665e-15	0	8.18184e-30	1.22594e-41	6.12327e-54	0.00166033	23.9059	1.64121e-06	1.12441e-20	1.77452e-11	0	6.82437e-89	5.99546e-22
2.09098	1.94606e-74	4.54903e-16	28.2534	1.77425e-26	23.0654	29.5864	0	23.1253	3.47282e-26	61.2238	35.8766	1.7904e-09	2.95756e-139	7.10093e-61	8.45555e-26	1.07979e-32	3.3042e-20	3.22707e-23	5.34182e-13	5.42695e-16	1.41666e-65	3.84824e-271	3.20439e-41	8.5642e-81	4.12097e-12	5.59334e-50	1.18189e-51	2.15043e-08	3.05867e-14	2.04634e-12	9.74997e-55	1.01329e-34	8.38784e-11	2.22169e-26	1.31007e-16	2.25528e-95	7.72066e-18	0	6.91799e-27	3.0451e-45	5.29291e-50	0.000102944	11.2132	4.67565e-08	2.90502e-23	1.87138e-13	0	4.25604e-94	1.30892e-24
2.09679	3.27644e-79	2.26526e-18	12.2173	2.20286e-29	35.7954	15.9441	0	10.5202	4.46477e-29	53.7453	23.1284	2.73698e-11	9.6814e-146	3.32489e-65	1.13881e-28	6.63613e-36	9.09539e-23	5.98322e-26	4.33201e-15	2.73403e-18	4.59959e-70	3.7917e-280	8.2842e-45	9.21697e-86	3.88896e-14	6.48441e-54	1.18489e-55	4.07581e-10	2.02489e-16	1.83272e-14	7.52533e-59	5.02254e-38	9.98717e-13	2.7901e-29	6.01071e-19	9.24967e-101	2.95988e-20	0	4.17278e-24	5.39573e-49	3.26379e-46	4.55582e-06	3.75209	9.50251e-10	5.35443e-26	1.40787e-15	0	1.8935e-99	2.03855e-27
2.10261	3.93519e-84	8.04699e-21	3.9166	1.95109e-32	39.6289	6.12949	0	3.4305	4.09481e-32	38.4375	10.6451	2.98477e-13	2.26078e-152	1.1106e-69	1.09415e-31	2.90942e-39	1.78605e-25	7.91368e-29	2.50659e-17	9.82577e-21	1.06534e-74	2.66516e-289	1.52782e-48	7.07631e-91	2.61809e-16	5.36274e-58	8.47411e-60	5.51101e-12	9.56287e-19	1.17093e-16	4.14348e-63	1.77594e-41	8.48304e-15	2.49977e-32	1.96767e-21	2.70625e-106	8.0949e-23	0	1.79552e-21	6.82048e-53	1.43572e-42	1.4387e-07	0.89564	1.37769e-11	7.04058e-29	7.55578e-18	0	6.00956e-105	2.26488e-30
2.10842	3.37167e-89	2.03923e-23	0.914039	1.23278e-35	31.2978	1.68099	0	0.799093	2.67908e-35	21.2646	3.49562	2.32203e-15	3.76615e-159	2.64639e-74	7.49928e-35	9.09946e-43	2.50198e-28	7.46688e-32	1.03477e-19	2.51911e-23	1.76026e-79	1.33638e-298	2.01008e-52	3.87563e-96	1.25734e-18	3.16388e-62	4.32343e-64	5.31582e-14	3.22177e-21	5.33684e-19	1.6275e-67	4.47973e-45	5.14018e-17	1.59777e-35	4.59564e-24	5.64842e-112	1.57931e-25	0	5.51149e-19	6.15032e-57	4.50538e-39	3.24154e-09	0.152514	1.42489e-13	6.60434e-32	2.89277e-20	0	1.36062e-110	1.79509e-33
[truncated: 119 more rows]
[truncated: 5 more columns]

## Sheet: 1ng
time (s)	neuron1	neuron2	neuron3	neuron4	neuron5	neuron6	neuron7	neuron8	neuron9	neuron10	neuron11	neuron12	neuron13	neuron14	neuron15	neuron16	neuron17	neuron18	neuron19	neuron20	neuron21	neuron22	neuron23	neuron24	neuron25	neuron26	neuron27	neuron28	neuron29	neuron30	neuron31	neuron32	neuron33	neuron34	neuron35	neuron36	neuron37	neuron38	neuron39	neuron40	neuron41	neuron42	neuron43	neuron44	neuron45	neuron46	neuron47	neuron48	neuron49
[truncated: 500 more rows]
[truncated: 3 more columns]

[truncated: 1 more sheets: normalized means]
