# Supplementary material for: Stimulus duration encoding occurs early in the moth olfactory pathway
Source: Commun Biol. 2024 Oct 3;7:1252. doi: 10.1038/s42003-024-06921-z (PMC11449909; doi:10.1038/s42003-024-06921-z)
Supplement: Supplementary file 3 — Supplementary Data 1 [file 42003_2024_6921_MOESM3_ESM.zip › Fig 3/C/200ms.xlsx]

## Sheet: 10pg
time (s)	neuron1	neuron2	neuron3	neuron4	neuron5	neuron6	neuron7	neuron8	neuron9	neuron10	neuron11	neuron12	neuron13	neuron14	neuron15	neuron16	neuron17	neuron18	neuron19	neuron20	neuron21	neuron22	neuron23	neuron24	neuron25	neuron26	neuron27	neuron28	neuron29	neuron30	neuron31	neuron32	neuron33	neuron34	neuron35	neuron36	neuron37	neuron38	neuron39	neuron40	neuron41	neuron42	neuron43	neuron44	neuron45	neuron46	neuron47	neuron48	neuron49
-0.1	2.23209e-39	6.70116e-34	3.48927e-89	4.54658e-70	4.40898e-99	9.03473e-23	4.61737e-28	9.13991e-18	5.88857e-34	5.79798e-28	6.02963e-09	3.7741e-24	4.03129e-35	1.61879e-27	5.00454e-33	4.40512e-42	2.4067e-35	7.37772e-51	3.30041e-52	2.29105e-30	3.00804e-90	3.27696e-28	0	0	2.34469e-11	1.3314e-207	3.54344e-35	2.28012e-53	4.56067e-57	1.13213e-82	0.848673	2.89693e-30	7.57141e-39	0	5.2722e-32	5.50532e-05	1.65448e-45	2.85428e-67	3.12504e-41	1.63493e-08	2.96468e-124	1.72979e-29	6.82814	1.5942e-50	1.28936e-52	2.68755e-100	1.182e-88	1.96373e-32	8.60645e-34
-0.0987976	1.13905e-38	3.04732e-33	4.00914e-88	3.9666e-69	5.77529e-98	3.1455e-22	1.8383e-27	2.76451e-17	2.68061e-33	2.30255e-27	1.34378e-08	1.03061e-24	1.88209e-34	6.35787e-27	2.23228e-32	2.37297e-41	1.12903e-34	4.68593e-50	2.14726e-51	9.62482e-30	3.50644e-89	1.30953e-27	0	0	9.44142e-12	5.48529e-206	1.65629e-34	1.51409e-52	3.22775e-56	1.18863e-81	0.603519	1.21377e-29	3.82221e-38	0	2.29835e-31	2.92635e-05	9.52172e-45	2.38468e-66	1.65531e-40	7.36232e-09	5.27685e-123	7.11889e-29	5.58229	1.00648e-49	8.44936e-52	3.57586e-99	1.34834e-87	8.64339e-32	3.90375e-33
-0.0975952	5.72926e-38	1.36587e-32	4.54034e-87	3.41092e-68	7.45643e-97	1.0794e-21	7.21393e-27	8.2417e-17	1.20276e-32	9.01309e-27	2.95181e-08	2.77394e-25	8.66081e-34	2.46128e-26	9.81421e-32	1.25993e-40	5.22051e-34	2.93352e-49	1.37696e-50	3.98545e-29	4.02875e-88	5.15817e-27	0	0	3.74722e-12	2.22747e-204	7.63081e-34	9.90986e-52	2.2516e-55	1.23004e-80	0.423022	5.01254e-29	1.90184e-37	0	9.87559e-31	1.53319e-05	5.40121e-44	1.96375e-65	8.64215e-40	3.26777e-09	9.25747e-122	2.88772e-28	4.64168	6.26308e-49	5.45752e-51	4.68949e-98	1.51602e-86	3.7498e-31	1.74526e-32
-0.0963928	2.84036e-37	6.03432e-32	5.06812e-86	2.89099e-67	9.48875e-96	3.6509e-21	2.79037e-26	2.42178e-16	5.31918e-32	3.47753e-26	6.39101e-08	7.35902e-26	3.92825e-33	9.39157e-26	4.25291e-31	6.59364e-40	2.37926e-33	1.81011e-48	8.70325e-50	1.62663e-28	4.56243e-87	2.00269e-26	0	0	1.46589e-12	8.91546e-203	3.46517e-33	6.39299e-51	1.54812e-54	1.25462e-79	0.292251	2.04033e-28	9.32728e-37	0	4.18245e-30	7.91755e-06	3.01986e-43	1.5939e-64	4.4472e-39	1.42958e-09	1.60078e-120	1.15457e-27	3.99397	3.84142e-48	3.47446e-50	6.06167e-97	1.68008e-85	1.60344e-30	7.69059e-32
-0.0951904	1.38793e-36	2.62767e-31	5.57604e-85	2.41515e-66	1.19017e-94	1.21713e-20	1.06386e-25	7.01416e-16	2.31863e-31	1.32252e-25	1.36386e-07	1.92426e-26	1.75615e-32	3.53219e-25	1.81652e-30	3.40113e-39	1.06879e-32	1.10088e-47	5.42203e-49	6.54381e-28	5.09263e-86	7.66419e-26	0	0	5.65219e-13	3.5172e-201	1.55096e-32	4.065e-50	1.04915e-53	1.26132e-78	0.199008	8.18587e-28	4.50877e-36	0	1.7459e-29	4.03005e-06	1.6642e-42	1.27514e-63	2.25566e-38	6.16435e-10	2.72829e-119	4.55003e-27	3.62864	2.32229e-47	2.18022e-49	7.72289e-96	1.83517e-84	6.758e-30	3.34026e-31
-0.093988	6.68477e-36	1.12782e-30	6.04682e-84	1.98866e-65	1.47139e-93	3.99941e-20	3.99804e-25	2.00233e-15	9.96186e-31	4.95755e-25	2.86876e-07	4.95941e-27	7.73827e-32	1.30942e-24	7.64749e-30	1.72919e-38	4.73218e-32	6.59931e-47	3.32938e-48	2.59478e-27	5.60286e-85	2.89106e-25	0	0	2.14809e-13	1.36764e-199	6.84222e-32	2.54765e-49	7.00798e-53	1.24986e-77	0.133569	3.23706e-27	2.14823e-35	0	7.18338e-29	2.02188e-06	9.03948e-42	1.00549e-62	1.12767e-37	2.61992e-10	4.58322e-118	1.76739e-26	3.5384	1.38377e-46	1.34845e-48	9.69815e-95	1.9758e-83	2.80741e-29	1.42995e-30
-0.0927856	3.1734e-35	4.77127e-30	6.46321e-83	1.61398e-64	1.79296e-92	1.29531e-19	1.48096e-24	5.63402e-15	4.21861e-30	1.83175e-24	5.94754e-07	1.25984e-27	3.36085e-31	4.78461e-24	3.17338e-29	8.66531e-38	2.06516e-31	3.89921e-46	2.01505e-47	1.01414e-26	6.07572e-84	1.07494e-24	0	0	8.04654e-14	5.24165e-198	2.97519e-31	1.57376e-48	4.61391e-52	1.22073e-76	0.088361	1.26171e-26	1.00885e-34	0	2.91313e-28	9.99821e-07	4.83953e-41	7.81477e-62	5.5566e-37	1.09751e-10	7.58879e-117	6.7667e-26	3.71987	8.127e-46	8.22035e-48	1.20038e-93	2.09668e-82	1.14951e-28	6.03372e-30
-0.0915832	1.48485e-34	1.98955e-29	6.80912e-82	1.2911e-63	2.15343e-91	4.135e-19	5.40724e-24	1.56251e-14	1.76084e-29	6.67116e-24	1.21535e-06	3.15445e-28	1.43872e-30	1.72323e-23	1.29792e-28	4.28003e-37	8.88319e-31	2.27079e-45	1.20207e-46	3.90684e-26	6.49393e-83	3.93962e-24	0	0	2.97089e-14	1.98009e-196	1.27513e-30	9.58207e-48	2.9941e-51	1.17516e-75	0.0576153	4.84718e-26	4.66976e-34	0	1.16442e-27	4.87319e-07	2.55379e-40	5.98655e-61	2.69873e-36	4.53158e-11	1.2385e-115	2.55356e-25	4.1736	4.70456e-45	4.93931e-47	1.46443e-92	2.19301e-81	4.63919e-28	2.50939e-29
-0.0903808	6.848e-34	8.17712e-29	7.07058e-81	1.01798e-62	2.54927e-90	1.30106e-18	1.94602e-23	4.27116e-14	7.24422e-29	2.39482e-23	2.44787e-06	7.7849e-29	6.07052e-30	6.11743e-23	5.23239e-28	2.08368e-36	3.76622e-30	1.30346e-44	7.06794e-46	1.48349e-25	6.84129e-82	1.42319e-23	0	0	1.08115e-14	7.37263e-195	5.38659e-30	5.75044e-47	1.91507e-50	1.11505e-74	0.0370285	1.83545e-25	2.13051e-33	0	4.58759e-27	2.34114e-07	1.32827e-39	4.5202e-60	1.2919e-35	1.84422e-11	1.99223e-114	9.49825e-25	4.90329	2.68428e-44	2.92526e-46	1.76093e-91	2.26085e-80	1.84541e-27	1.02866e-28
-0.0891784	3.1129e-33	3.31263e-28	7.23669e-80	7.91117e-62	2.97454e-89	4.03496e-18	6.90328e-23	1.15078e-13	2.93754e-28	8.47384e-23	4.85955e-06	1.89366e-29	2.52462e-29	2.14056e-22	2.07911e-27	9.99852e-36	1.57385e-29	7.37461e-44	4.09617e-45	5.55227e-25	7.10379e-81	5.0677e-23	0	0	3.87797e-15	2.70571e-193	2.24282e-29	3.40145e-46	1.20732e-49	1.04284e-73	0.0234561	6.8504e-25	9.58063e-33	4.94066e-321	1.78147e-26	1.10857e-07	6.80944e-39	3.36403e-59	6.09568e-35	7.39771e-12	3.15867e-113	3.4823e-24	5.91436	1.50959e-43	1.70759e-45	2.08706e-90	2.29733e-79	7.23543e-27	4.15623e-28
-0.087976	1.39472e-32	1.32274e-27	7.30038e-79	6.05987e-61	3.42094e-88	1.2334e-17	2.41381e-22	3.05603e-13	1.17408e-27	2.95546e-22	9.50876e-06	4.54019e-30	1.03488e-28	7.38274e-22	8.14288e-27	4.72892e-35	6.48253e-29	4.11247e-43	2.33983e-44	2.04828e-24	7.27048e-80	1.77869e-22	0	0	1.37103e-15	9.78726e-192	9.20442e-29	1.98311e-45	7.50212e-49	9.61296e-73	0.0146452	2.52007e-24	4.24646e-32	4.95054e-319	6.81858e-26	5.17397e-08	3.44078e-38	2.46765e-58	2.83489e-34	2.92484e-12	4.93616e-112	1.2584e-23	7.21187	8.36777e-43	9.82477e-45	2.43808e-89	2.30089e-78	2.79613e-26	1.65519e-27
-0.0867735	6.1593e-32	5.20596e-27	7.25893e-78	4.57517e-60	3.87785e-87	3.7161e-17	8.3194e-22	7.99918e-13	4.62522e-27	1.01603e-21	1.83389e-05	1.07293e-30	4.18124e-28	2.50981e-21	3.14343e-26	2.2045e-34	2.63176e-28	2.26041e-42	1.31738e-43	7.44798e-24	7.33427e-79	6.15365e-22	0	0	4.77757e-16	3.48949e-190	3.72323e-28	1.1396e-44	4.59479e-48	8.73413e-72	0.00901273	9.13759e-24	1.85516e-31	4.96205e-317	2.57235e-25	2.38016e-08	1.71365e-37	1.78414e-57	1.29949e-33	1.1398e-12	7.6032e-111	4.48224e-23	8.79798	4.57175e-42	5.57164e-44	2.80726e-88	2.27138e-77	1.06505e-25	6.49703e-27
-0.0855711	2.68099e-31	2.01956e-26	7.11411e-77	3.40464e-59	4.3327e-86	1.10355e-16	2.82631e-21	2.06373e-12	1.79593e-26	3.44295e-21	3.48613e-05	2.49961e-31	1.66511e-27	8.41001e-21	1.19607e-25	1.01293e-33	1.0531e-27	1.22459e-41	7.31074e-43	2.66944e-23	7.29242e-78	2.09849e-21	0	0	1.64093e-16	1.22626e-188	1.48444e-27	6.45473e-44	2.77375e-47	7.82173e-71	0.00546687	3.26567e-23	7.98835e-31	4.90423e-315	9.56506e-25	1.07922e-08	8.41222e-37	1.27143e-56	5.87122e-33	4.378e-13	1.15432e-109	1.57362e-22	10.6692	2.46193e-41	3.11433e-43	3.18595e-87	2.21007e-76	3.99857e-25	2.51365e-26
-0.0843687	1.15022e-30	7.72216e-26	6.87211e-76	2.49722e-58	4.77142e-85	3.23013e-16	9.46435e-21	5.24787e-12	6.8733e-26	1.14999e-20	6.53183e-05	5.76257e-32	6.53586e-27	2.77771e-20	4.48575e-25	4.58746e-33	4.15353e-27	6.5391e-41	3.99882e-42	9.43048e-23	7.14674e-77	7.05387e-21	0	0	5.55513e-17	4.24744e-187	5.8335e-27	3.60351e-43	1.65041e-46	6.9041e-70	0.00326845	1.15037e-22	3.39044e-30	4.77753e-313	3.50563e-24	4.82321e-09	4.07024e-36	8.9306e-56	2.61461e-32	1.65746e-13	1.72732e-108	5.44547e-22	12.8136	1.30674e-40	1.71581e-42	3.56383e-86	2.11954e-75	1.47966e-24	9.58549e-26
-0.0831663	4.86394e-30	2.91038e-25	6.54305e-75	1.80536e-57	5.17914e-84	9.31896e-16	3.12395e-20	1.31533e-11	2.59276e-25	3.78613e-20	0.000120628	1.41394e-32	2.52863e-26	9.04298e-20	1.65821e-24	2.04779e-32	1.61468e-26	3.44164e-40	2.15587e-41	3.28383e-22	6.90344e-76	2.33718e-20	0	0	1.85361e-17	1.45008e-185	2.25951e-26	1.98287e-42	9.67913e-46	6.00665e-69	0.00192605	3.99414e-22	1.41833e-29	4.58731e-311	1.26639e-23	2.12463e-09	1.94111e-35	6.18285e-55	1.14764e-31	6.18491e-14	2.54767e-107	1.85737e-21	15.2082	6.83638e-40	9.31734e-42	3.9293e-85	2.00354e-74	5.39682e-24	3.60285e-25
-0.0819639	2.02729e-29	1.08116e-24	6.14032e-74	1.28645e-56	5.541e-83	2.64994e-15	1.01639e-19	3.24942e-11	9.64011e-25	1.22868e-19	0.000219574	8.12757e-33	9.64251e-26	2.90183e-19	6.04185e-24	9.0099e-32	6.18697e-26	1.78539e-39	1.1456e-40	1.1271e-21	6.5727e-75	7.63314e-20	0	0	6.09634e-18	4.87952e-184	8.62626e-26	1.07543e-41	5.59502e-45	5.15085e-68	0.0011187	1.36689e-21	5.84815e-29	4.34144e-309	4.50908e-23	9.22473e-10	9.12436e-35	4.21908e-54	4.96508e-31	2.2748e-14	3.70369e-106	6.2444e-21	17.8172	3.52519e-39	4.98698e-41	4.27007e-84	1.86671e-73	1.94015e-23	1.33475e-24
-0.0807615	8.32846e-29	3.95876e-24	5.67968e-73	9.03528e-56	5.84306e-82	7.42722e-15	3.25958e-19	7.91223e-11	3.53283e-24	3.93032e-19	0.000393945	2.39627e-32	3.62425e-25	9.17842e-19	2.16984e-23	3.9073e-31	2.33664e-25	9.12902e-39	6.00023e-40	3.81307e-21	6.16799e-74	2.45732e-19	0	0	1.9764e-18	1.61839e-182	3.24602e-25	5.749e-41	3.18778e-44	4.35358e-67	0.000640441	4.61069e-21	2.37675e-28	4.04976e-307	1.58245e-22	3.94771e-10	4.22743e-34	2.83771e-53	2.11723e-30	8.24661e-15	5.30698e-105	2.06925e-20	20.5906	1.79168e-38	2.6309e-40	4.57378e-83	1.71425e-72	6.87473e-23	4.87385e-24
-0.0795591	3.37237e-28	1.42876e-23	5.17818e-72	6.25477e-55	6.07314e-81	2.05181e-14	1.03041e-18	1.89895e-10	1.2761e-23	1.23925e-18	0.000696644	1.02643e-31	1.34267e-24	2.86155e-18	7.6809e-23	1.67015e-30	8.69818e-25	4.60082e-38	3.09758e-39	1.27152e-20	5.70511e-73	7.79774e-19	0	0	6.32098e-19	5.29067e-181	1.20393e-24	3.02917e-40	1.79018e-43	3.62689e-66	0.000361382	1.53293e-20	9.52073e-28	3.72347e-305	5.47387e-22	1.66517e-10	1.9305e-33	1.88121e-52	8.89883e-30	2.94665e-15	7.49516e-104	6.75874e-20	23.4645	8.97552e-38	1.36802e-39	4.82877e-82	1.55166e-71	2.40102e-22	1.75415e-23
-0.0783567	1.34594e-27	5.08263e-23	4.6532e-71	4.26779e-54	6.22168e-80	5.58688e-14	3.21072e-18	4.49208e-10	4.54324e-23	3.85155e-18	0.00121425	4.44015e-31	4.90277e-24	8.79372e-18	2.67994e-22	7.03647e-30	3.19145e-24	2.28543e-37	1.57615e-38	4.17936e-20	5.20123e-72	2.43908e-18	0	0	2.01147e-19	1.70474e-179	4.4012e-24	1.57317e-39	9.90891e-43	2.97814e-65	0.000200991	5.02344e-20	3.75906e-27	3.37432e-303	1.86629e-21	6.92297e-11	8.68935e-33	1.22922e-51	3.68654e-29	1.03777e-15	1.04336e-102	2.17595e-19	26.362	4.4318e-37	7.01131e-39	5.0248e-81	1.38432e-70	8.26529e-22	6.22275e-23
-0.0771543	5.29466e-27	1.78217e-22	4.12142e-70	2.87022e-53	6.28236e-79	1.49942e-13	9.86151e-18	1.04738e-09	1.5943e-22	1.17993e-17	0.00208605	1.89548e-30	1.76457e-23	2.66368e-17	9.21647e-22	2.92198e-29	1.15417e-23	1.11898e-36	7.90486e-38	1.35404e-19	4.67379e-71	7.52027e-18	0	0	6.94197e-20	5.41413e-178	1.58585e-23	8.05285e-39	5.406e-42	2.41032e-64	0.000110181	1.62257e-19	1.46289e-26	3.01402e-301	6.2717e-21	2.83693e-11	3.85501e-32	7.91669e-51	1.50531e-28	3.60244e-16	1.43156e-101	6.90502e-19	29.1961	2.15685e-36	3.54184e-38	5.15374e-80	1.2173e-69	2.80441e-21	2.1758e-22
-0.0759519	2.05292e-26	6.15942e-22	3.59802e-69	1.9026e-52	6.25257e-78	3.9664e-13	2.98562e-17	2.40702e-09	5.51434e-22	3.56309e-17	0.00353235	7.97604e-30	6.25976e-23	7.95303e-17	3.12416e-21	1.19597e-28	4.11411e-23	5.40002e-36	3.90762e-37	4.32404e-19	4.13955e-70	2.28557e-17	0	0	4.43183e-20	1.6948e-176	5.63216e-23	4.06297e-38	2.90701e-41	1.92277e-63	5.95329e-05	5.16571e-19	5.61134e-26	2.65354e-299	2.07737e-20	1.14584e-11	1.68572e-31	5.02548e-50	6.05836e-28	1.23257e-16	1.93601e-100	2.1598e-18	31.873	1.03462e-35	1.76352e-37	5.21012e-79	1.05507e-68	9.37875e-21	7.49854e-22
-0.0747495	7.84559e-26	2.09828e-21	3.096e-68	1.24309e-51	6.13361e-77	1.03417e-12	8.90995e-17	5.45229e-09	1.87992e-21	1.06058e-16	0.00589555	3.30812e-29	2.18877e-22	2.34058e-16	1.04383e-20	4.82489e-28	1.44545e-22	2.56857e-35	1.90393e-36	1.36109e-18	3.61375e-69	6.84712e-17	0	0	8.8554e-20	5.22915e-175	1.97156e-22	2.0205e-37	1.54078e-40	1.51182e-62	3.17051e-05	1.62099e-18	2.1215e-25	2.30265e-297	6.78207e-20	4.56167e-12	7.26551e-31	3.14437e-49	2.40329e-27	4.1567e-17	2.58063e-99	6.65876e-18	34.2973	4.89177e-35	8.65469e-37	5.19151e-78	9.01337e-68	3.09151e-20	2.54716e-21
-0.0735471	2.95529e-25	7.04561e-21	2.62579e-67	8.00531e-51	5.93054e-76	2.65771e-12	2.62101e-16	1.2173e-08	6.31692e-21	3.11181e-16	0.00969851	1.35238e-28	7.54341e-22	6.7898e-16	3.43763e-20	1.91856e-27	5.0056e-22	1.20423e-34	9.14346e-36	4.22301e-18	3.10946e-68	2.02198e-16	0	0	2.67768e-19	1.59024e-173	6.80243e-22	9.90367e-37	8.0492e-40	1.17164e-61	1.66426e-05	5.01367e-18	7.90577e-25	1.96948e-295	2.18239e-19	1.78996e-12	3.08652e-30	1.93914e-48	9.39676e-27	1.38168e-17	3.3905e-98	2.02352e-17	36.3771	2.27966e-34	4.18643e-36	5.09871e-77	7.58949e-67	1.00442e-19	8.52817e-21
-0.0723447	1.09723e-24	2.33189e-20	2.19503e-66	5.0813e-50	5.65189e-75	6.73202e-12	7.60002e-16	2.67879e-08	2.09215e-20	8.9998e-16	0.0157256	5.44927e-28	2.56247e-21	1.94148e-15	1.11588e-19	7.51946e-27	1.70856e-21	5.56475e-34	4.32804e-35	1.29151e-17	2.63714e-67	5.88578e-16	0	0	8.42665e-19	4.7667e-172	2.31334e-21	4.78469e-36	4.14465e-39	8.94971e-61	8.61065e-06	1.52847e-17	2.9038e-24	1.66033e-293	6.92189e-19	6.92285e-13	1.29239e-29	1.17871e-47	3.62137e-26	4.52674e-18	4.3906e-97	6.06119e-17	38.0296	1.04712e-33	1.99599e-35	4.93569e-76	6.29882e-66	3.21651e-19	2.81434e-20
-0.0711423	4.01527e-24	7.6073e-20	1.80859e-65	3.17901e-49	5.30902e-74	1.68075e-11	2.17228e-15	5.81031e-08	6.8297e-20	2.5657e-15	0.0251322	2.16422e-27	8.57973e-21	5.4721e-15	3.5703e-19	2.90482e-26	5.74818e-21	2.53458e-33	2.01927e-34	3.89327e-17	2.20446e-66	1.68884e-15	0	0	2.62753e-18	1.40829e-170	7.75419e-21	2.27841e-35	2.1035e-38	6.73821e-60	4.39108e-06	4.59283e-17	1.05127e-23	1.37962e-291	2.1639e-18	2.63905e-13	5.33384e-29	7.06196e-47	1.37559e-25	1.46179e-18	5.60408e-96	1.78955e-16	39.1867	4.74069e-33	9.3798e-35	4.70931e-75	5.15261e-65	1.01525e-18	9.15418e-20
-0.0699399	1.44828e-23	2.44618e-19	1.4688e-64	1.96034e-48	4.91536e-73	4.13603e-11	6.12032e-15	1.24217e-07	2.19751e-19	7.20995e-15	0.039589	8.47207e-27	2.83147e-20	1.52027e-14	1.12596e-18	1.10605e-25	1.90614e-20	1.13785e-32	9.28576e-34	1.15684e-16	1.81632e-65	4.77676e-15	0	0	8.07949e-18	4.10099e-169	2.56186e-20	1.06938e-34	1.05225e-37	5.00037e-59	2.20713e-06	1.36029e-16	3.75132e-23	1.12992e-289	6.66765e-18	9.91591e-14	2.16974e-28	4.17028e-46	5.15024e-25	4.65272e-19	7.05028e-95	5.20792e-16	39.7996	2.11548e-32	4.3446e-34	4.42881e-74	4.15447e-64	3.15853e-18	2.93483e-19
-0.0687375	5.14888e-23	7.7532e-19	1.17573e-63	1.19149e-47	4.48558e-72	1.00319e-10	1.69977e-14	2.61749e-07	6.96919e-19	1.99717e-14	0.0614667	3.26889e-26	9.21035e-20	4.16327e-14	3.50006e-18	4.151e-25	6.2302e-20	5.03487e-32	4.20884e-33	3.38825e-16	1.47503e-64	1.3318e-14	0	0	2.4489e-17	1.17708e-167	8.34245e-20	4.94713e-34	5.18821e-37	3.65746e-58	1.09347e-06	3.97105e-16	1.3194e-22	9.12122e-288	2.02502e-17	3.67241e-14	8.69959e-28	2.42731e-45	1.90059e-24	1.45965e-19	8.74238e-94	1.49391e-15	39.842	9.30461e-32	1.98348e-33	4.10524e-73	3.30161e-63	9.68539e-18	9.274e-19
-0.0675351	1.80424e-22	2.4222e-18	9.2762e-63	7.13792e-47	4.03461e-71	2.39831e-10	4.65334e-14	5.43638e-07	2.17848e-18	5.45325e-14	0.0940646	1.24319e-25	2.95301e-19	1.12382e-13	1.07241e-17	1.53551e-24	2.00712e-19	2.19589e-31	1.8803e-32	9.78185e-16	1.18069e-63	3.66025e-14	0	0	7.31635e-17	3.33e-166	2.67765e-19	2.25577e-33	2.52137e-36	2.63681e-57	5.33953e-07	1.14263e-15	4.57399e-22	7.2574e-286	6.06188e-17	1.3409e-14	3.43804e-27	1.39254e-44	6.91307e-24	4.51349e-20	1.0685e-92	4.22397e-15	39.3119	4.03374e-31	8.92536e-33	3.75069e-72	2.58617e-62	2.92732e-17	2.8885e-18
-0.0663327	6.23154e-22	7.45892e-18	7.21365e-62	4.21476e-46	3.5769e-70	5.65131e-10	1.25574e-13	1.1129e-06	6.71193e-18	1.46776e-13	0.141884	4.66011e-25	9.33208e-19	2.99026e-13	3.23875e-17	5.59857e-24	6.3734e-19	9.43965e-31	8.27971e-32	2.78364e-15	9.31511e-63	9.91625e-14	0	0	2.15452e-16	9.28545e-165	8.47101e-19	1.01381e-32	1.20775e-35	1.8737e-56	2.56994e-07	3.24067e-15	1.56292e-21	5.69155e-284	1.78858e-16	4.83575e-15	1.3392e-26	7.87426e-44	2.47843e-23	1.37562e-20	1.28718e-91	1.17722e-14	38.2322	1.72361e-30	3.95863e-32	3.37757e-71	1.99668e-61	8.72058e-17	8.86747e-18
-0.0651303	2.12138e-21	2.26402e-17	5.52919e-61	2.45299e-45	3.12559e-69	1.31254e-09	3.34042e-13	2.24555e-06	2.03827e-17	3.89419e-13	0.210941	1.72179e-24	2.90682e-18	7.84285e-13	9.64116e-17	2.01198e-23	1.99477e-18	3.99965e-30	3.59355e-31	7.80821e-15	7.24374e-62	2.64821e-13	0	0	6.25378e-16	2.55202e-163	2.64142e-18	4.49099e-32	5.70214e-35	1.31232e-55	1.21917e-07	9.0592e-15	5.26383e-21	4.39948e-282	5.2015e-16	1.749e-15	5.14164e-26	4.38868e-43	8.75797e-23	4.1324e-21	1.52836e-90	3.23397e-14	36.6484	7.25922e-30	1.73056e-31	2.99791e-70	1.51943e-60	2.5606e-16	2.68317e-17
-0.0639279	7.11807e-21	6.77366e-17	4.17723e-60	1.40715e-44	2.69203e-68	3.00468e-09	8.75926e-13	4.46591e-06	6.10094e-17	1.01845e-12	0.309109	6.27031e-24	8.92448e-18	2.02765e-12	2.82889e-16	7.12677e-23	6.15376e-18	1.67036e-29	1.53728e-30	2.15893e-14	5.55212e-61	6.9715e-13	0	0	1.78924e-15	6.91329e-162	8.11822e-18	1.96087e-31	2.65351e-34	9.05949e-55	5.70066e-08	2.49616e-14	1.7474e-20	3.35191e-280	1.49098e-15	7.12633e-16	1.94572e-25	2.4109e-42	3.05038e-22	1.22357e-21	1.78868e-89	8.75702e-14	34.626	3.01344e-29	7.45673e-31	2.62273e-69	1.13966e-59	7.41072e-16	8.00233e-17
-0.0627255	2.35412e-20	1.99759e-16	3.11055e-59	7.95619e-44	2.28532e-67	6.77959e-09	2.26413e-12	8.75425e-06	1.79992e-16	2.62562e-12	0.446459	2.25073e-23	2.70069e-17	5.16732e-12	8.18162e-16	2.4882e-22	1.87117e-17	6.87572e-29	6.48192e-30	5.88403e-14	4.19446e-60	1.80914e-12	0	0	5.04584e-15	1.8459e-160	2.45926e-17	8.43867e-31	1.21709e-33	6.16435e-54	2.62729e-08	6.77927e-14	5.71751e-20	2.51713e-278	4.21248e-15	5.41885e-16	7.25741e-25	1.3054e-41	1.04719e-21	3.57089e-22	2.06329e-88	2.33733e-13	32.2456	1.23298e-28	3.16688e-30	2.26157e-68	8.42541e-59	2.11398e-15	2.35238e-16
-0.061523	7.67386e-20	5.80672e-16	2.283e-58	4.43396e-43	1.91221e-66	1.50775e-08	5.76904e-12	1.69141e-05	5.23396e-16	6.67253e-12	0.635585	7.96311e-23	8.0555e-17	1.29807e-11	2.33238e-15	8.56252e-22	5.60808e-17	2.78964e-28	2.69386e-29	1.58075e-13	3.1233e-59	4.628e-12	0	0	1.4026e-14	4.85792e-159	7.34295e-17	3.57949e-30	5.50236e-33	4.1342e-53	1.19347e-08	1.81477e-13	1.84394e-19	1.86311e-276	1.17308e-14	1.03867e-15	2.66812e-24	6.96677e-41	3.54342e-21	1.02718e-22	2.3459e-87	6.14935e-13	29.5979	4.97246e-28	1.32567e-29	1.92215e-67	6.13942e-58	5.94376e-15	6.81582e-16
-0.0603206	2.46559e-19	1.66379e-15	1.65157e-57	2.43556e-42	1.57705e-65	3.30506e-08	1.44903e-11	3.22107e-05	1.50013e-15	1.67155e-11	0.891839	2.77695e-22	2.36831e-16	3.21431e-11	6.55386e-15	2.9043e-21	1.65669e-16	1.11558e-27	1.10349e-28	4.18604e-13	2.29231e-58	1.16705e-11	0	0	3.84304e-14	1.26013e-157	2.16101e-16	1.49655e-29	2.45186e-32	2.73286e-52	5.34363e-09	4.7884e-13	5.86155e-19	1.35923e-274	3.21985e-14	2.7769e-15	9.66833e-24	3.66471e-40	1.18179e-20	2.91229e-23	2.62894e-86	1.59472e-12	26.7776	1.97655e-27	5.46968e-29	1.61022e-66	4.40945e-57	1.64719e-14	1.94648e-15
-0.0591182	7.80818e-19	4.69902e-15	1.17763e-56	1.31864e-41	1.28197e-64	7.14082e-08	3.58779e-11	6.04606e-05	4.23788e-15	4.12782e-11	1.23345	9.54507e-22	6.86295e-16	7.84584e-11	1.81524e-14	9.70969e-21	4.82386e-16	4.39717e-27	4.45536e-28	1.09269e-12	1.65827e-57	2.90114e-11	0	0	1.0379e-13	3.22182e-156	6.26852e-16	6.16708e-29	1.07687e-31	1.78059e-51	2.35821e-09	1.24534e-12	1.83655e-18	9.77392e-273	8.711e-14	7.72188e-15	3.45319e-23	1.90007e-39	3.88492e-20	8.13852e-24	2.90384e-85	4.07651e-12	23.8783	7.74399e-27	2.22438e-28	1.32955e-65	3.1215e-56	4.49935e-14	5.47904e-15
-0.0579158	2.43725e-18	1.30816e-14	8.2764e-56	7.03682e-41	1.02714e-63	1.52068e-07	8.75697e-11	0.000111858	1.18002e-14	1.00484e-10	1.68142	3.23383e-21	1.96025e-15	1.8878e-10	4.95578e-14	3.19958e-20	1.38445e-15	1.70831e-26	1.77304e-27	2.81157e-12	1.18238e-56	7.10934e-11	0	0	2.76298e-13	8.11909e-155	1.79223e-15	2.5049e-28	4.66177e-31	1.14349e-50	1.02577e-09	3.19241e-12	5.67179e-18	6.92732e-271	2.32286e-13	2.13044e-14	1.21566e-22	9.71e-39	1.25877e-19	2.2417e-24	3.16144e-84	1.02717e-11	20.9872	2.99049e-26	8.91614e-28	1.08205e-64	2.17802e-55	1.21137e-13	1.52013e-14
-0.0567134	7.49843e-18	3.58974e-14	5.73318e-55	3.70124e-40	8.11155e-63	3.1919e-07	2.10698e-10	0.000203976	3.23856e-14	2.4113e-10	2.25918	1.07989e-20	5.51876e-15	4.47753e-10	1.33362e-13	1.03921e-19	3.91639e-15	6.5416e-26	6.95466e-27	7.13114e-12	8.3096e-56	1.71741e-10	0	0	7.25006e-13	2.01667e-153	5.0506e-15	1.00282e-27	1.98912e-30	7.23804e-50	4.39782e-10	8.0664e-12	1.72649e-17	4.83931e-269	6.10521e-13	5.79804e-14	4.2182e-22	4.89092e-38	4.0201e-19	6.08598e-25	3.39249e-83	2.55122e-11	18.1815	1.13826e-25	3.52262e-27	8.67978e-64	1.4979e-54	3.2146e-13	4.15696e-14
-0.055511	2.27385e-17	9.70985e-14	3.91444e-54	1.91884e-39	6.31391e-62	6.60362e-07	4.99745e-10	0.000366619	8.76062e-14	5.7041e-10	2.99191	3.55445e-20	1.53144e-14	1.04686e-09	3.53747e-13	3.32692e-19	1.092e-14	2.46901e-25	2.68878e-26	1.78291e-11	5.75605e-55	4.08986e-10	0	0	1.87521e-12	4.93724e-152	1.40286e-14	3.95708e-27	8.36548e-30	4.51576e-49	1.85843e-10	2.00897e-11	5.18006e-17	3.33213e-267	1.58162e-12	1.55546e-13	1.44266e-21	2.42819e-37	1.26546e-18	1.62856e-25	3.58817e-82	6.24608e-11	15.5247	4.27034e-25	1.37176e-26	6.86265e-63	1.01537e-53	8.40811e-13	1.12045e-13
-0.0543086	6.79635e-17	2.58887e-13	2.6343e-53	9.80507e-39	4.84411e-61	1.34659e-06	1.16848e-09	0.000649488	2.33582e-13	1.33017e-09	3.90541	1.15316e-19	4.18881e-14	2.41276e-09	9.2491e-13	1.04979e-18	3.00118e-14	9.18506e-25	1.0246e-25	4.39401e-11	3.92998e-54	9.6014e-10	0	0	4.78083e-12	1.19139e-150	3.84066e-14	1.53904e-26	3.46771e-29	2.77691e-48	7.74068e-11	4.93176e-11	1.53191e-16	2.26143e-265	4.03854e-12	4.11306e-13	4.86325e-21	1.18822e-36	3.92632e-18	4.29536e-26	3.74067e-81	1.50738e-10	13.0659	1.57908e-24	5.26513e-26	5.34805e-62	6.78402e-53	2.16767e-12	2.97668e-13
-0.0531062	2.00221e-16	6.80392e-13	1.74736e-52	4.93838e-38	3.66311e-60	2.70651e-06	2.6933e-09	0.00113409	6.13854e-13	3.05783e-09	5.02464	3.68755e-19	1.1293e-13	5.48166e-09	2.3837e-12	3.26506e-18	8.12999e-14	3.36793e-24	3.84837e-25	1.06747e-10	2.64471e-53	2.22206e-09	0	0	1.20145e-11	2.83364e-149	1.03638e-13	5.89989e-26	1.41682e-28	1.68312e-47	3.17794e-11	1.19334e-10	4.46538e-16	1.51274e-263	1.01642e-11	1.07201e-12	1.61589e-20	5.731e-36	1.20073e-17	1.11665e-26	3.84367e-80	3.5859e-10	10.8387	5.75528e-24	1.99188e-25	4.10791e-61	4.46757e-52	5.5082e-12	7.79457e-13
-0.0519038	5.81387e-16	1.76263e-12	1.14241e-51	2.45154e-37	2.73028e-59	5.36174e-06	6.11983e-09	0.00195186	1.59005e-12	6.92964e-09	6.37185	1.16229e-18	3.00098e-13	1.22769e-08	6.05554e-12	1.00093e-17	2.1708e-13	1.21721e-23	1.42469e-24	2.55635e-10	1.75423e-52	5.06961e-09	0	0	2.97615e-11	6.64289e-148	2.75647e-13	2.22926e-25	5.70572e-28	1.00551e-46	1.28625e-11	2.84619e-10	1.28296e-15	9.97391e-262	2.5214e-11	2.754e-12	5.292e-20	2.7245e-35	3.61936e-17	2.86123e-27	3.89282e-79	8.40878e-10	8.86206	2.06752e-23	7.42741e-25	3.11005e-60	2.89985e-51	1.37959e-11	2.01175e-12
-0.0507014	1.66396e-15	4.50108e-12	7.36173e-51	1.19954e-36	2.0058e-58	1.04694e-05	1.37085e-08	0.00331106	4.05957e-12	1.54811e-08	7.96429	3.61092e-18	7.86044e-13	2.71047e-08	1.51636e-11	3.02442e-17	5.71321e-13	4.33603e-23	5.19857e-24	6.03467e-10	1.14688e-51	1.14024e-08	0	0	7.267e-11	1.53493e-146	7.22617e-13	8.30229e-25	2.26478e-27	5.92081e-46	5.13878e-12	6.69113e-10	3.63326e-15	6.48169e-260	6.16506e-11	6.97357e-12	1.70826e-19	1.27662e-34	1.07533e-16	7.22622e-28	3.886e-78	1.94371e-09	7.1419	7.32073e-23	2.72982e-24	2.32078e-59	1.85525e-50	3.40574e-11	5.11773e-12
-0.049499	4.69397e-15	1.133e-11	4.67585e-50	5.78511e-36	1.4524e-57	2.01493e-05	3.02718e-08	0.00553616	1.02157e-11	3.40951e-08	9.81181	1.10574e-17	2.02938e-12	5.89911e-08	3.74286e-11	9.00755e-17	1.48209e-12	1.52244e-22	1.86969e-23	1.4043e-09	7.3904e-51	2.52827e-08	0	0	1.74908e-10	3.49578e-145	1.86717e-12	3.04759e-24	8.86061e-27	3.43634e-45	2.04427e-12	1.55051e-09	1.01417e-14	4.15177e-258	1.48579e-10	1.7405e-11	5.43513e-19	5.89604e-34	3.14903e-16	1.79883e-28	3.82352e-77	4.4289e-09	5.67302	2.55493e-22	9.88897e-24	1.70696e-58	1.1699e-49	8.28701e-11	1.28322e-11
-0.0482966	1.30515e-14	2.81126e-11	2.92726e-49	2.74998e-35	1.03659e-56	3.82225e-05	6.59006e-08	0.0091237	2.53385e-11	7.40259e-08	11.9144	3.33746e-17	5.16436e-12	1.26566e-07	9.10665e-11	2.64422e-16	3.78967e-12	5.26876e-22	6.62792e-23	3.22135e-09	4.69398e-50	5.52666e-08	0	0	4.1497e-10	7.84728e-144	4.75534e-12	1.10265e-23	3.41682e-26	1.96577e-44	8.57662e-13	3.54153e-09	2.79032e-14	2.62119e-256	3.52939e-10	4.28179e-11	1.70448e-18	2.68398e-33	9.08945e-16	4.41358e-29	3.70804e-76	9.94788e-09	4.44156	8.78874e-22	3.53094e-23	1.23746e-57	7.27138e-49	1.9875e-10	3.17138e-11
-0.0470942	3.57685e-14	6.87595e-11	1.80628e-48	1.28845e-34	7.29205e-56	7.14658e-05	1.41432e-07	0.0148202	6.19459e-11	1.58446e-07	14.2599	9.92914e-17	1.2954e-11	2.67694e-07	2.18408e-10	7.65098e-16	9.55132e-12	1.79722e-21	2.31583e-22	7.28443e-09	2.93856e-49	1.19101e-07	0	0	9.70471e-10	1.73626e-142	1.19371e-11	3.93221e-23	1.29868e-25	1.10838e-43	5.02952e-13	7.9735e-09	7.56709e-14	1.63111e-254	8.26359e-10	1.03826e-10	5.26863e-18	1.20426e-32	2.58598e-15	1.06736e-29	3.54443e-75	2.20261e-08	3.4275	2.97985e-21	1.24266e-22	8.84223e-57	4.45457e-48	4.6983e-10	7.72531e-11
-0.0458918	9.66189e-14	1.65778e-10	1.09857e-47	5.95016e-34	5.05606e-55	0.000131704	2.99239e-07	0.0237279	1.49268e-10	3.34341e-07	16.8222	2.91165e-16	3.20279e-11	5.58157e-07	5.16341e-10	2.18205e-15	2.3728e-11	6.04246e-21	7.9755e-22	1.62381e-08	1.81322e-48	2.5304e-07	0	0	2.23722e-09	3.78646e-141	2.95352e-11	1.38216e-22	4.86523e-25	6.15983e-43	6.51815e-13	1.7695e-08	2.02272e-13	1.00044e-252	1.90706e-09	2.48152e-10	1.6052e-17	5.32574e-32	7.25167e-15	2.54422e-30	3.33941e-74	4.8075e-08	2.607	9.95825e-21	4.31055e-22	6.22749e-56	2.68978e-47	1.09471e-09	1.85484e-10
-0.0446894	2.57244e-13	3.93992e-10	6.58555e-47	2.70838e-33	3.45539e-54	0.000239233	6.24171e-07	0.0374443	3.5452e-10	6.95528e-07	19.56	8.41585e-16	7.80531e-11	1.1473e-06	1.20327e-09	6.13393e-15	5.81027e-11	2.0024e-20	2.70727e-21	3.56826e-08	1.10278e-47	5.30013e-07	0	0	5.08389e-09	8.13901e-140	7.20278e-11	4.78853e-22	1.7965e-24	3.37418e-42	1.44387e-12	3.87079e-08	5.32937e-13	6.04812e-251	4.33795e-09	5.84604e-10	4.82043e-17	2.32147e-31	2.00437e-14	5.97748e-31	3.10109e-73	1.03438e-07	1.95445	3.28015e-20	1.47379e-21	4.32301e-55	1.60084e-46	2.51409e-09	4.38952e-10
-0.043487	6.75072e-13	9.23032e-10	3.89115e-46	1.2151e-32	2.32757e-53	0.000428316	1.28354e-06	0.0582416	8.29923e-10	1.42646e-06	22.417	2.39768e-15	1.87496e-10	2.32488e-06	2.76411e-09	1.69958e-14	1.40239e-10	6.54047e-20	9.05786e-21	7.72977e-08	6.61069e-47	1.09449e-06	0	0	1.1388e-08	1.72437e-138	1.73134e-10	1.63518e-21	6.53839e-24	1.82175e-41	3.60748e-12	8.34636e-08	1.38404e-12	3.60388e-249	9.72595e-09	1.3575e-09	1.42682e-16	9.9739e-31	5.46067e-14	1.38421e-31	2.83844e-72	2.19395e-07	1.44421	1.06494e-19	4.96663e-21	2.95787e-54	9.39074e-46	5.691e-09	1.02388e-09
-0.0422846	1.74613e-12	2.13165e-09	2.26613e-45	5.37323e-32	1.54536e-52	0.000755838	2.6022e-06	0.08929	1.91494e-09	2.88423e-06	25.3225	6.73314e-15	4.4395e-10	4.64446e-06	6.25912e-09	4.64169e-14	3.33644e-10	2.10567e-19	2.98705e-20	1.6507e-07	3.90595e-46	2.22831e-06	0	0	2.5146e-08	3.6009e-137	4.10189e-10	5.50366e-21	2.34551e-23	9.69462e-41	9.07687e-12	1.77397e-07	3.54289e-12	2.11661e-247	2.14935e-08	3.10708e-09	4.16273e-16	4.22366e-30	1.46636e-13	3.15943e-32	2.56074e-71	4.58734e-07	1.05186	3.40782e-19	1.64972e-20	1.99478e-53	5.42967e-45	1.26976e-08	2.354e-09
-0.0410822	4.45168e-12	4.85278e-09	1.3008e-44	2.34196e-31	1.01129e-51	0.00131466	5.20121e-06	0.134926	4.35508e-09	5.74954e-06	28.1939	1.86372e-14	1.03614e-09	9.14714e-06	1.39714e-08	1.24951e-13	7.82419e-10	6.68182e-19	9.70916e-20	3.47508e-07	2.27472e-45	4.47279e-06	0	0	5.47345e-08	7.41162e-136	9.57873e-10	1.82582e-20	8.29324e-23	5.08503e-40	2.25825e-11	3.71661e-07	8.93929e-12	1.22527e-245	4.68178e-08	7.00975e-09	1.19705e-15	1.76293e-29	3.88119e-13	7.1078e-33	2.27706e-70	9.45555e-07	0.755101	1.07485e-18	5.40105e-20	1.32596e-52	3.09434e-44	2.79243e-08	5.33439e-09
-0.0398798	1.11865e-11	1.08903e-08	7.35971e-44	1.00611e-30	6.52296e-51	0.00225383	1.02495e-05	0.200959	9.76244e-09	1.12999e-05	30.9404	5.08485e-14	2.38367e-09	1.77606e-05	3.07423e-08	3.31539e-13	1.80858e-09	2.08988e-18	3.11059e-19	7.21208e-07	1.30573e-44	8.85175e-06	0	0	1.17443e-07	1.50361e-134	2.20472e-09	5.97017e-20	2.89024e-22	2.62892e-39	5.5406e-11	7.67549e-07	2.22323e-11	6.9911e-244	1.00518e-07	1.5588e-08	3.39294e-15	7.25272e-29	1.01256e-12	1.5761e-33	1.99573e-69	1.92136e-06	0.534286	3.34151e-18	1.74289e-19	8.68734e-52	1.73813e-43	6.05297e-08	1.19148e-08
-0.0386774	2.77067e-11	2.4092e-08	4.10422e-43	4.26021e-30	4.147e-50	0.00380844	1.99134e-05	0.295014	2.15696e-08	2.18956e-05	33.4671	1.36746e-13	5.40532e-09	3.39982e-05	6.66821e-08	8.67083e-13	4.1208e-09	6.44277e-18	9.82259e-19	1.47557e-06	7.38749e-44	1.72716e-05	0	0	2.48412e-07	3.00663e-133	5.00171e-09	1.92414e-19	9.92805e-22	1.33962e-38	1.34007e-10	1.56252e-06	5.45011e-11	3.93169e-242	2.12719e-07	3.41678e-08	9.47911e-15	2.94095e-28	2.60377e-12	3.44471e-34	1.72406e-68	3.84887e-06	0.372618	1.0239e-17	5.54348e-19	5.61002e-51	9.62321e-43	1.29325e-07	2.62306e-08
-0.0374749	6.76391e-11	5.25398e-08	2.25591e-42	1.77803e-29	2.59863e-49	0.00634302	3.81449e-05	0.426876	4.6973e-08	4.18304e-05	35.6806	3.62483e-13	1.20822e-08	6.41637e-05	1.42581e-07	2.23522e-12	9.25492e-09	1.9577e-17	3.05726e-18	2.97624e-06	4.11968e-43	3.32275e-05	0	0	5.17964e-07	5.92576e-132	1.11842e-08	6.11232e-19	3.36137e-21	6.72834e-38	3.19491e-10	3.13551e-06	1.31694e-10	2.17939e-240	4.43712e-07	7.38218e-08	2.61028e-14	1.17543e-27	6.59958e-12	7.42066e-35	1.46799e-67	7.60092e-06	0.256138	3.0924e-17	1.73787e-18	3.57078e-50	5.25143e-42	2.72349e-07	5.69187e-08
-0.0362725	1.62754e-10	1.12952e-07	1.22218e-41	7.31421e-29	1.60501e-48	0.0104128	7.20416e-05	0.608813	1.00827e-07	7.87926e-05	37.4944	9.47111e-13	2.66206e-08	0.000119389	3.00537e-07	5.67953e-12	2.04887e-08	5.86333e-17	9.37908e-18	5.9182e-06	2.2644e-42	6.30275e-05	0	0	1.06466e-06	1.15115e-130	2.46498e-08	1.91381e-18	1.12174e-20	3.33085e-37	7.50853e-10	6.20237e-06	3.13666e-10	1.19072e-238	9.1228e-07	1.57216e-07	7.08491e-14	4.63048e-27	1.64878e-11	1.57563e-35	1.23201e-66	1.47983e-05	0.173543	9.20561e-17	5.37e-18	2.24018e-49	2.8246e-41	5.65326e-07	1.21738e-07
-0.0350701	3.86002e-10	2.3938e-07	6.52631e-41	2.96563e-28	9.7708e-48	0.0168483	0.000134151	0.855835	2.13318e-07	0.000146334	38.8348	2.43925e-12	5.78154e-08	0.00021902	6.24482e-07	1.42246e-11	4.47102e-08	1.73088e-16	2.83603e-17	1.16019e-05	1.22677e-41	0.00011788	0	0	2.15733e-06	2.20413e-129	5.35479e-08	5.90624e-18	3.68967e-20	1.62526e-36	1.73946e-09	1.20942e-05	7.36399e-10	6.4122e-237	1.8488e-06	3.3003e-07	1.89545e-13	1.79795e-26	4.06013e-11	3.29751e-36	1.01913e-65	2.84038e-05	0.115894	2.70104e-16	1.63551e-17	1.38524e-48	1.49747e-40	1.15665e-06	2.56636e-07
-0.0338677	9.02337e-10	5.00128e-07	3.43496e-40	1.18519e-27	5.86279e-47	0.02687	0.000246305	1.18583	4.44837e-07	0.000267964	39.6458	6.19232e-12	1.23773e-07	0.000396152	1.27919e-06	3.51158e-11	9.61731e-08	5.0363e-16	8.4525e-17	2.24231e-05	6.5508e-41	0.000217386	0	0	4.30939e-06	4.15973e-128	1.14655e-07	1.79658e-17	1.19621e-19	7.8165e-36	3.9723e-09	2.32475e-05	1.70413e-09	3.4035e-235	3.69305e-06	6.82904e-07	4.99827e-13	6.88095e-26	9.85489e-11	6.80203e-37	8.30925e-65	5.37487e-05	0.076284	7.81143e-16	4.90971e-17	8.4428e-48	7.82488e-40	2.33259e-06	5.33255e-07
-0.0326653	2.07907e-09	1.03009e-06	1.78196e-39	4.66852e-27	3.46736e-46	0.0422377	0.000445894	1.61949	9.1432e-07	0.000483829	39.8929	1.54951e-11	2.61194e-07	0.000706484	2.58313e-06	8.54483e-11	2.03919e-07	1.44438e-15	2.48303e-16	4.27258e-05	3.44785e-40	0.00039529	0	0	8.48625e-06	7.73775e-127	2.41971e-07	5.38644e-17	3.82249e-19	3.70529e-35	8.94208e-09	4.4051e-05	3.88724e-09	1.78059e-233	7.27141e-06	1.39289e-06	1.29915e-12	2.59562e-25	2.35775e-10	1.38297e-37	6.67754e-64	0.000100275	0.0494913	2.22665e-15	1.45271e-16	5.07189e-47	4.03014e-39	4.63668e-06	1.09214e-06
-0.0314629	4.72165e-09	2.09157e-06	9.11158e-39	1.81256e-26	2.02123e-45	0.0654416	0.000795934	2.18005	1.85233e-06	0.000861389	39.5653	3.82192e-11	5.4333e-07	0.00124227	5.14232e-06	2.04947e-10	4.2621e-07	4.08297e-15	7.18956e-16	8.02643e-05	1.78864e-39	0.000708765	0	0	1.64749e-05	1.41868e-125	5.03333e-07	1.59177e-16	1.20395e-18	1.73123e-34	1.9843e-08	8.22852e-05	8.74032e-09	9.18173e-232	1.41121e-05	2.80044e-06	3.32836e-12	9.65061e-25	5.56007e-10	2.77146e-38	5.28924e-63	0.000184442	0.0316479	6.25594e-15	4.2367e-16	3.00313e-46	2.04589e-38	9.08472e-06	2.20467e-06
-0.0302605	1.05692e-08	4.18682e-06	4.5921e-38	6.93628e-26	1.16132e-44	0.0999376	0.00140094	2.89256	3.69881e-06	0.0015122	38.6773	9.29217e-11	1.11411e-06	0.00215383	1.0092e-05	4.84529e-10	8.78118e-07	1.13762e-14	2.05185e-15	0.000148661	9.1458e-39	0.00125314	0	0	3.15312e-05	2.56375e-124	1.03197e-06	4.63638e-16	3.73761e-18	7.97272e-34	4.34062e-08	0.000151524	1.93716e-08	4.66666e-230	2.69964e-05	5.55002e-06	8.40492e-12	3.53663e-24	1.29241e-09	5.47425e-39	4.12943e-62	0.000334485	0.0199472	1.73243e-14	1.21786e-15	1.75267e-45	1.02369e-37	1.7545e-05	4.38668e-06
-0.0290581	2.3319e-08	8.26249e-06	2.28113e-37	2.61626e-25	6.57676e-44	0.150427	0.00243145	3.78297	7.27999e-06	0.00261776	37.2666	2.22691e-10	2.25196e-06	0.00368214	1.9526e-05	1.12912e-09	1.78341e-06	3.12422e-14	5.77183e-15	0.000271472	4.60937e-38	0.00218486	0	0	5.94945e-05	4.56655e-123	2.08547e-06	1.33106e-15	1.14367e-17	3.61893e-33	9.35999e-08	0.000275068	4.23211e-08	2.33781e-228	5.09054e-05	1.08423e-05	2.09205e-11	1.27745e-23	2.96113e-09	1.06577e-39	3.17767e-61	0.000598069	0.012392	4.72867e-14	3.45057e-15	1.0082e-44	5.04862e-37	3.33989e-05	8.6031e-06
-0.0278557	5.07112e-08	1.60754e-05	1.11689e-36	9.72652e-25	3.67106e-43	0.223173	0.00416131	4.87664	1.41229e-05	0.00446862	35.3921	5.26064e-10	4.4871e-06	0.00620715	3.72449e-05	2.59359e-09	3.57042e-06	8.45694e-14	1.60031e-14	0.000488776	2.28973e-37	0.00375645	0	0	0.000110672	8.01718e-122	4.15393e-06	3.76653e-15	3.44931e-17	1.6191e-32	1.98967e-07	0.000492272	9.11391e-08	1.15434e-226	9.46167e-05	2.08793e-05	5.13268e-11	4.54802e-23	6.68738e-09	2.04513e-40	2.41017e-60	0.00105437	0.00758794	1.27217e-13	9.63624e-15	5.71628e-44	2.45414e-36	6.26691e-05	1.66303e-05
-0.0266533	1.08698e-07	3.08347e-05	5.39003e-36	3.56414e-24	2.01973e-42	0.326347	0.00702297	6.19657	2.70049e-05	0.00752236	33.1299	1.22498e-09	8.81344e-06	0.0103181	7.00401e-05	5.8723e-09	7.04635e-06	2.25637e-13	4.37342e-14	0.000867686	1.12111e-36	0.00636911	0	0	0.00020297	1.38732e-120	8.15521e-06	1.05052e-14	1.02538e-16	7.13987e-32	4.16939e-07	0.000868531	1.9347e-07	5.61793e-225	0.000173349	3.96351e-05	1.24123e-10	1.59595e-22	1.48866e-08	3.86813e-41	1.80181e-59	0.0018328	0.00457967	3.37342e-13	2.65245e-14	3.19449e-43	1.17584e-35	0.00011591	3.16865e-05
-0.0254509	2.29647e-07	5.83115e-05	2.56385e-35	1.28728e-23	1.09525e-41	0.470369	0.0116883	7.76125	5.08964e-05	0.0124877	30.5677	2.81175e-09	1.7065e-05	0.0169135	0.000129856	1.31057e-08	1.37085e-05	5.93384e-13	1.17804e-13	0.00151877	5.41046e-36	0.0106497	0	0	0.000367	2.3662e-119	1.57809e-05	2.88796e-14	3.00442e-16	3.10332e-31	8.61297e-07	0.00151074	4.0484e-07	2.6949e-223	0.000313061	7.41682e-05	2.95869e-10	5.52e-22	3.26648e-08	7.21109e-42	1.32767e-58	0.00314142	0.00272451	8.81693e-13	7.19634e-14	1.75959e-42	5.55285e-35	0.000211316	5.95083e-05
-0.0242485	4.78219e-07	0.000108721	1.20203e-34	4.5826e-23	5.85407e-41	0.66822	0.0191837	9.58234	9.45494e-05	0.0204444	27.7999	6.36186e-09	3.25726e-05	0.0273406	0.000237365	2.88312e-08	2.62907e-05	1.53811e-12	3.12771e-13	0.00262123	2.57361e-35	0.0175619	0	0	0.000654257	3.97785e-118	3.0099e-05	7.82526e-14	8.67679e-16	1.32949e-30	1.75399e-06	0.00259076	8.35063e-07	1.27417e-221	0.000557305	0.000136816	6.95161e-10	1.88183e-21	7.06495e-08	1.32502e-42	9.64256e-58	0.00530929	0.0015979	2.27136e-12	1.92442e-13	9.55306e-42	2.58467e-34	0.000379747	0.000110157
-0.0230461	9.81559e-07	0.000199858	5.5547e-34	1.60795e-22	3.08406e-40	0.935665	0.0310512	11.6623	0.000173125	0.0330097	24.9216	1.4189e-08	6.129e-05	0.0435852	0.000427782	6.25195e-08	4.97056e-05	3.92978e-12	8.18497e-13	0.00446083	1.20663e-34	0.0285621	0	0	0.00114997	6.59122e-117	5.65837e-05	2.08992e-13	2.46991e-15	5.61388e-30	3.52128e-06	0.00438034	1.69795e-06	5.93795e-220	0.000977954	0.000248794	1.60995e-09	6.32326e-21	1.50621e-07	2.39975e-43	6.90265e-57	0.00884834	0.000924342	5.76733e-12	5.07239e-13	5.11204e-41	1.18581e-33	0.000672684	0.000200991
-0.0218437	1.98579e-06	0.000362234	2.53003e-33	5.56101e-22	1.60143e-39	1.29135	0.0495684	13.9921	0.000312455	0.0525658	22.0236	3.11952e-08	0.00011369	0.0685237	0.000760131	1.33635e-07	9.26418e-05	9.89642e-12	2.11122e-12	0.00748571	5.57606e-34	0.0458154	0	0	0.00199294	1.07648e-115	0.000104846	5.50149e-13	6.92991e-15	2.33649e-29	6.96909e-06	0.00730205	3.40334e-06	2.7275e-218	0.00169165	0.000446002	3.67519e-09	2.09422e-20	3.16529e-07	4.28381e-44	4.87035e-56	0.0145417	0.000528317	1.44339e-11	1.3178e-12	2.69629e-40	5.36227e-33	0.00117459	0.000361472
-0.0206413	3.95981e-06	0.000647329	1.13583e-32	1.89564e-21	8.19624e-39	1.75665	0.0780415	16.5498	0.000555837	0.0825609	19.1881	6.76069e-08	0.000207902	0.10625	0.00133175	2.81568e-07	0.000170221	2.4565e-11	5.36756e-12	0.0123871	2.53982e-33	0.0724856	0	0	0.00340547	1.73286e-114	0.000191485	1.42743e-12	1.91645e-14	9.58482e-29	1.35975e-05	0.0120019	6.72456e-06	1.23485e-216	0.00288451	0.000788194	8.26973e-09	6.83639e-20	6.55682e-07	7.53728e-45	3.38709e-55	0.0235672	0.00030018	3.56054e-11	3.37453e-12	1.40172e-39	2.39002e-32	0.00202175	0.000640781
-0.0194389	7.78294e-06	0.00114061	5.02598e-32	6.36913e-21	4.13469e-38	2.35532	0.121187	19.2992	0.00097463	0.127901	16.4853	1.44433e-07	0.000374804	0.16249	0.00230058	5.84794e-07	0.000308341	6.01016e-11	1.34508e-11	0.0202133	1.14026e-32	0.113118	0	0	0.00573785	2.74945e-113	0.000344696	3.65049e-12	5.22386e-14	3.87549e-28	2.6155e-05	0.0194507	1.3098e-05	5.51044e-215	0.00484856	0.00137321	1.83421e-08	2.19964e-19	1.33884e-06	1.30714e-45	2.32174e-54	0.0376668	0.000173079	8.65702e-11	8.51728e-12	7.1825e-39	1.04997e-31	0.00343033	0.00111965
-0.0182365	1.50779e-05	0.00198171	2.19205e-31	2.10923e-20	2.05585e-37	3.11269	0.185617	22.1903	0.00168448	0.195444	13.9722	3.04171e-07	0.000666141	0.245103	0.0039187	1.19725e-06	0.000550641	1.4494e-10	3.32234e-11	0.0325276	5.04573e-32	0.174127	0	0	0.00953281	4.29979e-112	0.00061159	9.20175e-12	1.40349e-13	1.5445e-27	4.95986e-05	0.0310828	2.51498e-05	2.4237e-213	0.00803411	0.00235863	4.0101e-08	6.97584e-19	2.69478e-06	2.23433e-46	1.56863e-53	0.0593725	0.00010783	2.07464e-10	2.11892e-11	3.62754e-38	4.54644e-31	0.00573749	0.00192839
-0.0170341	2.87916e-05	0.00339501	9.42325e-31	6.88478e-20	1.00754e-36	4.05455	0.280432	25.1601	0.00286965	0.294605	11.6914	6.31466e-07	0.00116722	0.364685	0.00658187	2.41619e-06	0.000969472	3.44524e-10	8.08853e-11	0.051621	2.20074e-31	0.26441	0	0	0.0156173	6.62781e-111	0.00106956	2.28619e-11	3.71666e-13	6.06699e-27	9.27274e-05	0.0489799	4.76055e-05	1.05073e-211	0.0131236	0.00399402	8.64194e-08	2.18054e-18	5.34661e-06	3.7644e-47	1.0446e-52	0.0923004	8.34845e-05	4.90046e-10	5.19585e-11	1.8058e-37	1.94039e-30	0.00945998	0.00327378
-0.0158317	5.41904e-05	0.00573524	3.99275e-30	2.21502e-19	4.86692e-36	5.20559	0.417933	28.1354	0.00481871	0.438077	9.67178	1.29231e-06	0.00201638	0.53525	0.0109012	4.80668e-06	0.00168283	8.07209e-10	1.94099e-10	0.0807938	9.46098e-31	0.396086	0	0	0.02523	1.00697e-109	0.00184362	5.59857e-11	9.70111e-13	2.34898e-26	0.000170914	0.0761111	8.88341e-05	4.48979e-210	0.0211335	0.00666804	1.83578e-07	6.71817e-18	1.04568e-05	6.25123e-48	6.85646e-52	0.141525	9.20271e-05	1.14091e-09	1.25581e-10	8.86028e-37	8.16255e-30	0.0153762	0.00547837
-0.0146293	0.000100533	0.00955402	1.6675e-29	7.02401e-19	2.31722e-35	6.58748	0.614434	31.0367	0.0079758	0.642656	7.93073	2.6072e-06	0.00343428	0.774982	0.0178043	9.42609e-06	0.00288	1.86418e-09	4.591e-10	0.124717	4.00892e-30	0.585362	0	0	0.040195	1.50792e-108	0.00313227	1.35134e-10	2.49583e-12	8.96406e-26	0.000310587	0.116636	0.000163421	1.89095e-208	0.0335504	0.0109758	3.84401e-07	2.04014e-17	2.01599e-05	1.02319e-48	4.43579e-51	0.214041	0.000136294	2.61812e-09	2.99172e-10	4.28496e-36	3.38443e-29	0.0246384	0.00903659
-0.0134269	0.000183836	0.0156948	6.86402e-29	2.1954e-18	1.08743e-34	8.21654	0.891167	33.7826	0.0130126	0.930144	6.47612	5.18533e-06	0.00576701	1.107	0.0286763	1.82219e-05	0.00485964	4.2435e-09	1.07034e-09	0.189882	1.67433e-29	0.85351	0	0	0.0631514	2.2257e-107	0.00524526	3.21497e-10	6.32901e-12	3.37173e-25	0.000556461	0.176275	0.000296382	7.84977e-207	0.0525103	0.0178131	7.93429e-07	6.10646e-17	3.83136e-05	1.6507e-49	2.82855e-50	0.319313	0.000230721	5.92172e-09	7.02501e-10	2.04252e-35	1.38314e-28	0.0389211	0.0146931
-0.0122244	0.000331349	0.0254261	2.78493e-28	6.76338e-18	5.02987e-34	10.1014	1.27522	36.2958	0.0209268	1.3283	5.30947	1.01667e-05	0.00954838	1.56012	0.0455494	3.47246e-05	0.00808515	9.52135e-09	2.45962e-09	0.285154	6.89254e-29	1.22792	0	0	0.097852	3.23797e-106	0.00865758	7.53899e-10	1.58191e-11	1.25003e-24	0.000982963	0.262754	0.000529926	3.21184e-205	0.081026	0.028505	1.61433e-06	1.80153e-16	7.17784e-05	2.62482e-50	1.77777e-49	0.469912	0.000405063	1.32016e-08	1.62593e-09	9.5964e-35	5.57143e-28	0.0606154	0.0235495
-0.011022	0.000588678	0.0406227	1.11371e-27	2.05369e-17	2.29315e-33	12.2403	1.80043	38.5093	0.033174	1.87173	4.42919	1.96512e-05	0.0155878	2.16946	0.0713542	6.52326e-05	0.0132635	2.10577e-08	5.57116e-09	0.422406	2.79667e-28	1.74316	0	0	0.149538	4.64303e-105	0.0140847	1.7425e-09	3.89723e-11	4.56783e-24	0.00171199	0.386308	0.000934132	1.29531e-203	0.123268	0.0449777	3.23775e-06	5.23857e-16	0.000132562	4.11389e-51	1.10131e-48	0.682218	0.000711758	2.90086e-08	3.70925e-09	4.44396e-34	2.21202e-27	0.0930719	0.0372065
-0.00981964	0.00103088	0.0640092	4.38983e-27	6.14649e-17	1.03046e-32	14.6192	2.50824	40.3719	0.0518386	2.60274	3.83377	3.74468e-05	0.0250916	2.97691	0.110243	0.000120804	0.0214549	4.59056e-08	1.24382e-08	0.617252	1.11847e-27	2.44199	0	0	0.225395	6.56222e-104	0.0225849	3.9697e-09	9.46364e-11	1.64521e-23	0.0029399	0.560242	0.00162346	5.14888e-202	0.184899	0.0699824	6.40123e-06	1.50143e-15	0.000241341	6.35518e-52	6.7246e-48	0.977157	0.0012382	6.28273e-08	8.3407e-09	2.0284e-33	8.65631e-27	0.140899	0.0579467
-0.00861723	0.00177944	0.099476	1.70548e-26	1.81318e-16	4.56406e-32	17.2099	3.4482	41.8533	0.0798503	3.57184	3.52483	7.03493e-05	0.0398266	4.03123	0.167998	0.000220545	0.0342224	9.86422e-08	2.73719e-08	0.889823	4.40895e-27	3.37618	0	0	0.335101	9.14158e-103	0.0356953	8.9139e-09	2.26511e-10	5.84053e-23	0.00497786	0.801508	0.00278177	2.01731e-200	0.273462	0.107378	1.24755e-05	4.24151e-15	0.000433148	9.67661e-53	4.04709e-47	1.38093	0.00212585	1.34119e-07	1.84864e-08	9.12554e-33	3.33886e-26	0.210315	0.0889654
-0.00741483	0.00302761	0.152481	6.53082e-26	5.27199e-16	1.99247e-31	19.9689	4.67824	42.9485	0.121248	4.83803	3.50972	0.000130297	0.0623358	5.38779	0.252518	0.000396927	0.0538304	2.08932e-07	5.93728e-08	1.26556	1.71304e-26	4.60698	0	0	0.491434	1.2552e-101	0.0556064	1.97289e-08	5.34377e-10	2.04364e-22	0.00831076	1.13127	0.00469961	7.79031e-199	0.3988	0.162478	2.39678e-05	1.18101e-14	0.000766378	1.45225e-53	2.40071e-46	1.92565	0.00359891	2.82199e-07	4.03863e-08	4.04655e-32	1.26936e-25	0.309547	0.13465
-0.00621242	0.00507771	0.230546	2.46496e-25	1.51088e-15	8.57342e-31	22.8376	6.26438	43.679	0.181492	6.46849	3.80358	0.000237928	0.0962134	7.10773	0.374407	0.00070426	0.083502	4.36208e-07	1.26943e-07	1.77594	6.56034e-26	6.20526	0	0	0.710951	1.69873e-100	0.0853807	4.30392e-08	1.24262e-09	7.04821e-22	0.0136816	1.57539	0.0078284	2.96522e-197	0.573495	0.242469	4.53922e-05	3.24124e-14	0.00133677	2.14821e-54	1.40365e-45	2.64983	0.00600617	5.85248e-07	8.69663e-08	1.76861e-31	4.75655e-25	0.44926	0.200906
-0.00501002	0.00839436	0.343847	9.17007e-25	4.26782e-15	3.63612e-30	25.7435	8.27985	44.0936	0.267817	8.53772	4.43079	0.000428356	0.146449	9.25653	0.547625	0.00123188	0.127744	8.97702e-07	2.67528e-07	2.45911	2.47633e-25	8.25087	0	0	1.01468	2.266e-99	0.129216	9.2545e-08	2.84812e-09	2.39593e-21	0.0222099	2.1648	0.0128579	1.11245e-195	0.813285	0.356883	8.47468e-05	8.76778e-14	0.00229871	3.13211e-55	8.08907e-45	3.59858	0.00988064	1.19632e-06	1.84589e-07	7.61902e-31	1.75679e-24	0.643003	0.295527
-0.00380762	0.0136793	0.505899	3.36246e-24	1.18824e-14	1.52e-29	28.6026	10.8034	44.2658	0.389607	11.1259	5.42569	0.00076036	0.219841	11.902	0.790198	0.00212435	0.192742	1.82106e-06	5.5574e-07	3.36024	9.21334e-25	10.8313	0	0	1.42875	2.9793e-98	0.192749	1.96141e-07	6.43445e-09	8.02767e-21	0.035553	2.93566	0.0208239	4.11364e-194	1.13742	0.518125	0.000155976	2.3377e-13	0.00389704	4.50108e-56	4.59472e-44	4.82347	0.0160225	2.41032e-06	3.86186e-07	3.2351e-30	6.39545e-24	0.907613	0.428581
-0.00260521	0.0219738	0.734312	1.21524e-23	3.26078e-14	6.26282e-29	31.3231	13.9168	44.2896	0.55878	14.3166	6.83248	0.00133077	0.325481	15.1114	1.12495	0.0036117	0.286835	3.64142e-06	1.13794e-06	4.53155	3.3787e-24	14.0398	0	0	1.985	3.86091e-97	0.283394	4.09745e-07	1.43284e-08	2.6511e-20	0.0561232	3.9292	0.0332559	1.49931e-192	1.56889	0.742018	0.000283006	6.14339e-13	0.00651353	6.37555e-57	2.57242e-43	6.38187	0.0256114	4.78656e-06	7.96395e-07	1.35393e-29	2.29479e-23	1.26356	0.612797
-0.00140281	0.0347948	1.05159	4.32904e-23	8.81986e-14	2.54342e-28	33.81	17.7019	44.2737	0.790127	18.1935	8.70431	0.00229648	0.475289	18.9484	1.58017	0.00605389	0.421051	7.17755e-06	2.29673e-06	6.03186	1.22126e-23	17.9716	0	0	2.7213	4.93159e-96	0.410686	8.437e-07	3.14498e-08	8.62948e-20	0.0873692	5.19122	0.0523725	5.38616e-191	2.13447	1.04834	0.00050622	1.59129e-12	0.0107334	8.90102e-58	1.41953e-42	8.33577	0.0403555	9.36901e-06	1.61883e-06	5.58507e-29	8.11589e-23	1.73516	0.86391
-0.000200401	0.0543126	1.48589	1.51999e-22	2.35138e-13	1.01809e-27	35.9706	22.2359	44.3339	1.10158	22.8365	11.1015	0.00390765	0.684593	23.4691	2.19021	0.0100047	0.609695	1.39459e-05	4.56929e-06	7.92564	4.35103e-23	22.721	0	0	3.68163	6.20876e-95	0.586611	1.71235e-06	6.80417e-08	2.76862e-19	0.134134	6.77121	0.0813366	1.90716e-189	2.86449	1.46129	0.000892683	4.06267e-12	0.0174386	1.22485e-58	7.7209e-42	10.7499	0.0626819	1.80753e-05	3.24355e-06	2.27081e-28	2.82911e-22	2.35058	1.20091
0.001002	0.083574	2.07178	5.26031e-22	6.1788e-13	4.0168e-27	37.7198	27.5876	44.585	1.51434	28.317	14.0892	0.00655652	0.972693	28.7182	2.9958	0.0163014	0.87096	2.67105e-05	8.96066e-06	10.2814	1.52793e-22	28.3754	0	0	4.91581	7.70449e-94	0.825871	3.42554e-06	1.45101e-07	8.75516e-19	0.203097	8.72097	0.124576	6.65604e-188	3.79234	2.00986	0.00155195	1.02234e-11	0.0279347	1.6613e-59	4.13917e-41	13.6894	0.0959757	3.43716e-05	6.40596e-06	9.10026e-28	9.72045e-22	3.14162	1.64617
0.00220441	0.126776	2.8507	1.79434e-21	1.60032e-12	1.56204e-26	38.9864	33.8117	45.1328	2.05282	34.6936	17.7338	0.010848	1.36338	34.7252	4.04414	0.0261886	1.22751	5.043e-05	1.73215e-05	13.1693	5.28858e-22	35.0111	0	0	6.47866	9.42332e-93	1.14603	6.75459e-06	3.05002e-07	2.72888e-18	0.303297	11.0928	0.188179	2.28964e-186	4.95348	2.72793	0.00266007	2.53571e-11	0.0441217	2.22092e-60	2.18715e-40	17.2166	0.144867	6.44222e-05	1.24709e-05	3.59458e-27	3.29188e-21	4.14315	2.22529
0.00340681	0.189586	3.87122	6.03279e-21	4.08536e-12	5.98726e-26	39.7172	40.944	46.0669	2.74428	42.0067	22.099	0.0176996	1.88535	41.5009	5.38851	0.0414834	1.707	9.38586e-05	3.30056e-05	16.6583	1.80427e-21	42.6867	0	0	8.42871	1.13602e-91	1.56747	1.31281e-05	6.31941e-07	8.38354e-18	0.446737	13.9373	0.280361	7.76315e-185	6.38422	3.65424	0.00449518	6.19904e-11	0.0687141	2.92643e-61	1.13911e-39	21.3874	0.215563	0.000119013	2.39311e-05	1.39947e-26	1.09881e-20	5.39229	2.96677
0.00460922	0.279508	5.18895	1.99919e-20	1.02796e-11	2.26196e-25	39.8808	48.9972	47.4542	3.61825	50.2741	27.2421	0.0284794	2.57235	49.0347	7.08739	0.0647922	2.34239	0.000172203	6.19942e-05	20.8128	6.06727e-21	51.4384	0	0	10.8262	1.34986e-90	2.11313	2.51503e-05	1.2906e-06	2.53858e-17	0.649047	17.3009	0.412002	2.59436e-183	8.11994	4.83183	0.00748953	1.49373e-10	0.105521	3.80072e-62	5.84756e-39	26.2478	0.316221	0.000216707	4.52672e-05	5.37032e-26	3.61513e-20	6.92715	3.9013
0.00581162	0.406269	6.86583	6.52998e-20	2.54942e-11	8.42295e-25	39.4704	57.9564	49.3353	4.70551	59.4873	33.2086	0.0451927	3.46317	57.2929	9.203	0.0997857	3.17214	0.000311455	0.000114783	25.6886	2.011e-20	61.2744	0	0	13.7306	1.58092e-89	2.80786	4.74923e-05	2.5981e-06	7.57662e-17	0.930173	21.2232	0.597231	8.54562e-182	10.1931	6.3073	0.0123034	3.54764e-10	0.15979	4.86535e-63	2.95872e-38	31.8295	0.457334	0.000388933	8.44041e-05	2.03122e-25	1.17232e-19	8.7853	5.06069
0.00701403	0.582213	8.96893	2.10229e-19	6.23202e-11	3.09147e-24	38.5034	67.7772	51.7217	6.03685	69.6087	40.0282	0.0707289	4.60113	66.2184	11.7992	0.151539	4.23993	0.000555324	0.000209497	31.3289	6.56989e-20	72.1714	0	0	17.1976	1.82497e-88	3.67744	8.83981e-05	5.15544e-06	2.22885e-16	1.31504	25.7344	0.854039	2.77446e-180	12.631	8.12944	0.0199285	8.3048e-10	0.238611	6.13881e-64	1.47555e-37	38.1467	0.652104	0.000688017	0.000155134	7.57244e-25	3.74705e-19	11.002	6.47652
0.00821643	0.822656	11.5685	6.67105e-19	1.50154e-10	1.11838e-23	37.021	78.3843	54.5966	7.64139	80.5706	47.711	0.109179	6.03318	75.7317	14.9387	0.226936	5.59411	0.000976111	0.00037692	37.7607	2.1156e-19	84.0719	0	0	21.2755	2.07645e-87	4.74722	0.000162183	1.00838e-05	6.4626e-16	1.83413	30.8529	1.20486	8.87838e-179	15.4531	10.3476	0.0318282	1.9162e-09	0.351383	7.6344e-65	7.25313e-37	45.1925	0.916773	0.00119963	0.000281071	2.7825e-24	1.18047e-18	13.6084	8.17841
0.00941884	1.14616	14.7355	2.0865e-18	3.56587e-10	3.9878e-23	35.0847	89.6725	57.9169	9.54483	92.2753	56.2438	0.166233	7.80852	85.7336	18.6798	0.335134	7.28663	0.00169146	0.0006685	44.9911	6.71485e-19	96.8833	0	0	26.0016	2.32867e-86	6.04027	0.000293302	1.94419e-05	1.84695e-15	2.52385	36.5832	1.67707	2.80034e-177	18.6692	13.0095	0.050125	4.35785e-09	0.510316	9.35807e-66	3.51413e-36	52.9374	1.27084	0.00206166	0.000501994	1.00776e-23	3.66559e-18	16.6295	10.1921
0.0106212	1.57465	18.5384	6.43228e-18	8.34673e-10	1.40152e-22	32.7725	101.509	61.6178	11.7675	104.597	65.5881	0.249664	9.97666	96.1089	23.073	0.488075	9.37147	0.00288966	0.0011688	53.0049	2.10073e-18	110.479	0	0	31.3991	2.57404e-85	7.57527	0.000522845	3.69496e-05	5.20264e-15	3.42669	42.9149	2.30336	8.70578e-176	22.2771	16.1589	0.0778429	9.76847e-09	0.730948	1.13063e-66	1.67815e-35	61.3276	1.7371	0.00349231	0.00088381	3.59747e-23	1.1219e-17	20.0823	12.5377
0.0118236	2.13337	23.0392	1.95449e-17	1.9257e-09	4.85501e-22	30.1732	113.74	65.6184	14.3227	117.388	75.6794	0.3699	12.585	106.731	28.1564	0.701005	11.9026	0.00486699	0.0020145	61.763	6.47789e-18	124.702	0	0	37.4732	2.80442e-84	9.3641	0.000918721	6.92214e-05	1.44449e-14	4.59089	49.822	3.12181	2.66764e-174	26.2612	19.833	0.119213	2.15825e-08	1.03263	1.3464e-67	7.89889e-35	70.2858	2.34152	0.00583086	0.00153392	1.26579e-22	3.38443e-17	23.9748	15.2271
0.0130261	2.85051	28.2899	5.85363e-17	4.37905e-09	1.65769e-21	27.3814	126.194	69.8285	17.215	130.479	86.4275	0.540666	15.6761	117.47	33.9526	0.992974	14.9313	0.00808192	0.0034229	71.2024	1.96892e-17	139.371	0	0	44.2092	3.01157e-83	11.4094	0.0015913	0.000127831	3.95298e-14	6.0697	57.2633	4.17572	8.05687e-173	30.5917	24.0598	0.180047	4.70001e-08	1.43893	1.58033e-68	3.66456e-34	79.7126	3.11274	0.00959572	0.00262443	4.38979e-22	1.00633e-16	28.3049	18.2634
0.0142285	3.75659	34.3279	1.72798e-16	9.81507e-09	5.57875e-21	24.4912	138.69	74.1559	20.4391	143.693	97.7187	0.779691	19.2844	128.194	40.4648	1.38725	18.5037	0.0132319	0.00573362	81.2371	5.89867e-17	154.284	0	0	51.5705	3.1876e-82	13.7021	0.00271694	0.000232702	1.06624e-13	7.92006	65.1836	5.51294	2.39843e-171	35.2247	28.8558	0.268181	1.00883e-07	1.97786	1.82828e-69	1.67571e-33	89.4906	4.08131	0.015565	0.00442656	1.50055e-21	2.94928e-16	33.06	21.6389
0.0154309	4.88338	41.1726	5.02778e-16	2.16834e-08	1.85052e-20	21.5916	151.049	78.513	23.9799	156.845	109.42	1.10942	23.4333	138.78	47.674	1.91156	22.6571	0.0213597	0.00946841	91.761	1.74186e-16	169.229	0	0	59.4988	3.32549e-81	16.2199	0.00457274	0.000417577	2.83472e-13	10.2006	73.5158	7.18477	7.03735e-170	40.1032	34.2235	0.393979	2.13431e-07	2.68188	2.08478e-70	7.5526e-33	99.4883	5.27851	0.0248856	0.00736041	5.05563e-21	8.51953e-16	38.2176	25.335
0.0166333	6.26256	48.8219	1.44191e-15	4.72154e-08	6.05027e-20	18.7621	163.097	82.8227	27.8123	169.756	121.382	1.55772	28.1318	149.116	55.5373	2.5981	27.4175	0.0339977	0.0154152	102.652	5.06994e-16	183.994	0	0	67.9145	3.41955e-80	18.9257	0.00758654	0.000738674	7.4282e-13	12.9691	82.1835	9.24434	2.03522e-168	45.159	40.1501	0.570884	4.45062e-07	3.58761	2.34314e-71	3.35518e-32	109.566	6.73491	0.0392171	0.0120657	1.67889e-20	2.4257e-15	43.7464	29.3225
0.0178357	7.92399	57.2497	4.07587e-15	1.01335e-07	1.94975e-19	16.0694	174.676	87.0235	31.903	182.256	133.448	2.15842	33.3724	159.104	63.9872	3.48319	32.7963	0.0533582	0.0247431	113.776	1.45455e-15	198.371	0	0	76.7198	3.46579e-79	21.7671	0.0124077	0.00128811	1.91857e-12	16.2791	91.1043	11.7444	5.80145e-167	50.3156	46.6066	0.815977	9.14756e-07	4.73505	2.59572e-72	1.46911e-31	119.583	8.47854	0.0609163	0.0194995	5.49528e-20	6.80741e-15	49.6075	33.5627
0.0190381	9.89373	66.4049	1.13561e-14	2.14367e-07	6.19306e-19	13.5656	185.649	91.0722	36.2119	194.194	145.457	2.95175	39.1289	168.665	72.9324	4.6065	38.7881	0.0825787	0.0391566	124.994	4.11327e-15	212.168	0	0	85.8015	3.46225e-78	24.678	0.0200043	0.00221434	4.88422e-12	20.1769	100.193	14.7348	1.62998e-165	55.4918	53.5475	1.15052	1.85316e-06	6.16644	2.83425e-73	6.34039e-31	129.402	10.5329	0.0932661	0.0310693	1.77288e-19	1.883e-14	55.7567	38.0093
0.0202405	12.1919	76.2115	3.11859e-14	4.46968e-07	1.9389e-18	11.2875	195.906	94.9458	40.6951	205.437	157.253	3.98438	45.3552	177.742	82.26	6.00976	45.3693	0.126029	0.0610958	136.167	1.14652e-14	225.215	0	0	95.0365	3.40906e-77	27.5801	0.0317944	0.00375262	1.22555e-11	24.6968	109.365	18.2593	4.51386e-164	60.6052	60.9112	1.6004	3.70034e-06	7.92453	3.05028e-74	2.69711e-30	138.897	12.9149	0.14075	0.0488072	5.63754e-19	5.13382e-14	62.1465	42.6112
0.0214429	14.8308	86.5703	8.44138e-14	9.1858e-07	5.98315e-18	9.25717	205.366	98.641	45.3074	215.882	168.689	5.30916	51.986	186.293	91.8388	7.73492	52.4967	0.189683	0.0939912	147.16	3.15001e-14	237.368	0	0	104.297	3.3085e-76	30.3862	0.0498174	0.00626945	3.03103e-11	29.8582	118.538	22.3523	1.23207e-162	65.5767	68.6219	2.19644	7.28273e-06	10.0504	3.23565e-75	1.13084e-29	147.959	15.6329	0.20937	0.0755953	1.76694e-18	1.37961e-13	68.728	47.3151
0.0226453	17.8126	97.3615	2.25213e-13	1.86071e-06	1.81982e-17	7.48307	213.977	102.172	50.006	225.452	179.634	6.98429	58.9374	194.294	101.524	9.82171	60.1081	0.281557	0.142576	157.851	8.53062e-14	248.516	0	0	113.456	3.16482e-75	33.0055	0.0769531	0.0103261	7.38873e-11	35.6617	127.637	27.0358	3.31469e-161	70.334	76.5909	2.97443	1.41277e-05	12.581	3.38303e-76	4.67332e-29	156.5	18.6851	0.306987	0.115446	5.4585e-18	3.65421e-13	75.4527	52.0692
0.0238477	21.1285	108.45	5.92239e-13	3.71501e-06	5.4557e-17	5.96215	221.716	105.568	54.7524	234.099	189.977	9.07194	66.1099	201.737	111.165	12.3047	68.1239	0.412204	0.213257	168.132	2.27713e-13	258.577	0	0	122.392	2.98393e-74	35.3483	0.117192	0.0167676	1.77529e-10	42.0863	136.595	32.3162	8.78968e-160	74.8153	84.7199	3.97488	2.70128e-05	15.5458	3.48634e-77	1.90358e-28	164.453	22.0586	0.443682	0.17384	1.66206e-17	9.54016e-13	82.274	56.8258
0.0250501	24.7575	119.689	1.53506e-12	7.31077e-06	1.61212e-16	4.68217	228.586	108.867	59.5151	241.8	199.628	11.6363	73.3914	208.624	120.605	15.2101	76.4488	0.595243	0.314539	177.913	5.99149e-13	267.504	0	0	130.997	2.773e-73	37.3322	0.175957	0.0268433	4.20428e-10	49.0878	145.352	38.1816	2.29733e-158	78.9713	92.9034	5.24239	5.09088e-05	18.9642	3.54124e-78	7.64254e-28	171.777	25.7286	0.632087	0.258124	4.98817e-17	2.45495e-12	89.1475	61.544
0.0262525	28.6664	130.928	3.92176e-12	1.41804e-05	4.69536e-16	3.6242	234.611	112.114	64.2702	248.561	208.524	14.7407	80.662	214.964	129.696	18.5518	84.9756	0.847898	0.457488	187.121	1.5539e-12	275.279	0	0	139.178	2.53998e-72	38.888	0.260476	0.0423686	9.81374e-10	56.5982	153.858	44.6002	5.91827e-157	82.7675	101.032	6.82445	9.45672e-05	22.8424	3.54538e-79	3.0243e-27	178.456	29.6591	0.887647	0.377946	1.47556e-16	6.22664e-12	96.0311	66.1912
0.0274549	32.8111	142.018	9.87556e-12	2.71102e-05	1.34792e-15	2.76502	239.832	115.356	69.0024	254.406	216.626	18.4446	87.7986	220.771	138.297	22.3283	93.5891	1.1915	0.6562	195.706	3.9724e-12	281.912	0	0	146.859	2.29316e-71	39.9656	0.380189	0.065934	2.25787e-09	64.5269	162.072	51.5192	1.50275e-155	86.1841	108.996	8.76994	0.000173146	27.1705	3.49857e-80	1.1796e-26	184.492	33.804	1.22877	0.545729	4.30223e-16	1.55665e-11	102.885	70.7442
0.0286573	37.1376	152.817	2.45115e-11	5.10856e-05	3.81406e-15	2.07924	244.3	118.632	73.7033	259.376	223.917	22.7997	94.68	226.057	146.284	26.5193	102.17	1.65192	0.928252	203.635	1.00098e-11	287.434	0	0	153.985	2.0406e-70	40.538	0.547167	0.101168	5.12016e-09	72.7628	169.961	58.8652	3.76098e-154	89.2164	116.689	11.1269	0.000312473	31.9209	3.40282e-81	4.53485e-26	189.907	38.1089	1.67679	0.777126	1.23638e-15	3.83577e-11	109.672	75.1886
0.0298597	41.5851	163.194	5.99658e-11	9.48825e-05	1.06374e-14	1.54111	248.073	121.978	78.3702	263.529	230.403	27.8458	101.192	230.835	153.549	31.0832	110.602	2.25978	1.29506	210.894	2.48626e-11	291.896	0	0	160.521	1.78979e-69	40.6044	0.776513	0.153059	1.14443e-08	81.1788	177.497	66.5455	9.27761e-153	91.8724	124.008	13.9402	0.000555825	37.0469	3.26219e-82	1.71836e-25	194.736	42.5142	2.25567	1.09144	3.50211e-15	9.31624e-11	116.353	79.5179
0.0310621	46.089	173.035	1.44599e-10	0.000173698	2.92423e-14	1.12586	251.211	125.416	83.0038	266.927	236.107	33.6065	107.232	235.114	160.009	35.9554	118.772	3.05052	1.78212	217.481	6.08712e-11	295.364	0	0	166.448	1.54728e-68	40.192	1.0867	0.228336	2.52125e-08	89.6365	184.661	74.4507	2.25576e-151	94.1714	130.86	17.2484	0.000974523	42.4826	3.08248e-83	6.41779e-25	199.021	46.9576	2.99142	1.51191	9.77755e-15	2.23026e-10	122.892	83.7315
0.0322645	50.5844	182.248	3.43682e-10	0.000313418	7.92342e-14	0.810687	253.767	128.957	87.605	269.64	241.066	40.0858	112.714	238.895	165.602	41.0486	126.577	4.06407	2.41895	223.408	1.46902e-10	297.911	0	0	171.765	1.31842e-67	39.3545	1.49977	0.335896	5.47475e-08	97.9928	191.434	82.4582	5.40591e-150	96.1413	137.163	21.0812	0.00168413	48.1445	2.87086e-84	2.36253e-24	202.809	51.3778	3.91111	2.06588	2.69061e-14	5.26257e-10	129.25	87.8319
0.0334669	55.0096	190.758	8.0515e-10	0.00055741	2.11613e-13	0.575367	255.794	132.6	92.1733	271.738	245.326	47.2636	117.566	242.18	170.288	46.2535	133.931	5.34423	3.23886	228.699	3.49456e-10	299.616	0	0	176.484	1.10729e-66	38.1703	2.0414	0.487268	1.17175e-07	106.106	197.804	90.4371	1.27693e-148	97.815	142.847	25.4559	0.00286872	53.9331	2.63539e-85	8.5722e-24	206.142	55.7168	5.0416	2.78463	7.29782e-14	1.22396e-09	135.392	91.8225
0.0346693	59.3097	198.512	1.8592e-09	0.000977116	5.57056e-13	0.402493	257.334	136.331	96.7041	273.29	248.943	55.0941	121.741	244.962	174.052	51.4422	140.759	6.93752	4.27821	233.38	8.19426e-10	300.559	0	0	180.626	9.16624e-66	36.7373	2.7406	0.697081	2.47186e-07	113.844	203.756	98.2528	2.97294e-147	99.2284	147.855	30.3752	0.00481652	59.7375	2.38451e-86	3.06568e-23	209.056	59.9232	6.40777	3.70297	1.95099e-13	2.80587e-09	141.28	95.7046
0.0358717	63.4394	205.479	4.23163e-09	0.00168826	1.44539e-12	0.27752	258.424	140.124	101.188	274.36	251.972	63.5038	125.208	247.233	176.899	56.4728	147.007	8.89172	5.57529	237.486	1.89401e-09	300.819	0	0	184.219	7.47896e-65	35.1678	3.62925	0.983495	5.13966e-07	121.088	209.281	105.773	6.82223e-146	100.417	152.148	35.825	0.007971	65.4388	2.12654e-87	1.08064e-22	211.579	63.9532	8.0306	4.85842	5.14091e-13	6.34009e-09	146.88	99.4753
0.0370741	67.3652	211.644	9.49339e-09	0.0028751	3.69658e-12	0.188606	259.091	143.945	105.609	275.007	254.468	72.3915	127.958	248.985	178.851	61.1953	152.641	11.2538	7.16876	241.052	4.31531e-09	300.471	0	0	187.295	6.01468e-64	33.5808	4.74108	1.36854	1.05334e-06	127.74	214.365	112.873	1.54308e-144	101.414	155.703	41.7729	0.0130026	70.9161	1.86926e-88	3.75457e-22	213.724	67.7719	9.92502	6.28992	1.3352e-12	1.41206e-08	152.162	103.126
0.0382766	71.0664	217.008	2.09927e-08	0.004826	9.3185e-12	0.126344	259.357	147.754	109.949	275.283	256.485	81.6303	130.001	250.208	179.949	65.4587	157.644	14.0678	9.09554	244.116	9.6917e-09	299.586	0	0	189.886	4.76765e-63	32.0949	6.11042	1.87829	2.12775e-06	133.727	218.998	119.441	3.44009e-143	102.248	158.514	48.1677	0.0209066	76.0514	1.61953e-89	1.28576e-21	215.496	71.3532	12.0977	8.03619	3.418e-12	3.09988e-08	157.099	106.64
0.039479	74.5357	221.584	4.5756e-08	0.00798442	2.31538e-11	0.0834279	259.239	151.506	114.184	275.234	258.072	91.0707	131.362	250.894	180.245	69.1192	162.017	17.3718	11.3883	246.713	2.14561e-08	298.227	0	0	192.024	3.72493e-62	30.821	7.77044	2.54282	4.23638e-06	139.001	223.168	125.381	7.55915e-142	102.945	160.59	54.9403	0.0331347	80.7348	1.38301e-90	4.33988e-21	216.884	74.6789	14.5452	10.1336	8.6242e-12	6.70763e-08	161.673	109.996
0.0406814	77.7782	225.394	9.83027e-08	0.0130203	5.67062e-11	0.0543135	258.75	155.157	118.29	274.899	259.272	100.546	132.081	251.038	179.804	72.0478	165.78	21.1958	14.0728	248.879	4.68236e-08	296.452	0	0	193.742	2.86848e-61	29.8551	9.75108	3.3958	8.31364e-06	143.544	226.864	130.619	1.63718e-140	103.524	161.959	62.005	0.0517639	84.8697	1.16409e-91	1.44384e-20	217.871	77.7373	17.2525	12.6138	2.1448e-11	1.43063e-07	165.873	113.163
0.0418838	80.8101	228.47	2.08171e-07	0.0209276	1.3689e-10	0.0348794	257.902	158.662	122.246	274.309	260.122	109.877	132.209	250.642	178.699	74.1381	168.965	25.5584	17.1647	250.648	1.00727e-07	294.312	0	0	195.069	2.17725e-60	29.273	12.0767	4.47377	1.60808e-05	147.363	230.074	135.104	3.49497e-139	103.999	162.66	69.2628	0.0797118	88.3762	9.65753e-93	4.73455e-20	218.433	80.5216	20.1919	15.5011	5.25747e-11	3.0076e-07	169.698	116.11
0.0430862	83.6564	230.843	4.34523e-07	0.0331541	3.25723e-10	0.0221285	256.706	161.981	126.03	273.49	260.656	118.885	131.806	249.71	177.011	75.3125	171.617	30.4651	20.6669	252.052	2.13599e-07	291.853	0	0	196.034	1.62886e-59	29.1256	14.7638	5.81489	3.06582e-05	150.489	232.788	138.81	7.35376e-138	104.381	162.748	76.6042	0.120997	91.1944	7.8971e-94	1.53025e-19	218.543	83.0279	23.3237	18.8099	1.27024e-10	6.23232e-07	173.154	118.796
0.0442886	86.3485	232.551	8.9402e-07	0.05177	7.63939e-10	0.0139302	255.171	165.076	129.628	272.465	260.901	127.395	130.937	248.255	174.824	75.5268	173.79	35.906	24.5668	253.12	4.46504e-07	289.115	0	0	196.666	1.20111e-58	29.4362	17.8184	7.45726	5.7611e-05	152.978	235	141.733	1.5251e-136	104.678	162.287	83.9139	0.181046	93.2857	6.36488e-95	4.87489e-19	218.18	85.2538	26.5964	22.5422	3.02496e-10	1.27297e-06	176.256	121.185
0.045491	88.9212	233.631	1.81311e-06	0.0796781	1.76606e-09	0.00880909	253.31	167.916	133.032	271.25	260.882	135.248	129.671	246.295	172.228	74.7736	175.544	41.8547	28.8346	253.879	9.20087e-07	286.134	0	0	196.995	8.72972e-58	30.2006	21.2341	9.43676	0.000106705	154.898	236.7	143.897	3.11749e-135	104.898	161.347	91.0753	0.267039	94.6338	5.05632e-96	1.5307e-18	217.327	87.1971	29.9498	26.6861	7.10022e-10	2.56288e-06	179.027	123.238
0.0466934	91.4101	234.122	3.62449e-06	0.120871	4.02431e-09	0.00578106	251.136	170.475	136.238	269.859	260.621	142.307	128.077	243.856	169.312	73.0823	176.94	48.2678	33.4218	254.356	1.86902e-06	282.94	0	0	197.048	6.25374e-57	31.3874	24.9907	11.7845	0.0001948	156.331	237.886	145.343	6.2811e-134	105.046	160.004	97.9747	0.388275	95.2439	3.95912e-97	4.73735e-18	215.981	88.8554	33.3174	31.2141	1.64265e-09	5.08606e-06	181.492	124.921
0.0478958	93.8488	234.062	7.14197e-06	0.180728	9.03892e-09	0.00423126	248.661	172.73	139.247	268.304	260.138	148.471	126.225	240.969	166.163	70.5177	178.042	55.0855	38.2616	254.573	3.74268e-06	279.562	0	0	196.857	4.41571e-56	32.9419	29.0529	14.5238	0.000350519	157.363	238.555	146.131	1.24734e-132	105.129	158.333	104.505	0.556537	95.142	3.05552e-98	1.44511e-17	214.153	90.2264	36.6302	36.083	3.74576e-09	9.94902e-06	183.681	126.206
0.0490982	96.2667	233.489	1.3872e-05	0.266348	2.00117e-08	0.0038324	245.9	174.668	142.066	266.595	259.452	153.672	124.18	237.673	162.866	67.1761	178.906	62.2333	43.27	254.551	7.38823e-06	276.029	0	0	196.453	3.07314e-55	34.7903	33.3706	17.6676	0.000621664	158.082	238.706	146.334	2.44151e-131	105.157	156.408	110.572	0.786411	94.373	2.3243e-99	4.345e-17	211.872	91.3083	39.8212	41.2348	8.41892e-09	1.91835e-05	185.621	127.072
0.0503006	98.6872	232.444	2.65592e-05	0.386897	4.3671e-08	0.00449862	242.867	176.278	144.702	264.74	258.581	157.887	122.005	234.009	159.5	63.1801	179.586	69.6234	48.3482	254.309	1.43778e-05	272.366	0	0	195.866	2.10807e-54	36.8457	37.8797	21.2151	0.00108673	158.57	238.342	146.035	4.71033e-130	105.14	154.299	116.093	1.09552	92.9988	1.74269e-100	1.28765e-16	209.186	92.1011	42.8296	46.5981	1.86506e-08	3.64607e-05	187.338	127.507
0.051503	101.126	230.967	5.01241e-05	0.553938	9.39395e-08	0.00637312	239.578	177.554	147.163	262.744	257.542	161.137	119.756	230.025	156.134	58.6713	180.125	77.1585	53.3869	253.867	2.75831e-05	268.598	0	0	195.127	1.42531e-53	39.015	42.5043	25.1496	0.00187245	158.9	237.469	145.319	8.95705e-129	105.089	152.066	121.001	1.50462	91.0964	1.28786e-101	3.76122e-16	206.161	92.6078	45.6041	52.0916	4.07241e-08	6.83089e-05	188.853	127.513
0.0527054	103.591	229.102	9.3248e-05	0.781716	1.99182e-07	0.00984881	236.046	178.498	149.454	260.614	256.351	163.48	117.486	225.771	152.829	53.8032	180.558	84.735	58.2705	253.239	5.2167e-05	264.752	0	0	194.264	9.49848e-53	41.2055	47.1592	29.4362	0.00317994	159.131	236.093	144.269	1.6788e-127	105.018	149.762	125.248	2.03743	88.7555	9.38079e-103	1.08288e-15	202.881	92.8353	48.1062	57.6271	8.76456e-08	0.00012615	190.18	127.1
0.0539078	106.082	226.891	0.000171	1.08732	4.16297e-07	0.0156231	232.285	179.116	151.578	258.355	255.022	165.015	115.239	221.298	149.63	48.7335	180.907	92.2466	62.8835	252.443	9.72655e-05	260.852	0	0	193.301	6.23908e-52	43.3315	51.7537	34.0214	0.00532293	159.309	234.225	142.962	3.10139e-126	104.938	147.429	128.8	2.7203	86.0774	6.73489e-104	3.07292e-15	199.44	92.7957	50.3118	63.1143	1.85922e-07	0.000229647	191.324	126.291
0.0551102	108.587	224.38	0.000309118	1.49069	8.57649e-07	0.0247897	228.31	179.421	153.533	255.971	253.569	165.869	113.054	216.656	146.572	43.617	181.186	99.5887	67.1165	251.494	0.000178787	256.926	0	0	192.261	4.03931e-51	45.3198	56.1962	38.8329	0.00878222	159.46	231.879	141.466	5.64721e-125	104.863	145.1	131.643	3.58141	83.172	4.76588e-105	8.59497e-15	195.942	92.5066	52.2113	68.4653	3.88733e-07	0.000412099	192.284	125.123
0.0563126	111.09	221.617	0.000550841	2.01437	1.74169e-06	0.0389704	224.134	179.431	155.31	253.465	252.001	166.187	110.96	211.896	143.671	38.5996	181.395	106.662	70.8721	250.406	0.000323992	252.998	0	0	191.16	2.5776e-50	47.114	60.3981	43.7808	0.0142817	159.597	229.071	139.832	1.01352e-123	104.803	142.798	133.775	4.64971	80.1563	3.32412e-106	2.36951e-14	192.493	91.9914	53.809	73.599	8.01113e-07	0.000728977	193.048	123.64
0.057515	113.567	218.649	0.000967625	2.68294	3.48652e-06	0.0604919	219.772	179.17	156.897	250.841	250.324	166.122	108.979	207.065	140.932	33.8132	181.525	113.375	74.0703	249.193	0.000578842	249.094	0	0	190.01	1.62123e-49	48.6764	64.2788	48.7607	0.0228918	159.713	225.826	138.098	1.79288e-122	104.766	140.535	135.212	5.95346	77.1516	2.28523e-107	6.43864e-14	189.197	91.2787	55.1204	78.445	1.62726e-06	0.00127117	193.602	121.895
0.0587174	115.986	215.524	0.00167561	3.52212	6.87979e-06	0.0926095	215.24	178.668	158.277	248.102	248.541	165.823	107.127	202.209	138.342	29.3732	181.56	119.648	76.6538	247.871	0.00101958	245.236	0	0	188.818	1.00507e-48	49.9885	67.7697	53.658	0.0361661	159.789	222.172	136.282	3.12602e-121	104.755	138.317	135.979	7.51847	74.2805	1.54848e-108	1.72445e-13	186.145	90.4012	56.1694	82.9466	3.25793e-06	0.00218514	193.925	119.946
0.0599198	118.314	212.287	0.00286044	4.55741	1.33821e-05	0.139778	210.553	177.96	159.43	245.252	246.649	165.424	105.407	197.368	135.881	25.3764	181.476	125.417	78.59	246.451	0.00177061	241.445	0	0	187.585	6.14139e-48	51.0493	70.8176	58.3523	0.0563181	159.795	218.144	134.387	5.37221e-120	104.774	136.142	136.115	9.36603	71.6633	1.0342e-109	4.55226e-13	183.413	89.3955	56.9848	87.0626	6.42906e-06	0.00370292	193.994	117.852
0.0611222	120.515	208.983	0.00481385	5.81237	2.56594e-05	0.207965	205.732	177.081	160.333	242.294	244.643	165.031	103.819	192.577	133.515	21.9008	181.249	130.631	79.8729	244.949	0.00303162	237.741	0	0	186.311	3.69879e-47	51.8719	73.3878	62.7244	0.0864407	159.691	213.787	132.401	9.09988e-119	104.818	134.002	135.666	11.5108	69.4136	6.80801e-111	1.18448e-12	181.058	88.3001	57.5968	90.7677	1.25047e-05	0.006186	193.79	115.673
0.0623246	122.55	205.651	0.00798654	7.3065	4.85001e-05	0.304996	200.795	176.071	160.965	239.233	242.515	164.716	102.352	187.869	131.208	19.0073	180.852	135.258	80.5223	243.375	0.00511782	234.139	0	0	184.991	2.1957e-46	52.4786	75.4654	66.6624	0.130772	159.432	209.152	130.298	1.51929e-117	104.881	131.884	134.688	13.9589	67.6342	4.41732e-112	3.0377e-12	179.112	87.1552	58.0343	94.0515	2.3973e-05	0.0101878	193.295	113.461
0.0635271	124.385	202.329	0.0130629	9.05287	9.03692e-05	0.440907	195.763	174.965	161.302	236.075	240.252	164.512	100.989	183.269	128.918	16.7413	180.26	139.279	80.581	241.742	0.0085185	230.651	0	0	183.622	1.28472e-45	52.8953	77.0558	70.0685	0.195001	158.975	204.299	128.043	2.50014e-116	104.955	129.771	133.242	16.7058	66.4122	2.825e-113	7.67867e-12	177.578	86.0009	58.3235	96.9162	4.52992e-05	0.0165414	192.502	111.26
0.0647295	125.986	199.046	0.0210644	11.0557	0.000165991	0.628279	190.659	173.798	161.324	232.826	237.843	164.41	99.7058	178.799	126.605	15.1351	179.455	142.696	80.1106	240.06	0.0139804	227.284	0	0	182.2	7.40906e-45	53.1464	78.1842	72.8651	0.286608	158.276	199.294	125.593	4.05518e-115	105.03	127.64	131.397	19.7353	65.8145	1.78074e-114	1.91314e-11	176.436	84.8772	58.4866	99.3735	8.43685e-05	0.0264784	191.41	109.104
0.0659319	127.326	195.826	0.0334883	13.3077	0.000300567	0.882503	185.505	172.594	161.013	229.494	235.275	164.364	98.476	174.474	124.232	14.2107	178.425	145.522	79.1858	238.337	0.0226236	224.043	0	0	180.72	4.21153e-44	53.2494	78.8939	75.0005	0.415211	157.297	194.211	122.906	6.48301e-114	105.093	125.466	129.226	23.019	65.884	1.10637e-115	4.69819e-11	175.639	83.8229	58.5432	101.44	0.000154878	0.0417879	190.032	107.013
0.0671343	128.38	192.687	0.052491	15.7886	0.000536534	1.22193	180.322	171.373	160.355	226.088	232.538	164.294	97.269	170.306	121.771	13.982	177.165	147.785	77.8876	236.579	0.0360997	220.93	0	0	179.183	2.3596e-43	53.212	79.2433	76.4521	0.5929	156.008	189.121	119.938	1.02156e-112	105.134	123.217	126.805	26.5162	66.6368	6.77524e-117	1.13719e-10	175.119	82.8756	58.5115	103.136	0.000280235	0.0650225	188.393	104.994
0.0683367	129.134	189.641	0.0811216	18.4632	0.000944192	1.66783	175.13	170.142	159.339	222.617	229.625	164.095	96.0544	166.305	119.198	14.4558	175.68	149.524	76.2967	234.791	0.056801	217.943	0	0	177.59	1.30304e-42	53.0298	79.3022	77.2294	0.834506	154.388	184.098	116.651	1.58662e-111	105.143	120.859	124.212	30.1754	68.0605	4.08949e-118	2.71306e-10	174.791	82.0706	58.4107	104.477	0.000499777	0.0997574	186.528	103.04
0.0695391	129.577	186.692	0.123612	21.2809	0.00163809	2.24412	169.946	168.899	157.96	219.093	226.535	163.651	94.8039	162.473	116.502	15.6335	173.986	150.788	74.4871	232.975	0.0881316	215.082	0	0	175.944	7.09246e-42	52.6863	79.1484	77.3736	1.15775	152.429	179.209	113.015	2.42887e-110	105.113	118.355	121.527	33.9361	70.1142	2.43295e-119	6.37977e-10	174.561	81.4409	58.2632	105.475	0.000878517	0.150908	184.486	101.136
0.0707415	129.707	183.842	0.185727	24.1765	0.00280183	2.97676	164.785	167.628	156.217	215.526	223.271	162.84	93.4934	158.812	113.679	17.5102	172.104	151.63	72.5208	231.135	0.134848	212.342	0	0	174.252	3.80503e-41	52.1552	78.8629	76.9557	1.58324	150.129	174.508	109.011	3.66484e-109	105.041	115.666	118.828	37.7315	72.73	1.42666e-120	1.47867e-09	174.328	81.0156	58.0966	106.137	0.00152211	0.225103	182.321	99.258
0.0719439	129.531	181.087	0.275165	27.0718	0.00472474	3.89281	159.659	166.307	154.117	211.928	219.846	161.552	92.106	155.322	110.735	20.0744	170.065	152.107	70.4439	229.268	0.203474	209.719	0	0	172.52	2.01205e-40	51.4035	78.5259	76.0729	2.13415	147.503	170.04	104.628	5.45038e-108	104.926	112.75	116.19	41.4922	75.8158	8.2457e-122	3.378e-09	173.998	80.8197	57.9447	106.463	0.00259933	0.331113	180.093	97.3784
0.0731463	129.06	178.423	0.402006	29.8788	0.00785522	5.0191	154.574	164.901	151.671	208.31	216.277	159.7	90.6334	151.997	107.684	23.3064	167.903	152.278	68.2849	227.376	0.30279	207.212	0	0	170.755	1.04868e-39	50.3966	78.2132	74.8423	2.8357	144.574	165.826	99.8744	7.98952e-107	104.773	109.571	113.682	45.1496	79.2599	4.69738e-123	7.60623e-09	173.481	80.8721	57.8472	106.448	0.00437521	0.480306	177.864	95.4715
0.0743487	128.312	175.842	0.579181	32.5035	0.0128764	6.38056	149.535	163.374	148.9	204.686	212.591	157.223	89.0776	148.834	104.546	27.1762	165.66	152.196	66.0546	225.458	0.444383	204.819	0	0	168.963	5.38725e-39	49.103	77.9927	73.3937	3.71417	141.375	161.87	94.7672	1.15434e-105	104.59	106.097	111.365	48.6392	82.9361	2.63758e-124	1.6881e-08	172.703	81.1847	57.8482	106.086	0.00725867	0.687118	175.691	93.5171
0.0755511	127.312	173.341	0.822919	34.8512	0.0208115	7.99826	144.544	161.684	145.834	201.066	208.822	154.099	87.4512	145.827	101.344	31.6424	163.374	151.914	63.7485	223.515	0.643246	202.539	0	0	167.147	2.7278e-38	47.4997	77.9223	71.8616	4.79556	137.95	158.151	89.3393	1.64388e-104	104.388	102.303	109.288	51.9042	86.7099	1.45974e-125	3.69276e-08	171.608	81.7607	57.9935	105.371	0.0118696	0.969495	173.623	91.5047
0.0767535	126.084	170.918	1.15315	36.8322	0.0331661	9.88726	139.6	159.793	142.511	197.467	205.008	150.343	85.7775	142.97	98.1061	36.6499	161.087	151.477	61.3504	221.548	0.918371	200.373	0	0	165.308	1.36138e-37	45.576	78.0481	70.376	6.10391	134.349	154.629	83.6362	2.30742e-103	104.181	98.1783	107.486	54.8975	90.4444	7.96283e-127	7.96202e-08	170.16	82.5938	58.3262	104.306	0.019131	1.34925	171.699	89.4368
0.0779559	124.659	168.575	1.59375	38.367	0.0521175	12.0545	134.699	157.665	138.979	193.901	201.191	146.014	84.089	140.258	94.8587	42.13	158.836	150.923	58.8371	219.56	1.29331	198.324	0	0	163.444	6.69679e-37	43.3368	78.4041	69.0546	7.65927	130.631	151.239	77.7151	3.1923e-102	103.983	93.7245	105.98	57.584	94.0069	4.28134e-128	1.69206e-07	168.341	83.6673	58.8829	102.902	0.0303919	1.85227	169.943	87.3311
0.0791583	123.067	166.319	2.17266	39.3921	0.0807588	14.4969	129.837	155.273	135.297	190.385	197.418	141.204	82.4253	137.687	91.6301	47.9999	156.654	150.283	56.1844	217.558	1.79661	196.392	0	0	161.549	3.24694e-36	40.8034	79.0116	67.9952	9.47542	126.858	147.903	71.6427	4.35314e-101	103.806	88.9621	104.773	59.9404	97.2743	2.26889e-129	3.5443e-07	166.157	84.9536	59.6889	101.185	0.0475884	2.50854	168.361	85.221
0.0803607	121.335	164.163	2.92164	39.864	0.123404	17.1999	125.01	152.601	131.53	186.939	193.735	136.035	80.8302	135.255	88.4479	54.1643	154.571	149.578	53.3716	215.547	2.46205	194.578	0	0	159.616	1.55169e-35	38.0134	79.8806	67.2692	11.5577	123.096	144.53	65.4934	5.8509e-100	103.661	83.9306	103.849	61.9558	100.138	1.18514e-130	7.31756e-07	163.627	86.4149	60.7549	99.1953	0.0734455	3.35186	166.947	83.1542
0.0815631	119.491	162.124	3.87576	39.7626	0.185963	20.1367	120.216	149.646	127.752	183.584	190.184	130.654	79.3478	132.959	85.3389	60.5173	152.609	148.825	50.3868	213.537	3.32857	192.884	0	0	157.635	7.30895e-35	35.0189	81.0102	66.9181	13.9008	119.408	141.024	59.3457	7.7511e-99	103.553	78.6886	103.179	63.6301	102.509	6.1016e-132	1.4891e-06	160.785	88.0037	62.0738	96.9912	0.111725	4.41923	165.675	81.1911
0.0827655	117.555	160.222	5.07239	39.0921	0.276376	23.2686	115.454	146.415	124.038	180.341	186.805	125.216	78.0193	130.801	82.3295	66.9458	150.782	148.034	47.2301	211.536	4.43982	191.305	0	0	155.596	3.39334e-34	31.8826	82.3903	66.951	16.4874	115.859	137.288	53.28	1.0121e-97	103.481	73.3137	102.716	64.9729	104.318	3.09629e-133	2.98676e-06	157.675	89.6646	63.6198	94.6447	0.167516	5.74983	164.51	79.4002
0.0839679	115.546	158.481	6.54986	37.8812	0.405113	26.5458	110.726	142.934	120.464	177.237	183.633	119.88	76.8784	128.783	79.4455	73.3335	149.098	147.21	43.9154	209.554	5.84322	189.837	0	0	153.489	1.55281e-33	28.6738	84.0022	67.3451	19.2869	112.504	133.236	47.3744	1.30259e-96	103.438	67.9003	102.402	66.0015	105.523	1.54867e-134	5.90472e-06	154.346	91.3359	65.349	92.2394	0.247561	7.38362	163.406	77.8541
0.0851703	113.477	156.923	8.3455	36.181	0.585707	29.9103	106.04	139.235	117.101	174.299	180.694	114.794	75.9487	126.91	76.7121	79.5654	147.559	146.355	40.4709	207.599	7.58846	188.471	0	0	151.305	7.0038e-33	25.464	85.8203	68.0478	22.2557	109.392	128.796	41.7022	1.65239e-95	103.407	62.5562	102.171	66.7389	106.102	7.63481e-136	1.15059e-05	150.849	92.952	67.2017	89.8651	0.360605	9.35953	162.315	76.6243
0.0863727	111.356	155.57	10.4934	34.0611	0.835299	33.2985	101.408	135.366	114.009	171.553	178.007	110.084	75.2405	125.185	74.1536	85.5318	146.155	145.471	36.9375	205.679	9.72537	187.195	0	0	149.04	3.11364e-32	22.3221	87.8131	68.9813	25.3383	106.559	123.917	36.3288	2.06603e-94	103.365	57.3987	101.952	67.2121	106.059	3.70986e-137	2.20984e-05	147.233	94.4462	69.1059	87.6116	0.517727	11.7133	161.186	75.7761
0.0875752	109.187	154.438	13.0216	31.6051	1.17515	36.6458	96.8508	131.381	111.237	169.026	175.582	105.854	74.7492	123.616	71.7923	91.1329	144.873	144.557	33.3668	203.797	12.3013	185.993	0	0	146.692	1.36435e-31	19.3103	89.9441	70.0479	28.4695	104.024	118.573	31.3091	2.54614e-93	103.282	52.5493	101.674	67.4502	105.421	1.7768e-138	4.18333e-05	143.543	95.7535	70.9822	85.5615	0.732642	14.4752	159.975	75.3642
0.0887776	106.973	153.534	15.9495	28.9053	1.63106	39.8906	92.3981	127.339	108.812	166.742	173.42	102.169	74.4549	122.206	69.6477	96.2817	143.691	143.616	29.8169	201.955	15.358	184.848	0	0	144.266	5.89253e-31	16.4814	92.1727	71.1366	31.5779	101.792	112.765	26.6858	3.09279e-92	103.123	48.1285	101.27	67.483	104.231	8.38767e-140	7.80558e-05	139.819	96.8134	72.7496	83.7836	1.02189	17.6675	158.647	75.4292
0.08998	104.715	152.859	19.2849	26.0566	2.2336	42.9792	88.0874	123.303	106.746	164.723	171.516	99.062	74.3226	120.959	67.7346	100.907	142.582	142.648	26.3494	200.15	18.9281	183.738	0	0	141.77	2.50842e-30	13.8761	94.4562	72.1308	34.5904	99.8452	106.526	22.4885	3.70287e-91	102.85	44.2502	100.679	67.3399	102.551	3.9027e-141	0.000143552	136.096	97.573	74.3311	82.3267	1.40487	21.3022	157.176	75.9955
0.0911824	102.416	152.4	23.0213	23.1515	3.01819	45.8694	83.966	119.335	105.025	162.982	169.857	96.5292	74.3039	119.877	66.0619	104.955	141.514	141.658	23.0246	198.376	23.0314	182.643	0	0	139.22	1.05249e-29	11.5225	96.7505	72.915	37.4368	98.15	99.9133	18.7332	4.36966e-90	102.427	41.0166	99.8511	67.0481	100.452	1.78982e-142	0.000260216	132.406	97.9896	75.6588	81.2144	1.90368	25.3791	155.551	77.07
0.0923848	100.082	152.136	27.1359	20.2751	4.0247	48.5337	80.0892	115.493	103.619	161.532	168.425	94.5335	74.3394	118.955	64.6315	108.387	140.449	140.647	19.899	196.622	27.6717	181.543	0	0	136.634	4.35271e-29	9.43569	99.0128	73.3817	40.0554	96.6537	93.0138	15.4233	5.08251e-89	101.819	38.5132	98.7452	66.6322	98.0132	8.09049e-144	0.000464923	128.778	98.034	76.6787	80.443	2.54255	29.8841	153.777	78.6432
0.0935872	97.7272	152.032	31.5885	17.5011	5.29684	50.9612	76.5195	111.832	102.478	160.373	167.199	93.0108	74.362	118.189	63.4372	111.185	139.352	139.616	17.0224	194.874	32.8337	180.418	0	0	134.041	1.77427e-28	7.6192	101.203	73.4369	42.3974	95.2884	85.9346	12.5501	5.82679e-88	100.998	36.8054	97.3324	66.112	95.3158	3.60463e-145	0.000818744	125.241	97.692	77.3538	79.9805	3.34711	34.7887	151.869	80.6899
0.0947896	95.37	152.045	36.3209	14.8899	6.88094	53.1575	73.3235	108.398	101.539	159.5	166.153	91.8768	74.2999	117.564	62.4654	113.343	138.183	138.563	14.4362	193.118	38.4809	179.252	0	0	131.469	7.12858e-28	6.06623	103.287	73.0057	44.4313	93.9749	78.7997	10.0955	6.58419e-87	99.9422	35.9353	95.5943	65.5022	92.4393	1.58296e-146	0.00142114	121.825	96.9669	77.6655	79.7682	4.34302	40.05	149.854	83.1728
0.095992	93.0384	152.125	41.2581	12.4864	8.82436	55.1432	70.5686	105.228	100.733	158.901	165.263	91.0359	74.0811	117.063	61.6958	114.868	136.907	137.484	12.1733	191.337	44.5546	178.034	0	0	128.957	2.82297e-27	4.7619	105.238	72.0346	46.1447	92.6279	71.7441	8.03385	7.33324e-86	98.638	35.9202	93.5215	64.8108	89.4584	6.85168e-148	0.00243134	118.562	95.8807	77.6145	79.7244	5.5544	45.6113	147.768	86.0448
0.0971944	90.7672	152.217	46.3103	10.3206	11.1734	56.9512	68.3192	102.35	99.9887	158.555	164.504	90.3898	73.6365	116.662	61.1036	115.78	135.494	136.364	10.2586	189.514	50.9744	176.756	0	0	126.542	1.10187e-26	3.68537	107.037	70.4947	47.5461	91.1617	64.9068	6.33424	8.05027e-85	97.0804	36.7521	91.1128	64.039	86.4407	2.92312e-149	0.00409993	115.487	94.4737	77.2186	79.75	7.00176	51.4043	145.652	89.2526
0.0983968	88.5978	152.265	51.3768	8.40801	13.9707	58.6221	66.6319	99.7815	99.2392	158.434	163.849	89.8469	72.9033	116.331	60.6618	116.107	133.919	135.187	8.71	187.634	57.6397	175.417	0	0	124.267	4.23913e-26	2.8121	108.676	68.3817	48.6634	89.4968	58.4243	4.96346	8.71056e-84	95.2721	38.3982	88.373	63.181	83.4459	1.22919e-150	0.00681441	112.637	92.8045	76.5101	79.7353	8.69966	57.3511	143.549	92.7398
0.0995992	86.5755	152.216	56.3501	6.75154	17.2526	60.1995	65.5513	97.5298	98.4296	158.504	163.276	89.3292	71.8286	116.035	60.3444	115.887	132.168	133.926	7.54083	185.685	64.4338	174.023	0	0	122.175	1.60747e-25	2.11581	110.159	65.716	49.541	87.5665	52.4245	3.88819	9.28972e-83	93.2213	40.8025	85.3117	62.2245	80.5256	5.0946e-152	0.0111635	110.051	90.9473	75.5318	79.5673	10.6543	63.3679	141.5	96.4493
0.100802	84.746	152.024	61.122	5.34359	21.046	61.7244	65.1059	95.5927	97.52	158.725	162.762	88.7789	70.3715	115.735	60.1296	115.163	130.235	132.548	6.76173	183.657	71.2281	172.584	0	0	120.311	6.00802e-25	1.57019	111.498	62.5401	50.2358	85.3224	47.0206	3.07722	9.76519e-82	90.9405	43.8886	81.9427	61.1533	77.7254	2.08124e-153	0.0180258	107.763	88.9889	74.3321	79.1376	12.8611	69.3678	139.544	100.326
0.102004	83.1519	151.653	65.5898	4.16855	25.3657	63.2306	65.3048	93.9593	96.489	159.051	162.285	88.1612	68.5056	115.388	60.0018	113.983	128.127	131.015	6.38292	181.546	77.8883	171.118	0	0	118.714	2.2133e-24	1.15022	112.713	58.9166	50.8117	82.7396	42.3058	2.5033	1.01176e-80	88.4432	47.5629	78.2839	59.9488	75.0856	8.38024e-155	0.0286886	105.802	87.0242	72.9599	78.349	15.3026	75.2644	137.712	104.316
0.103206	81.8282	151.081	69.662	3.20522	30.2116	64.7406	66.1356	92.6106	95.3347	159.436	161.826	87.4664	66.22	114.951	59.9534	112.403	125.861	129.283	6.41606	179.35	84.2812	169.647	0	0	117.419	8.03656e-24	0.833122	113.829	54.9237	51.3334	79.8196	38.3498	2.14454	1.03324e-79	85.7426	51.7178	74.3568	58.5944	72.6449	3.32592e-156	0.0450034	104.19	85.1508	71.4597	77.1224	17.9469	80.9755	136.029	108.372
0.104409	80.7978	150.296	73.2651	2.42913	35.5666	66.2625	67.5639	91.5212	94.0739	159.827	161.368	86.7082	63.5204	114.385	59.9854	110.485	123.468	127.306	6.87548	177.073	90.2819	168.197	0	0	116.455	2.87621e-23	0.599018	114.875	50.6517	51.8605	76.5925	35.1953	1.98542	1.04002e-78	82.8496	56.2361	70.1882	57.0784	70.4412	1.30103e-157	0.0695828	102.933	83.4627	69.8671	75.4009	20.7473	86.4252	134.511	112.448
0.105611	80.0684	149.304	76.3479	1.81454	41.3956	67.7895	69.5328	90.6602	92.7397	160.174	160.892	85.9207	60.4292	113.649	60.1066	108.296	120.985	125.036	7.77871	174.725	95.7801	166.795	0	0	115.841	1.0146e-22	0.431249	115.877	46.1975	52.4426	73.1164	32.8563	2.01723	1.03182e-77	79.7719	60.9947	65.81	55.3987	68.5137	5.01632e-159	0.106042	102.025	82.0447	68.206	73.1531	23.6423	91.5467	133.166	116.503
0.106814	79.6292	148.124	78.8858	1.33598	47.645	69.2995	71.9656	89.9931	91.3776	160.425	160.383	85.1527	56.9843	112.713	60.3313	105.91	118.457	122.43	9.14616	172.315	100.687	165.469	0	0	115.582	3.52765e-22	0.316533	116.856	41.6603	53.1152	69.4752	31.3172	2.23809	1.00899e-76	76.5143	65.8678	61.2607	53.5653	66.9031	1.90635e-160	0.159287	101.444	80.9664	66.4867	70.3747	26.5575	96.2835	131.994	120.5
0.108016	79.4497	146.786	80.8828	0.969523	54.2434	70.7579	74.7683	89.4824	90.0404	160.529	159.826	84.4617	53.2376	111.55	60.6764	103.403	115.936	119.449	11	169.857	104.938	164.247	0	0	115.671	1.20893e-21	0.244971	117.826	37.1367	53.8973	65.7742	30.5333	2.6524	9.72501e-76	73.08	70.7303	56.5851	51.6038	65.6505	7.14073e-162	0.23583	101.15	80.2773	64.7057	67.0879	29.4087	100.59	130.985	124.403
0.109218	79.4795	145.329	82.3716	0.693483	61.1032	72.1205	77.8328	89.0893	88.7839	160.442	159.209	83.9067	49.2533	110.143	61.1585	100.855	113.473	116.062	13.3619	167.367	108.501	163.149	0	0	116.086	4.08353e-21	0.209986	118.791	32.7167	54.7912	62.1347	30.4331	3.26991	9.2388e-75	69.4718	75.4604	51.8342	49.5556	64.7951	2.63635e-163	0.344144	101.088	80.004	62.8473	63.3393	32.1058	104.433	130.122	128.182
0.110421	79.6503	143.801	83.4116	0.488917	68.1243	73.3376	81.0414	88.774	87.6612	160.123	158.518	83.5414	45.1041	108.485	61.7894	98.3441	111.116	112.247	16.2508	164.861	111.37	162.193	0	0	116.79	1.35954e-20	0.208262	119.746	28.4799	55.7832	58.687	30.9203	4.10412	8.65091e-74	65.6948	79.9415	47.0642	47.4782	64.371	9.59367e-165	0.494997	101.192	80.1481	60.8865	59.1966	34.5581	107.788	129.38	131.81
0.111623	79.8783	142.248	84.0851	0.339747	75.1969	74.3589	84.2709	88.4969	86.7192	159.538	157.743	83.408	40.8679	106.576	62.5739	95.9464	108.909	107.998	19.6794	162.356	113.571	161.388	0	0	117.732	4.46138e-20	0.239707	120.672	24.4934	56.8459	55.5622	31.8787	5.17041	7.98416e-73	61.7587	84.0639	42.3347	45.4426	64.4031	3.44102e-166	0.701756	101.386	80.6873	58.7935	54.744	36.68	110.643	128.728	135.261
0.112826	80.0693	140.718	84.4919	0.2327	82.207	75.1384	87.3968	88.2182	85.9951	158.663	156.873	83.5326	36.6246	104.426	63.5068	93.7282	106.888	103.318	23.6508	159.865	115.158	160.732	0	0	118.851	1.443e-19	0.307471	121.542	20.8096	57.9421	52.8845	33.177	6.48362	7.26303e-72	57.6801	87.726	37.7062	43.5296	64.9028	1.2165e-167	0.980597	101.591	81.5777	56.5376	50.077	38.3973	112.991	128.127	138.516
0.114028	80.1237	139.254	84.7422	0.157094	89.0413	75.6381	90.2976	87.8987	85.5143	157.485	155.9	83.9219	32.4516	102.052	64.5722	91.7439	105.076	98.23	28.1555	157.405	116.207	160.218	0	0	120.073	4.60031e-19	0.418027	122.321	17.4659	59.0278	50.7632	34.6746	8.05543	6.5122e-71	53.4836	90.8357	33.2381	41.8251	65.8643	4.23892e-169	1.35057	101.726	82.7585	54.0929	45.2967	39.6527	114.836	127.533	141.558
0.11523	79.9423	137.891	84.9488	0.10453	95.5919	75.8325	92.8584	87.4997	85.2896	156.001	154.815	84.5622	28.4206	99.4783	65.7433	90.0316	103.487	92.768	33.1681	154.987	116.812	159.825	0	0	121.322	1.44553e-18	0.581297	122.968	14.485	60.056	49.2861	36.2285	9.89149	5.75517e-70	49.203	93.3112	28.9854	40.4134	67.2619	1.45587e-170	1.83342	101.716	84.1578	51.4423	40.5042	40.4107	116.186	126.896	144.376
0.116433	79.4331	136.654	85.2195	0.0685561	101.762	75.71	94.9745	86.9826	85.3212	154.223	153.609	85.4202	24.5944	96.7339	66.9839	88.61	102.12	86.9823	38.6451	152.627	117.078	159.527	0	0	122.52	4.47703e-18	0.810781	123.441	11.8762	60.9799	48.5132	37.7002	11.9886	5.01314e-69	44.8805	95.0829	24.9962	39.3717	69.0485	4.92842e-172	2.45318	101.495	85.6991	48.5811	35.7958	40.6614	117.052	126.163	146.963
0.117635	78.516	135.559	85.6493	0.0443171	107.47	75.2749	96.555	86.3093	85.5976	152.174	152.278	86.4453	21.0248	93.8523	68.2509	87.4764	100.962	80.9359	44.5232	150.334	117.114	159.287	0	0	123.589	1.3667e-17	1.12366	123.695	9.63763	61.7548	48.4731	38.962	14.3324	4.3041e-68	40.5658	96.0946	21.31	38.7637	71.1571	1.64443e-173	3.23533	101.008	87.309	45.5193	31.2583	40.4222	117.453	125.277	149.318
0.118838	77.1287	134.609	86.3148	0.028237	112.654	74.5468	97.5257	85.4424	86.0969	149.892	150.813	87.5731	17.751	90.8702	69.4972	86.606	99.9896	74.7033	50.7193	148.123	117.028	159.066	0	0	124.463	4.11222e-17	1.54078	123.692	7.75807	62.3398	49.1607	39.9043	16.8948	3.64231e-67	36.3138	96.3055	17.9561	38.6345	73.5025	5.4081e-175	4.2056	100.214	88.923	42.2822	26.9658	39.7381	117.405	124.182	151.445
0.12004	75.2299	133.798	87.2688	0.0177331	117.271	73.559	97.8323	84.3458	86.7886	147.422	149.212	88.7307	14.7987	87.8273	70.6757	85.9533	99.1698	68.3674	57.131	146.005	116.916	158.819	0	0	125.082	1.21955e-16	2.08649	123.397	6.22034	62.6983	50.5369	40.4399	19.6333	3.03803e-66	32.1816	95.6928	14.9527	39.0068	75.9865	1.75305e-176	5.38839	99.0886	90.4914	38.9101	22.9772	38.6793	116.93	122.82	153.35
0.121242	72.802	133.111	88.5383	0.0109768	121.304	72.3558	97.4433	82.9851	87.6353	144.821	147.469	89.8407	12.1808	84.766	71.7429	85.4547	98.4628	62.017	63.6382	143.994	116.861	158.501	0	0	125.403	3.5649e-16	2.78822	122.782	5.00385	62.7979	52.531	40.5088	22.4905	2.49763e-65	28.2261	94.2531	12.3076	39.879	78.5036	5.60101e-178	6.80473	97.6229	91.9828	35.4557	19.3351	37.338	116.049	121.137	155.047
0.122445	69.852	132.525	90.1235	0.00669705	124.756	70.9886	96.3519	81.3294	88.5944	142.152	145.586	90.8268	9.89819	81.7315	72.6625	85.0328	97.8244	55.7431	70.1069	142.102	116.924	158.07	0	0	125.397	1.0271e-15	3.67575	121.828	4.08728	62.6105	55.044	40.0803	25.3951	2.02388e-64	24.501	92.0045	10.0186	41.2247	80.9481	1.76384e-179	8.47001	95.8235	93.386	31.9814	16.066	35.8225	114.781	119.087	156.549
0.123647	66.411	132.015	91.9996	0.00402731	127.652	69.5115	94.5784	79.3526	89.6198	139.481	143.564	91.6174	7.94165	78.7721	73.4082	84.6027	97.2089	49.6359	76.3925	140.344	117.147	157.486	0	0	125.054	2.91677e-15	4.78015	120.525	3.45096	62.1123	57.9547	39.154	28.264	1.61645e-63	21.0542	88.988	8.0757	42.9944	83.221	5.47484e-181	10.3915	93.7121	94.7093	28.5554	13.1809	34.2506	113.146	116.627	157.872
0.12485	62.5321	131.551	94.1203	0.00238708	130.036	67.9764	92.1705	77.035	90.6631	136.872	141.41	92.1491	6.29371	75.9387	73.9664	84.0777	96.5713	43.781	82.3453	138.732	117.544	156.717	0	0	124.381	8.16417e-15	6.13236	118.874	3.07868	61.2836	61.1259	37.7584	31.0059	1.27251e-62	17.9262	85.2679	6.46238	45.1183	85.2368	1.67496e-182	12.5659	91.3236	95.9776	25.2481	10.6771	32.7423	111.164	113.726	159.034
0.126052	58.2869	131.107	96.4227	0.00139457	131.963	66.4286	89.2035	74.3654	91.6757	134.388	139.132	92.3691	4.93113	73.2847	74.3369	83.3766	95.8697	38.2571	87.8155	137.279	118.108	155.738	0	0	123.4	2.25238e-14	7.76135	116.884	2.95907	60.1102	64.413	35.9484	33.5258	9.87376e-62	15.1494	80.9307	5.1585	47.5113	86.9289	5.05081e-184	14.9772	88.7046	97.2284	22.1281	8.54068	31.4127	108.849	110.363	160.05
0.127255	53.7617	130.656	98.8332	0.000803044	133.501	64.9027	85.7784	71.3427	92.6093	132.08	136.746	92.236	3.82726	70.8642	74.5342	82.4307	95.0671	33.1333	92.6592	135.992	118.809	154.534	0	0	122.148	6.12483e-14	9.69213	114.576	3.08616	58.5847	67.671	33.8011	35.7303	7.55134e-61	12.7481	76.0841	4.14242	50.0774	88.2537	1.5012e-185	17.5949	85.9111	98.505	19.2595	6.7491	30.3643	106.216	106.531	160.936
0.128457	49.0519	130.18	101.274	0.000455798	134.723	63.4199	82.0189	67.9774	93.4183	129.99	134.27	91.7205	2.95436	68.7309	74.5865	81.189	94.1325	28.4678	96.7442	134.878	119.597	153.1	0	0	120.675	1.6416e-13	11.9435	111.976	3.45942	56.7077	70.7632	31.4107	37.5332	5.69228e-60	10.7389	70.8539	3.39322	52.7159	89.1921	4.3978e-187	20.3735	83.0062	99.8505	16.6991	5.27389	29.6812	103.275	102.235	161.704
0.129659	44.2573	129.663	103.667	0.000255022	135.697	61.9866	78.0667	64.2924	94.0602	128.147	131.727	90.8051	2.28563	66.9351	74.5343	79.6236	93.0424	24.3068	99.9551	133.936	120.408	151.439	0	0	119.041	4.33671e-13	14.5258	109.121	4.08296	54.4905	73.5677	28.8829	38.8612	4.22931e-59	9.13249	65.38	2.89271	55.3263	89.7495	1.26985e-188	23.2522	80.057	101.3	14.4954	4.08354	29.4246	100.037	97.4968	162.365
0.130862	39.4763	129.097	105.943	0.000140703	136.489	60.5951	74.075	60.3233	94.4975	126.563	129.142	89.483	1.79694	65.5213	74.428	77.7324	91.7816	20.6848	102.198	133.162	121.171	149.566	0	0	117.31	1.12921e-12	17.4388	106.054	4.96424	51.9561	75.9834	26.3296	39.6587	3.09724e-58	7.93532	59.8119	2.62689	57.8133	89.9529	3.61404e-190	26.1568	77.1319	102.874	12.6877	3.14593	29.6288	96.5102	92.3511	162.925
0.132064	34.8017	128.479	108.043	7.66511e-05	137.152	59.2252	70.2018	56.1179	94.6984	125.234	126.544	87.7579	1.46829	64.5248	74.3251	75.5406	90.3439	17.6248	103.407	132.545	121.806	147.502	0	0	115.547	2.89808e-12	20.6703	102.821	6.11202	49.1412	77.9347	23.8628	39.8916	2.23563e-57	7.15131	54.304	2.58702	60.0908	89.8469	1.0138e-191	29.0019	74.297	104.573	11.306	2.43062	30.3007	92.7019	86.8477	163.39
0.133267	30.3162	127.81	109.92	4.14403e-05	137.728	57.848	66.6015	51.7346	94.6373	124.141	123.962	85.6432	1.28476	63.9691	74.2859	73.0996	88.7327	15.1397	103.543	132.066	122.238	145.28	0	0	113.817	7.33108e-12	24.1945	99.4733	7.53399	46.0962	79.3734	21.5907	39.55	1.59055e-56	6.78372	49.0099	2.76997	62.0846	89.4883	2.80308e-193	31.6949	71.613	106.377	10.3715	1.9107	31.42	88.6221	81.0493	163.758
0.134469	26.0898	127.094	111.543	2.26595e-05	138.24	56.4309	63.4165	47.2401	94.2956	123.25	121.427	83.1618	1.23725	63.8638	74.37	70.4846	86.9617	13.2334	102.598	131.702	122.398	142.936	0	0	112.178	1.82787e-11	27.9721	96.0612	9.23395	42.8854	80.2792	19.6132	38.6484	1.11536e-55	6.8364	44.0782	3.17812	63.7348	88.9395	7.63904e-195	34.1407	69.1317	108.238	9.89723	1.56428	32.9418	84.2841	75.0301	164.031
0.135671	22.1768	126.336	112.895	1.33674e-05	138.693	54.9427	60.7693	42.7068	93.6608	122.519	118.966	80.3461	1.3228	64.203	74.6311	67.7897	85.0554	11.9023	100.597	131.424	122.227	140.513	0	0	110.679	4.49206e-11	31.9507	92.6327	11.209	39.5848	80.6584	18.0196	37.2253	7.70909e-55	7.31444	39.6472	3.81848	64.997	88.2625	2.05193e-196	36.2474	66.8929	110.085	9.88848	1.37561	34.8004	79.7058	68.8731	164.203
0.136874	18.6159	125.54	113.972	9.99327e-06	139.074	53.3597	58.7555	38.2093	92.7263	121.895	116.608	77.2389	1.54452	64.9651	75.1138	65.1218	83.0492	11.1361	97.5959	131.2	121.678	138.06	0	0	109.356	1.08809e-10	36.0658	89.2309	13.4468	36.2807	80.5401	16.886	35.34	5.25186e-54	8.22415	35.8416	4.70129	65.8422	87.5127	5.4326e-198	37.9318	64.9227	111.828	10.3429	1.33587	36.915	74.9119	62.6678	164.27
0.138076	15.4296	124.71	114.783	1.12085e-05	139.355	51.6701	57.4379	33.8211	91.4899	121.322	114.376	73.8931	1.91126	66.1136	75.8492	62.5935	80.9887	10.9189	93.6782	130.996	120.724	135.626	0	0	108.232	2.59781e-10	40.243	85.8902	15.9233	33.066	79.9713	16.2745	33.0686	3.5265e-53	9.57222	32.7696	5.83807	66.2575	86.7343	1.41766e-199	39.1246	63.2322	113.358	11.2506	1.44363	39.1959	69.9349	56.5071	164.224
0.139279	12.6253	123.842	115.344	1.74945e-05	139.49	49.8781	56.8426	29.6112	89.9528	120.745	112.293	70.3729	2.43689	67.5991	76.8523	60.3156	78.9296	11.2288	88.9534	130.776	119.352	133.262	0	0	107.313	6.11323e-10	44.4013	82.6349	18.6009	30.0369	79.0111	16.2319	30.499	2.33398e-52	11.3642	30.5198	7.23917	66.2452	85.9569	3.64637e-201	39.7757	61.8169	114.559	12.5933	1.70503	41.5506	64.8153	50.4836	164.057
0.140481	10.1973	122.93	115.678	3.13004e-05	139.424	48.006	56.9573	25.6416	88.1186	120.115	110.375	66.7526	3.13912	69.3613	78.1203	58.3889	76.9351	12.0381	83.5519	130.509	117.567	131.02	0	0	106.587	1.41793e-09	48.4558	79.4768	21.4283	27.2889	77.7241	16.7896	27.7253	1.52254e-51	13.6022	29.1604	8.91105	65.8224	85.1935	9.24419e-203	39.8572	60.659	115.313	14.3442	2.13363	43.8904	59.6019	44.6871	163.76
0.141683	8.12879	121.962	115.813	5.78298e-05	139.089	46.0943	57.732	21.9649	85.9914	119.389	108.638	63.1164	4.03809	71.3329	79.6319	56.8976	75.0738	13.312	77.6193	130.166	115.389	128.948	0	0	106.028	3.24161e-09	52.3216	76.4145	24.3406	24.9132	76.1739	17.9631	24.8421	9.78957e-51	16.2826	28.7375	10.8534	65.0206	84.4405	2.30993e-204	39.3656	59.7288	115.509	16.4667	2.75005	46.1359	54.3502	39.2012	163.322
0.142886	6.3946	120.924	115.776	0.000106651	138.418	44.1996	59.0812	18.6233	83.576	118.534	107.094	59.556	5.15441	73.4425	81.348	55.9031	73.4154	15.0076	71.3105	129.722	112.852	127.09	0	0	105.595	7.30446e-09	55.9173	73.4337	27.2613	22.9933	74.4176	19.7519	21.9393	6.2041e-50	19.3929	29.2744	13.0564	63.8846	83.6792	5.68916e-206	38.322	58.9892	115.053	18.9143	3.58119	48.2209	49.1212	34.1016	162.732
0.144088	4.96363	119.797	115.596	0.000194508	137.339	42.391	60.8893	15.6479	80.8775	117.529	105.751	56.1679	6.50695	75.6175	83.2135	55.4399	72.0272	17.0728	64.7835	129.16	110.002	125.486	0	0	105.237	1.62232e-08	59.1686	70.509	30.1056	21.6013	72.501	22.1389	19.0976	3.87539e-49	22.9095	30.7718	15.4982	62.4708	82.8785	1.38108e-207	36.7706	58.3992	113.871	21.6303	4.65912	50.0956	43.9783	29.454	161.977
0.145291	3.80136	118.561	115.299	0.000349952	135.785	40.7443	63.0166	13.0599	77.9022	116.369	104.616	53.049	8.11033	77.7871	85.1608	55.5128	70.968	19.4455	58.193	128.47	106.894	124.166	0	0	104.895	3.55146e-08	62.0112	67.6063	32.7846	20.7961	70.4564	25.0904	16.3855	2.38601e-48	26.7951	33.2071	18.1432	60.846	81.9988	3.30455e-209	34.7755	57.918	111.92	24.5492	6.01967	51.7267	38.9852	25.3134	161.045
0.146493	2.87205	117.198	114.911	0.000620734	133.697	39.3361	65.307	10.8714	74.6585	115.056	103.694	50.2927	9.9722	79.884	87.1129	56.097	70.2836	22.0533	51.6852	127.647	103.589	123.15	0	0	104.508	7.66298e-08	64.3934	64.6867	35.211	20.6209	68.3008	28.5558	13.8569	1.44794e-47	30.9974	36.5355	20.9414	59.0844	80.9969	7.79338e-211	32.4166	57.5091	109.193	27.5981	7.70055	53.0967	34.2021	21.7242	159.924
0.147695	2.14052	115.694	114.452	0.00108532	131.027	38.2367	67.5966	9.08783	71.1587	113.608	102.989	47.983	12.0907	81.8458	88.9874	57.1387	70.0015	24.8144	45.3924	126.693	100.157	122.449	0	0	104.022	1.62971e-07	66.2781	61.7107	37.3045	21.1018	66.0376	32.4681	11.5506	8.66065e-47	35.4482	40.6904	23.8281	57.2642	79.8306	1.81159e-212	29.784	57.1425	105.717	30.6994	9.73911	54.2016	29.6835	18.7202	158.603
0.148898	1.57358	114.038	113.94	0.00187046	127.742	37.5039	69.7225	7.71001	67.4211	112.048	102.5	46.1899	14.4518	83.616	90.7015	58.5595	70.1269	27.6391	39.43	125.617	96.6681	122.058	0	0	103.39	3.41622e-07	67.644	58.6428	38.9981	22.247	63.6583	36.7446	9.49047	5.10589e-46	40.0642	45.5847	26.726	55.4636	78.4633	4.15065e-214	26.9724	56.7968	101.556	33.7751	12.1699	55.0466	25.4752	16.3261	157.072
0.1501	1.14096	112.232	113.391	0.00317743	123.824	37.1774	71.5308	6.73681	63.4719	110.408	102.228	44.9646	17.028	85.144	92.1745	60.2601	70.6394	30.4332	33.8934	124.432	93.1984	121.961	0	0	102.577	7.05834e-07	68.4869	55.4556	40.2436	24.046	61.1472	41.2889	7.68673	2.96697e-45	44.7479	51.1134	29.5474	53.7561	76.8691	9.37331e-216	24.0756	56.4585	96.8099	36.7508	15.0219	55.6422	21.6124	14.5585	155.324
0.151303	0.81589	110.281	112.815	0.00532037	119.276	37.2755	72.8844	6.1674	59.3462	108.722	102.171	44.3361	19.7765	86.3854	93.3323	62.1266	71.4923	33.1019	28.858	123.154	89.8255	122.129	0	0	101.571	1.43741e-06	68.8196	52.1334	41.0157	26.4701	58.4855	45.9929	6.13791	1.69932e-44	49.3906	57.156	32.1986	52.2052	75.0358	2.08637e-217	21.1815	56.1208	91.6095	39.5609	18.3159	55.9993	18.1189	13.4273	153.359
0.152505	0.575374	108.204	112.219	0.00878106	114.12	37.7928	73.6693	6.00313	55.0895	107.027	102.323	44.3086	22.6396	87.3022	94.1091	64.0368	72.6127	35.5549	24.3788	121.802	86.6287	122.519	0	0	100.376	2.88524e-06	68.6719	48.6744	41.3155	29.4726	55.6566	50.7405	4.83326	9.59311e-44	53.8758	63.5805	34.5845	50.86	72.9674	4.5773e-219	18.3677	55.7809	86.1098	42.1529	22.0616	56.126	15.0065	12.9369	151.178
0.153707	0.400131	106.029	111.604	0.0142855	108.399	38.7007	73.7999	6.24886	50.7574	105.356	102.677	44.8607	25.5456	87.8637	94.45	65.8662	73.9048	37.7119	20.4921	120.396	83.6884	123.076	0	0	99.0177	5.70829e-06	68.0895	45.092	41.1709	32.9897	52.6502	55.4123	3.75528	5.33782e-43	58.0837	70.248	36.6142	49.7507	70.6859	9.89805e-221	15.6992	55.4365	80.483	44.4918	26.2558	56.0245	12.2752	13.0866	148.79
0.15491	0.274388	103.791	110.97	0.0229082	102.174	39.9494	73.2216	6.9135	46.415	103.741	103.22	45.9463	28.4113	88.0468	94.3118	67.4945	75.2541	39.5087	17.2182	118.955	81.0844	123.74	0	0	97.5417	1.11314e-05	67.1328	41.4141	40.6365	36.9427	49.4664	59.8904	2.88228	2.92745e-42	61.8961	77.0173	38.2068	48.8858	68.2304	2.10965e-222	13.2257	55.0822	74.9102	46.5628	30.8802	55.69	9.91464	13.8708	146.211
0.156112	0.185533	101.531	110.31	0.0362106	95.5256	41.4725	71.9129	8.00977	42.1353	102.205	103.936	47.4967	31.1453	87.8375	93.6638	68.811	76.5338	40.9014	14.564	117.499	78.894	124.442	0	0	96.008	2.13954e-05	65.8748	37.6814	39.7897	41.24	46.1175	64.0638	2.19069	1.58248e-41	65.2013	83.7505	39.2965	48.2507	65.6559	4.43193e-224	10.982	54.7065	69.5721	48.3723	35.901	55.1115	7.90563	15.2784	143.461
0.157315	0.123695	99.2933	109.615	0.0564206	88.5476	43.1921	69.8849	9.553	37.9963	100.769	104.804	49.4247	33.6529	87.2327	92.4885	69.7188	77.6127	41.8716	12.5263	116.043	77.1893	125.112	0	0	94.4872	4.05334e-05	64.398	33.9448	38.7259	45.78	42.6294	67.8348	1.65709	8.43151e-41	67.8996	90.3183	39.8372	47.8084	63.03	9.1769e-226	8.98804	54.2895	64.6404	49.948	41.2682	54.2737	6.22192	17.2914	140.569
0.158517	0.0813096	97.1216	108.872	0.0866566	81.3462	45.0249	67.1789	11.5594	34.0789	99.4426	105.796	51.6291	35.8414	86.2414	90.7818	70.139	78.3625	42.4285	11.0951	114.605	76.034	125.679	0	0	93.0545	7.56884e-05	62.7914	30.2618	37.5523	50.4546	39.0408	71.1238	1.25993	4.42787e-40	69.9075	96.6047	39.8056	47.5017	60.4285	1.87292e-227	7.25053	53.8023	60.2694	51.3357	46.9167	53.16	4.83247	19.8832	137.566
0.159719	0.0526959	95.0561	108.064	0.1312	74.0344	46.8887	63.8637	14.0433	30.4629	98.2327	106.879	53.9998	37.6257	84.8867	88.5531	70.0128	78.6665	42.6096	10.2558	113.195	75.4796	126.079	0	0	91.7831	0.000139306	61.1457	26.6923	36.38	55.1534	35.4009	73.8747	0.980809	2.29195e-39	71.1623	102.51	39.2032	47.258	57.9297	3.76761e-229	5.76496	53.2076	56.589	52.5954	52.7686	51.7575	3.70345	23.0166	134.487
0.160922	0.0336701	93.1292	107.174	0.195814	66.7279	48.7077	60.0305	17.0147	27.2236	97.1383	108.013	56.4236	38.9343	83.2061	85.8258	69.3033	78.4265	42.4798	9.99145	111.825	75.5621	126.255	0	0	90.7379	0.000252717	59.5493	23.2955	35.3158	59.767	31.7671	76.0581	0.805573	1.16933e-38	71.6245	107.956	38.0557	46.9948	55.6087	7.47019e-231	4.51797	52.4627	53.6997	53.7953	58.7347	50.0605	2.80015	26.6418	131.369
0.162124	0.0212097	91.3633	106.182	0.288097	59.5399	50.4169	55.788	20.4755	24.4292	96.1539	109.153	58.7892	39.7138	81.252	82.6379	67.996	77.569	42.1276	10.2838	110.502	76.2981	126.16	0	0	89.9705	0.000451882	58.0833	20.1264	34.4543	64.1921	28.2009	77.6735	0.725025	5.88015e-38	71.2806	112.884	36.4115	46.6268	53.5311	1.45989e-232	3.48989	51.5226	51.6689	55.0056	64.7191	48.075	2.08853	30.6944	128.25
0.163327	0.0131714	89.7682	105.071	0.417859	52.5768	51.9655	51.256	24.417	22.137	95.2705	110.249	60.9914	39.9333	79.0906	79.0416	66.0988	76.0498	41.6605	11.1136	109.231	77.6825	125.76	0	0	89.515	0.00079642	56.8172	17.2331	33.8712	68.3345	24.7642	78.7503	0.735505	2.91448e-37	70.1433	117.256	34.3384	46.0732	51.7475	2.81208e-234	2.65706	50.3449	50.5294	56.2911	70.622	45.8221	1.53654	35.0948	125.162
0.164529	0.00806369	88.3403	103.823	0.597491	45.9337	53.3171	46.5596	28.8172	20.3914	94.4773	111.245	62.9355	39.5868	76.7999	75.1044	63.6403	73.8559	41.1977	12.4598	108.017	79.6869	125.036	0	0	89.3864	0.00138352	55.8051	14.6559	33.6171	72.1128	21.5161	79.3456	0.839285	1.42382e-36	68.2515	121.054	31.9184	45.2639	50.289	5.33897e-236	1.99394	48.8946	50.2804	57.7052	76.3442	43.3391	1.11494	39.7478	122.134
0.165731	0.00486662	87.0627	102.422	0.842279	39.6912	54.4494	41.8238	33.6386	19.2214	93.7627	112.084	64.5396	38.6936	74.4664	70.9079	60.6685	71.0064	40.8629	14.2988	106.861	82.2589	123.979	0	0	89.5804	0.00236897	55.0825	12.4263	33.7139	75.4604	18.5099	79.5412	1.04484	6.85602e-36	65.6685	124.275	29.2431	44.1462	49.1638	9.99098e-238	1.47483	47.1487	50.8902	59.2843	81.7905	40.6806	0.797867	44.5435	119.187
0.166934	0.00289539	85.906	100.855	1.17064	33.9129	55.3519	37.1685	38.8273	18.6392	93.1156	112.705	65.7368	37.2985	72.1806	66.5476	57.2479	67.5499	40.7762	16.6025	105.762	85.3237	122.599	0	0	90.075	0.00399817	54.6653	10.5674	34.1534	78.3273	15.7912	79.4382	1.36698	3.25393e-35	62.4794	126.929	26.4075	42.6883	48.3567	1.84281e-239	1.07521	45.0995	52.2998	61.0444	86.8737	37.9164	0.563052	49.3596	116.336
0.168136	0.0016981	84.8307	99.1083	1.60417	28.6441	56.0219	32.704	44.3131	18.6388	92.5268	113.048	66.4766	35.468	70.0322	62.1312	53.4566	63.5615	41.0463	19.3364	104.721	88.7862	120.914	0	0	90.8343	0.00665114	54.5494	9.09497	34.8974	80.6803	13.397	79.1502	1.82687	1.52218e-34	58.7878	129.034	23.5046	40.8823	47.8297	3.35021e-241	0.772625	42.7571	54.4291	62.9788	91.5169	35.1294	0.391814	54.0648	113.584
0.169339	0.000981735	83.7903	97.1731	2.16751	23.9113	56.4614	28.5281	50.0103	19.1953	91.9892	113.057	66.7255	33.2878	68.1047	57.7758	49.3824	59.1373	41.7639	22.4586	103.733	92.5352	118.957	0	0	91.8126	0.0109059	54.7126	8.01853	35.881	82.5024	11.3551	78.7956	2.45181	7.01851e-34	54.7109	130.613	20.6204	38.7442	47.5259	6.00325e-243	0.547222	40.1501	57.1828	65.0592	95.6561	32.4111	0.268845	58.5234	110.926
0.170541	0.00055949	82.7354	95.04	2.88789	19.723	56.6721	24.7245	55.8205	20.2651	91.4979	112.677	66.4673	30.8569	66.4704	53.6048	45.119	54.3883	42.9963	25.9178	102.795	96.4479	116.766	0	0	92.9599	0.0176265	55.1168	7.34295	37.0173	83.7909	9.68558	78.4891	3.27478	3.18966e-33	50.3753	131.688	17.8306	36.3127	47.374	1.06028e-244	0.382014	37.3248	60.4566	67.2373	99.241	29.8565	0.181883	62.6004	108.346
0.171743	0.000314305	81.6177	92.7008	3.7944	16.0715	56.6531	21.3612	61.6351	21.786	91.05	111.86	65.7031	28.2831	65.1852	49.7439	40.7619	49.4336	44.7831	29.6535	101.905	100.395	114.389	0	0	94.2266	0.0280807	55.7125	7.06946	38.204	84.5559	8.40124	78.3335	4.33366	1.42878e-32	45.9117	132.281	15.1968	33.6456	47.2953	1.84577e-246	0.262855	34.343	64.1436	69.4495	102.236	27.5595	0.121321	66.1678	105.823
0.172946	0.000174048	80.3944	90.1476	4.91678	12.9353	56.3984	18.4911	67.3398	23.6789	90.6439	110.568	64.4516	25.6769	64.2862	46.3159	36.4042	44.3939	47.1352	33.5954	101.056	104.247	111.879	0	0	95.5681	0.0440953	56.4429	7.19651	39.3309	84.8165	7.5095	78.4126	5.66998	6.30823e-32	41.4505	132.409	12.7662	30.8162	47.2112	3.16705e-248	0.178268	31.2782	68.1392	71.6221	104.619	25.6066	0.0797842	69.1105	103.328
0.174148	9.5004e-05	79.0325	87.373	6.28399	10.2814	55.896	16.1524	72.8191	25.8494	90.278	108.771	62.7487	23.147	63.7885	43.4355	32.1328	39.385	50.0341	37.6651	100.243	107.879	109.292	0	0	96.9483	0.0682529	57.2484	7.71979	40.2882	84.599	7.01365	78.7848	7.32731	2.74518e-31	37.1168	132.085	10.5704	27.9073	47.0506	5.35615e-250	0.119166	28.212	72.3457	73.6773	106.382	24.0726	0.0517273	71.3324	100.829
0.175351	5.11169e-05	77.5125	84.3703	7.92235	8.06902	55.1296	14.3701	77.9603	28.191	89.9492	106.45	60.6469	20.7953	63.6859	41.2042	28.0255	34.5123	53.434	41.7776	99.4617	111.174	106.684	0	0	98.3414	0.104136	58.0701	8.63173	40.9742	83.9336	6.9139	79.4799	9.34909	1.17748e-30	33.027	131.321	8.62667	25.0067	46.7572	8.92836e-252	0.078515	25.2296	76.6745	75.5396	107.526	23.0159	0.0330622	72.7612	98.2959
0.176553	2.71103e-05	75.8315	81.1343	9.85347	6.25196	54.0802	13.157	82.6591	30.589	89.6518	103.603	58.2142	18.7137	63.9511	39.7042	24.1479	29.8669	57.2646	45.8438	98.7047	114.03	104.112	0	0	99.7329	0.156615	58.8535	9.92031	41.3026	82.8527	7.20794	80.4969	11.776	4.97806e-30	29.2852	130.127	6.9393	22.2021	46.2944	1.46694e-253	0.0509887	22.4157	81.0481	77.1414	108.064	22.4747	0.0208326	73.3528	95.6998
0.177756	1.41726e-05	74.0048	77.6627	12.0921	4.78168	52.7294	12.5154	86.8228	32.925	89.3753	100.238	55.5328	16.9806	64.539	38.994	20.5519	25.5224	61.4357	49.7734	97.9657	116.361	101.633	0	0	101.118	0.232183	59.55	11.5674	41.2082	81.3898	7.89078	81.8057	14.643	2.07437e-29	25.9809	128.517	5.50185	19.5768	45.6496	2.3756e-255	0.0326374	19.8506	85.3996	78.4277	108.015	22.4651	0.0129404	73.0942	93.0189
0.178958	7.30308e-06	72.0669	73.9579	14.6441	3.6096	51.0636	12.4375	90.3739	35.0821	89.1039	96.3832	52.6965	15.6599	65.3906	39.1041	17.2751	21.5336	65.8414	53.4779	97.2376	118.101	99.2989	0	0	102.502	0.339309	60.1177	13.5467	40.6506	79.5785	8.95396	83.3504	17.9762	8.51988e-29	23.1868	126.507	4.29955	17.2064	44.8346	3.79189e-257	0.0205911	17.6081	89.6718	79.3597	107.403	22.9796	0.00792374	72.0048	90.241
0.18016	3.70939e-06	70.0702	70.0284	17.5045	2.68908	49.0771	12.9067	93.2532	36.9509	88.8148	92.081	49.8071	14.7987	66.437	40.034	14.3407	17.9359	70.3651	56.8739	96.5128	119.203	97.1606	0	0	103.893	0.488809	60.5211	15.8219	39.6168	77.4538	10.3841	85.0549	21.7895	3.44907e-28	20.9579	124.124	3.31176	15.157	43.8852	5.96567e-259	0.0128045	15.7527	93.8154	79.9162	106.256	23.9871	0.00478287	70.1358	87.3653
0.181363	1.85711e-06	68.0833	65.8902	20.6561	1.97684	46.7757	13.8974	95.4212	38.4348	88.4785	87.3916	46.9706	14.4274	67.6051	41.7502	11.7585	14.7468	74.8842	59.8858	95.7828	119.642	95.2624	0	0	105.304	0.694179	60.73	18.3452	38.1203	75.0524	12.1612	86.8305	26.0815	1.37623e-27	19.3307	121.4	2.51429	13.4832	42.8565	9.25089e-261	0.00784817	14.3389	97.7865	80.0935	104.605	25.4343	0.00284588	67.5686	84.4037
0.182565	9.1645e-07	66.1868	61.5684	24.0691	1.43389	44.1784	15.3751	96.8592	39.4548	88.0585	82.3918	44.2918	14.5589	68.8221	44.1864	9.52649	11.9672	79.2747	62.4486	95.0387	119.413	93.6434	0	0	106.744	0.971863	60.7178	21.0564	36.1994	72.4152	14.2562	88.5841	30.8333	5.41255e-27	18.3229	118.384	1.88145	12.2285	41.8182	1.41393e-262	0.00474127	13.4105	101.544	79.9042	102.481	27.2481	0.00166921	64.4109	81.3813
0.183768	4.45773e-07	64.4685	57.0975	27.7007	1.02613	41.3181	17.2959	97.5691	39.9544	87.5125	77.1739	41.8688	15.1887	70.0196	47.2451	7.63321	9.58455	83.4143	64.5096	94.2704	118.534	92.3358	0	0	108.219	1.34139	60.4607	23.8826	33.9133	69.5882	16.6298	90.2263	36.0065	2.09814e-26	17.9335	115.129	1.38769	11.4247	40.8467	2.13008e-264	0.0028232	13.0004	105.05	79.3739	99.9174	29.3396	0.000965102	60.7923	78.3347
0.18497	2.13724e-07	63.0171	52.5207	31.4965	0.724435	38.2411	19.6066	97.5733	39.9019	86.7937	71.8445	39.7873	16.2948	71.1379	50.8004	6.06021	7.57516	87.1862	66.0308	93.4669	117.041	91.3637	0	0	109.729	1.82531	59.9362	26.7401	31.3367	66.6246	19.2304	91.6792	41.5422	8.01653e-26	18.1425	111.703	1.00881	11.0928	40.0179	3.16289e-266	0.00165696	13.1306	108.262	78.5372	96.9487	31.6089	0.000550093	56.8578	75.3095
0.186172	1.01e-07	61.9151	47.8896	35.3918	0.504509	35.0045	22.2451	96.9131	39.2921	85.8531	66.5217	38.1151	17.8378	72.1278	54.7036	4.78477	5.90768	90.4814	66.9896	92.6164	114.991	90.7421	0	0	111.265	2.44891	59.1234	29.5363	28.5544	63.5852	21.9939	92.8827	47.362	3.01898e-25	18.9118	108.179	0.722857	11.2429	39.3989	4.62906e-268	0.000958518	13.8128	111.142	77.4329	93.6125	33.9506	0.00030919	52.7617	72.3567
0.187375	4.70461e-08	61.2328	43.2615	39.3146	0.346566	31.6736	25.1408	95.6468	38.1455	84.6424	61.332	36.8973	19.7618	72.9526	58.7896	3.78253	4.54582	93.2011	67.3802	91.706	112.458	90.4758	0	0	112.809	3.23956	58.0035	32.1737	25.655	60.538	24.8439	93.7979	53.3691	1.12061e-24	20.1857	104.631	0.510522	11.8753	39.0419	6.67763e-270	0.000546526	15.0474	113.648	76.0999	89.9503	36.2606	0.000171562	48.6605	69.5282
0.188577	2.16e-08	61.021	38.697	43.1879	0.234812	28.3172	28.2167	93.8475	36.5067	83.1168	56.4063	36.1527	21.9951	73.5883	62.8848	3.02994	3.45101	95.2591	67.2146	90.7223	109.533	90.5582	0	0	114.335	4.22576	56.5614	34.5544	22.7251	57.5571	27.6937	94.4094	59.4512	4.09988e-24	21.8918	101.137	0.355383	12.9798	38.9783	9.49453e-272	0.000307145	16.8243	115.741	74.5724	86.0092	38.442	9.43695e-05	44.7057	66.8715
0.18978	9.77494e-09	61.3057	34.2572	46.9336	0.15691	25.0043	31.3914	91.6003	34.4405	81.2383	51.8754	35.8719	24.452	74.0235	66.8158	2.50644	2.58455	96.5836	66.5227	89.6519	106.323	90.9708	0	0	115.81	5.43579	54.7879	36.5853	19.8448	54.7197	30.4489	94.7242	65.4848	1.47845e-23	23.9426	97.7693	0.243838	14.5362	39.216	1.33059e-273	0.000170136	19.1216	117.382	72.8768	81.8438	40.4114	5.22467e-05	41.0371	64.4244
0.190982	4.36015e-09	62.0847	30.0001	50.4749	0.103408	21.7993	34.5826	88.9985	32.0271	78.9789	47.8653	36.0168	27.035	74.258	70.4187	2.19625	1.90943	97.1195	65.353	88.4816	102.943	91.6819	0	0	117.196	6.89603	52.682	38.1836	17.0832	52.1024	33.0113	94.7683	71.3396	5.25492e-23	26.2377	94.5914	0.164902	16.5136	39.7385	1.83797e-275	9.28901e-05	21.9053	118.537	71.03	77.5167	42.1043	3.06489e-05	37.7769	62.2111
0.192184	1.91697e-09	63.3252	25.9782	53.74	0.067206	18.759	37.7107	86.1402	29.3567	76.3231	44.4914	36.5231	29.6381	74.3011	73.5477	2.08966	1.39146	96.8302	63.7724	87.1997	99.5206	92.6469	0	0	118.453	8.62897	50.2529	39.2823	14.4963	49.7764	35.2843	94.5822	76.8842	1.84096e-22	28.6674	91.6574	0.109919	18.8708	40.5067	2.50238e-277	4.99879e-05	25.1292	119.18	69.0381	73.0993	43.4788	2.18021e-05	35.0245	60.2383
0.193387	8.30724e-10	64.9644	22.2353	56.6637	0.0430721	15.9298	40.7029	83.1235	26.5235	73.2708	41.8535	37.3031	32.151	74.1694	76.0836	2.18392	1.00014	95.7	61.8654	85.7972	96.1832	93.8077	0	0	119.54	10.6511	47.5216	39.8341	12.1254	47.8029	37.1778	94.214	81.9908	6.35689e-22	31.1158	89.0084	0.072217	21.5561	41.4626	3.35806e-279	2.65143e-05	28.7342	119.29	66.8979	68.6712	44.5182	2.24295e-05	32.8523	58.4936
0.194589	3.54833e-10	66.9122	18.8052	59.1894	0.0272207	13.3462	43.4966	80.0421	23.6202	69.8383	40.0307	38.2519	34.464	73.8847	77.94	2.48358	0.709015	93.7351	59.7325	84.2685	93.0573	95.0939	0	0	120.417	12.9709	44.5217	39.8146	9.99731	46.2281	38.6139	93.7128	86.5411	2.16355e-21	33.4664	86.6719	0.0467657	24.5081	42.5357	4.44165e-281	1.38617e-05	32.6489	118.858	64.5987	64.3187	45.2306	3.27618e-05	31.3027	56.9453
0.195792	1.49388e-10	69.0562	15.7101	61.2698	0.016963	11.0301	46.0432	76.9811	20.7331	66.0592	39.0765	39.2537	36.4733	73.4712	79.0677	3.00042	0.495708	90.9652	57.4879	82.6131	90.2607	96.4235	0	0	121.052	15.5867	41.2987	39.2245	8.12471	45.0791	39.5318	93.122	90.4305	7.25786e-21	35.6068	84.6623	0.0298495	27.6573	43.6494	5.79057e-283	7.14292e-06	36.7903	117.882	62.1257	60.1318	45.6472	5.66053e-05	30.3868	55.5444
0.196994	6.19917e-11	71.2684	12.9607	62.8678	0.0104229	8.99104	48.3097	74.0117	17.9378	61.9841	39.0153	40.1898	38.086	72.9538	79.4573	3.75275	0.341786	87.4434	55.2561	80.8366	87.8949	97.7058	0	0	121.414	18.4855	37.9086	38.0887	6.50828	44.3616	39.8917	92.4737	93.5718	2.39978e-20	37.4347	82.9816	0.0187788	30.9282	44.7291	7.44081e-285	3.6279e-06	41.0652	116.37	59.4641	56.2007	45.8185	0.000102483	30.0844	54.2283
0.198196	2.53557e-11	73.4137	10.5565	63.9557	0.00631467	7.22773	50.28	71.1881	15.2968	57.6795	39.8389	40.9458	39.226	72.356	79.1379	4.76427	0.232392	83.2458	53.1664	78.9515	86.0387	98.8443	0	0	121.483	21.6418	34.4151	36.4551	5.13871	44.0588	39.6778	91.7842	95.8979	7.82089e-20	38.8635	81.6214	0.0116445	34.2419	45.7086	9.42409e-287	1.81617e-06	45.3729	114.341	56.6029	52.6108	45.8078	0.000186102	30.3452	52.9258
0.199399	1.02221e-11	75.3586	8.48712	64.5154	0.003772	5.72943	51.9539	68.5445	12.8573	53.2252	41.5055	41.4197	39.8378	71.6983	78.1742	6.06244	0.155814	78.4696	51.3481	76.9774	84.7409	99.7407	0	0	121.244	25.018	30.8861	34.3908	3.99918	44.1325	38.8989	91.0517	97.3632	2.51224e-19	39.8272	80.5653	0.00711691	37.5201	46.5364	1.17647e-288	8.96142e-07	49.6073	111.818	53.5384	49.4376	45.6848	0.00033468	31.0917	51.5635
0.200601	4.06193e-12	76.9806	6.73398	64.5378	0.00222147	4.4782	53.3456	66.0934	10.6518	48.7117	43.9384	41.5281	39.8895	70.9976	76.6602	7.67631	0.103014	73.23	49.923	74.9408	84.0152	100.3	0	0	120.691	28.5646	27.3905	31.9778	3.0677	44.5257	37.5882	90.2561	97.9446	7.95405e-19	40.2848	79.791	0.00428731	40.6882	47.1802	1.44758e-290	4.35832e-07	53.6608	108.832	50.2777	46.7413	45.5177	0.000593991	32.2236	50.072
0.201804	1.59091e-12	78.1763	5.27207	64.0225	0.00128987	3.45104	54.4801	63.8258	8.69802	44.2364	47.0283	41.2109	39.3752	70.2666	74.7113	9.63401	0.0671547	67.6566	48.9988	72.8736	83.8366	100.438	0	0	119.824	32.2226	23.9938	29.3073	2.31942	45.1678	35.8004	89.3605	97.6403	2.4822e-18	40.2228	79.2728	0.00254566	43.6795	47.6283	1.7556e-292	2.08921e-07	57.4273	105.416	46.8394	44.562	45.3659	0.00103943	33.623	48.3923
0.203006	6.14172e-13	78.8687	4.07218	62.978	0.000738385	2.62196	55.3896	61.7129	7.00064	39.9	50.6356	40.4349	38.3141	69.5145	72.4548	11.9598	0.0431648	61.8884	48.6616	70.8117	84.1399	100.083	0	0	118.653	35.9253	20.7547	26.4743	1.7285	45.98	33.6082	88.3148	96.4695	7.63492e-18	39.6566	78.9831	0.00148983	46.4376	47.8894	2.09859e-294	9.87114e-08	60.8063	101.607	43.255	42.9157	45.2734	0.00179298	35.161	46.4807
0.204208	2.33724e-13	79.0119	3.10281	61.4215	0.000416715	1.96388	56.1093	59.7095	5.55362	35.8018	54.5957	39.1945	36.7491	68.747	70.0197	14.6712	0.0273554	56.0688	48.9694	68.7915	84.822	99.1847	0	0	117.189	39.6023	17.7228	23.5719	1.26965	46.8822	31.0975	87.0606	94.4699	2.3147e-17	38.6297	78.8942	0.000859395	48.9191	47.99	2.4726e-296	4.59698e-08	63.706	97.4421	39.5671	41.7921	45.2643	0.00304848	36.7045	44.3129
0.205411	8.77438e-14	78.5939	2.33193	59.3799	0.00023185	1.45009	56.6732	57.7587	4.34247	32.0364	58.7247	37.5108	34.7438	67.9682	67.5267	17.7754	0.0170925	50.3402	49.9468	66.8469	85.7464	97.7192	0	0	115.452	43.1819	14.9363	20.6865	0.919221	47.7993	28.3613	85.5364	91.6963	6.9168e-17	37.2114	78.9792	0.000488619	51.0941	47.9694	2.87143e-298	2.11008e-08	66.0467	92.9594	35.8274	41.153	45.3399	0.00510876	38.1236	41.8859
0.206613	3.26898e-14	77.6366	1.7285	56.8897	0.000127169	1.0555	57.1113	55.7978	3.34671	28.6894	62.8279	35.4286	32.3775	67.1807	65.0795	21.2671	0.0105295	44.8388	51.5806	65.0058	86.751	95.6901	0	0	113.462	46.5955	12.421	17.8936	0.655961	48.6671	25.4947	83.6844	88.2182	2.03722e-16	35.4927	79.2123	0.000273823	52.9462	47.8736	3.28674e-300	9.54657e-09	67.7634	88.1977	32.0937	40.9346	45.4784	0.0084386	39.2987	39.2179
0.207816	1.26452e-14	76.1932	1.26352	53.9971	6.87625e-05	0.757346	57.4473	53.7644	2.54226	25.8345	66.708	33.0121	29.7398	66.3869	62.7573	25.1254	0.00639495	39.69	53.8187	63.2866	87.6588	93.1313	0	0	111.242	49.7801	10.1905	15.2557	0.461379	49.4367	22.5888	81.4556	84.1175	5.91412e-16	33.5809	79.5689	0.000151248	54.4707	47.7483	3.70812e-302	4.25712e-09	68.8082	83.1971	28.4262	41.0498	45.6372	0.0137387	40.1271	36.3473
0.209018	6.63253e-15	74.3431	0.910792	50.758	3.66535e-05	0.535661	57.698	51.6027	1.90346	23.5305	70.1749	30.3395	26.9252	65.5895	60.6106	29.3123	0.00382899	35.0043	56.5703	61.6952	88.2896	90.1057	0	0	108.817	52.681	8.24707	12.82	0.319859	50.0767	19.7268	78.8149	79.486	1.69225e-15	31.5934	80.026	8.23438e-05	55.6717	47.6325	4.12347e-304	1.87114e-09	69.1518	77.9991	24.8833	41.3938	45.7572	0.0220467	40.5281	33.3289
0.21022	8.2175e-15	72.1851	0.647374	47.2369	1.92604e-05	0.373457	57.8734	49.2686	1.40471	21.8191	73.0549	27.4967	24.0272	64.7909	58.6591	33.7715	0.00226018	30.8747	59.7093	60.2232	88.4728	86.702	0	0	106.208	55.2533	6.58277	10.6185	0.218566	50.5737	16.9802	75.745	74.4233	4.77265e-15	29.6503	80.5612	4.41868e-05	56.559	47.5519	4.51953e-306	8.1062e-10	68.784	72.6483	21.5184	41.8505	45.7688	0.0348707	40.447	30.2302
0.211423	1.91056e-14	69.8285	0.453697	43.5054	9.97689e-06	0.256649	57.9786	46.7341	1.02177	20.7232	75.1996	24.5715	21.1336	63.9929	56.8927	38.4289	0.00131523	27.374	63.0803	58.8476	88.0596	83.0289	0	0	103.436	57.4627	5.18177	8.6688	0.147206	50.9304	14.4062	72.2487	69.0338	1.32671e-14	27.868	81.1527	2.33709e-05	57.144	47.5156	4.88253e-308	3.46138e-10	67.7149	67.1924	18.3771	42.2996	45.5988	0.0543626	39.8573	27.1266
0.212625	5.0849e-14	67.3844	0.313496	39.6397	5.09451e-06	0.173853	58.0155	43.9895	0.732555	20.2458	76.493	21.6481	18.3216	63.1951	55.2753	43.1936	0.000754497	24.554	66.5061	57.5313	86.9339	79.2079	0	0	100.516	59.2856	4.02225	6.97552	0.0977219	51.1618	12.047	68.35	63.4248	3.63507e-14	26.3524	81.779	1.21837e-05	57.4367	47.5132	5.19896e-310	1.45681e-10	65.9735	61.683	15.4944	42.625	45.1778	0.0835334	38.761	24.0963
0.213828	1.3624e-13	64.9564	0.213568	35.718	2.56437e-06	0.116081	57.9852	41.0444	0.517664	20.3693	76.858	18.8024	15.6559	62.3931	53.7506	47.9601	0.000426679	22.4446	69.7981	56.226	85.0204	75.3643	0	0	97.4607	60.7078	3.07856	5.53242	0.0639409	51.2904	9.92951	64.0924	57.7028	9.81683e-14	25.1929	82.4178	6.26045e-06	57.4427	47.5156	5.45645e-312	6.04333e-11	63.6074	56.1753	12.8942	42.7221	44.4473	0.126515	37.1864	21.2165
0.21503	3.60766e-13	62.6325	0.143437	31.8176	1.27241e-06	0.0763977	57.89	37.9263	0.360559	21.0555	76.2587	16.0987	13.186	61.5774	52.2497	52.6121	0.000237863	21.0538	72.7667	54.8762	82.2898	71.6177	0	0	94.2749	61.724	2.3232	4.32489	0.0412369	51.34	8.06674	59.5377	51.9715	2.61307e-13	24.4575	83.0459	3.17068e-06	57.1623	47.477	5.64449e-314	2.47099e-11	60.6804	50.7269	10.5886	42.5042	43.3651	0.188862	35.1855	18.5592
0.216232	9.41925e-13	60.4785	0.0949715	28.0109	6.22356e-07	0.04956	57.734	34.6785	0.247529	22.2463	74.7026	13.5874	10.9463	60.7316	50.6991	57.0271	0.000130716	20.3683	75.2326	53.4236	78.7595	68.0732	0	0	90.96	62.336	1.72848	3.33239	0.0262129	51.3306	6.45935	54.7618	46.3285	6.85569e-13	24.1891	83.6388	1.58278e-06	56.5902	47.3396	5.7552e-316	9.95837e-12	57.2707	45.3967	8.57885	41.9081	41.9094	0.277886	32.8286	16.1887
0.217435	2.42408e-12	58.5333	0.0619902	24.3634	3.00062e-07	0.0316894	57.5237	31.3553	0.167493	23.865	72.2377	11.304	8.95668	59.8321	49.0288	61.0812	7.08117e-05	20.3538	77.0374	51.8129	74.492	64.8132	0	0	87.5123	62.5522	1.26783	2.5308	0.0164235	51.2728	5.09802	49.8505	40.8627	1.77285e-12	24.4034	84.1697	7.78769e-07	55.7169	47.0393	5.78403e-318	3.95572e-12	53.4675	40.2429	6.85642	40.8969	40.0808	0.403006	30.1991	14.1597
0.218637	6.14894e-12	56.8074	0.0398878	20.9305	1.42607e-07	0.0199722	57.2667	28.0183	0.111709	25.8182	68.9491	9.26993	7.22348	58.8483	47.1798	64.6547	3.78136e-05	20.9566	78.0533	49.997	69.5885	61.892	0	0	83.9252	62.387	0.916765	1.89444	0.0101423	51.165	3.96584	44.8947	35.6518	4.51872e-12	25.0878	84.6094	3.77675e-07	54.5312	46.5128	5.73116e-320	1.54876e-12	49.3678	35.3205	5.40489	39.4613	37.9021	0.576072	27.3873	12.5169
0.21984	1.53736e-11	55.2835	0.0253008	17.7558	6.68072e-08	0.0124069	56.9696	24.731	0.073435	27.9992	64.9526	7.49306	5.74204	57.7439	45.1096	67.6381	1.99046e-05	22.1044	78.1901	47.9414	64.1807	59.3321	0	0	80.1906	61.8608	0.653498	1.39774	0.00617347	50.9918	3.04081	39.9853	30.7605	1.13522e-11	26.2024	84.9261	1.8053e-07	53.024	45.7037	4.94066e-322	5.97673e-13	45.0724	30.6788	4.20192	37.6188	35.4166	0.81164	24.4845	11.2943
0.221042	3.78853e-11	53.9197	0.0158197	14.8704	3.08503e-08	0.00759679	56.636	21.5545	0.0475814	30.2915	60.3869	5.97002	4.49891	56.4798	42.7958	69.9369	1.03281e-05	23.7085	77.4001	45.6284	58.4206	57.1238	0	0	76.3013	61.0006	0.459207	1.01646	0.00370376	50.7242	2.29808	35.2083	26.239	2.81102e-11	27.6816	85.0852	8.50552e-08	51.1913	44.5689	0	2.27334e-13	40.6823	26.3599	3.22138	35.4108	32.6839	1.12712	21.5775	10.5157
0.222244	9.20212e-11	52.6548	0.00975054	12.2924	1.40425e-08	0.00458481	56.2637	18.5432	0.0303873	32.5738	55.4045	4.68838	3.47432	55.0172	40.2379	71.4769	5.28251e-06	25.6657	75.6799	43.058	52.4698	55.2273	0	0	72.254	59.8412	0.318083	0.728579	0.00219017	50.3223	1.71183	30.6414	22.1224	6.86071e-11	29.4381	85.0495	3.94979e-08	49.0387	43.0828	0	8.52287e-14	36.2944	22.3959	2.43519	32.8979	29.7756	1.54276	18.744	10.1951
0.223447	2.20306e-10	51.4154	0.00592402	10.0278	6.30054e-09	0.00272733	55.8425	15.7423	0.019128	34.7249	50.1635	3.62909	2.64456	53.3212	37.4565	72.2074	2.66326e-06	27.8615	73.0695	40.2492	46.4883	53.5783	0	0	68.0511	58.426	0.217186	0.514736	0.00127654	49.7397	1.25684	26.3497	18.4307	1.65043e-10	31.3675	84.7802	1.80787e-08	46.5833	41.2402	0	3.1494e-14	31.998	18.8088	1.81507	30.1547	26.7694	2.08137	16.0497	10.3369
0.224649	5.19858e-10	50.1237	0.00354778	8.07154	2.78648e-09	0.00159911	55.3532	13.1852	0.0118677	36.6297	44.8183	2.76885	1.98408	51.3653	34.4909	72.1044	1.32354e-06	30.1739	69.648	37.238	40.6256	52.0942	0	0	63.7029	56.8077	0.146176	0.358437	0.000733348	48.9284	0.909532	22.3846	15.1697	3.91331e-10	33.354	84.2379	8.1561e-09	43.8563	39.0574	0	1.14708e-14	27.8721	15.609	1.33383	27.264	23.7439	2.76771	13.546	10.9363
0.225852	1.20911e-09	48.7053	0.00209434	6.40958	1.21472e-09	0.000924149	54.7676	10.8935	0.00725746	38.1849	39.5123	2.08222	1.46718	49.1344	31.3948	71.1711	6.48351e-07	32.4775	65.5276	34.0748	35.0123	50.683	0	0	59.2293	55.0481	0.0969775	0.246015	0.000415248	47.8448	0.64875	18.7817	12.3323	9.14562e-10	35.2768	83.384	3.62676e-09	40.9029	36.5706	0	4.11791e-15	23.9824	12.7963	0.966341	24.3101	20.7735	3.62754	11.269	11.9785
0.227054	2.77183e-09	47.0965	0.00121866	5.02077	5.21962e-10	0.000526416	54.0498	8.87654	0.00437446	39.3041	34.3721	1.54339	1.06938	46.6277	28.2314	69.4386	3.13059e-07	34.6487	60.8455	30.8202	29.7552	49.2516	0	0	54.6599	53.2173	0.0634174	0.16643	0.000231754	46.4547	0.456098	15.5615	9.90043	2.1067e-09	37.0173	82.1827	1.58956e-09	37.7819	33.8332	0	1.45708e-15	20.3803	10.3603	0.690192	21.3741	17.9241	4.68625	9.24036	13.4383
0.228257	6.26309e-09	45.2499	0.000698973	3.8791	2.21076e-10	0.000295555	53.1594	7.13285	0.00259887	39.9226	29.5028	1.12758	0.768243	43.8599	25.0684	66.9634	1.49e-07	36.5709	55.7542	27.5406	24.934	47.7146	0	0	50.0342	51.3908	0.0408776	0.110975	0.000127487	44.7384	0.316053	12.7298	7.84746	4.78315e-09	38.4656	80.6036	6.86679e-10	34.5633	30.9116	0	5.08171e-16	17.1019	8.282	0.485964	18.5286	15.2505	5.96704	7.46825	15.2793
0.229459	1.39487e-08	43.1384	0.000395164	2.95578	9.2296e-11	0.000163558	52.0548	5.65177	0.00152183	40.0002	24.9856	0.811978	0.543986	40.8614	21.9722	63.8252	6.99015e-08	38.1401	50.4126	24.3032	20.6007	46.0012	0	0	45.3994	49.6466	0.0259716	0.0729352	6.91238e-05	42.6934	0.215866	10.2797	6.14037	1.0704e-08	39.527	78.6234	2.92384e-10	31.3256	27.88	0	1.74686e-16	14.1683	6.53556	0.337303	15.8351	12.7939	7.48883	5.94941	17.4529
0.230661	3.06194e-08	40.7573	0.000220207	2.22104	3.79805e-11	8.92124e-05	50.6982	4.41543	0.000878354	39.5235	20.8773	0.576318	0.379663	37.6766	19.0039	60.1226	3.23241e-08	39.27	44.9767	21.1716	16.7807	44.0608	0	0	40.809	48.0608	0.0162647	0.0472466	3.69411e-05	40.3357	0.145321	8.19337	4.74223	2.36102e-08	40.1274	76.2289	1.22708e-10	28.152	24.8151	0	5.91871e-17	11.5869	5.09017	0.230785	13.3412	10.5818	9.26383	4.67146	19.898
0.231864	6.62495e-08	38.1236	0.000120954	1.64571	1.54055e-11	4.79625e-05	49.0597	3.40097	0.000499681	38.5054	17.2107	0.403183	0.261173	34.3612	16.2154	55.9682	1.47334e-08	39.896	39.5914	18.2019	13.476	41.8663	0	0	36.3193	46.7022	0.0100399	0.0301665	1.94587e-05	37.6996	0.0964257	6.44484	3.61437	5.13303e-08	40.2169	73.4183	5.07592e-11	25.1266	21.7912	0	1.97659e-17	9.35242	3.91213	0.155654	11.0801	8.62838	11.295	3.61539	22.5411
0.233066	1.41283e-07	35.274	6.5485e-05	1.20236	6.15919e-12	2.54156e-05	47.1215	2.58255	0.000280181	36.9836	13.9976	0.278012	0.177085	30.9789	13.6474	51.4832	6.61935e-09	39.9786	34.3845	15.4401	10.6689	39.4148	0	0	31.9867	45.6277	0.00610863	0.0189846	1.01027e-05	34.835	0.0630636	5.00239	2.71825	1.09994e-07	39.7726	70.2033	2.06956e-11	22.3305	18.8755	0	6.50622e-18	7.44954	2.96661	0.103484	9.07109	6.9357	13.5739	2.7579	25.2972
0.234269	2.96973e-07	32.2611	3.49458e-05	0.866125	2.4272e-12	1.32745e-05	44.8807	1.93328	0.000154847	35.0176	11.2311	0.18895	0.118346	27.5968	11.3276	46.7916	2.93132e-09	39.5047	29.4616	12.9203	8.32681	36.7265	0	0	27.8642	44.8779	0.00366353	0.011776	5.1699e-06	31.8046	0.0406524	3.83099	2.01698	2.3232e-07	38.7987	66.6096	8.31689e-12	19.8389	16.1249	0	2.11087e-18	5.85502	2.21932	0.0678166	7.32025	5.49576	16.0785	2.0736	28.0719
0.235471	6.1527e-07	29.1485	1.83814e-05	0.615132	9.42802e-13	6.83378e-06	42.3513	1.42667	8.43512e-05	32.6835	8.8898	0.126576	0.0779558	24.2812	9.27131	42.0148	1.27951e-09	38.4879	24.9039	10.6638	6.40659	33.8418	0	0	23.9984	44.4738	0.00216586	0.00719973	2.60765e-06	28.6784	0.0258294	2.89447	1.47646	4.83642e-07	37.3255	62.677	3.29432e-12	17.7179	13.5838	0	6.75017e-19	4.54017	1.63772	0.0438079	5.82286	4.29268	18.7718	1.53672	30.7644
0.236673	1.25642e-06	26.0052	9.52997e-06	0.430707	3.60967e-13	3.46756e-06	39.5637	1.03783	4.52897e-05	30.0692	6.94141	0.0835749	0.0506132	21.0936	7.48205	37.2669	5.50499e-10	36.9665	20.7674	8.67993	4.85914	30.8159	0	0	20.4272	44.4149	0.00126257	0.00433866	1.29639e-06	25.5299	0.0161757	2.15732	1.06614	9.9239e-07	35.4059	58.4587	1.28615e-12	16.0229	11.2831	0	2.1276e-19	3.47308	1.19201	0.0278953	4.56547	3.30509	21.6017	1.12249	33.2716
0.237876	2.52887e-06	22.9008	4.87003e-06	0.297307	1.36221e-13	1.73424e-06	36.5635	0.744204	2.39678e-05	27.2682	5.34657	0.0543905	0.0323892	18.0873	5.95308	32.6497	2.33454e-10	35.0002	17.084	6.96683	3.63304	27.7142	0	0	17.1783	44.6796	0.000726412	0.00257701	6.3525e-07	22.4302	0.00998469	1.58603	0.759338	2.00707e-06	33.1114	54.0189	4.94924e-13	14.7967	9.24018	0	6.60975e-20	2.62069	0.855663	0.0175109	3.52833	2.50833	24.5013	0.808155	35.4933
0.239078	5.01693e-06	19.9001	2.45301e-06	0.202314	5.06701e-14	8.54898e-07	33.4084	0.526032	1.2502e-05	24.3739	4.06219	0.0348892	0.0204295	15.305	4.6696	28.2501	9.75832e-11	32.6657	13.8637	5.51358	2.67767	24.6061	0	0	14.268	45.2275	0.000413881	0.00150868	3.06813e-07	19.4445	0.00607472	1.15007	0.533404	4.00095e-06	30.5266	49.4309	1.87718e-13	14.0687	7.46025	0	2.02396e-20	1.95046	0.605722	0.0108397	2.68771	1.8764	27.3914	0.573491	37.3371
0.240281	9.81005e-06	17.0596	1.21785e-06	0.135717	1.85775e-14	4.15376e-07	30.1644	0.366506	6.42762e-06	21.4745	3.04431	0.0220587	0.012701	12.7774	3.61089	24.1376	4.02049e-11	30.051	11.0978	4.30212	1.94543	21.5598	0	0	11.7015	46.0027	0.000236236	0.000870561	1.46058e-07	16.6285	0.00364283	0.822487	0.369528	7.86112e-06	27.743	44.7734	7.0177e-14	13.8542	5.93779	0	6.10856e-21	1.43168	0.422829	0.00662322	2.01802	1.38358	30.1827	0.401126	38.724
0.241483	1.89071e-05	14.4249	5.95953e-07	0.089747	6.71357e-15	1.98925e-07	26.9014	0.251706	3.25718e-06	18.6487	2.25034	0.0137464	0.0077828	10.5226	2.75252	20.3635	1.63272e-11	27.2498	8.76298	3.30945	1.39331	18.6376	0	0	9.47365	46.9395	0.000140237	0.000495134	6.85325e-08	14.0257	0.00215314	0.58009	0.252454	1.5224e-05	24.8534	40.1269	2.58586e-14	14.1543	4.65885	0	1.81718e-21	1.03636	0.291038	0.00400653	1.49346	1.00558	32.7811	0.276538	39.5927
0.242685	3.5917e-05	12.0288	2.87446e-07	0.0585026	2.39137e-15	9.38985e-08	23.6882	0.17039	1.62688e-06	15.9624	1.64067	0.00844348	0.00470064	8.54706	2.0683	16.9607	6.53539e-12	24.3557	6.82516	2.50977	0.983697	15.8921	0	0	7.57002	47.968	9.57498e-05	0.000277566	3.16949e-08	11.6668	0.00125437	0.40346	0.170073	2.90597e-05	21.9465	35.5699	9.39152e-15	14.9549	3.6033	0	5.32817e-22	0.739787	0.197519	0.00242181	1.0894	0.720372	35.0922	0.18791	39.9042
0.243888	6.72507e-05	9.89105	1.36655e-07	0.0375917	8.39591e-16	4.36867e-08	20.5888	0.113692	8.00922e-07	13.467	1.17977	0.0051118	0.00279833	6.84655	1.53199	13.9449	2.57846e-12	21.4568	5.24335	1.8763	0.684659	13.3644	0	0	5.96905	49.0206	8.83354e-05	0.000153367	1.44479e-08	9.5696	0.000720283	0.276708	0.112976	5.46735e-05	19.1022	31.1754	3.36193e-15	16.2275	2.74714	0	1.53985e-22	0.520727	0.132166	0.00150319	0.783259	0.508659	37.027	0.125854	39.6434
0.24509	0.000124112	8.01928	6.4035e-08	0.0238103	2.90547e-16	2.00337e-08	17.6588	0.0747741	3.88639e-07	11.1987	0.836689	0.00305033	0.00164196	5.40811	1.11853	11.3168	1.00271e-12	18.6318	3.9731	1.38276	0.469833	11.0825	0	0	4.6438	50.037	0.000115549	8.35255e-05	6.4914e-09	7.73939	0.000407662	0.187129	0.0739972	0.000101387	16.3883	27.0076	1.18621e-15	17.9285	2.06448	0	4.38632e-23	0.361408	0.0871908	0.00102697	0.555068	0.354016	38.5077	0.0830818	38.8206
0.246293	0.000225763	6.41014	2.95756e-08	0.0148659	9.91039e-17	9.05512e-09	14.9427	0.0484732	1.85876e-07	9.17884	0.585201	0.00179408	0.00094961	4.21215	0.804977	9.0641	3.84342e-13	15.9467	2.96935	1.00452	0.317996	9.0615	0	0	3.56405	50.9688	0.000186303	4.4836e-05	2.87471e-09	6.17109	0.000227414	0.124778	0.0477867	0.000185315	13.8584	23.1196	4.1253e-16	20.0003	1.52928	0	1.23153e-23	0.247316	0.0567078	0.000872372	0.387713	0.242853	39.4728	0.0540587	37.4702
0.247495	0.000404773	5.05144	1.3464e-08	0.00914877	3.3319e-17	4.03412e-09	12.4727	0.0309729	8.76235e-08	7.4153	0.403655	0.00104006	0.000541315	3.23458	0.57103	7.16425	1.45214e-13	13.4526	2.18875	0.719325	0.212476	7.30471	0	0	2.69813	51.7815	0.000323174	2.37222e-05	1.25479e-09	4.85104	0.000125042	0.0820351	0.0304261	0.000333855	11.551	19.5515	1.41407e-16	22.3716	1.1166	0	3.40806e-24	0.166862	0.03636	0.00099929	0.26693	0.164206	39.8813	0.0346693	35.6481
0.248697	0.000715307	3.92426	6.04137e-09	0.00554981	1.10412e-17	1.77143e-09	10.2681	0.0195069	4.07136e-08	5.90461	0.274578	0.000594285	0.000304142	2.44885	0.399273	5.58754	5.40997e-14	11.1858	1.59118	0.507743	0.140495	5.80523	0	0	2.0146	52.4556	0.000568062	1.2371e-05	5.39846e-10	3.7593	6.77668e-05	0.0531753	0.0190993	0.000592826	9.48969	16.3297	4.77757e-17	24.9599	0.803614	0	9.29593e-25	0.110993	0.0229829	0.00144063	0.181136	0.109436	39.7156	0.0219153	33.4281
0.2499	0.00124593	3.00524	2.6719e-09	0.00331843	3.60637e-18	7.66691e-10	8.3361	0.0121094	1.86457e-08	4.6342	0.184188	0.000334697	0.000168432	1.82776	0.275178	4.29969	1.99289e-14	9.16747	1.14084	0.35327	0.0925127	4.54809	0	0	1.48348	52.9847	0.0009922	6.35881e-06	2.28923e-10	2.87184	3.61991e-05	0.0339825	0.0118198	0.00103757	7.68436	13.4675	1.59098e-17	27.6736	0.57007	0	2.49919e-25	0.0727871	0.014321	0.00230857	0.121153	0.0718873	38.9829	0.0136543	30.8967
0.251102	0.00213903	2.26866	1.16474e-09	0.00195581	1.16104e-18	3.27068e-10	6.67333	0.00740936	8.41666e-09	3.58492	0.121839	0.000185794	9.19373e-05	1.34484	0.186934	3.26423	7.42123e-15	7.40548	0.806678	0.242276	0.0616202	3.5125	0	0	1.07724	53.3725	0.00171211	3.22157e-06	9.56818e-11	2.16264	1.9059e-05	0.0214104	0.00721134	0.0017899	6.13318	10.9652	5.22208e-18	30.4155	0.398601	0	6.62257e-26	0.0470569	0.00879674	0.00381526	0.0798706	0.0465443	37.7145	0.00838519	28.1471
0.252305	0.0036196	1.68817	5.00447e-10	0.0011362	3.68424e-19	1.37523e-10	5.26736	0.00446852	3.74474e-09	2.73342	0.0794741	0.000101656	4.9463e-05	0.975451	0.125167	2.44466	3.25868e-15	5.89628	0.562514	0.163776	0.0430275	2.67404	0	0	0.771337	53.629	0.00291389	1.60872e-06	3.94176e-11	1.60535	9.89063e-06	0.0132987	0.00433731	0.00304342	4.82488	8.81233	1.68944e-18	33.0879	0.274711	0	1.72972e-26	0.029991	0.00532652	0.00631021	0.0518991	0.0297033	35.9637	0.00507549	25.2742
0.253507	0.00603706	1.23826	2.11939e-10	0.0006506	1.15232e-19	5.69949e-11	4.09907	0.00265626	1.6422e-09	2.05425	0.0511178	5.48217e-05	2.62296e-05	0.697447	0.0826073	1.806	2.89355e-15	4.62726	0.386826	0.109125	0.03365	2.00666	0	0	0.544576	53.7648	0.00488897	7.91799e-07	1.60056e-11	1.17464	5.05904e-06	0.0081432	0.00257169	0.00510053	3.74119	6.98943	5.38721e-19	35.5967	0.186612	0	4.45292e-27	0.0188429	0.0031793	0.0103377	0.0332395	0.0186837	33.8019	0.00302805	22.3688
0.254709	0.00992456	0.895264	8.84676e-11	0.000367203	3.55242e-20	2.32818e-11	3.14483	0.00155633	7.09822e-10	1.52168	0.0324201	2.91403e-05	1.37095e-05	0.491564	0.0537369	1.31598	5.92171e-15	3.57925	0.262323	0.0716688	0.0318101	1.48432	0	0	0.37908	53.7876	0.00808547	3.84123e-07	6.40585e-12	0.847205	2.55055e-06	0.0049156	0.00150314	0.00842539	2.85926	5.47025	1.69319e-19	37.8578	0.124948	0	1.12989e-27	0.0116704	0.0018706	0.0167187	0.0209831	0.0115836	31.314	0.00178062	19.5133
0.255912	0.0160812	0.638013	3.63982e-11	0.000204281	1.07944e-20	9.37386e-12	2.37854	0.000898782	3.02409e-10	1.111	0.0202742	1.52671e-05	7.06277e-06	0.34151	0.034455	0.945772	1.56657e-14	2.72886	0.175423	0.0463943	0.0370495	1.08224	0	0	0.260162	53.6975	0.0131802	1.83673e-07	2.52698e-12	0.602299	1.26742e-06	0.00292514	0.000866085	0.0137178	2.15387	4.22408	5.24527e-20	39.8019	0.08246	0	2.82583e-28	0.00712526	0.00108489	0.0266637	0.0130559	0.0070786	28.5928	0.00103204	16.7779
0.257114	0.025683	0.448171	1.47604e-11	0.000112015	3.23293e-21	3.71999e-12	1.77341	0.0005116	1.26987e-10	0.799508	0.0125011	7.88392e-06	3.58632e-06	0.233871	0.0217748	0.670349	4.25701e-14	2.05064	0.115679	0.0296024	0.0500502	0.777778	0	0	0.176028	53.4853	0.0211767	8.65653e-08	9.82532e-13	0.422058	6.20766e-07	0.00171592	0.000491918	0.0220142	1.59922	3.21785	1.60159e-20	41.3795	0.053639	0	6.96593e-29	0.00428827	0.000620213	0.0419207	0.00800692	0.00426355	25.7333	0.000589586	14.219
0.258317	0.0404292	0.310306	5.8998e-12	6.05418e-05	9.54372e-22	1.45507e-12	1.30341	0.000287031	5.25591e-11	0.567094	0.00760015	4.0128e-06	1.79491e-06	0.157867	0.0135638	0.468565	1.14619e-13	1.51887	0.0752203	0.0186173	0.0726568	0.550962	0	0	0.117417	53.1314	0.0335366	4.02126e-08	3.76542e-13	0.291519	2.99679e-07	0.000992252	0.000275417	0.0348209	1.17035	2.41806	4.82011e-21	42.5645	0.0343907	0	1.69252e-29	0.00254405	0.000349498	0.0649649	0.00484	0.00253114	22.8274	0.000331984	11.8773
0.259519	0.0627286	0.21177	2.32433e-12	3.22522e-05	2.77691e-22	5.60984e-13	0.944318	0.000158726	2.14416e-11	0.396468	0.0045557	2.01314e-06	8.85439e-07	0.105039	0.00832779	0.322978	3.04375e-13	1.10885	0.0482299	0.0115407	0.107991	0.384697	0	0	0.0772104	52.6075	0.052348	1.8412e-08	1.42233e-13	0.198469	1.42596e-07	0.000565608	0.000152003	0.0542874	0.844201	1.79223	1.42983e-21	43.3558	0.0217332	0	4.05329e-30	0.00148774	0.00019413	0.0992332	0.00288367	0.0014811	19.959	0.00018425	9.77892
0.260721	0.0959305	0.142452	9.02571e-13	1.69352e-05	7.96398e-23	2.13175e-13	0.674389	8.65148e-05	8.62156e-12	0.273201	0.0026924	9.95454e-07	4.30522e-07	0.0688877	0.00503966	0.219528	7.96742e-13	0.797897	0.0304923	0.0070513	0.160647	0.264755	0	0	0.0500507	51.8789	0.0805383	8.30925e-09	5.29554e-14	0.133182	6.6877e-08	0.000317814	8.2693e-05	0.0834218	0.600202	1.31012	4.18052e-22	43.7778	0.0135372	0	9.56761e-31	0.000857594	0.000106288	0.149403	0.00169343	0.000854224	17.2005	0.000100791	7.93567
0.261924	0.1446	0.0944495	3.4545e-13	8.76484e-06	2.25124e-23	7.98443e-14	0.474735	4.64787e-05	3.41693e-12	0.185557	0.0015688	4.85165e-07	2.06326e-07	0.0445317	0.00300604	0.14713	2.05566e-12	0.565902	0.0190085	0.00424651	0.236952	0.179596	0	0	0.0319833	50.909	0.122131	3.6961e-09	1.9433e-14	0.0880903	3.0915e-08	0.000176032	4.43445e-05	0.126352	0.4206	0.944469	1.20475e-22	43.8782	0.00831105	0	2.22598e-31	0.000487287	5.73602e-05	0.221708	0.000980189	0.000485603	14.6105	5.43442e-05	6.34743
0.263126	0.214834	0.0617242	1.3032e-13	4.47119e-06	6.27241e-24	2.94762e-14	0.32941	2.46116e-05	1.33478e-12	0.124221	0.000901224	2.33066e-07	9.74613e-08	0.0283745	0.0017673	0.0972281	5.22766e-12	0.3956	0.0116837	0.00252069	0.345268	0.120081	0	0	0.0201468	49.6639	0.182545	1.62049e-09	7.02896e-15	0.0574296	1.40858e-08	9.61088e-05	2.34402e-05	0.188626	0.290511	0.671425	3.42206e-23	43.7235	0.00502927	0	5.10456e-32	0.00027292	3.05124e-05	0.324285	0.000559209	0.00027209	12.2324	2.88807e-05	5.00418
0.264329	0.314598	0.039759	4.84571e-14	2.24816e-06	1.72255e-24	1.07256e-14	0.2253	1.28454e-05	5.13926e-13	0.0819654	0.000510419	1.10355e-07	4.53766e-08	0.0178204	0.00102411	0.06335	1.31034e-11	0.272579	0.0070808	0.00147478	0.496304	0.0791364	0	0	0.0125099	48.1172	0.268929	7.00277e-10	2.50589e-15	0.0369036	6.32581e-09	5.17234e-05	1.22132e-05	0.277553	0.197778	0.470669	9.58071e-24	43.3939	0.00299968	0	1.15377e-32	0.00015067	1.59984e-05	0.467512	0.000314455	0.000150267	10.0943	1.5128e-05	3.88856
0.265531	0.45408	0.025243	1.77593e-14	1.11418e-06	4.66262e-25	3.84673e-15	0.151887	6.60807e-06	1.95036e-13	0.0533076	0.000285	5.15018e-08	2.08235e-08	0.0110316	0.000584933	0.040696	3.2373e-11	0.185119	0.00423102	0.000850473	0.703402	0.0514047	0	0	0.00765706	46.2543	0.390503	2.98273e-10	8.80554e-16	0.0233736	2.80008e-09	2.74385e-05	6.27249e-06	0.402541	0.132713	0.325326	2.6438e-24	42.9749	0.00176347	0	2.57038e-33	8.19898e-05	8.26816e-06	0.664323	0.000174287	8.17968e-05	8.21039	7.81051e-06	2.97829
0.266733	0.645994	0.0157967	6.41528e-15	5.44257e-07	1.24397e-25	1.35983e-15	0.100929	3.35061e-06	7.29541e-14	0.0341718	0.000156884	2.36905e-08	9.41879e-09	0.00673138	0.000329296	0.0257747	7.88318e-11	0.123916	0.00249265	0.000483409	0.98273	0.0329118	0	0	0.00461979	44.0757	0.558899	1.25222e-10	3.04979e-16	0.0145918	1.22165e-09	1.43476e-05	3.17537e-06	0.575434	0.0877746	0.221712	7.19087e-25	42.5507	0.00102184	0	5.64416e-34	4.39775e-05	4.21186e-06	0.930438	9.5212e-05	4.38865e-05	6.58222	3.97463e-06	2.24835
0.267936	0.905829	0.00974356	2.28416e-15	2.62046e-07	3.27126e-26	4.73801e-16	0.0661058	1.67454e-06	2.68971e-14	0.0215908	8.51379e-05	1.07411e-08	4.19912e-09	0.00404899	0.000182721	0.0160939	1.89209e-10	0.0817576	0.00144785	0.000270826	1.35334	0.0207694	0	0	0.00274746	41.5982	0.788431	5.18164e-11	1.04113e-16	0.00897866	5.25345e-10	7.39505e-06	1.58448e-06	0.810778	0.0572198	0.148974	1.92777e-25	42.1956	0.000583601	0	1.22158e-34	2.32507e-05	2.1148e-06	1.28445	5.12673e-05	2.32084e-05	5.20118	1.99359e-06	1.67295
0.269138	1.25194	0.00592366	8.01602e-16	1.24358e-07	8.47891e-27	1.62716e-16	0.0426769	8.24874e-07	9.77423e-15	0.0134459	4.55484e-05	4.80003e-09	1.8452e-09	0.00240155	9.99336e-05	0.00990712	4.47613e-10	0.0531678	0.000829138	0.000149551	1.83699	0.0129187	0	0	0.00161059	38.8552	1.09627	2.11337e-11	3.50317e-17	0.00544551	2.2267e-10	3.75702e-06	7.79324e-07	1.12598	0.0367659	0.0986879	5.09389e-26	41.967	0.000328528	0	2.60594e-35	1.21165e-05	1.04663e-06	1.7477	2.72088e-05	1.20971e-05	4.0509	9.85587e-07	1.22694
0.270341	1.70547	0.00354964	2.77276e-16	5.81688e-08	2.16615e-27	5.50788e-17	0.0271565	4.00499e-07	3.50091e-15	0.0082534	2.40228e-05	2.11427e-09	7.99186e-10	0.00140593	5.38711e-05	0.00601228	1.04372e-09	0.0340793	0.000468127	8.13972e-05	2.45772	0.00792019	0	0	0.000930643	35.8949	1.50242	8.4958e-12	1.16182e-17	0.00325528	9.30255e-11	1.88142e-06	3.7782e-07	1.54127	0.0232844	0.0644525	1.32668e-26	41.9006	0.000182285	0	5.47935e-36	6.22374e-06	5.10557e-07	2.34389	1.42331e-05	6.21497e-06	3.10973	4.80259e-07	0.886923
0.271543	2.28995	0.00209653	9.45336e-17	2.68183e-08	5.45454e-28	1.83764e-17	0.0170326	1.91662e-07	1.23595e-15	0.00499341	1.24902e-05	9.17903e-10	3.41173e-10	0.000815111	2.86234e-05	0.00359691	2.39877e-09	0.0215305	0.000260572	4.36668e-05	3.24101	0.00478602	0	0	0.000530053	32.7776	2.02949	3.36631e-12	3.79785e-18	0.00191805	3.83056e-11	9.28675e-07	1.80545e-07	2.07945	0.0145347	0.0414978	3.40566e-27	42.0065	9.96893e-05	0	1.13557e-36	3.15105e-06	2.45485e-07	3.09835	7.33856e-06	3.14715e-06	2.35297	2.30663e-07	0.63193
0.272745	3.03059	0.00122051	3.17674e-17	1.21869e-08	1.35379e-28	6.04306e-18	0.0105297	9.04048e-08	4.30071e-16	0.0029777	6.40184e-06	3.92785e-10	1.43556e-10	0.000473228	1.49902e-05	0.00212134	5.43391e-09	0.0134072	0.000142992	2.30895e-05	4.21258	0.00285059	0	0	0.000297572	29.571	2.70213	1.3147e-12	1.22365e-18	0.00111392	1.55469e-11	4.51832e-07	8.50392e-08	2.76527	0.00894268	0.0263396	8.61707e-28	42.2683	5.37364e-05	0	2.31964e-37	1.5725e-06	1.1634e-07	4.03686	3.72944e-06	1.57079e-06	1.75481	1.09194e-07	0.443785
0.273948	3.95322	0.000700325	1.0522e-17	5.45855e-09	3.3118e-29	1.95873e-18	0.0064161	4.20309e-08	1.47503e-16	0.0017502	3.23464e-06	1.65666e-10	5.95375e-11	0.000284904	7.73779e-06	0.00123332	1.21327e-08	0.00822891	7.73598e-05	1.20337e-05	5.39683	0.00167346	0	0	0.000164664	26.3463	3.54609	5.06078e-13	3.88595e-19	0.000637628	6.21937e-12	2.16683e-07	3.94807e-08	3.62452	0.00542314	0.016481	2.14901e-28	42.6448	2.85502e-05	0	4.67034e-38	7.73488e-07	5.43453e-08	5.18415	1.86809e-06	7.72747e-07	1.28992	5.095e-08	0.307183
0.27515	5.0827	0.000396078	3.43508e-18	2.40981e-09	7.98545e-30	6.25769e-19	0.00385347	1.92604e-08	4.98636e-17	0.00101394	1.61113e-06	6.88707e-11	2.43377e-11	0.000195021	3.93682e-06	0.000706834	2.67008e-08	0.00497816	4.12599e-05	6.18165e-06	6.81474	0.000968322	0	0	8.98132e-05	23.1732	4.58687	1.92013e-13	1.21635e-19	0.000359752	2.45228e-12	1.02425e-07	1.80668e-08	4.68255	0.00324157	0.0101657	5.28249e-29	43.0738	1.4951e-05	0	9.26825e-39	3.75012e-07	2.50218e-08	6.56196	9.22299e-07	3.74696e-07	0.934587	2.3432e-08	0.209577
0.276353	6.44109	0.000220792	1.10534e-18	1.0486e-09	1.89783e-30	1.97049e-19	0.00228116	8.69932e-09	1.66145e-17	0.000578978	7.91066e-07	2.82199e-11	9.80597e-12	0.000176334	1.97422e-06	0.00039933	5.79177e-08	0.00296835	2.16944e-05	3.12991e-06	8.48167	0.000552261	0	0	4.8285e-05	20.1159	5.84804	7.18068e-14	3.75268e-20	0.000200061	9.53048e-13	4.77216e-08	8.14903e-09	5.96262	0.00190977	0.00618114	1.27985e-29	43.4778	7.71711e-06	0	1.81287e-39	1.79211e-07	1.13554e-08	8.18672	4.48815e-07	1.79078e-07	0.667416	1.06217e-08	0.140932
0.277555	8.04537	0.000121313	3.50571e-19	4.49739e-10	4.44566e-31	6.11583e-20	0.00133102	3.87281e-09	5.45646e-18	0.00032586	3.82886e-07	1.13972e-11	3.89424e-12	0.00022308	9.75816e-07	0.000222389	1.23828e-07	0.00174455	1.12452e-05	1.562e-06	10.4048	0.000310449	0	0	2.55867e-05	17.2295	7.34905	2.6468e-14	1.14116e-20	0.000109658	3.65074e-13	2.19157e-08	3.62293e-09	7.48362	0.00110899	0.00370482	3.05634e-30	43.7712	3.92608e-06	0	3.49509e-40	8.44128e-08	5.07934e-09	10.0672	2.1527e-07	8.43578e-08	0.46978	4.74572e-09	0.0934109
0.278758	9.90497	6.56982e-05	1.09592e-19	1.90121e-10	1.02645e-31	1.87093e-20	0.000765479	1.69937e-09	1.76627e-18	0.000180768	1.82682e-07	4.53693e-12	1.52432e-12	0.000349601	4.75401e-07	0.000122083	2.60945e-07	0.00101059	5.74628e-06	7.68334e-07	12.5808	0.000172012	0	0	1.33642e-05	14.5581	9.10295	9.61606e-15	3.42035e-21	5.92436e-05	1.37838e-13	9.92032e-09	1.5876e-09	9.2578	0.000634736	0.00218891	7.1939e-31	43.8684	1.96872e-06	0	6.64156e-41	3.91904e-08	2.23943e-09	12.2019	1.0177e-07	3.91679e-08	0.325922	2.08992e-09	0.0610249
0.27996	12.0194	3.50687e-05	3.37676e-20	7.92179e-11	2.33593e-32	5.64132e-21	0.000433916	7.3497e-10	5.63538e-19	9.884e-05	8.59196e-08	1.78011e-12	5.88097e-13	0.000593755	2.28283e-07	6.60631e-05	5.42001e-07	0.00057701	2.89465e-06	3.72513e-07	14.9935	9.39391e-05	0	0	6.88022e-06	12.1328	11.1139	3.44346e-15	1.01045e-21	3.15474e-05	5.1295e-14	4.42613e-09	6.85727e-10	11.2882	0.000358081	0.00127481	1.66897e-31	43.6908	9.7304e-07	0	1.24395e-41	1.79339e-08	9.73174e-10	14.5769	4.74221e-08	1.79249e-08	0.222871	9.07151e-10	0.039295
0.281162	14.3758	1.84505e-05	1.02552e-20	3.25339e-11	5.23967e-33	1.67658e-21	0.000242437	3.13309e-10	1.77219e-19	5.32678e-05	3.98339e-08	6.88418e-13	2.23637e-13	0.00102566	1.08046e-07	3.52383e-05	1.10961e-06	0.000324724	1.43746e-06	1.78014e-07	17.6125	5.05657e-05	0	0	3.4913e-06	9.97208	13.3749	1.21538e-15	2.94228e-22	1.6558e-05	1.8815e-14	1.94648e-09	2.91935e-10	13.5664	0.000199109	0.000731841	3.8164e-32	43.1745	4.74022e-07	0	2.29645e-42	8.08902e-09	4.16838e-10	17.1643	2.17801e-08	8.08543e-09	0.150215	3.88105e-10	0.0249395
0.282365	16.9473	9.5679e-06	3.06979e-21	1.31696e-11	1.15843e-33	4.91124e-22	0.00013351	1.31643e-10	5.49313e-20	2.82956e-05	1.82043e-08	2.62409e-13	8.38223e-14	0.00176306	5.0404e-08	1.85278e-05	2.23906e-06	0.000180122	7.03685e-07	8.38468e-08	20.3919	2.68279e-05	0	0	1.74622e-06	8.08224	15.8657	4.22818e-16	8.44446e-23	8.56587e-06	6.80228e-15	8.43729e-10	1.22503e-10	16.0702	0.000109124	0.000414131	8.60162e-33	42.2751	2.27608e-07	0	4.17861e-43	3.59617e-09	1.75982e-10	19.9209	9.85966e-09	3.59477e-09	0.0997921	1.63659e-10	0.0156013
0.283567	19.6921	4.89043e-06	9.05721e-22	5.25446e-12	2.52439e-34	1.418e-22	7.24691e-05	5.45185e-11	1.67822e-20	1.48147e-05	8.20081e-09	9.85887e-14	3.09668e-14	0.0029956	2.31762e-08	9.60238e-06	4.45327e-06	9.84783e-05	3.39581e-07	3.89261e-08	23.2711	1.40294e-05	0	0	8.60865e-07	6.45893	18.5515	1.44982e-16	2.38881e-23	4.36774e-06	2.42396e-15	3.60481e-10	5.06681e-11	18.763	5.89486e-05	0.000230996	1.91085e-33	40.9713	1.0772e-07	0	7.49425e-44	1.57583e-09	7.32302e-11	22.7883	4.3993e-09	1.57529e-09	0.0653431	6.80226e-11	0.00961952
0.28477	22.5531	2.46376e-06	2.63391e-22	2.06636e-12	5.42207e-35	4.03538e-23	3.87715e-05	2.22541e-11	5.05359e-21	7.64519e-06	3.64162e-09	3.65087e-14	1.1276e-14	0.00502092	1.05036e-08	4.90546e-06	8.73e-06	5.30683e-05	1.61542e-07	1.78121e-08	26.1756	7.23123e-06	0	0	4.18308e-07	5.08911	21.383	4.9e-17	6.66056e-24	2.19515e-06	8.51369e-16	1.51805e-10	2.0656e-11	21.5926	3.13867e-05	0.000127003	4.18404e-34	39.2663	5.0249e-08	0	1.32479e-44	6.80615e-10	3.00355e-11	25.6942	1.93476e-09	6.8041e-10	0.042172	2.78668e-11	0.00584612
0.285972	25.4589	1.22341e-06	7.5497e-23	8.00948e-13	1.14788e-35	1.13191e-23	2.04453e-05	8.95362e-12	1.49993e-21	3.8887e-06	1.594e-09	1.33256e-14	4.04701e-15	0.00829678	4.69201e-09	2.47015e-06	1.68683e-05	2.81871e-05	7.57531e-08	8.03365e-09	29.02	3.67372e-06	0	0	2.00347e-07	3.95322	24.2963	1.6323e-17	1.83047e-24	1.08741e-06	2.94734e-16	6.30111e-11	8.30008e-12	24.4921	1.64717e-05	6.88279e-05	9.02995e-35	37.1867	2.31036e-08	0	2.30826e-45	2.89746e-10	1.21423e-11	28.5549	8.3867e-10	2.89669e-10	0.0268268	1.12523e-11	0.0035019
0.287174	28.3266	5.98775e-07	2.13294e-23	3.06002e-13	2.39523e-36	3.12941e-24	1.06266e-05	3.55065e-12	4.38799e-22	1.94959e-06	6.87755e-10	4.79399e-15	1.43164e-15	0.0135141	2.06585e-09	1.22605e-06	3.21253e-05	1.47566e-05	3.50177e-08	3.57133e-09	31.7117	1.83959e-06	0	0	9.45783e-08	3.02737	27.2156	5.35948e-18	4.95832e-25	5.30934e-07	1.00569e-16	2.57793e-11	3.28733e-12	27.3823	8.52029e-06	3.67665e-05	1.92086e-35	34.7805	1.04701e-08	0	3.96409e-46	1.21578e-10	4.83829e-12	31.2786	3.58325e-10	1.2155e-10	0.0168204	4.47834e-12	0.00206757
0.288377	31.0649	2.88854e-07	5.93949e-24	1.1523e-13	4.92628e-37	8.52774e-25	5.444e-06	1.38783e-12	1.26526e-22	9.63388e-07	2.92502e-10	1.69992e-15	4.99178e-16	0.0216969	8.96521e-10	5.99836e-07	6.03039e-05	7.61457e-06	1.59567e-08	1.56484e-09	34.1556	9.07941e-07	0	0	4.40073e-08	2.28545	30.0564	1.73447e-18	1.32382e-25	2.55512e-07	3.38237e-17	1.03956e-11	1.2833e-12	30.1741	4.344e-06	1.93587e-05	4.02743e-36	32.1119	4.67677e-09	0	6.71002e-47	5.02825e-11	1.90022e-12	33.7702	1.50898e-10	5.02722e-11	0.010395	1.75677e-12	0.0012032
0.289579	33.5789	1.37345e-07	1.6302e-24	4.27689e-14	9.9865e-38	2.29048e-25	2.74893e-06	5.34674e-13	3.59596e-23	4.69225e-07	1.22623e-10	5.94131e-16	1.71553e-16	0.0343344	3.8348e-10	2.89263e-07	0.000111574	3.87279e-06	7.16745e-09	6.75817e-10	36.2598	4.41688e-07	0	0	2.01828e-08	1.7008	32.7296	5.53266e-19	3.48371e-26	1.212e-07	1.12124e-17	4.13194e-12	4.93782e-13	32.7733	2.18297e-06	1.0047e-05	8.32301e-37	29.2567	2.05902e-09	0	1.1195e-47	2.04975e-11	7.35593e-13	35.937	6.2634e-11	2.04938e-11	0.00633186	6.79253e-13	0.000690138
0.290782	35.7754	6.43682e-08	4.41014e-25	1.56463e-14	1.9954e-38	6.06371e-26	1.36814e-06	2.0303e-13	1.00733e-23	2.25259e-07	5.06715e-11	2.04671e-16	5.81114e-17	0.053553	1.61676e-10	1.37496e-07	0.000203472	1.94144e-06	3.17357e-09	2.8768e-10	37.9412	2.11784e-07	0	0	9.12346e-09	1.24768	35.1471	1.73949e-19	9.03604e-27	5.6665e-08	3.66349e-18	1.61876e-12	1.87269e-13	35.0854	1.08125e-06	5.13958e-06	1.69533e-37	26.2964	8.93507e-10	0	1.84098e-48	8.23581e-12	2.80668e-13	37.694	2.56247e-11	8.23451e-12	0.00380155	2.58863e-13	0.000390172
0.291984	37.5685	2.97337e-08	1.17594e-25	5.64178e-15	3.92976e-39	1.58224e-26	6.71145e-07	7.59896e-14	2.7813e-24	1.06587e-07	2.06395e-11	6.94947e-17	1.9402e-17	0.0823302	6.71848e-11	6.44198e-08	0.000365735	9.5928e-07	1.38514e-09	1.20701e-10	39.1306	1.00091e-07	0	0	4.06501e-09	0.90221	37.228	5.39051e-20	2.31012e-27	2.61125e-08	1.17981e-18	6.25074e-13	7.00036e-14	37.0216	5.27866e-07	2.59149e-06	3.40368e-38	23.3124	3.82169e-10	0	2.98395e-49	3.26163e-12	1.05553e-13	38.9693	1.0333e-11	3.26118e-12	0.00224963	9.72367e-14	0.000217419
0.293186	38.8851	1.35378e-08	3.09058e-26	2.00513e-15	7.62823e-40	4.06938e-27	3.24507e-07	2.80329e-14	7.56914e-25	4.97103e-08	8.28664e-12	2.32578e-17	6.38486e-18	0.124754	2.7518e-11	2.97497e-08	0.000647961	4.67183e-07	5.9593e-10	4.99155e-11	39.7781	4.66245e-08	0	0	1.78519e-09	0.643078	38.9042	1.64649e-20	5.8212e-28	1.18605e-08	3.74501e-19	2.37906e-13	2.57927e-14	38.5038	2.54006e-07	1.28796e-06	6.73543e-39	20.3811	1.61114e-10	0	4.76712e-50	1.27317e-12	3.91264e-14	39.7094	4.10695e-12	1.27301e-12	0.00131215	3.60007e-14	0.000119415
0.294389	39.6702	6.0753e-09	8.00601e-27	7.02408e-16	1.4595e-40	1.03158e-27	1.54652e-07	1.0193e-14	2.03033e-25	2.28513e-08	3.27943e-12	7.67195e-18	2.07099e-18	0.186326	1.11092e-11	1.35418e-08	0.00113149	2.24259e-07	2.52728e-10	2.0346e-11	39.8558	2.1407e-08	0	0	7.72737e-10	0.451819	40.1259	4.95689e-21	1.44581e-28	5.3098e-09	1.17169e-19	8.92487e-14	9.36692e-15	39.4706	1.20472e-07	6.30936e-07	1.31372e-39	17.5697	6.69473e-11	0	7.50658e-51	4.89844e-13	1.42952e-14	39.8829	1.60891e-12	4.89791e-13	0.000754356	1.31375e-14	6.4646e-05
0.295591	39.8903	2.68726e-09	2.04415e-27	2.42525e-16	2.75235e-41	2.57751e-28	7.26449e-08	3.65309e-15	5.36792e-26	1.03537e-08	1.27926e-12	2.49439e-18	6.62104e-19	0.274292	4.42049e-12	6.07576e-09	0.0019475	1.06105e-07	1.05649e-10	8.17419e-12	39.3606	9.68766e-09	0	0	3.29686e-10	0.3129	40.8668	1.47089e-21	3.53941e-29	2.34301e-09	3.61323e-20	3.30005e-14	3.35289e-15	39.8809	5.6318e-08	3.04646e-07	2.52558e-40	14.9333	2.74191e-11	0	1.16506e-51	1.8576e-13	5.14792e-15	39.4821	6.21246e-13	1.85742e-13	0.000427455	4.72538e-15	3.44941e-05
0.296794	39.5358	1.17158e-09	5.14435e-28	8.25366e-17	5.11595e-42	6.34774e-29	3.36339e-08	1.29044e-15	1.39884e-26	4.62383e-09	4.91881e-13	7.99362e-19	2.08639e-19	0.39799	1.73372e-12	2.68692e-09	0.00330387	4.94812e-08	4.35341e-11	3.23691e-12	38.3135	4.32118e-09	0	0	1.38641e-10	0.213591	41.1263	4.30203e-22	8.54028e-30	1.01904e-09	1.09824e-20	1.20272e-14	1.18294e-15	39.717	2.59496e-08	1.44988e-07	4.78563e-41	12.5132	1.10687e-11	0	1.78228e-52	6.94333e-14	1.82724e-15	38.5243	2.36438e-13	6.94275e-14	0.00023874	1.67525e-15	1.81414e-05
0.297996	38.622	5.03448e-10	1.27606e-28	2.76858e-17	9.37279e-43	1.54084e-29	1.53486e-08	4.493e-16	3.59294e-27	2.0353e-09	1.86423e-13	2.5249e-19	6.48014e-20	0.569185	6.70208e-13	1.17122e-09	0.00552446	2.2744e-08	1.76825e-11	1.26339e-12	36.7589	1.8998e-09	0	0	5.7465e-11	0.143713	40.9313	1.24019e-22	2.03111e-30	4.36849e-10	3.2902e-21	4.32043e-15	4.11368e-16	38.9861	1.17851e-08	6.80137e-08	8.93799e-42	10.3366	4.4041e-12	0	2.68736e-53	2.55803e-14	6.39264e-16	37.0502	8.86936e-14	2.55784e-14	0.000131426	5.85391e-16	9.40408e-06
0.299198	37.1877	2.13235e-10	3.11982e-29	9.15352e-18	1.69252e-43	3.68654e-30	6.90373e-09	1.5419e-16	9.09608e-28	8.83034e-10	6.96425e-14	7.86079e-20	1.98379e-20	0.802335	2.55364e-13	5.03208e-10	0.00910495	1.03042e-08	7.07956e-12	4.86034e-13	34.7613	8.23254e-10	0	0	2.34767e-11	0.0953098	40.3353	3.52388e-23	4.76121e-31	1.84583e-10	9.71555e-22	1.52973e-15	1.41e-16	37.7193	5.27546e-09	3.14475e-08	1.64536e-42	8.41727	1.72719e-12	0	3.99389e-54	9.2889e-15	2.20438e-16	35.121	3.27935e-14	9.2883e-15	7.13113e-05	2.01619e-16	4.80489e-06
0.300401	35.2928	8.90193e-11	7.51814e-30	2.98291e-18	3.01244e-44	8.69362e-31	3.06069e-09	5.21552e-17	2.26975e-28	3.77613e-10	2.5644e-14	2.41217e-20	5.98587e-21	1.11475	9.59031e-14	2.13101e-10	0.0147906	4.60132e-09	2.79393e-12	1.84296e-13	32.4003	3.51626e-10	0	0	9.4535e-12	0.062303	39.4153	9.86909e-24	1.10007e-31	7.68728e-11	2.8277e-22	5.33854e-16	4.76354e-17	35.9699	2.32759e-09	1.43318e-08	2.98541e-43	6.75661	6.67645e-13	0	5.85042e-55	3.32464e-15	7.49228e-17	32.8145	1.1951e-14	3.32446e-15	3.81379e-05	6.84447e-17	2.41976e-06
0.301603	33.0137	3.66295e-11	1.78572e-30	9.58108e-19	5.28477e-45	2.02071e-31	1.33744e-09	1.73884e-17	5.58245e-29	1.59161e-10	9.30746e-15	7.29579e-21	1.78025e-21	1.52659	3.54998e-14	8.89508e-11	0.0236819	2.02522e-09	1.08685e-12	6.8879e-14	29.7662	1.4803e-10	0	0	3.75206e-12	0.0401428	38.267	2.72429e-24	2.50522e-32	3.15555e-11	8.11186e-23	1.83634e-16	1.58622e-17	33.8093	1.01222e-09	6.43784e-09	5.33908e-44	5.34616	2.54373e-13	0	8.44694e-56	1.17286e-15	2.50994e-17	30.2193	4.29283e-15	1.1728e-15	2.01037e-05	2.29017e-17	1.20111e-06
0.302806	30.4384	1.48559e-11	4.18057e-31	3.03326e-19	9.13805e-46	4.62942e-32	5.7604e-10	5.71403e-18	1.35329e-29	6.61224e-11	3.32974e-15	2.17499e-21	5.21861e-22	2.06058	1.29521e-14	3.65965e-11	0.0373738	8.78582e-10	4.16742e-13	2.53734e-14	26.9537	6.14241e-11	0	0	1.46781e-12	0.0254937	36.9987	7.41228e-25	5.62332e-33	1.27673e-11	2.29366e-23	6.22596e-17	5.20615e-18	31.3223	4.33874e-10	2.85039e-09	9.41133e-45	4.16967	9.55253e-14	0	1.20208e-56	4.07822e-16	8.28769e-18	27.4299	1.51986e-15	4.07804e-16	1.04452e-05	7.55297e-18	5.8764e-07
0.304008	27.6613	5.93864e-12	9.64672e-32	9.46509e-20	1.55741e-46	1.04537e-32	2.44541e-10	1.85074e-18	3.23355e-30	2.70758e-11	1.17415e-15	6.39092e-22	1.50782e-22	2.74142	4.65774e-15	1.48407e-11	0.0581352	3.75677e-10	1.5751e-13	9.2128e-15	24.0567	2.51217e-11	0	0	5.65964e-13	0.0159582	35.7235	1.98779e-25	1.24411e-33	5.09146e-12	6.39231e-24	2.08056e-17	1.6842e-18	28.6017	1.83304e-10	1.24392e-09	1.63515e-45	3.20555	3.53579e-14	0	1.68611e-57	1.39771e-16	2.69727e-18	24.5406	5.30375e-16	1.39765e-16	5.34906e-06	2.45521e-18	2.83376e-07
0.30521	24.7767	2.3399e-12	2.19404e-32	2.91113e-20	2.61621e-47	2.32668e-33	1.02322e-10	5.90842e-19	7.61533e-31	1.09279e-11	4.08102e-16	1.85093e-22	4.29404e-23	3.59486	1.65094e-15	5.93194e-12	0.0891318	1.58331e-10	5.86799e-14	3.29705e-15	21.1628	1.0127e-11	0	0	2.15095e-13	0.00984599	34.5514	5.25425e-26	2.71299e-34	2.00128e-12	1.75593e-24	6.85294e-18	5.37021e-19	25.7425	7.63315e-11	5.35062e-10	2.80016e-46	2.42907	1.28996e-14	0	2.33111e-58	4.72152e-17	8.65242e-19	21.6405	1.82425e-16	4.72136e-17	2.69997e-06	7.86647e-19	1.3469e-07
0.306413	21.8743	9.08714e-13	4.91849e-33	8.8251e-21	4.33176e-48	5.10416e-34	4.21999e-11	1.85916e-19	1.76774e-31	4.3472e-12	1.39812e-16	5.28371e-23	1.20532e-23	4.64634	5.76778e-16	2.33702e-12	0.134694	6.57719e-11	2.15482e-14	1.163e-15	18.3499	4.02377e-12	0	0	8.05738e-14	0.00598768	33.5815	1.3689e-26	5.8312e-35	7.75342e-13	4.75422e-25	2.22482e-18	1.68776e-19	22.8366	3.13297e-11	2.2685e-10	4.72641e-47	1.8143	4.63859e-15	0	3.17657e-59	1.57206e-17	2.73572e-19	18.8092	6.18453e-17	1.57202e-17	1.34327e-06	2.48423e-19	6.31e-08
0.307615	19.0348	3.4784e-13	1.08677e-33	2.63693e-21	7.06931e-49	1.10365e-34	1.71543e-11	5.76613e-20	4.04455e-32	1.70453e-12	4.72121e-17	1.48665e-23	3.33474e-24	5.91917	1.98613e-16	9.07511e-13	0.200624	2.693e-11	7.79956e-15	4.04349e-16	15.6824	1.57582e-12	0	0	2.97494e-14	0.00358906	32.8947	3.51523e-27	1.23534e-35	2.96074e-13	1.26874e-25	7.11926e-19	5.22819e-20	19.9679	1.26744e-11	9.47974e-11	7.86321e-48	1.3357	1.64406e-15	0	4.26655e-60	5.15916e-18	8.52563e-20	16.1137	2.06657e-17	5.15902e-18	6.587e-07	7.73262e-20	2.91369e-08
0.308818	16.3261	1.31236e-13	2.36683e-34	7.76602e-22	1.13713e-49	2.35213e-35	6.87314e-12	1.76268e-20	9.12099e-33	6.58752e-13	1.57141e-17	4.12286e-24	9.09372e-25	7.43244	6.74103e-17	3.47348e-13	0.294536	1.0868e-11	2.78271e-15	1.38565e-16	13.2103	6.08277e-13	0	0	1.08264e-14	0.00212044	32.5476	8.89728e-28	2.57952e-36	1.11437e-13	3.33723e-26	2.24541e-19	1.5963e-20	17.209	5.05385e-12	3.90461e-11	1.28941e-48	0.969251	5.7434e-16	0	5.64827e-61	1.66882e-18	2.6188e-20	13.6063	6.80636e-18	1.66878e-18	3.18371e-07	2.37236e-20	1.32611e-08
0.31002	13.8018	4.88029e-14	5.08062e-35	2.25434e-22	1.80288e-50	4.94095e-36	2.71431e-12	5.31107e-21	2.02738e-33	2.50934e-13	5.15535e-18	1.12696e-24	2.44423e-25	9.19863	2.25511e-17	1.3104e-13	0.426202	4.32303e-12	9.78592e-16	4.68028e-17	10.9682	2.31429e-13	0	0	3.88338e-15	0.00123479	32.5689	2.21964e-28	5.309e-37	4.13408e-14	8.65208e-27	6.98038e-20	4.80394e-21	14.6184	1.98627e-12	1.58519e-11	2.08401e-49	0.693249	1.97762e-16	0	7.37013e-62	5.3206e-19	7.92867e-21	11.3242	2.20953e-18	5.32049e-19	1.5167e-07	7.17393e-21	5.9489e-09
0.311222	11.5004	1.7888e-14	1.07495e-35	6.45004e-23	2.81736e-51	1.02301e-36	1.05654e-12	1.57729e-21	4.44171e-34	9.42148e-14	1.66707e-18	3.03628e-25	6.47536e-26	11.2211	7.43582e-18	4.87263e-14	0.607875	1.69491e-12	3.39212e-16	1.55816e-17	8.97592	8.67868e-14	0	0	1.37296e-15	0.000708734	32.9569	5.45792e-29	1.07698e-37	1.51164e-14	2.21094e-27	2.13886e-20	1.42496e-21	12.2395	7.69438e-13	6.34317e-12	3.31996e-50	0.488729	6.71176e-17	0	9.47885e-63	1.67199e-19	2.36602e-21	9.28955	7.0698e-19	1.67196e-19	7.12177e-08	2.13823e-21	2.63036e-09
0.312425	9.44518	6.46245e-15	2.24171e-36	1.81897e-23	4.33949e-52	2.08773e-37	4.0535e-13	4.61705e-22	9.59147e-35	3.48658e-14	5.31348e-19	8.06297e-26	1.69086e-26	13.4918	2.41664e-18	1.78586e-14	0.854543	6.54977e-13	1.15898e-16	5.11294e-18	7.24007	3.20783e-14	0	0	4.7844e-16	0.000400955	33.6796	1.3228e-29	2.15338e-38	5.44805e-15	5.56869e-28	6.45965e-21	4.1661e-22	10.1007	2.93786e-13	2.50181e-12	5.21297e-51	0.339602	2.24518e-17	0	1.20159e-63	5.17877e-20	6.95919e-22	7.51109	2.22964e-19	5.17869e-20	3.29607e-08	6.28163e-22	1.14634e-09
0.313627	7.64589	2.3012e-15	4.60778e-37	5.05603e-24	6.58806e-53	4.1994e-38	1.53284e-13	1.3321e-22	2.04146e-35	1.27175e-14	1.66929e-19	2.11042e-26	4.35181e-27	15.9891	7.74132e-19	6.4514e-15	1.18406	2.49474e-13	3.90315e-17	1.65368e-18	5.7561	1.16867e-14	0	0	1.64331e-16	0.000223578	34.6771	3.15996e-30	4.24382e-39	1.93533e-15	1.38245e-28	1.9229e-21	1.20054e-22	8.21595	1.10563e-13	9.72577e-13	8.06789e-52	0.232592	7.40267e-18	0	1.50134e-64	1.58104e-20	2.01753e-22	5.98595	6.93081e-20	1.58102e-20	1.50358e-08	1.81891e-22	4.92417e-10
0.31483	6.10053	8.07667e-16	9.33525e-38	1.38521e-24	9.85818e-54	8.32571e-39	5.71328e-14	3.78818e-23	4.28272e-36	4.57217e-15	5.16907e-20	5.44459e-27	1.10396e-27	18.6767	2.44422e-19	2.29712e-15	1.6171	9.36585e-14	1.29565e-17	5.27175e-19	4.5106	4.19653e-15	0	0	5.56327e-17	0.000122881	35.8663	7.44029e-31	8.24354e-40	6.77623e-16	3.38275e-29	5.64188e-22	3.40995e-23	6.58698	4.10118e-14	3.72663e-13	1.23071e-52	0.157016	2.40573e-18	0	1.84895e-65	4.75749e-21	5.76503e-23	4.70201	2.12351e-20	4.75744e-21	6.76048e-09	5.19125e-23	2.08485e-10
0.316032	4.79764	2.79403e-16	1.86415e-38	3.74061e-25	1.45398e-54	1.62696e-39	2.09891e-14	1.06181e-23	8.8556e-37	1.62019e-15	1.57768e-20	1.38447e-27	2.76033e-28	21.5029	7.60652e-20	8.06187e-16	2.1768	3.46569e-14	4.23927e-18	1.65645e-19	3.48387	1.48529e-15	0	0	1.85636e-17	6.65674e-05	37.1464	1.72671e-31	1.57831e-40	2.33853e-16	8.15849e-30	1.6316e-22	9.54636e-24	5.20517	1.49944e-14	1.40744e-13	1.85042e-53	0.104476	7.70593e-19	0	2.24434e-66	1.41103e-21	1.6237e-23	3.64045	6.41275e-21	1.41101e-21	2.99605e-09	1.46034e-23	8.70035e-11
0.317234	3.71886	9.52691e-17	3.66908e-39	9.95611e-26	2.11368e-55	3.13367e-40	7.60019e-15	2.93346e-24	1.80484e-37	5.65887e-16	4.74628e-21	3.46992e-28	6.8028e-29	24.4015	2.3332e-20	2.78876e-16	2.88817	1.26402e-14	1.36718e-18	5.13006e-20	2.65223	5.18148e-16	0	0	6.10543e-18	3.55435e-05	38.4067	3.94975e-32	2.97845e-41	7.95461e-17	1.93941e-30	4.65077e-23	2.63421e-24	4.0542	5.40344e-15	5.2392e-14	2.74226e-54	0.0685185	2.4329e-19	0	2.68519e-67	4.12491e-22	4.50743e-24	2.7781	1.90878e-21	4.12487e-22	1.30871e-09	4.04907e-24	3.57866e-11
0.318437	2.84127	3.2018e-17	7.11793e-40	2.61191e-26	3.0286e-56	5.94909e-41	2.71254e-15	7.98799e-25	3.62559e-38	1.94812e-16	1.40739e-21	8.57193e-29	1.65248e-29	27.2932	7.05409e-21	9.5084e-17	3.77701	4.54399e-15	4.34604e-19	1.56599e-20	1.99012	1.78163e-16	0	0	1.97921e-18	1.8706e-05	39.5342	8.90516e-33	5.54001e-42	2.66696e-17	4.54415e-31	1.30664e-23	7.16445e-25	3.11241	1.91926e-15	1.92231e-14	4.00559e-55	0.0442917	7.57086e-20	0	3.16652e-68	1.18854e-22	1.23332e-24	2.0896	5.60002e-22	1.18853e-22	5.63452e-10	1.10657e-24	1.45086e-11
0.319639	2.13961	1.06061e-17	1.36104e-40	6.7538e-27	4.27726e-57	1.11319e-41	9.5422e-16	2.14395e-25	7.17861e-39	6.61031e-17	4.11339e-22	2.08717e-29	3.95645e-30	30.0895	2.10208e-21	3.19541e-17	4.86849	1.61006e-15	1.36173e-19	4.71167e-21	1.47187	6.03811e-17	0	0	6.32394e-19	9.70334e-06	40.4217	1.97895e-33	1.01567e-42	8.81321e-18	1.04944e-31	3.61835e-24	1.9206e-25	2.3551	6.71918e-16	6.95187e-15	5.76695e-56	0.0282201	2.32213e-20	0	3.68054e-69	3.37547e-23	3.32614e-25	1.54916	1.61936e-22	3.37545e-23	2.39107e-10	2.98073e-25	5.79762e-12
0.320842	1.58811	3.4629e-18	2.56514e-41	1.72131e-27	5.95402e-58	2.05309e-42	3.30858e-16	5.67172e-26	1.40095e-39	2.2108e-17	1.18498e-22	5.0091e-30	9.33674e-31	32.6962	6.17419e-22	1.05844e-17	6.1853	5.62302e-16	4.20551e-20	1.39728e-21	1.07296	2.017e-17	0	0	1.99161e-19	4.96117e-06	40.9752	4.3346e-34	1.83533e-43	2.8706e-18	2.3888e-32	9.87609e-25	5.07473e-26	1.75648	2.31858e-16	2.478e-15	8.18365e-57	0.0177221	7.02021e-21	0	4.21658e-70	9.44879e-24	8.84155e-26	1.13202	4.6155e-23	9.44873e-24	1.00011e-10	7.91387e-26	2.28347e-12
0.322044	1.16184	1.11441e-18	4.76509e-42	4.32405e-28	8.16914e-59	3.73224e-43	1.13072e-16	1.47889e-26	2.6948e-40	7.28783e-18	3.36472e-23	1.1849e-30	2.17173e-31	35.0186	1.78744e-22	3.45566e-18	7.7455	1.93561e-16	1.28019e-20	4.08424e-22	0.77093	6.64099e-18	0	0	6.18221e-20	2.50016e-06	41.1204	9.35801e-35	3.26887e-44	9.21581e-19	5.35951e-33	2.65694e-25	1.32163e-26	1.29121	7.88582e-17	8.70611e-16	1.14464e-57	0.0109697	2.09187e-21	0	4.76136e-71	2.60699e-24	2.31653e-26	0.815324	1.29663e-23	2.60698e-24	4.12312e-11	2.07098e-26	8.86469e-13
0.323246	0.837785	3.53484e-19	8.72475e-43	1.07064e-28	1.10475e-59	6.68731e-44	3.80883e-17	3.80081e-27	5.10919e-41	2.36792e-18	9.41696e-24	2.76264e-31	4.97896e-32	36.9677	5.10039e-23	1.11203e-18	9.56001	6.56729e-17	3.84115e-21	1.17669e-22	0.54597	2.15516e-18	0	0	1.89149e-20	1.24186e-06	40.8066	1.99131e-35	5.73855e-45	2.91618e-19	1.1852e-33	7.04528e-26	3.39256e-27	0.935562	2.64359e-17	3.01486e-16	1.57801e-58	0.00669262	6.14383e-22	0	5.29934e-72	7.08963e-25	5.98228e-27	0.5788	3.59032e-24	7.08959e-25	1.67542e-11	5.34175e-27	3.39197e-13
0.324449	0.595444	1.10514e-19	1.57455e-43	2.61287e-29	1.47256e-60	1.18101e-44	1.26459e-17	9.62804e-28	9.54769e-42	7.5833e-19	2.59775e-24	6.34876e-32	1.1251e-32	38.4651	1.43449e-23	3.52714e-19	11.6302	2.19622e-17	1.13599e-21	3.34143e-23	0.381104	6.89364e-19	0	0	5.70406e-21	6.07994e-07	40.0101	4.17654e-36	9.92951e-46	9.0953e-20	2.58333e-34	1.84135e-26	8.58355e-28	0.668143	8.73497e-18	1.02904e-16	2.14425e-59	0.00402455	1.77855e-22	0	5.81346e-73	1.90033e-25	1.52271e-27	0.404993	9.79876e-25	1.90032e-25	6.71033e-12	1.35804e-27	1.27927e-13
0.325651	0.417128	3.40553e-20	2.80078e-44	6.28511e-30	1.93464e-61	2.05579e-45	4.13834e-18	2.40393e-28	1.75859e-42	2.3937e-19	7.06333e-25	1.43805e-32	2.50592e-33	39.4487	3.9766e-24	1.10268e-19	13.9457	7.23915e-18	3.31144e-22	9.35243e-24	0.262204	2.17339e-19	0	0	1.69545e-21	2.93392e-07	38.7345	8.63406e-37	1.69346e-46	2.79602e-20	5.54993e-35	4.74347e-27	2.14056e-28	0.470313	2.84479e-18	3.46193e-17	2.87184e-60	0.0023854	5.07473e-23	0	6.28591e-74	5.02059e-26	3.82023e-28	0.279311	2.63591e-25	5.02057e-26	2.64902e-12	3.403e-28	4.75546e-14
0.326854	0.288018	1.03436e-20	4.91047e-45	1.49015e-30	2.50525e-62	3.52714e-46	1.33483e-18	5.91596e-29	3.19267e-43	7.44737e-20	1.89298e-25	3.21056e-33	5.50126e-34	39.8767	1.08654e-24	3.39783e-20	16.4821	2.3519e-18	9.51452e-23	2.58011e-24	0.17781	6.75382e-20	0	0	4.96716e-22	1.3955e-07	37.0092	1.75928e-37	2.8467e-47	8.47198e-21	1.17522e-35	1.20442e-27	5.26149e-29	0.326307	9.13189e-19	1.14796e-17	3.7911e-61	0.00139356	1.42719e-23	0	6.6992e-75	1.30738e-26	9.44675e-29	0.189867	6.98894e-26	1.30738e-26	1.03073e-12	8.4049e-29	1.74239e-14
0.328056	0.196016	3.09659e-21	8.48572e-46	3.4823e-31	3.19759e-63	5.96471e-47	4.2437e-19	1.435e-29	5.71299e-44	2.28379e-20	5.0004e-26	7.06493e-34	1.19036e-34	39.7308	2.9262e-25	1.03198e-20	19.2002	7.53134e-19	2.69453e-23	7.01571e-25	0.118849	2.06862e-20	0	0	1.43434e-22	6.54305e-08	34.886	3.53325e-38	4.71662e-48	2.53018e-21	2.45283e-36	3.01425e-28	1.27471e-29	0.223144	2.88929e-19	3.75193e-18	4.93279e-62	0.000802436	3.95613e-24	0	7.03718e-76	3.35561e-27	2.30248e-29	0.127213	1.82647e-26	3.3556e-27	3.95302e-13	2.04609e-29	6.29241e-15
0.329259	0.131487	9.13723e-22	1.44536e-46	8.02093e-32	4.02268e-64	9.94206e-48	1.3298e-19	3.43081e-30	1.00761e-44	6.90291e-21	1.30193e-26	1.53234e-34	2.53873e-35	39.0172	7.7675e-26	3.08935e-21	22.0455	2.37709e-19	7.52154e-24	1.8803e-25	0.0782986	6.24502e-21	0	0	4.08242e-23	3.02568e-08	32.4349	6.99417e-39	7.70265e-49	7.44796e-22	5.04591e-37	7.43535e-29	3.04393e-30	0.150407	9.0104e-20	1.20866e-18	6.32616e-63	0.000455425	1.08089e-24	0	7.28611e-77	8.48908e-28	5.53136e-30	0.0840109	4.70474e-27	8.48906e-28	1.49428e-13	4.90951e-30	2.23981e-15
0.330461	0.0869353	2.65746e-22	2.42652e-47	1.82097e-32	4.98803e-65	1.63337e-48	4.10722e-20	8.08472e-31	1.75164e-45	2.0565e-21	3.34115e-27	3.27586e-35	5.33673e-36	37.7664	2.03226e-26	9.11552e-22	24.9492	7.39506e-20	2.06946e-24	4.96711e-26	0.0508434	1.85827e-21	0	0	1.14526e-23	1.38367e-08	29.738	1.36464e-39	1.23986e-49	2.16095e-22	1.02313e-37	1.80778e-29	7.1644e-31	0.0999237	2.7696e-20	3.83774e-19	7.99668e-64	0.000254768	2.9108e-25	0	7.43555e-78	2.11676e-28	1.30975e-30	0.054684	1.19448e-27	2.11675e-28	5.56747e-14	1.16111e-30	7.85825e-16
0.331663	0.056654	7.61798e-23	4.01525e-48	4.07478e-33	6.09627e-66	2.64493e-49	1.25035e-20	1.87782e-31	3.00136e-46	6.03873e-22	8.45136e-28	6.90266e-36	1.10575e-36	36.031	5.24083e-27	2.65105e-22	27.83	2.26756e-20	5.61219e-25	1.2933e-26	0.0325414	5.45008e-22	0	0	3.16673e-24	6.34717e-09	26.8837	2.62435e-40	1.96708e-50	6.17979e-23	2.04478e-38	4.33223e-30	1.66206e-31	0.0654322	8.39096e-21	1.20107e-19	9.96322e-65	0.000140473	7.72618e-26	0	7.47915e-79	5.20239e-29	3.05679e-31	0.0350838	2.98913e-28	5.20238e-29	2.04458e-14	2.70662e-31	2.71745e-16
0.332866	0.0363903	2.15246e-23	6.5488e-49	8.98723e-34	7.34379e-67	4.22147e-50	3.75176e-21	4.29896e-32	5.06887e-47	1.74777e-22	2.10708e-28	1.4336e-36	2.25817e-37	33.882	1.33211e-27	7.59933e-23	30.5978	6.85323e-21	1.50015e-25	3.31909e-27	0.0205285	1.5755e-22	0	0	8.63056e-25	3.1304e-09	23.9609	4.97447e-41	3.07607e-51	1.7419e-23	4.02793e-39	1.02329e-30	3.80043e-32	0.0422314	2.50569e-21	3.70495e-20	1.22352e-65	7.63419e-05	2.02133e-26	0	7.41502e-80	1.26025e-29	7.03175e-32	0.0221857	7.37276e-29	1.26025e-29	7.40066e-15	6.21875e-32	9.26231e-17
0.334068	0.0230389	5.99445e-24	1.05277e-49	1.95375e-34	8.71961e-68	6.64103e-51	1.10959e-21	9.70049e-33	8.43774e-48	4.98589e-23	5.17796e-29	2.93468e-37	4.54546e-38	31.4038	3.33736e-28	2.14711e-23	33.1581	2.04152e-21	3.9524e-26	8.39574e-28	0.0127644	4.48906e-23	0	0	2.3184e-25	2.11767e-09	21.0533	9.29378e-42	4.74122e-52	4.83944e-24	7.82055e-40	2.38235e-31	8.56527e-33	0.0268659	7.37502e-22	1.12646e-20	1.48096e-66	4.08934e-05	5.21234e-27	0	7.24592e-81	3.00905e-30	1.59435e-32	0.013828	1.79241e-29	3.00905e-30	2.64033e-15	1.40832e-32	3.1117e-17
0.335271	0.0143767	1.64545e-24	1.66811e-50	4.18632e-35	1.02046e-68	1.02974e-51	3.2345e-22	2.15747e-33	1.3844e-48	1.40192e-23	1.25418e-29	5.92126e-38	9.01822e-39	28.6891	8.24111e-29	5.97936e-24	35.4168	5.99423e-22	1.02639e-26	2.09324e-28	0.00782287	1.26071e-23	0	0	6.13845e-26	2.64326e-09	18.2356	1.71143e-42	7.20286e-53	1.32522e-24	1.49663e-40	5.4668e-32	1.9027e-33	0.0168456	2.13954e-22	3.37577e-21	1.76684e-67	2.15906e-05	1.32479e-27	0	6.97904e-82	7.08149e-31	3.56306e-33	0.00849512	4.29502e-30	7.08148e-31	9.2847e-16	3.14354e-33	1.03038e-17
0.336473	0.00884256	4.45188e-25	2.60518e-51	8.84132e-36	1.1771e-69	1.57377e-52	9.29339e-23	4.72953e-34	2.23882e-49	3.8853e-24	2.99421e-30	1.17758e-38	1.76354e-39	25.8328	2.00581e-29	1.64126e-24	37.2864	1.73474e-22	2.62718e-27	5.144e-29	0.00472554	3.48974e-24	0	0	1.60195e-26	5.05375e-09	15.5698	3.10632e-43	1.07855e-53	3.57684e-25	2.82301e-41	1.23647e-32	4.16601e-34	0.0104111	6.11786e-23	9.97127e-22	2.07764e-68	1.12357e-05	3.31883e-28	0	6.6255e-83	1.64263e-31	7.84847e-34	0.00514399	1.01441e-30	1.64263e-31	3.21809e-16	6.91606e-34	3.36292e-18
0.337675	0.00536065	1.18719e-25	4.01026e-52	1.84044e-36	1.3383e-70	2.3707e-53	2.63186e-23	1.02191e-34	3.56859e-50	1.06132e-24	7.04577e-31	2.30826e-39	3.39915e-40	22.927	4.81188e-30	4.44037e-25	38.6912	4.94829e-23	6.62815e-28	1.24596e-29	0.00281357	9.52124e-25	0	0	4.12062e-27	1.09121e-08	13.1038	5.5572e-44	1.59184e-54	9.51555e-26	5.24846e-42	2.75647e-33	8.99067e-35	0.00634196	1.72424e-23	2.90301e-22	2.40805e-69	5.76305e-06	8.19489e-29	0	6.19959e-84	3.75559e-32	1.70399e-34	0.00307009	2.36148e-31	3.75558e-32	1.09938e-16	1.49975e-34	1.08183e-18
0.338878	0.00320316	3.12048e-26	6.08454e-53	3.77615e-37	1.49974e-71	3.51991e-54	7.34636e-24	2.17634e-35	5.60655e-51	2.85753e-25	1.63417e-31	4.45966e-40	6.45768e-41	20.056	1.13779e-30	1.18409e-25	39.5727	1.39123e-23	1.64823e-28	2.97459e-30	0.00165115	2.56044e-25	0	0	1.04471e-27	2.39018e-08	10.8707	9.79909e-45	2.31567e-55	2.49511e-26	9.61772e-43	6.05684e-34	1.91243e-35	0.00380779	4.78983e-24	8.33045e-23	2.75095e-70	2.91359e-06	1.99445e-29	0	5.71779e-85	8.46323e-33	3.64646e-35	0.00180602	5.41846e-32	8.46322e-33	3.70187e-17	3.20554e-35	3.43021e-19
0.34008	0.00188651	8.0843e-27	9.09921e-54	7.63656e-38	1.65653e-72	5.1512e-55	2.02117e-24	4.56839e-36	8.68192e-52	7.58325e-26	3.73584e-32	8.49259e-41	1.20922e-41	17.2927	2.65172e-31	3.11221e-26	39.8933	3.85533e-24	4.03989e-29	6.99959e-31	0.000955069	6.78668e-26	0	0	2.61066e-28	5.1888e-08	8.88909	1.70309e-45	3.32029e-56	6.4486e-27	1.73713e-43	1.31177e-34	4.00957e-36	0.00225343	1.31148e-24	2.35618e-23	3.09757e-71	1.45186e-06	4.78434e-30	0	5.19774e-86	1.87982e-33	7.69124e-36	0.00104717	1.22543e-32	1.87982e-33	1.22861e-17	6.7531e-36	1.07202e-19
0.341283	0.00109512	2.06435e-27	1.34122e-54	1.52218e-38	1.80344e-73	7.4303e-56	5.48093e-25	9.45193e-37	1.32512e-52	1.98354e-26	8.41787e-33	1.59404e-41	2.23178e-42	14.6961	6.09139e-32	8.06261e-27	39.6392	1.05304e-24	9.75988e-30	1.62345e-31	0.000544509	1.77305e-26	0	0	6.43023e-29	1.11141e-07	7.16454	2.91749e-46	4.69242e-57	1.64272e-27	3.09254e-44	2.80022e-35	8.28577e-37	0.00131442	3.53936e-25	6.56857e-24	3.43779e-72	7.13085e-07	1.13121e-30	0	4.65717e-87	4.11544e-34	1.59898e-36	0.000598453	2.73163e-33	4.11543e-34	4.01911e-18	1.40226e-36	3.30224e-20
0.342485	0.000626595	5.19573e-28	1.94859e-55	2.99059e-39	1.9352e-74	1.05639e-56	1.46496e-25	1.92752e-37	1.99351e-53	5.11385e-27	1.86956e-33	2.94903e-42	4.05996e-43	12.3102	1.3792e-32	2.05875e-27	38.8214	2.835e-25	2.32404e-30	3.71129e-32	0.000305982	4.56568e-27	0	0	1.56107e-29	2.34685e-07	5.69179	4.92608e-47	6.53639e-58	4.1246e-28	5.42649e-45	5.8918e-36	1.68768e-37	0.000755697	9.41474e-26	1.8049e-24	3.76062e-73	3.45207e-07	2.63624e-31	0	4.11293e-88	8.8805e-35	3.27649e-37	0.000337105	6.00172e-34	8.8805e-35	1.29588e-18	2.86993e-37	1.00262e-20
0.343687	0.000353372	1.28893e-28	2.79035e-56	5.79119e-40	2.04678e-75	1.48035e-57	3.85941e-26	3.87434e-38	2.95598e-54	1.2995e-27	4.09258e-34	5.3775e-43	7.27967e-44	10.1636	3.07791e-33	5.18146e-28	37.4747	7.5228e-26	5.45463e-31	8.36245e-33	0.000169476	1.15881e-27	0	0	3.73544e-30	4.88464e-07	4.45695	8.19816e-48	8.9743e-59	1.02075e-28	9.38521e-46	1.22187e-36	3.38818e-38	0.000428234	2.46839e-26	4.8883e-25	4.05471e-74	1.64717e-07	6.05548e-32	0	3.58014e-89	1.88877e-35	6.61755e-38	0.000187164	1.29973e-34	1.88877e-35	4.11834e-19	5.78946e-38	3.00041e-21
0.34489	0.000196425	3.15163e-29	3.9384e-57	1.10535e-40	2.13372e-76	2.04468e-58	1.00216e-26	7.67571e-39	4.32023e-55	3.2548e-28	8.83035e-35	9.66503e-44	1.28654e-44	8.27081	6.7703e-34	1.28535e-28	35.6555	1.96756e-26	1.26186e-31	1.85722e-33	9.25211e-05	2.89893e-28	0	0	8.81009e-31	1.00209e-06	3.43995	1.34478e-48	1.21446e-59	2.4899e-29	1.59989e-46	2.49759e-37	6.70446e-39	0.000239186	6.3788e-27	1.30492e-25	4.30905e-75	7.74676e-08	1.37099e-32	0	3.07165e-90	3.95953e-36	1.31737e-38	0.000102423	2.77427e-35	3.95953e-36	1.29003e-19	1.15113e-38	8.85012e-22
0.346092	0.000107618	7.59559e-30	5.479e-58	2.07947e-41	2.19243e-77	2.78361e-59	2.56491e-27	1.49886e-39	6.22346e-56	8.03516e-29	1.87794e-35	1.71217e-44	2.24107e-45	6.63395	1.46785e-34	3.14278e-29	33.4377	5.0722e-27	2.87727e-32	4.06549e-34	4.97846e-05	7.14802e-29	0	0	2.04805e-31	2.02628e-06	2.61692	2.17424e-49	1.6199e-60	5.98636e-30	2.68817e-47	5.03199e-38	1.30762e-39	0.000131678	1.62475e-27	3.43344e-26	4.51362e-76	3.59105e-08	3.05942e-33	0	2.59754e-91	8.18141e-37	2.58486e-39	5.52457e-05	5.83668e-36	8.18141e-37	3.98289e-20	2.25597e-39	2.57299e-22
0.347295	5.81157e-05	1.8043e-30	7.51284e-59	3.85592e-42	2.22042e-78	3.73518e-60	6.47036e-28	2.88484e-40	8.83646e-57	1.95517e-29	3.93646e-36	2.98958e-45	3.84778e-46	5.24465	3.13671e-35	7.57403e-30	30.9077	1.2888e-27	6.46656e-33	8.77171e-35	2.6404e-05	1.73722e-29	0	0	4.69269e-32	4.03844e-06	1.96224	3.46486e-50	2.12968e-61	1.41862e-30	4.45189e-48	9.99262e-39	2.51376e-40	7.14511e-05	4.07901e-28	8.90423e-27	4.66003e-77	1.64076e-08	6.72922e-34	0	2.16509e-92	1.66623e-37	4.99906e-40	2.93709e-05	1.21033e-36	1.66623e-37	1.21204e-20	4.35774e-40	7.37306e-23
0.348497	3.0933e-05	4.22452e-31	1.01538e-59	7.0473e-43	2.21648e-79	4.9401e-61	1.60882e-28	5.47275e-41	1.23665e-57	4.68919e-30	8.13303e-37	5.14513e-46	6.51155e-47	4.08679	6.60677e-36	1.79912e-30	28.1591	3.22774e-28	1.43248e-33	1.86542e-35	1.38028e-05	4.16145e-30	0	0	1.0598e-32	7.93323e-06	1.45023	5.44232e-51	2.7597e-62	3.31352e-31	7.26696e-49	1.95587e-39	4.76304e-41	3.82144e-05	1.00935e-28	2.27607e-27	4.74213e-78	7.38904e-09	1.45886e-34	0	1.77873e-93	3.34473e-38	9.52929e-41	1.53907e-05	2.4738e-37	3.34473e-38	3.63546e-21	8.29682e-41	2.08247e-23
0.349699	1.62283e-05	9.74914e-32	1.35261e-60	1.26952e-43	2.1808e-80	6.43993e-62	3.94281e-29	1.02332e-41	1.70582e-58	1.10849e-30	1.65623e-37	8.72776e-47	1.08613e-47	3.13884	1.37159e-36	4.21226e-31	25.2866	7.96765e-29	3.12772e-34	3.91012e-36	7.11187e-06	9.82551e-31	0	0	2.3591e-33	1.53606e-05	1.05644	8.42565e-52	3.52476e-63	7.62842e-32	1.16918e-49	3.7733e-40	8.89543e-42	2.01449e-05	2.46181e-29	5.73448e-28	4.75642e-79	3.27984e-09	3.11732e-35	0	1.44034e-94	6.61773e-39	1.79042e-41	7.94914e-06	4.98362e-38	6.61772e-39	1.07478e-21	1.55698e-41	5.79737e-24
0.350902	8.39159e-06	2.21757e-32	1.77598e-61	2.25412e-44	2.11489e-81	8.27461e-63	9.52414e-30	1.88598e-42	2.31923e-59	2.58277e-31	3.32439e-38	1.45925e-47	1.78565e-48	2.37617	2.80661e-37	9.72057e-32	22.3813	1.93858e-29	6.73116e-35	8.07838e-37	3.61179e-06	2.28658e-31	0	0	5.17597e-34	2.93147e-05	0.758529	1.28571e-52	4.4373e-64	1.73101e-32	1.8541e-50	7.17504e-41	1.63746e-42	1.04671e-05	5.91814e-30	1.42405e-28	4.70227e-80	1.43496e-09	6.56554e-36	0	1.14958e-95	1.29056e-39	3.31565e-42	4.04672e-06	9.89572e-39	1.29056e-39	3.13187e-22	2.87989e-42	1.59076e-24
0.352104	4.27697e-06	4.97173e-33	2.2984e-62	3.9449e-45	2.02153e-82	1.04794e-63	2.2676e-30	3.42596e-43	3.10796e-60	5.93144e-32	6.57695e-39	2.4048e-48	2.89358e-49	1.77299	5.66057e-38	2.211e-32	19.5254	4.64899e-30	1.42782e-35	1.64505e-37	1.80793e-06	5.24494e-32	0	0	1.11933e-34	5.51422e-05	0.536813	1.93377e-53	5.5059e-65	3.87157e-33	2.89805e-51	1.34477e-41	2.97095e-43	5.36053e-06	1.40229e-30	3.48559e-29	4.58201e-81	6.18793e-10	1.36295e-36	0	9.04353e-97	2.48066e-40	6.05207e-43	2.03052e-06	1.93674e-39	2.48066e-40	8.99514e-23	5.25036e-43	4.30228e-25
0.353307	2.14857e-06	1.09865e-33	2.9318e-63	6.8048e-46	1.90456e-83	1.30811e-64	5.32145e-31	6.1341e-44	4.10513e-61	1.34263e-32	1.2825e-39	3.90615e-49	4.62162e-50	1.30394	1.12528e-38	4.95687e-33	16.7894	1.09889e-30	2.98525e-36	3.30184e-38	8.91994e-07	1.18581e-32	0	0	2.38585e-35	0.000102236	0.374451	2.86674e-54	6.73379e-66	8.53484e-34	4.46477e-52	2.48424e-42	5.31301e-44	2.70589e-06	3.275e-31	8.40909e-30	4.40073e-82	2.63011e-10	2.78877e-37	0	7.01223e-98	4.69979e-41	1.08883e-43	1.00423e-06	3.73606e-40	4.69979e-41	2.54644e-23	9.43459e-44	1.14687e-25
0.354509	1.06386e-06	2.39295e-34	3.68606e-64	1.15695e-46	1.7686e-84	1.60943e-65	1.23087e-31	1.08253e-44	5.34441e-62	2.99553e-33	2.46499e-40	6.25374e-50	7.27569e-51	0.94521	2.20485e-39	1.09533e-33	14.2296	2.56018e-31	6.15192e-37	6.53212e-39	4.33774e-07	2.64247e-33	0	0	5.01246e-36	0.00018683	0.257448	4.18883e-55	8.11731e-67	1.85449e-34	6.77974e-53	4.52334e-43	9.36498e-45	1.34627e-06	7.53887e-32	1.9996e-30	4.16596e-83	1.10185e-10	5.62427e-38	0	5.35914e-99	8.77629e-42	1.9308e-44	4.89528e-07	7.10362e-41	8.77629e-42	7.10525e-24	1.67101e-44	3.01335e-26
0.355711	5.19207e-07	5.13722e-35	4.56786e-65	1.93882e-47	1.61877e-85	1.95175e-66	2.80619e-32	1.883e-45	6.85793e-63	6.58738e-34	4.66973e-41	9.86852e-51	1.12895e-51	0.675337	4.25814e-40	2.38565e-34	11.887	5.87906e-32	1.24958e-37	1.27372e-39	2.07915e-07	5.80398e-34	0	0	1.03796e-36	0.000336518	0.174463	6.03278e-56	9.64462e-68	3.97168e-35	1.01472e-53	8.11795e-44	1.62703e-45	6.60203e-07	1.7105e-32	4.6866e-31	3.88711e-84	4.54981e-11	1.118e-38	0	4.03697e-100	1.61534e-42	3.37471e-45	2.35204e-07	1.33127e-41	1.61534e-42	1.9541e-24	2.91713e-45	7.80382e-27
0.356914	2.49757e-07	1.08704e-35	5.57936e-66	3.20244e-48	1.46037e-86	2.33289e-67	6.30584e-33	3.22835e-46	8.67378e-64	1.42782e-34	8.7195e-42	1.53492e-51	1.72662e-52	0.475592	8.10555e-41	5.1214e-35	9.78746	1.33066e-32	2.50171e-38	2.44801e-40	9.82268e-08	1.2565e-34	0	0	2.1185e-37	0.000597437	0.116531	8.56373e-57	1.12948e-68	8.38389e-36	1.49694e-54	1.436e-44	2.78614e-46	3.19112e-07	3.82524e-33	1.08266e-31	3.57486e-85	1.85176e-11	2.19046e-39	0	2.99735e-101	2.93048e-43	5.81375e-46	1.11387e-07	2.45908e-42	2.93048e-43	5.29706e-25	5.01941e-46	1.99198e-27
0.358116	1.18417e-07	2.26715e-36	6.71702e-67	5.21369e-49	1.29856e-87	2.74845e-68	1.39666e-33	5.45548e-47	1.0813e-64	3.05037e-35	1.60477e-42	2.35309e-52	2.6028e-53	0.330118	1.52078e-41	1.08366e-35	7.9431	2.96856e-33	4.93667e-39	4.63739e-41	4.57399e-08	2.68116e-35	0	0	4.26187e-38	0.00104543	0.0767181	1.1982e-57	1.30375e-69	1.74437e-36	2.17662e-55	2.50371e-45	4.70255e-47	1.5203e-07	8.43172e-34	2.46519e-32	3.24051e-86	7.42842e-12	4.2301e-40	0	2.19351e-102	5.24003e-44	9.87183e-47	5.19927e-08	4.47715e-43	5.24003e-44	1.41529e-25	8.51278e-47	5.01171e-28
0.359319	5.53393e-08	4.66057e-37	7.97058e-68	8.36623e-50	1.1381e-88	3.19155e-69	3.049e-34	9.08669e-48	1.32862e-65	6.42325e-36	2.91108e-43	3.55561e-53	3.86728e-54	0.225852	2.81235e-42	2.26004e-36	6.35377	6.52751e-34	9.60182e-40	8.65876e-42	2.09933e-08	5.63899e-36	0	0	8.45069e-39	0.00180311	0.0497824	1.65241e-58	1.48331e-70	3.57727e-37	3.11947e-56	4.30263e-46	7.8232e-48	7.139e-08	1.83187e-34	5.5326e-33	2.89526e-87	2.93717e-12	8.05171e-41	0	1.58221e-103	9.23529e-45	1.65219e-47	2.39206e-08	8.03435e-44	9.23534e-45	3.72714e-26	1.42302e-47	1.24281e-28
0.360521	2.54902e-08	9.44316e-38	9.32233e-69	1.32323e-50	9.83156e-90	3.65289e-70	6.56064e-35	1.49176e-48	1.60909e-66	1.33315e-36	5.20498e-44	5.29554e-54	5.66358e-55	0.1523	5.1262e-43	4.6458e-37	5.00949	1.41472e-34	1.84075e-40	1.59352e-42	9.49703e-09	1.16897e-36	0	0	1.6516e-39	0.00306527	0.0318402	2.24609e-59	1.66337e-71	7.23079e-38	4.40656e-57	7.28795e-47	1.28279e-48	3.3042e-08	3.92279e-35	1.22385e-33	2.54967e-88	1.14468e-12	1.51059e-41	0	1.12488e-104	1.60431e-45	2.72548e-48	1.08474e-08	1.42109e-44	1.60461e-45	9.67446e-27	2.34462e-48	3.03772e-29
0.361723	1.15727e-08	1.88589e-38	1.07468e-69	2.06283e-51	8.37113e-91	4.12091e-71	1.39141e-35	2.41388e-49	1.92079e-67	2.72723e-37	9.17285e-45	7.7737e-55	8.17518e-56	0.101228	9.20963e-44	9.41297e-38	3.89294	3.02212e-35	3.47823e-41	2.89056e-43	4.23463e-09	2.38849e-37	0	0	3.18155e-40	0.00513614	0.0200723	3.00925e-60	1.83852e-72	1.44059e-38	6.13537e-58	1.21674e-47	2.07324e-49	1.50736e-08	8.27973e-36	2.66839e-34	2.2131e-89	4.39703e-13	2.79335e-42	0	7.88267e-106	2.74692e-46	4.43146e-49	4.84838e-09	2.4775e-45	2.76547e-46	2.47514e-27	3.80762e-49	7.31831e-30
0.362926	5.17865e-09	3.71226e-39	1.22112e-70	3.16965e-52	7.02533e-92	4.58215e-72	2.90862e-36	3.84992e-50	2.25995e-68	5.49904e-38	1.59335e-45	1.12478e-55	1.16312e-56	0.0663159	1.63083e-44	1.87981e-38	2.98182	6.36321e-36	6.47803e-42	5.16806e-44	1.86108e-09	4.81024e-38	0	0	6.04079e-41	0.00848253	0.0124721	3.97383e-61	2.00294e-73	2.8289e-39	8.41981e-59	2.00222e-48	3.30266e-50	6.77777e-09	1.7225e-36	5.73443e-35	1.89338e-90	1.66478e-13	5.09127e-43	0	5.44452e-107	4.63582e-47	7.10186e-50	2.13594e-09	4.25721e-46	5.76374e-47	6.24156e-28	6.09477e-50	1.73778e-30
0.364128	2.28412e-09	7.20258e-40	1.36758e-71	4.80044e-53	5.81126e-93	5.0219e-73	5.99292e-37	6.05214e-51	2.62084e-69	1.09288e-38	2.72797e-46	1.60408e-56	1.63107e-57	0.042821	2.84642e-45	3.70017e-39	2.25116	1.32057e-36	1.18919e-42	9.10739e-45	8.06186e-10	9.5484e-39	0	0	1.1305e-41	0.0138081	0.00763839	5.17227e-62	2.15074e-74	5.4754e-40	1.1389e-59	3.24747e-49	5.1856e-51	3.00385e-09	3.53201e-37	1.21465e-35	1.59661e-91	6.21261e-14	9.14634e-44	0	3.70653e-108	7.71129e-48	1.12181e-50	9.2748e-10	7.2104e-47	7.5312e-47	1.55134e-28	9.6157e-51	4.06724e-31
0.365331	9.92988e-10	1.37809e-40	1.50964e-72	7.16591e-54	4.73801e-94	5.42484e-74	1.21706e-37	9.37752e-52	2.99573e-70	2.14082e-39	4.60351e-47	2.25479e-57	2.25446e-58	0.0272532	4.89675e-46	7.17879e-40	1.67515	2.70127e-37	2.15169e-43	1.58191e-45	3.44212e-10	1.86817e-39	0	0	2.08529e-42	0.0221547	0.0046109	6.63552e-63	2.2763e-75	1.04456e-40	1.51841e-60	5.1916e-50	8.02518e-52	1.31217e-09	7.13848e-38	2.53592e-36	1.32702e-92	2.28514e-14	1.61953e-44	0	2.48712e-109	1.2643e-48	1.74657e-51	3.96954e-10	1.20369e-47	4.00606e-46	3.80053e-29	1.49529e-51	9.38265e-32
0.366533	4.2549e-10	2.63779e-41	1.64253e-73	1.05434e-54	3.80751e-95	5.776e-75	2.43616e-38	1.43215e-52	3.3751e-71	4.1334e-40	7.65703e-48	3.12398e-58	3.07139e-59	0.0170962	8.30307e-47	1.37278e-40	1.22863	5.44622e-38	3.83734e-44	2.70826e-46	1.44857e-10	3.60264e-40	0	0	3.79128e-43	0.0350363	0.00274341	8.39053e-64	2.37461e-76	1.96415e-41	1.99532e-61	8.18047e-51	1.22414e-52	5.64971e-10	1.42204e-38	5.21844e-37	1.08712e-93	8.28462e-15	2.82653e-45	0	1.64493e-110	2.04311e-49	2.68024e-52	1.67454e-10	1.98057e-48	2.3254e-45	9.177e-30	2.29188e-52	2.1334e-32
0.367735	1.79703e-10	7.11249e-42	1.76146e-74	1.52903e-55	3.01584e-96	6.06162e-76	4.80641e-39	2.1558e-53	3.74793e-72	7.86606e-41	1.25532e-48	4.26609e-59	4.12426e-60	0.0105707	1.38768e-47	2.58746e-41	0.888199	1.08229e-38	6.74534e-45	4.57003e-47	6.00858e-11	6.84776e-41	0	0	6.79399e-44	0.0546124	0.00160886	1.04574e-64	2.44161e-77	3.64028e-42	2.5844e-62	1.2705e-51	1.84048e-53	2.39762e-10	2.79214e-39	1.05844e-37	8.77811e-95	2.96042e-15	4.86226e-46	0	1.0723e-111	3.25429e-50	4.054e-53	6.96265e-11	3.21208e-49	1.33443e-44	2.18413e-30	3.46242e-53	4.78124e-33
0.368938	7.48071e-11	1.32844e-41	1.8619e-75	2.18559e-56	2.35449e-97	6.27005e-77	9.34667e-40	3.19853e-54	4.1022e-73	1.47546e-41	2.02846e-49	5.74214e-60	5.45857e-61	0.0064421	2.28593e-48	4.80691e-42	0.632878	2.11989e-39	1.16869e-45	7.60098e-48	2.45656e-11	1.28291e-41	0	0	1.20001e-44	0.0839046	0.000929961	1.28464e-65	2.47447e-78	6.64993e-43	3.29934e-63	1.94489e-52	2.72741e-54	1.0029e-10	5.40362e-40	2.11599e-38	6.98625e-96	1.04269e-15	8.24411e-47	0	6.88985e-113	5.10906e-51	6.04385e-54	2.85347e-11	5.13458e-50	7.54833e-44	5.12363e-31	5.1557e-54	1.05616e-33
0.37014	3.06939e-11	6.63722e-41	1.93981e-76	3.07924e-57	1.81178e-98	6.39255e-78	1.79149e-40	4.67749e-55	4.42552e-74	2.72784e-42	3.23074e-50	7.61796e-61	7.12087e-62	0.00386966	3.71157e-49	8.80196e-43	0.444479	4.09264e-40	1.99579e-46	1.24607e-48	9.89925e-12	2.369e-42	0	0	2.08914e-45	0.127058	0.000529826	1.55546e-66	2.47177e-79	1.19735e-43	4.15159e-64	2.9345e-53	3.98374e-55	4.1348e-11	1.03075e-40	4.16947e-39	5.48035e-97	3.61975e-16	1.37775e-47	0	4.36338e-114	7.90582e-52	8.88107e-55	1.15264e-11	8.08991e-51	4.20851e-43	1.18467e-31	7.56689e-55	2.29953e-34
0.371343	1.24131e-11	3.48479e-40	1.99197e-77	4.27601e-58	1.37416e-99	6.4239e-79	3.38449e-41	6.74212e-56	4.70578e-75	4.97085e-43	5.07176e-51	9.9615e-62	9.15605e-63	0.00229107	5.93981e-50	1.5886e-43	0.307683	7.7878e-41	3.35933e-47	2.01342e-49	3.93187e-12	4.31177e-43	0	0	3.58484e-46	0.189643	0.000297525	1.85634e-67	2.43363e-80	2.12493e-44	5.14901e-65	4.36411e-54	5.73525e-56	1.68025e-11	1.93795e-41	8.09785e-40	4.23735e-98	1.23857e-16	2.26944e-48	0	2.72369e-115	1.2058e-52	1.28629e-55	4.58917e-12	1.25633e-51	2.31274e-42	2.69985e-32	1.09463e-55	4.93482e-35
0.372545	4.94802e-12	1.80744e-39	2.01617e-78	5.8527e-59	1.02728e-100	6.36275e-80	6.3022e-42	9.57859e-57	4.93197e-76	8.92821e-44	7.84759e-52	1.2839e-62	1.16039e-63	0.00133698	9.36934e-51	2.82599e-44	0.209931	1.46065e-41	5.5733e-48	3.20662e-50	1.53928e-12	7.73512e-44	0	0	6.06307e-47	0.278994	0.000164677	2.18363e-68	2.36169e-81	3.71697e-45	6.29439e-66	6.39702e-55	8.13833e-57	6.72996e-12	3.59132e-42	1.55017e-40	3.22924e-99	4.17722e-17	3.68457e-49	0	1.67576e-116	1.81268e-53	1.83625e-56	1.80093e-12	1.92303e-52	1.2527e-41	6.06459e-33	1.56077e-56	1.04382e-35
0.373747	1.94403e-12	9.24069e-39	2.01138e-79	7.89576e-60	7.56937e-102	6.21171e-81	1.15668e-42	1.3413e-57	5.09484e-77	1.58059e-44	1.19684e-52	1.63102e-63	1.44951e-64	0.000769014	1.45669e-51	4.95504e-45	0.141179	2.70023e-42	9.11368e-49	5.03364e-51	5.93957e-13	1.36773e-44	0	0	1.01074e-47	0.404551	8.98391e-05	2.53174e-69	2.25898e-82	6.40849e-46	7.58412e-67	9.24232e-56	1.13825e-57	2.65688e-12	6.55972e-43	2.9249e-41	2.42565e-100	1.38859e-17	5.89626e-50	0	1.01622e-117	2.68591e-54	2.58373e-57	6.96593e-13	2.90127e-53	6.68787e-41	1.34272e-33	2.19347e-57	2.17619e-36
0.37495	7.52829e-13	4.65658e-38	1.9778e-80	1.04991e-60	5.49735e-103	5.97722e-82	2.09245e-43	1.85129e-58	5.18754e-78	2.758e-45	1.7991e-53	2.04225e-64	1.78468e-65	0.000435977	2.23226e-52	8.56337e-46	0.0935805	4.92012e-43	1.46891e-49	7.78822e-52	2.25899e-13	2.38371e-45	0	0	1.66075e-48	0.578193	4.83079e-05	2.89322e-70	2.12972e-83	1.08904e-46	9.00695e-68	1.31615e-56	1.56915e-58	1.03384e-12	1.18097e-43	5.43955e-42	1.79588e-101	4.54968e-18	9.30011e-51	0	6.07416e-119	3.92267e-55	3.58329e-58	2.65573e-13	4.3143e-54	3.51925e-40	2.93015e-34	3.0384e-58	4.4719e-37
0.376152	2.87349e-13	2.31287e-37	1.91686e-81	1.37605e-61	3.93521e-104	5.66902e-83	3.73093e-44	2.5185e-59	5.20611e-79	4.74342e-46	2.66561e-54	2.52045e-65	2.1658e-66	0.000243621	3.37166e-53	1.45869e-46	0.0611394	8.83632e-44	2.33357e-50	1.18772e-52	8.46829e-14	4.09475e-46	0	0	2.68962e-49	0.814504	2.56031e-05	3.25885e-71	1.97904e-84	1.82411e-47	1.05432e-68	1.84735e-57	2.13211e-59	3.96512e-13	2.09562e-44	9.97094e-43	1.31053e-102	1.4693e-18	1.44584e-51	0	3.57853e-120	5.64668e-56	4.89823e-59	9.9795e-14	6.32347e-55	1.82529e-39	6.30253e-35	4.1484e-59	9.05748e-38
0.377355	1.08105e-13	1.13229e-36	1.83113e-82	1.7776e-62	2.77654e-105	5.29953e-84	6.55693e-45	3.37701e-60	5.14976e-80	8.04098e-47	3.89278e-55	3.06598e-66	2.5906e-67	0.000134179	5.01954e-54	2.44909e-47	0.0393712	1.56419e-44	3.65399e-51	1.78531e-53	3.12894e-14	6.93303e-47	0	0	4.29337e-50	1.13093	1.33748e-05	3.618e-72	1.81262e-85	3.01148e-48	1.21643e-69	2.55574e-58	2.85547e-60	1.49893e-13	3.66528e-45	1.80148e-43	9.42621e-104	4.67691e-19	2.21551e-52	0	2.07799e-121	8.01172e-57	6.59959e-60	3.6962e-14	9.13525e-56	9.33119e-39	1.33617e-35	5.58259e-60	1.80819e-38
0.378557	4.00868e-14	5.46364e-36	1.72413e-83	2.26337e-63	1.9309e-106	4.88302e-85	1.13581e-45	4.46316e-61	5.02089e-81	1.34353e-47	5.60331e-56	3.67606e-67	3.05423e-68	7.28415e-05	7.36556e-55	4.05289e-48	0.0249895	2.72914e-45	5.63942e-52	2.64504e-54	1.13952e-14	1.15702e-47	0	0	6.75503e-51	1.54774	6.88656e-06	3.95907e-73	1.63637e-86	4.90039e-49	1.38331e-70	3.48501e-59	3.76934e-61	5.58503e-14	6.31863e-46	3.20808e-44	6.68265e-105	1.46733e-19	3.34617e-53	0	1.18934e-122	1.12042e-57	8.76428e-61	1.34934e-14	1.30079e-56	4.70178e-38	2.79209e-36	7.40479e-61	3.55797e-39
0.37976	1.46514e-14	2.59854e-35	1.60008e-84	2.84053e-64	1.32354e-107	4.43481e-86	1.93924e-46	5.81398e-62	4.82499e-82	2.21263e-48	7.94968e-57	4.34426e-68	3.54914e-69	3.89756e-05	1.06529e-55	6.6107e-49	0.0156335	4.69338e-46	8.57873e-53	3.86254e-55	4.09039e-15	1.90317e-48	0	0	1.04756e-51	2.08777	3.49494e-06	4.27012e-74	1.45605e-87	7.85964e-50	1.55052e-71	4.68395e-60	4.90427e-62	2.05112e-14	1.07364e-46	5.63096e-45	4.66962e-106	4.53754e-20	4.9813e-54	0	6.70944e-124	1.54438e-58	1.14719e-61	4.85524e-15	1.82564e-57	2.33512e-37	5.75066e-37	9.68079e-62	6.9005e-40
0.380962	5.27808e-15	1.21814e-34	1.46364e-85	3.51369e-65	8.94204e-109	3.98718e-87	3.26346e-47	7.46493e-63	4.57017e-83	3.59161e-49	1.11167e-57	5.06023e-69	4.06506e-70	2.05555e-05	1.51863e-56	1.0628e-49	0.00964	7.95547e-47	1.28627e-53	5.55947e-56	1.4472e-15	3.08558e-49	0	0	1.60121e-52	2.77579	1.74823e-06	4.53949e-75	1.277e-88	1.2425e-50	1.71299e-72	6.205e-61	6.28933e-63	7.42468e-15	1.79812e-47	9.74181e-46	3.21615e-107	1.38304e-20	7.30902e-55	0	3.73069e-125	2.09821e-59	1.48005e-62	1.72195e-15	2.52548e-58	1.14308e-36	1.16742e-37	1.24747e-62	1.31911e-40
0.382164	1.87411e-15	5.62842e-34	1.31962e-86	4.28399e-66	5.95465e-110	5.52339e-88	5.4131e-48	9.44712e-64	4.26668e-84	5.74634e-50	1.53223e-58	5.80959e-70	4.58915e-71	1.06852e-05	2.13381e-57	1.68413e-50	0.00585894	1.32913e-47	1.90093e-54	7.88707e-57	5.0468e-16	4.93078e-50	0	0	2.41235e-53	3.63758	8.6194e-07	4.75659e-76	1.10389e-89	1.93602e-51	1.86532e-73	8.10201e-62	7.94979e-64	2.64902e-15	2.96823e-48	1.66119e-46	2.18329e-108	4.15496e-21	1.05705e-55	0	2.04462e-126	2.80974e-60	1.88209e-63	6.01937e-16	3.44345e-59	5.51523e-36	2.33592e-38	1.58442e-63	2.48543e-41
0.383367	6.55897e-16	2.56328e-33	1.17269e-87	5.1482e-67	3.90838e-111	2.32852e-87	8.84983e-49	1.1784e-64	3.92617e-85	9.06179e-51	2.08158e-59	6.57418e-71	5.10643e-72	5.4747e-06	2.95517e-58	2.63039e-51	0.00350979	2.18871e-48	2.76897e-55	1.10286e-57	1.7347e-16	7.76635e-51	0	0	3.58223e-54	4.6985	4.18868e-07	4.91253e-77	9.40558e-91	2.97333e-52	2.00205e-74	1.04271e-62	9.9044e-65	9.31569e-16	4.82945e-49	2.79202e-47	1.46085e-109	1.23033e-21	1.5068e-56	0	1.10448e-127	3.70855e-61	2.35897e-64	2.07397e-16	4.62769e-60	2.62285e-35	4.60691e-39	1.98349e-64	4.61576e-42
0.384569	2.26254e-16	1.15061e-32	1.02716e-88	6.09793e-68	2.52848e-112	2.57591e-86	1.42608e-49	1.4488e-65	3.56097e-86	1.4085e-51	2.78729e-60	7.33262e-72	5.60047e-73	2.76476e-06	4.03394e-59	4.04937e-52	0.00207236	3.55249e-49	3.97551e-56	1.52e-58	5.87695e-17	1.2057e-51	0	0	5.2431e-55	5.98174	2.00631e-07	5.00076e-78	7.89886e-92	4.5009e-53	2.11795e-75	1.32269e-63	1.21625e-65	3.22898e-16	7.74495e-50	4.62528e-48	9.63439e-111	3.59085e-22	2.11707e-57	0	5.88063e-129	4.82462e-62	2.91426e-65	7.04329e-17	6.12994e-61	1.22943e-34	8.95536e-40	2.44745e-65	8.44902e-43
0.385772	7.69271e-17	5.09073e-32	8.86779e-90	7.1192e-69	1.61229e-113	2.84532e-85	2.26504e-50	1.75568e-66	3.18338e-87	2.15786e-52	3.6787e-61	8.06117e-73	6.05414e-74	1.37619e-06	5.42746e-60	6.14434e-53	0.00120606	5.68325e-50	5.62586e-57	2.06485e-59	1.96246e-17	1.84494e-52	0	0	7.56385e-56	7.50614	9.47198e-08	5.0175e-79	6.5383e-93	6.71547e-54	2.2084e-76	1.65375e-64	1.4721e-66	1.10315e-16	1.22422e-50	7.55232e-49	6.26271e-112	1.03299e-22	2.93181e-58	0	3.08611e-130	6.18647e-63	3.54857e-66	2.3576e-17	8.0033e-62	5.68009e-34	1.71584e-40	2.97657e-66	1.52437e-43
0.386974	2.578e-17	2.22e-31	7.54594e-91	8.19221e-70	1.01332e-114	3.09811e-84	3.54592e-51	2.09703e-67	2.80499e-88	3.25844e-53	4.78549e-62	8.7349e-74	6.45062e-75	6.75176e-07	7.19757e-61	9.18933e-54	0.000691824	8.96153e-51	7.84704e-58	2.76475e-60	6.45909e-18	2.78257e-53	0	0	1.07552e-56	9.28383	4.40762e-08	4.96204e-80	5.3344e-94	9.87585e-55	2.26966e-77	2.03801e-65	1.75619e-67	3.71474e-17	1.90732e-51	1.21547e-49	4.01256e-113	2.92895e-23	4.00181e-59	0	1.59632e-131	7.81887e-64	4.25892e-67	7.77829e-18	1.02992e-62	2.58659e-33	3.24035e-41	3.56813e-67	2.71079e-44
0.388176	8.51544e-18	9.5422e-31	6.32896e-92	9.29162e-71	6.27728e-116	3.32494e-83	5.47145e-52	2.46878e-68	2.43609e-89	4.84973e-54	6.13593e-63	9.32908e-75	6.77441e-76	3.26496e-07	9.40797e-62	1.35461e-54	0.000391149	1.3928e-51	1.07881e-58	3.64874e-61	2.09538e-18	4.13648e-54	0	0	1.50736e-57	11.3177	2.02157e-08	4.83675e-81	4.28971e-95	1.43151e-55	2.29913e-78	2.47549e-66	2.06504e-68	1.23294e-17	2.92893e-52	1.92809e-50	2.53397e-114	8.18562e-24	5.38393e-60	0	8.13857e-133	9.74017e-65	5.03811e-68	2.52942e-18	1.30635e-63	1.16097e-32	6.03154e-42	4.21586e-68	4.75141e-45
0.389379	2.77238e-18	4.04263e-30	5.23206e-93	1.03873e-71	3.83282e-117	3.51716e-82	8.3214e-53	2.86472e-69	2.08534e-90	7.11452e-55	7.75452e-64	9.82066e-76	7.01233e-77	1.55618e-07	1.21207e-62	1.96818e-55	0.000217977	2.13362e-52	1.46185e-59	4.74626e-62	6.70001e-19	6.06091e-55	0	0	2.08226e-58	13.5991	9.13891e-09	4.64696e-82	3.40009e-96	2.04519e-56	2.29556e-79	2.96373e-67	2.39335e-69	4.03345e-18	4.43317e-53	3.01461e-51	1.57726e-115	2.25482e-24	7.13943e-61	0	4.08976e-134	1.19594e-65	5.8743e-69	8.10732e-19	1.63318e-64	5.13614e-32	1.10659e-42	4.90968e-69	8.20861e-46
0.390581	8.8965e-19	1.68811e-29	4.26318e-94	1.14455e-72	2.30667e-118	3.66709e-81	1.24742e-53	3.27645e-70	1.75947e-91	1.02872e-55	9.65941e-65	1.01897e-76	7.15442e-78	7.31078e-08	1.53914e-63	2.81862e-56	0.000119729	3.22155e-53	1.95247e-60	6.0853e-63	2.11159e-19	8.75316e-56	0	0	2.83515e-59	16.1059	4.07212e-09	4.40053e-83	2.65629e-97	2.88002e-57	2.2591e-80	3.49733e-68	2.73404e-70	1.30056e-18	6.61365e-54	4.64577e-52	9.67667e-117	6.12199e-25	9.33144e-62	0	2.02567e-135	1.44735e-66	6.75096e-70	2.56127e-19	2.01248e-65	2.23961e-31	2.00108e-43	5.6356e-70	1.39778e-46
0.391784	2.81389e-19	6.94798e-29	3.42386e-95	1.24305e-73	1.36828e-119	3.76853e-80	1.8431e-54	3.69356e-71	1.46322e-92	1.46611e-56	1.18595e-65	1.0421e-77	7.19462e-79	3.38523e-08	1.92643e-64	3.97859e-57	6.48201e-05	4.7944e-54	2.57032e-61	7.69011e-64	6.5594e-20	1.24599e-56	0	0	3.80484e-60	18.8009	1.78842e-09	4.10735e-84	2.04541e-98	3.99739e-58	2.1913e-81	4.06777e-69	3.07839e-71	4.13341e-19	9.72499e-55	7.05675e-53	5.85153e-118	1.63831e-25	1.20214e-62	0	9.88922e-137	1.72647e-67	7.6471e-71	7.97545e-20	2.44427e-66	9.62563e-31	3.56667e-44	6.37601e-71	2.346e-47
0.392986	8.77235e-20	2.81863e-28	2.71031e-96	1.33065e-74	7.99988e-121	3.81719e-79	2.68415e-55	4.10401e-72	1.19938e-93	2.05948e-57	1.43518e-66	1.05044e-78	7.13119e-80	1.54502e-08	2.37655e-65	5.53533e-58	3.45892e-05	7.03275e-55	3.33512e-62	9.57865e-65	2.00835e-20	1.74817e-57	0	0	5.03289e-61	21.6319	7.74172e-10	3.77868e-85	1.55241e-99	5.46865e-59	2.09503e-82	4.66333e-70	3.41637e-72	1.29481e-19	1.40948e-55	1.05651e-53	3.48766e-119	4.32134e-26	1.52645e-63	0	4.75856e-138	2.02986e-68	8.53785e-72	2.44783e-20	2.9261e-67	4.07762e-30	6.26591e-45	7.11015e-72	3.88095e-48
0.394188	2.69554e-20	1.12703e-27	2.11467e-97	1.40398e-75	4.61014e-122	3.81097e-78	3.85287e-56	4.49462e-73	9.68999e-95	2.85148e-58	1.71185e-67	1.04366e-79	6.96687e-81	6.95025e-09	2.88976e-66	7.59064e-59	1.81925e-05	1.0168e-55	4.26537e-63	1.17597e-65	6.0609e-21	2.41754e-58	0	0	6.56176e-62	24.5319	3.30314e-10	3.42641e-86	1.16133e-100	7.37403e-60	1.97424e-83	5.26936e-71	3.73704e-73	3.99783e-20	2.01348e-56	1.55906e-54	2.0489e-120	1.12347e-26	1.91042e-64	0	2.25689e-139	2.3523e-69	9.39553e-73	7.40626e-21	3.45263e-68	1.70257e-29	1.08499e-45	7.81501e-73	6.32805e-49
0.395391	8.16388e-21	4.44179e-27	1.62626e-98	1.46009e-76	2.61858e-123	3.75016e-77	5.4511e-57	4.85175e-74	7.71636e-96	3.89138e-59	2.01255e-68	1.02204e-80	6.70863e-82	3.08168e-09	3.46337e-67	1.02597e-59	9.43119e-06	1.44901e-56	5.37678e-64	1.42302e-66	1.80283e-21	3.29522e-59	0	0	8.43227e-63	27.4213	1.38911e-10	3.06238e-87	8.56294e-102	9.80054e-61	1.83371e-84	5.86868e-72	4.02912e-74	1.21665e-20	2.83504e-57	2.26763e-55	1.18639e-121	2.87891e-27	2.35667e-65	0	1.05503e-140	2.68684e-70	1.0191e-73	2.21305e-21	4.01542e-69	7.00691e-29	1.85177e-46	8.46645e-74	1.017e-49
0.396593	2.43707e-21	1.72544e-26	1.23269e-99	1.49664e-77	1.46601e-124	3.63734e-76	7.6016e-58	5.16208e-75	6.05652e-97	5.2343e-60	2.3321e-69	9.86493e-82	6.36725e-83	1.34678e-09	4.09125e-68	1.36682e-60	4.81904e-06	2.03528e-57	6.68051e-65	1.69725e-67	5.28559e-22	4.42708e-60	0	0	1.06805e-63	30.2112	5.75798e-11	2.69774e-88	6.22318e-103	1.28386e-61	1.67874e-85	6.44234e-73	4.28168e-75	3.64943e-21	3.93451e-58	3.2509e-56	6.77103e-123	7.27134e-28	2.86543e-66	0	4.86119e-142	3.0249e-71	1.08951e-74	6.67416e-22	4.60292e-70	2.84228e-28	3.1151e-47	9.04054e-75	1.611e-50
0.397796	7.1707e-22	6.60638e-26	9.20965e-101	1.51208e-78	8.08969e-126	3.47728e-75	1.04483e-58	5.41342e-76	4.68548e-98	6.93961e-61	2.66361e-70	9.3852e-83	5.95649e-84	5.80132e-10	4.76359e-69	1.79478e-61	2.42704e-06	2.81773e-58	8.18123e-66	1.99527e-68	1.5274e-22	5.86234e-61	0	0	1.33339e-64	32.8071	2.35247e-11	2.34241e-89	4.45783e-104	1.65769e-62	1.5148e-86	6.97057e-74	4.48476e-76	1.07896e-21	5.382e-59	4.59363e-57	3.80893e-124	1.81018e-28	3.434e-67	0	2.2077e-143	3.35662e-72	1.14807e-75	2.5369e-22	5.20064e-71	1.1364e-27	5.16507e-48	9.51499e-76	2.51531e-51
0.398998	2.07958e-22	2.49315e-25	6.78191e-102	1.50576e-79	4.39994e-127	3.27655e-74	1.4155e-59	5.59552e-77	3.57278e-99	9.06843e-62	2.99857e-71	8.80063e-84	5.49224e-85	2.46307e-10	5.46681e-70	2.3229e-62	1.20479e-06	3.84499e-59	9.87525e-67	2.31196e-69	4.35046e-23	7.65149e-62	0	0	1.64075e-65	35.1146	9.47321e-12	2.00468e-90	3.14742e-105	2.10966e-63	1.34725e-87	7.43385e-75	4.63005e-77	3.1442e-22	7.25635e-60	6.39779e-58	2.1119e-125	4.44171e-29	4.05633e-68	0	9.88232e-145	3.67125e-73	1.19241e-76	2.83345e-22	5.79164e-72	4.4783e-27	8.44116e-49	9.87059e-77	3.87085e-52
0.4002	5.94444e-23	9.2737e-25	4.92245e-103	1.47794e-80	2.35875e-128	3.04308e-73	1.89014e-60	5.70072e-78	2.68522e-100	1.16802e-62	3.3272e-72	8.13402e-85	4.99149e-86	1.03074e-10	6.18379e-71	2.96326e-63	5.89482e-07	5.17145e-60	1.1749e-67	2.64045e-70	1.22134e-23	9.84333e-63	0	0	1.98999e-66	37.045	3.76004e-12	1.69103e-91	2.19032e-106	2.64632e-64	1.18104e-88	7.81412e-76	4.71143e-78	9.03095e-23	9.64302e-61	8.78262e-59	1.15416e-126	1.07424e-29	4.72266e-69	0	4.36012e-146	3.95773e-74	1.22068e-77	8.0616e-22	6.35723e-73	1.73947e-26	1.35972e-49	1.00925e-77	5.87143e-53
0.401403	1.67482e-23	3.4e-24	3.52154e-104	1.42981e-81	1.24635e-129	2.78569e-72	2.48771e-61	5.72454e-79	1.98918e-101	1.48282e-63	3.63886e-73	7.41e-86	4.47129e-87	4.2515e-11	6.8944e-72	3.72591e-64	2.84282e-07	6.85568e-61	1.37775e-68	2.97233e-71	3.37956e-24	1.24813e-63	0	0	2.37892e-67	38.5206	1.47099e-12	1.40597e-92	1.50239e-107	3.27185e-65	1.02047e-89	8.09595e-77	4.72543e-79	2.55669e-23	1.26308e-61	1.18834e-59	6.21694e-128	2.56077e-30	5.41952e-70	0	1.89609e-147	4.20533e-75	1.23169e-78	2.68962e-21	6.87788e-74	6.65952e-26	2.15882e-50	1.01713e-78	8.77813e-54
0.402605	4.65098e-24	1.22865e-23	2.48316e-105	1.3634e-82	6.49109e-131	2.51346e-71	3.2272e-62	5.66594e-80	1.45241e-102	1.85545e-64	3.92258e-74	6.65352e-87	3.9478e-88	1.72845e-11	7.57634e-73	4.61758e-65	1.35129e-07	8.95798e-62	1.59245e-69	3.2979e-72	9.21733e-25	1.5599e-64	0	0	2.80305e-68	39.48	5.67213e-13	1.15219e-93	1.01573e-108	3.98718e-66	8.69074e-91	8.26755e-78	4.67144e-80	7.13419e-24	1.63067e-62	1.58481e-60	3.30073e-129	6.01676e-31	6.12994e-71	0	8.12721e-149	4.4043e-76	1.22496e-79	8.98661e-21	7.33436e-75	2.51298e-25	3.37836e-51	1.01036e-79	1.29354e-54
0.403808	1.27304e-24	4.37618e-23	1.72583e-106	1.28141e-83	3.33209e-132	2.23529e-70	4.12641e-63	5.52745e-81	1.04527e-103	2.28839e-65	4.16774e-75	5.88852e-88	3.43557e-89	6.92614e-12	8.20623e-74	5.64051e-66	6.33096e-08	1.15369e-62	1.81418e-70	3.60661e-73	2.47782e-25	1.92157e-65	0	0	3.25538e-69	39.8825	2.15578e-13	9.30658e-95	6.7685e-110	4.78915e-67	7.29516e-92	8.3216e-79	4.55178e-81	1.96215e-24	2.07503e-63	2.08322e-61	1.72729e-130	1.3934e-31	6.83397e-72	0	3.43356e-150	4.54865e-77	1.20078e-80	2.96342e-20	7.70888e-76	9.34667e-25	5.21094e-52	9.89223e-81	1.8788e-55
0.40501	3.43449e-25	1.53633e-22	1.18226e-107	1.18706e-84	1.68592e-133	1.95937e-69	5.20045e-64	5.31494e-82	7.41455e-105	2.78185e-66	4.36465e-76	5.13668e-89	2.94689e-90	2.73557e-12	8.7609e-75	6.79115e-67	2.92356e-08	1.46451e-63	2.03711e-71	3.88761e-74	6.56534e-26	2.33312e-66	0	0	3.72644e-70	39.7108	8.07577e-14	7.40933e-96	4.44559e-111	5.66986e-68	6.03578e-93	8.25577e-80	4.37153e-82	5.31913e-25	2.60258e-64	2.69906e-62	8.90922e-132	3.18061e-32	7.5095e-73	0	1.42978e-151	4.85047e-78	1.16018e-81	9.63292e-20	7.98622e-77	3.42646e-24	7.92222e-53	9.54629e-82	2.68969e-56
0.406212	9.13278e-26	5.31612e-22	7.98264e-109	1.08388e-85	8.40772e-135	1.69285e-68	6.45997e-65	5.03725e-83	5.18398e-106	3.33316e-67	4.50526e-77	4.41651e-90	2.49144e-91	1.06494e-12	9.2188e-76	8.05914e-68	1.33068e-08	1.83238e-64	2.25461e-72	4.13034e-75	1.71461e-26	2.79214e-67	0	0	4.20444e-71	38.9723	2.98184e-14	5.81419e-97	2.87798e-112	6.61618e-69	4.92214e-94	8.0729e-81	4.13815e-83	1.42125e-25	3.2174e-65	3.44678e-63	4.52935e-133	7.15591e-33	8.13335e-74	0	5.86832e-153	2.71427e-78	1.10487e-82	3.08637e-19	8.15479e-78	1.2381e-23	1.18713e-53	9.08021e-83	3.79529e-57
0.407415	2.39367e-26	1.81312e-21	5.31254e-110	9.75457e-87	4.13276e-136	1.44159e-67	7.90935e-66	4.70554e-84	3.57243e-107	3.93642e-68	4.58365e-78	3.7428e-91	2.07614e-92	4.08623e-13	9.56141e-77	9.42661e-69	5.96979e-09	2.25974e-65	2.45952e-73	4.32524e-76	4.4136e-27	3.29352e-68	0	0	4.67566e-72	37.6985	1.08519e-14	4.49697e-98	1.8364e-113	7.60963e-70	3.95635e-95	7.78077e-82	3.861e-84	3.743e-26	3.92037e-66	4.33845e-64	2.26962e-134	1.58687e-33	8.6826e-75	0	2.374e-154	2.2264e-77	1.03709e-83	9.74672e-19	8.20738e-79	4.40947e-23	1.75337e-54	8.51292e-84	5.27847e-58
0.408617	6.18369e-27	6.09508e-21	3.48481e-111	8.65281e-88	2.00228e-137	1.21001e-66	9.54492e-67	4.33258e-85	2.42652e-108	4.58212e-69	4.59647e-79	3.12634e-92	1.70524e-93	1.54541e-13	9.7744e-78	1.08679e-69	2.63976e-09	2.74677e-66	2.64453e-74	4.46433e-77	1.11981e-27	3.82916e-69	0	0	5.12505e-73	35.943	3.89268e-15	3.42824e-99	1.15496e-114	8.62662e-71	3.13442e-96	7.39157e-83	3.5507e-85	9.71609e-27	4.70836e-67	5.3824e-65	1.12096e-135	3.46847e-34	9.13588e-76	0	9.46602e-156	2.16218e-76	9.5949e-85	3.03382e-18	8.14175e-80	1.54788e-22	2.55251e-55	7.86651e-85	7.2359e-59
0.40982	1.57453e-27	2.01954e-20	2.25309e-112	7.56531e-89	9.56155e-139	1.00105e-65	1.13534e-67	3.93192e-86	1.62453e-109	5.25718e-70	4.54316e-80	2.57393e-93	1.3805e-94	5.7608e-14	9.84871e-79	1.23496e-70	1.15051e-09	3.29085e-67	2.80265e-75	4.54175e-78	2.80036e-28	4.38801e-70	0	0	5.53701e-74	33.7773	1.3763e-15	2.57599e-100	7.1596e-116	9.63916e-72	2.4476e-97	6.92105e-84	3.21847e-86	2.4859e-27	5.57357e-68	6.58172e-66	5.45697e-137	7.47234e-35	9.47485e-77	0	3.72028e-157	2.07386e-75	8.74958e-86	9.30772e-18	7.96072e-81	5.35563e-22	3.66254e-56	7.16484e-86	9.77683e-60
0.411022	3.95163e-28	6.59551e-20	1.43581e-113	6.51955e-90	4.50043e-140	8.16285e-65	1.33106e-68	3.51709e-87	1.07199e-110	5.94512e-71	4.42601e-81	2.0887e-94	1.10155e-95	2.11663e-14	9.78114e-80	1.38319e-71	4.94239e-10	3.88611e-68	2.9276e-76	4.55419e-79	6.90249e-29	4.95625e-71	0	0	5.89621e-75	31.2864	4.7962e-16	1.90783e-101	4.37453e-117	1.06159e-72	1.88384e-98	6.38746e-85	2.87546e-87	6.26899e-28	6.50307e-69	7.93274e-67	2.61838e-138	1.5867e-35	9.68536e-78	0	1.44114e-158	1.96064e-74	7.86421e-87	2.81461e-17	7.67198e-82	1.82644e-21	5.17987e-57	6.43209e-87	1.30204e-60
0.412224	9.77511e-29	2.12307e-19	9.01857e-115	5.53771e-91	2.08786e-141	6.5607e-64	1.53813e-69	3.10087e-88	6.97226e-112	6.62658e-72	4.25e-82	1.67063e-95	8.66356e-97	7.66526e-15	9.57461e-81	1.52698e-72	2.09269e-10	4.52317e-69	3.01421e-77	4.50111e-80	1.67694e-29	5.51772e-72	0	0	6.18859e-76	28.5633	1.64742e-16	1.39269e-102	2.63448e-118	1.15239e-73	1.42913e-99	5.8104e-86	2.53212e-88	1.55823e-28	7.47867e-70	9.42386e-68	1.23832e-139	3.3209e-36	9.75843e-79	0	5.50245e-160	1.82699e-73	6.96697e-88	8.38905e-17	7.28759e-83	6.13931e-21	7.22065e-58	5.6914e-88	1.70912e-61
0.413427	2.38336e-29	6.73599e-19	5.58341e-116	4.63621e-92	9.54702e-143	5.19732e-63	1.7519e-70	2.69467e-89	4.46971e-113	7.28013e-73	4.0224e-83	1.31705e-96	6.71598e-98	2.73609e-15	9.2379e-82	1.66152e-73	8.73363e-11	5.1891e-70	3.05885e-78	4.3848e-81	4.01562e-30	6.05463e-73	0	0	6.40223e-77	25.7029	5.57738e-17	1.00205e-103	1.56379e-119	1.23299e-74	1.0686e-100	5.2096e-87	2.19778e-89	3.81758e-29	8.47718e-71	1.10346e-68	5.77241e-141	6.85074e-37	9.69092e-80	0	2.07075e-161	1.67802e-72	6.08351e-89	2.4645e-16	6.8231e-84	2.03402e-20	9.92099e-59	4.96372e-89	2.21127e-62
0.414629	5.72765e-30	2.10649e-18	3.40708e-117	3.82576e-93	4.30286e-144	4.05817e-62	1.96673e-71	2.30806e-90	2.82426e-114	7.88334e-74	3.75235e-84	1.0234e-97	5.13148e-99	9.62621e-16	8.78511e-83	1.78197e-74	3.59257e-11	5.86762e-71	3.05958e-79	4.21019e-82	9.4778e-31	6.54841e-74	0	0	6.52819e-78	22.797	1.86114e-17	7.10636e-105	9.14924e-121	1.3003e-75	7.87562e-102	4.60388e-88	1.8802e-90	9.2186e-30	9.47107e-72	1.27351e-69	2.65217e-142	1.39297e-37	9.48574e-81	0	7.68105e-163	1.51907e-71	5.23583e-90	7.1362e-16	6.29652e-85	6.64222e-20	1.34355e-59	4.26693e-90	2.81988e-63
0.415832	1.35671e-30	6.4929e-18	2.04921e-118	3.11166e-94	1.91147e-145	3.12322e-61	2.17622e-72	1.94855e-91	1.75895e-115	8.414e-75	3.45019e-85	7.83813e-99	3.86454e-100	3.33811e-16	8.23458e-84	1.88371e-75	1.45659e-11	6.53963e-72	3.0164e-80	3.9845e-83	2.20487e-31	6.98081e-75	0	0	6.56107e-79	19.9294	6.12135e-18	4.96736e-106	5.27608e-122	1.35159e-76	5.72102e-103	4.01018e-89	1.58542e-91	2.19413e-30	1.04296e-72	1.44867e-70	1.20106e-143	2.79167e-38	9.15163e-82	0	2.80824e-164	1.35544e-70	4.44158e-91	2.03669e-15	5.72717e-86	2.13792e-19	1.79339e-60	3.61531e-91	3.54439e-64
0.417034	3.1675e-31	1.9726e-17	1.21482e-119	2.49453e-95	8.36946e-147	2.36916e-60	2.37346e-73	1.62142e-92	1.07974e-116	8.85147e-76	3.12682e-86	5.91696e-100	2.86862e-101	1.14095e-16	7.60777e-85	1.96268e-76	5.82089e-12	7.18399e-73	2.93113e-81	3.71678e-84	5.0557e-32	7.33494e-76	0	0	6.49947e-80	17.1724	1.98444e-18	3.42236e-107	2.99888e-123	1.38475e-77	4.09622e-104	3.44291e-90	1.31767e-92	5.14733e-31	1.13203e-73	1.62428e-71	5.36107e-145	5.51453e-39	8.70256e-83	0	1.01197e-165	1.19207e-69	3.71373e-92	5.72934e-15	5.13453e-87	6.78252e-19	2.35949e-61	3.01924e-92	4.3911e-65
0.418236	7.28899e-32	5.9069e-17	7.09833e-121	1.97109e-96	3.61201e-148	1.77137e-59	2.55142e-74	1.32984e-93	6.53297e-118	9.17803e-77	2.79309e-87	4.40257e-101	2.09879e-102	3.84376e-17	6.92778e-86	2.01561e-77	2.29278e-12	7.77855e-74	2.8074e-82	3.41728e-85	1.14261e-32	7.59641e-77	0	0	6.34603e-81	14.5844	6.34087e-19	2.32405e-108	1.68007e-124	1.39835e-78	2.89077e-105	2.91346e-91	1.07942e-93	1.19021e-31	1.21107e-74	1.79503e-72	2.35862e-146	1.07368e-39	8.15674e-84	0	3.59439e-167	1.03335e-68	3.06059e-93	1.58857e-14	4.53714e-88	2.12086e-18	3.05971e-62	2.48524e-93	5.362e-66
0.419439	1.65325e-32	1.74342e-16	4.08811e-122	1.53513e-97	1.53646e-149	1.3054e-58	2.70336e-75	1.07505e-94	3.89602e-119	9.38004e-78	2.45916e-88	3.22875e-102	1.51352e-103	1.27634e-17	6.21802e-87	2.04025e-78	8.90139e-13	8.30143e-75	2.65029e-83	3.09682e-86	2.5453e-33	7.75428e-78	0	0	6.10727e-82	12.2086	1.99701e-19	1.55556e-109	9.27723e-126	1.39182e-79	2.01079e-106	2.43003e-92	8.71556e-95	2.71258e-32	1.27703e-75	1.95525e-73	1.02279e-147	2.06045e-40	7.53541e-85	0	1.25835e-168	8.829e-68	2.48611e-94	4.34137e-14	3.95171e-89	6.53661e-18	3.91079e-63	2.01633e-94	6.45358e-67
0.420641	3.69601e-33	5.07184e-16	2.32066e-123	1.17843e-98	6.44194e-151	9.48199e-58	2.82323e-76	8.56594e-96	2.29009e-120	9.44889e-79	2.13408e-89	2.33391e-103	1.07579e-104	4.17729e-18	5.50086e-88	2.03555e-79	3.40623e-13	8.7323e-76	2.46606e-84	2.76613e-87	5.58855e-34	7.80181e-79	0	0	5.79314e-83	10.0732	6.19918e-20	1.02624e-110	5.04928e-127	1.36544e-80	1.3786e-107	1.99773e-93	6.93619e-96	6.09348e-33	1.32726e-76	2.09921e-74	4.37156e-149	3.89735e-41	6.8615e-86	0	4.3421e-170	7.43529e-67	1.99048e-95	1.16942e-13	3.39242e-90	1.98571e-17	4.92685e-64	1.61241e-95	7.65589e-68
0.421844	8.14418e-34	1.45429e-15	1.29843e-124	8.91631e-100	2.66214e-152	6.78854e-57	2.90609e-77	6.72735e-97	1.3268e-121	9.38163e-80	1.82539e-90	1.66286e-104	7.53679e-106	1.34755e-18	4.79657e-89	2.00171e-80	1.28473e-13	9.05368e-77	2.2617e-85	2.43529e-88	1.20943e-34	7.73697e-80	0	0	5.41628e-84	8.19198	1.89674e-20	6.67319e-112	2.7087e-128	1.32032e-81	9.31607e-109	1.61876e-94	5.44086e-97	1.34918e-33	1.35966e-77	2.22141e-75	1.84165e-150	7.26604e-42	6.15817e-87	0	1.47679e-171	6.17171e-66	1.57078e-96	3.1048e-13	2.87048e-91	5.94564e-17	6.1178e-65	1.2709e-96	8.95184e-69
0.423046	1.76882e-34	4.11013e-15	7.16061e-126	6.64946e-101	1.08435e-153	4.79043e-56	2.94845e-78	5.20755e-98	7.57669e-123	9.18114e-81	1.53894e-91	1.16774e-105	5.20436e-107	4.28468e-19	4.12242e-90	1.94018e-81	4.77604e-14	9.25214e-78	2.04451e-86	2.11324e-89	2.57978e-35	7.56253e-81	0	0	4.99125e-85	6.56645	5.72011e-21	4.27699e-113	1.43224e-129	1.25838e-82	6.20509e-110	1.29286e-95	4.20664e-98	2.94437e-34	1.37286e-78	2.31699e-76	7.64712e-152	1.33521e-42	5.4476e-88	0	4.95061e-173	5.04933e-65	1.22178e-97	8.12491e-13	2.39398e-92	1.7547e-16	7.4876e-66	9.87344e-98	1.03169e-69
0.424248	3.78651e-35	1.14494e-14	3.89225e-127	4.88776e-102	4.35337e-155	3.33191e-55	2.94848e-79	3.97324e-99	4.26456e-124	8.85597e-82	1.27882e-92	8.08276e-107	3.54217e-108	1.3428e-19	3.49216e-91	1.85355e-82	1.75004e-14	9.31925e-79	1.82164e-87	1.80746e-90	5.42384e-36	7.28592e-82	0	0	4.53356e-86	5.18793	1.70028e-21	2.70187e-114	7.46429e-131	1.18212e-83	4.07365e-111	1.01774e-96	3.20571e-99	6.33342e-35	1.36629e-79	2.38199e-77	3.12976e-153	2.41835e-43	4.74985e-89	0	1.63576e-174	4.07177e-64	9.36684e-99	2.09568e-12	1.96792e-93	5.10422e-16	9.03256e-67	7.56042e-99	1.17195e-70
0.425451	7.98946e-36	3.14362e-14	2.08532e-128	3.54122e-103	1.72268e-156	2.2842e-54	2.9062e-80	2.98797e-100	2.36587e-125	8.4197e-83	1.04741e-93	5.51434e-108	2.37625e-109	4.14788e-20	2.9158e-92	1.74537e-83	6.32044e-15	9.25211e-80	1.59977e-88	1.52374e-91	1.12396e-36	6.91867e-83	0	0	4.05873e-87	4.03998	4.98148e-22	1.68233e-115	3.83428e-132	1.09455e-84	2.63598e-112	7.89673e-98	2.40787e-100	1.34278e-35	1.34023e-80	2.41367e-78	1.26254e-154	4.31729e-44	4.08203e-90	0	5.32725e-176	3.23634e-63	7.07805e-100	5.32785e-12	1.59447e-94	1.46344e-15	1.07399e-67	5.70617e-100	1.31216e-71
0.426653	1.66156e-36	8.50744e-14	1.1012e-129	2.52882e-104	6.71897e-158	1.54346e-53	2.8234e-81	2.21477e-101	1.29368e-126	7.89002e-84	8.4556e-95	3.70808e-109	1.57122e-110	1.26288e-20	2.39961e-93	1.61991e-84	2.24993e-15	9.0536e-81	1.38476e-89	1.26611e-92	2.29571e-37	6.47563e-84	0	0	3.58147e-88	3.10087	1.43852e-22	1.03247e-116	1.94133e-133	9.98912e-86	1.6812e-113	6.03917e-99	1.78264e-101	2.80603e-36	1.2958e-81	2.41066e-79	5.01994e-156	7.59669e-45	3.45775e-91	0	1.71004e-177	2.53539e-62	5.27176e-101	1.33506e-11	1.27334e-95	4.13565e-15	1.25867e-68	4.24487e-101	1.44806e-72
0.427856	3.40593e-37	2.26928e-13	5.73166e-131	1.77994e-105	2.58299e-159	1.02796e-52	2.70359e-82	1.61809e-102	6.97245e-128	7.28754e-85	6.72813e-96	2.45768e-110	1.02401e-111	3.78981e-21	1.94646e-94	1.48189e-85	7.89425e-16	8.73219e-82	1.18144e-90	1.03694e-93	4.62172e-38	5.97396e-85	0	0	3.11497e-89	2.34591	4.09446e-23	6.24551e-118	9.68808e-135	8.98548e-87	1.05686e-114	4.55227e-100	1.30082e-102	5.77964e-37	1.23486e-82	2.37309e-80	1.96732e-157	1.31752e-45	2.8869e-92	0	5.41041e-179	1.95775e-61	3.87007e-102	3.29738e-11	1.00229e-96	1.15195e-14	1.45392e-69	3.11247e-102	1.5751e-73
0.429058	6.8814e-38	5.96622e-13	2.94047e-132	1.23484e-106	9.78734e-161	6.74809e-52	2.55171e-83	1.1652e-103	3.70394e-129	6.63444e-86	5.27674e-97	1.60554e-111	6.57792e-113	1.12097e-21	1.55623e-95	1.33617e-86	2.73007e-16	8.3013e-83	9.93501e-92	8.37063e-95	9.1709e-39	5.43205e-86	0	0	2.67035e-90	1.74928	1.14868e-23	3.72373e-119	4.76536e-136	7.96667e-88	6.54846e-116	3.38221e-101	9.35598e-104	1.17336e-37	1.1599e-83	2.30258e-81	7.59925e-159	2.25224e-46	2.37569e-93	0	1.68724e-180	1.49002e-60	2.80029e-103	8.02711e-11	7.77619e-98	3.16259e-14	1.65537e-70	2.2494e-103	1.6887e-74
0.430261	1.37037e-38	1.54608e-12	1.48687e-133	8.44383e-108	3.65534e-162	4.36622e-51	2.37379e-84	8.27018e-105	1.93939e-130	5.95319e-87	4.07904e-98	1.03381e-112	4.16482e-114	3.26809e-22	1.22637e-96	1.18749e-87	9.3059e-17	7.77839e-84	8.2347e-93	6.66014e-96	1.79366e-39	4.8684e-87	0	0	2.25633e-91	1.28566	3.17629e-24	2.18831e-120	2.31034e-137	6.96199e-89	3.99927e-117	2.47682e-102	6.63259e-105	2.34791e-38	1.07384e-84	2.20209e-82	2.89327e-160	3.79482e-47	1.92695e-94	0	5.18612e-182	1.11775e-59	1.99713e-104	1.92606e-10	5.94647e-99	8.55804e-14	1.85767e-71	1.60232e-104	1.7845e-75
0.431463	2.68981e-39	3.94898e-12	7.41054e-135	5.691e-109	1.34559e-163	2.78452e-50	2.17657e-85	5.78565e-106	1.00089e-131	5.2652e-88	3.10793e-99	6.56114e-114	2.59911e-115	9.39104e-23	9.52552e-98	1.0402e-88	3.12654e-17	7.18381e-85	6.72741e-94	5.22311e-97	3.45773e-40	4.30061e-88	0	0	1.87914e-92	0.931359	8.65691e-25	1.26754e-121	1.10402e-138	5.99668e-90	2.40737e-118	1.78776e-103	4.63445e-106	4.63076e-39	9.79905e-86	2.07576e-83	1.08574e-161	6.30214e-48	1.54054e-95	0	1.5712e-183	8.26461e-59	1.40389e-105	4.55515e-10	4.48201e-100	2.28258e-13	2.05477e-72	1.125e-105	1.85866e-76
0.432665	5.20386e-40	9.94166e-12	3.6404e-136	3.78058e-110	4.8822e-165	1.75032e-49	1.9671e-86	3.98943e-107	5.09129e-133	4.58989e-89	2.33402e-100	4.10431e-115	1.59873e-116	2.65983e-23	7.29253e-99	8.98106e-90	1.03536e-17	6.53945e-86	5.41714e-95	4.03735e-98	6.56995e-41	3.74451e-89	0	0	1.54254e-93	0.665009	2.32556e-25	7.23661e-123	5.19994e-140	5.09107e-91	1.42833e-119	1.27187e-104	3.19179e-107	9.00214e-40	8.8135e-87	1.9286e-84	4.01594e-163	1.03159e-48	1.21393e-96	0	4.69179e-185	6.02309e-58	9.72704e-107	1.06183e-09	3.32972e-101	6.00067e-13	2.24016e-73	7.78535e-107	1.90812e-77
0.433868	9.92318e-41	2.46691e-11	1.76266e-137	2.47543e-111	1.74599e-166	1.08444e-48	1.75227e-87	2.71138e-108	2.55265e-134	3.94376e-90	1.72767e-101	2.53059e-116	9.6927e-118	7.42534e-24	5.50287e-100	7.6429e-91	3.37938e-18	5.86743e-87	4.29944e-96	3.07599e-99	1.23042e-41	3.21352e-90	0	0	1.24806e-94	0.468015	6.15761e-26	4.0722e-124	2.41402e-141	4.26019e-92	8.3528e-121	8.91868e-106	2.16667e-108	1.72488e-40	7.81328e-88	1.76614e-85	1.46409e-164	1.66436e-49	9.42839e-98	0	1.38092e-186	4.32651e-57	6.64276e-108	2.43967e-09	2.43817e-102	1.55487e-12	2.40722e-74	5.31036e-108	1.93078e-78
0.43507	1.86508e-41	6.03351e-11	8.41219e-139	1.59758e-112	6.15444e-168	6.62238e-48	1.53849e-88	1.81631e-109	1.26147e-135	3.33994e-91	1.26048e-102	1.53788e-117	5.79211e-119	2.04315e-24	4.0928e-101	6.41076e-92	1.08719e-18	5.18891e-88	3.36338e-97	2.3099e-100	2.27126e-42	2.71824e-91	0	0	9.95299e-96	0.324648	1.60701e-26	2.25863e-125	1.1046e-142	3.51374e-93	4.81457e-122	6.16422e-107	1.44967e-109	3.25758e-41	6.82715e-89	1.59416e-86	5.26103e-166	2.64671e-50	7.21775e-99	0	4.00608e-188	3.06321e-56	4.47134e-109	5.52493e-09	1.75971e-103	3.97108e-12	2.54961e-75	3.57019e-109	1.92567e-79
0.436273	3.45513e-42	1.45448e-10	3.95704e-140	1.01624e-113	2.13824e-169	3.98606e-47	1.33141e-89	1.19926e-110	6.14443e-137	2.78798e-92	9.06431e-104	9.21186e-119	3.41153e-120	5.54119e-25	3.00036e-102	5.30008e-93	3.44743e-19	4.52299e-89	2.59335e-98	1.70972e-101	4.13239e-43	2.26629e-92	0	0	7.82337e-97	0.221966	4.13376e-27	1.23476e-126	4.98184e-144	2.85648e-94	2.7353e-123	4.1993e-108	9.56026e-111	6.06388e-42	5.87986e-90	1.41827e-87	1.86335e-167	4.14848e-51	5.44612e-100	0	1.14549e-189	2.13765e-55	2.96653e-110	1.23323e-08	1.25181e-104	9.99645e-12	2.66166e-76	2.36581e-110	1.893e-80
0.437475	6.30888e-43	3.45594e-10	1.83465e-141	6.37163e-115	7.32227e-171	2.3648e-46	1.13566e-90	7.80468e-112	2.94991e-138	2.29383e-93	6.42471e-105	5.43866e-120	1.98054e-121	1.48125e-25	2.16794e-103	4.31893e-94	1.07747e-19	3.88594e-90	1.97091e-99	1.24731e-102	7.41066e-44	1.86236e-93	0	0	6.06115e-98	0.149583	1.04808e-27	6.65333e-128	2.2146e-145	2.28883e-95	1.5317e-124	2.81966e-109	6.21427e-112	1.11257e-42	4.99132e-91	1.24367e-88	6.50486e-169	6.40902e-52	4.05036e-101	0	3.22838e-191	1.47034e-54	1.9399e-111	2.71319e-08	8.77722e-106	2.48029e-11	2.73875e-77	1.54521e-111	1.83417e-81
0.438677	1.13543e-43	8.09367e-10	8.38412e-143	3.93755e-116	2.47147e-172	1.38282e-45	9.54788e-92	5.00632e-113	1.3959e-139	1.86017e-94	4.48842e-106	3.16488e-121	1.13328e-122	3.90278e-26	1.54398e-104	3.46889e-95	3.31924e-20	3.29069e-91	1.47636e-100	8.96909e-104	1.30989e-44	1.50846e-94	0	0	4.62847e-99	0.0993569	2.61917e-28	3.5336e-129	9.70337e-147	1.80767e-96	8.45399e-126	1.86611e-110	3.98136e-113	2.01199e-43	4.17623e-92	1.07492e-89	2.23822e-170	9.75923e-53	2.96908e-102	0	8.96806e-193	9.96827e-54	1.25035e-112	5.88355e-08	6.06592e-107	6.06571e-11	2.77762e-78	9.94762e-113	1.75167e-82
0.43988	2.01415e-44	1.8683e-09	3.77644e-144	2.39841e-117	8.22218e-174	7.97002e-45	7.912e-93	3.16522e-114	6.51065e-141	1.48685e-95	3.09068e-107	1.81528e-122	6.39167e-124	1.01354e-26	1.08382e-105	2.74616e-96	1.00784e-20	2.74663e-92	1.09004e-101	6.35685e-105	2.28208e-45	1.20428e-95	0	0	3.4837e-100	0.0650482	6.4514e-29	1.84977e-130	4.19055e-148	1.40716e-97	4.59909e-127	1.21731e-111	2.51417e-114	3.58629e-44	3.4441e-93	9.15724e-91	7.59083e-172	1.46474e-53	2.14521e-103	0	2.45547e-194	6.66106e-53	7.94339e-114	1.25753e-07	4.13198e-108	1.46211e-10	2.77661e-79	6.31205e-114	1.64886e-83
0.441082	3.52163e-45	4.25077e-09	1.6766e-145	1.43993e-118	2.69612e-175	4.52766e-44	6.46229e-94	1.97246e-115	2.99305e-142	1.17139e-96	2.09766e-108	1.02625e-123	3.55313e-125	2.59436e-27	7.49886e-107	2.14281e-97	3.01624e-21	2.25961e-93	7.93251e-103	4.44075e-106	3.91877e-46	9.47628e-97	0	0	2.58443e-101	0.0419753	1.56626e-29	9.54417e-132	1.78377e-149	1.07967e-98	2.46605e-128	7.82677e-113	1.56487e-115	6.30065e-45	2.79954e-94	7.6891e-92	2.53745e-173	2.16684e-54	1.52771e-104	0	6.62659e-196	4.3872e-52	4.97394e-115	2.64924e-07	2.77421e-109	3.47378e-10	2.73576e-80	3.94769e-115	1.52981e-84
0.442285	6.06899e-46	9.53257e-09	7.33662e-147	8.52078e-120	8.7139e-177	2.53518e-43	5.20245e-95	1.21154e-116	1.3562e-143	9.09612e-98	1.40326e-109	5.71849e-125	1.94684e-126	6.54544e-28	5.11392e-108	1.64801e-98	8.89734e-22	1.83226e-94	5.68985e-104	3.05768e-107	6.63268e-47	7.34973e-98	0	0	1.88978e-102	0.0266976	3.74798e-30	4.85378e-133	7.48393e-151	8.16501e-100	1.30333e-129	4.96006e-114	9.60025e-117	1.09106e-45	2.24295e-95	6.36367e-93	8.36037e-175	3.15947e-55	1.07234e-105	0	1.76265e-197	2.84809e-51	3.06984e-116	5.50101e-07	1.83588e-110	8.13474e-10	2.65682e-81	2.43353e-116	1.39898e-85
0.443487	1.03088e-46	2.10705e-08	3.16435e-148	4.9698e-121	2.77592e-178	1.39915e-42	4.1281e-96	7.33473e-118	6.057e-145	6.96198e-99	9.25257e-111	3.14073e-126	1.0514e-127	1.62768e-28	3.43742e-109	1.24928e-99	2.58688e-22	1.46441e-95	4.02265e-105	2.07515e-108	1.1065e-47	5.61857e-99	0	0	1.362e-103	0.0167368	8.83998e-31	2.43301e-134	3.09486e-152	6.08618e-101	6.78935e-131	3.09822e-115	5.80508e-118	1.86221e-46	1.77122e-96	5.19111e-94	2.71503e-176	4.54069e-56	7.41896e-107	0	4.62132e-199	1.82238e-50	1.86747e-117	1.12586e-06	1.19748e-111	1.87762e-09	2.54313e-82	1.4786e-117	1.26098e-86
0.444689	1.72594e-47	4.59049e-08	1.34522e-149	2.85706e-122	8.7161e-180	7.61101e-42	3.22863e-97	4.37677e-119	2.66631e-146	5.25207e-100	6.01323e-112	1.70021e-127	5.59666e-129	3.98952e-29	2.27737e-110	9.33427e-101	7.41333e-23	1.15361e-96	2.80315e-106	1.38812e-109	1.81941e-48	4.23351e-100	0	0	9.67532e-105	0.0103418	2.05507e-31	1.20206e-135	1.26146e-153	4.47151e-102	3.48596e-132	1.90747e-116	3.45983e-119	3.1328e-47	1.37863e-97	4.17383e-95	8.69051e-178	6.43208e-57	5.05913e-108	0	1.19422e-200	1.14934e-49	1.11972e-118	2.27117e-06	7.69862e-113	4.2716e-09	2.39935e-83	8.85496e-119	1.12027e-87
0.445892	2.84814e-48	9.85745e-08	5.63669e-151	1.61891e-123	2.69748e-181	4.08076e-41	2.49262e-98	2.57421e-120	1.15687e-147	3.90525e-101	3.85189e-113	9.07182e-129	2.93637e-130	9.63814e-30	1.48715e-111	6.87419e-102	2.09398e-23	8.95732e-98	1.92704e-107	9.15221e-111	2.94873e-49	3.14411e-101	0	0	6.77445e-106	0.00629851	4.70893e-32	5.85372e-137	5.06789e-155	3.23806e-103	1.76416e-133	1.15751e-117	2.03247e-120	5.19466e-48	1.05765e-98	3.30773e-96	2.74181e-179	8.98052e-58	3.4004e-109	0	3.04176e-202	7.14457e-49	6.61744e-120	4.5158e-06	4.87842e-114	9.57846e-09	2.23122e-84	5.22689e-120	9.80982e-89
0.447094	4.63252e-49	2.08637e-07	2.32796e-152	9.04159e-125	8.22842e-183	2.15655e-40	2.39799e-99	1.49229e-121	4.94743e-149	2.86213e-102	2.43199e-114	4.77098e-130	1.51849e-131	2.29502e-30	9.57187e-113	4.9898e-103	5.82977e-24	6.85515e-99	1.56642e-108	5.94765e-112	4.71041e-50	2.30152e-102	0	0	4.67524e-107	0.00378095	1.0635e-32	2.80969e-138	2.00679e-156	2.31119e-104	8.79983e-135	6.92331e-119	1.17683e-121	8.48991e-49	7.99762e-100	2.58372e-97	8.52609e-181	1.23587e-58	2.25271e-110	0	7.63637e-204	4.3775e-48	3.85469e-121	8.84996e-06	3.04696e-115	2.117e-08	2.04508e-85	3.04103e-121	8.46681e-90
0.448297	7.4267e-50	4.35251e-07	9.47649e-154	4.97725e-126	2.47397e-184	1.12331e-39	6.86266e-99	8.52681e-123	2.08543e-150	2.06752e-103	1.51345e-115	2.4731e-131	7.73991e-133	5.38644e-31	6.0724e-114	3.56999e-104	1.59975e-24	5.17103e-100	4.00573e-108	3.80967e-113	7.41657e-51	1.66056e-103	0	0	3.1802e-108	0.0022371	2.36743e-33	1.32925e-139	7.83244e-158	1.62595e-105	4.32645e-136	4.08153e-120	6.71618e-123	1.36763e-49	5.96072e-101	1.98922e-98	2.61327e-182	1.67635e-59	1.47096e-111	0	1.8896e-205	2.64361e-47	2.21315e-122	1.7095e-05	1.87575e-116	4.61178e-08	1.84757e-86	1.74389e-122	7.20277e-91
0.449499	1.17353e-50	8.9497e-07	3.80226e-155	2.70056e-127	7.33153e-186	5.76716e-39	8.7841e-98	4.8022e-124	8.66429e-152	1.47208e-104	9.28322e-117	1.26356e-132	3.88849e-134	1.24606e-31	3.79704e-115	2.51751e-105	4.32686e-25	3.84466e-101	5.75512e-107	2.40519e-114	1.15098e-51	1.1809e-104	0	0	2.1322e-109	0.00130464	5.19441e-34	6.19832e-141	3.0131e-159	1.12746e-106	2.09658e-137	2.37167e-121	3.77793e-124	2.17149e-50	4.37883e-102	1.50953e-99	7.89475e-184	2.24119e-60	9.46714e-113	0	4.60865e-207	1.57358e-46	1.25243e-123	3.25475e-05	1.13816e-117	9.90232e-08	1.64517e-87	9.85689e-124	6.03949e-92
0.450701	1.82774e-51	1.81384e-06	1.50368e-156	1.44424e-128	2.14149e-187	2.9184e-38	1.1313e-96	2.66572e-125	3.54806e-153	1.03308e-105	5.61241e-118	6.36317e-134	1.92551e-135	2.84115e-32	2.34019e-116	1.74983e-106	1.15349e-25	2.81748e-102	8.32904e-106	1.49669e-115	1.76058e-52	8.27741e-106	0	0	1.40903e-110	0.000749927	1.12335e-34	2.84881e-142	1.14249e-160	7.70578e-108	1.00141e-138	1.35833e-122	2.09462e-125	3.39834e-51	3.17057e-103	1.12907e-100	2.35079e-185	2.95334e-61	6.00561e-114	0	1.10789e-208	9.23212e-46	6.9858e-125	6.10782e-05	6.80699e-119	2.09569e-07	1.44392e-88	5.49137e-125	4.9914e-93
0.451904	2.80579e-52	3.62335e-06	5.86127e-158	7.61286e-130	6.16535e-189	1.45562e-37	1.43624e-95	1.45851e-126	1.43209e-154	7.14593e-107	3.34442e-119	3.15843e-135	9.39795e-137	6.38516e-33	1.4216e-117	1.19879e-107	3.03095e-26	2.03509e-103	1.18823e-104	9.17987e-117	2.65439e-53	5.71868e-107	0	0	9.17771e-112	0.00042488	2.39451e-35	1.29055e-143	4.26983e-162	5.19101e-109	4.71445e-140	7.66792e-124	1.14467e-126	5.24199e-52	2.26276e-104	8.3238e-102	6.89941e-187	3.83592e-62	3.75506e-115	0	2.62509e-210	5.3387e-45	3.84061e-126	0.000112974	4.01261e-120	4.37156e-07	1.24909e-89	3.01539e-126	4.06598e-94
0.453106	4.2454e-53	7.13415e-06	2.2519e-159	3.95527e-131	1.74953e-190	7.15605e-37	1.79721e-94	7.8655e-128	5.69733e-156	4.87196e-108	1.96432e-120	1.54522e-136	4.52106e-138	1.4144e-33	8.51187e-119	8.09488e-109	7.84989e-27	1.44886e-104	1.6708e-103	5.5496e-118	3.94452e-54	3.89421e-108	0	0	5.89209e-113	0.000237266	5.03083e-36	5.76242e-145	1.57286e-163	3.44674e-110	2.18762e-141	4.2665e-125	6.16557e-128	7.9698e-53	1.5917e-105	6.04844e-103	1.99586e-188	4.91073e-63	2.31418e-116	0	6.13071e-212	3.04292e-44	2.08116e-127	0.000205963	2.33142e-121	8.9881e-07	1.06505e-90	1.63202e-127	3.26459e-95
0.454309	6.33142e-54	1.38451e-05	8.52759e-161	2.02547e-132	4.89333e-192	3.46752e-36	2.21663e-93	4.18085e-129	2.23405e-157	3.27393e-109	1.13717e-121	7.45125e-138	2.14373e-139	3.0881e-34	5.02335e-120	5.38765e-110	2.00387e-27	1.0167e-105	2.31564e-102	3.3068e-119	5.77756e-55	2.61374e-109	0	0	3.72843e-114	0.000130595	1.0418e-36	2.53605e-146	5.71072e-165	2.25573e-111	1.00054e-142	2.33984e-126	3.27332e-129	1.19432e-53	1.10365e-106	4.33197e-104	5.69074e-190	6.19646e-64	1.40572e-117	0	1.41123e-213	1.70949e-43	1.11156e-128	0.000370102	1.33516e-122	1.82146e-06	8.95085e-92	8.70624e-129	2.58353e-96
0.455511	9.30692e-55	2.64832e-05	3.18292e-162	1.02234e-133	1.34899e-193	1.6561e-35	2.69469e-92	2.1904e-130	8.63447e-159	2.16849e-110	6.48875e-123	3.54152e-139	1.00189e-140	6.64557e-35	2.92202e-121	3.53434e-111	5.04192e-28	7.03201e-107	3.1633e-101	1.94212e-120	8.34095e-56	1.72913e-110	0	0	2.32543e-115	7.08495e-05	2.12641e-37	1.1001e-147	2.04418e-166	1.45508e-112	4.51045e-144	1.2648e-127	1.71287e-130	1.76406e-54	7.65257e-108	3.05809e-105	1.5993e-191	7.7066e-65	8.4163e-119	0	3.2019e-215	9.46595e-43	5.85167e-130	0.000655504	7.53648e-124	3.63826e-06	7.41447e-93	4.57779e-130	2.01521e-97
0.456713	1.34844e-55	4.99304e-05	1.17097e-163	5.08614e-135	3.66552e-195	7.79604e-35	3.22882e-91	1.1311e-131	3.28927e-160	1.41568e-111	3.64936e-124	1.6591e-140	4.6152e-142	1.40959e-35	1.67531e-122	2.28528e-112	1.25039e-28	4.79387e-108	4.25921e-100	1.12425e-121	1.18688e-56	1.12749e-111	0	0	1.42956e-116	3.78852e-05	4.27792e-38	4.70355e-149	8.66502e-168	9.25136e-114	2.00412e-145	6.73874e-129	8.83451e-132	2.56819e-55	2.16754e-108	2.12782e-106	4.43007e-193	9.44719e-66	4.96667e-120	0	7.16041e-217	5.16634e-42	3.03633e-131	0.00114433	4.193e-125	7.1629e-06	6.05365e-94	2.37248e-131	1.54934e-98
0.457916	1.92565e-56	9.27859e-05	4.24606e-165	2.49402e-136	9.81709e-197	3.61729e-34	3.8133e-90	5.7571e-133	1.23505e-161	9.10951e-113	2.02299e-125	7.6608e-142	2.09547e-143	2.94698e-36	9.46731e-124	1.45644e-113	3.05642e-29	3.22118e-109	5.65247e-99	6.41466e-123	1.66465e-57	7.24638e-113	0	0	8.66206e-118	1.99674e-05	8.4828e-39	1.98217e-150	4.18236e-167	5.79758e-115	8.7771e-147	3.53881e-130	4.49119e-133	3.68521e-56	2.45161e-107	1.45929e-107	1.20952e-194	1.14147e-66	2.88888e-121	0	1.5783e-218	2.77921e-41	1.55288e-132	0.001969	2.29933e-126	1.38997e-05	4.87164e-95	1.21191e-132	1.17407e-99
0.459118	2.71047e-57	0.000169949	1.51757e-166	1.20541e-137	2.5915e-198	1.6543e-33	4.43893e-89	2.88819e-134	4.57078e-163	5.77757e-114	1.10533e-126	3.48657e-143	9.37768e-145	6.0727e-37	5.27327e-125	9.1488e-115	7.36381e-30	2.13336e-110	7.39383e-98	3.60748e-124	2.30121e-58	4.59039e-114	0	0	5.17323e-119	1.03728e-05	1.65793e-39	8.23339e-152	1.16973e-165	3.58104e-116	3.78877e-148	1.83171e-131	2.25041e-134	5.21217e-57	3.55992e-106	9.86432e-109	3.25489e-196	1.3594e-67	1.65621e-122	0	3.42895e-220	1.47361e-40	7.82796e-134	0.00333936	1.2428e-127	2.65853e-05	3.86416e-96	6.1018e-134	8.7693e-101
0.460321	3.7604e-58	0.000306816	5.34603e-168	5.74235e-139	6.7428e-200	7.45701e-33	5.09305e-88	1.42813e-135	1.66731e-164	3.61174e-115	5.95266e-128	1.56402e-144	4.13647e-146	1.23341e-37	2.89503e-126	5.66445e-116	1.74869e-30	1.39263e-111	9.53282e-97	1.99966e-125	3.13554e-59	2.86615e-115	0	0	3.04525e-120	5.3112e-06	3.19386e-40	3.37083e-153	3.24395e-164	2.18018e-117	1.612e-149	9.34493e-133	1.11143e-135	7.26601e-58	5.10203e-105	6.57227e-110	8.63338e-198	1.59569e-68	9.35885e-124	0	7.34268e-222	7.7013e-40	3.88938e-135	0.00558214	6.62093e-129	5.01186e-05	3.02103e-97	3.02808e-135	6.45588e-102
0.461523	5.14214e-59	0.000545957	1.85625e-169	2.69628e-140	1.72922e-201	3.31312e-32	5.75967e-87	6.96037e-137	5.99466e-166	2.22541e-116	3.15974e-129	6.91527e-146	1.79839e-147	2.46918e-38	1.56657e-127	3.45679e-117	4.09304e-31	8.96039e-113	1.21142e-95	1.09252e-126	4.21103e-60	1.76388e-116	0	0	1.76688e-121	2.68046e-06	6.06436e-41	1.36024e-154	8.86721e-163	1.30827e-118	6.76014e-151	4.69913e-134	5.41033e-137	9.98377e-59	7.20725e-104	4.31603e-111	2.25708e-199	1.84618e-69	5.21255e-125	0	1.54978e-223	3.96704e-39	1.90473e-136	0.00919729	3.47664e-130	9.31275e-05	2.32797e-98	1.48115e-136	4.68454e-103
0.462725	6.93066e-60	0.000957544	6.35274e-171	1.24785e-141	4.37102e-203	1.45088e-31	6.42006e-86	3.34362e-138	2.12439e-167	1.35152e-117	1.65315e-130	3.01367e-147	7.70657e-149	4.87215e-39	8.35536e-129	2.07926e-118	9.44276e-32	5.68251e-114	1.51736e-94	5.88333e-128	5.57425e-61	1.06994e-117	0	0	1.01044e-122	1.33336e-06	1.13495e-41	5.41023e-156	2.38903e-161	7.73787e-120	2.79425e-152	2.32905e-135	2.59589e-138	1.35212e-59	1.0035e-102	2.79367e-112	5.81612e-201	2.10532e-70	2.86154e-126	0	3.22407e-225	2.01414e-38	9.19405e-138	0.0149362	1.79937e-131	0.00017056	1.76815e-99	7.14085e-138	3.35042e-104
0.463928	9.20717e-61	0.00165532	2.14293e-172	5.6922e-143	1.08902e-204	6.26246e-31	7.05344e-85	1.58316e-139	7.42034e-169	8.09017e-119	8.525e-132	1.29451e-148	3.25506e-150	9.47566e-40	4.39241e-130	1.23273e-119	2.1472e-32	3.55201e-115	1.87329e-93	3.12275e-129	7.27286e-62	6.39696e-119	0	0	5.69554e-124	6.5374e-07	2.09357e-42	2.12098e-157	6.34419e-160	4.51095e-121	1.13841e-153	1.13779e-136	1.22764e-139	1.80491e-60	1.37716e-101	1.78232e-113	1.4772e-202	2.36638e-71	1.54835e-127	0	6.61091e-227	1.00794e-37	4.37423e-139	0.0239079	9.17917e-133	0.000307892	1.32368e-100	3.3933e-139	2.36185e-105
0.46513	1.20559e-61	0.00282048	7.12484e-174	2.55929e-144	2.67429e-206	2.66428e-30	7.63808e-84	7.38841e-141	2.55467e-170	4.77324e-120	4.33309e-133	5.48067e-150	1.35512e-151	1.81643e-40	2.27594e-131	7.20351e-121	4.81248e-33	2.18841e-116	2.2795e-92	1.63371e-130	9.35288e-63	3.7697e-120	0	0	3.16432e-125	3.15925e-07	3.80645e-43	8.19556e-159	1.66055e-158	2.592e-122	4.57141e-155	5.47857e-138	5.72236e-141	2.37474e-61	1.86284e-100	1.12077e-114	3.69802e-204	2.62163e-72	8.25773e-129	0	1.3361e-228	4.97165e-37	2.05125e-140	0.0377193	4.61537e-134	0.000547824	9.76713e-102	1.58934e-140	1.64107e-106
0.466333	1.55594e-62	0.00473683	2.33487e-175	1.13417e-145	6.47297e-208	1.11721e-29	8.15246e-83	3.39859e-142	8.66897e-172	2.77581e-121	2.17081e-134	2.28709e-151	5.56053e-153	3.43202e-41	1.16236e-132	4.149e-122	1.06313e-33	1.32894e-117	2.734e-91	8.42424e-132	1.18551e-63	2.18958e-121	0	0	1.7328e-126	1.50482e-07	6.82141e-44	3.12135e-160	4.284e-157	1.46799e-123	1.80935e-156	2.60011e-139	2.62907e-142	3.07964e-62	2.48363e-99	6.94658e-116	9.12472e-206	2.86273e-73	4.34083e-130	0	2.66157e-230	2.41706e-36	9.48102e-142	0.0586553	2.28734e-135	0.000960736	7.1035e-103	7.33722e-142	1.12389e-107
0.467535	1.97929e-63	0.00784103	7.54177e-177	4.95405e-147	1.54426e-209	4.61758e-29	8.57658e-82	1.54088e-143	2.89948e-173	1.59107e-122	1.07193e-135	9.40709e-153	2.24894e-154	6.39148e-42	5.85115e-134	2.3554e-123	2.31485e-34	7.95429e-119	3.23204e-90	4.28163e-133	1.48111e-64	1.25354e-122	0	0	9.35267e-128	7.06492e-08	1.2049e-44	1.17173e-161	1.08935e-155	8.19471e-125	7.05859e-158	1.2163e-140	1.19055e-143	3.93644e-63	3.26376e-98	4.24371e-117	2.21917e-207	3.08113e-74	2.24909e-131	0	5.22585e-232	1.15823e-35	4.3193e-143	0.0899025	1.11732e-136	0.00166069	5.09213e-104	3.33862e-143	7.58648e-109
0.468737	2.48167e-64	0.0127932	2.40106e-178	2.13286e-148	3.63125e-211	1.8811e-28	8.89326e-81	6.88587e-145	9.55862e-175	8.98892e-124	5.21715e-137	3.81371e-154	8.96518e-156	1.17321e-42	2.90311e-135	1.31797e-124	4.96799e-35	4.69267e-120	3.76596e-89	2.14491e-134	1.82386e-65	7.0735e-124	0	0	4.97559e-129	3.26927e-08	2.09771e-45	4.33543e-163	2.73028e-154	4.50883e-126	2.71415e-159	5.60798e-142	5.31394e-145	4.95939e-64	4.22738e-97	2.5553e-118	5.31964e-209	3.26859e-75	1.14858e-132	0	1.01134e-233	5.47047e-35	1.93951e-144	0.135818	5.37952e-138	0.00282939	3.59788e-105	1.49735e-144	5.04752e-110
0.46994	3.06691e-65	0.0205734	7.53452e-180	9.05079e-150	8.41616e-213	7.55323e-28	9.08926e-80	3.03299e-146	3.10592e-176	5.0055e-125	2.50277e-138	1.52392e-155	3.52259e-157	2.1226e-43	1.41973e-136	7.26889e-126	1.0509e-35	2.72872e-121	4.3251e-88	1.05908e-135	2.21369e-66	3.93416e-125	0	0	2.609e-130	1.49113e-08	3.59967e-46	1.5811e-164	6.74479e-153	2.44521e-127	1.02866e-160	2.54856e-143	2.33779e-146	6.15849e-65	5.39691e-96	1.51655e-119	1.25688e-210	3.41769e-76	5.78144e-134	0	1.92912e-235	2.54668e-34	8.58406e-146	0.202238	2.55289e-139	0.00475138	2.50562e-106	6.61915e-146	3.31007e-111
0.471142	3.73577e-66	0.0326103	2.33039e-181	3.78557e-151	1.92262e-214	2.98933e-27	9.15624e-79	1.31675e-147	9.94735e-178	2.74732e-126	1.1834e-139	6.00199e-157	1.36422e-158	3.78515e-44	6.84336e-138	3.95141e-127	2.1911e-36	1.56394e-122	4.89596e-87	5.1543e-137	2.64826e-67	2.15671e-126	0	0	1.34842e-131	6.70346e-09	6.08837e-47	5.68337e-166	1.64229e-151	1.30704e-128	3.84263e-162	1.14158e-144	1.01372e-147	7.53774e-66	6.7911e-95	8.87147e-121	2.92705e-212	3.52229e-77	2.86835e-135	0	3.62696e-237	1.16855e-33	3.74468e-147	0.296819	1.1941e-140	0.00786443	1.71991e-107	2.88404e-147	2.13952e-112
0.472345	4.48517e-67	0.0509476	7.10431e-183	1.56062e-152	4.32905e-216	1.1661e-26	9.09132e-78	5.63452e-149	3.14011e-179	1.48625e-127	5.51518e-141	2.32997e-158	5.20751e-160	6.65303e-45	3.25128e-139	2.11717e-128	4.50281e-37	8.83488e-124	5.46262e-86	2.47248e-138	3.12268e-68	1.16534e-127	0	0	6.86908e-133	2.97033e-09	1.01499e-47	2.01361e-167	3.94142e-150	6.88624e-130	1.41484e-163	5.04006e-146	4.3326e-149	9.09346e-67	8.42279e-94	5.1151e-122	6.71869e-214	3.57799e-78	1.40265e-136	0	6.72119e-239	5.28492e-33	1.61011e-148	0.429378	5.50516e-142	0.0128303	1.16364e-108	1.23857e-148	1.36307e-113
0.473547	5.30762e-68	0.0784539	2.1347e-184	6.34137e-154	9.60758e-218	4.48351e-26	8.89729e-77	2.37646e-150	9.7702e-181	7.92491e-129	2.53344e-142	8.91513e-160	1.95928e-161	1.15259e-45	1.52251e-140	1.1181e-129	9.12065e-38	4.9193e-125	6.00737e-85	1.169e-139	3.62923e-69	6.20629e-129	0	0	3.44899e-134	1.29728e-09	1.66779e-48	7.03176e-169	9.32345e-149	3.576e-131	5.13461e-165	2.19325e-147	1.82516e-150	1.08128e-67	1.02966e-92	2.90693e-123	1.52006e-215	3.5824e-79	6.76066e-138	0	1.22764e-240	2.35587e-32	6.8237e-150	0.612223	2.50162e-143	0.0206312	7.75977e-110	5.2428e-150	8.55935e-115
0.474749	6.19072e-69	0.119076	6.32227e-186	2.53975e-155	2.10163e-219	1.69911e-25	8.58242e-76	9.87932e-152	2.99629e-182	4.16503e-130	1.14705e-143	3.36222e-161	7.26579e-163	1.96813e-46	7.02728e-142	5.82008e-131	1.82092e-38	2.69977e-126	6.51163e-84	5.44779e-141	4.15742e-70	3.25787e-130	0	0	1.70689e-135	5.58445e-10	2.70111e-49	2.42033e-170	2.17381e-147	1.83035e-132	1.83666e-166	9.42005e-149	7.57834e-152	1.26727e-68	1.24066e-91	1.6283e-124	3.38968e-217	3.53533e-80	3.2118e-139	0	2.21013e-242	1.03511e-31	2.85039e-151	0.860401	1.12045e-144	0.0326991	5.10038e-111	2.18739e-151	5.29766e-116
0.475952	7.11711e-70	0.178139	1.84557e-187	1.00258e-156	4.53126e-221	6.34669e-25	8.15986e-75	4.04803e-153	9.05699e-184	2.15756e-131	5.11888e-145	1.24981e-162	2.65577e-164	3.31248e-47	3.19695e-143	2.98605e-132	3.58323e-39	1.4604e-127	6.9569e-83	2.50234e-142	4.69411e-71	1.68561e-131	0	0	8.3261e-137	2.36946e-10	4.31186e-50	8.2112e-172	4.9956e-146	9.23401e-134	6.47546e-168	7.06281e-150	3.10148e-153	1.46393e-69	1.47344e-90	8.98994e-126	7.45035e-219	3.4388e-81	1.50394e-140	0	3.92179e-244	4.48271e-31	1.17357e-152	1.19183	4.94637e-146	0.051082	3.30428e-112	8.99516e-153	3.23183e-117
0.477154	8.06468e-71	0.262671	5.31017e-189	3.90094e-158	9.6295e-223	2.33665e-24	7.64675e-74	1.63487e-154	2.6984e-185	1.10162e-132	2.25159e-146	4.57914e-164	9.56798e-166	5.49508e-48	1.43352e-144	1.51003e-133	6.94994e-40	7.7864e-129	7.32593e-82	1.1329e-143	5.22401e-72	8.59611e-133	0	0	4.00312e-138	9.90924e-11	6.78435e-51	2.74574e-173	1.13155e-144	4.59165e-135	2.25027e-169	7.32424e-149	1.25108e-154	1.66683e-70	1.72477e-89	4.89215e-127	1.61405e-220	3.2969e-82	6.94115e-142	0	6.85919e-246	1.91345e-30	4.76252e-154	1.62722	2.15229e-147	0.0786539	2.10995e-113	3.64597e-154	1.94327e-118
0.478357	9.00725e-72	0.381757	1.50594e-190	1.49603e-159	2.01701e-224	8.47932e-24	7.06305e-73	6.5079e-156	7.92408e-187	5.54393e-134	9.76167e-148	1.65366e-165	3.39759e-167	8.98494e-49	6.3357e-146	7.52654e-135	1.32864e-40	4.09188e-130	7.6038e-81	5.05546e-145	5.73028e-73	4.32083e-134	0	0	1.89704e-139	4.08462e-11	1.05214e-51	9.04968e-175	2.52629e-143	2.25044e-136	7.70758e-171	1.70573e-147	4.97418e-156	1.87062e-71	1.99e-88	2.624e-128	3.44649e-222	3.11548e-83	3.15758e-143	0	1.18245e-247	8.05036e-30	1.90496e-155	2.18978	9.23072e-149	0.11937	1.32797e-114	1.4566e-155	1.1517e-119
0.479559	9.91557e-73	0.546868	4.20947e-192	5.65499e-161	4.16424e-226	3.03284e-23	6.43026e-72	2.55341e-157	2.29357e-188	2.74996e-135	4.17138e-149	5.8861e-167	1.18916e-168	1.44803e-49	2.75998e-147	3.69766e-136	2.50355e-41	2.11949e-131	7.77893e-80	2.22356e-146	6.19539e-74	2.14069e-135	0	0	8.86115e-141	1.65953e-11	1.60827e-52	2.93987e-176	5.55919e-142	1.08715e-137	2.6021e-172	3.92427e-146	1.9493e-157	2.06919e-72	2.26306e-87	1.38723e-129	7.25368e-224	2.90178e-84	1.41579e-144	0	2.00915e-249	3.33836e-29	7.51024e-157	2.90452	3.90204e-150	0.178562	8.23807e-116	5.73569e-157	6.72771e-121
0.480762	1.07588e-73	0.772146	1.15976e-193	2.1069e-162	8.47389e-228	1.0692e-22	5.77014e-71	9.87466e-159	6.54332e-190	1.34449e-136	1.75694e-150	2.06505e-168	4.10236e-170	2.30018e-50	1.18505e-148	1.79052e-137	4.6497e-42	1.08208e-132	7.84386e-79	9.63961e-148	6.6021e-75	1.04535e-136	0	0	4.14981e-142	6.64566e-12	2.42307e-53	9.41336e-178	1.20576e-140	5.17642e-139	8.65864e-174	8.89878e-145	7.52936e-159	2.25598e-73	2.53664e-86	7.22861e-131	1.50474e-225	2.66395e-85	6.25696e-146	0	3.36484e-251	1.3645e-28	2.91839e-158	3.79727	1.6259e-151	0.263272	5.03714e-117	2.22614e-158	3.87361e-122
0.481964	1.15062e-74	1.07458	3.14943e-195	7.73711e-164	1.69962e-229	3.71526e-22	5.10346e-70	3.76395e-160	1.83994e-191	6.47899e-138	7.29383e-152	7.14093e-170	1.39491e-171	3.60135e-51	5.01524e-150	8.54578e-139	8.51169e-43	5.44515e-134	7.79581e-78	4.11899e-149	6.93453e-76	5.03141e-138	0	0	1.74421e-142	2.62309e-12	3.59827e-54	2.97086e-179	2.5777e-139	2.42936e-140	2.83986e-175	1.98895e-143	2.86654e-160	2.42434e-74	2.80249e-85	3.71263e-132	3.0767e-227	2.41051e-86	2.72552e-147	0	5.5544e-253	5.49711e-28	1.11778e-159	4.89315	6.90109e-153	0.382598	3.03573e-118	8.51613e-160	2.19829e-123
0.483166	1.21289e-75	1.474	8.42976e-197	2.80049e-165	3.36001e-231	1.27245e-21	4.44902e-69	1.41412e-161	5.09954e-193	3.07736e-139	2.98452e-153	2.43388e-171	4.675e-173	5.55765e-52	2.09202e-151	4.02018e-140	1.53577e-43	2.70073e-135	7.63684e-77	1.73477e-150	7.17915e-77	2.38693e-139	0	0	3.40264e-141	1.02049e-12	5.26675e-55	9.24144e-181	5.43157e-138	1.12376e-141	9.18049e-177	4.38164e-142	1.07567e-161	2.56786e-75	3.05175e-84	1.87945e-133	6.20054e-229	2.14987e-87	1.17019e-148	0	9.03713e-255	2.18281e-27	4.21975e-161	6.21479	5.81599e-153	0.548025	1.80328e-119	3.21109e-161	1.22964e-124
0.484369	1.26018e-76	1.99286	2.22392e-198	9.99103e-167	6.54714e-233	4.29549e-21	3.82283e-68	5.23663e-163	1.39309e-194	1.44069e-140	1.20369e-154	8.17648e-173	1.54432e-174	8.45353e-53	8.60125e-153	1.86407e-141	2.73124e-44	1.3203e-136	7.37373e-76	7.20138e-152	7.32572e-78	1.11612e-140	0	0	7.31589e-140	3.91314e-13	7.59823e-56	2.83347e-182	1.12808e-136	5.12365e-143	2.9252e-178	9.51418e-141	3.97852e-163	2.68083e-76	3.27549e-83	9.37777e-135	1.23167e-230	1.88989e-88	4.95205e-150	0	1.44926e-256	8.54317e-27	1.57015e-162	7.78012	1.35163e-151	0.773713	1.05581e-120	1.19339e-162	6.77935e-126
0.485571	1.29051e-77	2.65569	5.78289e-200	3.51324e-168	1.25743e-234	1.42925e-20	3.23763e-67	1.91134e-164	3.75102e-196	6.64792e-142	4.78494e-156	2.70741e-174	5.02822e-176	1.26738e-53	3.4856e-154	8.51918e-143	4.78754e-45	6.36188e-138	7.01749e-75	2.94652e-153	7.36798e-79	5.14401e-142	0	0	1.55076e-138	1.47898e-13	1.08045e-56	8.56287e-184	2.30926e-135	2.30253e-144	9.18684e-180	2.03623e-139	1.45039e-164	2.7586e-77	3.46517e-82	4.61201e-136	2.41147e-232	1.6375e-89	2.06554e-151	0	2.29077e-258	3.29566e-26	5.75856e-164	9.5999	3.24647e-150	1.07666	6.09296e-122	4.37155e-164	3.68401e-127
0.486774	1.30261e-78	3.48819	1.48215e-201	1.21766e-169	2.38033e-236	4.68729e-20	2.70265e-66	6.87613e-166	9.95496e-198	3.02357e-143	1.87482e-157	8.83613e-176	1.61366e-177	1.87282e-54	1.39225e-155	3.83756e-144	8.27156e-46	3.02148e-139	6.5826e-74	1.1883e-154	7.30411e-80	2.33676e-143	0	0	3.24e-137	5.50963e-14	1.51431e-57	2.55059e-185	4.65939e-134	1.01989e-145	2.84379e-181	4.29541e-138	5.21157e-166	2.79789e-78	3.61321e-81	2.23564e-137	4.65361e-234	1.39846e-90	8.4919e-153	0	3.56893e-260	1.25311e-25	2.08166e-165	11.6753	7.68632e-149	1.47673	3.46571e-123	1.57837e-165	1.97322e-128
0.487976	1.29595e-79	4.51589	3.74421e-203	4.15973e-171	4.4413e-238	1.51516e-19	2.22369e-65	2.43821e-167	2.60406e-199	1.35543e-144	7.2404e-159	2.84244e-177	5.10423e-179	2.72775e-55	5.48119e-157	1.70386e-145	1.40858e-46	1.41441e-140	6.08603e-73	4.72347e-156	7.13687e-81	1.04628e-144	0	0	6.67214e-136	2.02303e-14	2.09194e-58	7.4883e-187	9.26628e-133	4.45266e-147	8.67662e-183	8.93104e-137	1.84576e-167	2.797e-79	3.7135e-80	1.06816e-138	8.85155e-236	1.17716e-91	3.44109e-154	0	5.48044e-262	4.69628e-25	7.41695e-167	13.9956	1.79369e-147	1.99638	1.94302e-124	5.61697e-167	1.04172e-129
0.489178	1.27081e-80	5.76246	9.32285e-205	1.40064e-172	8.16781e-240	4.82741e-19	1.80335e-64	8.52158e-169	6.71403e-201	5.989e-146	2.75605e-160	9.01244e-179	1.59137e-180	3.91594e-56	2.12694e-158	7.45647e-147	2.36428e-47	6.52607e-142	5.54615e-72	1.85063e-157	6.87336e-82	4.61746e-146	0	0	1.35427e-134	7.32155e-15	2.84841e-59	2.16694e-188	1.81637e-131	1.91606e-148	2.6093e-184	1.83029e-135	6.44318e-169	2.75598e-80	3.76179e-79	5.03023e-140	1.65947e-237	9.76664e-93	1.37439e-155	0	8.29497e-264	1.73477e-24	2.60473e-168	16.5362	4.1257e-146	2.66016	1.0737e-125	1.97023e-168	5.42059e-131
0.490381	1.22828e-81	7.24758	2.28801e-206	4.64844e-174	1.48054e-241	1.51598e-18	1.44147e-63	2.93555e-170	1.70623e-202	2.60827e-147	1.03403e-161	2.81653e-180	4.89025e-182	5.541e-57	8.13496e-160	3.21628e-148	3.91145e-48	2.9679e-143	4.98162e-71	7.14656e-159	6.52456e-83	2.00854e-147	0	0	2.70937e-133	2.61171e-15	3.82277e-60	6.18061e-190	3.50931e-130	8.12678e-150	7.73427e-186	3.6971e-134	2.21691e-170	2.67658e-81	3.75601e-78	2.33487e-141	3.06649e-239	7.98684e-94	5.41056e-157	0	1.23747e-265	6.31611e-24	9.01616e-170	19.2575	9.35338e-145	3.49375	5.84804e-127	6.81167e-170	2.78012e-132
0.491583	1.17013e-82	8.98462	5.53464e-208	1.52058e-175	2.6452e-243	4.69236e-18	1.13567e-62	9.96736e-172	4.27378e-204	1.11962e-148	3.82384e-163	8.67574e-182	1.4812e-183	7.72789e-58	3.06674e-161	1.3674e-149	6.37817e-49	1.33035e-144	4.41032e-70	2.72017e-160	6.10457e-84	8.61146e-149	0	0	5.3426e-132	9.18266e-16	5.05679e-61	1.73755e-191	6.68285e-129	3.39742e-151	2.25962e-187	7.36075e-133	7.51825e-172	2.56215e-82	3.69641e-77	1.06821e-142	5.58513e-241	6.43763e-95	2.09941e-158	0	1.8196e-267	2.26662e-23	3.0761e-171	22.1047	2.09007e-143	4.52269	3.13948e-128	2.32119e-171	1.40541e-133
0.492786	1.09873e-83	10.9781	1.3196e-209	4.90268e-177	4.65819e-245	1.43157e-17	8.81904e-62	3.33574e-173	1.05513e-205	4.73709e-150	1.39376e-164	2.63403e-183	4.42197e-185	1.06232e-58	1.13952e-162	5.73005e-151	1.02512e-49	5.87769e-146	3.8485e-69	1.02051e-161	5.62962e-85	3.63911e-150	0	0	1.03838e-130	3.18224e-16	6.59314e-62	4.81464e-193	1.25436e-127	1.39991e-152	6.50688e-189	1.44446e-131	2.51308e-173	2.41741e-83	3.58554e-76	4.81699e-144	1.00264e-242	5.11444e-96	8.02921e-160	0	2.63717e-269	8.01732e-23	1.03443e-172	25.0087	4.60335e-142	5.77064	1.66122e-129	7.79632e-173	7.00262e-135
0.493988	1.01688e-84	13.2213	3.10109e-211	1.55804e-178	8.0853e-247	4.30479e-17	6.75011e-61	1.10034e-174	2.56758e-207	1.97548e-151	5.00722e-166	7.88234e-185	1.30119e-186	1.43936e-59	4.17335e-164	2.36669e-152	1.62397e-50	2.55957e-147	3.31004e-68	3.77363e-163	5.11711e-86	1.51577e-151	0	0	1.98922e-129	1.08697e-16	8.47288e-63	1.31496e-194	2.32062e-126	5.68558e-154	1.84685e-190	2.79388e-130	8.27974e-175	2.24811e-84	3.42807e-75	2.14098e-145	1.77411e-244	4.0049e-97	3.0267e-161	0	3.76722e-271	2.79512e-22	3.42865e-174	27.8882	9.99328e-141	7.25724	8.66399e-131	2.58101e-174	3.43907e-136
0.49519	9.27619e-86	15.6944	7.18305e-213	4.88027e-180	1.38324e-248	1.27589e-16	5.09239e-60	3.57749e-176	6.15832e-209	8.12e-153	1.77307e-167	2.32494e-186	3.77386e-188	1.92224e-60	1.5065e-165	9.6349e-154	2.53571e-51	1.09862e-148	2.80605e-67	1.37538e-164	4.5845e-87	6.22292e-153	0	0	3.75603e-128	3.65952e-17	1.07322e-63	3.53982e-196	4.23163e-125	2.27598e-155	5.16666e-192	5.32638e-129	2.68874e-176	2.06066e-85	3.23047e-74	9.37934e-147	3.09412e-246	3.09105e-98	1.12457e-162	0	5.30427e-273	9.60491e-22	1.12012e-175	30.6527	2.13827e-139	8.99581	4.45378e-132	8.42189e-176	1.66473e-137
0.496393	8.34047e-87	18.3627	1.63993e-214	1.50671e-181	2.33248e-250	3.72733e-16	3.78664e-59	1.14645e-177	1.45587e-210	3.28972e-154	6.18839e-169	6.75909e-188	1.07883e-189	2.53025e-61	5.36013e-167	3.8661e-155	3.9025e-52	4.64785e-150	2.34466e-66	4.94089e-166	4.04836e-88	2.51812e-154	0	0	6.99033e-127	1.21437e-17	1.3399e-64	9.39227e-198	7.60557e-124	8.98016e-157	1.42466e-193	1.00087e-127	8.606e-178	1.86173e-86	3.00057e-73	4.04998e-148	5.31879e-248	2.35148e-99	4.11838e-164	0	7.36124e-275	3.25317e-21	3.60686e-177	33.2077	4.50962e-138	10.9908	2.25664e-133	2.70864e-177	7.94264e-139
0.497595	7.39149e-88	21.1762	3.69029e-216	4.585e-183	3.87668e-252	1.07325e-15	2.77528e-58	3.62118e-179	3.39236e-212	1.31366e-155	2.12887e-170	1.93681e-189	3.03976e-191	3.28279e-62	1.87976e-168	1.52905e-156	5.91979e-53	1.9381e-151	1.93101e-65	1.74949e-167	3.52361e-89	1.00433e-155	0	0	1.28229e-125	3.97192e-18	1.64882e-65	2.4563e-199	1.34734e-122	3.49237e-158	3.87197e-195	1.85372e-126	2.71503e-179	1.65786e-87	2.74702e-72	1.72367e-149	9.01178e-250	1.76318e-100	1.48657e-165	0	1.00693e-276	1.08603e-20	1.14476e-178	35.4593	9.37427e-137	13.2355	1.12698e-134	8.58645e-179	3.73516e-140
0.498798	6.45647e-89	24.0703	8.18498e-218	1.37521e-184	6.35073e-254	3.04598e-15	2.00485e-57	1.12737e-180	7.79117e-214	5.17047e-157	7.21843e-172	5.47023e-191	8.44204e-193	4.198e-63	6.49758e-170	5.96058e-158	8.85099e-54	7.96563e-153	1.56751e-64	6.10571e-169	3.02286e-90	3.94822e-157	0	0	2.31844e-124	1.28047e-18	1.99984e-66	6.33161e-201	2.35257e-121	1.33868e-159	1.03723e-196	3.38401e-125	8.44249e-181	1.45512e-88	2.4788e-71	7.23062e-151	1.50498e-251	1.30309e-101	5.28893e-167	0	1.35758e-278	3.57353e-20	3.58192e-180	37.3201	1.92068e-135	15.7099	5.5474e-136	2.68286e-180	1.7313e-141
0.5	5.55877e-90	26.9671	1.78935e-219	4.06554e-186	1.02544e-255	8.52067e-15	1.4275e-56	3.45944e-182	1.7637e-215	2.00584e-158	2.41244e-173	1.52281e-192	2.31088e-194	5.29131e-64	2.21371e-171	2.29022e-159	1.30436e-54	3.22691e-154	1.25418e-63	2.10031e-170	2.55605e-91	1.52984e-158	0	0	4.13169e-123	4.06877e-19	2.39078e-67	1.60867e-202	4.04884e-120	5.05774e-161	2.73866e-198	6.08892e-124	2.58754e-182	1.25884e-89	2.20467e-70	2.98964e-152	2.47725e-253	9.49233e-103	1.85468e-168	0	1.80407e-280	1.15897e-19	1.36295e-181	38.7147	3.87878e-134	18.3792	2.69144e-137	8.26233e-182	7.90968e-143
[truncated: 8 more columns]

## Sheet: 100pg
time (s)	neuron1	neuron2	neuron3	neuron4	neuron5	neuron6	neuron7	neuron8	neuron9	neuron10	neuron11	neuron12	neuron13	neuron14	neuron15	neuron16	neuron17	neuron18	neuron19	neuron20	neuron21	neuron22	neuron23	neuron24	neuron25	neuron26	neuron27	neuron28	neuron29	neuron30	neuron31	neuron32	neuron33	neuron34	neuron35	neuron36	neuron37	neuron38	neuron39	neuron40	neuron41	neuron42	neuron43	neuron44	neuron45	neuron46	neuron47	neuron48	neuron49
-0.1	8.2343e-33	8.24306e-33	1.53661e-32	4.03275e-35	9.23774e-37	4.21582e-31	0	1.83173e-51	3.58665	63.4437	9.91134e-35	2.56369e-45	2.74228e-35	0	3.00919e-36	2.47421e-29	1.73892e-32	2.64104e-36	3.70192e-30	9.87943e-21	3.13698e-29	6.64536e-161	3.29912e-58	6.33349e-29	0	2.15791e-37	3.43908e-33	2.1147e-35	6.50683e-38	8.65135e-34	3.71644e-30	1.41478e-30	0	3.66662e-37	2.57176e-30	1.27925e-34	3.21215e-37	8.72571e-31	6.05114e-139	3.77019e-40	2.60102e-31	2.28925e-47	5.34354e-49	3.02743e-07	1.36495e-32	9.74322e-32	7.5726e-30	2.59826e-31	0
-0.0987976	3.65506e-32	3.65918e-32	6.78073e-32	1.88282e-34	4.46582e-36	1.80083e-30	0	1.17607e-50	4.63631	62.0648	4.58876e-34	1.47012e-44	1.28502e-34	0	1.4391e-35	1.01476e-28	7.66416e-32	1.26458e-35	1.54779e-29	3.25458e-20	1.28358e-28	1.75678e-159	2.38025e-57	2.57266e-28	0	1.05709e-36	1.53956e-32	9.9323e-35	3.22216e-37	3.92515e-33	1.5541e-29	5.97053e-30	0	1.78754e-36	1.07888e-29	5.90819e-34	1.56787e-36	3.70071e-30	2.84198e-140	1.95427e-39	1.11658e-30	1.36424e-46	3.28156e-48	6.26988e-07	3.54084e-33	4.22203e-31	3.14342e-29	1.11535e-30	0
-0.0975952	1.59913e-31	1.60104e-31	2.94927e-31	8.6644e-34	2.12793e-35	7.5821e-30	0	7.44264e-50	5.90713	60.35	2.09402e-33	8.30919e-44	5.93518e-34	0	6.78349e-35	4.10219e-28	3.32946e-31	5.96816e-35	6.37862e-29	1.05677e-19	5.1768e-28	4.57761e-158	1.69266e-56	1.03003e-27	0	5.10406e-36	6.79318e-32	4.59804e-34	1.5727e-36	1.75532e-32	6.40565e-29	2.48399e-29	0	8.58945e-36	4.46107e-29	2.68952e-33	7.54303e-36	1.54702e-29	1.31561e-141	9.98454e-39	4.72462e-30	8.01325e-46	1.98634e-47	1.27987e-06	3.03591e-33	1.80327e-30	1.28614e-28	4.71916e-30	0
-0.0963928	6.89597e-31	6.90472e-31	1.26438e-30	3.92998e-33	9.99389e-35	3.14651e-29	0	4.64239e-49	7.41825	58.3332	9.41868e-33	4.629e-43	2.70197e-33	0	3.15164e-34	1.63455e-27	1.42563e-30	2.77623e-34	2.59101e-28	3.38212e-19	2.05793e-27	1.17566e-156	1.18642e-55	4.06487e-27	0	2.42907e-35	2.95443e-31	2.09805e-33	7.566e-36	7.73716e-32	2.60242e-28	1.01863e-28	0	4.06815e-35	1.81815e-28	1.20675e-32	3.57687e-35	6.37427e-29	6.00277e-143	5.02796e-38	1.97046e-29	4.63925e-45	1.18508e-46	2.57508e-06	1.07978e-32	7.59143e-30	5.18683e-28	1.96809e-29	0
-0.0951904	2.93109e-30	2.93503e-30	5.34278e-30	1.75697e-32	4.6263e-34	1.28705e-28	0	2.85415e-48	9.18221	56.0646	4.17563e-32	2.54177e-42	1.21241e-32	0	1.44325e-33	6.41962e-27	6.01682e-30	1.2729e-33	1.03739e-27	1.06689e-18	8.06364e-27	2.97607e-155	8.19647e-55	1.58114e-26	0	1.13942e-34	1.26648e-30	9.43587e-33	3.58763e-35	3.36152e-31	1.04213e-27	4.11728e-28	0	1.89911e-34	7.30367e-28	5.33682e-32	1.67179e-34	2.58876e-28	2.69959e-144	2.49561e-37	8.10025e-29	2.64732e-44	6.96884e-46	5.10668e-06	4.72023e-32	3.14998e-29	2.0618e-27	8.09009e-29	0
-0.093988	1.22796e-29	1.22971e-29	2.22527e-29	7.74215e-32	2.11083e-33	5.18899e-28	0	1.72955e-47	11.2025	53.6099	1.82464e-31	1.37565e-41	5.36222e-32	0	6.51433e-33	2.48513e-26	2.50294e-29	5.75248e-33	4.09394e-27	3.31721e-18	3.11431e-26	7.42551e-154	5.58132e-54	6.06213e-26	0	5.26806e-34	5.35117e-30	4.18281e-32	1.67675e-34	1.43952e-30	4.11341e-27	1.64033e-27	0	8.73823e-34	2.89186e-27	2.32632e-31	7.7016e-34	1.03628e-27	1.19665e-145	1.22091e-36	3.28213e-28	1.48898e-43	4.03921e-45	9.98177e-06	2.05869e-31	1.28829e-28	8.07829e-27	3.27784e-28	0
-0.0927856	5.07063e-29	5.07829e-29	9.13531e-29	3.36264e-31	9.49281e-33	2.06204e-27	0	1.03303e-46	13.4711	51.0503	7.8588e-31	7.33834e-41	2.33756e-31	0	2.89814e-32	9.48243e-26	1.02627e-28	2.56235e-32	1.59247e-26	1.0166e-17	1.18556e-25	1.82613e-152	3.746e-53	2.29091e-25	0	2.4007e-33	2.22855e-29	1.82758e-31	7.72419e-34	6.07613e-30	1.60035e-26	6.44141e-27	0	3.96295e-33	1.12859e-26	9.9949e-31	3.49705e-33	4.08877e-27	5.22824e-147	5.88721e-36	1.31082e-27	8.25449e-43	2.30756e-44	1.92308e-05	8.85517e-31	5.19326e-28	3.11978e-26	1.30903e-27	0
-0.0915832	2.06377e-28	2.06708e-28	3.69649e-28	1.43954e-30	4.20782e-32	8.07672e-27	0	6.08151e-46	15.9666	48.4799	3.33625e-30	3.85843e-40	1.0044e-30	0	1.27084e-31	3.56632e-25	4.1476e-28	1.12498e-31	6.10567e-26	3.07077e-17	4.44852e-25	4.42646e-151	2.47811e-52	8.5334e-25	0	1.07832e-32	9.14788e-29	7.87054e-31	3.50717e-33	2.52794e-29	6.13703e-26	2.4932e-26	0	1.77147e-32	4.34131e-26	4.23262e-30	1.56511e-32	1.59013e-26	2.25147e-148	2.79806e-35	5.16008e-27	4.51039e-42	1.29936e-43	3.65181e-05	3.75436e-30	2.06342e-27	1.18757e-25	5.15276e-27	0
-0.0903808	8.27911e-28	8.29317e-28	1.47429e-27	6.07419e-30	1.8384e-31	3.11816e-26	0	3.52883e-45	18.6527	46.0034	1.396e-29	1.9996e-39	4.25377e-30	0	5.49266e-31	1.32206e-24	1.65219e-27	4.86824e-31	2.30741e-25	9.14259e-17	1.64529e-24	1.05756e-149	1.61582e-51	3.13304e-24	0	4.77395e-32	3.70121e-28	3.34083e-30	1.56958e-32	1.03665e-28	2.31973e-25	9.5118e-26	0	7.80497e-32	1.646e-25	1.7667e-29	6.90413e-32	6.09537e-26	9.55645e-150	1.31077e-34	2.00217e-26	2.42917e-41	7.21156e-43	6.83503e-05	1.56891e-29	8.08088e-27	4.45579e-25	1.99921e-26	0
-0.0891784	3.27362e-27	3.27951e-27	5.79567e-27	2.52625e-29	7.91673e-31	1.18656e-25	0	2.01824e-44	21.478	43.7311	5.75751e-29	1.02141e-38	1.77569e-29	0	2.3399e-30	4.83074e-24	6.48705e-27	2.07646e-30	8.59506e-25	2.68296e-16	5.9979e-24	2.49041e-148	1.03846e-50	1.13381e-23	0	2.08319e-31	1.47602e-27	1.39774e-29	6.92355e-32	4.19016e-28	8.64272e-25	3.57682e-25	0	3.38945e-31	6.15122e-25	7.26838e-29	3.00189e-31	2.303e-25	3.99806e-151	6.05226e-34	7.65727e-26	1.28951e-40	3.94502e-42	0.000126094	6.46219e-29	3.11926e-26	1.64787e-24	7.64547e-26	0
-0.087976	1.27584e-26	1.27827e-26	2.2457e-26	1.03559e-28	3.36026e-30	4.45044e-25	0	1.13772e-43	24.3762	41.774	2.3405e-28	5.14249e-38	7.30609e-29	0	9.82505e-30	1.73984e-23	2.51051e-26	8.72965e-30	3.15576e-24	7.76037e-16	2.15521e-23	5.78043e-147	6.57814e-50	4.04434e-23	0	8.9599e-31	5.80182e-27	5.76392e-29	3.01021e-31	1.66939e-27	3.17394e-24	1.32574e-24	0	1.4508e-30	2.26578e-24	2.94737e-28	1.28647e-30	8.57664e-25	1.64863e-152	2.75441e-33	2.88654e-25	6.747e-40	2.12711e-41	0.000229281	2.62351e-28	1.18677e-25	6.00693e-24	2.88191e-25	0
-0.0867735	4.901e-26	4.91091e-26	8.57683e-26	4.1843e-28	1.40579e-29	1.6453e-24	0	6.32147e-43	27.2684	40.2378	9.37795e-28	2.55194e-37	2.96298e-28	0	4.06625e-29	6.1764e-23	9.57644e-26	3.61738e-29	1.14207e-23	2.21246e-15	7.63336e-23	1.32242e-145	4.10714e-49	1.42196e-22	0	3.79838e-30	2.24783e-26	2.34278e-28	1.28999e-30	6.55563e-27	1.1489e-23	4.84342e-24	0	6.12081e-30	8.2262e-24	1.17803e-27	5.43413e-30	3.14824e-24	6.70065e-154	1.23555e-32	1.07253e-24	3.47951e-39	1.13045e-40	0.000410925	1.0498e-27	4.45043e-25	2.15832e-23	1.07074e-24	0
-0.0855711	1.85565e-25	1.85963e-25	3.22871e-25	1.6664e-27	5.79681e-29	5.99531e-24	0	3.46196e-42	30.066	39.2167	3.70366e-27	1.24821e-36	1.1844e-27	0	1.65873e-28	2.1612e-22	3.60059e-25	1.47746e-28	4.07393e-23	6.21714e-15	2.66487e-22	2.98196e-144	2.52754e-48	4.92785e-22	0	1.58714e-29	8.58396e-26	9.38569e-28	5.44872e-30	2.53748e-26	4.09925e-23	1.74411e-23	0	2.54525e-29	2.94378e-23	4.64085e-27	2.26246e-29	1.13906e-23	2.68431e-155	5.4628e-32	3.92804e-24	1.76867e-38	5.92154e-40	0.000725903	4.14052e-27	1.64498e-24	7.64386e-23	3.92121e-24	0
-0.0843687	6.9252e-25	6.94093e-25	1.19801e-24	6.54127e-27	2.35602e-28	2.15331e-23	0	1.86873e-41	32.6746	38.7867	1.44172e-26	6.01765e-36	4.66651e-27	0	6.66927e-28	7.45398e-22	1.33435e-24	5.94782e-28	1.43241e-22	1.72199e-14	9.17003e-22	6.62756e-143	1.53312e-47	1.6833e-21	0	6.53663e-29	3.23101e-25	3.70614e-27	2.26843e-29	9.68102e-26	1.44166e-22	6.19053e-23	0	1.04321e-28	1.03834e-22	1.80203e-26	9.28437e-29	4.06214e-23	1.05991e-156	2.38062e-31	1.41799e-23	8.8613e-38	3.05731e-39	0.00126391	1.60961e-26	5.99296e-24	2.66836e-22	1.41542e-23	0
-0.0831663	2.54736e-24	2.55349e-24	4.38148e-24	2.53086e-26	9.43825e-28	7.62303e-23	0	9.94246e-41	35	39.0009	5.53163e-26	2.85948e-35	1.81223e-26	0	2.64304e-27	2.53406e-21	4.87412e-24	2.36007e-27	4.9643e-22	4.70106e-14	3.1103e-21	1.45187e-141	9.16591e-47	5.66763e-21	0	2.65347e-28	1.19871e-24	1.44245e-26	9.30844e-29	3.64059e-25	4.99758e-22	2.16577e-22	0	4.2144e-28	3.6099e-22	6.89686e-26	3.75531e-28	1.42788e-22	4.12502e-158	1.02255e-30	5.04545e-23	4.37591e-37	1.55584e-38	0.00216907	6.16752e-26	2.15201e-23	9.18143e-22	5.03596e-23	0
-0.0819639	9.23575e-24	9.25929e-24	1.57947e-23	9.65155e-26	3.7267e-27	2.65997e-22	0	5.21389e-40	36.9527	39.8843	2.09195e-25	1.33927e-34	6.93684e-26	0	1.03241e-26	8.4914e-21	1.75489e-23	9.23031e-27	1.69583e-21	1.26498e-13	1.03985e-20	3.13488e-140	5.40127e-46	1.88094e-20	0	1.06169e-27	4.38348e-24	5.53348e-26	3.76487e-28	1.34945e-24	1.70764e-21	7.46842e-22	0	1.67811e-27	1.23703e-21	2.60173e-25	1.49714e-27	4.94721e-22	1.58236e-159	4.32915e-30	1.76954e-22	2.12991e-36	7.80388e-38	0.00366905	2.32927e-25	7.61675e-23	3.11396e-21	1.76608e-22	0
-0.0807615	3.30048e-23	3.30939e-23	5.61216e-23	3.62786e-25	1.45037e-26	9.14858e-22	0	2.69495e-39	38.4543	41.431	7.79786e-25	6.18258e-34	2.6172e-25	0	3.97488e-26	2.80464e-20	6.22778e-23	3.55821e-26	5.71009e-21	3.35506e-13	3.4267e-20	6.6717e-139	3.13717e-45	6.15297e-20	0	4.18697e-27	1.57997e-23	2.09227e-25	1.50087e-27	4.93028e-24	5.75136e-21	2.5385e-21	0	6.58608e-27	4.1782e-21	9.67378e-25	5.883e-27	1.6895e-21	5.9828e-161	1.80651e-29	6.11722e-22	1.02182e-35	3.85814e-37	0.00611722	8.67064e-25	2.65716e-22	1.041e-20	6.10478e-22	0
-0.0795591	1.16253e-22	1.16586e-22	1.96553e-22	1.34409e-24	5.5636e-26	3.10141e-21	0	1.37297e-38	39.4425	43.6027	2.86501e-24	2.81315e-33	9.73283e-25	0	1.5084e-25	9.13089e-20	2.17844e-22	1.35198e-25	1.89513e-20	8.77083e-13	1.11306e-19	1.3995e-137	1.79598e-44	1.98395e-19	0	1.62752e-26	5.61316e-23	7.79758e-25	5.89737e-27	1.7755e-23	1.90936e-20	8.50471e-21	0	2.54773e-26	1.391e-20	3.54531e-24	2.27855e-26	5.68707e-21	2.22959e-162	7.43021e-29	2.08441e-21	4.83181e-35	1.88004e-36	0.0100525	3.18129e-24	9.13669e-22	3.43026e-20	2.08e-21	0
-0.0783567	4.03606e-22	4.04828e-22	6.78514e-22	4.90831e-24	2.10356e-25	1.03632e-20	0	6.89431e-38	39.8755	46.3288	1.03753e-23	1.26164e-32	3.56754e-24	0	5.64201e-25	2.93013e-19	7.51084e-22	5.0633e-25	6.19976e-20	2.26e-12	3.56372e-19	2.89355e-136	1.01341e-43	6.30541e-19	0	6.23553e-26	1.96559e-22	2.86433e-24	2.28399e-26	6.30238e-23	6.24806e-20	2.80851e-20	0	9.71409e-26	4.56447e-20	1.28066e-23	8.69841e-26	1.8869e-20	8.18969e-164	3.01218e-28	7.00075e-21	2.25199e-34	9.02975e-36	0.0162824	1.15048e-23	3.09658e-21	1.11415e-19	6.98537e-21	0
-0.0771543	1.38113e-21	1.38556e-21	2.30872e-21	1.76669e-23	7.83924e-25	3.41316e-20	0	3.41226e-37	39.7345	49.5089	3.70344e-23	5.57702e-32	1.28892e-23	0	2.08005e-24	9.26824e-19	2.55248e-21	1.86905e-24	1.99916e-19	5.73986e-12	1.12468e-18	5.8967e-135	5.63624e-43	1.97531e-18	0	2.35474e-25	6.78435e-22	1.03707e-23	8.7187e-26	2.20508e-22	2.01533e-19	9.14168e-20	0	3.65066e-25	1.47632e-19	4.55973e-23	3.27298e-25	6.17083e-20	2.96504e-165	1.2036e-27	2.31762e-20	1.03453e-33	4.2747e-35	0.0259945	4.10084e-23	1.03442e-20	3.56694e-19	2.31233e-20	0
-0.0759519	4.65837e-21	4.67419e-21	7.74308e-21	6.26777e-23	2.87949e-24	1.10802e-19	0	1.66462e-36	39.0257	53.0164	1.30297e-22	2.4299e-31	4.59001e-23	0	7.55852e-24	2.88967e-18	8.55e-21	6.80039e-24	6.35419e-19	1.43688e-11	3.49859e-18	1.18443e-133	3.0897e-42	6.09951e-18	0	8.76466e-25	2.30808e-21	3.70095e-23	3.28042e-25	7.60463e-22	6.40754e-19	2.933e-19	0	1.35227e-24	4.70653e-19	1.60017e-22	1.21386e-24	1.98916e-19	1.05807e-166	4.74031e-27	7.56267e-20	4.68427e-33	1.99461e-34	0.0409041	1.44075e-22	3.40595e-20	1.12562e-18	7.54476e-20	0
-0.0747495	1.54867e-20	1.55424e-20	2.5597e-20	2.19175e-22	1.04251e-23	3.54546e-19	0	8.00404e-36	37.7794	56.7045	4.51847e-22	1.04351e-30	1.61112e-22	0	2.70722e-23	8.88053e-18	2.82294e-20	2.43877e-23	1.99073e-18	3.54544e-11	1.07275e-17	2.34493e-132	1.66941e-41	1.8565e-17	0	3.21551e-24	7.73969e-21	1.30179e-22	1.21655e-24	2.58505e-21	2.00808e-18	9.27543e-19	0	4.93712e-24	1.47893e-18	5.53502e-22	4.43728e-24	6.3202e-19	3.72151e-168	1.84014e-26	2.43246e-19	2.09055e-32	9.1734e-34	0.0634414	4.98917e-22	1.10536e-19	3.50127e-18	2.42648e-19	0
-0.0735471	5.07468e-20	5.09399e-20	8.34063e-20	7.55432e-22	3.72018e-23	1.11822e-18	0	3.79336e-35	36.048	60.4124	1.54446e-21	4.41697e-30	5.57409e-22	0	9.55724e-23	2.69012e-17	9.18693e-20	8.62054e-23	6.14763e-18	8.62279e-11	3.24229e-17	4.57585e-131	8.8906e-41	5.56977e-17	0	1.16275e-23	2.55815e-20	4.51324e-22	4.44682e-24	8.66157e-21	6.20322e-18	2.8913e-18	0	1.77667e-23	4.58064e-18	1.8871e-21	1.59878e-23	1.97936e-18	1.29017e-169	7.04071e-26	7.71175e-19	9.19607e-32	4.15838e-33	0.0969839	1.7029e-21	3.53581e-19	1.0735e-17	7.69208e-19	0
-0.0723447	1.63902e-19	1.64562e-19	2.67881e-19	2.56641e-21	1.30849e-22	3.47627e-18	0	1.77199e-34	33.9022	63.9737	5.20343e-21	1.84278e-29	1.90086e-21	0	3.32557e-22	8.03242e-17	2.94694e-19	3.00347e-22	1.8713e-17	2.06707e-10	9.65934e-17	8.80105e-130	4.66681e-40	1.6471e-16	0	4.14424e-23	8.33409e-20	1.54227e-21	1.6021e-23	2.86063e-20	1.88886e-17	8.88363e-18	0	6.30174e-23	1.3984e-17	6.34157e-21	5.6778e-23	6.11021e-18	4.40852e-171	2.65523e-25	2.4099e-18	3.98717e-31	1.85797e-32	0.146133	5.72887e-21	1.11481e-18	3.24433e-17	2.40352e-18	0
-0.0711423	5.21774e-19	5.23999e-19	8.48047e-19	8.59376e-21	4.53628e-22	1.0652e-17	0	8.15864e-34	31.4264	67.2239	1.72795e-20	7.57782e-29	6.38932e-21	0	1.14057e-21	2.36409e-16	9.31766e-19	1.03143e-21	5.61467e-17	4.88418e-10	2.83654e-16	1.66847e-128	2.41452e-39	4.80119e-16	0	1.45588e-22	2.67622e-19	5.19459e-21	5.68923e-23	9.31251e-20	5.66935e-17	2.69046e-17	0	2.20311e-22	4.20794e-17	2.1005e-20	1.98745e-22	1.85919e-17	1.48478e-172	9.86986e-25	7.42309e-18	1.70392e-30	8.18229e-32	0.217029	1.89964e-20	3.46444e-18	9.66478e-17	7.40273e-18	0
-0.0699399	1.63722e-18	1.64461e-18	2.64627e-18	2.8364e-20	1.55007e-21	3.21724e-17	0	3.70251e-33	28.7133	70.0089	5.65591e-20	3.0714e-28	2.11686e-20	0	3.85572e-21	6.85849e-16	2.90387e-18	3.49123e-21	1.66054e-16	1.13752e-09	8.21065e-16	3.11762e-127	1.2313e-38	1.3795e-15	0	5.04117e-22	8.47064e-19	1.72451e-20	1.9913e-22	2.98821e-19	1.67732e-16	8.03163e-17	0	7.59159e-22	1.24807e-16	6.85762e-20	6.857e-22	5.57606e-17	4.9289e-174	3.6161e-24	2.25377e-17	7.17717e-30	3.55166e-31	0.317692	6.20865e-20	1.06119e-17	2.83795e-16	2.24737e-17	0
-0.0687375	5.0636e-18	5.08779e-18	8.13923e-18	9.22737e-20	5.22064e-21	9.57788e-17	0	1.65613e-32	25.8579	72.1926	1.82475e-19	1.22701e-27	6.91289e-20	0	1.28473e-20	1.96127e-15	8.92034e-18	1.16479e-20	4.84085e-16	2.61132e-09	2.34269e-15	5.74182e-126	6.18892e-38	3.90696e-15	0	1.72052e-21	2.64267e-18	5.64288e-20	6.86976e-22	9.45141e-19	4.89158e-16	2.36331e-16	0	2.5784e-21	3.64869e-16	2.20673e-19	2.33182e-21	1.64843e-16	1.61273e-175	1.30584e-23	6.74493e-17	2.97975e-29	1.51953e-30	0.458372	2.00006e-19	3.20388e-17	8.21419e-16	6.72507e-17	0
-0.0675351	1.54361e-17	1.55141e-17	2.46758e-17	2.95881e-19	1.73308e-20	2.81054e-16	0	7.30156e-32	22.9522	73.6634	5.80276e-19	4.83151e-27	2.22516e-19	0	4.21931e-20	5.52835e-15	2.70099e-17	3.83038e-20	1.39104e-15	5.90871e-09	6.58874e-15	1.04231e-124	3.06611e-37	1.0907e-14	0	5.78774e-21	8.12649e-18	1.81995e-19	2.33597e-21	2.94662e-18	1.40617e-15	6.8546e-16	0	8.63156e-21	1.0514e-15	6.99925e-19	7.81591e-21	4.80342e-16	5.20106e-177	4.64797e-23	1.9897e-16	1.21935e-28	6.4078e-30	0.651854	6.35056e-19	9.53419e-17	2.34355e-15	1.98363e-16	0
-0.0663327	4.63812e-17	4.66292e-17	7.37388e-17	9.35156e-19	5.6707e-20	8.12915e-16	0	3.1729e-31	20.0806	74.3396	1.81885e-18	1.87516e-26	7.05984e-19	0	1.36583e-19	1.53604e-14	8.06122e-17	1.24155e-19	3.94011e-15	1.31783e-08	1.82659e-14	1.86494e-123	1.49721e-36	3.00138e-14	0	1.91903e-20	2.46318e-17	5.78547e-19	7.82913e-21	9.05512e-18	3.98454e-15	1.95969e-15	0	2.84806e-20	2.98631e-15	2.18816e-18	2.58219e-20	1.37966e-15	1.65327e-178	1.63063e-22	5.78548e-16	4.91809e-28	2.66335e-29	0.9137	1.98748e-18	2.79652e-16	6.59073e-15	5.76724e-16	0
-0.0651303	1.37364e-16	1.38141e-16	2.17201e-16	2.91327e-18	1.82885e-19	2.31759e-15	0	1.359e-30	17.316	74.1728	5.6194e-18	7.17321e-26	2.20781e-18	0	4.35791e-19	4.20686e-14	2.37146e-16	3.96656e-19	1.10009e-14	2.89711e-08	4.99152e-14	3.28892e-122	7.20607e-36	8.14117e-14	0	6.27162e-20	7.35909e-17	1.81276e-18	2.58632e-20	2.74289e-17	1.11295e-14	5.5225e-15	0	9.26257e-20	8.36053e-15	6.7427e-18	8.4085e-20	3.90604e-15	5.17986e-180	5.6386e-22	1.6582e-15	1.95518e-27	1.09111e-28	1.26235	6.13076e-18	8.08494e-16	1.82703e-14	1.65279e-15	0
-0.0639279	4.00991e-16	4.03389e-16	6.30618e-16	8.94551e-18	5.81354e-19	6.51278e-15	0	5.73724e-30	14.7178	73.1498	1.71126e-17	2.70465e-25	6.80557e-18	0	1.37052e-18	1.13571e-13	6.87657e-16	1.24909e-18	3.02759e-14	6.27777e-08	1.34456e-13	5.71695e-121	3.4185e-35	2.17673e-13	0	2.02023e-19	2.16714e-16	5.5984e-18	8.42113e-20	8.1897e-17	3.06431e-14	1.53402e-14	0	2.96917e-19	2.30711e-14	2.04793e-17	2.69882e-19	1.09004e-14	1.59961e-181	1.9218e-21	4.68469e-15	7.66124e-27	4.40588e-28	1.71899	1.86401e-17	2.30389e-15	4.99242e-14	4.6689e-15	0
-0.0627255	1.15378e-15	1.16108e-15	1.80473e-15	2.70745e-17	1.82149e-18	1.80399e-14	0	2.3873e-29	12.3298	71.2921	5.13659e-17	1.00514e-24	2.06777e-17	0	4.24832e-18	3.02225e-13	1.96547e-15	3.87705e-18	8.21336e-14	1.34086e-07	3.57011e-13	9.7948e-120	1.59843e-34	5.7369e-13	0	6.41423e-19	6.29051e-16	1.70416e-17	2.70259e-19	2.41032e-16	8.31668e-14	4.20027e-14	0	9.38122e-19	6.27535e-14	6.1309e-17	8.53792e-19	2.99842e-14	4.86887e-183	6.45603e-21	1.30458e-14	2.95892e-26	1.75354e-27	2.30723	5.58606e-17	6.47103e-15	1.34472e-13	1.30004e-14	0
-0.061523	3.2722e-15	3.29409e-15	5.09099e-15	8.07692e-17	5.62516e-18	4.9254e-14	0	9.79114e-29	10.1811	68.6539	1.51973e-16	3.68186e-24	6.19265e-17	0	1.298e-17	7.92775e-13	5.53737e-15	1.18615e-17	2.19635e-13	2.82296e-07	9.34423e-13	1.65405e-118	7.36669e-34	1.49041e-12	0	2.00731e-18	1.79979e-15	5.11304e-17	8.54892e-19	6.99243e-16	2.22499e-13	1.13363e-13	0	2.9215e-18	1.68246e-13	1.80909e-16	2.66229e-18	8.12996e-14	1.46071e-184	2.13769e-20	3.58105e-14	1.12639e-25	6.87892e-27	3.0523	1.65e-16	1.79148e-14	3.57035e-13	3.56819e-14	0
-0.0603206	9.14716e-15	9.21187e-15	1.41559e-14	2.37499e-16	1.71225e-17	1.32553e-13	0	3.95804e-28	8.28611	65.3179	4.43195e-16	1.32931e-23	1.82805e-16	0	3.90897e-17	2.04987e-12	1.53774e-14	3.5769e-17	5.78946e-13	5.85826e-07	2.41082e-12	2.7531e-117	3.34636e-33	3.81674e-12	0	6.19165e-18	5.0757e-15	1.51206e-16	2.66541e-18	1.99955e-15	5.86775e-13	3.0159e-13	0	8.96754e-18	4.44622e-13	5.2617e-16	8.18242e-18	2.17286e-13	4.3194e-186	6.97663e-20	9.68948e-14	4.22634e-25	2.65978e-26	3.98003	4.80382e-16	4.88853e-14	9.34437e-13	9.65358e-14	0
-0.0591182	2.52036e-14	2.53921e-14	3.87985e-14	6.88352e-16	5.13716e-17	3.51625e-13	0	1.57706e-27	6.64705	61.39	1.27397e-15	4.73052e-23	5.3191e-16	0	1.16031e-16	5.22473e-12	4.20925e-14	1.06318e-16	1.5043e-12	1.19833e-06	6.13126e-12	4.51665e-116	1.49828e-32	9.63472e-12	0	1.88245e-17	1.41094e-14	4.40742e-16	8.19099e-18	5.6362e-15	1.52539e-12	7.90891e-13	0	2.71308e-17	1.15818e-12	1.50841e-15	2.47876e-17	5.72431e-13	1.25893e-187	2.24424e-19	2.58429e-13	1.56301e-24	1.01366e-25	5.11524	1.37851e-15	1.31484e-13	2.41074e-12	2.57442e-13	0
-0.0579158	6.84497e-14	6.89908e-14	1.04819e-13	1.96649e-15	1.51915e-16	9.19418e-13	0	6.19351e-27	5.25567	56.9932	3.60959e-15	1.65925e-22	1.52555e-15	0	3.39481e-16	1.31269e-11	1.13572e-13	3.11485e-16	3.85295e-12	2.4162e-06	1.53709e-11	7.30352e-115	6.61204e-32	2.39744e-11	0	5.64113e-17	3.866e-14	1.26626e-15	2.48102e-17	1.56601e-14	3.90893e-12	2.04443e-12	0	8.09046e-17	2.97373e-12	4.26229e-15	7.40135e-17	1.4865e-12	3.61661e-189	7.11562e-19	6.79416e-13	5.69749e-24	3.80768e-25	6.47988	3.89904e-15	3.48575e-13	6.13078e-12	6.76745e-13	0
-0.0567134	1.83236e-13	1.84767e-13	2.79136e-13	5.53741e-15	4.42797e-16	2.36969e-12	0	2.39744e-26	4.09589	52.2602	1.00808e-14	5.73634e-22	4.31278e-15	0	9.79005e-16	3.25106e-11	3.02055e-13	8.99497e-16	9.72781e-12	4.80217e-06	3.79852e-11	1.16404e-113	2.87606e-31	5.8806e-11	0	1.66623e-16	1.04413e-13	3.58576e-15	7.40706e-17	4.28898e-14	9.87431e-12	5.20936e-12	0	2.37797e-16	7.5261e-12	1.18713e-14	2.17828e-16	3.80504e-12	1.02406e-190	2.22372e-18	1.7607e-12	2.04704e-23	1.40977e-24	8.09075	1.087e-14	9.10853e-13	1.53691e-11	1.75358e-12	0
-0.055511	4.83485e-13	4.87754e-13	7.32724e-13	1.53693e-14	1.27213e-15	6.02026e-12	0	9.14699e-26	3.14623	47.3269	2.77505e-14	1.9547e-21	1.20179e-14	0	2.78281e-15	7.93697e-11	7.91859e-13	2.56033e-15	2.42105e-11	9.40796e-06	9.25336e-11	1.82863e-112	1.23306e-30	1.42188e-10	0	4.85096e-16	2.77967e-13	1.00084e-14	2.17963e-16	1.1579e-13	2.45883e-11	1.30845e-11	0	6.88906e-16	1.87751e-11	3.25898e-14	6.3189e-16	9.60079e-12	2.85802e-192	6.84963e-18	4.4977e-12	7.24919e-23	5.14468e-24	9.95708	2.98691e-14	2.34602e-12	3.79794e-11	4.479e-12	0
-0.0543086	1.25745e-12	1.26918e-12	1.89591e-12	4.20474e-14	3.60233e-15	1.5076e-11	0	3.43978e-25	2.38206	42.3251	7.52987e-14	6.56515e-21	3.30098e-14	0	7.7967e-15	1.91009e-10	2.04625e-12	7.18334e-15	5.93965e-11	1.81681e-05	2.22206e-10	2.83143e-111	5.2106e-30	3.38902e-10	0	1.39203e-15	7.29416e-13	2.75342e-14	6.32178e-16	3.08139e-13	6.0357e-11	3.23959e-11	0	1.96714e-15	4.61678e-11	8.81857e-14	1.80674e-15	2.38787e-11	7.86192e-194	2.07959e-17	1.13254e-11	2.53032e-22	1.8505e-23	12.078	8.08983e-14	5.95587e-12	9.25168e-11	1.12771e-11	0
-0.0531062	3.22351e-12	3.25529e-12	4.83557e-12	1.13386e-13	1.00545e-14	3.72142e-11	0	1.27498e-24	1.77761	37.3772	2.01393e-13	2.17336e-20	8.93722e-14	0	2.15312e-14	4.53132e-10	5.21221e-12	1.98651e-14	1.43644e-10	3.45846e-05	5.26003e-10	4.32121e-110	2.17027e-29	7.96267e-10	0	3.93725e-15	1.8867e-12	7.46627e-14	1.80725e-15	8.08317e-13	1.46051e-10	7.9066e-11	0	5.53648e-15	1.11904e-10	2.35205e-13	5.09186e-15	5.85429e-11	2.13164e-195	6.22314e-17	2.81112e-11	8.70528e-22	6.56057e-23	14.4405	2.15963e-13	1.49036e-11	2.22161e-10	2.79881e-11	0
-0.0519038	8.14527e-12	8.23008e-12	1.21572e-11	3.01382e-13	2.76606e-14	9.05487e-11	0	4.65798e-24	1.3075	32.5911	5.30938e-13	7.09151e-20	2.3851e-13	0	5.86081e-14	1.05967e-09	1.30869e-11	5.41494e-14	3.42445e-10	6.48963e-05	1.22743e-09	6.5002e-109	8.90967e-29	1.84425e-09	0	1.09766e-14	4.81034e-12	1.99553e-13	5.09234e-15	2.09015e-12	3.4839e-10	1.9022e-10	0	1.53587e-14	2.67361e-10	6.18344e-13	1.41444e-14	1.41481e-10	5.69664e-197	1.83554e-16	6.87808e-11	2.95198e-21	2.29253e-22	17.0172	5.68257e-13	3.67595e-11	5.25888e-10	6.84722e-11	0
-0.0507014	2.0287e-11	2.05101e-11	3.01285e-11	7.89612e-13	7.50047e-14	2.17174e-10	0	1.67731e-23	0.947909	28.057	1.37971e-12	2.2807e-19	6.27422e-13	0	1.57245e-13	2.44284e-09	3.23898e-11	1.4549e-13	8.04769e-10	0.00012004	2.82351e-09	9.6376e-108	3.60521e-28	4.21073e-09	0	3.01625e-14	1.20892e-11	5.25701e-13	1.41429e-14	5.32769e-12	8.19241e-10	4.5112e-10	0	4.19949e-14	6.29655e-10	1.60231e-12	3.87276e-14	3.37042e-10	1.50053e-198	5.33631e-16	1.6589e-10	9.86655e-21	7.89603e-22	19.7658	1.47379e-12	8.9368e-11	1.22716e-09	1.65128e-10	0
-0.049499	4.98046e-11	5.0383e-11	7.36007e-11	2.03915e-12	2.00466e-13	5.1344e-10	0	5.95319e-23	0.67735	23.8449	3.53409e-12	7.22966e-19	1.6269e-12	0	4.15845e-13	5.55137e-09	7.902e-11	3.85309e-13	1.86437e-09	0.000218877	6.4027e-09	1.40842e-106	1.43787e-27	9.47719e-09	0	8.16951e-14	2.99482e-11	1.36504e-12	3.87151e-14	1.33865e-11	1.89909e-09	1.05464e-09	0	1.13178e-13	1.46171e-09	4.0926e-12	1.04516e-13	7.91474e-10	3.89576e-200	1.52912e-15	3.94402e-10	3.25042e-20	2.68055e-21	22.6289	3.76746e-12	2.14156e-10	2.82287e-09	3.92552e-10	0
-0.0482966	1.2052e-10	1.21998e-10	1.77235e-10	5.19071e-12	5.28105e-13	1.19655e-09	0	2.08261e-22	0.477069	20.0046	8.92306e-12	2.25886e-18	4.15828e-12	0	1.08397e-12	1.24363e-08	1.90031e-10	1.00583e-12	4.2577e-09	0.000393419	1.43128e-08	2.02869e-105	5.65237e-27	2.10275e-08	0	2.18099e-13	7.313e-11	3.49361e-12	1.04458e-13	3.31561e-11	4.33984e-09	2.43046e-09	0	3.00641e-13	3.34484e-09	1.03036e-11	2.78021e-13	1.83213e-09	9.96921e-202	4.31879e-15	9.24332e-10	1.05545e-19	8.96934e-21	25.5348	9.49266e-12	5.05841e-10	6.40132e-09	9.19909e-10	0
-0.0470942	2.87469e-10	2.9119e-10	4.20708e-10	1.3024e-11	1.37128e-12	2.7487e-09	0	7.18102e-22	0.331184	16.5655	2.22075e-11	6.95633e-18	1.04766e-11	0	2.78509e-12	2.74643e-08	4.50477e-10	2.58812e-12	9.58529e-09	0.000697096	3.15411e-08	2.88019e-104	2.19009e-26	4.59923e-08	0	5.73905e-13	1.76025e-10	8.81313e-12	2.77796e-13	8.09527e-11	9.77679e-09	5.52147e-09	0	7.87151e-13	7.5448e-09	2.55691e-11	7.28953e-13	4.18071e-09	2.51449e-203	1.20228e-14	2.13545e-09	3.37798e-19	2.95814e-20	28.4003	2.3575e-11	1.17771e-09	1.431e-08	2.12504e-09	0
-0.0458918	6.75872e-10	6.85108e-10	9.8442e-10	3.22114e-11	3.50962e-12	6.22428e-09	0	2.44054e-21	0.22661	13.5391	5.44799e-11	2.11151e-17	2.60182e-11	0	7.05337e-12	5.97915e-08	1.05265e-09	6.56423e-12	2.12729e-08	0.00121764	6.85212e-08	4.0304e-103	8.36402e-26	9.91693e-08	0	1.48853e-12	4.17647e-10	2.19135e-11	7.28168e-13	1.94838e-10	2.1713e-08	1.23653e-08	0	2.03138e-12	1.67757e-08	6.25435e-11	1.88387e-12	9.4041e-09	6.25117e-205	3.29894e-14	4.86324e-09	1.06561e-18	9.61605e-20	31.1339	5.7709e-11	2.7027e-09	3.15361e-08	4.83913e-09	0
-0.0446894	1.56633e-09	1.58891e-09	2.27065e-09	7.85268e-11	8.85365e-12	1.38936e-08	0	8.17535e-21	0.152831	10.9206	1.31742e-10	6.31724e-17	6.36934e-11	0	1.76072e-11	1.28324e-07	2.42474e-09	1.64107e-11	4.65418e-08	0.00209673	1.46748e-07	5.55898e-102	3.14839e-25	2.10799e-07	0	3.80544e-12	9.76792e-10	5.37059e-11	1.8813e-12	4.62267e-10	4.75387e-08	2.72987e-08	0	5.16709e-12	3.67687e-08	1.50796e-10	4.79883e-12	2.08527e-08	1.53177e-206	8.92207e-14	1.09179e-08	3.31333e-18	3.08103e-19	33.6408	1.39239e-10	6.11366e-09	6.85136e-08	1.0863e-08	0
-0.043487	3.57805e-09	3.6325e-09	5.16291e-09	1.88701e-10	2.20147e-11	3.0571e-08	0	2.69928e-20	0.101593	8.69254	3.14029e-10	1.86287e-16	1.53699e-10	0	4.33234e-11	2.71503e-07	5.50572e-09	4.04407e-11	1.00383e-07	0.00355934	3.09829e-07	7.55725e-101	1.16811e-24	4.41735e-07	0	9.58923e-12	2.25194e-09	1.29735e-10	4.79076e-12	1.08117e-09	1.02609e-07	5.94115e-08	0	1.29546e-11	7.94407e-08	3.58375e-10	1.2049e-11	4.55817e-08	3.69952e-208	2.37837e-13	2.4162e-08	1.01544e-17	9.7301e-19	35.8278	3.31136e-10	1.36316e-08	1.46741e-07	2.4039e-08	0
-0.0422846	8.05671e-09	8.18606e-09	1.15722e-08	4.46971e-10	5.39552e-11	6.63092e-08	0	8.78438e-20	0.0665635	6.82737	7.37857e-10	5.41451e-16	3.65601e-10	0	1.05074e-10	5.66302e-07	1.23235e-08	9.82326e-11	2.13441e-07	0.00595673	6.44881e-07	1.01264e-99	4.27169e-24	9.12564e-07	0	2.38175e-11	5.11768e-09	3.08904e-10	1.20247e-11	2.49274e-09	2.1834e-07	1.27466e-07	0	3.20131e-11	1.69191e-07	8.39519e-10	2.98195e-11	9.82209e-08	8.80683e-210	6.24911e-13	5.27123e-08	3.06736e-17	3.02872e-18	37.6093	7.7621e-10	2.99598e-08	3.09838e-07	5.24413e-08	0
-0.0410822	1.78822e-08	1.8185e-08	2.55691e-08	1.0436e-09	1.30342e-10	1.41779e-07	0	2.8177e-19	0.0429864	5.29098	1.70897e-09	1.55116e-15	8.57252e-10	0	2.51193e-10	1.16448e-06	2.71914e-08	2.35203e-10	4.4741e-07	0.00982805	1.32327e-06	1.33741e-98	1.5397e-23	1.85857e-06	0	5.83098e-11	1.14645e-08	7.24966e-10	2.97483e-11	5.66562e-09	4.58039e-07	2.69601e-07	0	7.79749e-11	3.55211e-07	1.93851e-09	7.27416e-11	2.08645e-07	2.0664e-211	1.61838e-12	1.13365e-07	9.13271e-17	9.29229e-18	38.9126	1.79341e-09	6.49048e-08	6.44961e-07	1.12778e-07	0
-0.0398798	3.91232e-08	3.9822e-08	5.56931e-08	2.40185e-09	3.1036e-10	2.98832e-07	0	8.90842e-19	0.0273619	4.04544	3.90175e-09	4.38e-15	1.98142e-09	0	5.91919e-10	2.36065e-06	5.91435e-08	5.55113e-10	9.24583e-07	0.0159867	2.67694e-06	1.74099e-97	5.4701e-23	3.73175e-06	0	1.40709e-10	2.53167e-08	1.67703e-09	7.25392e-11	1.26943e-08	9.47316e-07	5.62151e-07	0	1.872e-10	7.35147e-07	4.4122e-09	1.74904e-10	4.36923e-07	4.77893e-213	4.13111e-12	2.40345e-07	2.68015e-16	2.81e-17	39.6833	4.08425e-09	1.38601e-07	1.32359e-06	2.39095e-07	0
-0.0386774	8.43731e-08	8.59623e-08	1.19585e-07	5.44893e-09	7.28417e-10	6.20903e-07	0	2.77605e-18	0.0171666	3.05149	8.7811e-09	1.21903e-14	4.51454e-09	0	1.37487e-09	4.71794e-06	1.26813e-07	1.29144e-09	1.88367e-06	0.0256385	5.33888e-06	2.23382e-96	1.91547e-22	7.38705e-06	0	3.34687e-10	5.51098e-08	3.82381e-09	1.74343e-10	2.80392e-08	1.9316e-06	1.15557e-06	0	4.42977e-10	1.49984e-06	9.89898e-09	4.14529e-10	9.01989e-07	1.08935e-214	1.03939e-11	5.02326e-07	7.7525e-16	8.37554e-17	39.8883	9.16797e-09	2.91746e-07	2.67794e-06	4.99712e-07	0
-0.0374749	1.79362e-07	1.82924e-07	2.53128e-07	1.21852e-08	1.68511e-09	1.27176e-06	0	8.52657e-18	0.0106156	2.27063	1.94808e-08	3.34406e-14	1.01397e-08	0	3.14781e-09	9.29611e-06	2.68045e-07	2.96157e-09	3.78346e-06	0.0405397	1.04976e-05	2.82503e-95	6.61111e-22	1.44165e-05	0	7.84681e-10	1.18257e-07	8.59375e-09	4.13006e-10	6.10548e-08	3.88306e-06	2.34183e-06	0	1.03319e-09	3.01648e-06	2.18916e-08	9.68382e-10	1.8357e-06	2.44752e-216	2.57759e-11	1.03499e-06	2.21029e-15	2.46059e-16	39.5189	2.02846e-08	6.05342e-07	5.34172e-06	1.02962e-06	0
-0.0362725	3.75854e-07	3.83722e-07	5.28206e-07	2.68608e-08	3.84247e-09	2.56788e-06	0	2.58133e-17	0.00647052	1.66665	4.26028e-08	9.04182e-14	2.24497e-08	0	7.10399e-09	1.80586e-05	5.58523e-07	6.69468e-09	7.49208e-06	0.0632028	2.03502e-05	3.52142e-94	2.24903e-21	2.77389e-05	0	1.81337e-09	2.5015e-07	1.90372e-08	9.6434e-10	1.31062e-07	7.69614e-06	4.67885e-06	0	2.37524e-09	5.98066e-06	4.77221e-08	2.22986e-09	3.68308e-06	5.42008e-218	6.30052e-11	2.10227e-06	6.21128e-15	7.12504e-16	38.5909	4.42376e-08	1.2381e-06	1.05051e-05	2.09145e-06	0
-0.0350701	7.76374e-07	7.93504e-07	1.08659e-06	5.83668e-08	8.63631e-09	5.11136e-06	0	7.70251e-17	0.00388768	1.20665	9.18425e-08	2.40968e-13	4.89979e-08	0	1.58033e-08	3.45865e-05	1.14728e-06	1.49176e-08	1.46269e-05	0.0971573	3.88944e-05	4.32647e-93	7.54116e-21	5.26214e-05	0	4.13066e-09	5.21623e-07	4.15677e-08	2.21935e-09	2.7736e-07	1.50391e-05	9.21619e-06	0	5.38219e-09	1.16895e-05	1.02546e-07	5.06115e-09	7.28513e-06	1.18306e-219	1.51797e-10	4.20967e-06	1.72043e-14	2.03356e-15	37.1437	9.50936e-08	2.49615e-06	2.0369e-05	4.18828e-06	0
-0.0338677	1.58085e-06	1.6176e-06	2.20363e-06	1.2502e-07	1.9133e-08	1.00299e-05	0	2.26539e-16	0.00230297	0.861649	1.95177e-07	6.32969e-13	1.05421e-07	0	3.46533e-08	6.53097e-05	2.32325e-06	3.27667e-08	2.81545e-05	0.14727	7.32917e-05	5.23927e-92	2.49231e-20	9.84211e-05	0	9.27459e-09	1.07226e-06	8.94636e-08	5.03432e-09	5.78659e-07	2.8975e-05	1.78979e-05	0	1.20209e-08	2.25239e-05	2.17208e-07	1.13231e-08	1.42064e-05	2.54523e-221	3.60478e-10	8.31037e-06	4.69699e-14	5.72067e-15	35.2377	2.01486e-07	4.96081e-06	3.89397e-05	8.26892e-06	0
-0.0326653	3.17308e-06	3.2508e-06	4.40576e-06	2.63975e-07	4.17809e-08	1.94026e-05	0	6.56712e-16	0.00134599	0.606837	4.0888e-07	1.6388e-12	2.23596e-07	0	7.49029e-08	0.000121592	4.63794e-06	7.09471e-08	5.34308e-05	0.220125	0.000136169	6.25358e-91	8.1187e-20	0.0001815	0	2.05265e-08	2.17285e-06	1.8979e-07	1.12558e-08	1.1902e-06	5.50414e-05	3.42685e-05	0	2.64633e-08	4.27858e-05	4.5352e-07	2.49702e-08	2.73123e-05	5.39721e-223	8.43765e-10	1.61737e-05	1.26394e-13	1.5862e-14	32.9497	4.20801e-07	9.71862e-06	7.33969e-05	1.60951e-05	0
-0.0314629	6.27836e-06	6.44035e-06	8.68405e-06	5.49439e-07	8.99316e-08	3.70024e-05	0	1.87641e-15	0.000778058	0.421488	8.44405e-07	4.18209e-12	4.67512e-07	0	1.59592e-07	0.0002232	9.12775e-06	1.51429e-07	9.99759e-05	0.32446	0.000249441	7.35712e-90	2.60671e-19	0.000330015	0	4.47795e-08	4.34064e-06	3.96862e-07	2.48048e-08	2.41346e-06	0.000103092	6.46904e-05	0	5.74221e-08	8.01259e-05	9.33432e-07	5.42785e-08	5.17688e-05	1.12806e-224	1.94666e-09	3.10327e-05	3.35245e-13	4.33502e-14	30.3679	8.66258e-07	1.87686e-05	0.000136406	3.08871e-05	0
-0.0302605	1.22459e-05	1.25787e-05	1.68751e-05	1.12733e-06	1.90805e-07	6.95686e-05	0	5.28448e-15	0.00044853	0.288703	1.71909e-06	1.05191e-11	9.63647e-07	0	3.35185e-07	0.000403978	1.77099e-05	3.18608e-07	0.000184444	0.471642	0.000450537	8.53116e-89	8.24933e-19	0.000591657	0	9.62925e-08	8.54822e-06	8.17989e-07	5.38785e-08	4.8249e-06	0.00019039	0.000120405	0	1.22812e-07	0.000147934	1.89382e-06	1.16301e-07	9.67433e-05	2.3239e-226	4.4268e-09	5.87027e-05	8.76441e-13	1.16774e-13	27.5868	1.75775e-06	3.57303e-05	0.000249961	5.84394e-05	0
-0.0290581	2.35461e-05	2.42198e-05	3.23299e-05	2.28017e-06	3.99035e-07	0.000128949	0	1.46689e-14	0.000264891	0.195007	3.45018e-06	2.60788e-11	1.95814e-06	0	6.93941e-07	0.000720948	3.38758e-05	6.60823e-07	0.000335514	0.676157	0.000802371	9.75056e-88	2.57316e-18	0.00104591	0	2.04106e-07	1.65959e-05	1.66188e-06	1.1535e-07	9.50985e-06	0.000346697	0.000220964	0	2.58902e-07	0.000269274	3.78763e-06	2.45633e-07	0.000178248	4.71871e-228	9.92243e-09	0.000109479	2.25845e-12	3.10043e-13	24.7006	3.51568e-06	6.70545e-05	0.000451649	0.000109016	0
-0.0278557	4.46311e-05	4.59755e-05	6.10658e-05	4.54638e-06	8.22583e-07	0.000235638	0	4.01342e-14	0.000172976	0.129888	6.82634e-06	6.3726e-11	3.92262e-06	0	1.41621e-06	0.00126865	6.38836e-05	1.35113e-06	0.000601783	0.956075	0.001409	1.09843e-86	7.91107e-18	0.00182315	0	4.26455e-07	3.17639e-05	3.32809e-06	2.4341e-07	1.84799e-05	0.000622521	0.000399831	0	5.37973e-07	0.000483237	7.46748e-06	5.11383e-07	0.000323808	9.44388e-230	2.19218e-08	0.000201299	5.73623e-12	8.1137e-13	21.7989	6.93117e-06	0.000124054	0.000804694	0.000200509	0
-0.0266533	8.3397e-05	8.60411e-05	0.00011372	8.93624e-06	1.67147e-06	0.000424528	0	1.08231e-13	0.000144673	0.0853093	1.3315e-05	1.53485e-10	7.74678e-06	0	2.8491e-06	0.00220132	0.000118774	2.72331e-06	0.0010643	1.33345	0.00243979	1.21965e-85	2.39731e-17	0.00313373	0	8.78306e-07	5.99349e-05	6.56963e-06	5.06268e-07	3.5406e-05	0.00110222	0.000713381	0	1.10184e-06	0.000855013	1.45132e-05	1.04945e-06	0.000579987	1.86294e-231	4.77383e-08	0.000364922	1.43605e-11	2.09285e-12	18.962	1.34695e-05	0.000226251	0.00141375	0.000363623	0
-0.0254509	0.000153626	0.000158751	0.000208801	1.73156e-05	3.34786e-06	0.000754064	0	2.87681e-13	0.000171275	0.0552503	2.56041e-05	3.64366e-10	1.50829e-05	0	5.6502e-06	0.00376651	0.000217718	5.41117e-06	0.00185607	1.83456	0.00416586	1.33481e-84	7.16038e-17	0.00531159	0	1.78311e-06	0.000111492	1.27832e-05	1.03788e-06	6.68821e-05	0.00192442	0.00125507	0	2.22438e-06	0.00149157	2.78059e-05	2.12294e-06	0.0010243	3.62215e-233	1.02468e-07	0.000652248	3.5436e-11	5.32081e-12	16.2576	2.58015e-05	0.000406795	0.00244928	0.000650206	0
-0.0242485	0.000278987	0.000288781	0.000377999	3.30766e-05	6.60987e-06	0.00132056	0	7.53689e-13	0.000261429	0.0352875	4.85398e-05	8.52571e-10	2.89514e-05	0	1.10459e-05	0.00635509	0.000393472	1.05995e-05	0.00319183	2.48999	0.00701429	1.43988e-83	2.10799e-16	0.00887821	0	3.56839e-06	0.000204473	2.45183e-05	2.09716e-06	0.000124568	0.00331332	0.00217733	0	4.42624e-06	0.00256556	5.25175e-05	4.23328e-06	0.00178373	6.94156e-235	2.16794e-07	0.00114944	8.61882e-11	1.33334e-11	13.7388	4.87184e-05	0.000721065	0.00418449	0.00114642	0
-0.0230461	0.00049948	0.000517925	0.000674714	6.22887e-05	1.2864e-05	0.00228015	0	1.94623e-12	0.000443392	0.0222328	9.07223e-05	1.96627e-09	5.47883e-05	0	2.12874e-05	0.0105742	0.000701117	2.04683e-05	0.00541269	3.33436	0.0116466	1.53092e-82	6.11676e-16	0.0146345	0	7.03935e-06	0.000369708	4.63556e-05	4.17674e-06	0.000228759	0.00562563	0.00372485	0	8.68156e-06	0.0043511	9.77839e-05	8.32115e-06	0.00306287	1.3112e-236	4.52106e-07	0.00199723	2.06625e-10	3.29324e-11	11.4437	9.06769e-05	0.00126007	0.00705012	0.00199315	0
-0.0218437	0.000881605	0.000915847	0.0011875	0.00011564	2.46787e-05	0.0038818	0	4.95355e-12	0.000772014	0.0138329	0.000167173	4.4697e-09	0.000102222	0	4.04424e-05	0.017351	0.00123177	3.89666e-05	0.00905167	4.40576	0.0190709	1.60435e-81	1.74943e-15	0.0237902	0	1.36887e-05	0.000659054	8.63926e-05	8.1991e-06	0.00041422	0.00941968	0.00628393	0	1.67842e-05	0.00727627	0.000179488	1.61235e-05	0.00518612	2.44118e-238	9.29329e-07	0.00342174	4.88257e-10	8.01731e-11	9.39533	0.000166365	0.00217094	0.0117143	0.00341705	0
-0.0206413	0.00153412	0.00159678	0.00206081	0.000211654	4.66694e-05	0.00651597	0	1.24269e-11	0.00134167	0.00852681	0.00030371	1.00146e-08	0.000188038	0	7.57441e-05	0.0280784	0.00213376	7.31342e-05	0.0149279	5.74477	0.0307969	1.65718e-80	4.93163e-15	0.0381417	0	2.62402e-05	0.00115832	0.000158715	1.58641e-05	0.000739563	0.0155551	0.0104546	0	3.19848e-05	0.0119984	0.000324796	3.07974e-05	0.00865931	4.47974e-240	1.88295e-06	0.00578033	1.13723e-09	1.92378e-10	7.60316	0.000300878	0.00368759	0.0191962	0.00577687	0
-0.0194389	0.00263199	0.002745	0.00352653	0.000381916	8.6999e-05	0.0107848	0	3.07275e-11	0.00230721	0.00525805	0.000544008	2.21162e-08	0.000341038	0	0.00013985	0.0448135	0.00364456	0.000135324	0.0242795	7.39306	0.0490487	1.68717e-79	1.37027e-14	0.0603122	0	4.95851e-05	0.00200721	0.000287431	3.02544e-05	0.00130203	0.0253335	0.0171535	0	6.008e-05	0.01951	0.000579434	5.79892e-05	0.0142582	8.10266e-242	3.76052e-06	0.00962842	2.61084e-09	4.54994e-10	6.06499	0.0005364	0.00617579	0.0310252	0.00963115	0
-0.0182365	0.004452	0.00465294	0.00595081	0.000679427	0.000159871	0.0176011	0	7.48885e-11	0.00391607	0.00333399	0.000960755	4.81402e-08	0.000609849	0	0.00025456	0.0705421	0.00613818	0.000246867	0.0389462	9.39154	0.0770456	1.69305e-78	3.7527e-14	0.0940654	0	9.23675e-05	0.00342941	0.00051313	5.68698e-05	0.00226038	0.0406931	0.0277576	0	0.000111241	0.0312843	0.00101911	0.000107638	0.0231527	1.44452e-243	7.40286e-06	0.0158148	5.9081e-09	1.06066e-09	4.76934	0.000942673	0.0101978	0.049457	0.0158352	0
-0.0170341	0.00742481	0.00777701	0.00990229	0.00119168	0.000289606	0.0283254	0	1.79897e-10	0.00655579	0.00232505	0.00167298	1.03282e-07	0.00107526	0	0.000456808	0.109525	0.0101939	0.00044401	0.0616159	11.7782	0.119368	1.67456e-77	1.01298e-13	0.144709	0	0.00016962	0.00577722	0.00090304	0.000105365	0.00386958	0.0644714	0.0443013	0	0.000203024	0.0494705	0.00176714	0.000196959	0.0370776	2.53828e-245	1.43647e-05	0.0256147	1.31781e-08	2.43709e-09	3.69798	0.0016331	0.0166037	0.0777636	0.0256769	0
-0.0158317	0.0122091	0.0128177	0.0162495	0.00206073	0.000517165	0.0449507	0	4.25946e-10	0.0108226	0.00199787	0.00287244	2.18407e-07	0.00186935	0	0.00080817	0.167734	0.016694	0.000787365	0.0961481	14.5858	0.182417	1.63251e-76	2.69515e-13	0.219596	0	0.000307065	0.00959623	0.00156667	0.000192413	0.00653258	0.100752	0.0697386	0	0.000365244	0.0771502	0.00302108	0.000355292	0.0585615	4.39619e-247	2.74754e-05	0.0409115	2.89731e-08	5.51935e-09	2.82833	0.00278903	0.0266563	0.120609	0.0410635	0
-0.0146293	0.0197955	0.0208321	0.0262971	0.00351354	0.000910424	0.0703449	0	9.94049e-10	0.0176181	0.00227756	0.00486301	4.55226e-07	0.00320449	0	0.00140964	0.253393	0.0269596	0.00137664	0.147989	17.8391	0.274981	1.56866e-75	7.06778e-13	0.32873	0	0.000548009	0.0157172	0.00267948	0.000346334	0.0108757	0.155308	0.108286	0	0.000647703	0.118664	0.00509218	0.000631826	0.0912267	7.50473e-249	5.18013e-05	0.064438	6.27881e-08	1.23205e-08	2.13578	0.00469553	0.0421997	0.184528	0.0647713	0
-0.0134269	0.0316477	0.0333884	0.0419714	0.00590657	0.00158	0.108563	0	2.28656e-09	0.0282823	0.00323607	0.00811829	9.3521e-07	0.00541669	0	0.00242413	0.377623	0.0429353	0.00237323	0.224687	21.553	0.408907	1.48568e-74	1.82686e-12	0.485474	0	0.000964171	0.0253837	0.00451786	0.000614438	0.0178563	0.236166	0.165859	0	0.00113222	0.180015	0.00846265	0.0011077	0.140172	1.26274e-250	9.62701e-05	0.100091	1.34122e-07	2.71075e-08	1.59551	0.00779322	0.0658795	0.278511	0.100773	0
-0.0122244	0.0498917	0.0527735	0.0660687	0.0097905	0.0027032	0.165234	0	5.18416e-09	0.0447732	0.00510625	0.0133642	1.8937e-06	0.00902874	0	0.00411017	0.555187	0.0674337	0.00403407	0.336518	25.73	0.599868	1.38689e-73	4.65422e-12	0.707348	0	0.00167239	0.040425	0.00750989	0.00107444	0.0289138	0.354278	0.250607	0	0.00195097	0.269362	0.013867	0.00191456	0.212449	2.09419e-252	0.00017636	0.153326	2.82403e-07	5.87863e-08	1.18412	0.0127514	0.101425	0.414716	0.154653	0
-0.011022	0.07756	0.0822642	0.102578	0.0160017	0.00455945	0.248031	0	1.1585e-08	0.0699016	0.00832312	0.0216948	3.77951e-06	0.0148406	0	0.00687115	0.805312	0.104453	0.00676155	0.497219	30.3594	0.868206	1.27608e-72	1.16872e-11	1.01688	0	0.00285989	0.0634858	0.0123074	0.00185188	0.046176	0.524322	0.37356	0	0.00331393	0.397578	0.0224048	0.00326244	0.31763	3.42324e-254	0.000318473	0.231645	5.86113e-07	1.25657e-07	0.880756	0.0205693	0.153999	0.609274	0.234129	0
-0.00981964	0.118902	0.126473	0.157091	0.0257887	0.00758178	0.367213	0	2.55175e-08	0.107633	0.0135967	0.034731	7.435e-06	0.0240559	0	0.011326	1.15256	0.159574	0.0111753	0.724801	35.4162	1.23981	1.15727e-71	2.89265e-11	1.44248	0	0.00482166	0.098321	0.0198857	0.00314606	0.0727344	0.765606	0.549376	0	0.00554899	0.57889	0.0356941	0.00548094	0.468481	5.51543e-256	0.000566905	0.34517	1.19906e-06	2.6474e-07	0.667986	0.032712	0.230617	0.883195	0.349669	0
-0.00861723	0.179762	0.191778	0.237306	0.0409837	0.0124298	0.536243	0	5.5399e-08	0.163461	0.0220225	0.0548334	1.44161e-05	0.0384552	0	0.0184084	1.62768	0.240448	0.0182139	1.04244	40.8619	1.74697	1.03447e-70	7.0567e-11	2.01922	0	0.00801475	0.150167	0.0316791	0.00526799	0.113004	1.10305	0.797166	0	0.00915945	0.831549	0.0560743	0.00907856	0.681696	8.75878e-258	0.000994764	0.507297	2.41799e-06	5.49766e-07	0.53239	0.0512902	0.340639	1.26332	0.515221	0
-0.00741483	0.268033	0.286838	0.353632	0.064228	0.0200909	0.77243	0	1.18547e-07	0.244863	0.0352393	0.0853801	2.75508e-05	0.0606268	0	0.0295027	2.26838	0.357372	0.0292744	1.47936	46.6456	2.42913	9.11416e-70	1.69679e-10	2.78955	0	0.0131353	0.226194	0.0497597	0.00869458	0.173182	1.56818	1.14138	0	0.0149045	1.1785	0.0868677	0.0148265	0.978699	1.37097e-259	0.00172071	0.735411	4.80639e-06	1.12528e-06	0.464973	0.0792891	0.496315	1.78328	0.749025	0
-0.00621242	0.394165	0.423187	0.519885	0.0992625	0.032018	1.09758	0	2.50034e-07	0.361828	0.0556427	0.131121	5.18971e-05	0.0942696	0	0.0466261	3.11992	0.523942	0.0464018	2.07167	52.707	3.33339	7.91477e-69	4.0214e-10	3.80365	0	0.0212257	0.336032	0.0770678	0.0141442	0.261808	2.20011	1.61267	0	0.0239094	1.648	0.132708	0.0238746	1.38643	2.11512e-261	0.00293411	1.05162	9.41761e-06	2.27023e-06	0.461449	0.120853	0.71337	2.48433	1.07448	0
-0.00501002	0.571732	0.615905	0.754057	0.15129	0.0503104	1.53859	0	5.19794e-07	0.52745	0.0866677	0.198614	9.63546e-05	0.144575	0	0.0726667	4.23538	0.757764	0.0725375	2.86302	58.979	4.51475	6.77456e-68	9.3939e-10	5.11947	0	0.0338194	0.492373	0.1177	0.0226797	0.390446	3.04629	2.2487	0	0.037812	2.27409	0.199938	0.0379069	1.9381	3.21634e-263	0.00493215	1.48344	1.81896e-05	4.51446e-06	0.52248	0.181627	1.01159	3.41603	1.52101	0
-0.00380762	0.818006	0.884317	1.07913	0.227415	0.077948	2.12791	0	1.0651e-06	0.75857	0.133148	0.296752	0.000176329	0.218701	0	0.111686	5.67553	1.08119	0.111839	3.90504	65.3923	6.03585	5.71538e-67	2.1629e-09	6.80233	0	0.0531335	0.711609	0.177261	0.0358446	0.574459	4.16312	3.09477	0	0.058954	3.09688	0.29708	0.0593476	2.67372	4.82069e-265	0.00817323	2.06438	3.46312e-05	8.84847e-06	0.65389	0.269153	1.41534	4.63659	2.12491	0
-0.00260521	1.15451	1.2527	1.52389	0.337157	0.119084	2.90375	0	2.15114e-06	1.07642	0.201764	0.437369	0.00031805	0.326338	0	0.169293	7.50821	1.522	0.170077	5.2573	71.8795	7.96619	4.75258e-66	4.90848e-09	8.92377	0	0.0823161	1.01449	0.263272	0.0558395	0.833882	5.61597	4.20413	0	0.0906218	4.16248	0.435367	0.0916234	3.64048	7.12162e-267	0.0133523	2.83429	6.49951e-05	1.70946e-05	0.866884	0.393305	1.95405	6.21277	2.92997	0
-0.00140281	1.60747	1.7509	2.12361	0.493026	0.179397	3.91005	0	4.28228e-06	1.50726	0.301577	0.635914	0.000565442	0.480359	0	0.253092	9.80693	2.11401	0.255121	6.98687	78.3791	10.3806	3.89525e-65	1.09794e-08	11.5599	0	0.125757	1.42671	0.385636	0.0857417	1.19434	7.47884	5.63794	0	0.137341	5.52258	0.629307	0.139491	4.89272	1.03698e-268	0.0215047	3.83939	0.000120245	3.25521e-05	1.17826	0.566751	2.66241	8.21922	3.98792	0
-0.000200401	2.20816	2.41485	2.92066	0.711144	0.266512	5.19595	0	8.40246e-06	2.08282	0.444651	0.912165	0.000990836	0.697546	0	0.373199	12.6489	2.89744	0.377505	9.16709	84.8396	13.3571	3.14675e-64	2.42066e-08	14.7889	0	0.189466	1.9794	0.557137	0.129771	1.68794	9.83321	7.46463	0	0.205226	7.23347	0.897263	0.20943	6.49137	1.48827e-270	0.0341457	5.13185	0.000219295	6.10982e-05	1.61059	0.805391	3.58041	10.7371	5.35845	0
0.001002	2.99291	3.28678	3.96475	1.01186	0.390457	6.81484	0	1.62504e-05	2.8407	0.646737	1.29093	0.00171134	0.999345	0	0.542816	16.1124	3.919	0.551066	11.8758	91.222	16.9741	2.50559e-63	5.26027e-08	18.6878	0	0.281515	2.7094	0.79395	0.1936	2.35411	12.7661	9.7587	0	0.302376	9.35463	1.26199	0.310106	8.5029	2.10529e-272	0.0534531	6.76887	0.000394251	0.000113034	2.19231	1.12874	4.75301	13.8519	7.10879	0
0.00220441	4.00285	4.41515	5.31282	1.42033	0.564171	8.82283	0	3.09776e-05	3.8244	0.928005	1.80268	0.00291335	1.41262	0	0.778828	20.2732	5.23158	0.793633	15.1926	97.502	21.3065	1.96644e-62	1.12669e-07	23.3287	0	0.412541	3.65919	1.11611	0.28469	3.24022	16.3675	12.5988	0	0.439302	11.9466	1.75105	0.452878	10.9976	2.93539e-274	0.0825008	8.81102	0.000698726	0.000206123	2.95765	1.56021	6.2294	17.6505	9.31262	0
0.00340681	5.28325	5.85413	7.02846	1.96694	0.803993	11.2767	0	5.8205e-05	5.08304	1.31375	2.48403	0.00488845	1.97029	0	1.1024	25.2005	6.89339	1.12773	19.1956	103.67	26.422	1.52114e-61	2.37859e-07	28.7748	0	0.596283	4.87647	1.54791	0.412657	4.40187	20.7263	16.0647	0	0.629365	15.0686	2.39707	0.652345	14.047	4.03405e-276	0.125547	11.32	0.00122077	0.00037049	3.94637	2.12713	8.06187	22.2177	12.0484	0
0.00460922	6.88233	7.6625	9.1807	2.68759	1.13012	14.2311	0	0.000107796	6.67068	1.83505	3.37796	0.00808481	2.71189	0	1.53949	30.9528	8.96659	1.58123	23.9572	109.729	32.3764	1.1598e-60	4.94946e-07	35.0757	0	0.85013	6.41321	2.11814	0.589603	5.9028	25.9265	20.2347	0	0.889182	18.7753	3.23772	0.926886	17.7212	5.46432e-278	0.188376	14.3555	0.00210264	0.000656393	5.20321	2.8606	10.3042	27.6314	15.3971	0
0.00581162	8.84957	9.90205	11.8422	3.6236	1.56698	17.7361	0	0.000196776	8.6451	2.52921	4.53371	0.0131792	3.6837	0	2.12124	37.5736	11.5152	2.18793	29.54	115.695	39.2096	8.71593e-60	1.01512e-06	42.2629	0	1.19563	8.32409	2.86014	0.830408	7.81414	32.0421	25.1804	0	1.23895	23.1137	4.31531	1.29915	22.0847	7.29547e-280	0.278702	17.972	0.00357031	0.00114628	6.77694	3.79492	13.0097	33.9582	19.4386	0
0.00701403	11.2335	12.6353	15.0868	4.82131	2.14336	21.8331	0	0.000354058	11.0662	3.43999	6.00616	0.0211754	4.93865	0	2.88418	45.0867	14.6025	2.98786	35.9917	121.592	46.9413	6.45605e-59	2.05209e-06	50.3465	0	1.65889	10.6644	3.81153	1.1529	10.2131	39.1313	30.9634	0	1.70265	28.1197	5.67599	1.79641	27.1927	9.60043e-282	0.406595	22.2144	0.00597673	0.00197315	8.7191	4.96664	16.2287	41.2482	24.249	0
0.00821643	14.0792	15.9228	18.9861	6.33113	2.89241	26.5524	0	0.000627929	13.9938	4.61745	7.85477	0.0335348	6.53566	0	3.87001	53.4932	18.2877	4.02739	43.3409	127.447	55.5677	4.71348e-58	4.08881e-06	59.3116	0	2.27084	13.4875	5.01364	1.57789	13.1806	47.2323	37.63	0	2.308	33.8151	7.36844	2.45078	33.0866	1.24523e-283	0.584942	27.1139	0.00986392	0.00334793	11.0823	6.41314	20.0061	49.5303	29.8952	0
0.00941884	17.4249	19.8196	23.6062	8.20613	3.85122	31.9095	0	0.0010977	17.485	6.11729	10.1418	0.0523457	8.53837	0	5.12517	62.7684	22.6225	5.35889	51.5926	133.286	65.0594	3.39185e-57	8.03006e-06	69.1165	0	3.0672	16.8413	6.51059	2.12889	16.7988	56.3575	45.2069	0	3.08622	40.2044	9.44198	3.29909	39.7902	1.59195e-285	0.829875	32.6842	0.0160499	0.00559939	13.9185	8.17078	24.3787	58.808	36.4318	0
0.0106212	21.2994	24.3719	29.0035	10.5	5.06002	37.9032	0	0.00189143	21.5916	7.99964	12.9299	0.0805357	11.0133	0	6.69976	72.8607	27.6474	7.03996	60.7259	139.131	75.3602	2.40577e-56	1.5544e-05	79.6918	0	4.08817	20.7652	8.3479	2.83167	21.1469	66.4902	53.6973	0	4.07137	47.2735	11.9443	4.38246	47.3058	2.006e-287	1.16114	38.9176	0.0257481	0.00923122	17.2761	10.2725	29.3726	69.0559	43.8962	0
0.0118236	25.7185	29.6133	35.2206	13.2647	6.56103	44.5134	0	0.00321248	26.3566	10.3272	16.2792	0.122129	14.0273	0	8.64612	83.6915	33.3877	9.13207	70.691	144.998	86.3878	1.68187e-55	2.96569e-05	90.9419	0	5.37769	25.286	10.5708	3.71333	26.297	77.5819	63.0778	0	5.29938	54.9877	14.9187	5.74543	55.6113	2.49145e-289	1.60233	45.7824	0.0407267	0.0150015	21.1985	12.7455	35.0012	80.2181	52.3047	0
0.0130261	30.6826	35.5614	42.2825	16.5473	8.39675	51.7009	0	0.00537815	31.8115	13.1626	20.2441	0.182545	17.6442	0	11.0167	95.1572	39.8503	11.6987	81.4096	150.888	98.0359	1.15891e-54	5.57714e-05	102.747	0	6.98224	30.4151	13.2224	4.80109	32.3094	89.5508	73.2966	0	6.80665	63.2927	18.4008	7.43461	64.6586	3.04997e-291	2.18093	53.2215	0.0635165	0.0240312	25.7208	15.6076	41.2631	92.2073	61.6496	0
0.0142285	36.1742	42.2145	50.1932	20.3868	10.6079	59.4075	0	0.0088751	37.9736	16.5657	24.8689	0.268934	21.9216	0	13.8617	107.132	47.0214	14.8029	92.776	156.794	110.178	7.871e-54	0.000103375	114.966	0	8.9492	36.1449	16.3411	6.12074	39.2281	102.283	84.2729	0	8.62831	72.115	22.4159	9.49687	74.3729	3.6801e-293	2.92809	61.1523	0.0976749	0.0379478	30.8682	18.8654	48.1415	104.906	71.8971	0
0.0154309	42.1566	49.5498	58.933	24.811	13.2309	67.5584	0	0.0144366	44.8437	20.5891	30.1847	0.390522	26.9063	0	17.226	119.473	54.8645	18.5043	104.659	162.693	122.671	5.26903e-53	0.000188862	127.444	0	11.3247	42.4471	19.9587	7.69472	47.0752	115.636	95.898	0	10.7961	81.3646	26.9753	11.9771	84.6538	4.37668e-295	3.87801	69.4685	0.14811	0.0590711	36.6536	22.5106	55.6038	118.172	82.9859	0
0.0166333	48.5742	57.5219	68.4574	29.8333	16.2953	76.0643	0	0.023148	52.4045	25.2751	36.2049	0.558945	32.6307	0	21.1462	132.027	63.3201	22.8561	116.91	168.553	135.364	3.47659e-52	0.000340089	140.017	0	14.1513	49.2718	24.0983	9.54008	55.8481	129.442	108.038	0	13.3362	90.9387	32.0743	14.9153	95.3777	5.1304e-297	5.06699	78.0437	0.221467	0.0906461	43.0764	26.5183	63.6022	131.837	94.8282	0
0.0178357	55.3528	66.0633	78.6964	35.4503	19.8211	84.826	0	0.0365867	60.6196	30.651	42.9229	0.78853	39.1086	0	25.6471	144.635	72.307	27.9012	129.362	174.334	148.101	2.26098e-51	0.000603619	152.518	0	17.4649	56.5474	28.7722	11.6664	65.5154	143.514	120.54	0	16.2668	100.725	37.6898	18.3442	106.402	5.9276e-299	6.53194	86.7361	0.326569	0.137126	50.1213	30.8452	72.0752	145.721	107.311	0
0.0190381	62.4018	75.0851	89.5564	41.6397	23.8163	93.7387	0	0.0570035	69.4341	36.7258	50.3089	1.09647	46.3326	0	30.7391	157.139	81.7245	33.6693	141.844	179.985	160.728	1.44931e-50	0.00105597	164.785	0	21.2923	64.1824	33.9805	14.0741	76.0157	157.656	133.234	0	19.5959	110.609	43.7797	22.2857	117.571	6.75036e-301	8.30851	95.3954	0.474902	0.204501	57.7578	35.429	80.9493	159.633	120.3	0
0.0202405	69.6184	84.48	100.922	48.3595	28.2744	102.697	0	0.0875503	78.7754	43.4863	58.3092	1.5028	54.2708	0	36.4157	169.393	91.4561	40.1735	154.183	185.458	173.101	9.15683e-50	0.00182081	176.663	0	25.6483	72.0686	39.7108	16.7526	87.2576	171.667	145.943	0	23.3196	120.474	50.2826	26.7485	128.721	7.57699e-303	10.4288	103.87	0.681114	0.300671	65.9404	40.1889	90.1425	173.381	133.644	0
0.0214429	76.8908	94.1263	112.661	55.5488	33.1736	111.597	0	0.132556	88.5549	50.8958	66.8461	2.03019	62.8664	0	42.6512	181.262	101.374	47.4085	166.214	190.7	185.089	5.70232e-49	0.00309455	188.017	0	30.5335	80.0856	45.9372	19.6801	99.1207	185.353	158.487	0	27.4205	130.21	57.1197	31.7254	139.687	8.38276e-305	12.9185	112.013	0.963489	0.435835	74.6089	45.0271	99.5662	186.778	147.178	0
0.0226453	84.1042	103.892	124.629	63.1291	38.4755	120.347	0	0.197851	98.6713	58.8925	75.8191	2.70338	72.0379	0	49.4003	192.634	111.346	55.3483	177.783	195.665	196.578	3.50009e-48	0.00518383	198.729	0	35.9326	88.1058	52.6215	22.8233	111.46	198.535	170.695	0	31.8675	139.716	64.1966	37.1917	150.312	9.14111e-307	15.7946	119.694	1.34436	0.622877	83.6897	49.8316	109.129	199.655	160.734	0
0.0238477	91.1457	113.642	136.673	71.0073	44.1261	128.863	0	0.291129	109.014	67.3898	85.1078	3.54827	81.6806	0	56.5983	203.418	121.239	63.9465	188.758	200.31	207.473	2.11752e-47	0.00855905	208.704	0	41.8134	96.0006	59.7143	26.139	124.109	211.054	182.403	0	36.6158	148.904	71.4075	43.1046	160.45	9.82497e-309	19.0619	126.8	1.85034	0.877712	93.0966	54.4805	118.74	211.857	174.139	0
0.0250501	97.9099	123.24	148.641	79.0798	50.0567	137.075	0	0.422336	119.465	76.279	94.5763	4.59059	91.6697	0	64.1625	213.548	130.926	73.1366	199.025	204.601	217.7	1.26269e-46	0.0139291	217.871	0	48.1275	103.647	67.1562	29.5761	136.888	222.775	193.47	0	41.6077	157.699	78.6394	49.4025	169.975	1.04084e-310	22.7107	133.246	2.51243	1.21953	102.733	58.8465	128.31	223.256	187.232	0
0.0262525	104.304	132.557	160.385	87.2373	56.1868	144.928	0	0.604047	129.905	85.4326	104.078	5.85424	101.865	0	71.9948	222.983	140.292	82.8336	208.498	208.511	227.205	7.42142e-46	0.0223428	226.185	0	54.8106	110.931	74.8807	33.079	149.61	233.597	203.773	0	46.7753	166.043	85.7774	56.0072	178.784	1.08683e-312	26.7147	138.974	3.36573	1.6709	112.492	62.8028	137.756	233.754	199.857	0
0.0274549	110.251	141.476	171.767	95.37	62.4273	152.382	0	0.851812	140.217	94.7092	113.461	7.35921	112.118	0	79.9853	231.704	149.237	92.9378	217.118	212.022	235.951	4.29931e-45	0.0353245	233.62	0	61.7856	117.758	82.8157	36.5918	162.088	243.449	213.215	0	52.0424	173.89	92.7096	62.8252	186.8	1.11855e-314	31.0296	143.959	4.44884	2.25763	122.261	66.2291	146.999	243.277	211.88	0
0.0286573	115.695	149.895	182.662	103.373	68.6844	159.409	0	1.18441	150.287	103.96	122.574	9.11931	122.275	0	88.0174	239.716	157.678	103.338	224.848	215.125	243.92	2.45489e-44	0.0550472	240.176	0	68.9656	124.051	90.8864	40.0628	174.144	252.292	221.727	0	57.3282	181.21	99.3322	69.7516	193.975	1.13468e-316	35.5924	148.205	5.80288	3.00839	131.921	69.017	155.972	251.784	223.18	0
0.0298597	120.6	157.728	192.967	111.149	74.8642	165.992	0	1.62393	160.011	113.034	131.274	11.1398	132.186	0	95.9722	247.039	165.555	113.916	231.675	217.816	251.106	1.38161e-43	0.0845504	245.867	0	76.2573	129.757	99.0172	43.4491	185.612	260.116	229.263	0	62.5508	187.985	105.554	76.6739	200.286	1.13437e-318	40.322	151.745	7.47	3.95393	141.348	71.0764	164.611	259.26	233.664	0
0.0310621	124.953	164.911	202.597	118.618	80.8767	172.127	0	2.19573	169.294	121.787	139.429	13.4152	141.711	0	103.735	253.706	172.826	124.552	237.608	220.098	257.515	7.66408e-43	0.128002	250.723	0	83.5658	134.848	107.134	46.721	196.35	266.939	235.804	0	67.6307	194.207	111.301	83.4762	205.741	1.13635e-320	45.1211	154.639	9.49146	5.12602	150.419	72.3396	172.864	265.714	243.258	0
0.0322645	128.76	171.399	211.486	125.712	86.6404	177.812	0	2.92798	178.053	130.087	146.923	15.9274	150.722	0	111.198	259.76	179.469	135.129	242.673	221.978	263.162	4.1904e-42	0.191003	254.786	0	90.7991	139.318	115.165	49.8646	206.236	272.802	241.352	0	72.4942	199.875	116.515	90.0441	210.368	0	49.8788	156.965	11.9054	6.55598	159.014	72.7651	180.687	271.178	251.914	0
0.0334669	132.049	177.167	219.595	132.383	92.0852	183.054	0	3.85104	186.22	137.819	153.66	18.6446	159.114	0	118.268	265.245	185.48	145.536	246.906	223.467	268.066	2.25825e-41	0.28092	258.105	0	97.8716	143.186	123.044	52.8842	215.179	277.758	245.93	0	77.0764	204.992	121.162	96.2696	214.216	0	54.4748	158.816	14.7442	8.27286	167.014	72.3404	188.04	275.698	259.607	0
0.0346693	134.861	182.209	226.899	138.599	97.155	187.861	0	4.99642	193.737	144.889	159.563	21.521	166.802	0	124.871	270.21	190.868	155.673	250.358	224.577	272.253	1.19953e-40	0.407237	260.734	0	104.708	146.491	130.708	55.8018	223.116	281.878	249.576	0	81.3235	209.565	125.225	102.054	217.348	0	58.7842	160.297	18.032	10.3014	174.315	71.0826	194.895	279.334	266.331	0
0.0358717	137.251	186.534	233.397	144.345	101.809	192.242	0	6.39541	200.564	151.228	164.579	24.4979	173.723	0	130.949	274.697	195.655	165.453	253.082	225.322	275.752	6.28015e-40	0.581879	262.728	0	111.246	149.288	138.101	58.656	230.011	285.234	252.342	0	85.1947	213.605	128.708	107.315	219.837	0	62.6827	161.514	21.782	12.6599	180.82	69.0377	201.226	282.154	272.103	0
0.0370741	139.279	190.165	239.102	149.619	106.023	196.207	0	8.07743	206.672	156.79	168.675	27.5057	179.84	0	136.468	278.744	199.872	174.803	255.139	225.715	278.596	3.24078e-39	0.819481	264.141	0	117.438	151.646	145.174	61.4979	235.856	287.902	254.287	0	88.6625	217.122	131.63	111.983	221.76	0	66.0527	162.572	25.9942	15.3581	186.454	66.2788	207.015	284.229	276.952	0
0.0382766	141.01	193.135	244.04	154.432	109.787	199.766	0	10.0682	212.043	161.554	171.838	30.467	185.138	0	141.416	282.385	203.553	183.664	256.589	225.77	280.817	1.64836e-38	1.13754	265.027	0	123.251	153.642	151.883	64.3865	240.669	289.956	255.479	0	91.7135	220.125	134.028	116.011	223.193	0	68.7888	163.571	30.6542	18.3954	191.163	62.903	212.246	285.631	280.924	0
0.039479	142.509	195.486	248.249	158.799	113.104	202.929	0	12.3876	216.672	165.519	174.071	33.3019	189.623	0	145.801	285.642	206.737	191.994	257.495	225.502	282.453	8.26368e-38	1.55638	265.432	0	128.666	155.358	158.191	67.3826	244.488	291.464	255.989	0	94.348	222.627	135.95	119.37	224.208	0	70.803	164.599	35.732	21.7595	194.917	59.0263	216.912	286.432	284.072	0
0.0406814	143.835	197.264	251.775	162.739	115.989	205.705	0	15.0483	220.565	168.705	175.397	35.9324	193.317	0	149.65	288.533	209.461	199.759	257.919	224.923	283.543	4.08335e-37	2.09887	265.401	0	133.678	156.876	164.071	70.543	247.369	292.488	255.892	0	96.5787	224.64	137.452	122.052	224.868	0	72.0292	165.734	41.1825	25.4256	197.716	54.7791	221.004	286.699	286.458	0
0.0418838	145.039	198.517	254.671	166.274	118.465	208.105	0	18.0538	223.734	171.141	175.849	38.2887	196.258	0	153.004	291.07	211.762	206.938	257.922	224.048	284.129	1.98875e-36	2.78982	264.972	0	138.292	158.275	169.5	73.914	249.382	293.08	255.26	0	98.4296	226.179	138.597	124.071	225.224	0	72.4266	167.035	46.9468	29.3564	199.589	50.3005	224.522	286.493	288.148	0
0.0430862	146.163	199.294	256.993	169.42	120.562	210.138	0	21.3975	226.201	172.872	175.475	40.3144	198.493	0	155.916	293.261	213.674	213.518	257.565	222.887	284.253	9.54699e-36	3.655	264.178	0	142.522	159.628	174.463	77.5268	250.609	293.287	254.166	0	99.9349	227.263	139.449	125.458	225.317	0	71.982	168.545	52.9545	33.5036	200.598	45.7324	227.468	285.871	289.208	0
0.0442886	147.235	199.644	258.798	172.191	122.312	211.816	0	25.0622	227.994	173.946	174.334	41.9715	200.079	0	158.447	295.109	215.23	219.49	256.907	221.454	283.96	4.51724e-35	4.71977	263.048	0	146.386	160.998	178.954	81.3934	251.137	293.145	252.681	0	101.137	227.911	140.075	126.266	225.174	0	70.7103	170.29	59.1274	37.8093	200.832	41.2141	229.846	284.884	289.705	0
0.045491	148.273	199.611	260.146	174.597	123.747	213.153	0	29.0209	229.147	174.418	172.493	43.2438	201.077	0	160.657	296.618	216.459	224.851	256.006	219.758	283.298	2.10669e-34	6.00724	261.608	0	149.907	162.438	182.971	85.5049	251.058	292.686	250.873	0	102.083	228.15	140.536	126.561	224.811	0	68.6536	172.277	65.3837	42.209	200.406	36.8777	231.665	283.577	289.702	0
0.0466934	149.283	199.237	261.094	176.64	124.902	214.163	0	33.2373	229.701	174.342	170.03	44.1392	201.549	0	162.606	297.79	217.387	229.597	254.917	217.81	282.311	9.68388e-34	7.53615	259.88	0	153.108	163.984	186.52	89.8318	250.464	291.935	248.802	0	102.827	228.006	140.89	126.429	224.234	0	65.8793	174.495	71.6425	46.6347	199.458	32.8436	232.938	281.993	289.262	0
0.0478958	150.259	198.558	261.697	178.32	125.807	214.86	0	37.6681	229.7	173.776	167.031	44.6892	201.56	0	164.346	298.632	218.042	233.724	253.695	215.622	281.046	4.38752e-33	9.3185	257.885	0	156.01	165.663	189.612	94.3249	249.446	290.915	246.525	0	103.421	227.513	141.186	125.966	223.44	0	62.4767	176.914	77.8282	51.019	198.136	29.2173	233.681	280.166	288.441	0
0.0490982	151.187	197.609	262.009	179.634	126.491	215.263	0	42.2653	229.192	172.777	163.586	44.9471	201.174	0	165.918	299.152	218.446	237.231	252.389	213.201	279.545	1.95934e-32	11.357	255.646	0	158.632	167.485	192.26	98.9198	248.09	289.646	244.091	0	103.921	226.704	141.466	125.277	222.423	0	58.5519	179.492	83.8756	55.2991	196.596	26.0865	233.915	278.129	287.296	0
0.0503006	152.047	196.417	262.077	180.577	126.979	215.388	0	46.979	228.231	171.405	159.791	44.9837	200.453	0	167.35	299.359	218.624	240.114	251.046	210.56	277.849	8.62426e-32	13.6427	253.184	0	160.992	169.445	194.483	103.54	246.477	288.144	241.542	0	104.377	225.617	141.758	124.476	221.17	0	54.2231	182.172	89.7324	59.4199	194.991	23.5199	233.664	275.911	285.875	0
0.051503	152.813	195.006	261.948	181.145	127.294	215.255	0	51.7605	226.872	169.718	155.742	44.8817	199.454	0	168.658	299.27	218.6	242.37	249.705	207.707	275.994	3.74158e-31	16.1533	250.524	0	163.103	171.527	196.299	108.104	244.684	286.428	238.91	0	104.835	224.29	142.081	123.677	219.67	0	49.6148	184.889	95.3626	63.3379	193.463	21.5655	232.957	273.539	284.226	0
0.0527054	153.461	193.397	261.661	181.335	127.456	214.883	0	56.5644	225.173	167.78	151.533	44.7292	198.232	0	169.839	298.902	218.397	243.998	248.401	204.656	274.012	1.59996e-30	18.8513	247.694	0	164.976	173.704	197.73	112.528	242.775	284.516	236.218	0	105.332	222.758	142.439	122.994	217.914	0	44.8517	187.572	100.747	67.0231	192.135	20.2507	231.827	271.035	282.392	0
0.0539078	153.965	191.606	261.251	181.149	127.481	214.29	0	61.3508	223.193	165.654	147.251	44.6121	196.835	0	170.878	298.274	218.036	245	247.159	201.419	271.931	6.74348e-30	21.6842	244.726	0	166.62	175.938	198.794	116.731	240.81	282.425	233.481	0	105.898	221.057	142.823	122.533	215.895	0	40.0539	190.146	105.882	70.4611	191.103	19.582	230.31	268.42	280.414	0
0.0551102	154.305	189.648	260.747	180.593	127.384	213.498	0	66.0868	220.987	163.407	142.972	44.6077	195.304	0	171.744	297.41	217.541	245.38	245.995	198.014	269.77	2.80143e-29	24.5847	241.653	0	168.042	178.188	199.511	120.642	238.837	280.174	230.703	0	106.55	219.22	143.208	122.386	213.609	0	35.3314	192.538	110.78	73.6533	190.433	19.5455	228.448	265.711	278.328	0
0.0563126	154.465	187.536	260.174	179.68	127.176	212.525	0	70.7463	218.612	161.103	138.758	44.7792	193.673	0	172.398	296.332	216.932	245.151	244.917	194.46	267.544	1.14709e-28	27.4732	238.515	0	169.251	180.405	199.897	124.199	236.898	277.78	227.881	0	107.296	217.276	143.559	122.631	211.059	0	30.7811	194.682	115.464	76.6163	190.16	20.1074	226.287	262.923	276.168	0
0.057515	154.435	185.28	259.548	178.427	126.863	211.392	0	75.3099	216.117	158.807	134.651	45.1711	191.963	0	172.79	295.062	216.226	244.331	243.92	190.778	265.264	4.62952e-28	30.2603	235.349	0	170.254	182.543	199.968	127.352	235.022	275.261	225.006	0	108.129	215.251	143.826	123.323	208.251	0	26.4829	196.518	119.964	79.381	190.282	21.2156	223.874	260.071	273.962	0
0.0587174	154.213	182.891	258.88	176.86	126.448	210.116	0	79.7634	213.545	156.582	130.676	45.8082	190.185	0	172.866	293.624	215.44	242.945	242.993	186.995	262.934	1.8416e-27	32.8518	232.197	0	171.059	184.557	199.737	130.064	233.232	272.635	222.063	0	109.034	213.165	143.948	124.494	205.199	0	22.499	197.997	124.316	81.9899	190.766	22.8011	221.26	257.164	271.734	0
0.0599198	153.801	180.382	258.178	175.007	125.931	208.716	0	84.096	210.933	154.483	126.836	46.6949	188.338	0	172.569	292.04	214.585	241.029	242.113	183.139	260.553	7.22064e-27	35.1533	229.098	0	171.679	186.405	199.214	132.31	231.541	269.917	219.036	0	109.987	211.038	143.859	126.148	201.918	0	18.8732	199.08	128.552	84.4944	191.55	24.7802	218.497	254.212	269.504	0
0.0611222	153.206	177.765	257.441	172.903	125.306	207.209	0	88.2983	208.307	152.559	123.117	47.8187	186.407	0	171.846	290.329	213.669	238.625	241.251	179.244	258.118	2.79047e-26	37.0761	226.09	0	172.124	188.053	198.412	134.078	229.955	267.122	215.905	0	110.957	208.883	143.483	128.263	198.429	0	15.6312	199.744	132.699	86.9511	192.549	27.0579	215.638	251.225	267.286	0
0.0623246	152.44	175.054	256.664	170.587	124.563	205.612	0	92.3608	205.683	150.849	119.491	49.1534	184.363	0	170.645	288.508	212.696	235.784	240.37	175.343	255.619	1.06292e-25	38.5428	223.205	0	172.409	189.476	197.339	135.365	228.47	264.262	212.655	0	111.909	206.712	142.746	130.789	194.754	0	12.7824	199.975	136.778	89.4184	193.66	29.5311	212.735	248.208	265.088	0
0.0635271	151.515	172.265	255.838	168.1	123.687	203.938	0	96.2723	203.067	149.382	115.921	50.6657	182.166	0	168.923	286.596	211.664	232.563	239.431	171.472	253.048	3.99065e-25	39.4924	220.471	0	172.552	190.657	196.004	136.175	227.078	261.346	209.274	0	112.807	204.537	141.575	133.654	190.918	0	10.3223	199.77	140.797	91.9522	194.772	32.0936	209.837	245.17	262.915	0
0.0647295	150.445	169.419	254.95	165.484	122.659	202.201	0	100.019	200.457	148.177	112.366	52.3199	179.765	0	166.644	284.607	210.568	229.027	238.393	167.667	250.393	1.47675e-24	39.8845	217.908	0	172.569	191.588	194.417	136.519	225.762	258.383	205.755	0	113.62	202.366	139.903	136.767	186.951	0	8.23505	199.139	144.755	94.6027	195.769	34.641	206.991	242.118	260.764	0
0.0659319	149.241	166.536	253.982	162.783	121.459	200.41	0	103.587	197.842	147.239	108.795	54.0847	177.103	0	163.786	282.554	209.4	225.241	237.216	163.963	247.641	5.38634e-24	39.7024	215.527	0	172.479	192.271	192.585	136.414	224.5	255.378	202.1	0	114.321	200.208	137.675	140.021	182.878	0	6.49656	198.096	148.636	97.4107	196.539	37.0768	204.236	239.058	258.633	0
0.0671343	147.912	163.64	252.919	160.039	120.065	198.572	0	106.957	195.205	146.565	105.186	55.9372	174.119	0	160.335	280.45	208.147	221.272	235.864	160.394	244.782	1.93643e-23	38.9538	213.331	0	172.301	192.716	190.52	135.879	223.266	252.336	198.318	0	114.892	198.071	134.852	143.305	178.731	0	5.07758	196.665	152.418	100.405	196.98	39.3175	201.61	236	256.514	0
0.0683367	146.465	160.758	251.74	157.292	118.456	196.692	0	110.115	192.526	146.145	101.535	57.8665	170.752	0	156.293	278.308	206.799	217.187	234.309	156.988	241.806	6.86165e-23	37.6707	211.317	0	172.054	192.94	188.232	134.937	222.031	249.257	194.427	0	115.321	195.962	131.415	146.502	174.537	0	3.94652	194.873	156.071	103.599	197.005	41.2986	199.138	232.951	254.401	0
0.0695391	144.901	157.918	250.428	154.579	116.616	194.772	0	113.047	189.786	145.96	97.863	59.8747	166.947	0	151.675	276.139	205.34	213.047	232.528	153.772	238.703	2.3965e-22	35.907	209.471	0	171.754	192.966	185.732	133.612	220.762	246.145	190.454	0	115.61	193.888	127.368	149.505	170.327	0	3.07216	192.752	159.559	106.992	196.545	42.9783	196.842	229.918	252.285	0
0.0707415	143.219	155.149	248.964	151.932	114.532	192.81	0	115.742	186.968	145.987	94.2132	61.9758	162.66	0	146.51	273.954	203.761	208.908	230.512	150.765	235.47	8.24988e-22	33.7346	207.776	0	171.415	192.819	183.034	131.931	219.426	242.998	186.431	0	115.765	191.856	122.74	152.214	166.129	0	2.42578	190.337	162.845	110.566	195.553	44.3412	194.733	226.911	250.159	0
0.0719439	141.416	152.481	247.335	149.378	112.199	190.803	0	118.195	184.059	146.201	90.6532	64.1937	157.861	0	140.842	271.766	202.054	204.815	228.261	147.98	232.105	2.79923e-21	31.2388	206.207	0	171.047	192.526	180.152	129.923	217.991	239.819	182.397	0	115.804	189.868	117.589	154.547	161.972	0	1.98307	187.667	165.893	114.286	194.005	45.3992	192.814	223.937	248.019	0
0.0731463	139.485	149.943	245.528	146.938	109.624	188.744	0	120.41	181.054	146.574	87.2705	66.5569	152.542	0	134.729	269.586	200.213	200.805	225.786	145.423	228.609	9.36162e-21	28.5123	204.738	0	170.656	192.115	177.104	127.618	216.426	236.608	178.396	0	115.748	187.926	112.001	156.439	157.883	0	1.7254	184.781	168.672	118.105	191.898	46.1913	191.082	221.001	245.862	0
0.0743487	137.421	147.562	243.536	144.627	106.82	186.627	0	122.396	177.958	147.08	84.1667	69.0939	146.714	0	128.244	267.426	198.242	196.904	223.112	143.092	224.99	3.08592e-20	25.6503	203.342	0	170.242	191.609	173.912	125.049	214.704	233.369	174.471	0	115.622	186.029	106.083	157.847	153.889	0	1.64077	181.722	171.153	121.964	189.255	46.7806	189.525	218.109	243.688	0
0.0755511	135.219	145.363	241.355	142.453	103.813	184.447	0	124.168	174.784	147.693	81.4496	71.8272	140.418	0	121.473	265.297	196.149	193.127	220.27	140.979	221.258	1.00263e-19	22.7443	201.99	0	169.801	191.03	170.598	122.25	212.8	230.105	170.665	0	115.449	184.171	99.9675	158.75	150.016	0	1.72428	178.532	173.318	125.793	186.118	47.2497	188.124	215.266	241.498	0
0.0767535	132.874	143.369	238.987	140.419	100.639	182.196	0	125.748	171.554	148.387	79.2243	74.7679	133.718	0	114.517	263.208	193.948	189.476	217.301	139.07	217.428	3.21081e-19	19.8781	200.659	0	169.321	190.394	167.191	119.258	210.698	226.822	167.016	0	115.25	182.344	93.8023	159.143	146.288	0	1.9782	175.257	175.152	129.518	182.549	47.6949	186.856	212.474	239.298	0
0.0779559	130.386	141.595	236.439	138.519	97.3378	179.872	0	127.16	168.299	149.135	77.5839	77.9117	126.705	0	107.483	261.168	191.662	185.947	214.253	137.346	213.518	1.01347e-18	17.1237	199.327	0	168.786	189.713	163.725	116.11	208.385	223.529	163.557	0	115.044	180.537	87.7444	159.044	142.729	0	2.41162	171.941	176.647	133.064	178.626	48.2189	185.691	209.735	237.092	0
0.0791583	127.759	140.054	233.725	136.744	93.9583	177.474	0	128.431	165.053	149.913	76.601	81.2359	119.493	0	100.488	259.186	189.32	182.527	211.175	135.782	209.55	3.15303e-18	14.5392	197.976	0	168.174	188.995	160.235	112.842	205.856	220.236	160.312	0	114.837	178.737	81.9537	158.483	139.362	0	3.03977	168.625	177.801	136.357	174.438	48.9233	184.6	207.05	234.888	0
0.0803607	125	138.751	230.86	135.08	90.5487	175.004	0	129.589	161.855	150.691	76.3201	84.6984	112.215	0	93.6513	257.264	186.954	179.2	208.116	134.354	205.549	9.66867e-18	12.1676	196.595	0	167.461	188.242	156.763	109.495	203.113	216.954	157.297	0	114.632	176.928	76.5838	157.502	136.207	0	3.88288	165.348	178.613	139.329	170.084	49.9012	183.549	204.419	232.694	0
0.0815631	122.12	137.686	227.87	133.509	87.1547	172.471	0	130.658	158.74	151.439	76.7526	88.2386	105.018	0	87.0898	255.406	184.604	175.945	205.125	133.037	201.543	2.92231e-17	10.0367	195.176	0	166.619	187.451	153.352	106.104	200.166	213.695	154.516	0	114.42	175.095	71.7743	156.151	133.284	0	4.96478	162.144	179.086	141.921	165.667	51.2308	182.505	201.843	230.517	0
0.0827655	119.134	136.851	224.781	132.009	83.816	169.884	0	131.658	155.742	152.124	77.8738	91.7803	98.0577	0	80.9132	253.609	182.309	172.745	202.244	131.808	197.56	8.70577e-17	8.16018	193.718	0	165.62	186.62	150.045	102.707	197.028	210.472	151.964	0	114.185	173.225	67.6431	154.482	130.611	0	6.31108	159.04	179.222	144.084	161.292	52.9707	181.436	199.323	228.364	0
0.0839679	116.061	136.233	221.624	130.559	80.5617	167.258	0	132.605	152.888	152.706	79.6229	95.236	91.4872	0	75.2177	251.869	180.11	169.582	199.509	130.648	193.631	2.55628e-16	6.53925	192.222	0	164.436	185.742	146.886	99.3389	193.724	207.298	149.622	0	113.906	171.306	64.2799	152.55	128.202	0	7.94714	156.053	179.023	145.782	157.057	55.1562	180.312	196.859	226.244	0
0.0851703	112.921	135.811	218.435	129.134	77.4087	164.611	0	133.511	150.193	153.144	81.9051	98.5124	85.4525	0	70.081	250.178	178.044	166.445	196.945	129.543	189.785	7.3983e-16	5.16508	190.692	0	163.045	184.812	143.915	96.0322	190.282	204.184	147.464	0	113.554	169.332	61.7414	150.403	126.066	0	9.89593	153.194	178.49	146.99	153.055	57.7985	179.106	194.453	224.163	0
0.0863727	109.739	135.562	215.25	127.713	74.3593	161.963	0	134.381	147.664	153.391	84.5969	101.516	80.0831	0	65.5566	248.525	176.148	163.327	194.572	128.485	186.053	2.11045e-15	4.02112	189.138	0	161.426	183.826	141.166	92.8167	186.735	201.138	145.454	0	113.1	167.301	60.0483	148.088	124.207	0	12.1757	150.465	177.621	147.699	149.365	60.8845	177.794	192.107	222.126	0
0.0875752	106.539	135.457	212.107	126.271	71.4018	159.335	0	135.215	145.295	153.401	87.5518	104.162	75.4842	0	61.6706	246.897	174.45	160.227	192.395	127.471	182.462	5.93391e-15	3.0856	187.567	0	159.565	182.781	138.665	89.718	183.124	198.166	143.547	0	112.515	165.216	59.1847	145.642	122.624	0	14.7981	147.858	176.413	147.91	146.054	64.3795	176.357	189.825	220.141	0
0.0887776	103.35	135.462	209.043	124.787	68.5117	156.751	0	136.01	143.071	153.124	90.6088	106.375	71.7315	0	58.419	245.278	172.971	157.149	190.415	126.503	179.041	1.64447e-14	2.33373	185.988	0	157.452	181.679	136.429	86.7572	179.491	195.273	141.695	0	111.774	163.084	59.0994	143.095	121.305	0	17.7662	145.362	174.862	147.636	143.169	68.2299	174.782	187.609	218.212	0
0.08998	100.199	135.546	206.094	123.239	65.6547	154.231	0	136.759	140.963	152.517	93.6002	108.101	68.8655	0	55.7678	243.651	171.722	154.102	188.621	125.587	175.812	4.49194e-14	1.73974	184.412	0	155.087	180.522	134.463	83.9499	175.884	192.456	139.847	0	110.856	160.918	59.7097	140.469	120.23	0	21.0733	142.957	172.966	146.903	140.741	72.3674	173.057	185.463	216.346	0
0.0911824	97.118	135.673	203.294	121.606	62.7908	151.796	0	137.452	138.94	151.538	96.36	109.304	66.8891	0	53.6547	241.999	170.704	151.096	186.998	124.73	172.794	1.20938e-13	1.27832	182.844	0	152.473	179.317	132.762	81.3057	172.35	189.713	137.951	0	109.748	158.734	60.9067	137.779	119.369	0	24.7025	140.625	170.723	145.742	138.779	76.7135	171.178	183.389	214.549	0
0.0923848	94.1374	135.812	200.671	119.864	59.8789	149.468	0	138.078	136.962	150.154	98.7318	109.975	65.7672	0	51.993	240.305	169.908	148.14	185.526	123.937	170.004	3.20931e-13	0.925796	181.292	0	149.619	178.072	131.309	78.8274	168.937	187.036	135.959	0	108.447	156.551	62.5622	135.033	118.684	0	28.6267	138.347	168.137	144.192	137.273	81.1826	169.143	181.39	212.826	0
0.0935872	91.2906	135.933	198.25	117.993	56.8822	147.263	0	138.624	134.991	148.345	100.575	110.129	65.4281	0	50.6779	238.553	169.312	145.244	184.181	123.212	167.451	8.39426e-13	0.660864	179.758	0	146.542	176.796	130.075	76.5118	165.692	184.416	133.831	0	106.957	154.387	64.5363	132.236	118.125	0	32.8099	136.105	165.213	142.299	136.194	85.6865	166.956	179.466	211.185	0
0.0947896	88.6119	136.011	196.05	115.968	53.7723	145.199	0	139.078	132.99	146.101	101.772	109.804	65.7671	0	49.5933	236.73	168.883	142.41	182.939	122.552	165.137	2.16408e-12	0.464975	178.247	0	143.258	175.499	129.022	74.3499	162.655	181.843	131.535	0	105.293	152.261	66.6854	129.387	117.637	0	37.2088	133.887	161.964	140.109	135.494	90.1364	164.623	177.617	209.632	0
0.095992	86.1361	136.025	194.08	113.763	50.5334	143.294	0	139.427	130.929	143.432	102.23	109.062	66.6524	0	48.6204	234.827	168.578	139.638	181.779	121.948	163.059	5.49903e-12	0.322455	176.757	0	139.789	174.186	128.108	72.328	159.861	179.305	129.053	0	103.477	150.188	68.8703	126.485	117.158	0	41.775	131.687	158.408	137.673	135.111	94.4452	162.158	175.841	208.174	0
0.0971944	83.8977	135.96	192.346	111.354	47.1647	141.562	0	139.659	128.786	140.361	101.884	107.98	67.9323	0	47.646	232.838	168.345	136.918	180.678	121.383	161.207	1.37727e-11	0.220409	175.287	0	136.159	172.862	127.284	70.4302	157.338	176.791	126.383	0	101.538	148.181	70.9635	123.528	116.623	0	46.4584	129.503	154.566	135.044	134.969	98.5287	159.573	174.133	206.816	0
0.0983968	81.9291	135.807	190.844	108.713	43.6817	140.019	0	139.764	126.549	136.931	100.7	106.649	69.4434	0	46.5703	230.76	168.124	134.235	179.621	120.836	159.563	3.39997e-11	0.148494	173.836	0	132.392	171.526	126.497	68.64	155.101	174.295	123.537	0	99.5071	146.248	72.8557	120.515	115.97	0	51.2093	127.339	150.467	132.272	134.983	102.307	156.89	172.486	205.566	0
0.0995992	80.2596	135.563	189.561	105.815	40.1154	138.679	0	139.731	124.221	133.202	98.6734	105.165	71.0195	0	45.3141	228.597	167.852	131.565	178.595	120.277	158.102	8.27276e-11	0.0986081	172.4	0	128.516	170.169	125.698	66.9433	153.155	171.812	120.548	0	97.4214	144.394	74.46	117.446	115.136	0	55.9814	125.205	146.14	129.408	135.061	105.703	154.13	170.892	204.426	0
0.100802	78.9132	135.229	188.481	102.635	36.5111	137.554	0	139.552	121.817	129.246	95.828	103.624	72.5006	0	43.8236	226.354	167.463	128.878	177.591	119.675	156.796	1.98403e-10	0.0645412	170.978	0	124.56	168.78	124.839	65.3305	151.492	169.34	117.462	0	95.3164	142.621	75.716	114.323	114.071	0	60.7338	123.112	141.617	126.502	135.109	108.645	151.321	169.339	203.402	0
0.102004	77.9071	134.811	187.578	99.1529	32.9252	136.655	0	139.219	119.363	125.15	92.2137	102.115	73.7407	0	42.0733	224.043	166.89	126.14	176.603	118.998	155.611	4.68992e-10	0.0416375	169.567	0	120.555	167.34	123.875	63.7992	150.091	166.883	114.339	0	93.227	140.926	76.591	111.15	112.73	0	65.4318	121.073	136.928	123.6	135.033	111.069	148.492	167.813	202.494	0
0.103206	77.2502	134.318	186.822	95.3555	29.4216	135.988	0	138.728	116.896	121.008	87.9039	100.717	74.616	0	40.0673	221.678	166.072	123.313	175.632	118.214	154.511	1.09271e-09	0.0264766	168.165	0	116.537	165.823	122.768	62.3548	148.921	164.451	111.25	0	91.185	139.308	77.0798	107.93	111.086	0	70.0476	119.098	132.103	120.746	134.745	112.915	145.677	166.299	201.701	0
0.104409	76.9421	133.759	186.176	91.237	26.068	135.556	0	138.073	114.46	116.92	82.9918	99.4875	75.0304	0	37.8376	219.276	164.953	120.357	174.679	117.295	153.458	2.50937e-09	0.0165953	166.772	0	112.545	164.201	121.487	61.0111	147.939	162.056	108.271	0	89.2182	137.761	77.2034	104.671	109.125	0	74.5593	117.196	127.166	117.981	134.162	114.133	142.911	164.78	201.021	0
0.105611	76.9731	133.143	185.602	86.8019	22.9324	135.352	0	137.253	112.105	112.982	77.5858	98.4676	74.9199	0	35.4411	216.858	163.487	117.234	173.747	116.223	152.416	5.67997e-09	0.0102544	165.388	0	108.622	162.444	120.008	59.7893	147.098	159.712	105.478	0	87.3498	136.285	77.005	101.378	106.85	0	78.9493	115.37	122.135	115.341	133.213	114.68	140.229	163.238	200.448	0
0.106814	77.3237	132.479	185.058	82.0664	20.0793	135.363	0	136.265	109.882	109.287	71.8051	97.6743	74.2551	0	32.9542	214.442	161.639	113.907	172.842	114.986	151.35	1.26721e-08	0.0062492	164.016	0	104.818	160.52	118.316	58.7162	146.344	157.438	102.944	0	85.5971	134.877	76.5459	98.0593	104.285	0	83.2026	113.618	117.025	112.856	131.838	114.529	137.667	161.655	199.973	0
0.108016	77.9668	131.771	184.504	77.0593	17.5677	135.563	0	135.107	107.839	105.92	65.775	97.1032	73.0417	0	30.4679	212.049	159.391	110.344	171.969	113.58	150.231	2.78658e-08	0.00376107	162.656	0	101.182	158.401	116.404	57.8211	145.621	155.248	100.731	0	83.972	133.538	75.9002	94.722	101.466	0	87.3038	111.934	111.844	110.55	129.991	113.667	135.259	160.014	199.586	0
0.109218	78.8684	131.021	183.899	71.8223	15.4486	135.915	0	133.78	106.017	102.948	59.6216	96.7296	71.3191	0	28.08	209.698	156.739	106.519	171.135	112.015	149.034	6.03972e-08	0.00224517	161.311	0	97.7679	156.062	114.272	57.1321	144.876	153.157	98.8883	0	82.4808	132.272	75.1479	91.3755	98.45	0	91.2353	110.306	106.593	108.439	127.639	112.096	133.035	158.299	199.273	0
0.110421	79.9898	130.223	183.204	66.4086	13.765	136.37	0	132.28	104.45	100.428	53.4673	96.5116	69.1564	0	25.8896	207.405	153.695	102.414	170.346	110.305	147.74	1.29028e-07	0.00134741	159.983	0	94.626	153.484	111.931	56.673	144.06	151.175	97.4481	0	81.1243	131.081	74.3696	88.0311	95.3021	0	94.9756	108.718	101.274	106.528	124.766	109.838	131.018	156.497	199.02	0
0.111623	81.2901	129.37	182.386	60.8817	12.5503	136.866	0	130.606	103.159	98.3966	47.4262	96.3944	66.6479	0	23.9901	205.184	150.288	98.0214	169.606	108.477	146.34	2.71688e-07	0.000845502	158.672	0	91.8033	150.66	109.396	56.4594	143.131	149.305	96.4263	0	79.8983	129.97	73.6395	84.7036	92.0987	0	98.498	107.154	95.8852	104.815	121.371	106.935	129.227	154.599	198.81	0
0.112826	82.7278	128.448	181.417	55.3127	11.8293	137.329	0	128.752	102.154	96.8722	41.6007	96.315	63.9056	0	22.4637	203.045	146.561	93.3415	168.921	106.56	144.828	5.63869e-07	0.000609003	157.379	0	89.3382	147.589	106.689	56.4966	142.054	147.544	95.8212	0	78.7941	128.944	73.0208	81.412	88.9204	0	101.771	105.601	90.4292	103.282	117.467	103.451	127.671	152.599	198.627	0
0.114028	84.2629	127.441	180.274	49.777	11.618	137.678	0	126.716	101.43	95.8575	36.078	96.2072	61.0524	0	21.3771	200.992	142.574	88.3869	168.295	104.589	143.21	1.15347e-06	0.000574319	156.102	0	87.2573	144.283	103.838	56.7783	140.804	145.881	95.6155	0	77.7997	128.005	72.5606	78.1809	85.8476	0	104.758	104.047	84.912	101.9	113.084	99.4657	126.353	150.495	198.456	0
0.11523	85.858	126.331	178.944	44.3508	11.9239	137.824	0	124.491	100.97	95.3388	30.9279	96.0056	58.2132	0	20.7768	199.029	138.393	83.1811	167.732	102.603	141.495	2.32573e-06	0.000732026	154.839	0	85.5718	140.766	100.871	57.2864	139.365	144.297	95.7796	0	76.8996	127.151	72.2869	75.0408	82.9557	0	107.42	102.489	79.3478	100.629	108.266	95.0803	125.264	148.29	198.283	0
0.116433	87.4792	125.099	177.419	39.1078	12.7462	137.677	0	122.072	100.744	95.2889	26.2023	95.6496	55.5067	0	20.6873	197.154	134.097	77.7592	167.234	100.637	139.698	4.62202e-06	0.00112497	153.587	0	84.2748	137.069	97.8195	57.9923	137.729	142.764	96.2745	0	76.0766	126.381	72.207	72.0278	80.3109	0	109.719	100.932	73.7602	99.4162	103.07	90.4091	124.39	145.989	198.096	0
0.117635	89.0967	123.728	175.7	34.1149	14.0763	137.149	0	119.457	100.713	95.6688	21.9345	95.0861	53.0375	0	21.1091	195.363	129.766	72.1668	166.804	98.7268	137.841	9.05368e-06	0.00185696	152.341	0	83.3401	133.236	94.711	58.8597	135.894	141.251	97.0559	0	75.3116	125.685	72.3073	69.1828	77.9662	0	111.618	99.3897	68.1841	98.198	97.5675	85.5768	123.71	143.601	197.888	0
0.118838	90.6837	122.205	173.798	29.4302	15.8968	136.163	0	116.644	100.83	96.4305	18.1399	94.2709	50.8894	0	22.0184	193.65	125.482	66.459	166.444	96.9057	135.944	1.748e-05	0.00311308	151.098	0	82.7216	129.318	91.5698	59.8473	133.865	139.719	98.0782	0	74.5852	125.052	72.5543	66.5493	75.9585	0	113.086	97.8863	62.6661	96.9049	91.8421	80.7131	123.196	141.137	197.655	0
0.12004	92.217	120.522	171.727	25.1	18.182	134.652	0	113.639	101.042	97.519	14.8183	93.1695	49.1201	0	23.3677	192.01	121.327	60.6986	166.156	95.2014	134.032	3.32642e-05	0.00519398	149.855	0	82.3549	125.37	88.4141	60.9125	131.651	138.128	99.2972	0	73.8775	124.466	72.8972	64.1706	74.3074	0	114.097	96.4542	57.2639	95.4631	85.988	75.9465	122.817	138.608	197.397	0
0.121242	93.675	118.677	169.513	21.1577	20.8979	132.571	0	110.453	101.293	98.8738	11.9553	91.7565	47.7585	0	25.0875	190.438	117.373	54.9536	165.938	93.6369	132.128	6.2393e-05	0.00856773	148.611	0	82.1603	121.455	85.2543	62.0154	129.262	136.437	100.673	0	73.1688	123.904	73.2715	62.0868	73.015	0	114.636	95.1324	52.0446	93.7989	80.1081	71.3973	122.542	136.026	197.119	0
0.122445	95.0378	116.675	167.183	17.6229	24.0019	129.897	0	107.106	101.529	100.43	9.52587	90.0151	46.803	0	27.0893	188.934	113.686	49.2947	165.789	92.2303	130.25	0.00011535	0.0139439	147.366	0	82.047	117.633	82.0926	63.1211	126.713	134.605	102.169	0	72.4404	123.344	73.6033	60.3312	72.0668	0	114.694	93.9632	47.0825	91.8434	74.3112	67.1715	122.34	133.404	196.828	0
0.123647	96.2864	114.531	164.771	14.5024	27.4441	126.634	0	103.623	101.699	102.121	7.49642	87.9358	46.2241	0	29.2692	187.497	110.318	43.7918	165.705	90.9941	128.415	0.000210194	0.022376	146.123	0	81.9186	113.965	78.923	64.2026	124.016	132.593	103.758	0	71.6747	122.757	73.8138	58.927	71.4342	0	114.275	92.9883	42.4555	89.5367	68.7085	63.3541	122.182	130.751	196.534	0
0.12485	97.4018	112.267	162.313	11.7908	31.1684	122.815	0	100.039	101.756	103.877	5.82829	85.5154	45.9675	0	31.513	186.133	107.31	38.5112	165.679	89.9359	126.633	0.000377524	0.0353976	144.89	0	81.6796	110.509	75.7328	65.242	121.187	130.366	105.413	0	70.8562	122.114	73.8242	57.8846	71.0779	0	113.387	92.2447	38.2412	86.8326	63.4092	60.0045	122.043	128.078	196.25	0
0.126052	98.3654	109.912	159.847	9.47258	35.1143	118.499	0	96.3964	101.664	105.626	4.48029	82.7562	45.9605	0	33.7017	184.849	104.685	33.5126	165.7	89.0579	124.907	0.000668331	0.0552	143.675	0	81.2417	107.318	72.5047	66.2309	118.239	127.893	107.112	0	69.9721	121.384	73.56	57.2002	70.9507	0	112.047	91.761	34.5128	83.7018	58.5164	57.1527	121.903	125.396	195.985	0
0.127255	99.1593	107.502	157.412	7.52426	39.2193	113.776	0	92.739	101.395	107.297	3.41124	79.6659	46.1195	0	35.7172	183.654	102.449	28.8465	165.756	88.3573	123.237	0.00116617	0.0848544	142.491	0	80.5302	104.437	69.2202	67.1706	115.189	125.15	108.834	0	69.0131	120.536	72.9555	56.8556	71.0022	0	110.275	91.5537	31.3349	80.1347	54.1215	54.7974	121.745	122.718	195.747	0
0.128457	99.7671	105.078	155.045	5.91695	43.4215	108.755	0	89.1131	100.934	108.818	2.58203	76.2577	46.3581	0	37.4489	182.56	100.589	24.5521	165.831	87.826	121.616	0.00200565	0.128584	141.35	0	79.4898	101.907	65.8632	68.0706	112.051	122.113	110.556	0	67.9746	119.541	71.9566	56.8191	71.1817	0	108.095	91.6252	28.7592	76.1425	50.2994	52.9072	121.559	120.058	195.539	0
0.129659	100.175	102.685	152.781	4.61889	47.662	103.565	0	85.5622	100.278	110.12	1.95737	72.551	46.5958	0	38.7997	181.578	99.0767	20.6564	165.909	87.4505	120.032	0.00339996	0.192079	140.269	0	78.0894	99.7561	62.4237	68.9478	108.842	118.769	112.251	0	66.8579	118.372	70.5244	57.0476	71.4414	0	105.53	91.9625	26.8214	71.7576	47.104	51.4225	121.336	117.435	195.359	0
0.130862	100.373	100.369	150.649	3.59786	51.8875	98.3438	0	82.1231	99.4355	111.137	1.5071	68.5719	46.7657	0	39.6908	180.716	97.8637	17.1737	165.969	87.2113	118.472	0.00568087	0.282859	139.263	0	76.3248	98.0061	58.9018	69.8248	105.577	115.105	113.889	0	65.6707	117.007	68.6368	57.4906	71.7388	0	102.601	92.5384	25.5376	67.0321	44.5647	50.261	121.071	114.874	195.197	0
0.132064	100.358	98.1746	148.678	2.8234	56.0515	93.2339	0	78.8223	98.4263	111.809	1.20714	64.3544	46.8209	0	40.0668	179.978	96.8865	14.1059	165.992	87.0825	116.92	0.00935582	0.410642	138.344	0	74.2204	96.6693	55.3103	70.7281	102.273	111.118	115.431	0	64.4271	115.431	66.2894	58.0933	72.0384	0	99.3308	93.3131	24.9025	62.0348	42.6834	49.3236	120.759	112.403	195.036	0
0.133267	100.132	96.1444	146.887	2.26867	60.1151	88.3714	0	75.6736	97.2804	112.086	1.04013	59.9404	46.7388	0	39.8976	179.363	96.0674	11.4434	165.957	87.0314	115.364	0.0151871	0.587727	137.525	0	71.8287	95.7485	51.677	71.6868	98.9418	106.808	116.834	0	63.1479	113.637	63.4964	58.801	72.3123	0	95.7378	94.2379	24.8884	56.8477	41.434	48.5026	120.395	110.055	194.85	0
0.134469	99.7056	94.3137	145.29	1.91184	64.0468	83.8797	0	72.6761	96.0352	111.93	0.995847	55.38	46.5235	0	39.1801	178.865	95.318	9.16711	165.849	87.0182	113.792	0.0242994	0.829319	136.813	0	69.2279	95.2378	48.0448	72.7302	95.5944	102.184	118.048	0	61.8587	111.628	60.2895	59.5628	72.5406	0	91.8403	95.2595	25.4446	51.5615	40.7632	47.6901	119.972	107.867	194.609	0
0.135671	99.1	92.7105	143.896	1.73717	67.8208	79.8617	0	69.8138	94.7321	111.315	1.0714	50.7307	46.2049	0	37.9372	178.468	94.5435	7.25015	165.649	86.9961	112.198	0.0383216	1.15377	136.212	0	66.5175	95.1225	44.4713	73.8865	92.2366	97.2613	119.022	0	60.5883	109.418	56.7167	60.3343	72.7112	0	87.6573	96.3247	26.4985	46.2703	40.5934	46.786	119.482	105.876	194.275	0
0.136874	98.3439	91.3522	142.706	1.73554	71.415	76.3947	0	67.0573	93.4136	110.234	1.27127	46.056	45.8358	0	36.2159	178.152	93.6477	5.66005	165.345	86.9121	110.582	0.0595692	1.58267	135.72	0	63.8126	95.3791	41.0264	75.1801	88.8691	92.0643	119.703	0	59.3652	107.035	52.8398	61.0793	72.8188	0	83.2096	97.385	27.9582	41.0669	40.8275	45.7057	118.913	104.118	193.81	0
0.138076	97.474	90.245	141.712	1.90459	74.8082	73.5263	0	64.3661	92.1194	108.693	1.60714	41.4235	45.487	0	34.0829	177.889	92.5381	4.36095	164.926	86.7084	108.95	0.0912709	2.14072	135.331	0	61.237	95.9757	37.7888	76.6296	85.4864	86.6279	120.041	0	58.2149	104.518	48.7318	61.771	72.8645	0	78.5222	98.4009	29.7152	36.0382	41.3549	44.3861	118.253	102.619	193.176	0
0.139279	96.5335	89.3824	140.902	2.24836	77.9771	71.2727	0	61.693	90.8829	106.719	2.09761	36.9026	45.2403	0	31.6202	177.649	91.1323	3.31564	164.386	86.3239	107.314	0.137841	2.8553	135.033	0	58.9151	96.872	34.842	78.2456	82.0773	80.9968	119.992	0	57.1555	101.917	44.4731	62.3917	72.8543	0	73.6257	99.3437	31.6491	31.2608	42.0593	42.79	117.486	101.399	192.338	0
0.140481	95.5691	88.7454	140.256	2.77651	80.8948	69.6193	0	58.9892	89.7279	104.351	2.76763	32.5615	45.1813	0	28.9188	177.397	89.3635	2.48728	163.718	85.6969	105.695	0.205192	3.75578	134.81	0	56.9637	98.0205	32.2685	80.0281	78.6258	75.2268	119.52	0	56.1952	99.2929	40.1475	62.9314	72.7978	0	68.5577	100.198	33.6327	26.7988	42.8264	40.9079	116.597	100.463	191.267	0
0.141683	94.6274	88.303	139.748	3.50309	83.5282	68.5225	0	56.2087	88.6664	101.644	3.64772	28.4655	45.3914	0	26.0739	177.097	87.1858	1.84078	162.92	84.7681	104.117	0.301081	4.87238	134.645	0	55.4842	99.3665	30.1454	81.965	75.1126	69.3838	118.603	0	55.3289	96.7105	35.8386	63.3869	72.7075	0	63.3631	100.959	35.5383	22.701	43.5522	38.758	115.57	99.7991	189.944	0
0.142886	93.7509	88.0142	139.349	4.44483	85.8392	67.9145	0	53.3139	87.6968	98.6603	4.77279	24.6738	45.9409	0	23.1783	176.719	84.5782	1.34387	161.989	83.4838	102.611	0.435464	6.2347	134.515	0	54.5551	100.85	28.5391	84.031	71.5175	63.5436	117.234	0	54.5375	94.2383	31.6256	63.7602	72.5971	0	58.094	101.633	37.2437	19.001	44.1501	36.3846	114.393	99.3806	188.36	0
0.144088	92.974	87.83	139.026	5.61903	87.7849	67.7075	0	50.2795	86.8036	95.467	6.18063	21.2387	46.8831	0	20.3188	176.231	81.5481	0.967733	160.924	81.7992	101.211	0.620828	7.86993	134.4	0	54.2266	102.408	27.5009	86.187	67.8223	57.7897	115.419	0	53.7879	91.9423	27.5803	64.0568	72.4806	0	52.8087	102.234	38.6384	15.717	44.5571	33.8536	113.059	99.1626	186.519	0
0.145291	92.3185	87.6969	138.741	7.04116	89.3212	67.8005	0	47.0952	85.9575	92.132	7.91003	18.2041	48.2504	0	17.5717	175.612	78.1323	0.687353	159.723	79.6817	99.9505	0.872465	9.8008	134.277	0	54.5162	103.975	27.0633	88.3815	64.014	52.2111	113.182	0	53.0344	89.882	23.7637	64.285	72.371	0	47.5697	102.776	39.6297	12.8536	44.7371	31.2476	111.563	99.0864	184.437	0
0.146493	91.7906	87.5602	138.459	8.72211	90.4065	68.0848	0	43.767	85.1179	88.7188	9.99839	15.6057	50.0519	0	15.001	174.844	74.3964	0.481548	158.384	77.1134	98.8665	1.20862	12.0434	134.127	0	55.4062	105.486	27.2381	90.5527	60.0872	46.9003	110.559	0	52.2227	88.1064	20.2247	64.4557	72.2799	0	42.4411	103.274	40.1467	10.4034	44.6836	28.6604	109.91	99.0829	182.142	0
0.147695	91.3784	87.3679	138.142	10.6655	91.0061	68.4501	0	40.3172	84.2349	85.2822	12.4792	13.471	52.2735	0	12.6573	173.92	70.4329	0.332823	156.904	74.0933	97.9922	1.65047	14.6049	133.934	0	56.8445	106.883	28.0147	92.6316	56.0465	41.9494	107.6	0	51.2939	86.6499	16.9984	64.5817	72.2165	0	37.4859	103.734	40.1445	8.35019	44.418	26.1902	108.109	99.078	179.672	0
0.148898	91.0507	87.0739	137.756	12.8648	91.0973	68.7894	0	36.7823	83.2533	81.866	15.379	11.8201	54.8793	0	10.5777	172.838	66.3568	0.227066	155.283	70.6382	97.3573	2.22183	17.4819	133.682	0	58.7463	108.11	29.3603	94.5467	51.9077	37.4476	104.36	0	50.1901	85.5303	14.1062	64.6784	72.1878	0	32.7626	104.156	39.6053	6.6716	43.9868	23.9341	106.18	98.9983	177.075	0
0.1501	90.7577	86.6409	137.271	15.3014	90.6736	69.0039	0	33.2098	82.1164	78.5017	18.7148	10.6674	57.8152	0	8.78747	171.607	62.2998	0.153163	153.519	66.7828	96.9859	2.94859	20.659	133.361	0	60.9986	109.123	31.2217	96.2287	47.6982	33.4779	100.899	0	48.8602	84.7477	11.5563	64.764	72.198	0	28.3231	104.527	38.5391	5.34215	43.4565	21.9823	104.146	98.7779	174.402	0
0.151303	90.4334	86.0428	136.657	17.9427	89.7473	69.006	0	29.6546	80.7707	75.2091	22.4909	10.0224	61.0125	0	7.30208	170.241	58.4038	0.102574	151.616	62.5786	96.8949	3.85779	24.1074	132.961	0	63.4664	109.888	33.5276	97.6154	43.4558	30.1143	97.2771	0	47.2649	84.2849	9.34538	64.8593	72.2497	0	24.2097	104.826	36.981	4.33619	42.9064	20.4135	102.039	98.364	171.708	0
0.152505	89.9994	85.2658	135.893	20.7414	88.3512	68.7225	0	26.1743	79.1702	71.9979	26.697	9.89091	64.3929	0	6.12972	168.758	54.8128	0.0689251	149.579	58.0918	97.0917	4.97624	27.7856	132.477	0	66.0002	110.382	36.1922	98.6562	39.2275	27.4191	93.5485	0	45.3809	84.1091	7.45996	64.9876	72.3438	0	20.4538	105.019	34.9887	3.63033	42.4207	19.2907	99.8949	97.7216	169.046	0
0.153707	89.37	84.3083	134.961	23.6356	86.5375	68.096	0	22.8253	77.2804	68.8716	31.3061	10.2756	67.8724	0	5.27428	167.181	51.6651	0.0476413	147.421	53.4003	97.5738	6.32892	31.6395	131.903	0	68.4443	110.596	39.1195	99.3155	35.0662	25.4412	89.7594	0	43.2042	84.1756	5.87906	65.1741	72.4804	0	17.0751	105.067	32.6375	3.20555	42.0808	18.6586	97.7519	96.8367	166.467	0
0.15491	88.4586	83.1797	133.849	26.5511	84.3751	67.0869	0	19.6585	75.0822	65.8315	36.2737	11.1765	71.3658	0	4.73806	165.533	49.0854	0.0356362	145.16	48.59	98.3271	7.93697	35.6044	131.236	0	70.6457	110.53	42.208	99.5752	31.0278	24.2139	85.9454	0	40.7508	84.4315	4.5764	65.4446	72.6592	0	14.0808	104.926	30.0145	3.04863	41.9578	18.5412	95.6501	95.7171	164.012	0
0.156112	87.1839	81.8988	132.549	29.4034	81.9447	65.6738	0	16.7167	72.5746	62.8817	41.5381	12.5905	74.7891	0	4.52422	163.84	47.1777	0.0310802	142.821	43.7506	99.326	9.81556	39.6072	130.47	0	72.4623	110.196	45.355	99.4353	27.1679	23.754	82.1306	0	38.0568	84.8209	3.52275	65.8242	72.8807	0	11.4674	104.553	27.2134	3.15304	42.1061	18.9407	93.6289	94.3913	161.716	0
0.157315	85.477	80.4907	131.058	32.1026	79.3323	63.8542	0	14.0325	69.7765	60.033	47.0212	14.5109	78.0625	0	4.63861	162.123	46.0188	0.0332489	140.436	38.9718	100.533	11.9717	43.5691	129.603	0	73.7712	109.613	48.4616	98.9129	23.5389	24.0608	78.3288	0	35.1757	85.2897	2.68809	66.3358	73.1455	0	9.22084	103.909	24.3284	3.51915	42.5593	19.8372	91.7256	92.9059	159.605	0
0.158517	83.2864	78.9843	129.379	34.5582	76.623	61.6448	0	11.6272	66.727	57.3066	52.631	16.9263	81.111	0	5.09093	160.4	45.6542	0.0424571	138.042	34.3388	101.901	14.4023	47.4087	128.628	0	74.4753	108.807	51.4358	98.0402	20.187	25.116	74.545	0	32.1754	85.7905	2.04353	66.9988	73.4551	0	7.31916	102.963	21.449	4.15372	43.328	21.1889	89.974	91.3206	157.692	0
0.159719	80.5832	77.4087	127.516	36.6851	73.8929	59.0809	0	9.5112	63.4847	54.7358	58.2646	19.8192	83.8655	0	5.89506	158.687	46.0948	0.060078	135.682	29.9292	103.372	17.0926	51.0457	127.544	0	74.5083	107.806	54.1955	96.8612	17.151	26.8832	70.7794	0	29.1339	86.2859	1.56286	67.8278	73.8114	0	5.73401	101.692	18.6566	5.06891	44.3998	22.9338	88.403	89.7025	155.979	0
0.160922	77.364	75.7911	125.475	38.4095	71.2038	56.216	0	7.68471	60.1256	52.3665	63.8124	23.1658	86.263	0	7.06858	156.992	47.3159	0.0886436	133.401	25.8105	104.883	20.0156	54.4032	126.348	0	73.8382	106.641	56.6704	95.4275	14.4611	29.3093	67.0313	0	26.1348	86.7519	1.22378	68.8324	74.2166	0	4.43294	100.086	16.0206	6.28058	45.7416	24.9912	87.0369	88.1206	154.456	0
0.162124	73.6524	74.155	123.265	39.6748	68.5984	53.1199	0	6.13959	56.7395	50.2552	69.1621	26.9342	88.247	0	8.63147	155.321	49.2585	0.132023	131.244	22.0384	106.364	23.1315	57.4109	125.042	0	72.469	105.342	58.8029	93.794	12.1388	32.3248	63.3037	0	23.2626	87.1789	1.0088	70.0166	74.6723	0	3.38145	98.1444	13.5978	7.80617	47.3037	27.2655	85.8942	86.6399	153.106	0
0.163327	69.4981	72.519	120.895	40.4467	66.0974	49.8766	0	4.86142	53.4249	48.4655	74.2036	31.0853	89.7679	0	10.6041	153.676	51.832	0.195663	129.249	18.6561	107.745	26.3894	60.0064	123.633	0	70.4402	103.939	60.5476	92.0145	10.1978	35.8457	59.6077	0	20.5982	87.5716	0.905873	71.3794	75.1797	0	2.54469	95.8776	11.4315	9.66224	49.0248	29.6496	84.9879	85.3162	151.898	0
0.164529	64.9751	70.8976	118.375	40.7166	63.6994	46.5811	0	3.8319	50.2842	47.0632	78.8329	35.5721	90.784	0	13.0049	152.056	54.9192	0.286885	127.454	15.6945	108.959	29.7287	62.1373	122.136	0	67.8246	102.461	61.8708	90.1379	8.64525	39.7764	55.9655	0	18.2164	87.9477	0.908691	72.9151	75.7391	0	1.88904	93.3042	9.55262	11.8617	50.8381	32.0303	84.3259	84.1935	150.798	0
0.165731	60.1778	69.3016	115.712	40.5042	61.383	43.3355	0	3.03115	47.4167	46.1106	82.9564	40.3417	91.2632	0	15.8472	150.458	58.3826	0.415198	125.882	13.1736	109.941	33.0828	63.7615	120.571	0	64.7242	100.937	62.7493	88.2053	7.48331	44.0117	52.413	0	16.1824	88.3352	1.01682	74.6138	76.3494	0	1.38319	90.4493	7.9812	14.4113	52.677	34.2933	83.9101	83.3011	149.761	0
0.166934	55.2161	67.7401	112.913	39.8569	59.1109	40.2442	0	2.43996	44.9127	45.6598	86.4935	45.3357	91.185	0	19.1364	148.879	62.0722	0.592604	124.55	11.1042	110.638	36.3821	64.8474	118.969	0	61.2653	99.394	63.1687	86.247	6.71092	48.4413	49.0003	0	14.5504	88.7686	1.23558	76.4619	77.0085	0	0.998887	87.343	6.72899	17.3086	54.4801	36.3299	83.7374	82.6542	148.74	0
0.168136	50.2098	66.2227	109.98	38.849	56.8357	37.4088	0	2.04167	42.8478	45.7476	89.3788	50.493	90.5429	0	22.8672	147.318	65.8336	0.83385	123.461	9.48989	111.007	39.5587	65.3745	117.368	0	57.5914	97.8627	63.1233	84.2821	6.3251	52.9532	45.7902	0	13.3625	89.2845	1.57563	78.4423	77.7131	0	0.7114	84.0193	5.80183	20.5403	56.1954	38.0428	83.7987	82.2541	147.685	0
0.169339	45.2831	64.7614	106.916	37.5771	54.5061	34.9226	0	1.8237	41.2777	46.3899	91.5633	55.7512	89.3467	0	27.0213	145.772	69.5171	1.15656	122.605	8.32957	111.017	42.5503	65.3331	115.813	0	53.8566	96.3751	62.6145	82.317	6.32195	57.4385	42.8556	0	12.6481	89.9175	2.0524	80.5341	78.459	0	0.499626	80.515	5.20229	24.0802	57.7826	39.3519	84.0788	82.0913	146.545	0
0.170541	40.5584	63.3724	103.718	36.1557	52.0739	32.8651	0	1.77856	40.2343	47.5787	93.0147	61.0485	87.6244	0	31.5657	144.244	72.986	1.58119	121.963	7.61921	110.655	45.3038	64.7237	114.355	0	50.2178	94.966	61.6517	80.3465	6.69691	61.7956	40.2758	0	12.4236	90.6956	2.68516	82.7124	79.2407	0	0.346007	76.8703	4.93183	27.8887	59.2145	40.1998	84.5565	82.1478	145.272	0
0.171743	36.1512	62.076	100.381	34.7101	49.4998	31.2974	0	1.90452	39.7246	49.2804	93.7169	66.3256	85.4232	0	36.4521	142.738	76.1241	2.13072	121.507	7.3536	109.921	47.7782	63.558	113.045	0	46.8271	93.6725	60.2528	78.3546	7.44437	65.935	38.1303	0	12.6921	91.6367	3.49572	84.9473	80.052	0	0.236271	73.1291	4.99248	31.9125	60.4766	40.5557	85.204	82.401	143.824	0
0.172946	32.1655	60.8976	96.8987	33.3696	46.7581	30.2576	0	2.20564	39.7299	51.4362	93.6686	71.5262	82.8094	0	41.6169	141.26	78.8423	2.83003	121.201	7.52734	108.833	49.9461	61.8579	111.932	0	43.8246	92.5337	58.4452	76.3162	8.55652	69.7825	36.494	0	13.4435	92.7461	4.50688	87.2036	80.8852	0	0.159075	69.3398	5.38784	36.0856	61.5655	40.4179	85.9874	82.826	142.164	0
0.174148	28.6902	59.8653	93.2625	32.2599	43.84	29.7583	0	2.69141	40.2083	53.9643	92.8824	76.5983	79.8663	0	46.9835	139.816	81.0826	3.70492	121.007	8.1351	107.421	51.7935	59.6565	111.061	0	41.3324	91.5886	56.2669	74.2001	10.0217	73.283	35.4307	0	14.654	94.0148	5.74039	89.4406	81.7317	0	0.105595	65.5565	6.1233	40.3308	62.4873	39.8145	86.8672	83.3989	140.269	0
0.175351	25.796	59.0084	89.4652	31.4958	40.7547	29.7845	0	3.3758	41.0985	56.7644	91.3831	81.4935	76.6913	0	52.4639	138.414	82.8212	4.78065	120.885	9.17121	105.728	53.3191	56.9975	110.467	0	39.4487	90.8737	53.7679	71.9711	11.8221	76.4019	34.9882	3.95253e-321	16.2857	95.4195	7.21472	91.6117	82.5812	0	0.0691062	61.8387	7.20551	44.5627	63.2549	38.8023	87.7997	84.0982	138.129	0
0.176553	23.5337	58.3547	85.5017	31.1751	37.5284	30.294	0	4.27591	42.3253	59.7228	89.2067	86.1669	73.3908	0	57.9633	137.059	84.0678	6.08018	120.8	10.6285	103.807	54.531	53.9349	110.173	0	38.2441	90.4202	51.0108	69.5938	13.9316	79.1268	35.1935	3.76972e-319	18.2868	96.9237	8.94246	93.6652	83.4216	0	0.0445874	58.2506	8.64121	48.69	63.886	37.4641	88.7387	84.9057	135.751	0
0.177756	21.9326	57.9274	81.3717	31.3729	34.2021	31.2189	0	5.41019	43.8067	62.7187	86.3988	90.5762	70.0742	0	63.3834	135.757	84.864	7.62197	120.721	12.4969	101.717	55.4438	50.5321	110.187	0	37.7586	90.2509	48.0703	67.0358	16.3139	81.4666	36.0496	3.78237e-317	20.5914	98.4799	10.9278	95.5455	84.2394	0	0.0283606	54.8601	10.4355	52.6196	64.4013	35.9041	89.638	85.8065	133.161	0
0.178958	21.0003	57.7432	77.0819	32.1375	30.8279	32.4685	0	6.79621	45.4601	65.6318	83.0141	94.6815	66.8466	0	68.6277	134.51	85.2781	9.41757	120.624	14.7612	99.5221	56.0738	46.8608	110.504	0	38.0005	90.3772	45.0321	64.2708	18.9204	83.4498	37.5337	3.74149e-315	23.1204	100.032	13.1639	97.1949	85.019	0	0.0177835	51.7348	12.5901	56.2596	64.8233	34.2417	90.4535	86.7876	130.402	0
0.18016	20.7221	57.8101	72.6486	33.4882	27.4643	33.9346	0	8.44825	47.2103	68.3483	79.1154	98.4443	63.8025	0	73.6059	133.316	85.3997	11.4692	120.495	17.3995	97.2855	56.4363	42.9983	111.104	0	38.9469	90.7967	41.9906	61.2817	21.6898	85.122	39.5972	3.64795e-313	25.7834	101.521	15.6309	98.5553	85.7432	0	0.0109928	48.9392	15.101	59.5227	65.1755	32.6055	91.1468	87.8363	127.538	0
0.181363	21.0622	58.127	68.099	35.4141	24.1715	35.4973	0	10.3748	48.9947	70.7676	74.7731	101.828	61.0186	0	78.2382	132.172	85.3317	13.7672	120.327	20.3813	95.0691	56.5412	39.0255	111.955	0	40.5449	91.492	39.0454	58.063	24.5483	86.5415	42.1666	3.50569e-311	28.4803	102.887	18.2945	99.5704	86.3937	0	0.00669852	46.529	17.9568	62.3297	65.4823	31.1255	91.6867	88.9377	124.648	0
0.182565	21.964	58.684	63.4728	37.8749	21.0072	37.0317	0	12.5761	50.7681	72.8072	70.0643	104.797	58.5483	0	82.4586	131.072	85.1819	16.2885	120.119	23.6664	92.9306	56.392	35.0234	113.014	0	42.715	92.4303	36.297	54.6225	27.4114	87.7744	45.1464	3.32062e-309	31.1058	104.07	21.1049	100.189	86.951	0	0.00402369	44.5472	21.1377	64.6117	65.7689	29.9264	92.0518	90.0725	121.824	0
0.183768	23.3517	59.464	58.8223	40.8031	18.0221	38.4153	0	15.042	52.5053	74.4072	65.0716	107.32	56.4182	0	86.2176	130.008	85.0552	18.9949	119.88	27.2046	90.9214	55.9848	31.0702	114.234	0	45.3551	93.5644	33.8418	50.9813	30.1859	88.8895	48.4232	3.10017e-307	33.5529	105.022	23.9977	100.364	87.395	0	0.00238252	43.0187	24.6144	66.3125	66.0614	29.1209	92.2314	91.2141	119.167	0
0.18497	25.1328	60.4448	54.2121	44.1071	15.258	39.5352	0	17.7507	54.2007	75.532	59.8818	109.371	54.6263	0	89.4835	128.972	85.0452	21.833	119.619	30.9358	89.0857	55.3093	27.2381	115.562	0	48.3455	94.8349	31.7674	47.1742	32.7749	89.9526	51.8702	2.85282e-305	35.7183	105.7	26.8955	100.059	87.7053	0	0.00139063	41.947	28.3491	67.39	66.3858	28.8038	92.2261	92.3268	116.778	0
0.186172	27.2006	61.6023	49.717	47.6756	12.745	40.2945	0	20.6677	55.8667	76.1716	54.5838	110.928	53.1424	0	92.2418	127.957	85.2282	24.735	119.352	34.7915	87.4594	54.3511	23.5903	116.948	0	51.5543	96.1736	30.147	43.2473	35.0818	91.0215	55.3529	2.58752e-303	37.5077	106.072	29.7105	99.2466	87.8615	0	0.000800098	41.3115	32.2954	67.8176	66.768	29.0471	92.0466	93.3648	114.756	0
0.187375	29.4378	62.9127	45.4195	51.3833	10.5015	40.618	0	23.7465	57.529	76.3403	49.2664	111.979	51.9115	0	94.4944	126.958	85.6584	27.6205	119.092	38.6963	86.0692	53.0954	20.1791	118.345	0	54.8429	97.508	29.0356	39.2562	37.0162	92.1411	58.7346	2.3132e-301	38.841	106.118	32.3492	97.9078	87.8431	0	0.000453762	41.0673	36.4016	67.5848	67.2321	29.8966	91.7125	94.2716	113.186	0
0.188577	31.7212	64.3553	41.4068	55.0958	8.5342	40.456	0	26.9298	59.2206	76.0744	44.0158	112.521	50.859	0	96.2571	125.97	86.3643	30.3998	118.853	42.5711	84.9324	51.5312	17.0442	119.71	0	58.0721	98.7653	28.466	35.2619	38.4991	93.34	61.882	2.03828e-299	39.657	105.83	34.7166	96.0362	87.6297	0	0.000253665	41.1462	40.612	66.6973	67.7988	31.3701	91.2493	94.9814	112.137	0
0.18978	33.9262	65.9133	37.7661	58.6764	6.83948	39.7863	0	30.1524	60.9751	75.4283	38.9126	112.561	49.897	0	97.5556	124.992	87.3483	32.9786	118.643	46.3355	84.0557	49.655	14.2125	121.007	0	61.1074	99.8774	28.4473	31.3282	39.4681	94.6282	64.6708	1.77026e-297	39.917	105.21	36.7225	93.6366	87.2008	0	0.000139779	41.4603	44.8703	65.177	68.4838	33.4559	90.6857	95.4215	111.654	0
0.190982	35.9329	67.5746	34.5805	61.9911	5.4049	38.6146	0	33.3443	62.8187	74.4699	34.0292	112.118	48.9323	0	98.4226	124.024	88.5878	35.2627	118.47	49.911	83.4354	47.4748	11.6976	122.208	0	63.8235	100.784	28.9633	27.5169	39.8815	95.9958	66.99	1.51541e-295	39.6069	104.268	38.2867	90.7252	86.5358	0	7.59212e-05	41.9071	49.1222	63.0614	69.2963	36.114	90.0501	95.5154	111.757	0
0.192184	37.6312	69.331	31.9245	64.9147	4.21135	36.9726	0	36.436	64.7644	73.2744	29.4277	111.219	47.8744	0	98.8927	123.065	90.0374	37.1637	118.335	53.2237	83.0559	45.0129	9.50124	123.29	0	66.1093	101.438	29.9742	23.885	39.7214	97.4138	68.7462	1.27863e-293	38.7383	103.022	39.3447	87.3301	85.6142	0	4.06467e-05	42.376	53.318	60.4029	70.2378	39.2781	89.3672	95.1879	112.437	0
0.193387	38.9266	71.1764	29.8602	67.3352	3.23515	34.9146	0	39.3625	66.806	71.9195	25.1579	109.902	46.6432	0	98.9995	122.113	91.6336	38.605	118.236	56.2064	82.89	42.307	7.61493	124.234	0	67.8706	101.805	31.4182	20.4815	38.9943	98.8358	69.8669	1.06336e-291	37.3467	101.495	39.8515	83.4912	84.4155	0	2.14499e-05	42.7558	57.4138	57.2666	71.3012	42.8583	88.6553	94.3705	113.66	0
0.194589	39.7447	73.1044	28.4332	69.1588	2.45011	32.5129	0	42.0681	68.9149	70.4792	21.256	108.212	45.1749	0	98.7718	121.165	93.2994	39.5265	118.165	58.8006	82.8981	39.4106	6.02155	125.024	0	69.0329	101.864	33.2163	17.3448	37.7313	100.201	70.3028	8.71638e-290	35.4894	99.7131	39.7854	79.26	82.9204	0	1.11574e-05	42.942	61.3725	53.7292	72.4715	46.746	87.9239	93.0064	115.363	0
0.195792	40.0352	75.1056	27.6701	70.3125	1.82926	29.8521	0	44.511	71.0391	69.0199	17.7446	106.194	43.4271	0	98.2311	120.212	94.9501	39.8892	118.111	60.9573	83.0292	36.3909	4.69776	125.646	0	69.5436	101.611	35.2763	14.5022	35.9852	101.437	70.0286	7.04229e-288	33.241	97.703	39.1494	74.6997	81.1117	0	5.7205e-06	42.8444	65.1632	49.8756	73.7269	50.8185	87.1724	91.0566	117.467	0
0.196994	39.7737	77.1656	27.5764	70.7469	1.34632	27.0227	0	46.666	73.1045	67.5966	14.6326	103.898	41.3808	0	97.3902	119.239	96.4988	39.6774	118.06	62.6372	83.2209	33.327	3.61615	126.087	0	69.3726	101.052	37.4998	11.9689	33.8273	102.466	69.0446	5.60806e-286	30.6886	95.4925	37.9707	69.8843	78.9752	0	2.89093e-06	42.3924	68.7598	45.7966	75.0404	54.9453	86.3897	88.5045	119.875	0
0.198196	38.9629	79.2623	28.1362	70.4376	0.976773	24.1161	0	48.5261	75.0189	66.2511	11.9165	101.371	39.0414	0	96.2528	118.227	97.8614	38.9002	117.997	63.8113	83.4019	30.3053	2.7473	126.331	0	68.5125	100.206	39.7876	9.74854	31.3424	103.208	67.3753	4.40182e-284	27.9257	93.1082	36.2989	64.8977	76.5022	0	1.44003e-06	41.5395	72.1386	41.5854	76.3825	58.9939	85.5547	85.3589	122.482	0
0.199399	37.631	81.3658	29.3123	69.3856	0.698555	21.2184	0	50.1027	76.6779	65.0118	9.58209	98.6532	36.4366	0	94.8143	117.151	98.9617	37.5908	117.905	64.4596	83.4942	27.416	2.06163	126.362	0	66.9782	99.0983	42.0466	7.83454	28.6232	103.584	65.0686	3.40544e-282	25.0469	90.5765	34.2027	59.8324	73.6908	0	7.07029e-07	40.2657	75.2756	37.3339	77.7238	62.8366	84.6377	81.6566	125.18	0
0.200601	35.8295	83.4377	31.0479	67.6161	0.49245	18.4071	0	51.4237	77.9721	63.8952	7.60635	95.7784	33.6132	0	93.0633	115.983	99.7351	35.8041	117.767	64.5716	83.4162	24.7482	1.53088	126.164	0	64.8056	97.7583	44.1951	6.21168	25.7647	103.525	62.1938	2.59678e-280	22.1425	87.923	31.7653	54.787	70.5483	0	3.42161e-07	38.5776	78.1434	33.1294	79.038	66.3568	83.6035	77.4623	127.864	0
0.201804	33.6287	85.4324	33.2691	65.1776	0.342193	15.7473	0	52.5303	78.7955	62.9086	5.95969	92.7714	30.6323	0	90.9842	114.69	100.131	33.6128	117.568	64.1453	83.0868	22.3857	1.1293	125.721	0	62.0496	96.2171	46.167	4.85814	22.8589	102.969	58.8387	1.95172e-278	19.2939	85.1746	29.0785	49.864	67.0926	0	1.63212e-07	36.5066	80.7089	29.0514	80.3043	69.4542	82.4136	72.8664	130.436	0
0.203006	31.1125	87.2987	35.889	62.1389	0.234381	13.2904	0	53.4725	79.0532	62.0537	4.60825	89.6471	27.5636	0	88.5608	113.244	100.117	31.1027	117.293	63.1878	82.4296	20.4035	0.834485	125.018	0	58.7817	94.5041	47.9151	3.74754	19.9896	101.868	55.1065	1.44585e-276	16.5705	82.3594	26.2377	45.1663	63.3534	0	7.67366e-08	34.1053	82.932	25.1688	81.5088	72.0504	81.0306	67.9822	132.809	0
0.204208	28.3729	88.9828	38.8114	58.5856	0.158239	11.0736	0	54.3038	78.6695	61.3309	3.51604	86.4112	24.4801	0	85.7788	111.615	99.6763	28.3669	116.931	61.7149	81.3774	18.8641	0.627918	124.046	0	55.0867	92.6443	49.4116	2.85099	17.2296	100.189	51.1116	1.05572e-274	14.0273	79.5085	23.3357	40.7937	59.3735	0	3.55613e-08	31.4424	84.7651	21.538	82.6459	74.0925	79.4212	62.94	134.911	0
0.205411	25.504	90.4302	41.9358	54.6162	0.105303	9.12082	0	55.076	77.5931	60.7433	2.64683	83.0612	21.4527	0	82.6302	109.779	98.811	25.5004	116.475	59.7517	79.8761	17.8145	0.495335	122.799	0	51.0589	90.6572	50.6474	2.13886	14.6375	97.9147	46.9757	7.59789e-273	11.7039	76.6567	20.4589	36.8394	55.2078	0	1.62435e-08	28.5973	86.1543	18.2012	83.7179	75.5553	77.5607	57.881	136.684	0
0.206613	22.5967	91.5892	45.1621	50.3376	0.0690718	7.44408	0	55.8343	75.8021	60.2997	1.96563	79.5891	18.5454	0	79.1159	107.721	97.5398	22.5946	115.92	57.3332	77.8885	17.2851	0.426873	121.279	0	46.7988	88.5558	51.6292	1.58224	12.2569	95.0467	42.8235	5.38965e-271	9.62526	73.8423	17.6825	33.3859	50.9231	0	7.31319e-09	25.6538	87.0424	15.1869	84.7336	76.4427	75.4359	52.9501	138.082	0
0.207816	19.7338	92.4125	48.3955	45.8606	0.0446576	6.04604	0	56.6135	73.3051	60.016	1.43993	75.9837	15.8125	0	75.2478	105.429	95.8964	19.7325	115.265	54.5038	75.397	17.2874	0.417145	119.497	0	42.408	86.3466	52.3753	1.1541	10.1161	91.6028	38.7779	3.76833e-269	7.80213	71.1064	15.0687	30.5015	46.5958	0	3.24533e-09	22.6946	87.3724	12.5091	85.7069	76.7867	73.048	48.2886	139.076	0
0.209018	16.9865	92.8595	51.5501	41.2945	0.02846	4.92271	0	57.4352	70.1418	59.9158	1.04041	72.2345	13.2956	0	71.0513	102.9	93.9268	16.9856	114.513	51.3181	72.405	17.8133	0.465247	117.471	0	37.9862	84.0306	52.9104	0.829984	8.22942	87.6179	34.9561	2.59692e-267	6.23355	68.4918	12.6651	28.2372	42.3099	0	1.4195e-09	19.7962	87.0926	10.1697	86.6532	76.6452	70.4147	44.0265	139.646	0
0.21022	14.412	92.897	54.5521	36.7436	0.0178791	4.06618	0	58.3067	66.3799	60.0284	0.74141	68.3347	11.0232	0	66.5647	100.138	91.686	14.4112	113.671	47.8392	68.9373	18.8352	0.574718	115.229	0	33.6262	81.6051	53.26	0.58848	6.59851	83.1428	31.4655	1.76396e-265	4.90884	66.0402	10.505	26.6239	38.1535	0	6.11978e-10	17.025	86.162	8.15904	87.586	76.0978	67.571	40.2762	139.784	0
0.211423	12.0525	92.4997	57.3423	32.3026	0.0110747	3.4673	0	59.2214	62.1108	60.3848	0.521043	64.2841	9.0109	0	61.8398	97.1506	89.2338	12.0515	112.744	44.1374	65.0393	20.3061	0.753467	112.805	0	29.4117	79.0664	53.4453	0.411352	5.21486	78.2426	28.4003	1.18097e-263	3.81016	63.7898	8.60774	25.6701	34.2155	0	2.60052e-10	14.4348	84.5546	6.45902	88.5134	75.2408	64.569	37.1269	139.492	0
0.212625	9.93505	91.6506	59.8767	28.0534	0.00676884	3.11789	0	60.1605	57.4443	61.0136	0.361095	60.0916	7.26196	0	56.9392	93.948	86.6305	9.93349	111.744	40.2886	60.7743	22.1602	1.01363	110.238	0	25.4135	76.4122	53.479	0.283466	4.0622	72.9946	25.8384	7.79314e-262	2.91493	61.7714	6.98138	25.3617	30.5822	0	1.0892e-10	12.0649	82.2642	5.04468	89.4344	74.1804	61.4757	34.6398	138.779	0
0.213828	8.07274	90.3403	62.1266	24.0635	0.0040917	3.01244	0	61.0947	52.5016	61.935	0.246763	55.7766	5.76957	0	51.9346	90.5427	83.9325	8.0702	110.679	36.3709	56.2207	24.3153	1.37133	107.571	0	21.6885	73.6451	53.3628	0.192566	3.1189	67.4857	23.8387	5.06881e-260	2.19804	60.0059	5.6247	25.661	27.3336	0	4.49653e-11	9.94058	79.3072	3.88681	90.3361	73.0263	58.3701	32.8455	137.662	0
0.21503	6.46652	88.5669	64.0775	20.384	0.0024641	3.14919	0	61.9881	47.4084	63.1552	0.166275	51.3696	4.51875	0	46.903	86.9468	81.1884	6.46232	109.558	32.4617	51.4675	26.6748	1.84625	104.849	0	18.2784	70.7753	53.0862	0.128956	2.36027	61.8092	22.4398	3.24953e-258	1.63366	58.5015	4.53015	26.5084	24.5406	0	1.82966e-11	8.07349	75.7237	2.95393	91.1911	71.884	55.339	31.7425	136.165	0
0.216232	5.10744	86.3353	65.7272	17.0493	0.00151097	3.53042	0	62.7999	42.2881	64.6613	0.11047	46.911	3.48871	0	41.9232	83.1714	78.435	5.10051	108.386	28.6347	46.6096	29.1313	2.46094	102.115	0	15.2095	67.823	52.628	0.0851289	1.76053	56.0616	21.6581	2.05332e-256	1.19677	57.2526	3.6866	27.8244	22.2616	0	7.33814e-12	6.46342	71.5773	2.21421	91.9576	70.8484	52.4711	31.2977	134.32	0
0.217435	3.97922	83.6575	67.0833	14.0783	0.00100018	4.16202	0	63.4881	37.2556	66.4183	0.0723628	42.4496	2.65504	0	37.0719	79.2271	75.6957	3.96789	107.167	24.9566	41.7428	31.571	3.23989	99.4065	0	12.4936	64.8196	51.959	0.055396	1.29433	50.3387	21.4875	1.27883e-254	0.864133	56.2395	3.082	29.5127	20.5408	0	2.90084e-12	5.10043	66.9524	1.63687	92.5792	69.9976	49.8512	31.4477	132.164	0
0.218637	3.06075	80.5527	68.1608	11.4753	0.000801831	5.0524	0	64.0108	32.4129	68.3668	0.046733	38.0397	1.99172	0	32.4199	75.1241	72.979	3.04247	105.9	21.4846	36.9593	33.8785	4.20818	96.7563	0	10.1296	61.8085	51.0459	0.0355335	0.937928	44.7322	21.8992	7.85039e-253	0.614995	55.4301	2.70564	31.4653	19.4056	0	1.13028e-12	3.96724	61.9504	1.19332	92.9874	69.3883	47.5535	32.1029	129.743	0
0.21984	2.32848	77.0474	68.9793	9.23172	0.000864212	6.21066	0	64.3279	27.8445	70.4241	0.0297549	33.7384	1.47276	0	28.0292	70.8741	70.279	2.2994	104.581	18.2645	32.3435	35.9424	5.38976	94.1892	0	8.10533	58.8434	49.8567	0.0224674	0.669906	39.3264	22.8424	4.74997e-251	0.431403	54.7826	2.54992	33.5674	18.8658	0	4.34078e-13	3.04162	56.6849	0.857896	93.1056	69.0529	45.6362	33.152	127.107	0
0.221042	1.75847	73.1763	69.5605	7.32923	0.00120392	7.64429	0	64.4022	23.6161	72.487	0.0186769	29.6017	1.07343	0	23.9501	66.4917	67.5775	1.71287	103.201	15.3294	27.9681	37.6609	6.8054	91.7208	0	6.39977	55.9864	48.3655	0.0140028	0.471607	34.1951	24.2458	2.83276e-249	0.298275	54.2501	2.61144	35.7038	18.9125	0	1.64313e-13	2.29854	51.2751	0.608194	92.8538	68.9974	44.1359	34.4676	124.31	0
0.222244	1.32811	68.9819	69.9263	5.74171	0.00190918	9.35652	0	64.2001	19.7733	74.4369	0.0115573	25.6811	0.771176	0	20.2201	61.9962	64.8468	1.25763	101.75	12.6995	23.8922	38.9472	8.47035	89.3572	0	4.98566	53.3036	46.5568	0.00860244	0.32724	29.3991	26.0195	1.66514e-247	0.203269	53.785	2.89155	37.7653	19.5173	0	6.13054e-14	1.71209	45.8406	0.425226	92.1541	69.2028	43.0638	35.9136	121.411	0
0.223447	1.01749	64.5152	70.0965	4.43796	0.00315668	11.3435	0	63.6922	16.342	76.1469	0.00705017	22.0211	0.54609	0	16.8627	57.4132	62.0547	0.910133	100.217	10.3828	20.1594	39.7343	10.3918	87.0946	0	3.83176	50.8605	44.4294	0.00520919	0.223808	24.9848	28.0586	9.64748e-246	0.136535	53.3446	3.39615	39.6551	20.6329	0	2.25448e-14	1.25698	40.4944	0.293296	90.9377	69.6263	42.4042	37.3521	118.466	0
0.224649	0.810384	59.8352	70.0879	3.38411	0.0052439	13.5915	0	62.8535	13.3306	77.4896	0.00423965	18.6569	0.381158	0	13.888	52.7752	59.1682	0.649198	98.59	8.37604	16.7975	39.9786	12.5665	84.9197	0	2.90503	48.7163	41.9983	0.00310926	0.15087	20.9836	30.247	5.50931e-244	0.0903943	52.8952	4.13479	41.2946	22.1935	0	8.1718e-15	0.909609	35.3388	0.199751	89.15	70.2053	42.1142	38.6509	115.529	0
0.225852	0.694965	55.0073	69.9123	2.54557	0.00864006	16.0747	0	61.6648	10.7317	78.3458	0.00251326	15.6125	0.262225	0	11.2937	48.1214	56.1593	0.456426	96.8598	6.66643	13.8192	39.6621	14.9784	82.8102	0	2.1724	46.9183	39.2948	0.00182928	0.100243	17.4119	32.4622	3.101e-242	0.0589873	52.4159	5.11918	42.628	24.1164	0	2.91951e-15	0.648792	30.4607	0.134647	86.7565	70.8619	42.1261	39.6905	112.646	0
0.227054	0.664238	50.102	69.5765	1.88872	0.0140605	18.7536	0	60.114	8.5258	78.6126	0.00146865	12.9009	0.177816	0	9.06637	43.4974	53.0085	0.31629	95.0217	5.23389	11.2234	38.7931	17.5974	80.7365	0	1.60225	45.4968	36.3653	0.00106081	0.0656486	14.2716	34.5805	1.72039e-240	0.0379399	51.9004	6.36116	43.6254	26.3043	0	1.02807e-15	0.45612	25.929	0.0903753	83.7464	71.5081	42.3518	40.3706	109.855	0
0.228257	0.716287	45.1929	69.0812	1.38217	0.0225698	21.5742	0	58.197	6.68357	78.2104	0.000845989	10.524	0.118848	0	7.18388	38.9529	49.7082	0.216033	93.0764	4.05306	8.99721	37.4046	20.3782	78.6627	0	1.16545	44.4604	33.2684	0.000606351	0.0423758	11.5526	36.4836	9.40748e-239	0.0240523	51.3568	7.87016	44.284	28.6482	0	3.56827e-16	0.316065	21.7935	0.0613059	80.135	72.0513	42.6887	40.6146	107.181	0
0.229459	0.854341	40.3531	68.4209	0.997553	0.0357214	24.4685	0	55.9194	5.16961	77.0885	0.000480366	8.47338	0.0782953	0	5.61757	34.5397	46.2651	0.145438	91.0318	3.09548	7.11823	35.5519	23.2606	76.549	0	0.835988	43.7944	30.0713	0.000341619	0.0269607	9.23372	38.0637	5.07038e-237	0.0150292	50.8059	9.65049	44.627	31.0318	0	1.22071e-16	0.215871	18.0844	0.0434587	75.9641	72.3998	43.027	40.3734	104.634	0
0.230661	1.08667	35.6533	67.5844	0.710011	0.0557381	27.3561	0	53.2979	3.94505	75.2286	0.000268867	6.73254	0.0508399	0	4.33455	30.3086	42.7001	0.0965062	88.9028	2.33143	5.55732	33.3083	26.171	74.3535	0	0.591322	43.4592	26.8449	0.00018971	0.016907	7.28609	39.2293	2.69358e-235	0.00925631	50.2777	11.6985	44.7	33.3359	0	4.11615e-17	0.145324	14.8136	0.0342411	71.3	72.468	43.2574	39.6268	102.209	0
0.231864	1.42627	31.1582	66.5553	0.498338	0.0857415	30.1476	0	50.3607	2.97004	72.6455	0.000148339	5.27823	0.0325384	0	3.29984	26.3069	39.0473	0.0631181	86.7116	1.73154	4.28095	30.7599	29.0252	72.0354	0	0.412425	43.3927	23.6594	0.00010384	0.0104501	5.67498	39.9102	1.41039e-233	0.00561902	49.8062	13.9999	44.5667	35.444	0	1.36801e-17	0.0964271	11.9771	0.0322559	66.2308	72.1806	43.279	38.3827	99.8844	0
0.233066	1.8904	26.9238	65.3133	0.344898	0.130033	32.7482	0	47.148	2.20578	69.3864	8.06716e-05	4.08275	0.0205263	0	2.47827	22.5755	35.3521	0.0406887	84.4861	1.26805	3.25351	27.9995	31.7322	69.5573	0	0.283622	43.5129	20.5803	5.60229e-05	0.00636645	4.36238	40.0607	7.27897e-232	0.00336205	49.4246	16.5276	44.301	37.248	0	4.48137e-18	0.0630643	9.55726	0.0371884	60.8609	71.4766	43.0063	36.6757	97.6252	0
0.234269	2.49978	22.9958	63.8364	0.235367	0.194423	35.0632	0	43.7106	1.61593	65.5271	4.32447e-05	3.11588	0.0127629	0	1.83598	19.1466	31.6674	0.0258532	82.2586	0.915592	2.43928	25.1215	34.1994	66.8882	0	0.192307	43.7242	17.6643	2.97915e-05	0.00382292	3.30914	39.6614	3.70273e-230	0.00198275	49.1596	19.2404	43.9802	38.6535	0	1.44695e-18	0.0406528	7.52596	0.0497783	55.3051	70.3116	42.3748	34.5626	95.3841	0
0.235471	3.27747	19.4078	62.1034	0.15837	0.286612	37.0034	0	40.1087	1.16767	61.167	2.28501e-05	2.34674	0.0078218	0	1.34158	16.0429	28.0497	0.0161911	80.0628	0.651801	1.80397	22.2161	36.3378	64.0068	0	0.128556	43.9235	14.9571	1.56151e-05	0.00226263	2.47678	38.7203	1.8565e-228	0.00115254	49.0274	22.0823	43.6767	39.5849	0	4.60486e-19	0.0258296	5.84792	0.0718738	49.6826	68.6599	41.345	32.1172	93.1051	0
0.236673	4.24752	16.1809	60.0962	0.105063	0.416592	38.4907	0	36.409	0.832215	56.4229	1.1901e-05	1.74531	0.00472484	0	0.966851	13.2761	24.5553	0.00999447	77.9315	0.457464	1.31591	19.3648	38.0687	60.9036	0	0.0847259	44.0081	12.4921	8.0672e-06	0.00131994	1.82893	37.2703	9.17463e-227	0.00066033	49.031	24.9834	43.4503	39.9895	0	1.44444e-19	0.0161758	4.48349	0.106566	44.1099	66.5156	39.9039	29.4253	90.7274	0
0.237876	5.43304	13.3233	57.8033	0.0687181	0.597059	39.4632	0	32.6816	0.584982	51.4213	6.1097e-06	1.28367	0.00281313	0	0.687173	10.8476	21.236	0.00608085	75.8939	0.316527	0.946716	16.6373	39.3289	57.5828	0	0.0550499	43.8828	10.2896	4.10794e-06	0.000758952	1.33229	35.3669	4.46893e-225	0.000372897	49.159	27.8618	43.3423	39.8398	0	4.46587e-20	0.00998472	3.39136	0.158394	38.6955	63.8923	38.0651	26.5776	88.1903	0
0.239078	6.85414	10.8321	55.2219	0.0443117	0.843799	39.8796	0	28.9965	0.405529	46.2917	3.09166e-06	0.936834	0.00165087	0	0.481626	8.74927	18.1364	0.00364661	73.9734	0.215906	0.671711	14.0889	40.0757	54.064	0	0.0352616	43.467	8.35779	2.06181e-06	0.000430127	0.957318	33.0836	2.14555e-223	0.000207557	49.3865	30.6269	43.3714	39.1349	0	1.36092e-20	0.00607473	2.53072	0.233614	33.5349	60.8222	35.8662	23.6643	85.4379	0
0.240281	8.52547	8.69386	52.3606	0.0281696	1.17599	39.7219	0	25.4201	0.277239	41.1594	1.54205e-06	0.683402	0.000954903	0	0.332864	6.96452	15.2913	0.00215544	72.1858	0.14518	0.469991	11.7596	40.2913	50.3819	0	0.022266	42.7001	6.69378	1.01999e-06	0.00024027	0.678477	30.5063	1.01531e-221	0.00011387	49.6785	33.1839	43.531	37.8996	0	4.08771e-21	0.00364284	1.86295	0.340502	28.7069	57.3548	33.3652	20.7701	82.4232	0
0.241483	10.4537	6.88706	49.24	0.0176542	1.61639	38.997	0	22.0118	0.186906	36.1394	7.58119e-07	0.50585	0.00054441	0	0.226839	5.47032	12.7245	0.00125575	70.5389	0.0962338	0.324279	9.6745	39.9845	46.5862	0	0.0138601	41.5457	5.28578	4.97358e-07	0.000132289	0.474248	27.7278	4.7356e-220	6.15742e-05	49.9938	35.4387	43.7903	36.1821	0	1.21018e-21	0.00215314	1.35274	0.489667	24.2718	53.5539	30.6349	17.9695	79.1122	0
0.242685	12.6348	5.384	45.8939	0.0109072	2.19129	37.7358	0	18.8215	0.124254	31.3319	3.67375e-07	0.390694	0.000305924	0	0.15242	4.23906	10.4481	0.000721093	69.0326	0.062881	0.220622	7.84489	39.1914	42.7393	0	0.00850497	39.9931	4.11506	2.39036e-07	7.17907e-05	0.326918	24.8416	2.17708e-218	3.28179e-05	50.2905	37.3037	44.0971	34.0501	0	3.53134e-22	0.00125438	0.968867	0.694344	20.2705	49.4949	27.7578	15.3241	75.4868	0
0.243888	15.0524	4.15303	42.3675	0.00664299	2.93027	35.9912	0	15.8877	0.081452	26.8187	1.75474e-07	0.328522	0.000169443	0	0.100977	3.24041	8.4637	0.000408132	67.6601	0.0405018	0.148	6.26999	37.9743	38.9143	0	0.00514457	38.0568	3.1583	1.13235e-07	3.84003e-05	0.222234	21.937	9.86494e-217	1.72403e-05	50.531	38.7032	44.3827	31.586	0	1.01567e-22	0.000720283	0.684424	0.970589	16.7253	45.2608	24.8198	12.881	71.5465	0
0.24509	17.6755	3.16051	38.7162	0.00398837	3.8656	33.8346	0	13.2366	0.0526479	22.6616	8.26121e-08	0.313962	9.25026e-05	0	0.0659543	2.44319	6.76299	0.000227683	66.4098	0.025715	0.0978912	4.93932	36.4183	35.1913	0	0.00306755	35.7749	2.38959	5.2871e-08	2.02452e-05	0.148969	19.0943	4.40591e-215	8.92686e-06	50.687	39.579	44.5682	28.8809	0	2.87928e-23	0.000407662	0.476845	1.33734	13.642	40.9384	21.9054	10.6723	67.3093	0
0.246293	20.4579	2.37265	35.0022	0.00236049	5.03133	31.3506	0	10.8823	0.0335534	18.9019	3.83358e-08	0.345638	4.97743e-05	0	0.0424711	1.81674	5.32987	0.000125194	65.2675	0.0160935	0.0638375	3.83521	34.6262	31.6538	0	0.00180299	33.2043	1.78226	2.4332e-08	1.05203e-05	0.0984648	16.3817	1.93954e-213	4.5559e-06	50.7424	39.8936	44.5729	26.0292	0	8.04522e-24	0.000227414	0.327643	1.81627	11.0124	36.6143	19.0928	8.71557	62.8108	0
0.247495	23.3385	1.75691	31.2916	0.00137713	6.46197	28.6321	0	8.82708	0.0210841	15.5612	1.75345e-08	0.426125	2.63984e-05	0	0.0269625	1.33222	4.14236	6.78509e-05	64.2182	0.00992805	0.0410437	2.93517	32.7134	28.3849	0	0.00104461	30.4161	1.31035	1.10372e-08	5.3884e-06	0.0641716	13.8527	8.41554e-212	2.29177e-06	50.6953	39.6336	44.3208	23.1227	0	2.21571e-24	0.000125042	0.222012	2.43133	8.8177	32.3709	16.4513	7.0155	58.1026	0
0.248697	26.2425	1.28312	27.6502	0.000791976	8.19095	25.7739	0	7.06322	0.0130625	12.6435	7.90513e-09	0.561925	1.37998e-05	0	0.0168745	0.963313	3.17463	3.62451e-05	63.2484	0.00603699	0.0260162	2.2141	30.8003	25.4634	0	0.000596573	27.4898	0.94965	4.93474e-09	2.72026e-06	0.041235	11.5462	3.59904e-210	1.13629e-06	50.5571	38.8101	43.7483	20.2463	0	6.01463e-25	6.77668e-05	0.14835	3.20796	7.03211	28.2829	14.0385	5.56605	53.2489	0
0.2499	29.0845	0.924172	24.14	0.00044896	10.2487	22.868	0	5.57471	0.0079788	10.1378	3.51278e-09	0.763418	7.11029e-06	0	0.0104112	0.686822	2.39894	1.90838e-05	62.3464	0.0036184	0.0162575	1.6462	29.0058	22.9602	0	0.000335832	24.5072	0.678406	2.17466e-09	1.35357e-06	0.0261239	9.48555	1.51709e-208	5.55298e-07	50.3501	37.4582	42.8097	17.4734	0	1.60926e-25	3.61991e-05	0.0977499	4.17192	5.62625	24.4144	11.9005	4.3527	48.3232	0
0.251102	31.7715	0.656412	20.816	0.000250874	12.6605	19.9986	0	4.3394	0.00480486	8.02126	1.53858e-09	1.04477	3.61097e-06	0	0.00633224	0.482816	1.78731	9.90375e-06	61.5029	0.00213772	0.0100155	1.20639	27.4403	20.935	0	0.000186348	21.5472	0.477707	9.44579e-10	6.63856e-07	0.0163171	7.68085	6.30317e-207	2.67477e-07	50.1038	35.6345	41.481	14.8638	0	4.24389e-26	1.9059e-05	0.0635113	5.34767	4.57041	20.8171	10.0717	3.355	43.4039	0
0.252305	34.2085	0.459739	17.7234	0.000138183	15.4448	17.2381	0	3.33108	0.00285263	6.26222	6.64221e-10	1.42374	1.80751e-06	0	0.0037966	0.334626	1.31284	5.0659e-06	60.7099	0.00124486	0.00608256	0.871399	26.1993	19.4338	0	0.000101923	18.6811	0.33157	4.04396e-10	3.20913e-07	0.0100478	6.13024	2.58123e-205	1.26989e-07	49.8489	33.413	39.762	12.4626	0	1.10312e-26	9.89063e-06	0.0406889	6.75638	3.83722	17.5288	8.57658	2.54888	38.5696	0
0.253507	36.3039	0.317494	14.8961	7.50245e-05	18.6109	14.6454	0	2.52147	0.00166965	4.82362	2.82638e-10	1.92127	8.91783e-07	0	0.00224391	0.228645	0.950686	2.55408e-06	59.9586	0.000714537	0.00364157	0.620391	25.3581	18.4866	0	5.49485e-05	15.9692	0.226843	1.70647e-10	1.52905e-07	0.00609974	4.82245	1.04188e-203	5.94249e-08	49.6123	30.8803	37.6754	10.2993	0	2.82621e-27	5.05904e-06	0.0257027	8.41366	3.40376	14.5731	7.43116	1.90866	33.8955	0
0.254709	37.9745	0.216186	12.3561	4.01508e-05	22.1578	12.2641	0	1.88194	0.000963406	3.66563	1.18542e-10	2.56084	4.33669e-07	0	0.00130733	0.154018	0.678672	1.26921e-06	59.2382	0.000404259	0.00214918	0.435347	24.9675	18.1062	0	2.91997e-05	13.4585	0.152971	7.09757e-11	7.18089e-08	0.00365052	3.73921	4.14501e-202	2.74089e-08	49.4117	28.1299	35.2653	8.38935	0	7.13683e-28	2.55055e-06	0.0160084	10.3271	3.25289	11.9604	6.64534	1.40874	29.449	0
0.255912	39.1519	0.145135	10.1131	2.118e-05	26.0729	10.1225	0	1.38489	0.000548016	2.74807	4.90049e-11	3.36754	2.07864e-07	0	0.000750804	0.102277	0.477604	6.21662e-07	58.5327	0.000225436	0.00125035	0.301111	25.051	18.2865	0	1.52945e-05	11.1818	0.101677	2.90967e-11	3.32395e-08	0.00215374	2.85767	1.62539e-200	1.24605e-08	49.2511	25.2566	32.5928	6.73551	0	1.77635e-28	1.26742e-06	0.00983037	12.4937	3.37383	9.68843	6.22474	1.02483	25.287	0
0.257114	39.7864	0.0960614	8.16605	1.10128e-05	30.3313	8.23499	0	1.00477	0.000307305	2.03229	1.99678e-11	4.36666	9.82021e-08	0	0.000425037	0.0669533	0.331322	3.0012e-07	57.8199	0.000123913	0.00071707	0.205276	25.6036	19.0024	0	7.89636e-06	9.15836	0.0666144	1.1757e-11	1.51654e-08	0.00125262	2.15262	6.28216e-199	5.58342e-09	49.1188	22.3514	29.7308	5.33009	0	4.35784e-29	6.20766e-07	0.00595165	14.8979	3.76201	7.74488	6.17229	0.734844	21.4536	0
0.258317	39.8508	0.0626827	6.50434	5.64428e-06	34.8966	6.60328	0	0.718679	0.000169876	1.48251	8.01943e-12	5.582	4.57281e-08	0	0.000237181	0.0432056	0.226567	1.4281e-07	57.0703	6.71333e-05	0.000405373	0.137934	26.592	20.2096	0	4.01837e-06	7.39421	0.043017	4.68245e-12	6.81981e-09	0.000718164	1.59824	2.39322e-197	2.46596e-09	48.9865	19.4964	26.759	4.15738	0	1.05375e-29	2.99679e-07	0.00355254	17.5097	4.41806	6.10898	6.48915	0.51935	17.9793	0
0.259519	39.3424	0.0403232	5.10982	2.85137e-06	39.7212	5.21887	0	0.506768	9.25712e-05	1.06669	3.17454e-12	7.03379	2.09878e-08	0	0.000130462	0.0274838	0.152722	6.69794e-08	56.2473	3.58497e-05	0.000225896	0.0913536	27.9563	21.8452	0	2.0156e-06	5.8847	0.0273804	1.83811e-12	3.02282e-09	0.000405885	1.1696	8.98621e-196	1.07348e-09	48.8114	16.762	23.7579	3.19614	0	2.51144e-30	1.42596e-07	0.00209058	20.2841	5.34623	4.75403	7.17494	0.361781	14.8805	0
0.260721	38.283	0.0255718	3.9589	1.41982e-06	44.7478	4.06551	0	0.35227	4.97273e-05	0.75699	1.23863e-12	8.73628	9.4945e-09	0	7.07352e-05	0.0172336	0.101475	3.09632e-08	55.309	1.88695e-05	0.000124084	0.059635	29.6138	23.8296	0	9.96526e-07	4.61643	0.0171777	7.11195e-13	1.32061e-09	0.000226127	0.843637	3.32577e-194	4.60597e-10	48.5394	14.2042	20.8037	2.42189	0	5.89969e-31	6.6877e-08	0.00121286	23.1607	6.55215	3.64961	8.22721	0.248401	12.1603	0
0.261924	36.7174	0.0159866	3.02462	6.96857e-07	49.9111	3.12158	0	0.241392	2.63321e-05	0.529821	4.76346e-13	10.6953	4.23348e-09	0	3.78034e-05	0.0106519	0.06646	1.41082e-08	54.2108	9.78944e-06	6.7186e-05	0.0383705	31.463	26.0678	0	4.85625e-07	3.56969	0.0106222	2.71224e-13	5.68664e-10	0.000124183	0.599783	1.21319e-192	1.94792e-10	48.1106	11.864	17.964	1.80885	0	1.36602e-31	3.0915e-08	0.000693692	26.0658	8.04014	2.76363	9.64034	0.168105	9.81011	0
0.263126	34.7103	0.00985215	2.27858	3.37122e-07	55.1399	2.36241	0	0.163058	1.3745e-05	0.365711	1.80562e-13	12.9057	1.86057e-09	0	1.99144e-05	0.00648983	0.0429048	6.33603e-09	52.909	5.00589e-06	3.58582e-05	0.0243341	33.3898	28.4533	0	2.33261e-07	2.72077	0.0064742	1.0195e-13	2.41356e-10	6.72257e-05	0.420295	4.362e-191	8.11972e-11	47.4648	9.76709	15.295	1.33159	0	3.1175e-32	1.40858e-08	0.000391133	28.9141	9.81027	2.06406	11.4038	0.112132	7.81156	0
0.264329	32.342	0.00598521	1.69249	1.60753e-07	60.3587	1.7622	0	0.108573	7.07236e-06	0.248942	6.74613e-14	15.3496	8.05959e-10	0	1.03405e-05	0.00389749	0.0273017	2.80469e-09	51.3653	2.52306e-06	1.88645e-05	0.0152108	35.2739	30.8719	0	1.10436e-07	2.04403	0.0038894	3.77721e-14	1.00968e-10	3.58726e-05	0.290292	1.54584e-189	3.33605e-11	46.5485	7.92539	12.8392	0.966191	0	7.01256e-33	6.32581e-09	0.00021741	31.6133	11.8554	1.52034	13.5005	0.0737228	6.13861	0
0.265531	29.7027	0.00358422	1.23946	7.55546e-08	65.4897	1.29562	0	0.0712629	3.58711e-06	0.167106	2.4843e-14	17.9941	3.44114e-10	0	5.29245e-06	0.00230717	0.0171241	1.2237e-09	49.5504	1.25343e-06	9.78236e-06	0.00937157	36.9959	33.2061	0	5.15351e-08	1.51361	0.00230304	1.37935e-14	4.16321e-11	1.88687e-05	0.197623	5.39963e-188	1.35097e-11	45.3197	6.33865	10.6254	0.690995	0	1.55478e-33	2.80008e-09	0.000119131	34.0684	14.1584	1.10434	15.9049	0.0477742	4.76007	0
0.266733	26.8872	0.00211579	0.894888	3.50018e-08	70.454	0.938906	0	0.0461057	1.79341e-06	0.110612	9.01729e-15	20.7915	1.44815e-10	0	2.66996e-06	0.00134621	0.0105867	5.2624e-10	47.4483	6.13753e-07	5.00016e-06	0.00569106	38.4441	35.3409	0	2.3704e-08	1.10476	0.00134414	4.96476e-15	1.69198e-11	9.78294e-06	0.132605	1.85902e-186	5.39235e-12	43.7533	4.99683	8.66851	0.487089	0	3.39766e-34	1.22165e-09	6.43507e-05	36.1871	16.6896	0.791018	18.5815	0.0305145	3.6418	0
0.267936	23.9893	0.00123114	0.636961	1.59826e-08	75.1727	0.670636	0	0.0294031	8.83832e-07	0.0721965	3.22604e-15	23.679	6.00683e-11	0	1.32766e-06	0.000774255	0.00645127	2.23056e-10	45.0581	2.96217e-07	2.5192e-06	0.00340639	39.5212	37.169	0	1.07465e-08	0.794782	0.000773227	1.76134e-15	6.7777e-12	4.99969e-06	0.0877008	6.3085e-185	2.12145e-12	41.8434	3.88251	6.97144	0.338425	0	7.31836e-35	5.25345e-10	3.42659e-05	37.8859	19.406	0.55868	21.4846	0.0192106	2.74872	0
0.269138	21.0965	0.000706141	0.446944	7.19336e-09	79.5674	0.472142	0	0.0184831	4.29348e-07	0.0464643	1.13759e-15	26.5804	2.45589e-11	0	6.50733e-07	0.000438925	0.00387488	9.31894e-11	42.3959	1.40913e-07	1.25106e-06	0.00200964	40.1497	38.5968	0	4.80215e-09	0.563578	0.000438423	6.15899e-16	2.67603e-12	2.51861e-06	0.0571701	2.11003e-183	8.22638e-13	39.6046	2.97339	5.52667	0.231759	0	1.5537e-35	2.2267e-10	1.79865e-05	39.0951	22.2497	0.389057	24.5584	0.0119205	2.04652	0
0.270341	18.2862	0.000399233	0.309156	3.19111e-09	83.5608	0.327627	0	0.0114523	2.05588e-07	0.0294849	3.95387e-16	29.4091	9.89828e-12	0	3.14375e-07	0.000245261	0.00229403	3.83742e-11	39.4938	6.60713e-08	6.12391e-07	0.00116859	40.2763	39.5491	0	2.11509e-09	0.393898	0.00024502	2.12274e-16	1.04141e-12	1.2506e-06	0.0367329	6.95621e-182	3.14416e-13	37.0711	2.24447	4.31877	0.156435	0	3.2512e-36	9.30255e-11	9.30684e-06	39.7638	25.1496	0.267128	27.7382	0.00729073	1.50292	0
0.271543	15.6228	0.000222487	0.210803	1.39533e-09	87.0774	0.224082	0	0.00699442	9.70355e-08	0.0184477	1.35451e-16	32.0717	3.93642e-12	0	1.49701e-07	0.000135083	0.00133865	1.55752e-11	36.3987	3.05349e-08	2.9547e-07	0.00066977	39.8742	39.9733	0	9.18217e-10	0.271355	0.000134968	7.21117e-17	3.99458e-13	6.12093e-07	0.0232628	2.26036e-180	1.18447e-13	34.2942	1.66992	3.32661	0.104076	0	6.70565e-37	3.83056e-11	4.74705e-06	39.8634	28.0227	0.180827	30.9533	0.00439509	1.08857	0
0.272745	13.1557	0.000122216	0.141691	6.01364e-10	90.0441	0.151062	0	0.00421059	4.51447e-08	0.0113799	4.57365e-17	34.4734	1.5548e-12	0	7.02634e-08	7.3333e-05	0.00076995	6.23087e-12	33.1689	1.39092e-08	1.40518e-07	0.000378366	38.9441	39.8418	0	3.92903e-10	0.184253	7.32794e-05	2.41454e-17	1.51023e-13	2.95292e-07	0.0145208	7.23942e-179	4.39807e-14	31.3379	1.22461	2.52572	0.0682479	0	1.3632e-37	1.55469e-11	2.38676e-06	39.3897	30.7778	0.120679	34.1298	0.00261148	0.777579	0
0.273948	10.9192	6.61747e-05	0.0938783	2.5546e-10	92.3917	0.100375	0	0.00249843	2.07026e-08	0.00692113	1.52218e-17	36.523	6.37507e-13	0	3.25059e-08	3.92399e-05	0.000436498	2.45688e-12	29.8702	6.245e-09	6.58687e-08	0.000210678	37.5131	39.1536	0	1.6571e-10	0.123314	3.92152e-05	7.96867e-18	5.62777e-14	1.40418e-07	0.00893387	2.28534e-177	1.60961e-14	28.2746	0.885159	1.89018	0.0441112	0	2.73147e-38	6.21937e-12	1.18291e-06	38.3629	33.3198	0.0793983	37.1953	0.00152942	0.547743	0
0.27515	8.9328	3.53186e-05	0.0613115	1.06963e-10	94.0566	0.0657381	0	0.00146124	9.35801e-09	0.00415	4.99331e-18	38.1391	3.43634e-13	0	1.48225e-08	2.06959e-05	0.000243908	9.54865e-13	26.5713	2.76365e-09	3.04339e-08	0.000115624	35.6313	37.9331	0	6.88868e-11	0.0813455	2.06847e-05	2.59214e-18	2.06705e-14	6.58154e-08	0.00541764	7.11081e-176	5.80635e-15	25.1796	0.630618	1.39429	0.0281015	0	5.39457e-39	2.45228e-12	5.77902e-07	36.8266	35.5547	0.0514981	40.083	0.000882848	0.380476	0
0.276353	7.20288	1.85819e-05	0.0394699	4.41433e-11	94.9835	0.0424355	0	0.00084237	4.16946e-09	0.00245326	1.61448e-18	39.2551	3.974e-13	0	6.66207e-09	1.07589e-05	0.000134336	3.6578e-13	23.3395	1.20546e-09	1.386e-08	6.25454e-05	33.368	36.2283	0	2.82257e-11	0.0528903	1.07539e-05	8.31095e-19	7.48316e-15	3.04064e-08	0.00323818	2.18076e-174	2.06445e-15	22.126	0.442825	1.01376	0.0176454	0	1.05012e-39	9.53048e-13	2.78297e-07	34.8443	37.3952	0.0329278	42.7358	0.000502305	0.260601	0
0.277555	5.72461	9.6403e-06	0.0250458	1.79565e-11	95.1284	0.0269999	0	0.000478645	1.8311e-09	0.00142973	5.14518e-19	39.8237	8.49609e-13	0	2.95136e-09	5.51284e-06	7.29265e-05	1.38108e-13	20.2367	5.1826e-10	6.22157e-09	3.33477e-05	30.8064	34.1067	0	1.13993e-11	0.0338954	5.51063e-06	2.62642e-19	2.67019e-15	1.38463e-08	0.00190772	6.59202e-173	7.23483e-16	19.1806	0.306492	0.726514	0.0109208	0	2.01484e-40	3.65074e-13	1.32104e-07	32.4956	38.7667	0.0207546	45.1098	0.000281689	0.175996	0
0.278758	4.48443	4.93856e-06	0.0156655	7.19947e-12	94.4618	0.0169323	0	0.000268072	7.92647e-10	0.000821435	1.61618e-19	39.8207	2.1219e-12	0	1.28872e-09	2.78426e-06	3.90211e-05	5.13973e-14	17.3157	2.19616e-10	2.75273e-09	1.7525e-05	28.0373	31.6504	0	4.53765e-12	0.0214105	2.78329e-06	8.18088e-20	9.39114e-16	6.2149e-09	0.00110777	1.96404e-171	2.49903e-16	16.4	0.209087	0.513191	0.00666189	0	3.81033e-41	1.37838e-13	6.18114e-08	29.8702	39.6117	0.0128956	47.1769	0.000155702	0.11719	0
0.27996	3.46249	2.51303e-06	0.00965803	2.84514e-12	92.9724	0.0104663	0	0.000147984	3.38207e-10	0.000465257	5.00378e-20	39.2461	5.36906e-12	0	5.54656e-10	1.38601e-06	2.05796e-05	1.88531e-14	14.6183	9.17275e-11	1.20048e-09	9.07757e-06	25.1533	28.9505	0	1.78036e-12	0.0133301	1.3856e-06	2.51163e-20	3.25549e-16	2.74956e-09	0.000634019	5.76769e-170	8.5082e-17	13.8289	0.140591	0.357305	0.00400555	0	7.10244e-42	5.1295e-14	2.85082e-08	27.0627	39.8943	0.00789834	48.9254	8.48277e-05	0.0769346	0
0.281162	2.63507	1.30216e-06	0.00586906	1.10823e-12	90.6695	0.0063766	0	8.05197e-05	1.42239e-10	0.000259781	1.52696e-20	38.1247	1.34436e-11	0	2.35294e-10	6.80065e-07	1.06978e-05	6.81623e-15	12.174	3.77622e-11	5.16024e-10	4.6345e-06	22.2436	26.1016	0	6.88503e-13	0.00818018	6.7989e-07	7.60035e-21	1.11234e-16	1.19901e-09	0.000357666	1.66946e-168	2.85512e-17	11.4985	0.0931767	0.245201	0.00237382	0	1.30489e-42	1.8815e-14	1.29603e-08	24.1673	39.6022	0.00476862	50.359	4.55516e-05	0.049795	0
0.282365	1.97659	7.53033e-07	0.00351545	4.25477e-13	87.585	0.00382919	0	4.31832e-05	5.89636e-11	0.000142991	4.59283e-21	36.5036	3.31969e-11	0	9.83836e-11	3.28894e-07	5.48123e-06	2.429e-15	9.99968	1.53228e-11	2.18631e-10	2.33215e-06	19.389	23.1956	0	2.62438e-13	0.00494781	3.28822e-07	2.2669e-21	3.74607e-17	5.15356e-10	0.000198873	4.76289e-167	9.44346e-18	9.42686	0.0608665	0.165856	0.00138661	0	2.36297e-43	6.80228e-15	5.80765e-09	21.2718	38.7479	0.00283796	51.4949	2.41096e-05	0.0317738	0
0.283567	1.46137	6.06218e-07	0.00207551	1.61008e-13	83.7743	0.00226644	0	2.28271e-05	2.40925e-11	7.7588e-05	1.36161e-21	34.4499	8.08043e-11	0	4.0547e-11	1.56778e-07	2.7681e-06	8.53164e-16	8.10026	6.12827e-12	9.13016e-11	1.15673e-06	16.6588	20.3176	0	9.85981e-14	0.00294974	1.56748e-07	6.66425e-22	1.24348e-17	2.18333e-10	0.000108992	1.33932e-165	3.07865e-18	7.61962	0.0391896	0.110576	0.000798331	0	4.21761e-44	2.42396e-15	2.56524e-09	18.4545	37.368	0.00166483	52.3595	1.25776e-05	0.0199877	0
0.28477	1.06495	7.90991e-07	0.0012078	6.00537e-14	79.3156	0.00132222	0	1.18935e-05	9.70309e-12	4.15009e-05	3.97877e-22	32.045	1.93864e-10	0	1.64709e-11	7.3661e-08	1.37787e-06	2.95365e-16	6.47037	2.41579e-12	3.75811e-11	5.65496e-07	14.1079	17.5413	0	3.65117e-14	0.00173331	7.3649e-08	1.93104e-22	4.06837e-18	9.11717e-11	5.88751e-05	3.71212e-164	9.89257e-19	6.07175	0.0248705	0.072663	0.000453035	0	7.41984e-45	8.51369e-16	1.11685e-09	15.7805	35.5199	0.000962687	52.984	6.46736e-06	0.0123952	0
0.285972	0.764918	1.39612e-06	0.000692782	2.20777e-14	74.3071	0.000760301	0	6.10793e-06	3.85183e-12	2.18823e-05	1.14595e-22	29.3801	4.58441e-10	0	6.59477e-12	3.41124e-08	6.76012e-07	1.00787e-16	5.09613	9.38648e-13	1.52471e-11	2.72488e-07	11.7763	14.9271	0	1.33266e-14	0.0010039	3.41076e-08	5.5151e-23	1.31197e-18	3.75254e-11	3.13467e-05	1.0141e-162	3.13314e-19	4.76968	0.0155568	0.047064	0.000253397	0	1.2866e-45	2.94734e-16	4.7929e-10	13.3002	33.2785	0.000548711	53.3992	3.27776e-06	0.00757768	0
0.287174	0.541531	2.70638e-06	0.000391673	8.00002e-15	68.8637	0.000430911	0	3.09172e-06	1.50714e-12	1.13736e-05	3.25313e-23	26.5502	1.06854e-09	0	2.60259e-12	1.55708e-08	3.26906e-07	3.38979e-17	3.95735	3.59474e-13	6.09714e-12	1.29415e-07	9.68903	12.5202	0	4.7943e-15	0.000573093	1.55689e-08	1.55252e-23	4.17012e-19	1.52236e-11	1.64503e-05	2.73061e-161	9.78074e-20	3.69356	0.00959124	0.0300459	0.000139699	0	2.19895e-46	1.00569e-16	2.0274e-10	11.0489	30.7311	0.00030828	53.6306	1.63737e-06	0.00456669	0
0.288377	0.377879	5.31705e-06	0.000218261	2.85726e-15	63.1121	0.000240719	0	1.54251e-06	5.81256e-13	5.82732e-06	9.10247e-24	23.6485	2.4548e-09	0	1.01236e-12	7.00535e-09	1.55817e-07	1.12373e-17	3.02967	1.35692e-13	2.4032e-12	6.05822e-08	7.85737	10.3506	0	1.70002e-15	0.000322464	7.00462e-09	4.30764e-24	1.30645e-19	6.08742e-12	8.50894e-06	7.24701e-160	3.00943e-20	2.81947	0.00582843	0.0189062	7.59112e-05	0	3.7043e-47	3.38237e-17	8.45305e-11	9.04694	27.9714	0.00017072	53.6946	8.06195e-07	0.00271295	0
0.289579	0.259898	1.03641e-05	0.000119882	1.00584e-15	57.1843	0.000132542	0	7.58541e-07	2.20957e-13	2.94307e-06	2.51038e-24	20.7616	5.5586e-09	0	3.88136e-13	3.1065e-09	7.32025e-08	3.67174e-18	2.28662	5.04847e-14	9.33635e-13	2.79529e-08	6.28054	8.43425	0	5.94161e-16	0.000178837	3.10623e-09	1.17805e-24	4.03423e-20	2.39925e-12	4.33809e-06	1.89575e-158	9.12679e-21	2.12152	0.00349099	0.0117259	4.06574e-05	0	6.15062e-48	1.12124e-17	3.47394e-11	7.30137	25.094	9.31885e-05	53.5961	3.91249e-07	0.00158874	0
0.290782	0.176187	1.99421e-05	6.49018e-05	3.49006e-16	51.2124	7.19315e-05	0	3.67665e-07	8.27897e-14	1.46517e-06	6.824e-25	17.9654	1.24061e-08	0	1.46675e-13	1.3578e-09	3.38968e-08	1.18251e-18	1.70132	1.85135e-14	3.57509e-13	1.27124e-08	4.94811	6.77403	0	2.0468e-16	9.77589e-05	1.3577e-09	3.17549e-25	1.22786e-20	9.32052e-13	2.17993e-06	4.8879e-157	2.72818e-21	1.57354	0.00206095	0.00716835	2.14632e-05	0	1.00659e-48	3.66349e-18	1.40723e-11	5.80802	22.1895	5.01389e-05	53.3277	1.87149e-07	0.000917123	0
0.291984	0.117725	3.78344e-05	3.46325e-05	1.19359e-16	45.3216	3.84773e-05	0	1.75649e-07	3.05753e-14	7.19006e-07	1.82836e-25	15.3227	2.72914e-08	0	5.46326e-14	5.84954e-10	1.54708e-08	3.75367e-19	1.24783	6.6917e-15	1.34934e-13	5.69838e-09	3.84242	5.36252	0	6.94974e-17	5.26715e-05	5.84915e-10	8.43679e-26	3.68348e-21	3.56886e-13	1.07971e-06	1.24218e-155	8.03802e-22	1.1504	0.00119924	0.00431953	1.11678e-05	0	1.62371e-49	1.17981e-18	5.61872e-12	4.55379	19.3395	2.65901e-05	52.8706	8.82354e-08	0.00052187	0
0.293186	0.077532	7.07551e-05	1.82153e-05	4.02348e-17	39.6257	2.02867e-05	0	8.2711e-08	1.11299e-14	3.47799e-07	4.8284e-26	12.8812	5.91749e-08	0	2.00571e-14	2.48387e-10	6.95968e-09	1.17444e-19	0.902182	2.384e-15	5.01968e-14	2.51765e-09	2.94097	4.1842	0	2.32586e-17	2.79715e-05	2.48373e-10	2.20935e-26	1.08915e-21	1.34692e-13	5.27102e-07	3.1115e-154	2.33424e-22	0.829014	0.00068781	0.00256602	5.72751e-06	0	2.58157e-50	3.74501e-19	2.21127e-12	3.51916	16.6136	1.38995e-05	52.198	4.10033e-08	0.00029272	0
0.294389	0.0503287	0.000130424	9.4434e-06	1.33681e-17	34.222	1.05424e-05	0	3.83885e-08	3.99334e-15	1.65834e-07	1.2568e-26	10.6733	1.26465e-07	0	7.25786e-15	1.03958e-10	3.08593e-09	3.62179e-20	0.642972	8.3714e-16	1.84058e-14	1.09638e-09	2.21871	3.21793	0	7.67218e-18	1.46412e-05	1.03953e-10	5.70262e-27	3.17423e-22	5.01047e-14	2.53631e-07	7.682e-153	6.68135e-23	0.588856	0.000388822	0.00150349	2.89523e-06	0	4.04558e-51	1.17169e-19	8.57779e-13	2.68057	14.0671	7.16153e-06	51.2786	1.87809e-08	0.000161843	0
0.295591	0.0322012	0.000236963	4.8262e-06	4.37781e-18	29.1888	5.39995e-06	0	1.75615e-08	1.41224e-15	7.7941e-08	3.22443e-27	8.71685	2.66394e-07	0	2.58863e-15	4.28853e-11	1.34867e-09	1.10088e-20	0.451691	2.89741e-16	6.65205e-15	4.70594e-10	1.64979	2.43928	0	2.49445e-18	7.55369e-06	4.28835e-11	1.45079e-27	9.11824e-23	1.83712e-14	1.2029e-07	1.86939e-151	1.88497e-23	0.412277	0.000216648	0.00087032	1.44252e-06	0	6.24883e-52	3.61323e-20	3.27974e-13	2.01249	11.74	3.637e-06	50.0816	8.47881e-09	8.82028e-05	0
0.296794	0.0203071	0.000424351	2.43273e-06	1.41308e-18	24.5833	2.72621e-06	0	7.9185e-09	4.92269e-16	3.61079e-08	8.15378e-28	7.01685	5.53094e-07	0	9.10024e-16	1.74374e-11	5.80958e-10	3.29819e-21	0.31278	9.88426e-17	2.36962e-15	1.99092e-10	1.20915	1.82251	0	7.99381e-19	3.84116e-06	1.74367e-11	3.63794e-28	2.58169e-23	6.63928e-15	5.62316e-08	4.48382e-150	5.2416e-24	0.28451	0.000118981	0.000500559	7.08405e-07	0	9.51345e-53	1.09824e-20	1.23604e-13	1.48924	9.65716	1.82057e-06	48.5821	3.77289e-09	4.73824e-05	0
0.297996	0.0126225	0.000749016	1.21233e-06	4.49571e-19	20.4417	1.3566e-06	0	3.51921e-09	1.69131e-16	1.64886e-08	2.03229e-28	5.56732	1.13187e-06	0	3.15324e-16	6.98835e-12	2.46664e-10	9.73942e-22	0.21349	3.32353e-17	8.32001e-16	8.30199e-11	0.873479	1.34214	0	2.52495e-19	1.92525e-06	6.98813e-12	8.99141e-29	7.20475e-24	2.36497e-15	2.5909e-08	1.06003e-148	1.43663e-24	0.193524	6.44055e-05	0.000291466	3.42896e-07	0	1.42757e-53	3.2902e-21	4.59147e-14	1.08621	7.82984	8.98258e-07	46.7654	1.65476e-09	2.50896e-05	0
0.299198	0.00773331	0.0013031	6.03634e-07	1.40978e-19	16.7799	6.65371e-07	0	1.54159e-09	5.72752e-17	7.4217e-09	4.99269e-29	4.35383	2.28303e-06	0	1.07692e-16	2.76051e-12	1.03226e-10	2.83473e-22	0.143633	1.10148e-17	2.87933e-16	3.41218e-11	0.621937	0.974195	0	7.86093e-20	9.51115e-07	2.76044e-12	2.19039e-29	1.98177e-24	8.30337e-16	1.17664e-08	2.47005e-147	3.88103e-25	0.129747	3.43629e-05	0.000181818	1.63593e-07	0	2.11144e-54	9.71555e-22	1.68112e-14	0.780882	6.25717	4.36838e-07	44.6306	7.15347e-10	1.30951e-05	0
0.300401	0.00466988	0.00223453	3.14089e-07	4.35738e-20	13.5959	3.2166e-07	0	6.65603e-10	1.91176e-17	3.29279e-09	1.20894e-29	3.35597	4.53889e-06	0	3.6252e-17	1.0748e-12	4.25785e-11	8.13226e-23	0.0952499	3.59809e-18	9.82155e-17	1.3823e-11	0.436477	0.696973	0	2.41221e-20	4.63127e-07	1.07477e-12	5.2594e-30	5.37292e-25	2.87346e-16	5.26691e-09	5.67305e-146	1.03341e-25	0.0857409	1.80708e-05	0.000138118	7.69286e-08	0	3.07809e-55	2.8277e-22	6.067e-15	0.553322	4.9286	2.09394e-07	42.1926	3.04803e-10	6.73698e-06	0
0.301603	0.0027795	0.00377672	1.99052e-07	1.32746e-20	10.8724	1.53268e-07	0	2.83258e-10	6.28963e-18	1.44e-09	2.88532e-30	2.54968	8.89424e-06	0	1.20282e-17	4.12461e-13	1.73107e-11	2.29949e-23	0.0622599	1.15848e-18	3.30211e-17	5.51942e-12	0.301923	0.491481	0	7.2959e-21	2.22273e-07	4.12453e-13	1.24472e-30	1.43578e-25	9.80116e-17	2.32375e-09	1.28425e-144	2.71216e-26	0.0558472	9.36667e-06	0.000146647	3.56559e-08	0	4.42288e-56	8.11186e-23	2.15812e-15	0.386448	3.8264	9.89317e-08	39.4825	1.2801e-10	3.4163e-06	0
0.302806	0.00163061	0.00629165	1.99438e-07	3.986e-21	8.5802	7.19826e-08	0	1.18815e-10	2.03958e-18	6.2072e-10	6.78744e-31	1.9093	1.71787e-05	0	3.93362e-18	1.56013e-13	6.93681e-12	6.40876e-24	0.0401127	3.67645e-19	1.09427e-17	2.17223e-12	0.205851	0.341601	0	2.17502e-21	1.05147e-07	1.56011e-13	2.90354e-31	3.78169e-26	3.29513e-17	1.01052e-09	2.86551e-143	7.01586e-27	0.0358541	4.78536e-06	0.000210102	1.62891e-08	0	6.26397e-57	2.29366e-23	7.56662e-16	0.266027	2.92805	4.60713e-08	36.5462	5.29893e-11	1.70758e-06	0
0.304008	0.000942871	0.0103308	3.15447e-07	1.17971e-21	6.68176	3.33215e-08	0	4.91224e-11	6.51895e-19	2.63734e-10	1.57376e-31	1.40923	3.27032e-05	0	1.26796e-18	5.81651e-14	2.73985e-12	1.7605e-24	0.0254732	1.14998e-19	3.5742e-18	8.42636e-13	0.138335	0.23402	0	6.39099e-22	4.9026e-08	5.81642e-14	6.67583e-32	9.81762e-27	1.09192e-17	4.33133e-10	6.30195e-142	1.78882e-27	0.0226881	2.40971e-06	0.000348264	7.33471e-09	0	8.74411e-58	6.39231e-24	2.6149e-16	0.180502	2.20845	2.1147e-08	33.4423	2.16199e-11	8.41276e-07	0
0.30521	0.000537374	0.0167197	6.0665e-07	3.44139e-22	5.13415	1.52034e-08	0	2.00175e-11	2.05371e-19	1.10451e-10	3.59661e-32	1.02521	6.13639e-05	0	4.02845e-19	2.13739e-14	1.06663e-12	4.76673e-25	0.0159446	3.54544e-20	1.15068e-18	3.22177e-13	0.0916285	0.158018	0	1.85095e-22	2.25308e-08	2.13736e-14	1.51288e-32	2.51216e-27	3.56639e-18	1.82986e-10	1.36606e-140	4.49547e-28	0.0141508	1.19602e-06	0.000602799	3.25529e-09	0	1.2031e-58	1.75593e-24	8.90702e-17	0.120714	1.64179	9.56737e-09	30.2373	8.69444e-12	4.08533e-07	0
0.306413	0.000301872	0.0266711	1.21847e-06	9.89495e-23	3.89224	6.83724e-09	0	8.0401e-12	6.37709e-20	4.55937e-11	8.10155e-33	0.735132	0.00011349	0	1.26152e-19	7.74152e-15	4.09282e-13	1.27211e-25	0.00983714	1.07739e-20	3.65134e-19	1.21414e-13	0.0598206	0.105168	0	5.28375e-23	1.02059e-08	7.74143e-15	3.37928e-33	6.3359e-28	1.14812e-18	7.61968e-11	2.91868e-139	1.11354e-28	0.00869937	5.851e-07	0.001047	1.42403e-09	0	1.63159e-59	4.75422e-25	2.99044e-17	0.0795712	1.20301	4.26638e-09	27.0021	3.44627e-12	1.95545e-07	0
0.307615	0.000167143	0.0419348	2.44487e-06	2.80424e-23	2.91107	3.03069e-09	0	3.18298e-12	1.95177e-20	1.85512e-11	1.79872e-33	0.519563	0.000206881	0	3.89377e-20	2.76369e-15	1.54793e-13	3.3462e-26	0.00598204	3.22698e-21	1.14201e-19	4.5099e-14	0.0384939	0.0689888	0	1.48666e-23	4.55662e-09	2.76367e-15	7.43986e-34	1.57504e-28	3.6431e-19	3.12735e-11	6.14643e-138	2.71865e-29	0.00527127	2.82126e-07	0.00180196	6.13999e-10	0	2.18091e-60	1.26874e-25	9.89607e-18	0.0516981	0.868843	1.87521e-09	23.8068	1.34641e-12	9.22563e-08	0
0.308818	9.12172e-05	0.0649875	4.84972e-06	7.83317e-24	2.14785	1.3241e-09	0	1.24202e-12	5.88786e-21	7.43998e-12	3.93624e-34	0.361936	0.000371712	0	1.18459e-20	9.72466e-16	5.77036e-14	8.67559e-27	0.00358553	9.52665e-22	3.52056e-20	1.65114e-14	0.0244149	0.0446063	0	4.12288e-24	2.0052e-09	9.72458e-16	1.61446e-34	3.85918e-29	1.1394e-19	1.26513e-11	1.27579e-136	6.54221e-30	0.00314822	1.34085e-07	0.00306152	2.60939e-10	0	2.87335e-61	3.33723e-26	3.22786e-18	0.0331066	0.618493	8.12385e-10	20.7168	5.18476e-13	4.29016e-08	0
0.31002	4.90665e-05	0.0992673	9.48823e-06	2.15666e-24	1.56324	5.70196e-10	0	4.77687e-13	1.75069e-21	2.94104e-12	8.49023e-35	0.248512	0.000658284	0	3.55211e-21	3.37272e-16	2.12019e-14	2.21701e-27	0.00211828	2.77208e-22	1.06973e-20	5.95832e-15	0.0152629	0.0284272	0	1.12697e-24	8.69745e-10	3.3727e-16	3.4531e-35	9.32009e-30	3.51238e-20	5.04449e-12	2.61012e-135	1.55173e-30	0.00185326	6.28108e-08	0.00512912	1.09302e-10	0	3.73129e-62	8.65208e-27	1.03774e-18	0.0208966	0.433959	3.46894e-10	17.789	1.96789e-13	1.96643e-08	0
0.311222	2.60145e-05	0.149453	1.82994e-05	5.85257e-25	1.12227	2.42018e-10	0	1.81084e-13	5.13077e-22	1.14593e-12	1.80501e-35	0.168183	0.00114906	0	1.04985e-21	1.15294e-16	7.67835e-15	5.58415e-28	0.00123349	7.95047e-23	3.20373e-21	2.11926e-15	0.00940464	0.0178564	0	3.0363e-25	3.71833e-10	1.15294e-16	7.27971e-36	2.21853e-30	1.06721e-20	1.98253e-12	5.26333e-134	3.62769e-31	0.0010753	2.90009e-08	0.00847084	4.51276e-11	0	4.77586e-63	2.21094e-27	3.28843e-19	0.0130004	0.300113	1.46001e-10	15.0696	7.36195e-14	8.88403e-09	0
[truncated: 157 more rows]
[truncated: 7 more columns]

## Sheet: 1ng
time (s)	neuron1	neuron2	neuron3	neuron4	neuron5	neuron6	neuron7	neuron8	neuron9	neuron10	neuron11	neuron12	neuron13	neuron14	neuron15	neuron16	neuron17	neuron18	neuron19	neuron20	neuron21	neuron22	neuron23	neuron24	neuron25	neuron26	neuron27	neuron28	neuron29	neuron30	neuron31	neuron32	neuron33	neuron34	neuron35	neuron36	neuron37	neuron38	neuron39	neuron40	neuron41	neuron42	neuron43	neuron44	neuron45	neuron46	neuron47	neuron48	neuron49
[truncated: 500 more rows]
[truncated: 3 more columns]

## Sheet: normalized means
time (s)	200ms
-0.1	0.0149198
[truncated: 499 more rows]
