# Supplementary material for: Stimulus duration encoding occurs early in the moth olfactory pathway
Source: Commun Biol. 2024 Oct 3;7:1252. doi: 10.1038/s42003-024-06921-z (PMC11449909; doi:10.1038/s42003-024-06921-z)
Supplement: Supplementary file 3 — Supplementary Data 1 [file 42003_2024_6921_MOESM3_ESM.zip › Fig 3/B/1ng20ms.csv]

inh rate	reb rate	difference
0.0	0.0	0.0
0.0	3.0	3.0
0.0	4.0	4.0
0.0	1.0	1.0
9.999999999999998	3.0	-6.999999999999998
0.0	1.0	1.0
0.0	2.5	2.5
3.333333333333333	1.0	-2.333333333333333
3.333333333333333	0.0	-3.333333333333333
0.0	2.0	2.0
3.333333333333333	0.0	-3.333333333333333
0.0	1.5	1.5
3.333333333333333	0.5	-2.833333333333333
0.0	0.0	0.0
0.0	0.5	0.5
9.999999999999998	6.0	-3.9999999999999982
9.999999999999998	2.0	-7.999999999999998
0.0	4.0	4.0
0.0	4.0	4.0
9.999999999999998	5.5	-4.499999999999998
0.0	2.5	2.5
0.0	2.0	2.0
0.0	2.5	2.5
0.0	1.0	1.0
3.333333333333333	1.5	-1.833333333333333
6.666666666666666	5.0	-1.666666666666666
9.999999999999998	2.0	-7.999999999999998
0.0	2.5	2.5
16.666666666666664	6.0	-10.666666666666664
0.0	1.0	1.0
3.333333333333333	0.5	-2.833333333333333
6.666666666666666	9.0	2.333333333333334
3.333333333333333	4.0	0.666666666666667
0.0	2.0	2.0
3.333333333333333	6.5	3.166666666666667
0.0	0.0	0.0
0.0	5.0	5.0
0.0	0.0	0.0
3.333333333333333	6.5	3.166666666666667
0.0	2.0	2.0
