# Supplementary material for: Stimulus duration encoding occurs early in the moth olfactory pathway
Source: Commun Biol. 2024 Oct 3;7:1252. doi: 10.1038/s42003-024-06921-z (PMC11449909; doi:10.1038/s42003-024-06921-z)
Supplement: Supplementary file 3 — Supplementary Data 1 [file 42003_2024_6921_MOESM3_ESM.zip › Fig 3/B/10pg20ms.csv]

inh rate	reb rate	difference
0.0	0.5	0.5
3.333333333333333	0.5	-2.833333333333333
0.0	0.5	0.5
0.0	0.0	0.0
0.0	1.0	1.0
6.666666666666666	6.5	-0.16666666666666607
3.333333333333333	0.0	-3.333333333333333
0.0	1.0	1.0
3.333333333333333	3.0	-0.33333333333333304
0.0	0.0	0.0
3.333333333333333	0.0	-3.333333333333333
0.0	0.0	0.0
0.0	1.0	1.0
0.0	0.0	0.0
3.333333333333333	0.5	-2.833333333333333
0.0	0.5	0.5
0.0	1.0	1.0
3.333333333333333	0.0	-3.333333333333333
0.0	0.0	0.0
3.333333333333333	1.0	-2.333333333333333
0.0	0.0	0.0
0.0	0.5	0.5
3.333333333333333	0.0	-3.333333333333333
0.0	0.0	0.0
3.333333333333333	0.0	-3.333333333333333
6.666666666666666	2.0	-4.666666666666666
3.333333333333333	3.5	0.16666666666666696
0.0	0.0	0.0
