# Supplementary material for: Stimulus duration encoding occurs early in the moth olfactory pathway
Source: Commun Biol. 2024 Oct 3;7:1252. doi: 10.1038/s42003-024-06921-z (PMC11449909; doi:10.1038/s42003-024-06921-z)
Supplement: Supplementary file 3 — Supplementary Data 1 [file 42003_2024_6921_MOESM3_ESM.zip › Fig 3/B/1ng2000ms.csv]

inh rate	reb rate	difference
0.0	13.0	13.0
3.333333333333333	9.5	6.166666666666667
0.0	13.5	13.5
0.0	2.0	2.0
0.0	10.5	10.5
0.0	7.5	7.5
0.0	7.0	7.0
0.0	1.5	1.5
0.0	5.0	5.0
0.0	1.0	1.0
0.0	10.5	10.5
0.0	5.5	5.5
0.0	10.0	10.0
0.0	1.5	1.5
0.0	4.5	4.5
0.0	7.0	7.0
0.0	14.5	14.5
3.333333333333333	13.5	10.166666666666668
0.0	9.0	9.0
3.333333333333333	20.0	16.666666666666668
0.0	8.5	8.5
0.0	11.5	11.5
0.0	8.0	8.0
3.333333333333333	2.5	-0.833333333333333
0.0	12.0	12.0
3.333333333333333	10.5	7.166666666666667
3.333333333333333	5.0	1.666666666666667
0.0	9.5	9.5
0.0	11.5	11.5
3.333333333333333	5.5	2.166666666666667
3.333333333333333	5.0	1.666666666666667
16.666666666666664	13.0	-3.6666666666666643
0.0	11.5	11.5
0.0	12.5	12.5
0.0	14.0	14.0
0.0	17.0	17.0
0.0	4.0	4.0
3.333333333333333	21.0	17.666666666666668
0.0	4.5	4.5
16.666666666666664	6.5	-10.166666666666664
0.0	10.5	10.5
