# Supplementary material for: Stimulus duration encoding occurs early in the moth olfactory pathway
Source: Commun Biol. 2024 Oct 3;7:1252. doi: 10.1038/s42003-024-06921-z (PMC11449909; doi:10.1038/s42003-024-06921-z)
Supplement: Supplementary file 3 — Supplementary Data 1 [file 42003_2024_6921_MOESM3_ESM.zip › Fig 2/A/200ms.csv]

time from stimulus onset	V(mV)
-0.20000000000000284	-0.013165780994788823
-0.19989999999999952	-0.0033431248910113197
-0.1997999999999962	-0.017958424499195453
-0.1997000000000071	-0.04483389602029324
-0.19960000000000377	-0.03823220256821049
-0.19950000000000045	-0.03783458411630982
-0.19939999999999714	-0.040586347474591083
-0.19930000000000803	-0.05565551513003814
-0.1992000000000047	-0.05254332623728628
-0.1991000000000014	-0.019027159190704974
-0.19899999999999807	-0.016095992194110932
-0.19890000000000896	0.008170276016503136
-0.19880000000000564	0.011081396646745284
-0.19870000000000232	0.02318160775035042
-0.198599999999999	0.04450151416595782
-0.1985000000000099	0.047611852426414275
-0.19840000000000657	0.035574176953420376
-0.19830000000000325	0.0266801660848605
-0.19819999999999993	0.05144419937517909
-0.1980999999999966	0.04580147451056277
-0.1980000000000075	0.049435656965765545
-0.19790000000000418	0.03792643860238029
-0.19780000000000086	0.04483527188028391
-0.19769999999999754	0.024374318667049297
-0.19760000000000844	-0.0021323600379340134
-0.19750000000000512	0.017160880434337597
-0.1974000000000018	-0.0001467244106778537
-0.19729999999999848	0.010028487146463877
-0.19720000000000937	-0.010307811441113948
-0.19710000000000605	-0.01845543138002788
-0.19700000000000273	-0.01748866779473424
-0.1968999999999994	-0.02878088797546814
-0.1967999999999961	-0.006555340608678576
-0.19670000000000698	0.0003851889519039496
-0.19660000000000366	0.013434067765836428
-0.19650000000000034	0.005141112609857263
-0.19639999999999702	0.012129598279540264
-0.1963000000000079	0.013041388114193763
-0.1962000000000046	-0.013497024220501246
-0.19610000000000127	0.00573573818854981
-0.19599999999999795	-0.011661242119232609
-0.19590000000000884	-0.0016045294800998422
-0.19580000000000553	-0.0037666251517165933
-0.1957000000000022	-0.005938247678195018
-0.19559999999999889	-0.020339639708168447
-0.19550000000000978	-0.03784616391118652
-0.19540000000000646	-0.015750474198205838
-0.19530000000000314	-0.021177809375818424
-0.19519999999999982	-0.026658709192356828
-0.1950999999999965	-0.03526072388672566
-0.1950000000000074	-0.007307672860835154
-0.19490000000000407	-0.003802605004267153
-0.19480000000000075	-0.02168296751310268
-0.19469999999999743	-0.01824235984056401
-0.19460000000000832	-0.03622370473646944
-0.194500000000005	-0.03902823206901924
-0.19440000000000168	-0.06025359778855654
-0.19429999999999836	-0.06941661180685338
-0.19420000000000925	-0.04211094995622742
-0.19410000000000593	-0.05460973606091289
-0.19400000000000261	-0.061139270552083215
-0.1938999999999993	-0.07698450596501297
-0.19379999999999598	-0.08997076935438378
-0.19370000000000687	-0.09096984413122453
-0.19360000000000355	-0.07387688223465977
-0.19350000000000023	-0.03559496325338037
-0.1933999999999969	-0.04320838646567711
-0.1933000000000078	-0.06619953335059092
-0.19320000000000448	-0.07714336747836782
-0.19310000000000116	-0.10660444389542414
-0.19299999999999784	-0.10885196543798503
-0.19290000000000873	-0.06862317921517484
-0.1928000000000054	-0.052997460330220715
-0.1927000000000021	-0.04055947443592545
-0.19259999999999877	-0.040438824869319386
-0.19250000000000966	-0.04652783147159441
-0.19240000000000634	-0.04662714504956164
-0.19230000000000302	-0.04073701679520372
-0.1921999999999997	-0.01968148641364291
-0.19209999999999638	-0.007836798552359109
-0.19200000000000728	-0.017387744667103987
-0.19190000000000396	-0.020875294278571807
-0.19180000000000064	-0.024415643383162572
-0.19169999999999732	-0.01885668401678644
-0.1916000000000082	-0.010291731009131964
-0.1915000000000049	-0.0017528086850874397
-0.19140000000000157	0.0006743052904810143
-0.19129999999999825	0.012264187277023997
-0.19120000000000914	0.02999246384619432
-0.19110000000000582	0.05390397479782062
-0.1910000000000025	0.04741494905868732
-0.19089999999999918	0.07463641157892849
-0.19079999999999586	0.07150977557472475
-0.19070000000000675	0.07161769541543046
-0.19060000000000343	0.06885306905858346
-0.1905000000000001	0.04488677897989884
-0.1903999999999968	0.054624582707083445
-0.19030000000000769	0.03396367236367538
-0.19020000000000437	0.04392554071490646
-0.19010000000000105	0.06315957162153689
-0.18999999999999773	0.05507016334716907
-0.18990000000000862	0.06238848051681864
-0.1898000000000053	0.03932772069804361
-0.18970000000000198	0.03774224425832239
-0.18959999999999866	0.04541329107740623
-0.18950000000000955	0.03182338838065054
-0.18940000000000623	0.05801191350126624
-0.1893000000000029	0.04159554205978328
-0.1891999999999996	0.040552814953592385
-0.18909999999999627	0.03655896982612113
-0.18900000000000716	0.032657592620307346
-0.18890000000000384	0.03494619065753256
-0.18880000000000052	0.0312158024419881
-0.1886999999999972	0.027564367774325117
-0.1886000000000081	0.005660526142510539
-0.18850000000000477	0.005146814081439915
-0.18840000000000146	-0.004514942741766495
-0.18829999999999814	0.007187693381788955
-0.18820000000000903	0.0036400716991159786
-0.1881000000000057	0.0031553442830668087
-0.1880000000000024	0.00267859762056037
-0.18789999999999907	-0.010006124119071232
-0.18779999999999575	0.010874408349457809
-0.18770000000000664	-0.004861804756089955
-0.18760000000000332	0.0007654977734897865
-0.1875	-0.011927388543983756
-0.18739999999999668	0.0028327449262617547
-0.18730000000000757	0.014546355704451078
-0.18720000000000425	-0.007293804202310394
-0.18710000000000093	0.007491837820404563
-0.1869999999999976	-0.005186758700455315
-0.1869000000000085	0.030980526023327855
-0.18680000000000518	0.05806510671156894
-0.18670000000000186	0.04865230038041355
-0.18659999999999854	0.08516786192250443
-0.18650000000000944	0.0852545869393035
-0.18640000000000612	0.08555694479541648
-0.1863000000000028	0.0830220127378857
-0.18619999999999948	0.08680444171341814
-0.18609999999999616	0.08164536104392722
-0.18600000000000705	0.08585384696905572
-0.18590000000000373	0.09638685643283963
-0.1858000000000004	0.08884153037156776
-0.1856999999999971	0.08762828454095054
-0.18560000000000798	0.08663667529879336
-0.18550000000000466	0.07975681958419747
-0.18540000000000134	0.06391762880515332
-0.18529999999999802	0.04518641619345354
-0.1852000000000089	0.00519368023549506
-0.1851000000000056	-0.028678544441644263
-0.18500000000000227	-0.04430118022093001
-0.18489999999999895	-0.05698217864941234
-0.18480000000000985	-0.04843148853397955
-0.18470000000000653	-0.052218045284919024
-0.1846000000000032	-0.06835142616971446
-0.1844999999999999	-0.06633556203770666
-0.18439999999999657	-0.05227272920338803
-0.18430000000000746	-0.05361054631499521
-0.18420000000000414	-0.061191334585280116
-0.18410000000000082	-0.02617526794401416
-0.1839999999999975	-0.0003864684237367272
-0.1839000000000084	0.013186603604940453
-0.18380000000000507	0.020685653262476386
-0.18370000000000175	0.03434439775975071
-0.18359999999999843	0.03587525889857769
-0.18350000000000932	0.06803373367227236
-0.183400000000006	0.069827409891234
-0.18330000000000268	0.06569032427574856
-0.18319999999999936	0.06782676297641259
-0.18309999999999604	0.048758942138375505
-0.18300000000000693	0.05424394639322579
-0.18290000000000362	0.03238296134219574
-0.1828000000000003	0.031979694419690737
-0.18269999999999698	0.0011204381322941354
-0.18260000000000787	-0.03584335925390323
-0.18250000000000455	-0.033199877067573574
-0.18240000000000123	-0.05506986672055557
-0.1822999999999979	-0.055703331054668265
-0.1822000000000088	-0.0900682472984102
-0.18210000000000548	-0.08190934646824105
-0.18200000000000216	-0.08006499242505655
-0.18189999999999884	-0.06926208277325228
-0.18180000000000973	-0.05252698141564761
-0.1817000000000064	-0.03897842307514303
-0.1816000000000031	-0.016367389631189666
-0.18149999999999977	-0.02128094143054764
-0.18139999999999645	-0.023194631217764217
-0.18130000000000734	-0.02822067425489147
-0.18120000000000402	-0.024157032814785984
-0.1811000000000007	-0.03542292881324271
-0.18099999999999739	-0.0376173568628164
-0.18090000000000828	-0.003262679780037204
-0.18080000000000496	-0.002506817444057119
-0.18070000000000164	0.0012963919462912858
-0.18059999999999832	-0.0010044947254549321
-0.1805000000000092	0.005853140456151786
-0.1804000000000059	0.01883295487903595
-0.18030000000000257	-0.007837534369660656
-0.18019999999999925	0.026545903072955034
-0.18009999999999593	0.03045960756340127
-0.18000000000000682	0.03750404047315589
-0.1799000000000035	0.02632120664784023
-0.17980000000000018	0.0029901965561893243
-0.17969999999999686	-0.005064812981724776
-0.17960000000000775	-0.003971570353648434
-0.17950000000000443	0.015433752061800268
-0.17940000000000111	0.01960967327369978
-0.1792999999999978	0.032996255370238474
-0.17920000000000869	0.04035891927899278
-0.17910000000000537	0.038662599747641635
-0.17900000000000205	0.04622513131309736
-0.17889999999999873	0.063065641745635
-0.17880000000000962	0.09228041293577598
-0.1787000000000063	0.07897696224136264
-0.17860000000000298	0.06281957900595042
-0.17849999999999966	0.05903583416623528
-0.17839999999999634	0.055401407562636534
-0.17830000000000723	0.03969235670340552
-0.1782000000000039	0.03019107398502266
-0.1781000000000006	0.03603459049318002
-0.17799999999999727	0.014486061110634788
-0.17790000000000816	0.005188921056939813
-0.17780000000000484	0.008119655248868887
-0.17770000000000152	0.014124613834684906
-0.1775999999999982	0.014057922541167472
-0.1775000000000091	0.004865725186218112
-0.17740000000000578	0.00790058462359438
-0.17730000000000246	0.004848051860445075
-0.17719999999999914	-0.007353281318562159
-0.17709999999999582	-0.007358463010879321
-0.1770000000000067	-0.013489631328782205
-0.1769000000000034	-0.013547543717923494
-0.17680000000000007	-0.028908159162401484
-0.17669999999999675	-0.04739557897663468
-0.17660000000000764	-0.0568418130431142
-0.17650000000000432	-0.08780762855630583
-0.176400000000001	-0.08235128425679997
-0.17629999999999768	-0.06488847952298134
-0.17620000000000857	-0.0659119210185213
-0.17610000000000525	-0.06710207230861952
-0.17600000000000193	-0.07762300612393364
-0.1758999999999986	-0.08223289536119842
-0.1758000000000095	-0.08705077472953218
-0.17570000000000618	-0.11957201751099004
-0.17560000000000286	-0.10659037905412523
-0.17549999999999955	-0.10914677516356484
-0.17539999999999623	-0.10892554667807157
-0.17530000000000712	-0.12119457155382038
-0.1752000000000038	-0.11850169409750501
-0.17510000000000048	-0.11305485326852818
-0.17499999999999716	-0.11400133497695994
-0.17490000000000805	-0.0816455956276737
-0.17480000000000473	-0.05255004846422873
-0.1747000000000014	-0.038855852665152575
-0.1745999999999981	-0.040528371755995295
-0.17450000000000898	-0.02398127349656857
-0.17440000000000566	-0.034978018135143917
-0.17430000000000234	-0.0552242945268606
-0.17419999999999902	-0.04507337368792449
-0.1741000000000099	-0.05335858110011264
-0.1740000000000066	-0.046510309872681364
-0.17390000000000327	-0.04894073880915315
-0.17379999999999995	-0.045387577642917565
-0.17369999999999663	-0.06332502693907253
-0.17360000000000753	-0.07531526804465366
-0.1735000000000042	-0.06612019014796684
-0.1734000000000009	-0.0693070988212821
-0.17329999999999757	-0.04823980464073134
-0.17320000000000846	-0.04561664750615614
-0.17310000000000514	-0.02784043020347564
-0.17300000000000182	-0.0192956916856823
-0.1728999999999985	-0.03217556990895575
-0.1728000000000094	-0.002385204187353593
-0.17270000000000607	-0.0031377463288193713
-0.17260000000000275	0.0022091502884560577
-0.17249999999999943	-0.0015994280347372547
-0.1723999999999961	-0.011519426763583723
-0.172300000000007	-0.006200123858787571
-0.17220000000000368	-0.025326002820245434
-0.17210000000000036	-0.013979063358539726
-0.17199999999999704	-0.036258043393080135
-0.17190000000000794	-0.021984480209018567
-0.17180000000000462	-0.0016591469592950048
-0.1717000000000013	0.03393042734618157
-0.17159999999999798	0.029907883736075905
-0.17150000000000887	0.01679992307626406
-0.17140000000000555	0.03121764165855205
-0.17130000000000223	0.02128481843219468
-0.1711999999999989	0.01445951800182911
-0.1711000000000098	-0.02286608524941801
-0.17100000000000648	-0.008336835746422716
-0.17090000000000316	0.003117640052097456
-0.17079999999999984	-0.012903186269924857
-0.17069999999999652	0.01990235163612261
-0.1706000000000074	0.016113978176948776
-0.1705000000000041	0.03679586151116089
-0.17040000000000077	0.011765499416963351
-0.17029999999999745	0.005087020587686827
-0.17020000000000834	0.016743533271180264
-0.17010000000000502	0.007066582554243514
-0.1700000000000017	0.030998067724563858
-0.16989999999999839	0.027524768220923174
-0.16980000000000928	0.04244321160735333
-0.16970000000000596	0.0422005683133488
-0.16960000000000264	0.04817203713311459
-0.16949999999999932	0.054265346589442945
-0.169399999999996	0.060495908376485025
-0.1693000000000069	0.07909423134236745
-0.16920000000000357	0.0826241683695936
-0.16910000000000025	0.08941677266847602
-0.16899999999999693	0.06589866213500897
-0.16890000000000782	0.06392304036802415
-0.1688000000000045	0.07127016045996006
-0.16870000000000118	0.09406598034696957
-0.16859999999999786	0.09877759456025381
-0.16850000000000875	0.10373904510423144
-0.16840000000000543	0.1028555058812747
-0.16830000000000211	0.09612474217207818
-0.1681999999999988	0.11406660499184901
-0.16810000000000969	0.0956527243390815
-0.16800000000000637	0.08053446384199456
-0.16790000000000305	0.07172727266686552
-0.16779999999999973	0.072262562450097
-0.1676999999999964	0.05771218708174776
-0.1676000000000073	0.04941515707569484
-0.16750000000000398	0.02292098690001087
-0.16740000000000066	0.011753227854971451
-0.16729999999999734	0.006722571032407696
-0.16720000000000823	-0.007452145019576029
-0.1671000000000049	-0.024699397144252365
-0.1670000000000016	-0.06033124600054358
-0.16689999999999827	-0.06557881454345257
-0.16680000000000916	-0.06488487535880991
-0.16670000000000584	-0.06130136078020987
-0.16660000000000252	-0.027336019581476835
-0.1664999999999992	-0.030084068880712578
-0.16639999999999588	-0.011532396747835438
-0.16630000000000678	-0.017439393299744168
-0.16620000000000346	-0.0050683739780885756
-0.16610000000000014	0.0011824509975309283
-0.16599999999999682	-0.007832170780822876
-0.1659000000000077	0.0014555226834183485
-0.1658000000000044	-0.022843664937500625
-0.16570000000000107	-0.013610068103217526
-0.16559999999999775	0.004750167542389372
-0.16550000000000864	-0.007414457312215368
-0.16540000000000532	-0.007383085411432256
-0.165300000000002	-0.019585137415319857
-0.16519999999999868	-0.022675663239439824
-0.16510000000000957	-0.04719935470374348
-0.16500000000000625	-0.05352030161073432
-0.16490000000000293	-0.04776186641583541
-0.1647999999999996	-0.029909484416129194
-0.1646999999999963	-0.021293814421603725
-0.16460000000000719	-0.01578568997645933
-0.16450000000000387	0.004950945522220616
-0.16440000000000055	0.0165390408520641
-0.16429999999999723	0.05565215557945677
-0.16420000000000812	0.05826178025508351
-0.1641000000000048	0.09155564037721099
-0.16400000000000148	0.07622207045894064
-0.16389999999999816	0.061081287604234764
-0.16380000000000905	0.07052449652136321
-0.16370000000000573	0.0404481442206957
-0.1636000000000024	0.05017203417175377
-0.1634999999999991	0.041700698308326435
-0.16339999999999577	0.048603272749932154
-0.16330000000000666	0.058682466045369815
-0.16320000000000334	0.05058795880319647
-0.16310000000000002	0.09758777776223494
-0.1629999999999967	0.09902911115469887
-0.1629000000000076	0.10682829203620021
-0.16280000000000427	0.1118439842265642
-0.16270000000000095	0.08660568631317969
-0.16259999999999764	0.08906962605907451
-0.16250000000000853	0.055114597939058596
-0.1624000000000052	0.03962109515169941
-0.1623000000000019	0.02117411776151347
-0.16219999999999857	0.011941758176280633
-0.16210000000000946	0.011900665160807802
-0.16200000000000614	-0.012539827732286693
-0.16190000000000282	-0.006475162367644144
-0.1617999999999995	0.0026268129904408258
-0.16169999999999618	0.008681744796659008
-0.16160000000000707	0.008651260176232564
-0.16150000000000375	0.011696344528136816
-0.16140000000000043	-0.021873237786163548
-0.1612999999999971	-0.03412233116614871
-0.161200000000008	-0.03424297951878683
-0.16110000000000468	-0.016128112995602892
-0.16100000000000136	-0.013322476513579734
-0.16089999999999804	-0.01360422382439229
-0.16080000000000894	-0.0017056300410024303
-0.16070000000000562	0.0010275872209243517
-0.1606000000000023	-0.0023439714620308513
-0.16049999999999898	-0.00877514620941288
-0.16040000000000987	-0.015228515770710632
-0.16030000000000655	-0.015613027531287765
-0.16020000000000323	-0.03741284153905756
-0.1600999999999999	-0.04098515814399081
-0.1599999999999966	-0.011070575234696033
-0.15990000000000748	-0.011720867935739364
-0.15980000000000416	-0.01850818101191607
-0.15970000000000084	-0.025342306485706408
-0.15959999999999752	-0.020025779779208018
-0.1595000000000084	-0.005598841401468539
-0.1594000000000051	-0.0034008140732477085
-0.15930000000000177	0.01405704914452523
-0.15919999999999845	0.019335716590747083
-0.15910000000000935	0.02160960200385986
-0.15900000000000603	0.033099206684110864
-0.1589000000000027	0.02329671606415366
-0.15879999999999939	0.01049946189330251
-0.15869999999999607	0.0007824513169720979
-0.15860000000000696	-0.024201017725075907
-0.15850000000000364	-0.018708822940106604
-0.15840000000000032	-0.016317635533695987
-0.158299999999997	-0.007860345016902776
-0.1582000000000079	-0.020798748031771966
-0.15810000000000457	-0.02462869442960878
-0.15800000000000125	-0.031574621226735676
-0.15789999999999793	-0.03860040912541487
-0.15780000000000882	-0.03656276581700091
-0.1577000000000055	-0.040724975033479036
-0.15760000000000218	-0.02361437666364389
-0.15749999999999886	-0.02183194320227126
-0.15740000000000975	-0.013997353866225519
-0.15730000000000643	-0.024520292783002266
-0.15720000000000312	-0.04121262542185543
-0.1570999999999998	-0.04274075888154929
-0.15699999999999648	-0.05659174575106509
-0.15690000000000737	-0.03394161905674112
-0.15680000000000405	-0.03275315277487867
-0.15670000000000073	-0.010271715925098908
-0.1565999999999974	-0.012245759143573415
-0.1565000000000083	-0.0234118378357941
-0.15640000000000498	-0.019368694148262366
-0.15630000000000166	-0.048965101849778606
-0.15619999999999834	-0.020665293551672716
-0.15610000000000923	-0.02600831610734353
-0.1560000000000059	-0.03141712101267323
-0.1559000000000026	-0.04606645116035497
-0.15579999999999927	-0.0608322963252043
-0.15569999999999595	-0.06964462848235181
-0.15560000000000684	-0.07252573649943803
-0.15550000000000352	-0.06642922000827235
-0.1554000000000002	-0.07271547171057967
-0.15529999999999688	-0.06086351629521266
-0.15520000000000778	-0.05221918933939118
-0.15510000000000446	-0.043706939406850165
-0.15500000000000114	-0.05362736162865026
-0.15489999999999782	-0.05757604753557555
-0.1548000000000087	-0.046401921962207784
-0.1547000000000054	-0.0567209724134308
-0.15460000000000207	-0.061076111161934565
-0.15449999999999875	-0.0686394160822227
-0.15440000000000964	-0.05500051689217797
-0.15430000000000632	-0.03539335448329821
-0.154200000000003	-0.0006072743216285967
-0.15409999999999968	0.0189088323671427
-0.15399999999999636	0.02320432730827448
-0.15390000000000725	0.039773262526617004
-0.15380000000000393	0.03812067051097644
-0.15370000000000061	0.03351080889640337
-0.1535999999999973	0.03814676804996256
-0.15350000000000819	0.03066446110945041
-0.15340000000000487	0.050742900728929806
-0.15330000000000155	0.034305433409759264
-0.15319999999999823	0.01795473418454905
-0.15310000000000912	-0.01056530247001488
-0.1530000000000058	-0.02384362424212711
-0.15290000000000248	-0.012752753240645589
-0.15279999999999916	-0.020016262546798357
-0.15269999999999584	-0.030384086114162514
-0.15260000000000673	-0.03472138458268133
-0.1525000000000034	-0.048307565705874786
-0.1524000000000001	-0.03453274274605022
-0.15229999999999677	-0.020845262809457324
-0.15220000000000766	-0.02553263141426939
-0.15210000000000434	-0.005855079219878739
-0.15200000000000102	-0.016729211178867737
-0.1518999999999977	-0.01543090601598342
-0.1518000000000086	-0.01722531745741628
-0.15170000000000528	-0.019063296573560425
-0.15160000000000196	0.009587382879757654
-0.15149999999999864	0.004671749010495441
-0.15140000000000953	0.011982681313229646
-0.1513000000000062	0.013216546186586846
-0.1512000000000029	0.014483839424123061
-0.15109999999999957	0.021895141369133356
-0.15099999999999625	-0.0011750527230063729
-0.15090000000000714	0.0307181561648344
-0.15080000000000382	0.02299112239940535
-0.1507000000000005	0.015322239651768977
-0.15059999999999718	-0.0014689513435732736
-0.15050000000000807	-0.0029954202249325157
-0.15040000000000475	-0.028958965375316052
-0.15030000000000143	-0.03972731839234527
-0.1501999999999981	-0.02311296546658969
-0.150100000000009	-0.0035033842329750715
-0.15000000000000568	0.01915102345718539
-0.14990000000000236	0.01742436946596218
-0.14979999999999905	0.027956536612201162
-0.14970000000000994	-0.0011385238077428056
-0.14960000000000662	0.0033540986368278194
-0.1495000000000033	0.023123642045892668
-0.14939999999999998	0.015468484142747457
-0.14929999999999666	0.03533563789799988
-0.14920000000000755	0.021701602912659164
-0.14910000000000423	0.04171301989906605
-0.1490000000000009	0.016024628334217902
-0.1488999999999976	0.02091364257396757
-0.14880000000000848	0.03807030330468132
-0.14870000000000516	0.012571629529937758
-0.14860000000000184	0.02680269045736961
-0.14849999999999852	0.010564667920182805
-0.1484000000000094	0.01878286640927674
-0.1483000000000061	0.020941197050539186
-0.14820000000000277	0.007884056366313785
-0.14809999999999945	0.016222669186425755
-0.14799999999999613	0.01544125119848789
-0.14790000000000703	0.014698888479691918
-0.1478000000000037	0.0017789533816244887
-0.1477000000000004	-0.011136482242779222
-0.14759999999999707	-0.036294835168571085
-0.14750000000000796	-0.05849130044409586
-0.14740000000000464	-0.053352519167255745
-0.14730000000000132	-0.054456056425832566
-0.147199999999998	-0.049589953371855636
-0.1471000000000089	-0.05401033976674077
-0.14700000000000557	-0.03719152100096036
-0.14690000000000225	-0.04794995756622228
-0.14679999999999893	-0.06799073556949173
-0.14670000000000982	-0.04239816875846252
-0.1466000000000065	-0.04439602635570126
-0.14650000000000318	-0.04039879899364611
-0.14639999999999986	-0.03650375156166412
-0.14629999999999654	-0.011325219881440432
-0.14620000000000744	-0.022819582881623474
-0.14610000000000412	-0.028264288025785504
-0.1460000000000008	-0.00935098149894864
-0.14589999999999748	-0.011837138742873746
-0.14580000000000837	-0.014353235441414848
-0.14570000000000505	-0.007744573007943664
-0.14560000000000173	0.035488751233857294
-0.1454999999999984	0.05438233650493363
-0.1454000000000093	0.03982290749555582
-0.14530000000000598	0.016203139321449636
-0.14520000000000266	0.014000165953298935
-0.14509999999999934	0.0026715404410532287
-0.14499999999999602	-0.023918765498963414
-0.1449000000000069	-0.026140068718768138
-0.1448000000000036	-0.02232011252555164
-0.14470000000000027	-0.02771767268050661
-0.14459999999999695	-0.02402427612571361
-0.14450000000000784	-0.014284268723089667
-0.14440000000000452	-0.007634077756428742
-0.1443000000000012	-0.016271633025755836
-0.14419999999999789	-0.003574531326148732
-0.14410000000000878	0.015220904380038355
-0.14400000000000546	0.012679025528891781
-0.14390000000000214	0.0040618404988276985
-0.14379999999999882	0.0015623040084121256
-0.1437000000000097	0.023496219032858548
-0.1436000000000064	0.051596937608713506
-0.14350000000000307	0.06761340935392053
-0.14339999999999975	0.06853245693118726
-0.14329999999999643	0.04214165486622667
-0.14320000000000732	0.040286940912669
-0.143100000000004	0.05990993647599365
-0.14300000000000068	0.055254961117707196
-0.14289999999999736	0.06600817860899841
-0.14280000000000825	0.07082097435527406
-0.14270000000000493	0.06665183377014869
-0.14260000000000161	0.04738283692186343
-0.1424999999999983	0.031287372101793984
-0.14240000000000919	0.058022666864154464
-0.14230000000000587	0.05742152976796249
-0.14220000000000255	0.060019315378882804
-0.14209999999999923	0.08109103173295477
-0.1419999999999959	0.06266991260999419
-0.1419000000000068	0.06578311583746123
-0.14180000000000348	0.026311078060199857
-0.14170000000000016	0.03576458841961412
-0.14159999999999684	0.03920118248447918
-0.14150000000000773	0.033575864867121705
-0.1414000000000044	0.04941128256696366
-0.1413000000000011	0.04399586279639858
-0.14119999999999777	0.029530658439247473
-0.14110000000000866	0.01514014542662888
-0.14100000000000534	0.04659323861772385
-0.14090000000000202	0.05984205421337595
-0.1407999999999987	0.06102747719828521
-0.1407000000000096	0.06236725584494667
-0.14060000000000628	0.07302584133370407
-0.14050000000000296	0.07165437971900124
-0.14039999999999964	0.06130308968956591
-0.14029999999999632	0.09080478993711344
-0.1402000000000072	0.06862347353117279
-0.1401000000000039	0.07409891270854943
-0.14000000000000057	0.07365439388401972
-0.13989999999999725	0.06728879274439757
-0.13980000000000814	0.07330813389956588
-0.13970000000000482	0.055083391944392254
-0.1396000000000015	0.08280328390261131
-0.13949999999999818	0.07408835865238109
-0.13940000000000907	0.07166819871027898
-0.13930000000000575	0.05416087030345511
-0.13920000000000243	0.036790529977420265
-0.1390999999999991	0.05005011826435035
-0.1389999999999958	0.02679204737084344
-0.13890000000000668	0.03719230361546941
-0.13880000000000337	0.02631081715374206
-0.13870000000000005	0.018549565652989736
-0.13859999999999673	0.023049981227464725
-0.13850000000000762	0.015393946686057883
-0.1384000000000043	-0.0013842147357878143
-0.13830000000000098	-0.0334343147314559
-0.13819999999999766	-0.044193167009460105
-0.13810000000000855	-0.033687983734538504
-0.13800000000000523	-0.044643819356980474
-0.1379000000000019	-0.043497821756247584
-0.1377999999999986	-0.027193404880892724
-0.13770000000000948	-0.020118830281323025
-0.13760000000000616	-0.01614882936562688
-0.13750000000000284	0.006102451622961844
-0.13739999999999952	0.0008859799193369905
-0.1372999999999962	0.001779124110331598
-0.1372000000000071	-0.01869904430055956
-0.13710000000000377	-0.027009757851814226
-0.13700000000000045	-0.02928141167857838
-0.13689999999999714	-0.04384187643889603
-0.13680000000000803	-0.027976354630430064
-0.1367000000000047	-0.024396342899025827
-0.1366000000000014	-0.030039098886617516
-0.13649999999999807	-0.029650457205592298
-0.13640000000000896	-0.023229434871783
-0.13630000000000564	-0.016867166315065033
-0.13620000000000232	-0.010547559568043069
-0.136099999999999	-0.025630443074412396
-0.1360000000000099	-0.025509715677948956
-0.13590000000000657	-0.031560884532467894
-0.13580000000000325	-0.040745567245626474
-0.13569999999999993	-0.028657494455971565
-0.1355999999999966	-0.01969559203449682
-0.1355000000000075	-0.001622442804066461
-0.13540000000000418	-0.02630502220275177
-0.13530000000000086	-0.02967832189692749
-0.13519999999999754	-0.027019311415963698
-0.13510000000000844	-0.05191182788574345
-0.13500000000000512	-0.025022956457302584
-0.1349000000000018	-0.040949000141445126
-0.13479999999999848	-0.04781755286602056
-0.13470000000000937	-0.0639681121398607
-0.13460000000000605	-0.07417308976655079
-0.13450000000000273	-0.08456567200809235
-0.1343999999999994	-0.09822583213029301
-0.1342999999999961	-0.0877049330123221
-0.13420000000000698	-0.0774058643483626
-0.13410000000000366	-0.0367657018852815
-0.13400000000000034	-0.029809092738987058
-0.13389999999999702	-0.02292787917591529
-0.1338000000000079	-0.02831940667493986
-0.1337000000000046	-0.033782561921963536
-0.13360000000000127	-0.014901662765404397
-0.13349999999999795	-0.011326891612275668
-0.13340000000000884	0.007487668150068632
-0.13330000000000553	-0.010323083680589781
-0.1332000000000022	0.002376929515942615
-0.13309999999999889	-0.00018548286922350984
-0.13300000000000978	0.0003053231082959778
-0.13290000000000646	-0.005310473668237517
-0.13280000000000314	-0.01704707712904583
-0.13269999999999982	0.007817452568013682
-0.1325999999999965	0.01132594229492251
-0.1325000000000074	0.017916766017843127
-0.13240000000000407	0.021499218782391596
-0.13230000000000075	0.006813924114375505
-0.13219999999999743	0.03184380129143483
-0.13210000000000832	0.035578407894802294
-0.132000000000005	0.04551037730489768
-0.13190000000000168	0.028074267755435717
-0.13179999999999836	0.03208497843603757
-0.13170000000000925	0.03617684105517892
-0.13160000000000593	0.031199142581633428
-0.13150000000000261	0.04462248052481232
-0.1313999999999993	0.04289024377185167
-0.13129999999999598	0.03210542601069345
-0.13120000000000687	0.012240749402584856
-0.13110000000000355	0.0046217830982308895
-0.13100000000000023	-0.024361305923560426
-0.1308999999999969	-0.019815449031237435
-0.1308000000000078	-5.127347992281775e-05
-0.13070000000000448	0.004444334881069236
-0.13060000000000116	0.027273309221840715
-0.13049999999999784	0.01658070292421825
-0.13040000000000873	0.0028763463887181116
-0.1303000000000054	-0.013874422558471163
-0.1302000000000021	-0.015391846319032815
-0.13009999999999877	-0.013894512888841415
-0.13000000000000966	-0.024647072595596713
-0.12990000000000634	-0.017139846677824963
-0.12980000000000302	-0.009675972255113238
-0.1296999999999997	-0.008343946090966555
-0.12959999999999638	-0.0009256491121981056
-0.12950000000000728	-0.008778130865758769
-0.12940000000000396	0.010830372527206087
-0.12930000000000064	0.0029830814702676116
-0.12919999999999732	-0.00485666453425317
-0.1291000000000082	-0.006601319407843972
-0.1290000000000049	-0.008362670875696927
-0.12890000000000157	0.005123263613980907
-0.12879999999999825	-0.011914718731606998
-0.12870000000000914	-0.022875461751325765
-0.12860000000000582	-0.03389406325051301
-0.1285000000000025	-0.04194470487172355
-0.12839999999999918	-0.03788668644974818
-0.12829999999999586	-0.04003186912046955
-0.12820000000000675	-0.027009866147103653
-0.12810000000000343	0.01037332128316067
-0.1280000000000001	0.008084808248108397
-0.1278999999999968	0.0058167439680197695
-0.12780000000000769	0.006617079371195055
-0.12770000000000437	0.019648901234226773
-0.12760000000000105	0.035784108198342504
-0.12749999999999773	0.015365573228392371
-0.12740000000000862	0.004146964619862753
-0.1273000000000053	-0.004007467647217683
-0.12720000000000198	-0.027440473432863842
-0.12709999999999866	-0.029567071389654507
-0.12700000000000955	-0.02871476528852221
-0.12690000000000623	-0.034042461910673914
-0.1268000000000029	-0.027241511493657996
-0.1266999999999996	-0.017455775023375218
-0.12659999999999627	-0.013821564121940877
-0.12650000000000716	0.008099813161033725
-0.12640000000000384	0.008665864643248387
-0.12630000000000052	0.0031464595334421367
-0.1261999999999972	0.01595713771146431
-0.1261000000000081	-0.0017286990297498799
-0.12600000000000477	-0.025526283139336962
-0.12590000000000146	-0.040227367898413
-0.12579999999999814	-0.015332261476397224
-0.12570000000000903	-0.024066497169430427
-0.1256000000000057	-0.020646853801427202
-0.1255000000000024	-0.020333119637354218
-0.12539999999999907	-0.05671506366681454
-0.12529999999999575	-0.06575726854130301
-0.12520000000000664	-0.0932879170570369
-0.12510000000000332	-0.08441026695173602
-0.125	-0.09712192667029695
-0.12489999999999668	-0.09481079756431994
-0.12480000000000757	-0.05914890913167271
-0.12470000000000425	-0.06944193744933994
-0.12460000000000093	-0.05853479145902521
-0.12449999999999761	-0.05388307142894248
-0.1244000000000085	-0.02799182434075699
-0.12430000000000518	-0.029654563962147933
-0.12420000000000186	-0.03749968332210924
-0.12409999999999854	-0.01795646242338079
-0.12400000000000944	-0.032049220982294686
-0.12390000000000612	-0.01568616602855664
-0.1238000000000028	-0.026845973311955845
-0.12369999999999948	0.0016242558979040478
-0.12359999999999616	0.008722780800593084
-0.12350000000000705	0.031111805575607575
-0.12340000000000373	0.04441845835800749
-0.12330000000000041	0.036461645412694754
-0.12319999999999709	0.06218761673979477
-0.12310000000000798	0.051426628035352015
-0.12300000000000466	0.0682788992531174
-0.12290000000000134	0.05171330450783546
-0.12279999999999802	0.04138588226285479
-0.12270000000000891	0.05253894906665048
-0.1226000000000056	0.036341714146574805
-0.12250000000000227	0.044665897655834806
-0.12239999999999895	0.013405116274672835
-0.12230000000000985	-0.005607009791285344
-0.12220000000000653	-0.021579630061653945
-0.1221000000000032	-0.02539208128431523
-0.12199999999999989	-0.01705400622115981
-0.12189999999999657	-0.03624225304787143
-0.12180000000000746	-0.031092666721966856
-0.12170000000000414	-0.01075328499379504
-0.12160000000000082	0.02177364865507843
-0.1214999999999975	0.0421409039838602
-0.12140000000000839	0.03513155800695335
-0.12130000000000507	0.03737213212872567
-0.12120000000000175	0.04581460589053204
-0.12109999999999843	0.029943457673530856
-0.12100000000000932	0.011094357385426287
-0.120900000000006	0.010595442855198518
-0.12080000000000268	0.004015952179192156
-0.12069999999999936	0.0005003064773090992
-0.12059999999999604	-0.015228823812928068
-0.12050000000000693	-0.006566972075252791
-0.12040000000000362	-0.007082792560930192
-0.1203000000000003	-0.01677758992510972
-0.12019999999999698	0.0009683649743863123
-0.12010000000000787	0.024824144143487457
-0.12000000000000455	0.012098460545512443
-0.11990000000000123	-0.02502612264990004
-0.11979999999999791	-0.043891878945030244
-0.1197000000000088	-0.06897602515441917
-0.11960000000000548	-0.07896619363464044
-0.11950000000000216	-0.09220977733913235
-0.11939999999999884	-0.09347183551229998
-0.11930000000000973	-0.07970187275332791
-0.11920000000000641	-0.08140193596233494
-0.11910000000000309	-0.05887838756385228
-0.11899999999999977	-0.0731480091873609
-0.11889999999999645	-0.05706576769796947
-0.11880000000000734	-0.038074174091204366
-0.11870000000000402	-0.01612519328297872
-0.1186000000000007	-0.015592810133244185
-0.11849999999999739	-0.03036830309310849
-0.11840000000000828	-0.02689848103021403
-0.11830000000000496	-0.057087255306124345
-0.11820000000000164	-0.047722481800233266
-0.11809999999999832	-0.03237103687686611
-0.11800000000000921	-0.023208842416432188
-0.11790000000000589	-0.004944287145816691
-0.11780000000000257	-0.00806804987598797
-0.11769999999999925	0.0345930935413098
-0.11759999999999593	0.049858545116505185
-0.11750000000000682	0.04387429047413265
-0.1174000000000035	0.0196788812514032
-0.11730000000000018	-0.004466754543395214
-0.11719999999999686	-0.019462625514131096
-0.11710000000000775	-0.01923928543592339
-0.11700000000000443	0.01757964308850026
-0.11690000000000111	0.011691410462115706
-0.1167999999999978	0.011940123704625681
-0.11670000000000869	0.01832641188180338
-0.11660000000000537	0.01865167770921297
-0.11650000000000205	0.0098630563746007
-0.11639999999999873	0.007206756486933731
-0.11630000000000962	0.035105559524789415
-0.1162000000000063	0.014234154383842144
-0.11610000000000298	0.0086671889298044
-0.11599999999999966	-0.012146292269920166
-0.11589999999999634	-0.02688311985841444
-0.11580000000000723	-0.011151067410876722
-0.11570000000000391	-0.029037781662091536
-0.11560000000000059	-0.013407378122201732
-0.11549999999999727	-0.02529407312362861
-0.11540000000000816	-0.01281524394481056
-0.11530000000000484	-0.00036882812388369657
-0.11520000000000152	0.00291559232377811
-0.1150999999999982	0.021475824630081457
-0.1150000000000091	0.015660875331320018
-0.11490000000000578	0.028207661799247913
-0.11480000000000246	0.022503668374623323
-0.11469999999999914	0.004641843055191233
-0.11459999999999582	0.005113883269285524
-0.11450000000000671	-0.00661589207109866
-0.11440000000000339	-0.01225502586200565
-0.11430000000000007	-0.014871468560585056
-0.11419999999999675	-0.0022570878824248394
-0.11410000000000764	-0.02018529102514805
-0.11400000000000432	-0.05343298595387847
-0.113900000000001	-0.06238632793064134
-0.11379999999999768	-0.047067962476588815
-0.11370000000000857	-0.04102970764678637
-0.11360000000000525	-0.044256290995724964
-0.11350000000000193	-0.03843374845427276
-0.11339999999999861	-0.051030540683471536
-0.1133000000000095	-0.04848796600377275
-0.11320000000000618	-0.05217540603575198
-0.11310000000000286	-0.028511624841240445
-0.11299999999999955	-0.007973645069609028
-0.11289999999999623	-0.033261145405778465
-0.11280000000000712	-0.015881147522961936
-0.1127000000000038	-0.013809755036134963
-0.11260000000000048	-0.014826978806637553
-0.11249999999999716	-0.0036669541743470507
-0.11240000000000805	0.010537483200081757
-0.11230000000000473	0.03698332283877284
-0.11220000000000141	0.06046901620624191
-0.11209999999999809	0.08105396522942099
-0.11200000000000898	0.10184392253763926
-0.11190000000000566	0.08930090927122593
-0.11180000000000234	0.11668170064554678
-0.11169999999999902	0.14741130037376204
-0.11160000000000991	0.1449231822476473
-0.1115000000000066	0.1519626781310963
-0.11140000000000327	0.147171780382601
-0.11129999999999995	0.16718262148632715
-0.11119999999999663	0.16624050197428553
-0.11110000000000753	0.1412893514600833
-0.1110000000000042	0.14112506148015916
-0.11090000000000089	0.12604927898523793
-0.11079999999999757	0.11739968558673534
-0.11070000000000846	0.10904702902701727
-0.11060000000000514	0.11013124559053168
-0.11050000000000182	0.0992792650586746
-0.1103999999999985	0.0611952022138838
-0.11030000000000939	0.05685648176618692
-0.11020000000000607	0.05266156735915921
-0.11010000000000275	0.05470722387600595
-0.10999999999999943	0.05078387535345372
-0.10989999999999611	0.05309634854334838
-0.109800000000007	0.04638205483580632
-0.10970000000000368	0.027570324391719744
-0.10960000000000036	0.017989389558919454
-0.10949999999999704	-0.0007071075489892414
-0.10940000000000794	0.005024106877568983
-0.10930000000000462	-0.0014467213201083268
-0.1092000000000013	0.013454603824288196
-0.10909999999999798	0.010067834441296067
-0.10900000000000887	0.0005991544423892825
-0.10890000000000555	0.012507802381027222
-0.10880000000000223	-0.027464601446565942
-0.10869999999999891	-0.015593783461309865
-0.1086000000000098	-0.03124559405168441
-0.10850000000000648	-0.019493246031828053
-0.10840000000000316	-0.01389757691830295
-0.10829999999999984	-0.014444433689412471
-0.10819999999999652	0.012455363011778069
-0.10810000000000741	0.02106453782439855
-0.10800000000000409	0.02667330327926638
-0.10790000000000077	-0.0012410294881181338
-0.10779999999999745	-0.023051126166173358
-0.10770000000000834	-0.041865838127377895
-0.10760000000000502	-0.048571690569208806
-0.1075000000000017	-0.034024581976226195
-0.10739999999999839	-0.031778281129113496
-0.10730000000000928	-0.026558668995699627
-0.10720000000000596	-0.06110416872294509
-0.10710000000000264	-0.0469452180695409
-0.10699999999999932	-0.07260294259577332
-0.106899999999996	-0.07401480038443027
-0.10680000000000689	-0.048130674920075306
-0.10670000000000357	-0.04069041048192533
-0.10660000000000025	-0.030299376040302646
-0.10649999999999693	-0.04441447725475112
-0.10640000000000782	-0.028105040168997935
-0.1063000000000045	-0.017974063640137004
-0.10620000000000118	-0.03842542358629565
-0.10609999999999786	-0.04370553473558859
-0.10600000000000875	-0.042988814477989745
-0.10590000000000543	-0.017951325019979737
-0.10580000000000211	-0.02044242702356702
-0.1056999999999988	0.004497953832287179
-0.10560000000000969	0.041664461283229585
-0.10550000000000637	0.04229209986767263
-0.10540000000000305	0.04913408207494242
-0.10529999999999973	0.04388558819692069
-0.10519999999999641	0.04790915582313934
-0.1051000000000073	0.04289283668195947
-0.10500000000000398	0.04714606809709781
-0.10490000000000066	0.0606796076875781
-0.10479999999999734	0.03466868556624632
-0.10470000000000823	0.011799137806843125
-0.10460000000000491	0.016442620896472193
-0.10450000000000159	0.005859254495709853
-0.10439999999999827	0.013612832804562491
-0.10430000000000916	0.030561904301116993
-0.10420000000000584	0.035373525448949644
-0.10410000000000252	0.07691886620868338
-0.1039999999999992	0.0697997564076509
-0.10389999999999588	0.0750719398350475
-0.10380000000000678	0.05915818881466696
-0.10370000000000346	0.04339406549973571
-0.10360000000000014	0.03995444799089218
-0.10349999999999682	0.036615886523404
-0.10340000000000771	0.027262561933809278
-0.10330000000000439	0.02103187953554078
-0.10320000000000107	0.020961767680676396
-0.10309999999999775	0.03315942403871257
-0.10300000000000864	0.04238726240949123
-0.10290000000000532	0.05172231009383575
-0.102800000000002	0.061188178054037035
-0.10269999999999868	0.025003495617878395
-0.10260000000000957	-0.001956883439217433
-0.10250000000000625	-0.010600086998841435
-0.10240000000000293	-0.025377476163244955
-0.10229999999999961	-0.01578955209715867
-0.1021999999999963	-0.006241564251191739
-0.10210000000000719	-0.005870425580626823
-0.10200000000000387	0.0005932401339294319
-0.10190000000000055	-0.03569321869503113
-0.10179999999999723	-0.020157268199532563
-0.10170000000000812	-0.01994073861242973
-0.1016000000000048	-0.0014525197578870996
-0.10150000000000148	-0.007397474742945907
-0.10139999999999816	-0.013361140023131705
-0.10130000000000905	-0.007143849381783522
-0.10120000000000573	-0.04369625256039993
-0.10110000000000241	-0.03150017584015034
-0.10099999999999909	-0.043813271936546855
-0.10089999999999577	-0.05318349662480105
-0.10080000000000666	-0.041312424833426634
-0.10070000000000334	-0.032599531290003585
-0.10060000000000002	-0.002593278626701445
-0.1004999999999967	-0.006184147606325983
-0.1004000000000076	-0.009790658035342563
-0.10030000000000427	-0.007314556791321328
-0.10020000000000095	-0.020125393624860648
-0.10009999999999764	-0.023826070738603683
-0.10000000000000853	-0.03369438569153313
-0.0999000000000052	-0.034486860723647185
-0.09980000000000189	-0.044527625233606434
-0.09969999999999857	-0.05162732513591678
-0.09960000000000946	-0.06496498007250341
-0.09950000000000614	-0.0662521997193343
-0.09940000000000282	-0.08297542732657104
-0.0992999999999995	-0.08769377313293977
-0.09919999999999618	-0.0620970461563149
-0.09910000000000707	-0.06108688009071608
-0.09900000000000375	-0.023586969920864276
-0.09890000000000043	-0.010576217843269776
-0.09879999999999711	0.0024077840034618433
-0.098700000000008	-0.002924249192876916
-0.09860000000000468	-0.03880055364877974
-0.09850000000000136	-0.044238120612034325
-0.09839999999999804	-0.06505601573530888
-0.09830000000000894	-0.0585552683183696
-0.09820000000000562	-0.061363686154454075
-0.0981000000000023	-0.07654206002355497
-0.09799999999999898	-0.05221609278617971
-0.09790000000000987	-0.046344319746348395
-0.09780000000000655	-0.03142870202836606
-0.09770000000000323	-0.02575363884438344
-0.09759999999999991	-0.023197401360653312
-0.09749999999999659	-0.026807211634356985
-0.09740000000000748	-0.024377449887194504
-0.09730000000000416	-0.0036872205638081006
-0.09720000000000084	-0.007435817267161988
-0.09709999999999752	-0.020364283747833813
-0.09700000000000841	-0.042505319735367406
-0.0969000000000051	-0.03421698862613338
-0.09680000000000177	-0.019907826907008742
-0.09669999999999845	0.003512044819359822
-0.09660000000000935	0.01777973699213759
-0.09650000000000603	0.019877649118421672
-0.0964000000000027	0.03424058741671237
-0.09629999999999939	0.045636442294146456
-0.09619999999999607	0.03882559956901226
-0.09610000000000696	0.03516664521099233
-0.09600000000000364	0.02243557469074647
-0.09590000000000032	0.009761250051817905
-0.095799999999997	-0.002888385639108101
-0.09570000000000789	-0.012491639368996652
-0.09560000000000457	-0.025180175470801418
-0.09550000000000125	-0.013502899313148655
-0.09539999999999793	0.013408661717958724
-0.09530000000000882	0.01287094951800514
-0.0952000000000055	-0.0029026459342530167
-0.09510000000000218	-0.0003614579885081286
-0.09499999999999886	-0.016143309278040904
-0.09490000000000975	-0.001429116528614641
-0.09480000000000643	0.004120399079827024
-0.09470000000000312	-0.011695476170430815
-0.0945999999999998	-0.0061651200634270705
-0.09449999999999648	-0.02202616978717657
-0.09440000000000737	-0.010459742382567628
-0.09430000000000405	-0.008080833112765699
-0.09420000000000073	0.006492387460519642
-0.09409999999999741	0.005813591603256851
-0.0940000000000083	-0.025387375055541922
-0.09390000000000498	-0.020008303516723076
-0.09380000000000166	-0.04827040111901891
-0.09369999999999834	-0.03390296313333387
-0.09360000000000923	-0.05015815029156175
-0.09350000000000591	-0.04516438901801164
-0.09340000000000259	-0.03417748619054324
-0.09329999999999927	-0.0049549028361974175
-0.09319999999999595	-0.003228039334811462
-0.09310000000000684	-0.010670402956368695
-0.09300000000000352	-0.012032380027335523
-0.0929000000000002	-0.02258585287622233
-0.09279999999999688	-0.01792801419697878
-0.09270000000000778	-0.013315520510225588
-0.09260000000000446	0.00042435698159345656
-0.09250000000000114	0.001950557787413397
-0.09239999999999782	0.00042800460167249574
-0.09230000000000871	0.029443408970530497
-0.09220000000000539	0.012727971489670122
-0.09210000000000207	0.026581601640634583
-0.09199999999999875	0.0038582141290466054
-0.09190000000000964	0.008627772636092781
-0.09180000000000632	0.007311778205712712
-0.091700000000003	-0.012307847686514006
-0.09159999999999968	0.01690039642812406
-0.09149999999999636	0.0033997613860231903
-0.09140000000000725	0.005176162802357092
-0.09130000000000393	0.003911968689834622
-0.09120000000000061	-0.006503393456279927
-0.0910999999999973	-0.026096267017529443
-0.09100000000000819	-0.05186252038314318
-0.09090000000000487	-0.016686198634828082
-0.09080000000000155	-0.012088955988554185
-0.09069999999999823	-0.01668335221672581
-0.09060000000000912	-0.021319945337017046
-0.0905000000000058	-0.0168494000949154
-0.09040000000000248	-0.018528846728845146
-0.09029999999999916	-0.011094095526642263
-0.09019999999999584	-0.025063216921054725
-0.09010000000000673	-0.029934667740191954
-0.09000000000000341	-0.03793551925811732
-0.08990000000000009	-0.03687125787538767
-0.08979999999999677	-0.00841706676918691
-0.08970000000000766	-0.004413664801664191
-0.08960000000000434	0.0026322612667109627
-0.08950000000000102	0.01579222006660093
-0.0893999999999977	0.00150893432517972
-0.0893000000000086	0.005551590109568301
-0.08920000000000528	-0.01787490008202505
-0.08910000000000196	-0.010809725915038204
-0.08899999999999864	0.002335482415573936
-0.08890000000000953	0.0002181603331086815
-0.08880000000000621	-0.0049522974615411955
-0.08870000000000289	-0.007081593508896256
-0.08859999999999957	-0.009228800898854778
-0.08849999999999625	-0.0022382880199287303
-0.08840000000000714	0.02001500110404996
-0.08830000000000382	0.04231891379764363
-0.0882000000000005	0.028085612919296843
-0.08809999999999718	0.010869660957702414
-0.08800000000000807	0.002842263930335591
-0.08790000000000475	-0.029607444220218368
-0.08780000000000143	-0.0407562254207807
-0.08769999999999811	-0.02452490307394696
-0.087600000000009	-0.04499986112044206
-0.08750000000000568	-0.04115913646935234
-0.08740000000000236	-0.046583577358915336
-0.08729999999999905	-0.05212584122331037
-0.08719999999999573	-0.06085363350838656
-0.08710000000000662	-0.04835952924823682
-0.0870000000000033	-0.026826677341806653
-0.08689999999999998	-0.014522740154025174
-0.08679999999999666	0.006905527440654709
-0.08670000000000755	0.01613651105309869
-0.08660000000000423	0.028461995943541846
-0.08650000000000091	0.019483656722995346
-0.08639999999999759	0.031930409659984664
-0.08630000000000848	0.03529686108442712
-0.08620000000000516	0.020430463196069226
-0.08610000000000184	0.008669427198913296
-0.08599999999999852	-0.01223074388061185
-0.08590000000000941	-0.005678662443422099
-0.0858000000000061	-0.008302006444573073
-0.08570000000000277	0.013483151452381777
-0.08559999999999945	0.041409787035355805
-0.08549999999999613	0.03890428461110306
-0.08540000000000703	0.03649718206952326
-0.0853000000000037	0.012806578663607682
-0.08520000000000039	0.038007366715496135
-0.08509999999999707	0.011391598574424726
-0.08500000000000796	7.308049678223655e-05
-0.08490000000000464	0.01623793476975556
-0.08480000000000132	0.014121734342475975
-0.084699999999998	0.042578126765452855
-0.08460000000000889	0.034497961239022164
-0.08450000000000557	0.06009561327518674
-0.08440000000000225	0.07668420152387576
-0.08429999999999893	0.08125199569141511
-0.08420000000000982	0.08602529901875368
-0.0841000000000065	0.08185512202995883
-0.08400000000000318	0.10537516718665701
-0.08389999999999986	0.08641011077690472
-0.08379999999999654	0.08903942235876368
-0.08370000000000744	0.09800131469579584
-0.08360000000000412	0.09499632992910143
-0.0835000000000008	0.10750005511613993
-0.08339999999999748	0.11416830318883842
-0.08330000000000837	0.11501794002288408
-0.08320000000000505	0.10699742708784873
-0.08310000000000173	0.11756966575918348
-0.08299999999999841	0.11011714619067009
-0.0829000000000093	0.08767470636438236
-0.08280000000000598	0.07766877054461976
-0.08270000000000266	0.05869821839685274
-0.08259999999999934	0.045983505562027925
-0.08249999999999602	0.018116660446348423
-0.08240000000000691	0.02388619997418736
-0.08230000000000359	-0.0008207205876665583
-0.08220000000000027	-0.03163709198492688
-0.08209999999999695	-0.013674482473018466
-0.08200000000000784	-0.017122272082382275
-0.08190000000000452	0.012977193775873079
-0.0818000000000012	0.00035785759397065353
-0.08169999999999789	0.01827630154514677
-0.08160000000000878	0.01486515889814749
-0.08150000000000546	-0.019045260589767306
-0.08140000000000214	0.008069899120386935
-0.08129999999999882	0.010775969867702712
-0.08120000000000971	0.016562983576010597
-0.08110000000000639	0.007123452225011248
-0.08100000000000307	0.009916688093298459
-0.08089999999999975	0.009681318555079733
-0.08079999999999643	0.003363060793510869
-0.08070000000000732	0.015375434165305027
-0.080600000000004	0.021319321334338365
-0.08050000000000068	-0.00627343144572276
-0.08039999999999736	-0.02472098899597068
-0.08030000000000825	-0.009640510371801282
-0.08020000000000493	-0.006799165315221609
-0.08010000000000161	-0.0009213297598210657
-0.0799999999999983	-0.004206887009785498
-0.07990000000000919	-0.01666414716389114
-0.07980000000000587	-0.02000249313197497
-0.07970000000000255	-0.029498806035598547
-0.07959999999999923	-0.0024254797074287487
-0.07949999999999591	-0.005895163110449665
-0.0794000000000068	-0.006326069538705424
-0.07930000000000348	-0.009826663877908072
-0.07920000000000016	-0.004191050111926796
-0.07909999999999684	-0.0016197241920092864
-0.07900000000000773	-0.01737462001664916
-0.07890000000000441	-0.03317346114418374
-0.07880000000000109	-0.04294883228719781
-0.07869999999999777	-0.07726233312043648
-0.07860000000000866	-0.10566387713211456
-0.07850000000000534	-0.10074211230919004
-0.07840000000000202	-0.10828990263933357
-0.0782999999999987	-0.09168208859545207
-0.0782000000000096	-0.08752091435535557
-0.07810000000000628	-0.0927421676374669
-0.07800000000000296	-0.0920906169552281
-0.07789999999999964	-0.11915517686521285
-0.07779999999999632	-0.09155473872643298
-0.07770000000000721	-0.11609855580147406
-0.07760000000000389	-0.10123808127827201
-0.07750000000000057	-0.08968735385005858
-0.07739999999999725	-0.0936319084812331
-0.07730000000000814	-0.07949115954879502
-0.07720000000000482	-0.08387359113240396
-0.0771000000000015	-0.03960916261149976
-0.07699999999999818	-0.01987441681649392
-0.07690000000000907	0.0028637484871709418
-0.07680000000000575	0.010340719511296927
-0.07670000000000243	-0.0035319673826313715
-0.07659999999999911	-0.011306212613789644
-0.0764999999999958	-0.028270116941150027
-0.07640000000000668	0.006607163168997114
-0.07630000000000337	0.007910592142340217
-0.07620000000000005	0.015341404231200534
-0.07609999999999673	-0.007725855962402422
-0.07600000000000762	-0.01554421951437105
-0.0759000000000043	-0.02034821127027309
-0.07580000000000098	-0.009935231872795252
-0.07569999999999766	0.009613681030859161
-0.07560000000000855	-0.016618402876855055
-0.07550000000000523	-0.0001408943867917678
-0.07540000000000191	0.0010678202364583986
-0.07529999999999859	-0.003828139324556619
-0.07520000000000948	-0.005680093826032535
-0.07510000000000616	-0.03808328989358892
-0.07500000000000284	-0.00645537179505469
-0.07489999999999952	-0.0023269686576802423
-0.0747999999999962	-0.004311826080909152
-0.0747000000000071	-0.018522339329770897
-0.07460000000000377	-0.023618638283456103
-0.07450000000000045	0.004815887092406906
-0.07439999999999714	0.021047843197609523
-0.07430000000000803	0.043440410222809596
-0.0742000000000047	0.044567037761359396
-0.07410000000000139	0.03664532537552706
-0.07399999999999807	0.03797736183199335
-0.07390000000000896	0.04245914122365926
-0.07380000000000564	0.03788724922747895
-0.07370000000000232	0.01508905973899572
-0.073599999999999	0.004543784732565032
-0.07350000000000989	0.00011737723835970534
-0.07340000000000657	0.004852329127376216
-0.07330000000000325	0.00043849141894633514
-0.07319999999999993	0.026562637789226955
-0.07309999999999661	0.034431843538356856
-0.0730000000000075	0.03628076210612488
-0.07290000000000418	0.035167757428891167
-0.07280000000000086	0.024982639402543333
-0.07269999999999754	0.00569964699770362
-0.07260000000000844	-0.004407866892953213
-0.07250000000000512	0.012956657990208554
-0.0724000000000018	0.03646132890927867
-0.07229999999999848	0.04784347078444134
-0.07220000000000937	0.07461505976468337
-0.07210000000000605	0.08630693372099892
-0.07200000000000273	0.06768022718721906
-0.07189999999999941	0.05838576549502418
-0.07179999999999609	0.06450741533762341
-0.07170000000000698	0.07384591008576812
-0.07160000000000366	0.06504905691297132
-0.07150000000000034	0.05641673110861851
-0.07139999999999702	0.07541028660126081
-0.07130000000000791	0.06100401341609002
-0.07120000000000459	0.04980572404721682
-0.07110000000000127	0.047894469871958
-0.07099999999999795	0.018621166778079814
-0.07090000000000884	0.0016097118588210557
-0.07080000000000553	-0.0062366091430473315
-0.0707000000000022	0.007277108223074497
-0.07059999999999889	0.005540793938261079
-0.07050000000000978	0.0007648063793336927
-0.07040000000000646	0.011259190736205751
-0.07030000000000314	-0.008754822255967808
-0.07019999999999982	-0.0043614786486355014
-0.0700999999999965	-0.018301291454356564
-0.07000000000000739	-0.02923370587473216
-0.06990000000000407	-0.0310789980598897
-0.06980000000000075	-0.05132502278246931
-0.06969999999999743	-0.05032505042213596
-0.06960000000000832	-0.04029130177162896
-0.069500000000005	-0.027305773659420614
-0.06940000000000168	0.0008791279731668079
-0.06929999999999836	0.022958878165661632
-0.06920000000000925	0.02372088531383835
-0.06910000000000593	0.02454288925555889
-0.06900000000000261	0.022373281569034658
-0.0688999999999993	0.014152887204888623
-0.06879999999999598	0.012075664476930394
-0.06870000000000687	-0.0052394530029782616
-0.06860000000000355	0.014076427478825551
-0.06850000000000023	0.027320536204444183
-0.06839999999999691	0.02231162124726132
-0.0683000000000078	0.017359138658259318
-0.06820000000000448	-0.0028178752898245125
-0.06810000000000116	0.0044811710720666885
-0.06799999999999784	-0.02179901093507112
-0.06790000000000873	-0.014543766263089591
-0.06780000000000541	-0.004271619367260809
-0.06770000000000209	-0.018439776607184072
-0.06759999999999877	0.007043364282955216
-0.06750000000000966	0.005061132313751611
-0.06740000000000634	0.009199076374377904
-0.06730000000000302	0.01030659998653905
-0.0671999999999997	0.008386504389085038
-0.06709999999999638	0.009541308122079909
-0.06700000000000728	-0.0014945054961623579
-0.06690000000000396	0.01189540086909509
-0.06680000000000064	0.006993269043962313
-0.06669999999999732	0.0112698876671668
-0.06660000000000821	0.00030657350213933107
-0.06650000000000489	0.013773534756185918
-0.06640000000000157	0.015060583151017604
-0.06629999999999825	0.0072246614952279666
-0.06620000000000914	0.023836513049659554
-0.06610000000000582	0.016079153844290425
-0.0660000000000025	0.038899338353876524
-0.06589999999999918	0.03128103522513083
-0.06579999999999586	0.04206397564264734
-0.06570000000000675	0.03157749518316001
-0.06560000000000343	-0.0002049294131013374
-0.06550000000000011	0.004656377679123861
-0.0653999999999968	-0.008792662945605802
-0.06530000000000769	-0.013102880185846363
-0.06520000000000437	-0.0327146758022312
-0.06510000000000105	-0.02797971603055594
-0.06499999999999773	-0.017208149831551407
-0.06490000000000862	-0.009533795386554338
-0.0648000000000053	0.001170132908342069
-0.06470000000000198	-0.00644510420770095
-0.06459999999999866	-0.01713033030686299
-0.06450000000000955	-0.02785888383150517
-0.06440000000000623	-0.04476527531439855
-0.06430000000000291	-0.037355390766196546
-0.06419999999999959	-0.030039988512305667
-0.06409999999999627	-0.013639503338858935
-0.06400000000000716	-0.006434578810399678
-0.06390000000000384	-0.017568054148631912
-0.06380000000000052	0.001790910971422921
-0.0636999999999972	0.018100718308197556
-0.0636000000000081	0.03140261995370261
-0.06350000000000477	0.023408135153772828
-0.06340000000000146	0.006311793611071492
-0.06329999999999814	0.0014461663746370527
-0.06320000000000903	-0.006469490601165893
-0.06310000000000571	-0.011347823238032542
-0.06300000000000239	0.002067267293398161
-0.06289999999999907	-0.024210350988186632
-0.06279999999999575	-0.029173391552360657
-0.06270000000000664	-0.0433712823357417
-0.06260000000000332	-0.045464121291754034
-0.0625	-0.03240351429794819
-0.06239999999999668	-0.016371177408452522
-0.06230000000000757	-0.012594997837357767
-0.06220000000000425	-0.024119112065040985
-0.06210000000000093	-0.03265054281272174
-0.06199999999999761	-0.041264555970388715
-0.061900000000008504	-0.02249975129165383
-0.061800000000005184	-0.05570454233281767
-0.061700000000001864	-0.058513350825161965
-0.061599999999998545	-0.055362781044129256
-0.061500000000009436	-0.04624486431223714
-0.061400000000006116	-0.037243913854574894
-0.0613000000000028	-0.05582035124422369
-0.06119999999999948	-0.04400109899837659
-0.06109999999999616	-0.05977632542240616
-0.06100000000000705	-0.03600480547960924
-0.06090000000000373	-0.02148541432406527
-0.06080000000000041	-0.03450355333639152
-0.06069999999999709	-0.023179461535294953
-0.06060000000000798	-0.05466562212940178
-0.06050000000000466	-0.022162609941580515
-0.06040000000000134	-0.03552096574621326
-0.06029999999999802	-0.02759335156074045
-0.06020000000000891	-0.028896591228743773
-0.06010000000000559	-0.05164873101426089
-0.060000000000002274	-0.03788725496080295
-0.059899999999998954	-0.05170479394533751
-0.059800000000009845	-0.035116233891930616
-0.059700000000006526	-0.024723867677151533
-0.059600000000003206	-0.01439403508053266
-0.059499999999999886	0.0020067659532783527
-0.05939999999999657	0.0061978926586375716
-0.05930000000000746	0.01651207058060017
-0.05920000000000414	0.020760637173123077
-0.05910000000000082	0.034222775761846055
-0.0589999999999975	0.017234598369549617
-0.05890000000000839	0.02166582463337357
-0.05880000000000507	0.010883412358762105
-0.05870000000000175	0.018450652302699586
-0.05859999999999843	0.023010871636903605
-0.05850000000000932	0.006253479432908625
-0.058400000000006	0.01394140404642772
-0.05830000000000268	0.009449840389402431
-0.05819999999999936	0.011089553039824472
-0.058099999999996044	0.02191837679342272
-0.058000000000006935	-0.003841611723308453
-0.057900000000003615	-0.01128919175072323
-0.057800000000000296	0.0026104871867408397
-0.057699999999996976	0.028731518785051285
-0.05760000000000787	0.06103259548095227
-0.05750000000000455	0.07821960327891805
-0.05740000000000123	0.1047655129661754
-0.05729999999999791	0.12546902911254892
-0.0572000000000088	0.11289932922645414
-0.05710000000000548	0.10672255851370414
-0.05700000000000216	0.10386940668209307
-0.05689999999999884	0.09211790730360617
-0.05680000000000973	0.07754571253178356
-0.05670000000000641	0.0784380901920391
-0.05660000000000309	0.07647517235225565
-0.05649999999999977	0.0594372442366781
-0.05639999999999645	0.03949596213518002
-0.056300000000007344	0.03186932643951165
-0.056200000000004025	0.036538047242014836
-0.056100000000000705	0.03213812054391344
-0.055999999999997385	0.009497355189378161
-0.055900000000008276	0.002149048823748126
-0.05580000000000496	0.003967240510451629
-0.05570000000000164	-0.006419283539503287
-0.05559999999999832	-0.019875731264840726
-0.05550000000000921	-0.027275075305076397
-0.05540000000000589	-0.037797093186475145
-0.05530000000000257	-0.03619996054768096
-0.05519999999999925	-0.028587012792954537
-0.05509999999999593	-0.017992682136344935
-0.05500000000000682	-0.01660492253879997
-0.0549000000000035	-0.02136653646475676
-0.05480000000000018	-0.004806379866180172
-0.05469999999999686	-0.0065805049610221655
-0.05460000000000775	-0.008371274004533871
-0.054500000000004434	0.008138908650804338
-0.054400000000001114	-0.015028260617440899
-0.054299999999997794	-0.013803940577017462
-0.054200000000008686	-0.037044034594890744
-0.054100000000005366	-0.026787260888127065
-0.054000000000002046	-0.050188802213133585
-0.05389999999999873	-0.08287834764422627
-0.05380000000000962	-0.060811140717876674
-0.0537000000000063	-0.06332724228587072
-0.05360000000000298	-0.05073507876336714
-0.05349999999999966	-0.03827123853089829
-0.05339999999999634	-0.03506525953259716
-0.05330000000000723	-0.004464782932844658
-0.05320000000000391	0.001694900966145888
-0.05310000000000059	0.02618099675290944
-0.05299999999999727	0.017142749135689955
-0.05290000000000816	-0.001013202148495521
-0.05280000000000484	-0.010010653602850939
-0.05270000000000152	-0.02208711231801933
-0.052599999999998204	-0.00978993554669026
-0.052500000000009095	-0.009732270281263618
-0.052400000000005775	-0.000538158162686685
-0.052300000000002456	-0.01882859470700679
-0.052199999999999136	-0.018844529059015323
-0.052099999999995816	-0.025015501529595655
-0.05200000000000671	-0.00987393273503785
-0.05190000000000339	-0.016133150402065373
-0.05180000000000007	-0.037701610851272466
-0.05169999999999675	-0.022721179270170137
-0.05160000000000764	-0.04444246595736489
-0.05150000000000432	-0.05711509764303287
-0.051400000000001	-0.06993218948169234
-0.05129999999999768	-0.055442971995601456
-0.05120000000000857	-0.03498661038413041
-0.05110000000000525	-0.03294086476117463
-0.05100000000000193	0.011773189160637385
-0.05089999999999861	0.01987277077794274
-0.050800000000009504	0.03107630372540022
-0.050700000000006185	0.02403631238291569
-0.050600000000002865	0.017057115637787362
-0.050499999999999545	0.019282123640798697
-0.050399999999996226	-0.018142035953584684
-0.05030000000000712	-0.02812889435222576
-0.0502000000000038	-0.05345533614485984
-0.05010000000000048	-0.06670223151966079
-0.04999999999999716	-0.05263464809717909
-0.04990000000000805	-0.023431755004813235
-0.04980000000000473	0.005711872585915684
-0.04970000000000141	0.010440447101198739
-0.04959999999999809	0.009088053442828703
-0.04950000000000898	0.007758646028812634
-0.04940000000000566	0.02171729991899694
-0.04930000000000234	0.02046244546622785
-0.04919999999999902	0.03758147130208516
-0.049100000000009913	0.045634488750385324
-0.049000000000006594	0.03853449115610749
-0.048900000000003274	0.05290777064017339
-0.048799999999999955	0.042985368754959126
-0.048699999999996635	0.04538643896676467
-0.048600000000007526	0.026526491746187795
-0.048500000000004206	0.026055762493581675
-0.04840000000000089	0.022597248094841822
-0.04829999999999757	0.010034825991791365
-0.04820000000000846	0.015819909793591665
-0.04810000000000514	0.015537631596562046
-0.04800000000000182	-0.006081160065549708
-0.0478999999999985	-0.009393207686267443
-0.04780000000000939	-0.0005142633680734554
-0.04770000000000607	-0.006905057271905568
-0.04760000000000275	-0.007205941006418042
-0.04749999999999943	-0.01363242559545064
-0.04739999999999611	0.004336109583716226
-0.047300000000007	0.013154549500956812
-0.04720000000000368	0.01284519847215483
-0.047100000000000364	0.015622024065725177
-0.046999999999997044	0.00011623714756696466
-0.046900000000007935	0.024308681739550256
-0.046800000000004616	0.014972047316049418
-0.046700000000001296	0.033156468922524066
-0.046599999999997976	0.033102627562156386
-0.04650000000000887	0.0239714495581554
-0.04640000000000555	0.03933040210359964
-0.04630000000000223	0.04257408229854472
-0.04619999999999891	0.039818069325016706
-0.0461000000000098	0.03105539245071775
-0.04600000000000648	0.059015513414931706
-0.04590000000000316	0.047426963704675376
-0.04579999999999984	0.03290468262957916
-0.04569999999999652	0.02457300175768229
-0.04560000000000741	0.028518222925795714
-0.04550000000000409	0.017267137198884397
-0.04540000000000077	-0.030584525092057162
-0.04529999999999745	-0.03270823173703924
-0.045200000000008345	-0.03796835420458319
-0.045100000000005025	-0.02194869681607951
-0.045000000000001705	-0.0181993038619618
-0.044899999999998386	-0.029764379573497483
-0.04480000000000928	-0.023082612769761635
-0.04470000000000596	-0.03172766589397311
-0.04460000000000264	0.00535234530302995
-0.04449999999999932	0.024123769081029887
-0.044399999999996	0.04906358366109072
-0.04430000000000689	0.05580536884342863
-0.04420000000000357	0.035205113996615994
-0.04410000000000025	0.06660659030701915
-0.04399999999999693	0.07069334591660179
-0.04390000000000782	0.08717365489392029
-0.0438000000000045	0.09165970056918557
-0.04370000000000118	0.09027020441630049
-0.04359999999999786	0.09827008951378259
-0.043500000000008754	0.06987427730625798
-0.043400000000005434	0.04470888430832478
-0.043300000000002115	0.022710260160051315
-0.043199999999998795	0.016037514155202125
-0.043100000000009686	0.009405331536289308
-0.043000000000006366	-0.0002567498537481422
-0.04290000000000305	-0.0068657931353572205
-0.04279999999999973	-0.01043851443865007
-0.04269999999999641	-0.0262523876863602
-0.0426000000000073	-0.0482400356115351
-0.04250000000000398	-0.021490696143710346
-0.04240000000000066	-0.0070104626976994905
-0.04229999999999734	0.0013446643134390063
-0.04220000000000823	0.0035958173568818863
-0.04210000000000491	-0.00025130976789472514
-0.04200000000000159	0.0050619899773715615
-0.04189999999999827	-0.029309844594054626
-0.04180000000000916	-0.02100418699492461
-0.041700000000005844	-0.028020092400130453
-0.041600000000002524	-0.02594580600015378
-0.041499999999999204	-0.0025613313368144514
-0.041399999999995885	-0.009720210011662601
-0.041300000000006776	-0.013849986331651555
-0.041200000000003456	-0.042444293172607214
-0.041100000000000136	-0.040609078563446636
-0.04099999999999682	-0.01750076323318886
-0.04090000000000771	-0.02191989976699129
-0.04080000000000439	-0.01723341539196869
-0.04070000000000107	-0.003429456670454748
-0.04059999999999775	0.0012047654870008077
-0.04050000000000864	0.01500309733852791
-0.04040000000000532	-0.007804873767837166
-0.040300000000002	0.021280101921802526
-0.04019999999999868	0.0076672759622585
-0.04010000000000957	0.00018121770314754454
-0.04000000000000625	0.01407143030196975
-0.03990000000000293	0.006621421000075279
-0.03979999999999961	0.020563971642396837
-0.039699999999996294	0.010129034346871048
-0.039600000000007185	0.00888077873247627
-0.039500000000003865	0.010708672607423184
-0.039400000000000546	-0.027134285785086684
-0.039299999999997226	-0.04367006191402456
-0.03920000000000812	-0.06947735442058826
-0.0391000000000048	-0.06797718719655027
-0.03900000000000148	-0.06359526590530763
-0.03889999999999816	-0.06548156993808775
-0.03880000000000905	-0.07058718278750485
-0.03870000000000573	-0.07281764298296775
-0.03860000000000241	-0.07217859198591778
-0.03849999999999909	-0.06866841345656677
-0.03839999999999577	-0.059224541664667035
-0.03830000000000666	-0.05603784040535034
-0.03820000000000334	-0.04993918711129964
-0.03810000000000002	-0.0683963440817704
-0.0379999999999967	-0.08091911964968843
-0.037900000000007594	-0.0936465624402311
-0.037800000000004275	-0.09439611373325243
-0.037700000000000955	-0.07095491935066978
-0.037599999999997635	-0.0812837524360103
-0.037500000000008527	-0.08265711249973295
-0.03740000000000521	-0.08423953565903461
-0.03730000000000189	-0.08908871180840003
-0.03719999999999857	-0.05446528086403221
-0.03710000000000946	-0.05662385795305079
-0.03700000000000614	-0.03754984020428898
-0.03690000000000282	-0.024678171569287647
-0.0367999999999995	-0.01797629597623714
-0.03669999999999618	-0.011319887493883019
-0.03660000000000707	-0.02606792269956257
-0.03650000000000375	-0.019506078509373213
-0.03640000000000043	-0.03436938318772732
-0.03629999999999711	-0.04321224270491751
-0.036200000000008004	-0.04605702314086835
-0.036100000000004684	-0.04596460724681931
-0.036000000000001364	-0.027666323771705754
-0.035899999999998045	-0.033867516222587414
-0.035800000000008936	-0.012671181642164651
-0.035700000000005616	-0.012882708552904285
-0.035600000000002296	-0.01312681945851183
-0.03549999999999898	-0.007296756782049926
-0.03540000000000987	-0.013699899660863775
-0.03530000000000655	0.004291806567624429
-0.03520000000000323	0.013133305479392537
-0.03509999999999991	0.04033014722248625
-0.03499999999999659	0.03403843274442444
-0.03490000000000748	0.06447706105314607
-0.03480000000000416	0.07064926998341016
-0.03470000000000084	0.06783910829360192
-0.03459999999999752	0.06214684329619024
-0.03450000000000841	0.03828964014604272
-0.03440000000000509	0.05117353228240257
-0.034300000000001774	0.02754260666848285
-0.034199999999998454	0.037571906568351965
-0.034100000000009345	0.041588861389814
-0.034000000000006025	0.012120443632426196
-0.033900000000002706	0.022380619401125013
-0.033799999999999386	0.014375277047432272
-0.033699999999996066	0.027782106321680045
-0.03360000000000696	0.019883391852776933
-0.03350000000000364	0.012034968076660067
-0.03340000000000032	0.001163296620157045
-0.033299999999997	-0.000544370028706602
-0.03320000000000789	-0.014468163546759397
-0.03310000000000457	-0.01621380111726335
-0.03300000000000125	-0.01189307295092824
-0.03289999999999793	-0.013709800714666032
-0.03280000000000882	-0.006400141918917395
-0.0327000000000055	-0.002160358384007563
-0.03260000000000218	-0.004033414005438329
-0.03249999999999886	0.003244391237347863
-0.032400000000009754	0.016637777460586027
-0.032300000000006435	0.02701955780350858
-0.032200000000003115	0.019147553204564724
-0.032099999999999795	0.00521660315330956
-0.031999999999996476	-0.014808527642828574
-0.03190000000000737	-0.004334238361670937
-0.03180000000000405	0.009182775912154807
-0.03170000000000073	0.010508266005901046
-0.03159999999999741	0.014914021962245692
-0.0315000000000083	0.013250124674536318
-0.03140000000000498	0.017727115682555944
-0.03130000000000166	0.022248943554194878
-0.03119999999999834	0.04820285777186272
-0.03110000000000923	0.05290287807278981
-0.03100000000000591	0.05468301713712751
-0.030900000000002592	0.050494089936412606
-0.030799999999999272	0.0647550015034967
-0.030699999999995953	0.06391125918488726
-0.030600000000006844	0.06628285392516593
-0.030500000000003524	0.08409053415896253
-0.030400000000000205	0.07462771550557411
-0.030299999999996885	0.08978315135187695
-0.030200000000007776	0.05936036153534727
-0.030100000000004457	0.06573196078860025
-0.030000000000001137	0.050894002158982765
-0.029899999999997817	0.027023706278226724
-0.02980000000000871	0.04291969846826928
-0.02970000000000539	0.03144105914301103
-0.02960000000000207	0.02309563060426685
-0.02949999999999875	0.011754929912918755
-0.02940000000000964	0.006551335749030012
-0.02930000000000632	0.0013643117566658237
-0.029200000000003	-0.009926636509481414
-0.02909999999999968	-0.005974254527254332
-0.028999999999996362	-0.02035910812208088
-0.028900000000007253	-0.010365955621572956
-0.028800000000003934	-0.021774834046975437
-0.028700000000000614	-0.011862974647318059
-0.028599999999997294	-0.03557168256013041
-0.028500000000008185	-0.025779798755719018
-0.028400000000004866	-0.0221604943183894
-0.028300000000001546	-0.03081199001092444
-0.028199999999998226	-0.02121929288976089
-0.028100000000009118	-0.04221714034153133
-0.028000000000005798	-0.041945954312918234
-0.02790000000000248	-0.06926404891499637
-0.02779999999999916	-0.07232783177788171
-0.02769999999999584	-0.054198739571576046
-0.02760000000000673	-0.06063623123651703
-0.02750000000000341	-0.04890496398576675
-0.02740000000000009	-0.04951214115403189
-0.02729999999999677	-0.03192242345268973
-0.027200000000007662	-0.02968188404785888
-0.027100000000004343	-0.04278485598494111
-0.027000000000001023	-0.019351792848981336
-0.026899999999997704	-0.03566561335603435
-0.026800000000008595	-0.045962267232753
-0.026700000000005275	-0.0624825476182766
-0.026600000000001955	-0.06694611394386067
-0.026499999999998636	-0.05325688082259576
-0.026400000000009527	-0.05191709934256976
-0.026300000000006207	-0.029332818307848743
-0.026200000000002888	-0.025144853230617718
-0.026099999999999568	-0.0179667990614154
-0.02599999999999625	-0.019995250485697842
-0.02590000000000714	-0.0068058380194596715
-0.02580000000000382	-0.011955764438917448
-0.0257000000000005	-0.014082242849702806
-0.02559999999999718	0.0020777857911995906
-0.025500000000008072	0.012135694734909906
-0.025400000000004752	0.0069558607600830324
-0.025300000000001432	0.007900995116464984
-0.025199999999998113	0.0424566758242612
-0.025100000000009004	0.06490499140746972
-0.025000000000005684	0.0630879699684971
-0.024900000000002365	0.061430515757274554
-0.024799999999999045	0.06908949910888545
-0.024699999999995725	0.08608429174731246
-0.024600000000006617	0.09108206577776304
-0.024500000000003297	0.10241758698335307
-0.024399999999999977	0.10790477608258885
-0.024299999999996658	0.10755751172068885
-0.02420000000000755	0.10442860306942171
-0.02410000000000423	0.09240276123628943
-0.02400000000000091	0.07144956948346341
-0.02389999999999759	0.05067709379634799
-0.02380000000000848	0.026979107237916945
-0.02370000000000516	0.030832545942550714
-0.02360000000000184	0.03171028133048538
-0.023499999999998522	0.02350715843938827
-0.023400000000009413	0.018417179267484058
-0.023300000000006094	0.019481157326280748
-0.023200000000002774	0.03280915871777787
-0.023099999999999454	0.04622014370351675
-0.022999999999996135	0.0414259074317925
-0.022900000000007026	0.027575386433230688
-0.022800000000003706	0.004633548842965133
-0.022700000000000387	0.006132930809935114
-0.022599999999997067	-0.007620612820656632
-0.022500000000007958	0.0060897563841153385
-0.02240000000000464	0.022869215797372368
-0.02230000000000132	0.009169642881794157
-0.022199999999998	-0.010614112428886796
-0.02210000000000889	-0.009048901309129855
-0.02200000000000557	0.0016544850961944246
-0.02190000000000225	0.012362056159865572
-0.02179999999999893	0.0017250818346313014
-0.021700000000009823	0.0063609082320254945
-0.021600000000006503	0.014066510657223918
-0.021500000000003183	0.0034855662395935835
-0.021399999999999864	-0.022354999705512763
-0.021299999999996544	-0.0024467952193319258
-0.021200000000007435	-0.02224271688042909
-0.021100000000004115	-0.011558021620645276
-0.021000000000000796	0.008258502653421297
-0.020899999999997476	0.0006127274950001767
-0.020800000000008367	0.0051832521010354606
-0.020700000000005048	-0.01771630089937872
-0.020600000000001728	0.020413086611276842
-0.02049999999999841	0.01278879204601531
-0.0204000000000093	0.005196843934349021
-0.02030000000000598	0.015940165109599485
-0.02020000000000266	0.002294303439233432
-0.02009999999999934	0.013083744716259935
-0.01999999999999602	0.008637840959915124
-0.019900000000006912	0.025589597241244745
-0.019800000000003593	0.018176576805977653
-0.019700000000000273	-0.0014052199562315099
-0.019599999999996953	0.00038524159225911125
-0.019500000000007844	-0.016145447481181338
-0.019400000000004525	-0.005233785424833548
-0.019300000000001205	-0.015711173591878687
-0.019199999999997885	0.004308575272780734
-0.019100000000008777	0.00907078423138723
-0.019000000000005457	0.007748560753547299
-0.018900000000002137	0.01866068557035533
-0.018799999999998818	0.02962000851171673
-0.01870000000000971	0.03454687378697918
-0.01860000000000639	0.021238992820534684
-0.01850000000000307	0.0201995812473748
-0.01839999999999975	-0.014379302412632883
-0.01829999999999643	-0.018457680363961608
-0.01820000000000732	-0.025636430483608127
-0.018100000000004002	-0.023718959846370187
-0.018000000000000682	-0.02491516863368
-0.017899999999997362	-0.03228176989520276
-0.017800000000008254	-0.0030857708236039436
-0.017700000000004934	-0.004434451545221277
-0.017600000000001614	0.00031302675954264503
-0.017499999999998295	-0.001046078205044515
-0.017400000000009186	0.0006458585052948676
-0.017300000000005866	0.008446803775631957
-0.017200000000002547	-0.008160386618943763
-0.017099999999999227	-0.0217345294263961
-0.016999999999995907	-0.02314889497021989
-0.0169000000000068	-0.024621810583061874
-0.01680000000000348	-0.013942251678744084
-0.01670000000000016	0.0028094183501114547
-0.01659999999999684	0.007353444184276987
-0.01650000000000773	0.005808693945791855
-0.01640000000000441	0.001224948027693011
-0.01630000000000109	0.005805362850991473
-0.016199999999997772	0.001239398567295165
-0.016100000000008663	-0.009430805930788561
-0.016000000000005343	-0.004856426085447691
-0.015900000000002024	-0.018616454514496075
-0.015799999999998704	-0.038530944197417205
-0.015700000000009595	-0.06159657698110796
-0.015600000000006276	-0.08481800484003463
-0.015500000000002956	-0.08077077378982489
-0.015399999999999636	-0.0952499597601359
-0.015299999999996317	-0.06721843466538283
-0.015200000000007208	-0.05157167391004042
-0.015100000000003888	-0.05437747743557675
-0.015000000000000568	-0.04815975439912942
-0.014899999999997249	-0.026795403427489324
-0.01480000000000814	-0.008552513071863417
-0.01470000000000482	-0.005599691933568315
-0.0146000000000015	0.006500028511344022
-0.014499999999998181	0.018616189357339667
-0.014400000000009072	0.03383312328549861
-0.014300000000005753	0.00027663068556763943
-0.014200000000002433	0.006418775276166976
-0.014099999999999113	-0.011852345252868655
-0.013999999999995794	-0.020992381194903403
-0.013900000000006685	-0.008809700268448056
-0.013800000000003365	-0.024132489062322453
-0.013700000000000045	0.00018162180224995644
-0.013599999999996726	-0.027416495478434628
-0.013500000000007617	-0.021493394279058102
-0.013400000000004297	-0.03700046842899761
-0.013300000000000978	-0.04954743967373666
-0.013199999999997658	-0.028629167823492375
-0.01310000000000855	-0.04748124470803965
-0.01300000000000523	-0.026755477507042658
-0.01290000000000191	-0.03663425744764969
-0.01279999999999859	-0.02828357072717521
-0.012700000000009481	-0.013897046113398297
-0.012600000000006162	-0.023975171048018058
-0.012500000000002842	-0.0005233734247715935
-0.012399999999999523	-0.025931899577030407
-0.012299999999996203	-0.0361375772947754
-0.012200000000007094	-0.043380969612840825
-0.012100000000003774	-0.035465647104334475
-0.012000000000000455	-0.05206952720510591
-0.011899999999997135	-0.0596440432883496
-0.011800000000008026	-0.05515466593550432
-0.011700000000004707	-0.050804790252235985
-0.011600000000001387	-0.04658341417897261
-0.011499999999998067	-0.05469461067202527
-0.011400000000008959	-0.02935358271386071
-0.011300000000005639	-0.016301548230105153
-0.01120000000000232	-0.009398119950861122
-0.011099999999999	0.009696287842795658
-0.01100000000000989	-0.004775342234833654
-0.010900000000006571	0.03876101202334474
-0.010800000000003251	0.02132165376644906
-0.010699999999999932	0.003936223971417956
-0.010599999999996612	0.0079365625017562
-0.010500000000007503	0.011956974831852561
-0.010400000000004184	0.016007629715753043
-0.010300000000000864	-0.007384415110043001
-0.010199999999997544	-0.0002582621889507322
-0.010100000000008436	0.0038135500133434086
-0.010000000000005116	-0.007373429748586652
-0.009900000000001796	0.00890412852038918
-0.009799999999998477	0.00993577033057326
-0.009700000000009368	0.02931466750596861
-0.009600000000006048	0.02128452221457472
-0.009500000000002728	0.013308211468902237
-0.009399999999999409	-0.003795501568458197
-0.00929999999999609	-0.008694064493052104
-0.00920000000000698	0.013868570356390615
-0.00910000000000366	0.03341259522155135
-0.009000000000000341	0.025557942432190874
-0.008899999999997021	0.029982682874948995
-0.008800000000007913	0.028375882957122782
-0.008700000000004593	0.02073347862959844
-0.008600000000001273	0.019250890105622455
-0.008499999999997954	0.023924367501646455
-0.008400000000008845	0.022550981352817634
-0.008300000000005525	0.02428832048228057
-0.008200000000002206	0.016926029105334542
-0.008099999999998886	0.0034991734165376633
-0.008000000000009777	-0.00686514437703813
-0.007900000000006457	-0.017246826052458083
-0.007800000000003138	-0.009350004797561484
-0.007699999999999818	-0.004530519836755391
-0.0075999999999964984	0.003331193665638159
-0.00750000000000739	0.011201332694143175
-0.00740000000000407	0.0038313655395995766
-0.00730000000000075	0.00868583899078703
-0.007199999999997431	0.004401218869646267
-0.007100000000008322	0.012342480673653844
-0.007000000000005002	0.029476022587372076
-0.0069000000000016826	0.028361992649862604
-0.006799999999998363	0.045641823178582556
-0.006700000000009254	0.03860759471239882
-0.0066000000000059345	0.03472470321770431
-0.006500000000002615	0.0400907027714474
-0.006399999999999295	0.027235977986907564
-0.0062999999999959755	0.01750382815541167
-0.006200000000006867	-0.0013451120726087045
-0.006100000000003547	0.007285733041927965
-0.006000000000000227	0.0006665683201230958
-0.005899999999996908	-0.01511197296599974
-0.005800000000007799	-0.0034455491744855866
-0.005700000000004479	-0.0009489026495015998
-0.00560000000000116	0.029028531343155854
-0.00549999999999784	0.03770357415226108
-0.005400000000008731	0.052581354911538654
-0.0053000000000054115	0.04010894120325789
-0.005200000000002092	0.027737974293138092
-0.005099999999998772	0.0032224145207083764
-0.005000000000009663	-0.006016557353410638
-0.004900000000006344	-0.009163371791910128
-0.004800000000003024	-0.015387050477114497
-0.004699999999999704	0.0027798526658379457
-0.004599999999996385	-0.015690463174257603
-0.004500000000007276	-0.0006099020991228695
-0.004400000000003956	0.01141542886093565
-0.004300000000000637	0.005147507646340713
-0.004199999999997317	0.014161043432254635
-0.004100000000008208	-0.010380166029938381
-0.0040000000000048885	0.016965057665107218
-0.003900000000001569	-0.013666871755388436
-0.0037999999999982492	-0.01074280602855732
-0.0037000000000091404	0.004368838123227946
-0.0036000000000058208	-0.020206405217757645
-0.003500000000002501	-0.02040325623479578
-0.0033999999999991815	-0.011490650324762902
-0.003299999999995862	0.021822392505781323
-0.003200000000006753	0.012439005292619255
-0.0031000000000034333	0.0030870798239301406
-0.0030000000000001137	0.009011399954023174
-0.002899999999996794	-0.021685737562406233
-0.0028000000000076852	-0.028008224402642442
-0.0027000000000043656	-0.046616301927561825
-0.002600000000001046	-0.03785909768747989
-0.0024999999999977263	-0.02919764975824601
-0.0024000000000086175	-0.035878488406153396
-0.002300000000005298	-0.04570376134778499
-0.002200000000001978	-0.06785938196620654
-0.0020999999999986585	-0.08407926305379446
-0.0020000000000095497	-0.07913599174850632
-0.00190000000000623	-0.049963377625220594
-0.0018000000000029104	-0.054507697454231646
-0.0016999999999995907	-0.03781407008011569
-0.001599999999996271	-0.02426977263041194
-0.0015000000000071623	-0.023001610268933693
-0.0014000000000038426	-0.04011375045833847
-0.001300000000000523	-0.06343472461196958
-0.0011999999999972033	-0.050271893020778606
-0.0011000000000080945	-0.05250465069781227
-0.0010000000000047748	-0.039601769904959984
-0.0009000000000014552	-0.032906428133453666
-0.0007999999999981355	-0.02934800347896348
-0.0007000000000090267	-0.04113224568848113
-0.0006000000000057071	-0.05912789792324625
-0.0005000000000023874	-0.04673622623874388
-0.00039999999999906777	-0.052784888627361026
-0.0002999999999957481	-0.07728918385825181
-0.0002000000000066393	-0.09588159018065251
[truncated: 9,993 more rows]
