# Supplementary material for: Stimulus duration encoding occurs early in the moth olfactory pathway
Source: Commun Biol. 2024 Oct 3;7:1252. doi: 10.1038/s42003-024-06921-z (PMC11449909; doi:10.1038/s42003-024-06921-z)
Supplement: Supplementary file 3 — Supplementary Data 1 [file 42003_2024_6921_MOESM3_ESM.zip › Fig 2/A/20ms.csv]

time from stimulus onset	V(mV)
-0.09999999999999432	0.0030440255598162182
-0.099899999999991	0.0066771652149709435
-0.09979999999998768	0.010327193299776438
-0.09969999999998436	0.014003341762302652
-0.09959999999998104	0.026875971119567525
-0.09950000000000614	-0.015149797648797286
-0.09940000000000282	-0.005301197000366516
-0.0992999999999995	-0.010734442076065451
-0.09919999999999618	-0.007033775073075357
-0.09909999999999286	-0.00029721096535608414
-0.09899999999998954	0.006438601412203071
-0.09889999999998622	0.010137011323374273
-0.0987999999999829	-0.010568439419887181
-0.098700000000008	0.008397316793498586
-0.09860000000000468	0.015169562179680383
-0.09850000000000136	0.00365805065070985
-0.09839999999999804	0.013531603868508787
-0.09829999999999472	0.014278319816856462
-0.0981999999999914	0.036436962161027264
-0.09809999999998809	0.02509720132355564
-0.09799999999998477	0.04130410587956133
-0.09789999999998145	0.057615480141490046
-0.09780000000000655	0.058804142659281855
-0.09770000000000323	0.07235628740438661
-0.09759999999999991	0.06166194155153218
-0.09749999999999659	0.05112355609930578
-0.09739999999999327	0.03766078900455273
-0.09729999999998995	0.024293276642189356
-0.09719999999998663	0.023201958816310236
-0.09709999999998331	0.028276700274953825
-0.09700000000000841	0.024261898961933755
-0.0969000000000051	0.011147400315045533
-0.09680000000000177	0.004168471582317507
-0.09669999999999845	-0.02112203891917283
-0.09659999999999513	-0.01898278549093408
-0.09649999999999181	-0.00467679486436743
-0.0963999999999885	-0.008704758174289208
-0.09629999999998518	-0.012754738266978614
-0.09619999999998186	-0.03821279118904468
-0.09610000000000696	-0.033230620001818825
-0.09600000000000364	-0.04054724840722362
-0.09590000000000032	-0.03880536970988106
-0.095799999999997	-0.0035710782000117694
-0.09569999999999368	0.010278368540890051
-0.09559999999999036	0.021100124666905397
-0.09549999999998704	0.016706811440095237
-0.09539999999998372	0.009302066939328394
-0.0952999999999804	0.020242974989585084
-0.0952000000000055	0.02512770821745486
-0.09510000000000218	0.017861246485631962
-0.09499999999999886	0.01063996087197078
-0.09489999999999554	0.00039189921217547274
-0.09479999999999222	-0.0006941087210812422
-0.0946999999999889	-0.020103997256919144
-0.09459999999998558	-0.0059741719471034516
-0.09449999999998226	0.014247918002951977
-0.09440000000000737	0.02229129494250519
-0.09430000000000405	0.02733736533824266
-0.09420000000000073	0.017184142117845788
-0.09409999999999741	0.013181757430246872
-0.09399999999999409	0.012266400617326256
-0.09389999999999077	0.02054313148624611
-0.09379999999998745	0.025818134214070386
-0.09369999999998413	0.009782625760661627
-0.09359999999998081	-0.0001207646774578075
-0.09350000000000591	-0.006970773062372239
-0.09340000000000259	-0.004677349990640581
-0.09329999999999927	-0.008503132255255029
-0.09319999999999595	0.002918016171310475
-0.09309999999999263	0.008239170079738858
-0.09299999999998931	0.013581163167636606
-0.092899999999986	0.009796444335496701
-0.09279999999998267	0.006036503467605245
-0.09270000000000778	0.014506580619746676
-0.09260000000000446	0.001637536488768257
-0.09250000000000114	0.004041071653604872
-0.09239999999999782	0.012562202827836738
-0.0922999999999945	0.015007732345667796
-0.09219999999999118	0.017491220641478344
-0.09209999999998786	0.010857886652814959
-0.09199999999998454	0.019520452819953658
-0.09189999999998122	0.003802891696517721
-0.09180000000000632	-0.011905050843758716
-0.091700000000003	-0.027643104607465246
-0.09159999999999968	-0.06177320056726018
-0.09149999999999636	-0.0533079133182983
-0.09139999999999304	-0.07856801929348677
-0.09129999999998972	-0.07654365838746978
-0.0911999999999864	-0.07471289793137725
-0.09109999999998308	-0.06085635741266441
-0.09100000000000819	-0.05020742724666888
-0.09090000000000487	-0.06716867330102863
-0.09080000000000155	-0.06292399532272333
-0.09069999999999823	-0.046623719829938695
-0.0905999999999949	-0.03349505634464441
-0.09049999999999159	-0.0357195487869512
-0.09039999999998827	-0.03192701101680594
-0.09029999999998495	-0.028215225641146993
-0.09019999999998163	-0.039843242015603436
-0.09010000000000673	-0.05157203316021173
-0.09000000000000341	-0.07259232699118559
-0.08990000000000009	-0.051044602228415364
-0.08979999999999677	-0.05405548363603993
-0.08969999999999345	-0.04193464906665248
-0.08959999999999013	-0.03908094152749002
-0.08949999999998681	-0.02716501818289066
-0.08939999999998349	-0.02142517781507771
-0.08929999999998017	-0.04627640276110741
-0.08920000000000528	-0.03460042373834275
-0.08910000000000196	-0.04744145893150752
-0.08899999999999864	-0.051241424420233356
-0.08889999999999532	-0.0490636188875299
-0.088799999999992	-0.047009909052518825
-0.08869999999998868	-0.042021413004101824
-0.08859999999998536	-0.034085513432108624
-0.08849999999998204	-0.032343200716677095
-0.08840000000000714	-0.03373638055764336
-0.08830000000000382	-0.04437595170094462
-0.0882000000000005	-0.039859324607343344
-0.08809999999999718	-0.02017507545603047
-0.08799999999999386	-0.006649229749516115
-0.08789999999999054	0.012967173186105803
-0.08779999999998722	0.017347936246155292
-0.0876999999999839	0.0034504521120183526
-0.08759999999998058	-0.028760429864156452
-0.08750000000000568	-0.04272193005375236
-0.08740000000000236	-0.04152304852029199
-0.08729999999999905	-0.061805002967668374
-0.08719999999999573	-0.06697484215298426
-0.0870999999999924	-0.07842145456159914
-0.08699999999998909	-0.0839590418929306
-0.08689999999998577	-0.07444054776034949
-0.08679999999998245	-0.07427139722230103
-0.08670000000000755	-0.05902166244105774
-0.08660000000000423	-0.07751177256323105
-0.08650000000000091	-0.07482211926111672
-0.08639999999999759	-0.07537539965312197
-0.08629999999999427	-0.08528038814314691
-0.08619999999999095	-0.07707894972467276
-0.08609999999998763	-0.06907246565853428
-0.08599999999998431	-0.05207962279050607
-0.08589999999998099	-0.050486941447949185
-0.0858000000000061	-0.03680720578212318
-0.08570000000000277	-0.04459637840390681
-0.08559999999999945	-0.03417622280888893
-0.08549999999999613	-0.051325696007340035
-0.08539999999999281	-0.06249761133091885
-0.0852999999999895	-0.05550547569281926
-0.08519999999998618	-0.08224429153246554
-0.08509999999998286	-0.07254687631466993
-0.08500000000000796	-0.06914032756242794
-0.08490000000000464	-0.05674759165014402
-0.08480000000000132	-0.06892788637321061
-0.084699999999998	-0.08433620661690389
-0.08459999999999468	-0.05109883684081447
-0.08449999999999136	-0.06074233541603301
-0.08439999999998804	-0.046109968440780094
-0.08429999999998472	-0.03464791405119405
-0.0841999999999814	-0.041595618991794606
-0.0841000000000065	-0.05170221845805843
-0.08400000000000318	-0.06193958738277709
-0.08389999999999986	-0.0479041189441317
-0.08379999999999654	-0.03704350100261451
-0.08369999999999322	-0.020169201496331363
-0.0835999999999899	-0.0002922280747921502
-0.08349999999998658	0.02569138122182535
-0.08339999999998327	0.021203096240066194
-0.08330000000000837	0.03203687736009289
-0.08320000000000505	0.0643275012648736
-0.08310000000000173	0.06929764001135555
-0.08299999999999841	0.06833567698629708
-0.08289999999999509	0.0522781166113728
-0.08279999999999177	0.06688965731391061
-0.08269999999998845	0.06334825577489539
-0.08259999999998513	0.04775232979546189
-0.08249999999998181	0.07502880790937869
-0.08240000000000691	0.09028030498589903
-0.08230000000000359	0.09965277135470509
-0.08220000000000027	0.09706253761836278
-0.08209999999999695	0.09777148985217664
-0.08199999999999363	0.09262035869267264
-0.08189999999999031	0.07548874047761714
-0.081799999999987	0.09824599204194712
-0.08169999999998367	0.102929610358301
-0.08159999999998035	0.09871250411843685
-0.08150000000000546	0.08863769457511736
-0.08140000000000214	0.0879481372054201
-0.08129999999999882	0.10580315042788895
-0.0811999999999955	0.12087208208763925
-0.08109999999999218	0.13624673325398817
-0.08099999999998886	0.14891230324480284
-0.08089999999998554	0.16806188935358832
-0.08079999999998222	0.15709967625929164
-0.08070000000000732	0.18623274996466682
-0.080600000000004	0.188353671187417
-0.08050000000000068	0.16652149183515216
-0.08039999999999736	0.15732524219578406
-0.08029999999999404	0.1515805998631749
-0.08019999999999072	0.13400459751517269
-0.0800999999999874	0.10760646799735508
-0.07999999999998408	0.12423213053016359
-0.07989999999998076	0.12590357357226786
-0.07980000000000587	0.10957133717237999
-0.07970000000000255	0.1087846750206586
-0.07959999999999923	0.0899510349155905
-0.07949999999999591	0.06829121878720266
-0.07939999999999259	0.08039469287849996
-0.07929999999998927	0.08659413276744876
-0.07919999999998595	0.09301259358403124
-0.07909999999998263	0.08439787191641746
-0.07900000000000773	0.08515767871792056
-0.07890000000000441	0.0800254982484719
-0.07880000000000109	0.06593466227851885
-0.07869999999999777	0.048956906121117125
-0.07859999999999445	0.02599560075268756
-0.07849999999999113	0.0031000455732081156
-0.07839999999998781	0.010749206291802635
-0.0782999999999845	0.006210804773511047
-0.07819999999998117	0.03833236214072283
-0.07810000000000628	0.021691872820906524
-0.07800000000000296	0.020374685856380498
-0.07789999999999964	0.025216407207521455
-0.07779999999999632	0.017907157943673188
-0.077699999999993	0.01675057592308936
-0.07759999999998968	-0.01490051418823539
-0.07749999999998636	-0.006891354378963502
-0.07739999999998304	-0.01722174975032313
-0.07730000000000814	-0.03981045377687008
-0.07720000000000482	-0.0441777246365708
-0.0771000000000015	-0.07613992090208628
-0.07699999999999818	-0.08691888394445191
-0.07689999999999486	-0.11623981430787579
-0.07679999999999154	-0.11226418535767267
-0.07669999999998822	-0.09941144161798801
-0.0765999999999849	-0.1265080749002453
-0.07649999999998158	-0.12033412018919762
-0.07640000000000668	-0.13278664933405365
-0.07630000000000337	-0.13946765827649088
-0.07620000000000005	-0.14039404516802778
-0.07609999999999673	-0.12640709059862043
-0.0759999999999934	-0.12495460513398918
-0.07589999999999009	-0.09328129001495288
-0.07579999999998677	-0.07405865953007543
-0.07569999999998345	-0.0825065317432589
-0.07559999999998013	-0.060626211180387385
-0.07550000000000523	-0.07248979387618411
-0.07540000000000191	-0.0570535361484027
-0.07529999999999859	-0.07535214537885203
-0.07519999999999527	-0.07551921638124212
-0.07509999999999195	-0.045340421720935664
-0.07499999999998863	-0.039705805753477416
-0.07489999999998531	-0.012795804433823556
-0.07479999999998199	-0.025616104817754573
-0.0747000000000071	-0.026286445534420944
-0.07460000000000377	-0.02091589706622067
-0.07450000000000045	-0.030866688292282778
-0.07439999999999714	-0.00730498754672604
-0.07429999999999382	-0.005137575677522953
-0.0741999999999905	0.024500029326656177
-0.07409999999998718	0.02060903928724056
-0.07399999999998386	0.03814598781452694
-0.07389999999998054	0.05272573077746534
-0.07380000000000564	0.049116706943193096
-0.07370000000000232	0.05173928808335087
-0.073599999999999	0.05754641994253033
-0.07349999999999568	0.03601591538068565
-0.07339999999999236	0.02373756770615939
-0.07329999999998904	0.04205613403017168
-0.07319999999998572	0.04826632214669324
-0.0730999999999824	0.05765227687415987
-0.0730000000000075	0.05191561292678028
-0.07290000000000418	0.04631025817251229
-0.07280000000000086	0.043875722593000335
-0.07269999999999754	0.032391098558523845
-0.07259999999999422	0.057632650739146134
-0.0724999999999909	0.055536784600694576
-0.07239999999998759	0.02915188660901967
-0.07229999999998427	-0.00021296555971294512
-0.07219999999998095	-0.014309918873005378
-0.07210000000000605	-0.028443065997654636
-0.07200000000000273	-0.04264815363952423
-0.07189999999999941	-0.03558529795491856
-0.07179999999999609	-0.019451384998678434
-0.07169999999999277	-0.01558142007254459
-0.07159999999998945	-0.04534142745365709
-0.07149999999998613	-0.050786616054552564
-0.07139999999998281	-0.04414550829358123
-0.07130000000000791	-0.01318655693632911
-0.07120000000000459	0.008577979404837363
-0.07110000000000127	0.015095774364328112
-0.07099999999999795	-0.0027777492235881752
-0.07089999999999463	-0.014550923518787376
-0.07079999999999131	0.01333703631978142
-0.070699999999988	-0.01981502074507908
-0.07059999999998468	-0.01637294556032027
-0.07049999999998136	-0.003811219658746795
-0.07040000000000646	-0.0034738834083031783
-0.07030000000000314	0.0029620414156258414
-0.07019999999999982	-0.005862979429511239
-0.0700999999999965	0.00972667060907248
-0.06999999999999318	0.013126172130305834
-0.06989999999998986	0.01045149843219537
-0.06979999999998654	0.010856947015516552
-0.06969999999998322	0.01739723087487431
-0.06960000000000832	-0.0004479827820745852
-0.069500000000005	-0.01218695451142563
-0.06940000000000168	-0.0209030629768503
-0.06929999999999836	-0.0357794161723558
-0.06919999999999504	-0.04158520307581788
-0.06909999999999172	-0.05971092066331927
-0.0689999999999884	-0.0779876639706422
-0.06889999999998508	-0.08424691002011425
-0.06879999999998176	-0.08461186520832406
-0.06870000000000687	-0.04854657759910594
-0.06860000000000355	-0.04619464045626001
-0.06850000000000023	-0.025637417551061883
-0.06839999999999691	-0.023467163895028197
-0.06829999999999359	-0.027463640301782943
-0.06819999999999027	-0.037636954984689955
-0.06809999999998695	-0.06928127662441366
-0.06799999999998363	-0.058349205092352224
-0.06789999999998031	-0.06283315262354017
-0.06780000000000541	-0.06747602287771026
-0.06770000000000209	-0.060074808975937255
-0.06759999999999877	-0.0497718536688683
-0.06749999999999545	-0.027380035380324633
-0.06739999999999213	-0.04170171891808992
-0.06729999999998881	-0.04696781533387546
-0.0671999999999855	-0.04013795656623656
-0.06709999999998217	-0.03340961798477625
-0.06700000000000728	-0.017604719224843524
-0.06690000000000396	-0.011005410256605869
-0.06680000000000064	-0.010541312069715938
-0.06669999999999732	-0.013157563328219608
-0.066599999999994	-0.0005386562613923923
-0.06649999999999068	-0.0031895491130816203
-0.06639999999998736	-0.008902196733006684
-0.06629999999998404	-0.02685211051758169
-0.06619999999998072	-0.01738675333582962
-0.06610000000000582	0.0011956903576095732
-0.0660000000000025	0.004512720783140703
-0.06589999999999918	0.029216977656692483
-0.06579999999999586	0.026511944978338767
-0.06569999999999254	0.03914240597403342
-0.06559999999998922	0.06103293163149004
-0.0654999999999859	0.08002413924544162
-0.06539999999998258	0.0961640629236937
-0.06530000000000769	0.08201033756520358
-0.06520000000000437	0.09249353943491766
-0.06510000000000105	0.08488855848538573
-0.06499999999999773	0.06833722208305566
-0.0648999999999944	0.07333454225147923
-0.06479999999999109	0.07851734611213763
-0.06469999999998777	0.07473767993117404
-0.06459999999998445	0.07725442137455882
-0.06449999999998113	0.07691287348640337
-0.06440000000000623	0.06455110989283645
-0.06430000000000291	0.052352614219585425
-0.06419999999999959	0.046393908040786476
-0.06409999999999627	0.04971360761290426
-0.06399999999999295	0.03178323437972332
-0.06389999999998963	0.038362749897882284
-0.06379999999998631	0.041985608103995584
-0.06369999999998299	0.042660972225864895
-0.0636000000000081	0.022068425443071728
-0.06350000000000477	-0.004575679084266395
-0.06340000000000146	0.005412893221122254
-0.06329999999999814	0.009307781254442298
-0.06319999999999482	0.00711883628347202
-0.0630999999999915	0.011055271854668945
-0.06299999999998818	0.021127044321224454
-0.06289999999998486	0.025144878025492857
-0.06279999999998154	0.02617262270050285
-0.06270000000000664	0.027266565302777775
-0.06260000000000332	0.040644222725183844
-0.0625	0.054124680823338746
-0.06239999999999668	0.03415147295732155
-0.06229999999999336	0.02037201877806384
-0.06219999999999004	0.00664409116657657
-0.06209999999998672	-0.007067031668835516
-0.0619999999999834	0.0005797834915109643
-0.061900000000008504	-0.003986684916765008
-0.061800000000005184	0.012812575734401224
-0.061700000000001864	-0.010053694518884257
-0.061599999999998545	-0.008515893386094462
-0.061499999999995225	-0.01005331884493435
-0.061399999999991905	0.00975964053143396
-0.061299999999988586	0.05402678479329795
-0.061199999999985266	0.052625265480173315
-0.061099999999981947	0.06967897527746827
-0.06100000000000705	0.053318360297934166
-0.06090000000000373	0.07679053996800758
-0.06080000000000041	0.07908113201362013
-0.06069999999999709	0.06630330498868756
-0.06059999999999377	0.07812267768692575
-0.06049999999999045	0.0473880196044596
-0.06039999999998713	0.047310094168149554
-0.06029999999998381	0.03819076676895006
-0.06019999999998049	0.06275859707661499
-0.06010000000000559	0.0630556615268818
-0.060000000000002274	0.08488802399513012
-0.059899999999998954	0.09777402965870374
-0.059799999999995634	0.08342414584547585
-0.059699999999992315	0.06317789016887934
-0.059599999999988995	0.05225249165667935
-0.059499999999985675	0.04451294189974416
-0.059399999999982356	0.036885977897928954
-0.05930000000000746	0.020191246410039707
-0.05920000000000414	0.009654959267842406
-0.05910000000000082	-0.013071657769865644
-0.0589999999999975	-0.002240774196594575
-0.05889999999999418	-0.02805980818441195
-0.05879999999999086	-0.02341293831206999
-0.05869999999998754	-0.046308473858131055
-0.05859999999998422	-0.06321376156275615
-0.0584999999999809	-0.052795747147992206
-0.058400000000006	-0.06999445554291403
-0.05830000000000268	-0.0568333246004217
-0.05819999999999936	-0.07740650363919326
-0.058099999999996044	-0.0676385904957896
-0.057999999999992724	-0.07025650438411445
-0.057899999999989404	-0.0852668667450213
-0.057799999999986085	-0.07911708049695514
-0.057699999999982765	-0.09759690361586132
-0.05760000000000787	-0.11632357676583899
-0.05750000000000455	-0.1170223399662806
-0.05740000000000123	-0.12107077309330783
-0.05729999999999791	-0.12542542827239483
-0.05719999999999459	-0.11482888214653864
-0.05709999999999127	-0.11979120807945721
-0.05699999999998795	-0.10673439467815396
-0.05689999999998463	-0.12143073010340365
-0.05679999999998131	-0.11811207300695857
-0.05670000000000641	-0.1028774045733238
-0.05660000000000309	-0.09706400454666848
-0.05649999999999977	-0.08538873169728516
-0.05639999999999645	-0.08614418098126632
-0.05629999999999313	-0.05047326312557289
-0.056199999999989814	-0.04241319386397195
-0.056099999999986494	-0.01308458699651105
-0.055999999999983174	0.01621092526869285
-0.055900000000008276	0.018064252015856506
-0.05580000000000496	0.016909580838237053
-0.05570000000000164	0.018851366249629596
-0.05559999999999832	0.014733457068560947
-0.055499999999995	0.00759912544506787
-0.05539999999999168	0.012698764152279697
-0.05529999999998836	0.030045271611424167
-0.05519999999998504	0.03830670951345664
-0.05509999999998172	0.034450285858382085
-0.05500000000000682	0.030680996669869412
-0.0549000000000035	0.03615037085811511
-0.05480000000000018	0.014227991996779585
-0.05469999999999686	0.03509322474541883
-0.05459999999999354	0.03772509312765595
-0.05449999999999022	0.019076566378134038
-0.0543999999999869	0.006583664634853593
-0.054299999999983584	-0.008946272669105401
-0.054199999999980264	0.024360162402899524
-0.054100000000005366	0.018030273666397978
-0.054000000000002046	0.008692301064306405
-0.05389999999999873	0.01159106374165939
-0.05379999999999541	0.008411768478602828
-0.05369999999999209	0.011361123947039161
-0.05359999999998877	-0.01619766011579833
-0.05349999999998545	0.005061587398079204
-0.05339999999998213	-0.00114955041875894
-0.05330000000000723	-0.004309908271013336
-0.05320000000000391	-0.004427479592955519
-0.05310000000000059	-0.010663624258699728
-0.05299999999999727	-0.016926740230724772
-0.05289999999999395	-0.04460848119901182
-0.05279999999999063	-0.020490362050290627
-0.05269999999998731	-0.02085356880119793
-0.05259999999998399	-0.02432320759643624
-0.05249999999998067	-0.01869330412459421
-0.052400000000005775	-0.02532543128301765
-0.052300000000002456	-0.035075301084281925
-0.052199999999999136	-0.04491388619148072
-0.052099999999995816	-0.006007071137883829
-0.0519999999999925	0.002347675332005847
-0.05189999999998918	0.007654672232346057
-0.05179999999998586	0.009927342451581871
-0.05169999999998254	-0.00915069079413702
-0.05160000000000764	-0.012983431206430841
-0.05150000000000432	-0.019902697870579886
-0.051400000000001	0.00061088345161164
-0.05129999999999768	0.002803884863623235
-0.05119999999999436	-0.019425521919010418
-0.05109999999999104	-0.020328248805161805
-0.05099999999998772	-0.042658204059876886
-0.0508999999999844	-0.04677392890951233
-0.05079999999998108	-0.054061645687665
-0.050700000000006185	-0.03400291207015664
-0.050600000000002865	-0.0018154313808046545
-0.050499999999999545	-0.00933047994192926
-0.050399999999996226	0.007560372096183831
-0.050299999999992906	0.01836297144056226
-0.050199999999989586	0.007836203399317242
-0.05009999999998627	-0.0026707446785796847
-0.04999999999998295	-0.0009696978170503669
-0.04990000000000805	0.003782583906897962
-0.04980000000000473	-0.015885067158532457
-0.04970000000000141	-0.035592896028547566
-0.04959999999999809	-0.02485387433722378
-0.04949999999999477	-0.023338777590642436
-0.04939999999999145	-0.0371511486849212
-0.04929999999998813	-0.02357429797834151
-0.04919999999998481	-0.019218135807845736
-0.04909999999998149	0.0003578557948560532
-0.049000000000006594	-0.0014410599918145972
-0.048900000000003274	-0.00018993312363816545
-0.048799999999999955	0.010221775853385032
-0.048699999999996635	-0.006823848931730846
-0.048599999999993315	0.0005427668575332945
-0.048499999999989996	0.014018130459009716
-0.048399999999986676	0.0030994498484159735
-0.048299999999983356	-0.010865078882440989
-0.04820000000000846	-0.027910775956060736
-0.04810000000000514	-0.0389196922335048
-0.04800000000000182	-0.03475860985856896
-0.0478999999999985	-0.033739129289400954
-0.04779999999999518	-0.014482859465406506
-0.04769999999999186	-0.016639033375559265
-0.04759999999998854	-0.0096762295798542
-0.04749999999998522	0.04001372532328751
-0.0473999999999819	0.06232169868736004
-0.047300000000007	0.09394836366665932
-0.04720000000000368	0.1013831504844484
-0.047100000000000364	0.10907436381701394
-0.046999999999997044	0.09871933190070997
-0.046899999999993724	0.07945292644928036
-0.046799999999990405	0.08481697981373702
-0.046699999999987085	0.05680499667437169
-0.046599999999983766	0.03504406435749678
-0.046499999999980446	0.0072643933379779885
-0.04640000000000555	-0.002174778980413833
-0.04630000000000223	-0.002458389423628702
-0.04619999999999891	-0.00885559282754446
-0.04609999999999559	0.012207992991968565
-0.04599999999999227	0.005819268751367442
-0.04589999999998895	-0.000554736921134516
-0.04579999999998563	-0.0008227706772964034
-0.04569999999998231	-0.004146572953064543
-0.04560000000000741	-0.010534550579648388
-0.04550000000000409	-0.023056548050966106
-0.04540000000000077	-0.01426104951258821
-0.04529999999999745	-0.011608996183309567
-0.045199999999994134	-0.0059326177708648635
-0.045099999999990814	-0.01859336962440237
-0.044999999999987494	0.008396788172164753
-0.044899999999984175	0.017086058802390003
-0.044799999999980855	-0.004718330127524827
-0.04470000000000596	0.016216971972764005
-0.04460000000000264	0.0005490413456704177
-0.04449999999999932	0.009311999407052804
-0.044399999999996	-0.012438364875382605
-0.04429999999999268	-0.006737001773019965
-0.04419999999998936	-0.016321115949064418
-0.04409999999998604	-0.02900019832083387
-0.04399999999998272	-0.005108380341599864
-0.04390000000000782	-0.01482004540522883
-0.0438000000000045	-0.00013969452533039127
-0.04370000000000118	0.008432928025700236
-0.04359999999999786	0.0261879423277247
-0.04349999999999454	0.03790181830255668
-0.04339999999999122	0.02222837113121648
-0.043299999999987904	0.03714802077561822
-0.043199999999984584	0.0460542532151695
-0.043099999999981264	0.03064746981142857
-0.043000000000006366	4.976497716464119e-05
-0.04290000000000305	-0.006118313979046514
-0.04279999999999973	-0.021462930376040943
-0.04269999999999641	-0.027700770060038623
-0.04259999999999309	-0.021793922781752427
-0.04249999999998977	-0.018995885967609354
-0.04239999999998645	-0.0009774575888784713
-0.04229999999998313	-0.0012836264817444867
-0.04220000000000823	0.01672908297914687
-0.04210000000000491	0.016461979991806944
-0.04200000000000159	-0.005139298523431187
-0.04189999999999827	-0.014538825766519945
-0.04179999999999495	-0.01481406328774954
-0.04169999999999163	-0.009019394741310317
-0.04159999999998831	0.0059135237211082395
-0.04149999999998499	0.036129836654230085
-0.041399999999981674	0.06338384460941521
-0.041300000000006776	0.07247604313625297
-0.041200000000003456	0.06953680396528591
-0.041100000000000136	0.07593450544097989
-0.04099999999999682	0.05198739163686336
-0.0408999999999935	0.05870864358494444
-0.04079999999999018	0.05336363620788254
-0.04069999999998686	0.05426097548436312
-0.04059999999998354	0.07056399354106727
-0.04049999999998022	0.0412401752769459
-0.04040000000000532	0.04561122753184786
-0.040300000000002	0.013453393402633873
-0.04019999999999868	-0.00034828830283023526
-0.04009999999999536	-0.008043475925306902
-0.03999999999999204	-0.006597945258514204
-0.03989999999998872	0.013153022354506064
-0.0397999999999854	0.0024003826515311896
-0.03969999999998208	0.02219068920223014
-0.039600000000007185	0.020661309742570758
-0.039500000000003865	0.006969438544719833
-0.039400000000000546	0.036046820032749956
-0.039299999999997226	0.025517436557813446
-0.039199999999993906	0.018106281361083797
-0.03909999999999059	-0.0014738279595484238
-0.03899999999998727	0.030855022512103564
-0.03889999999998395	0.03272503900714884
-0.03879999999998063	0.028570451331912727
-0.03870000000000573	0.0183807513651443
-0.03860000000000241	0.041828104002138856
-0.03849999999999909	0.04400543917638105
-0.03839999999999577	0.052401451490661666
-0.03829999999999245	0.06703737682259274
-0.03819999999998913	0.029930171025592638
-0.03809999999998581	0.03565029206761221
-0.03799999999998249	0.01092370771902406
-0.037900000000007594	-0.007667872496921975
-0.037800000000004275	-0.007956721913683178
-0.037700000000000955	-0.035748883628502565
-0.037599999999997635	-0.03309458931851363
-0.037499999999994316	-0.04884612554338788
-0.037399999999990996	-0.046399082357771744
-0.037299999999987676	-0.019639895498793476
-0.03719999999998436	-0.03568200847654919
-0.03709999999998104	-0.021277496283419628
-0.03700000000000614	-0.04662473837914295
-0.03690000000000282	-0.050714095050130324
-0.0367999999999995	-0.06103909693954297
-0.03669999999999618	-0.07457217138135565
-0.03659999999999286	-0.06386435981929381
-0.03649999999998954	-0.05331807919337507
-0.03639999999998622	-0.033745592489223784
-0.0362999999999829	-0.0478490203953986
-0.036200000000008004	-0.025429221925281208
-0.036100000000004684	-0.015288491116901108
-0.036000000000001364	-0.03266961671390948
-0.035899999999998045	-0.028757560456796782
-0.035799999999994725	-0.015757177658726078
-0.035699999999991405	-0.011957711699869231
-0.035599999999988086	-0.005134802657510745
-0.035499999999984766	0.0016751190240952094
-0.035399999999981446	-0.006779159952205831
-0.03530000000000655	-0.01219689783049351
-0.03520000000000323	-0.008484422592200443
-0.03509999999999991	-0.01700815685020289
-0.03499999999999659	-0.02557490952263651
-0.03489999999999327	-0.05558216084489406
-0.03479999999998995	-0.036870995074794424
-0.03469999999998663	-0.0304678364302158
-0.03459999999998331	-0.01803436451490697
-0.03450000000000841	0.0126756184243503
-0.03440000000000509	0.03120291156505821
-0.034300000000001774	0.062023875653204524
-0.034199999999998454	0.08078696557095034
-0.034099999999995134	0.10586176345857501
-0.033999999999991815	0.10677481552495732
-0.033899999999988495	0.07742105613358176
-0.033799999999985175	0.06963892888528443
-0.033699999999981856	0.05287187557998692
-0.03360000000000696	0.036238550125124606
-0.03350000000000364	0.019696882160336902
-0.03340000000000032	0.012366095656001417
-0.033299999999997	0.002012898986100166
-0.03319999999999368	-0.011388893996927663
-0.03309999999999036	-0.015658430194323107
-0.03299999999998704	-0.010806508464491361
-0.03289999999998372	-0.027357731942674678
-0.0327999999999804	-0.04703183832391431
-0.0327000000000055	-0.057663838954940094
-0.03260000000000218	-0.059280625156981945
-0.03249999999999886	-0.06715472374254022
-0.032399999999995543	-0.07825236302149831
-0.032299999999992224	-0.0742794870399324
-0.032199999999988904	-0.08270923478607062
-0.032099999999985585	-0.0791334274555051
-0.031999999999982265	-0.0665967083263865
-0.03190000000000737	-0.0817116185210911
-0.03180000000000405	-0.08481845038684806
-0.03170000000000073	-0.09119349948091056
-0.03159999999999741	-0.0703160150857205
-0.03149999999999409	-0.08931431719189747
-0.03139999999999077	-0.09021639533120705
-0.03129999999998745	-0.0974540311215133
-0.03119999999998413	-0.09883078057604558
-0.03109999999998081	-0.09129643838051103
-0.03100000000000591	-0.09620776057085495
-0.030900000000002592	-0.055557106742837065
-0.030799999999999272	-0.057798597485177926
-0.030699999999995953	-0.04491783963866881
-0.030599999999992633	-0.03215069164759285
-0.030499999999989313	-0.025572236804364185
-0.030399999999985994	0.005371038664890637
-0.030299999999982674	0.005791023991703975
-0.030200000000007776	0.05813834396557058
-0.030100000000004457	0.06482739965450553
-0.030000000000001137	0.05641198457304195
-0.029899999999997817	0.04203187627166884
-0.029799999999994498	0.024704390911267013
-0.029699999999991178	0.02576151491312094
-0.029599999999987858	0.0177227345318096
-0.02949999999998454	0.03415827994137762
-0.02939999999998122	0.014035971239742207
-0.02930000000000632	0.006163913463027262
-0.029200000000003	0.004414820959968299
-0.02909999999999968	0.008784269783465928
-0.028999999999996362	0.01317593649696485
-0.028899999999993042	0.002332491356047031
-0.028799999999989723	0.012870758249454765
-0.028699999999986403	-0.013202671100584575
-0.028599999999983083	-0.0026652437081704505
-0.028500000000008185	-0.0012956199702008342
-0.028400000000004866	-0.0029829607207498554
-0.028300000000001546	-0.013838908721466144
-0.028199999999998226	-0.021676171715279205
-0.028099999999994907	0.01623705266919038
-0.027999999999991587	0.005332345111796609
-0.027899999999988268	-0.011666250446499927
-0.027799999999984948	-0.040909103239037826
-0.027699999999981628	-0.05498698915941096
-0.02760000000000673	-0.035613390136029495
-0.02750000000000341	-0.037705679904572666
-0.02740000000000009	-0.021571212940905728
-0.02729999999999677	-0.023813430650792968
-0.02719999999999345	-0.016954816724262883
-0.027099999999990132	0.0051293512052885265
-0.026999999999986812	0.042494930212599855
-0.026899999999983493	0.08302167835669932
-0.026799999999980173	0.09932891167758841
-0.026700000000005275	0.10672631326213028
-0.026600000000001955	0.08996415571514997
-0.026499999999998636	0.06426848032893762
-0.026399999999995316	0.06316485802177281
-0.026299999999991996	0.07748943491914403
-0.026199999999988677	0.0859026293993049
-0.026099999999985357	0.11285522080682463
-0.025999999999982037	0.1126100673135024
-0.02590000000000714	0.10654236136454287
-0.02580000000000382	0.10074413102637497
-0.0257000000000005	0.07687858593664823
-0.02559999999999718	0.07458330093023072
-0.02549999999999386	0.057208220572858466
-0.02539999999999054	0.05829996090888712
-0.02529999999998722	0.05648547074944999
-0.025199999999983902	0.030384348231003562
-0.025099999999980582	0.01046745128088879
-0.025000000000005684	-0.009422970539603007
-0.024900000000002365	0.004253336807556608
-0.024799999999999045	0.014886714539252938
-0.024699999999995725	0.016396682457686163
-0.024599999999992406	0.01489443469870283
-0.024499999999989086	0.04396673416659815
-0.024399999999985766	0.027344925360772362
-0.024299999999982447	0.032168092072870906
-0.02420000000000755	0.021804183436019337
-0.02410000000000423	0.0023343612111822037
-0.02400000000000091	-0.007968494254151685
-0.02389999999999759	-0.024398879285735746
-0.02379999999999427	-0.0011930384347033085
-0.02369999999999095	-0.008527090124099385
-0.02359999999998763	0.008546790784650909
-0.02349999999998431	0.025642288932192277
-0.02339999999998099	5.101862893161502e-05
-0.023300000000006094	0.0019430648756160532
-0.023200000000002774	-0.029750536831471136
-0.023099999999999454	-0.012660386000567903
-0.022999999999996135	-0.013924381854558944
-0.022899999999992815	-0.0060625338851450356
-0.022799999999989495	0.02315979273756802
-0.022699999999986176	0.02495750948334235
-0.022599999999982856	0.05124785080157024
-0.022500000000007958	0.04407724984301878
-0.02240000000000464	0.04312550765388678
-0.02230000000000132	0.03922915450721862
-0.022199999999998	0.03848571043165603
-0.02209999999999468	0.0408932950479413
-0.02199999999999136	0.02813587280869659
-0.02189999999998804	0.030718051613925827
-0.02179999999998472	0.030324237514082426
-0.0216999999999814	0.05138293445091929
-0.021600000000006503	0.04814209327869386
-0.021500000000003183	0.035861954503438966
-0.021399999999999864	0.014511458198805408
-0.021299999999996544	-0.006802334544807345
-0.021199999999993224	-0.0006501447970505073
-0.021099999999989905	-0.009768036953686318
-0.020999999999986585	0.005518864784113384
-0.020899999999983265	-0.006663462225625097
-0.020800000000008367	-0.02802370550945686
-0.020700000000005048	-0.0341863911245697
-0.020600000000001728	-0.05570398124747302
-0.02049999999999841	-0.06209402490767854
-0.02039999999999509	-0.07474849683100443
-0.02029999999999177	-0.07232359123029047
-0.02019999999998845	-0.07313529984327079
-0.02009999999998513	-0.09550780071574248
-0.01999999999998181	-0.08453130517863819
-0.019900000000006912	-0.10125180060723335
-0.019800000000003593	-0.11517470282875397
-0.019700000000000273	-0.14160366428581128
-0.019599999999996953	-0.143961281245876
-0.019499999999993634	-0.14362932929299987
-0.019399999999990314	-0.12533853132202388
-0.019299999999986994	-0.10736474976452903
-0.019199999999983675	-0.0927162113705472
-0.019099999999980355	-0.08135586586467167
-0.019000000000005457	-0.0640939172333835
-0.018900000000002137	-0.050047767654584505
-0.018799999999998818	-0.02391345295841911
-0.018699999999995498	-0.022269122121978055
-0.01859999999999218	-0.017627428660418956
-0.01849999999998886	-0.0160840074270018
-0.01839999999998554	-0.011527579673035228
-0.01829999999998222	-0.034483495921169366
-0.01820000000000732	-0.03615081812608702
-0.018100000000004002	-0.0501243259263787
-0.018000000000000682	-0.0520098622467142
-0.017899999999997362	-0.06013432114531772
-0.017799999999994043	-0.06841087666269896
-0.017699999999990723	-0.06464571253240882
-0.017599999999987403	-0.048829305594917535
-0.017499999999984084	-0.036190089211924674
-0.017399999999980764	-0.026696095248773397
-0.017300000000005866	-0.03559174822857293
-0.017200000000002547	-0.03541636025129361
-0.017099999999999227	-0.010901050206126334
-0.016999999999995907	-0.007789124491639342
-0.016899999999992588	0.025839975345833453
-0.016799999999989268	0.03815861924444051
-0.01669999999998595	0.04752008952714009
-0.01659999999998263	0.05089437648535493
-0.01650000000000773	0.051343702141314174
-0.01640000000000441	0.061083952970243285
-0.01630000000000109	0.04654920229562011
-0.016199999999997772	0.035185875152674476
-0.016099999999994452	0.03307260549175402
-0.015999999999991132	0.006613485747671809
-0.015899999999987813	0.013761655881531568
-0.015799999999984493	-0.0004311793919992979
-0.015699999999981173	0.028126519775204
-0.015600000000006276	0.032325858816737246
-0.015500000000002956	0.03660695905107224
-0.015399999999999636	0.07151752359584664
-0.015299999999996317	0.08217947607297987
-0.015199999999992997	0.09304928356877037
-0.015099999999989677	0.08277862637755297
-0.014999999999986358	0.10020052713417993
-0.014899999999983038	0.10260742571309868
-0.01480000000000814	0.10222015984228115
-0.01470000000000482	0.06850087500684265
-0.0146000000000015	0.034954848159078074
-0.014499999999998181	0.010658294461065658
-0.014399999999994861	-0.025826051415433704
-0.014299999999991542	-0.019624093628158756
-0.014199999999988222	-0.037901270703922296
-0.014099999999984902	-0.02268374824637741
-0.013999999999981583	-0.02584572437722061
-0.013900000000006685	-0.041287821621698535
-0.013800000000003365	-0.038512222378311096
-0.013700000000000045	-0.0785856563966327
-0.013599999999996726	-0.07610623063768085
-0.013499999999993406	-0.09824879895921404
-0.013399999999990087	-0.09315667862909571
-0.013299999999986767	-0.0760854277474542
-0.013199999999983447	-0.0744750558267766
-0.013099999999980128	-0.042516177267555105
-0.01300000000000523	-0.05341645909859
-0.01290000000000191	-0.04307603367764282
-0.01279999999999859	-0.04200562216976505
-0.01269999999999527	-0.028826704695688845
-0.012599999999991951	-0.006559635565890003
-0.012499999999988631	-0.005684970107558682
-0.012399999999985312	-0.0017709960372146519
-0.012299999999981992	0.011299561188986798
-0.012200000000007094	0.030506073187012747
-0.012100000000003774	0.034521306122667156
-0.012000000000000455	0.04167754065616579
-0.011899999999997135	0.042831814415109894
-0.011799999999993815	0.03493335938157132
-0.011699999999990496	0.02101588564135417
-0.011599999999987176	-0.011170558016940807
-0.011499999999983856	-0.018955755151209917
-0.011399999999980537	-0.03594995922718734
-0.011300000000005639	-0.02860559085723062
-0.01120000000000232	0.003095925932828293
-0.011099999999999	0.019536835685437397
-0.01099999999999568	0.005490284582243182
-0.01089999999999236	-0.011596067547438253
-0.01079999999998904	-0.010389624388532949
-0.010699999999985721	-0.012263147014192725
-0.010599999999982401	-0.029436124094521524
-0.010500000000007503	-0.01920036590594802
-0.010400000000004184	-0.01512054584745803
-0.010300000000000864	-0.01413265740508974
-0.010199999999997544	-0.01623420193100073
-0.010099999999994225	-0.021430494822630257
-0.009999999999990905	-0.023627303964727644
-0.009899999999987585	-0.02893756070785844
-0.009799999999984266	-0.028213633682366047
-0.009699999999980946	-0.00923894186889447
-0.009600000000006048	-0.011663430446434392
-0.009500000000002728	0.025580518392258215
-0.009399999999999409	0.0201375425450718
-0.00929999999999609	0.02085287521139234
-0.00919999999999277	0.01245988816354747
-0.00909999999998945	-0.026438459331696328
-0.00899999999998613	-0.03792048962037048
-0.00889999999998281	-0.0617131815015775
-0.008800000000007913	-0.06428615087629304
-0.008700000000004593	-0.07007540551647147
-0.008600000000001273	-0.048558713065549416
-0.008499999999997954	-0.0271648392634253
-0.008399999999994634	-0.0058396729834449684
-0.008299999999991314	0.015470723120393826
-0.008199999999987995	0.027659186532998613
-0.008099999999984675	0.04297129531214322
-0.007999999999981355	0.04006996558208192
-0.007900000000006457	0.031162609067763497
-0.007800000000003138	0.007065634055049751
-0.007699999999999818	-0.004798719976796838
-0.0075999999999964984	-0.007514148818570841
-0.007499999999993179	-0.022463333061251825
-0.007399999999989859	-0.003878770882397034
-0.0072999999999865395	-0.0036261442128295712
-0.00719999999998322	0.017993123425069243
-0.007100000000008322	0.018282088227645765
-0.007000000000005002	0.018617293575566574
-0.0069000000000016826	0.04037539980484678
-0.006799999999998363	0.03169875177053779
-0.006699999999995043	0.05974652881148934
-0.006599999999991724	0.05740854662476034
-0.006499999999988404	0.058269454307121146
-0.006399999999985084	0.07759986684160747
-0.006299999999981765	0.060482301261759824
-0.006200000000006867	0.07405458745084825
-0.006100000000003547	0.042008866013293455
-0.006000000000000227	0.040606271828874746
-0.005899999999996908	0.01182319482223226
-0.005799999999993588	0.0013921470084241223
-0.005699999999990268	0.0001256828292817147
-0.005599999999986949	-0.0011404634626209047
-0.005499999999983629	0.031181068204058554
-0.0053999999999803094	0.048313028060692494
-0.0053000000000054115	0.04419137265224799
-0.005200000000002092	0.034074114657707384
-0.005099999999998772	0.0332041021900725
-0.0049999999999954525	0.03852544724195619
-0.004899999999992133	0.0317294839859979
-0.004799999999988813	0.03417483602624403
-0.0046999999999854936	0.0336529383418666
-0.004599999999982174	0.04543090841203449
-0.004500000000007276	0.023733223521348136
-0.004400000000003956	0.0051492541320562165
-0.004300000000000637	0.007954121162733911
-0.004199999999997317	-0.004489331101302011
-0.004099999999993997	0.0013779868594166614
-0.003999999999990678	-0.004965959867572107
-0.003899999999987358	-0.0052150919022817
-0.0037999999999840384	-0.017692164376046857
-0.0036999999999807187	-0.021052922808583733
-0.0036000000000058208	-0.006144805000458663
-0.003500000000002501	-0.018735416642682388
-0.0033999999999991815	-0.009997602917998335
-0.003299999999995862	-0.0287682634536975
-0.003199999999992542	-0.04761168702248682
-0.0030999999999892225	-0.04825340893842015
-0.002999999999985903	-0.05512455230521479
-0.002899999999982583	-0.059081433674687385
-0.0028000000000076852	-0.060134061113210534
-0.0027000000000043656	-0.0857682845212416
-0.002600000000001046	-0.09940469005010305
-0.0024999999999977263	-0.11023883050955136
-0.0023999999999944066	-0.10608335848510633
-0.002299999999991087	-0.09608882612191161
-0.0021999999999877673	-0.10160576694272655
-0.0020999999999844476	-0.10127232233587571
-0.001999999999981128	-0.09814133642717474
-0.00190000000000623	-0.09525857757331851
-0.0018000000000029104	-0.08956306696496018
-0.0016999999999995907	-0.0749330240510635
-0.001599999999996271	-0.060492507839653153
-0.0014999999999929514	-0.07674186921248768
-0.0013999999999896318	-0.08097058236198322
-0.001299999999986312	-0.07929671789567651
-0.0011999999999829924	-0.07171604213934166
-0.0011000000000080945	-0.0765315064372568
-0.0010000000000047748	-0.07848685294834108
-0.0009000000000014552	-0.06231858978885409
-0.0007999999999981355	-0.07379113538762994
-0.0006999999999948159	-0.09155769453326491
-0.0005999999999914962	-0.1034484538487815
-0.0004999999999881766	-0.09117136340399501
-0.0003999999999848569	-0.1005006834984358
-0.00029999999998153726	-0.055117823081383785
-0.0002000000000066393	0.0786825663825717
-0.00010000000000331966	0.2584872787124117
0.0	0.47559002811592765
0.00010000000000331966	0.7885599910547607
0.0002000000000066393	1.1401686941086995
0.00030000000000995897	1.1587555794950015
0.0004000000000132786	1.0031594087315396
0.0005000000000165983	0.7554361978492186
0.0005999999999914962	0.46992576016228615
0.0006999999999948159	0.24667764697162134
0.0007999999999981355	0.036268200964541086
0.0009000000000014552	-0.10686838753398445
0.0010000000000047748	-0.22889946374785075
0.0011000000000080945	-0.339294741109079
0.0012000000000114142	-0.38336706531819664
0.0013000000000147338	-0.4100869077010519
0.0014000000000180535	-0.40730710025324884
0.0014999999999929514	-0.40555748707010103
0.001599999999996271	-0.3651357053738736
0.0016999999999995907	-0.31647639211530054
0.0018000000000029104	-0.24724172419517618
0.00190000000000623	-0.1328270876486491
0.0020000000000095497	0.02094952933200223
0.0021000000000128694	0.1808865085692215
0.002200000000016189	0.2802072506634182
0.0023000000000195087	0.09013640313925919
0.0023999999999944066	-0.20658552659562296
0.0024999999999977263	-0.2870181566815644
0.002600000000001046	-0.26435136141115245
0.0027000000000043656	-0.19960156010222102
0.0028000000000076852	-0.10176604479111412
0.002900000000011005	-0.05304692445907055
0.0030000000000143245	0.1329539628220488
0.003100000000017644	0.230734190555209
0.003199999999992542	0.1947357599339654
0.003299999999995862	0.09204874582119782
0.0033999999999991815	-0.028727576119019327
0.003500000000002501	-0.06101962065207376
0.0036000000000058208	-0.04766068845967199
0.0037000000000091404	-0.006939116049677105
0.00380000000001246	0.024603842880139896
0.0039000000000157797	0.04399428184742031
0.004000000000019099	0.07265705723576857
0.004099999999993997	0.08318147775979817
0.004199999999997317	0.06948678763827175
0.004300000000000637	0.06207522415698784
0.004400000000003956	0.08841122889591235
0.004500000000007276	0.11497085050987467
0.004600000000010596	0.1418212657552871
0.004700000000013915	0.15070826188115938
0.004800000000017235	0.16608381660974192
0.004899999999992133	0.12385938152320561
0.0049999999999954525	0.07278715916094812
0.005099999999998772	0.07381172352296658
0.005200000000002092	0.07502297850292662
0.0053000000000054115	0.08558505020865145
0.005400000000008731	0.0749877780809141
0.005500000000012051	0.027935921131377578
0.0056000000000153705	-0.025152653015112228
0.00570000000001869	-0.03249953278273822
0.005799999999993588	-0.02466017550822973
0.005899999999996908	0.00449262175090509
0.006000000000000227	0.030603094613531334
0.006100000000003547	0.050683596311430164
0.006200000000006867	0.06783860358470319
0.006300000000010186	0.048520943762240094
0.006400000000013506	0.0262723195583274
0.006500000000016826	0.004090145443085086
0.006599999999991724	0.009401503966031233
0.006699999999995043	0.01473664153790323
0.006799999999998363	0.026216427224928868
0.0069000000000016826	0.056084646639503646
0.007000000000005002	0.03723571988968781
0.007100000000008322	0.024588347754968667
0.0072000000000116415	-0.0032652710348711894
0.007300000000014961	-0.043341898618151936
0.007400000000018281	-0.04993758754700281
0.007499999999993179	-0.03833745767988676
0.0075999999999964984	0.04034683099252412
0.007699999999999818	0.07027416813646277
0.007800000000003138	0.09732556092431893
0.007900000000006457	0.10324730493385842
0.008000000000009777	0.09721544042510026
0.008100000000013097	0.088375773618616
0.008200000000016416	0.07670594650974509
0.008300000000019736	0.11103544283891709
0.008399999999994634	0.12121627903777057
0.008499999999997954	0.10422051780468299
0.008600000000001273	0.047790422073015135
0.008700000000004593	-0.008518798233956265
0.008800000000007913	-0.055688502475521845
0.008900000000011232	-0.08162324610211488
0.009000000000014552	-0.05279806286630481
0.009100000000017872	-0.030213795789913428
0.00919999999999277	-0.007705947904635774
0.00929999999999609	0.011728721969037792
0.009399999999999409	0.05256886958817035
0.009500000000002728	0.10881041617559055
0.009600000000006048	0.1989177374341863
0.009700000000009368	0.4055683026622587
0.009800000000012687	0.5888151642381927
0.009900000000016007	0.7735513050453559
0.010000000000019327	0.8777944122364958
0.010099999999994225	0.8712712709511059
0.010199999999997544	0.7661801323336052
0.010300000000000864	0.5653088788249272
0.010400000000004184	0.39029695054589253
0.010500000000007503	0.23459431808290201
0.010600000000010823	0.10086085316788701
0.010700000000014143	0.019295181248671356
0.010800000000017462	-0.04389956272156881
0.01089999999999236	-0.04613159101733688
0.01099999999999568	-0.06374873659256453
0.011099999999999	-0.04793655814867814
0.01120000000000232	-0.03224562474874315
0.011300000000005639	-0.01358256210602271
0.011400000000008959	0.011153521417375467
0.011500000000012278	0.048132565339028044
0.011600000000015598	0.054696475051439986
0.011700000000018917	0.03696922753133375
0.011799999999993815	0.0010133605837416848
0.011899999999997135	-0.05631575579716591
0.012000000000000455	-0.10157256056640473
0.012100000000003774	-0.13792520841865558
0.012200000000007094	-0.1227140204145068
0.012300000000010414	-0.09254477319200449
0.012400000000013733	-0.07482434774537539
0.012500000000017053	-0.057293174128276336
0.012599999999991951	-0.08571222358550179
0.01269999999999527	-0.10824068837178252
0.01279999999999859	-0.10661342430730941
0.01290000000000191	-0.09609475308864651
0.01300000000000523	-0.05222857002811365
0.01310000000000855	-0.023762925222526765
0.013200000000011869	-0.001464758543349265
0.013300000000015189	0.008614953345107756
0.013400000000018508	0.018716454874650346
0.013499999999993406	0.05024110809237903
0.013599999999996726	0.16128871023669875
0.013700000000000045	0.3338180069336991
0.013800000000003365	0.5407821858115636
0.013900000000006685	0.7307920299963748
0.014000000000010004	0.8829523153416957
0.014100000000013324	0.9029835854914008
0.014200000000016644	0.8062049426693647
0.014299999999991542	0.6656601064815753
0.014399999999994861	0.4504567244802642
0.014499999999998181	0.24860742428893495
0.0146000000000015	0.03822585972365722
0.01470000000000482	-0.11709264586743107
0.01480000000000814	-0.22079462418955853
0.01490000000001146	-0.31894767924137
0.01500000000001478	-0.35683369269845533
0.015100000000018099	-0.37424642646290585
0.015199999999992997	-0.3773372972401148
0.015299999999996317	-0.3752751852151457
0.015399999999999636	-0.34973274972013313
0.015500000000002956	-0.3525580742664758
0.015600000000006276	-0.35627511738546636
0.015700000000009595	-0.33341009301557767
0.015800000000012915	-0.2930662315795741
0.015900000000016234	-0.2565173046072948
0.016000000000019554	-0.2450466820856575
0.016099999999994452	-0.19144422655953458
0.016199999999997772	-0.14443336235308174
0.01630000000000109	-0.08251937325543046
0.01640000000000441	-0.017760411370999152
0.01650000000000773	0.028631504429331378
0.01660000000001105	0.10563271237122873
0.01670000000001437	0.11266628264143863
0.01680000000001769	0.17189750516039892
0.016899999999992588	0.2224024423352889
0.016999999999995907	0.3253825853843668
0.017099999999999227	0.47499102506386154
0.017200000000002547	0.5708344756798144
0.017300000000005866	0.640638539796749
0.017400000000009186	0.6021302090058616
0.017500000000012506	0.5040710849199528
0.017600000000015825	0.3370520859191637
0.017700000000019145	0.15256346147709637
0.017799999999994043	0.002051275469009961
0.017899999999997362	-0.13013359727990959
0.018000000000000682	-0.21684230199756105
0.018100000000004002	-0.2979920869099677
0.01820000000000732	-0.30966076513499696
0.01830000000001064	-0.3190589750663777
0.01840000000001396	-0.3170494249183371
0.01850000000001728	-0.29141228196889113
0.01859999999999218	-0.27567326518132185
0.018699999999995498	-0.25147044114720896
0.018799999999998818	-0.23706471912069516
0.018900000000002137	-0.18050697545939165
0.019000000000005457	-0.13662053473430857
0.019100000000008777	-0.07170383327649776
0.019200000000012096	-0.02529061599539323
0.019300000000015416	0.02105863420158327
0.019400000000018736	0.04608533510256524
0.019499999999993634	0.04679909877509447
0.019599999999996953	0.08732916805044955
0.019700000000000273	0.09754324235396522
0.019800000000003593	0.09884296846096313
0.019900000000006912	0.11260744625185487
0.020000000000010232	0.050314552433489146
0.02010000000001355	-0.25309239430744007
0.02020000000001687	-0.294522357838185
0.02029999999999177	-0.1534760012214575
0.02039999999999509	0.05436329642625215
0.02049999999999841	0.21653478163157996
0.020600000000001728	0.3029117567019096
0.020700000000005048	0.31371269331195695
0.020800000000008367	0.2214817225601003
0.020900000000011687	0.1053814413967245
0.021000000000015007	-0.037935487958593916
0.021100000000018326	-0.159972554329881
0.021199999999993224	-0.2701994862999506
0.021299999999996544	-0.3505729537891032
0.021399999999999864	-0.3860278064068479
0.021500000000003183	-0.42245903196754003
0.021600000000006503	-0.44774402528743223
0.021700000000009823	-0.4955373017409074
0.021800000000013142	-0.6056576814858815
0.021900000000016462	-0.686773064916825
0.02200000000001978	-0.626102178123732
0.02209999999999468	-0.4876190048844327
0.022199999999998	-0.36258390731898443
0.02230000000000132	-0.2598416989864136
0.02240000000000464	-0.21577676594486955
0.022500000000007958	-1.2776924684408508
0.022600000000011278	-2.1046521896246295
0.022700000000014597	-2.109385855617875
0.022800000000017917	-1.7194216893412542
0.022899999999992815	-1.2971621743153956
0.022999999999996135	0.0745669529045086
0.023099999999999454	1.7213165560247286
0.023200000000002774	2.108193227623452
0.023300000000006094	1.9415773004057761
0.023400000000009413	1.5935972309378186
0.023500000000012733	1.2679699422797759
0.023600000000016053	0.9669255188946426
0.023700000000019372	0.750776284748826
0.02379999999999427	0.5395796625817011
0.02389999999999759	0.36028466421875627
0.02400000000000091	0.2093841146580329
0.02410000000000423	0.03763734393243362
0.02420000000000755	-0.0882089188441676
0.02430000000001087	-0.24481516180728974
0.024400000000014188	-0.3684500486891555
0.024500000000017508	-0.41056728689023975
0.024599999999992406	-0.40791765276954145
0.024699999999995725	-0.33301125714733804
0.024799999999999045	-0.2558934531961494
0.024900000000002365	-0.1702618132882615
0.025000000000005684	-0.11254400092394251
0.025100000000009004	-0.10091615652139718
0.025200000000012324	-0.10175830747870468
0.025300000000015643	-0.1425557713420768
0.025400000000018963	-0.17455273636037205
0.02549999999999386	-0.22225963186985445
0.02559999999999718	-0.2583139345235624
0.0257000000000005	-0.3133437108083995
0.02580000000000382	-0.3569512715023452
0.02590000000000714	-0.3953542873988005
0.02600000000001046	-0.404220390522388
0.02610000000001378	-0.3805183182415999
0.0262000000000171	-0.35472499635687593
0.026299999999991996	-0.2809698737836477
0.026399999999995316	-0.20792540308055035
0.026499999999998636	-0.09265520921317406
0.026600000000001955	0.0712396335756166
0.026700000000005275	0.22309991143892388
0.026800000000008595	0.35109497174571275
0.026900000000011914	0.41279692500402165
0.027000000000015234	0.4205765828195541
0.027100000000018554	0.3439167471254376
0.02719999999999345	0.22232146114033727
0.02729999999999677	0.092127426184138
0.02740000000000009	-0.03477990508736409
0.02750000000000341	-0.14956045452099345
0.02760000000000673	-0.23418240941691354
0.02770000000001005	-0.2827524275078845
0.02780000000001337	-0.32898391854787706
0.02790000000001669	-0.3607790649821416
0.027999999999991587	-0.35989616067621444
0.028099999999994907	-0.30495716000930373
0.028199999999998226	-0.2538431693099866
0.028300000000001546	-0.2033712194122717
0.028400000000004866	-0.18395052756359462
0.028500000000008185	-0.17110247336125028
0.028600000000011505	-0.1403650604525508
0.028700000000014825	-0.14051954528820015
0.028800000000018144	-0.12270731858697027
0.028899999999993042	-0.11436651572500342
0.028999999999996362	-0.12769079046913775
0.02909999999999968	-0.1291232811478048
0.029200000000003	-0.14004342344037551
0.02930000000000632	-0.12383458744678374
0.02940000000000964	-0.10488527646838099
0.02950000000001296	-0.046503312353108374
0.02960000000001628	0.05451265681485756
0.0297000000000196	0.20757919134858493
0.029799999999994498	0.3825465645732579
0.029899999999997817	0.5554278181996755
0.030000000000001137	0.6411569675341222
0.030100000000004457	0.6704877207282711
0.030200000000007776	0.6373868885079342
0.030300000000011096	0.5051264995418762
0.030400000000014415	0.3497142176172823
0.030500000000017735	0.16159589884008346
0.030599999999992633	-0.010845260933813494
0.030699999999995953	-0.18331385142425255
0.030799999999999272	-0.31960184421317894
0.030900000000002592	-0.38951707497255594
0.03100000000000591	-0.4817933165242643
0.03110000000000923	-0.5233754614226155
0.03120000000001255	-0.5723887451324524
0.03130000000001587	-0.5678833860185806
0.03140000000001919	-0.5342774887685064
0.03149999999999409	-0.48980817961837153
0.03159999999999741	-0.40687979566307964
0.03170000000000073	-0.35857108771048085
0.03180000000000405	-0.29590086942820726
0.03190000000000737	-0.2584085677137584
0.03200000000001069	-0.24294566648545757
0.032100000000014006	-0.2372583057109343
0.032200000000017326	-0.22911735045026746
0.032299999999992224	-0.19407270992847694
0.032399999999995543	-0.16562630890040042
0.03249999999999886	-0.1284377609083224
0.03260000000000218	-0.0946277556544648
0.0327000000000055	-0.036627590612601846
0.03280000000000882	0.05792418295896218
0.03290000000001214	0.21064252560794755
0.03300000000001546	0.38221576748112873
0.03310000000001878	0.4967356780581762
0.03319999999999368	0.5850287854270931
0.033299999999997	0.5862446576792802
0.03340000000000032	0.5339769326093682
0.03350000000000364	0.40366391042513317
0.03360000000000696	0.25604974284703885
0.03370000000001028	0.11519057211801374
0.0338000000000136	-0.058967811753371735
0.03390000000001692	-0.2057921543035744
0.033999999999991815	-0.3195464406062462
0.034099999999995134	-0.376088887251216
0.034199999999998454	-0.3786161934970213
0.034300000000001774	-0.3576716266228209
0.03440000000000509	-0.3315243369319232
0.03450000000000841	-0.3336987530829548
0.03460000000001173	-0.31534137476935264
0.03470000000001505	-0.2672447085128014
0.03480000000001837	-0.20760922931721115
0.03489999999999327	-0.16682097728598813
0.03499999999999659	-0.1417230999516901
0.03509999999999991	-0.11087630521312446
0.03520000000000323	-0.09252469785304084
0.03530000000000655	-0.08662186149264828
0.03540000000000987	-0.07483074119153324
0.03550000000001319	-0.02047726387603195
0.03560000000001651	0.02466335817407292
0.03570000000001983	0.06681267329572577
0.035799999999994725	0.09386253896263541
0.035899999999998045	0.10282768439531505
0.036000000000001364	0.09373078496917743
0.036100000000004684	0.07265620706799308
0.036200000000008004	0.060926459661653526
0.03630000000001132	0.07072662492266235
0.03640000000001464	0.120403615232854
0.03650000000001796	0.222297827683051
0.03659999999999286	0.33086166889174995
0.03669999999999618	0.39140335234212026
0.0367999999999995	0.41018337998893806
0.03690000000000282	0.3506050017938137
0.03700000000000614	0.26137652729096844
0.03710000000000946	0.1483796475633732
0.03720000000001278	0.008274874206069453
0.0373000000000161	-0.09516471965334693
0.03740000000001942	-0.19579132436517208
0.037499999999994316	-0.2541615154133591
0.037599999999997635	-0.2917987399426494
0.037700000000000955	-0.3179592555874026
0.037800000000004275	-0.31744079214746834
0.037900000000007594	-0.31161785079029214
0.038000000000010914	-0.27299251614924525
0.038100000000014234	-0.24116503139830814
0.03820000000001755	-0.18246433336134246
0.03829999999999245	-0.12117145146422795
0.03839999999999577	-0.06323873376415504
0.03849999999999909	0.0036950978872657414
0.03860000000000241	0.037047712969388094
0.03870000000000573	0.08881615714841723
0.03880000000000905	0.10721867986839165
0.03890000000001237	0.11062395129369199
0.03900000000001569	0.10820164681708722
0.03910000000001901	0.12132145225633782
0.039199999999993906	0.11031861377736422
0.039299999999997226	0.09043373961093758
0.039400000000000546	0.11047553533193055
0.039500000000003865	0.08804512975265401
0.039600000000007185	0.07194479008277581
0.039700000000010505	0.07129485653611395
0.039800000000013824	0.06471787274048031
0.039900000000017144	0.10716357867217594
0.03999999999999204	0.162095081452244
0.04009999999999536	0.2876713808278536
0.04019999999999868	0.3590089070516268
0.040300000000002	0.3915565303056086
0.04040000000000532	0.3945576351904213
0.04050000000000864	0.32832187483108133
0.04060000000001196	0.2690239078785382
0.04070000000001528	0.14933262806593578
0.0408000000000186	0.04223380249315488
0.0408999999999935	-0.06781188941042218
0.04099999999999682	-0.13222378414744063
0.041100000000000136	-0.14505742252181017
0.041200000000003456	-0.16741901443716875
0.041300000000006776	-0.15050611863473035
0.041400000000010095	-0.12786652015364064
0.041500000000013415	-0.09028189457584952
0.041600000000016735	-0.05597930481402267
0.04169999999999163	-0.03708673997079774
0.04179999999999495	0.006141522079993982
0.04189999999999827	0.018848442757698737
0.04200000000000159	0.02244197394755551
0.04210000000000491	0.007770142197933043
0.04220000000000823	0.020601150833769104
0.04230000000001155	-0.00010629693476464988
0.04240000000001487	-0.017760326057103152
0.04250000000001819	-0.02324452603723088
0.04259999999999309	-0.028787517964254
0.04269999999999641	-0.0313496341233905
0.04279999999999973	-0.0553668548357588
0.04290000000000305	-0.03371880138734412
0.043000000000006366	-0.0426929072859672
0.043100000000009686	-0.05177499556005109
0.043200000000013006	-0.07014909986951902
0.043300000000016325	-0.0764858809869061
0.043400000000019645	-0.04331817890522591
0.04349999999999454	-0.03774322819634723
0.04359999999999786	0.004380509280864531
0.04370000000000118	0.046515326298635876
0.0438000000000045	0.11625098117458008
0.04390000000000782	0.21071016750105162
0.04400000000001114	0.31180967413288796
0.04410000000001446	0.3862146476581685
0.04420000000001778	0.4005227166794349
0.04429999999999268	0.34255532032503705
0.044399999999996	0.2701859052587281
0.04449999999999932	0.16796299136122725
0.04460000000000264	0.05089646562505826
0.04470000000000596	-0.020236016112498187
0.04480000000000928	-0.10974180543513332
0.044900000000012597	-0.13845141264181549
0.045000000000015916	-0.14918907742222426
0.045100000000019236	-0.17557252086353647
0.045199999999994134	-0.19018528660851508
0.04529999999999745	-0.24497702197137047
0.04540000000000077	-0.23931462313339247
0.04550000000000409	-0.21898908081042773
0.04560000000000741	-0.19005636098884388
0.04570000000001073	-0.1738190971864912
0.04580000000001405	-0.1855046582996351
0.04590000000001737	-0.18849835038777984
0.04599999999999227	-0.20112987034689964
0.04609999999999559	-0.17457216682838225
0.04619999999999891	-0.1576170679440673
0.04630000000000223	-0.10747006446330724
0.04640000000000555	-0.0881317580260421
0.04650000000000887	-0.06596267410229525
0.04660000000001219	-0.06838992835036073
0.04670000000001551	-0.08015122247394801
0.04680000000001883	-0.03409517907212546
0.046899999999993724	-0.021715934483463734
0.046999999999997044	0.011984196903828105
0.047100000000000364	0.012124077185621814
0.04720000000000368	0.006187247667986395
0.047300000000007	0.006373442442777447
0.04740000000001032	0.0004683824447603638
0.04750000000001364	0.05869194463985122
0.04760000000001696	0.09263445526925823
0.04769999999999186	0.16345551451416904
0.04779999999999518	0.23774368624946873
0.0478999999999985	0.3340089911710066
0.04800000000000182	0.4005822238041718
0.04810000000000514	0.39793382907298774
0.04820000000000846	0.3779697959598733
0.04830000000001178	0.2887269422897046
0.0484000000000151	0.19410698529649795
0.04850000000001842	0.07554847947852583
0.048599999999993315	-0.027550505471741205
0.048699999999996635	-0.11850442339829886
0.048799999999999955	-0.19143594735009994
0.048900000000003274	-0.2190463541632222
0.049000000000006594	-0.2777476658518384
0.049100000000009913	-0.334097792039008
0.04920000000001323	-0.3668634455422922
0.04930000000001655	-0.3578053749126858
0.04940000000001987	-0.3313301697492298
0.04949999999999477	-0.29958561681268114
0.04959999999999809	-0.2380619251879545
0.04970000000000141	-0.20462354666739352
0.04980000000000473	-0.1442195311638728
0.04990000000000805	-0.12082453744780766
0.05000000000001137	-0.0794130179782509
0.05010000000001469	-0.05347079388166918
0.05020000000001801	-0.03987856247264356
0.050299999999992906	-0.020279820167039303
0.050399999999996226	-0.0037860587340284024
0.050499999999999545	0.021859189194281425
0.050600000000002865	0.01702285015227513
0.050700000000006185	0.02139062919135408
0.050800000000009504	0.062456761163190766
0.050900000000012824	0.08230505135072849
0.051000000000016144	0.09320045166897714
0.05110000000001946	0.10433158215424956
0.05119999999999436	0.1035118465634095
0.05129999999999768	0.10600760905975543
0.051400000000001	0.12403993213311033
0.05150000000000432	0.12711754959193378
0.05160000000000764	0.13967774560518365
0.05170000000001096	0.13426910093329006
0.05180000000001428	0.14141481060252212
0.0519000000000176	0.1336497606138169
0.0519999999999925	0.18118912349504104
0.052099999999995816	0.28109945217049753
0.052199999999999136	0.3786670729552339
0.052300000000002456	0.44665557430632435
0.052400000000005775	0.4485926682616632
0.052500000000009095	0.39059062927902843
0.052600000000012415	0.28777119138647816
0.052700000000015734	0.16430379530266176
0.052800000000019054	0.038198282247931425
0.05289999999999395	-0.04811267908906913
0.05299999999999727	-0.14065270593154267
0.05310000000000059	-0.20606529553471328
0.05320000000000391	-0.24146220724243608
0.05330000000000723	-0.24998665730545952
0.05340000000001055	-0.249982331462921
0.05350000000001387	-0.250610281276707
0.05360000000001719	-0.24881840750753564
0.05369999999999209	-0.24154849050139404
0.05379999999999541	-0.24405058009782862
0.05389999999999873	-0.22274044227388484
0.054000000000002046	-0.23863792771581566
0.054100000000005366	-0.23070949561648119
0.054200000000008686	-0.20809615524335787
0.054300000000012005	-0.19211652360306836
0.054400000000015325	-0.16440805870452674
0.054500000000018645	-0.15849124055497613
0.05459999999999354	-0.11938472883748846
0.05469999999999686	-0.09890229969803593
0.05480000000000018	-0.08783108480681766
0.0549000000000035	-0.040337769430360305
0.05500000000000682	-0.017375979631461716
0.05510000000001014	0.036078736436223446
0.05520000000001346	0.056034143268611905
0.05530000000001678	0.07002390121411409
0.05539999999999168	0.06281495680174862
0.055499999999995	0.02828170158053747
0.05559999999999832	-0.01534108376262712
0.05570000000000164	-0.06816373352646177
0.05580000000000496	-0.09062191354177418
0.055900000000008276	-0.1072019268735314
0.056000000000011596	-0.12099939654178796
0.056100000000014916	-0.13204922022966858
0.056200000000018235	-0.12816459604626837
0.05629999999999313	-0.05742301116607214
0.05639999999999645	0.04981758477382739
0.05649999999999977	0.17245262090856206
0.05660000000000309	0.25582590073262207
0.05670000000000641	0.32457779873868925
0.05680000000000973	0.305593707796966
0.05690000000001305	0.24768461181656254
0.05700000000001637	0.1751335424076998
0.05710000000001969	0.06332749749299257
0.05719999999999459	-0.026942561854086763
0.05729999999999791	-0.10506601651698404
0.05740000000000123	-0.1376499001833454
0.05750000000000455	-0.17058193917921363
0.05760000000000787	-0.1917306778934179
0.05770000000001119	-0.17672010742857763
0.057800000000014506	-0.1804786368472639
0.057900000000017826	-0.1449957100079463
0.057999999999992724	-0.10377214311604079
0.058099999999996044	-0.059757357672439185
0.05819999999999936	-0.028108465405134384
0.05830000000000268	-0.002638042358107995
0.058400000000006	0.02893308333960759
0.05850000000000932	0.04225526393996608
0.05860000000001264	0.034308507485248024
0.05870000000001596	0.005072714392321653
0.05880000000001928	0.0186013766361951
0.05889999999999418	0.007747586987215491
0.0589999999999975	-0.00919398183636276
0.05910000000000082	-0.04753461733437925
0.05920000000000414	-0.0829417937538769
0.05930000000000746	-0.09718294080057813
0.05940000000001078	-0.09029407834253941
0.0595000000000141	-0.03782828249979171
0.05960000000001742	-0.012941352537088752
0.059699999999992315	0.008859157602555345
0.059799999999995634	0.03373576254562091
0.059899999999998954	0.049536632221577226
0.060000000000002274	0.06546279397904461
0.06010000000000559	0.07850084206136031
0.06020000000000891	0.08868375336077114
0.06030000000001223	0.09603728332522185
0.06040000000001555	0.08836528109691838
0.06050000000001887	0.0717557170255822
0.06059999999999377	0.09502558086692321
0.06069999999999709	0.09410629113216049
0.06080000000000041	0.14228402270415635
0.06090000000000373	0.21830481811494018
0.06100000000000705	0.3406830803531632
0.06110000000001037	0.42727877595040475
0.06120000000001369	0.4569351172797654
0.06130000000001701	0.46331767608475316
0.061399999999991905	0.38842253313250613
0.061499999999995225	0.34810038257250614
0.061599999999998545	0.293390238323289
0.061700000000001864	0.20277791052833197
0.061800000000005184	0.11267846512677052
0.061900000000008504	0.0075955777637284755
0.06200000000001182	-0.045555410728005175
0.06210000000001514	-0.12019743417922618
0.06220000000001846	-0.15544553324896507
0.06229999999999336	-0.16971098530420034
0.06239999999999668	-0.17829830919245854
0.0625	-0.1903902871753142
0.06260000000000332	-0.20601750326752824
0.06270000000000664	-0.1885752330831497
0.06280000000000996	-0.17771729772666292
0.06290000000001328	-0.14287935941381513
0.0630000000000166	-0.1389396782148632
0.0630999999999915	-0.12008297705171292
0.06319999999999482	-0.13512056203806927
0.06329999999999814	-0.1291240924386875
0.06340000000000146	-0.07764890148623935
0.06350000000000477	-0.06301435646714099
0.0636000000000081	-0.018002317476004857
0.06370000000001141	0.011695751083475672
0.06380000000001473	0.03531602648629231
0.06390000000001805	0.03459612604889643
0.06399999999999295	0.015641603942622127
0.06409999999999627	0.03947826886869585
0.06419999999999959	0.02982422293355579
0.06430000000000291	0.020245610850157445
0.06440000000000623	-0.004550231891953343
0.06450000000000955	-0.03241127095191619
0.06460000000001287	-0.029817412225474543
0.06470000000001619	-0.03646003262773658
0.06480000000001951	-0.027926433206376743
0.0648999999999944	-0.04083928009990935
0.06499999999999773	-0.05996279602628113
0.06510000000000105	-0.05786216222877061
0.06520000000000437	-0.0589615656218508
0.06530000000000769	-0.05410272440289416
0.065400000000011	-0.05243441169843557
0.06550000000001432	-0.057006095377268265
0.06560000000001764	-0.04034615100432078
0.06569999999999254	-0.002412440892496648
0.06579999999999586	0.026354104974338342
0.06589999999999918	0.0612946827902803
0.0660000000000025	0.10555135460926202
0.06610000000000582	0.19282662051884245
0.06620000000000914	0.3172338492219248
0.06630000000001246	0.38747707657403035
0.06640000000001578	0.44648559247691944
0.0665000000000191	0.46387177106060384
0.066599999999994	0.4335722118607408
0.06669999999999732	0.3432955287622086
0.06680000000000064	0.21113551163770672
0.06690000000000396	0.11004639064199802
0.06700000000000728	-0.01214020457428329
0.0671000000000106	-0.12825013078183842
0.06720000000001392	-0.1958254376403292
0.06730000000001723	-0.2516812921277826
0.06739999999999213	-0.2745831569095533
0.06749999999999545	-0.26458895724580295
0.06759999999999877	-0.24915660250288973
0.06770000000000209	-0.2313007474143638
0.06780000000000541	-0.22929835450474162
0.06790000000000873	-0.21566117164944507
0.06800000000001205	-0.2025694565800128
0.06810000000001537	-0.20525853417055087
0.06820000000001869	-0.19930570584651486
0.06829999999999359	-0.17858854022796022
0.06839999999999691	-0.15526938777785138
0.06850000000000023	-0.14150401780230779
0.06860000000000355	-0.12198917630209553
0.06870000000000687	-0.10583656725513133
0.06880000000001019	-0.09605902366916565
0.0689000000000135	-0.07736337787999836
0.06900000000001683	-0.07107815584621681
0.06909999999999172	-0.06802639796960176
0.06919999999999504	-0.06209301049367396
0.06929999999999836	-0.06242404871512854
0.06940000000000168	-0.05680559991856288
0.069500000000005	-0.05743820347026292
0.06960000000000832	-0.07043083440471819
0.06970000000001164	-0.08665529223827166
0.06980000000001496	-0.0939378631858123
0.06990000000001828	-0.11061909192475403
0.06999999999999318	-0.121472732471079
0.0700999999999965	-0.11736517423256904
0.07019999999999982	-0.09523234053760035
0.07030000000000314	-0.061125626224125686
0.07040000000000646	-0.057710390829435756
0.07050000000000978	-0.017796871239074266
0.0706000000000131	-0.032894739962714414
0.07070000000001642	-0.05418318374175228
0.07080000000001974	-0.05423285953117159
0.07089999999999463	-0.09106395549502809
0.07099999999999795	-0.09148112781328188
0.07110000000000127	-0.10739811915000898
0.07120000000000459	-0.07778143803396678
0.07130000000000791	-0.05752255056402024
0.07140000000001123	-0.05573127881646869
0.07150000000001455	-0.008275654638923297
0.07160000000001787	0.008622163068906535
0.07169999999999277	0.03470285115640123
0.07179999999999609	0.05171025001600385
0.07189999999999941	0.08106318865234396
0.07200000000000273	0.11978222140551345
0.07210000000000605	0.13437471709252816
0.07220000000000937	0.1920587092641821
0.07230000000001269	0.25633584695517075
0.07240000000001601	0.3579055801435516
0.07250000000001933	0.4573268697505716
0.07259999999999422	0.5426364301886082
0.07269999999999754	0.565191033323575
0.07280000000000086	0.5128329760890056
0.07290000000000418	0.42512776773932576
0.0730000000000075	0.2896388271199072
0.07310000000001082	0.15793615209393122
0.07320000000001414	0.01747187953353256
0.07330000000001746	-0.05882076420517468
0.07339999999999236	-0.12915480720544395
0.07349999999999568	-0.18454708154946423
0.073599999999999	-0.19154712737375296
0.07370000000000232	-0.23567589979335535
0.07380000000000564	-0.24070282536435597
0.07390000000000896	-0.23717749360653065
0.07400000000001228	-0.19760780045442863
0.0741000000000156	-0.18296741304100264
0.07420000000001892	-0.19932667670907633
0.07429999999999382	-0.1581700311091027
0.07439999999999714	-0.1113060670215978
0.07450000000000045	-0.052508877292691214
0.07460000000000377	-0.00911293479467614
0.0747000000000071	0.034259958527044554
0.07480000000001041	0.07466581742289831
0.07490000000001373	0.09083102717206609
0.07500000000001705	0.08585016163962565
0.07509999999999195	0.09024749782565776
0.07519999999999527	0.07655097032122428
0.07529999999999859	0.05694068675854631
0.07540000000000191	0.0527428597199225
0.07550000000000523	0.027302621706951132
0.07560000000000855	-0.004175935295414879
0.07570000000001187	-0.03566505441316861
0.07580000000001519	-0.058083317985810456
0.07590000000001851	-0.09591692811839311
0.0759999999999934	-0.1339931391513031
0.07609999999999673	-0.1327103190224414
0.07620000000000005	-0.12870947313137762
0.07630000000000337	-0.10976573220888383
0.07640000000000668	-0.10026068221219801
0.07650000000001	-0.07574078218692347
0.07660000000001332	-0.0727882644191193
0.07670000000001664	-0.06085878615004176
0.07679999999999154	-0.05213692437664172
0.07689999999999486	-0.06186905656160092
0.07699999999999818	-0.04732817299090276
0.0771000000000015	-0.05733649569532818
0.07720000000000482	-0.0369529635201873
0.07730000000000814	-0.04109239579604107
0.07740000000001146	-0.014798887292916174
0.07750000000001478	-0.0038112468451323156
0.0776000000000181	0.007166753886971272
0.077699999999993	0.0181628813562371
0.07779999999999632	-0.007439302149508817
0.07789999999999964	0.009691323271078106
0.07800000000000296	-0.009797789237471682
0.07810000000000628	-0.01098955810558834
0.0782000000000096	-0.009155435157343753
0.07830000000001291	-0.022612906386034727
0.07840000000001623	-0.0269665095146389
0.07850000000001955	-0.04665675603890961
0.07859999999999445	0.000716114395679382
0.07869999999999777	0.02060760857559861
0.07880000000000109	0.049712287699335875
0.07890000000000441	0.045352140675130576
0.07900000000000773	0.047214076977988434
0.07910000000001105	0.06446386847189028
0.07920000000001437	0.06050089472063723
0.07930000000001769	0.11776469477693952
0.07939999999999259	0.20586322989350442
0.07949999999999591	0.3280730135558684
0.07959999999999923	0.4053072736669402
0.07970000000000255	0.45608348240904206
0.07980000000000587	0.43472475458570303
0.07990000000000919	0.3442307554653907
0.0800000000000125	0.2546074127853357
0.08010000000001583	0.12593010637998697
0.08020000000001914	0.022000812656323185
0.08029999999999404	-0.10019495982785928
0.08039999999999736	-0.18599990354567944
0.08050000000000068	-0.25395316834992154
0.080600000000004	-0.3133876896711303
0.08070000000000732	-0.3094874191184665
0.08080000000001064	-0.32774574183972566
0.08090000000001396	-0.304081400748487
0.08100000000001728	-0.26286404207588
0.08109999999999218	-0.2406336655367121
0.0811999999999955	-0.19763610673984153
0.08129999999999882	-0.15513842526778446
0.08140000000000214	-0.11608682002714854
0.08150000000000546	-0.07732883101888274
0.08160000000000878	-0.06319592839148166
0.0817000000000121	-0.05533024105116544
0.08180000000001542	-0.05676556196245548
0.08190000000001874	-0.06139814645370119
0.08199999999999363	-0.06007864913143887
0.08209999999999695	-0.06196479511881983
0.08220000000000027	-0.04873923000345207
0.08230000000000359	-0.03563694011501285
0.08240000000000691	-0.0378932235809146
0.08250000000001023	-0.040245349671652025
0.08260000000001355	-0.04575295507700264
0.08270000000001687	-0.05748365758182039
0.08279999999999177	-0.054091314926154606
0.08289999999999509	-0.05083578442615716
0.08299999999999841	-0.05076251943020488
0.08310000000000173	-0.06303239713366582
0.08320000000000505	-0.04187113899395875
0.08330000000000837	-0.02081578474647218
0.08340000000001169	-0.008974141978916161
0.083500000000015	0.03338167766895994
0.08360000000001833	0.048338741463123766
0.08369999999999322	0.05425700503284958
0.08379999999999654	0.06947356233830347
0.08389999999999986	0.07570477532823072
0.08400000000000318	0.07907377949572775
0.0841000000000065	0.06126697099398676
0.08420000000000982	0.0497224989033022
0.08430000000001314	0.0596796015106367
0.08440000000001646	0.051465525616525815
0.08450000000001978	0.10750905804018601
0.08459999999999468	0.21879088614149272
0.084699999999998	0.3275724104562008
0.08480000000000132	0.4280213950661525
0.08490000000000464	0.4868013412061899
0.08500000000000796	0.5010072323985557
0.08510000000001128	0.4370844368277474
0.0852000000000146	0.3376229007719063
0.08530000000001792	0.24817637053564257
0.08539999999999281	0.11965961065866801
0.08549999999999613	0.02808975361951846
0.08559999999999945	-0.0511943065246183
0.08570000000000277	-0.12144678897185601
0.0858000000000061	-0.16757694451268992
0.08590000000000941	-0.20191619929480312
0.08600000000001273	-0.20317559444855124
0.08610000000001605	-0.19884150284812382
0.08620000000001937	-0.1675271498489657
0.08629999999999427	-0.13663652015058209
0.08639999999999759	-0.12135992016372245
0.08650000000000091	-0.10944396106427715
0.08660000000000423	-0.11001956654192781
0.08670000000000755	-0.09865869245646812
0.08680000000001087	-0.10892316647219424
0.08690000000001419	-0.0828188878121062
0.08700000000001751	-0.08135358143130467
0.0870999999999924	-0.07398666614711713
0.08719999999999573	-0.0729142589620971
0.08729999999999905	-0.07202627245461338
0.08740000000000236	-0.049944648149557555
0.08750000000000568	-0.08906309793416033
0.087600000000009	-0.09481625084244025
0.08770000000001232	-0.0977555332274544
0.08780000000001564	-0.07651256685403943
0.08790000000001896	-0.05546312229131174
0.08799999999999386	-0.046768709575289766
0.08809999999999718	-0.0015483380729332946
0.0882000000000005	0.010077554735183111
0.08830000000000382	0.04310474902221853
0.08840000000000714	0.05181146733992677
0.08850000000001046	0.060649231437253856
0.08860000000001378	0.05742564450216077
0.0887000000000171	0.03297149067307717
0.088799999999992	0.029976543528797403
0.08889999999999532	-0.00653314701367743
0.08899999999999864	-0.024737236716929477
0.08910000000000196	-0.05827233135766968
0.08920000000000528	-0.05225687560739971
0.0893000000000086	-0.05858834220379763
0.08940000000001191	-0.04369218269585273
0.08950000000001523	-0.016691783007844727
0.08960000000001855	-0.008055726542116386
0.08969999999999345	0.03415051723604759
0.08979999999999677	0.06117469977631301
0.08990000000000009	0.1127831103540797
0.09000000000000341	0.13719359364337846
0.09010000000000673	0.16195107813454926
0.09020000000001005	0.2359771824889802
0.09030000000001337	0.3228148895414217
0.09040000000001669	0.4257375237884654
0.09049999999999159	0.5205759055240797
0.0905999999999949	0.5587109076844612
0.09069999999999823	0.5494000469236625
0.09080000000000155	0.4742976484486118
0.09090000000000487	0.3729116946749326
0.09100000000000819	0.2297173144922764
0.0911000000000115	0.08405026653480017
0.09120000000001482	-0.027813632136954758
0.09130000000001814	-0.10310362929795183
0.09139999999999304	-0.16338596704348796
0.09149999999999636	-0.20881311636797342
0.09159999999999968	-0.25171472531855643
0.091700000000003	-0.2525013666222447
0.09180000000000632	-0.27224877993729846
0.09190000000000964	-0.2621479120116748
0.09200000000001296	-0.24354902741557657
0.09210000000001628	-0.22861983434071578
0.0922000000000196	-0.2051078226528167
0.0922999999999945	-0.19432933636587832
0.09239999999999782	-0.16266655114364753
0.09250000000000114	-0.12836150789933737
0.09260000000000446	-0.10354218953003731
0.09270000000000778	-0.0850921334948771
0.0928000000000111	-0.08212573691382327
0.09290000000001442	-0.08242074693102608
0.09300000000001774	-0.05544103469929909
0.09309999999999263	-0.0347089234464365
0.09319999999999595	-0.032386725833688526
0.09329999999999927	-0.036253818365659815
0.09340000000000259	-0.05853473201169874
0.09350000000000591	-0.07180263396234518
0.09360000000000923	-0.07303739497390352
0.09370000000001255	-0.08972532561388499
0.09380000000001587	-0.06388857183452436
0.09390000000001919	-0.09317978524925924
0.09399999999999409	-0.09522348905035077
0.09409999999999741	-0.11277647735451031
0.09420000000000073	-0.12450733410085035
0.09430000000000405	-0.10906991741954175
0.09440000000000737	-0.11528418175686213
0.09450000000001069	-0.08819946971693868
0.094600000000014	-0.11325052647140534
0.09470000000001733	-0.10805115066323348
0.09479999999999222	-0.08785662911326786
0.09489999999999554	-0.09842119670996727
0.09499999999999886	-0.10007363670375376
0.09510000000000218	-0.10808656608559979
0.0952000000000055	-0.07362125179174422
0.09530000000000882	-0.06377164636764934
0.09540000000001214	-0.054083337381290585
0.09550000000001546	-0.04147813287209137
0.09560000000001878	-0.04729996323836427
0.09569999999999368	-0.01048980350619469
0.095799999999997	0.04461594956760356
0.09590000000000032	0.14563986144769267
0.09600000000000364	0.2439784500164892
0.09610000000000696	0.3276656912307944
0.09620000000001028	0.3816448161662992
0.0963000000000136	0.38773022821229974
0.09640000000001692	0.35509838159133267
0.09649999999999181	0.28977411618344695
0.09659999999999513	0.2160217085489013
0.09669999999999845	0.11227880558895709
0.09680000000000177	0.036303074830845904
0.0969000000000051	-0.033473460233948996
0.09700000000000841	-0.09722728409633577
0.09710000000001173	-0.13985121061065425
0.09720000000001505	-0.19198992269111492
0.09730000000001837	-0.1896478562892528
0.09739999999999327	-0.19694652518223787
0.09749999999999659	-0.21390438975740148
0.09759999999999991	-0.18865165370795983
0.09770000000000323	-0.16692975827462103
0.09780000000000655	-0.13952270016856513
0.09790000000000987	-0.11857590923225297
0.09800000000001319	-0.07044584262581478
0.09810000000001651	-0.02554764087848837
0.09820000000001983	-0.008197243813018423
0.09829999999999472	0.018293482619465964
0.09839999999999804	0.035669415913758856
0.09850000000000136	0.050081879696507944
0.09860000000000468	0.058513639642948784
0.098700000000008	0.0670933970486201
0.09880000000001132	0.07278916503312172
0.09890000000001464	0.05729322479004432
0.09900000000001796	0.03888850773258132
0.09909999999999286	0.0663874631694206
0.09919999999999618	0.07267851867335638
0.0992999999999995	0.05777758609393505
0.09940000000000282	0.05218385179036783
0.09950000000000614	0.05282948013358144
0.09960000000000946	0.04139397909300555
0.09970000000001278	0.017848425068786693
0.0998000000000161	0.01267013974007606
[truncated: 2,201 more rows]
