# Supplementary material for: Stimulus duration encoding occurs early in the moth olfactory pathway
Source: Commun Biol. 2024 Oct 3;7:1252. doi: 10.1038/s42003-024-06921-z (PMC11449909; doi:10.1038/s42003-024-06921-z)
Supplement: Supplementary file 3 — Supplementary Data 1 [file 42003_2024_6921_MOESM3_ESM.zip › Fig 2/A/2000ms.csv]

time from stimulus onset	V(mV)
-3.0	-0.024277030187687204
-2.999900000000025	-0.03425543964478946
-2.9997999999999934	-0.03821311574544774
-2.9997000000000185	-0.03616006856613009
-2.9995999999999867	-0.058627980383364336
-2.999500000000012	-0.08735155386184133
-2.99939999999998	-0.09492025149165412
-2.999300000000005	-0.07524584163668285
-2.9991999999999734	-0.05881543718894744
-2.9990999999999985	-0.04558748103240874
-2.9990000000000236	-0.044689578447022794
-2.998899999999992	-0.05611945838449897
-2.998800000000017	-0.05853021771996875
-2.9986999999999853	-0.06414270394634612
-2.9986000000000104	-0.04548792511105879
-2.9984999999999786	-0.0574850730483036
-2.9984000000000037	-0.03909074189991534
-2.998299999999972	-0.011634219733990533
-2.998199999999997	-0.008636623791832656
-2.998100000000022	-0.008714559802473126
-2.9979999999999905	-0.021029287391171297
-2.9979000000000156	-0.0028603289543722064
-2.997799999999984	-0.021342855106975624
-2.997700000000009	-0.0307183008424405
-2.997599999999977	-0.03101037930109466
-2.9975000000000023	-0.05581039174312852
-2.9974000000000274	-0.03799993935507316
-2.9972999999999956	-0.04776878701555021
-2.9972000000000207	-0.04544370537536414
-2.997099999999989	-0.06155568865934347
-2.997000000000014	-0.06866230109733085
-2.9968999999999824	-0.05762045480868172
-2.9968000000000075	-0.07115384687191663
-2.9966999999999757	-0.054330332024637065
-2.996600000000001	-0.043751608876628774
-2.996500000000026	-0.024122483355143862
-2.996399999999994	-0.03203755789112435
-2.9963000000000193	-0.033926289423639004
-2.9961999999999875	-0.04200820509039454
-2.9961000000000126	-0.05019637132809699
-2.995999999999981	-0.06461887331525423
-2.995900000000006	-0.08225850211654237
-2.9957999999999743	-0.057354560800851356
-2.9956999999999994	-0.047864122813119934
-2.9956000000000245	-0.044602121662102125
-2.9954999999999927	-0.026184494321653068
-2.995400000000018	-0.010886782436191275
-2.995299999999986	0.019651831218428818
-2.995200000000011	0.013595899871201661
-2.9950999999999794	0.028950168887734135
-2.9950000000000045	0.01994816101896097
-2.994899999999973	-0.0012181423417895534
-2.994799999999998	0.03563253579271934
-2.994700000000023	0.042036463626007894
-2.9945999999999913	0.03022458849771266
-2.9945000000000164	0.015435472357274299
-2.9943999999999846	0.022061209377031404
-2.9943000000000097	0.019581682899730363
-2.994199999999978	-0.007277816000043978
-2.994100000000003	0.014703277472530148
-2.994000000000028	0.02450680966683033
-2.9938999999999965	0.019103888973242847
-2.9938000000000216	0.016802974891376082
-2.99369999999999	0.00843718525892577
-2.993600000000015	0.015361173147315672
-2.993499999999983	-0.011266548746656578
-2.9934000000000083	-0.007385891902062812
-2.9932999999999765	0.01785189645103597
-2.9932000000000016	0.021759024766059468
-2.9931000000000267	0.019613812775166634
-2.992999999999995	0.020571897136770108
-2.99290000000002	0.03379676361896905
-2.9927999999999884	0.03794604912293652
-2.9927000000000135	0.011654435851870357
-2.9925999999999817	0.006768112435771925
-2.992500000000007	-0.0011547800206198264
-2.992399999999975	-0.027402718246931322
-2.9923	-0.035397840651952416
-2.9922000000000253	-0.03126774415201837
-2.9920999999999935	-0.024163045074114212
-2.9920000000000186	-0.023226836138306114
-2.991899999999987	-0.013188311903504394
-2.991800000000012	-0.021505269626753015
-2.9916999999999803	-0.026822932726988605
-2.9916000000000054	-0.013886313565211722
-2.9914999999999736	-0.007092191799882484
-2.9913999999999987	-0.0064233831853195075
-2.991300000000024	-0.008824508615299168
-2.991199999999992	-0.002086891207448878
-2.991100000000017	-0.010622989639937408
-2.9909999999999854	0.011350918408205846
-2.9909000000000106	0.015031411116610972
-2.990799999999979	0.027910984996428155
-2.990700000000004	0.04086115361089545
-2.990599999999972	0.04780729657825568
-2.9904999999999973	0.08235754516016185
-2.9904000000000224	0.07741816163386175
-2.9902999999999906	0.10321146543279448
-2.9902000000000157	0.1139973825641944
-2.990099999999984	0.10674950614637851
-2.990000000000009	0.1089326917699512
-2.9898999999999774	0.09612296131723945
-2.9898000000000025	0.11409322789131597
-2.9897000000000276	0.11097625583492153
-2.989599999999996	0.10813997395604685
-2.989500000000021	0.09641614599658502
-2.989399999999989	0.10020461910519704
-2.9893000000000143	0.10730022539216552
-2.9891999999999825	0.08718403663182397
-2.9891000000000076	0.09782523584250352
-2.988999999999976	0.09649911259649588
-2.988900000000001	0.107631812763385
-2.988800000000026	0.08849986905967502
-2.9886999999999944	0.08791389143323664
-2.9886000000000195	0.08755027277545166
-2.9884999999999877	0.07824703088926395
-2.988400000000013	0.10883963527504063
-2.988299999999981	0.09390221320794062
-2.988200000000006	0.10973917127078694
-2.9880999999999744	0.09531681556566697
-2.9879999999999995	0.07197448040421084
-2.9879000000000246	0.07019000146325285
-2.987799999999993	0.04109986527659001
-2.987700000000018	0.05181161972758288
-2.9875999999999863	0.04127860783625646
-2.9875000000000114	0.0522258136664964
-2.9873999999999796	0.026660863262168613
-2.9873000000000047	0.013378095687081148
-2.987199999999973	0.018451290086633085
-2.987099999999998	-0.0008583470177860042
-2.987000000000023	-0.001848030117013691
-2.9868999999999915	-0.012003449907566952
-2.9868000000000166	-0.02218922980046685
-2.986699999999985	-0.05686063250756515
-2.98660000000001	-0.07640741424846245
-2.986499999999978	-0.08087901433425358
-2.9864000000000033	-0.08860886770609526
-2.9863000000000284	-0.09961652533818881
-2.9861999999999966	-0.10171507868981439
-2.9861000000000217	-0.09490983559288714
-2.98599999999999	-0.09445202117801754
-2.985900000000015	-0.057588852488992766
-2.9857999999999834	-0.054461904723852046
-2.9857000000000085	-0.03925795643604176
-2.9855999999999767	-0.048582802574892094
-2.985500000000002	-0.061084215792738136
-2.985400000000027	-0.06763275317810233
-2.985299999999995	-0.07129866532571283
-2.9852000000000203	-0.056822786853637716
-2.9850999999999885	-0.0424906291983193
-2.9850000000000136	-0.04048069230447349
-2.984899999999982	-0.03857314247192648
-2.984800000000007	-0.024548404966194495
-2.9846999999999753	-0.02280050728826684
-2.9846000000000004	-0.002788153502561397
-2.9845000000000255	-0.010266039251072452
-2.9843999999999937	-0.005555140697297012
-2.984300000000019	-0.010019355160608312
-2.984199999999987	-0.03588472389973936
-2.984100000000012	-0.02214291768917221
-2.9839999999999804	-0.026779242154334214
-2.9839000000000055	-0.02537592385594488
-2.983799999999974	-0.017929413407162358
-2.983699999999999	-0.025796688995130917
-2.983600000000024	-0.00929971165981942
-2.9834999999999923	-0.03252419342573823
-2.9834000000000174	-0.02224037551690903
-2.9832999999999856	-0.030334934782079354
-2.9832000000000107	-0.03239884463085295
-2.983099999999979	-0.0375983877751424
-2.983000000000004	-0.058161465326817506
-2.9828999999999724	-0.05444214958135908
-2.9827999999999975	-0.05391422085218322
-2.9827000000000226	-0.03214684385056265
-2.982599999999991	-0.028782900268839753
-2.982500000000016	-0.022438069239777536
-2.982399999999984	-0.00088155289618523
-2.9823000000000093	0.026780108754186138
-2.9821999999999775	0.05450950483498799
-2.9821000000000026	0.07932308329035512
-2.9820000000000277	0.11960572964856286
-2.981899999999996	0.1082782050338273
-2.981800000000021	0.10943929647116502
-2.9816999999999894	0.08950137817594833
-2.9816000000000145	0.0575750840458355
-2.9814999999999827	0.053277601013232145
-2.981400000000008	0.024685372016425493
-2.981299999999976	0.0327998292840566
-2.981200000000001	0.0043529965365316226
-2.9811000000000263	-0.024082826257905636
-2.9809999999999945	-0.0159353112837448
-2.9809000000000196	-0.035311288705174276
-2.980799999999988	-0.03340076580426291
-2.980700000000013	-0.049896847844697036
-2.9805999999999813	-0.0451433205459436
-2.9805000000000064	-0.0435576609083339
-2.9803999999999746	-0.060404295857738446
-2.9802999999999997	-0.07435002276688317
-2.980200000000025	-0.08848380180422011
-2.980099999999993	-0.08451925626758494
-2.980000000000018	-0.08382217121314092
-2.9798999999999864	-0.07722972101347965
-2.9798000000000116	-0.07693998151127329
-2.97969999999998	-0.08600590737484898
-2.979600000000005	-0.07391355387115638
-2.979499999999973	-0.06506183604405957
-2.9793999999999983	-0.04721361540426501
-2.9793000000000234	-0.035592186284906124
-2.9791999999999916	-0.017953404817489006
-2.9791000000000167	-0.021735845069955774
-2.978999999999985	-0.007251136384323561
-2.97890000000001	-0.0019458303660889707
-2.9787999999999784	0.018622991604895445
-2.9787000000000035	0.0392389163617876
-2.9785999999999717	0.04773933737499716
-2.978499999999997	0.05941419210638017
-2.978400000000022	0.062078259544412366
-2.97829999999999	0.037416152858945756
-2.9782000000000153	0.028117119657482734
-2.9780999999999835	0.021942890064284702
-2.9780000000000086	0.03719997272172394
-2.977899999999977	0.0464437695754027
-2.977800000000002	0.04359028578647792
-2.977700000000027	0.025578616590481187
-2.9775999999999954	-0.004583107091056164
-2.9775000000000205	-0.02254167273581029
-2.9773999999999887	-0.022235127607374176
-2.977300000000014	-0.03419957137738982
-2.977199999999982	-0.02487470297912786
-2.977100000000007	-0.03393487471026444
-2.9769999999999754	-0.027812439782878628
-2.9769000000000005	-0.033975100345779954
-2.9768000000000256	-0.0493847560005339
-2.976699999999994	-0.03132875708751691
-2.976600000000019	-0.040835184925941286
-2.9764999999999873	-0.032122771430933686
-2.9764000000000124	-0.02043791796253052
-2.9762999999999806	-0.008804757739478268
-2.9762000000000057	-0.0002475547272859646
-2.976099999999974	-0.01917416536013028
-2.975999999999999	-0.0015050228397673771
-2.975900000000024	-0.005215499453017955
-2.9757999999999925	0.0032755824722886188
-2.9757000000000176	0.0026138867641911975
-2.975599999999986	-0.025524385198259378
-2.975500000000011	-0.04456615300977122
-2.975399999999979	-0.04234482865490144
-2.9753000000000043	-0.024962168781428946
-2.9751999999999725	-0.029018457764035
-2.9750999999999976	-0.027040767589434668
-2.9750000000000227	-0.028185158625855807
-2.974899999999991	-0.0141324003539212
-2.974800000000016	-0.012330136903269652
-2.9746999999999844	-0.01972012234145906
-2.9746000000000095	-0.03021367301895274
-2.9744999999999777	-0.04383733007809054
-2.974400000000003	-0.03924973907363329
-2.974300000000028	-0.056137234210756046
-2.974199999999996	-0.04873721620067625
-2.9741000000000213	-0.047567843326157974
-2.9739999999999895	-0.07400197042153048
-2.9739000000000146	-0.03344214429961795
-2.973799999999983	-0.04793327778954484
-2.973700000000008	-0.03506246051699721
-2.9735999999999763	-0.03144138857613406
-2.9735000000000014	-0.01263140324869734
-2.9734000000000265	0.021415071210962866
-2.9732999999999947	0.028032522902014488
-2.97320000000002	0.04693562673549114
-2.973099999999988	0.03236688146415145
-2.973000000000013	0.02093368864448275
-2.9728999999999814	0.009553443013719881
-2.9728000000000065	0.004304735730594228
-2.972699999999975	-0.0009330836646011531
-2.9726	0.00909517441432759
-2.972500000000025	0.022200124249603832
-2.9723999999999933	0.00787803693630524
-2.9723000000000184	0.011898000401460045
-2.9721999999999866	-0.008481442750934758
-2.9721000000000117	-0.013613900353289396
-2.97199999999998	-0.006566041336106339
-2.971900000000005	-0.011749539689229614
-2.9717999999999734	-0.02001644343536407
-2.9716999999999985	-0.037495036902336396
-2.9716000000000236	-0.042853715863778195
-2.971499999999992	-0.05442815893293006
-2.971400000000017	-0.0417107661226001
-2.971299999999985	-0.013830434071110398
-2.9712000000000103	-0.007360895586366302
-2.9710999999999785	-0.0009099748777686226
-2.9710000000000036	0.02080708175358041
-2.970899999999972	0.021200952842010637
-2.970799999999997	0.04913163461518062
-2.970700000000022	0.07107920911485044
-2.9705999999999904	0.07488443792833208
-2.9705000000000155	0.06666432055211065
-2.9703999999999837	0.04639806599637009
-2.970300000000009	0.04151760271028829
-2.970199999999977	0.021473711618426317
-2.970100000000002	0.02285994609289175
-2.9700000000000273	0.045679812310730775
-2.9698999999999955	0.05640046562308241
-2.9698000000000206	0.04894164657664756
-2.969699999999989	0.035499239723504154
-2.969600000000014	0.04352243294377046
-2.9694999999999823	0.03638726913803376
-2.9694000000000074	0.06598838898723716
-2.9692999999999756	0.10186378704211511
-2.9692000000000007	0.10745995226633435
-2.969100000000026	0.10722053894482336
-2.968999999999994	0.10725231653602925
-2.968900000000019	0.10144799041231811
-2.9687999999999874	0.071470754793381
-2.9687000000000126	0.08442591383850565
-2.968599999999981	0.07927248476918305
-2.968500000000006	0.08348062062270045
-2.968399999999974	0.06652408994819017
-2.9682999999999993	0.043628442413604224
-2.9682000000000244	0.06359476850080116
-2.9680999999999926	0.05318506864131074
-2.9680000000000177	0.0612320137919503
-2.967899999999986	0.07248751943599402
-2.967800000000011	0.056443178903761944
-2.9676999999999794	0.05275634905717452
-2.9676000000000045	0.040041892358780924
-2.9674999999999727	0.0671266503868441
-2.967399999999998	0.048575878086044105
-2.967300000000023	0.036255342851315445
-2.967199999999991	0.030133882582295237
-2.9671000000000163	0.01798126437929691
-2.9669999999999845	0.027249938360850948
-2.9669000000000096	0.00910434759463618
-2.966799999999978	0.02457234679685307
-2.966700000000003	0.012619308868811012
-2.966600000000028	-0.005409186278384201
-2.9664999999999964	-0.00818292527445183
-2.9664000000000215	-0.026245798696314382
-2.9662999999999897	-0.04132136762707293
-2.966200000000015	-0.02901826241409479
-2.966099999999983	-0.004573802547712058
-2.966000000000008	-0.0015167236223203179
-2.9658999999999764	-0.010678230921955287
-2.9658000000000015	-0.01070568396907541
-2.9657000000000266	0.010615597804050421
-2.965599999999995	-0.010787895603702413
-2.96550000000002	-0.03221867463493431
-2.9653999999999883	-0.026247756250536505
-2.9653000000000134	-0.047826413336768146
-2.9651999999999816	-0.054257599374464366
-2.9651000000000067	-0.06693339315009553
-2.964999999999975	-0.06756373030651519
-2.9649	-0.05309651764270468
-2.964800000000025	-0.04181728851336912
-2.9646999999999935	-0.00926801456586545
-2.9646000000000186	-0.0011716820434565373
-2.964499999999987	0.0038679994643209814
-2.964400000000012	0.00891746423112235
-2.96429999999998	0.010935796273108863
-2.9642000000000053	0.01908916302309163
-2.9640999999999735	0.01812974913451183
-2.9639999999999986	-0.0011059345234735243
-2.9639000000000237	-0.0020222903947410484
-2.963799999999992	-0.02431957371481839
-2.963700000000017	-0.016141493069333768
-2.9635999999999854	-0.004950551300666517
-2.9635000000000105	-0.021255318378698568
-2.9633999999999787	-0.037613846137735774
-2.963300000000004	-0.0662822599016545
-2.963199999999972	-0.07984988264611015
-2.963099999999997	-0.08445840570878538
-2.9630000000000223	-0.11065636035178458
-2.9628999999999905	-0.10048994605397552
-2.9628000000000156	-0.10889982411192742
-2.962699999999984	-0.10537039046309002
-2.962600000000009	-0.09600009317875874
-2.9624999999999773	-0.08687260714259327
-2.9624000000000024	-0.08407222137622038
-2.9623000000000275	-0.08453816541501114
-2.9621999999999957	-0.07300318025728049
-2.962100000000021	-0.0799749656903829
-2.961999999999989	-0.09631009281824035
-2.961900000000014	-0.10372775276741832
-2.9617999999999824	-0.08087089437974351
-2.9617000000000075	-0.07348701874467892
-2.961599999999976	-0.06628901245780448
-2.961500000000001	-0.04399023223057877
-2.961400000000026	-0.04317852818601366
-2.9612999999999943	-0.030261284784597275
-2.9612000000000194	-0.051011143198904485
-2.9610999999999876	-0.04440683563840947
-2.9610000000000127	-0.05929065796781292
-2.960899999999981	-0.06516338055126915
-2.960800000000006	-0.04066404464928932
-2.9606999999999744	-0.03764337206565209
-2.9605999999999995	-0.0011273476504823354
-2.9605000000000246	-0.007365799629474021
-2.960399999999993	-0.007515506786213072
-2.960300000000018	-0.010737910275380937
-2.960199999999986	-0.029255910466333926
-2.9601000000000113	-0.0173110320763599
-2.9599999999999795	-0.023732063163802546
-2.9599000000000046	-0.024105744314611773
-2.959799999999973	-0.03675514567988209
-2.959699999999998	-0.03422907364547778
-2.959600000000023	-0.02873588906864996
-2.9594999999999914	-0.041637510647302166
-2.9594000000000165	-0.030214945197926953
-2.9592999999999847	-0.028029864349997255
-2.95920000000001	-0.022861991415002572
-2.959099999999978	-0.017751942889206604
-2.959000000000003	-0.0035257315188627486
-2.9589000000000283	-0.004576875220865986
-2.9587999999999965	-0.0056395951281441314
-2.9587000000000216	0.002444483344787987
-2.95859999999999	-0.001680005400283971
-2.958500000000015	0.0002986316503742342
-2.9583999999999833	-0.02215147598391979
-2.9583000000000084	-0.0019059859192185752
-2.9581999999999766	0.012227308368676984
-2.9581000000000017	0.014176778955749064
-2.958000000000027	0.04975266911744616
-2.957899999999995	0.042702772764010105
-2.95780000000002	0.06935144625018701
-2.9576999999999884	0.0686923415485705
-2.9576000000000136	0.08042172911160081
-2.957499999999982	0.0984619008587361
-2.957400000000007	0.10148267295309792
-2.957299999999975	0.11392118578572198
-2.9572000000000003	0.11748677484919279
-2.9571000000000254	0.1335642710289119
-2.9569999999999936	0.11944271382186249
-2.9569000000000187	0.11173063584897663
-2.956799999999987	0.13178434360240635
-2.956700000000012	0.1369029335370359
-2.9565999999999804	0.12099197700496926
-2.9565000000000055	0.1206554807327491
-2.9563999999999737	0.0961946561129313
-2.956299999999999	0.09946032235516049
-2.956200000000024	0.11213861424194287
-2.956099999999992	0.09150997372613273
-2.9560000000000173	0.07722016268506982
-2.9558999999999855	0.04785722565838847
-2.9558000000000106	0.05525958303410273
-2.955699999999979	0.0383722074358373
-2.955600000000004	0.0032597609410320756
-2.9554999999999723	-0.010468628193749066
-2.9553999999999974	-0.015062432931737792
-2.9553000000000225	-0.01664064729982517
-2.9551999999999907	-0.030475700551494837
-2.955100000000016	-0.016904647915637526
-2.954999999999984	-0.027805851899413776
-2.954900000000009	-0.023508947201393092
-2.9547999999999774	-0.03148625325000475
-2.9547000000000025	0.009315803124152882
-2.9546000000000276	0.025711921777272207
-2.954499999999996	0.02690463561012439
-2.954400000000021	0.04648752384318049
-2.9542999999999893	0.02038267958890635
-2.9542000000000144	0.03402732638028076
-2.9540999999999826	0.03248960034942043
-2.9540000000000077	0.03103404965977128
-2.953899999999976	0.03576436781618062
-2.953800000000001	0.013101956612702113
-2.953700000000026	0.0393316839609733
-2.9535999999999945	0.025962954691446515
-2.9535000000000196	0.015713580540847788
-2.953399999999988	-0.0036571120462330214
-2.953300000000013	-0.016929679496611012
-2.953199999999981	-0.011922941863795028
-2.9531000000000063	-0.04969798572057199
-2.9529999999999745	-0.03873972975041386
-2.9528999999999996	-0.043147894962647794
-2.9528000000000247	-0.023235693333778222
-2.952699999999993	-0.01559701131562137
-2.952600000000018	-0.01715884103093246
-2.9524999999999864	-0.015710382782312775
-2.9524000000000115	-0.008194285510232716
-2.9522999999999797	-0.009859976395075638
-2.952200000000005	-0.014604293435676034
-2.952099999999973	-0.004117111338468135
-2.951999999999998	-0.005855092578518732
-2.9519000000000233	0.004606867009002848
-2.9517999999999915	0.012026791158417028
-2.9517000000000166	0.004208696941507051
-2.951599999999985	0.014723372709723835
-2.95150000000001	-0.011368961982246125
-2.9513999999999783	-0.019167926971752937
-2.9513000000000034	-0.03923012304625579
-2.9511999999999716	-0.04106941813420259
-2.9510999999999967	-0.02774415183146202
-2.951000000000022	-0.04502593330588395
-2.95089999999999	-0.04409947302872111
-2.950800000000015	-0.058552990232828034
-2.9506999999999834	-0.06704722942277473
-2.9506000000000085	-0.06960367491958003
-2.950499999999977	-0.06317510519218758
-2.950400000000002	-0.032476823073622
-2.950300000000027	-0.017129121484205718
-2.9501999999999953	-0.007932119264923267
-2.9501000000000204	0.013459570397010732
-2.9499999999999886	0.022670553095521406
-2.9499000000000137	0.01972412599764144
-2.949799999999982	0.022934961766491492
-2.949700000000007	0.026203806507090973
-2.9495999999999754	0.029538928047578187
-2.9495000000000005	0.029895074347711114
-2.9494000000000256	0.024219458700640795
-2.949299999999994	0.018605100879498564
-2.949200000000019	0.013037800593588793
-2.949099999999987	0.022771914079220475
-2.9490000000000123	0.020348874138909373
-2.9488999999999805	0.008816239723906955
-2.9488000000000056	0.006466966563038875
-2.948699999999974	-0.011134387324980066
-2.948599999999999	-0.03181759071259185
-2.948500000000024	-0.03731283223468962
-2.9483999999999924	-0.027634010903331778
-2.9483000000000175	-0.02107877126226102
-2.9481999999999857	-0.026791595769073622
-2.948100000000011	-0.026464808758101303
-2.947999999999979	-0.02925864619620119
-2.947900000000004	-0.019911736979119916
-2.9477999999999724	0.007706934858691303
-2.9476999999999975	0.01396928719596684
-2.9476000000000226	0.02332065929229463
-2.947499999999991	0.04189207840110058
-2.947400000000016	0.02392520435114545
-2.9472999999999843	0.03350203138454734
-2.9472000000000094	0.0004119694673850177
-2.9470999999999776	0.0009135120485067472
-2.9470000000000027	0.01057842766180334
-2.946900000000028	-0.007213088414261529
-2.946799999999996	-0.006700723414227085
-2.946700000000021	-0.0489569314438992
-2.9465999999999894	-0.03637059030974719
-2.9465000000000146	-0.02082255313139548
-2.946399999999983	-0.017541932053175557
-2.946300000000008	0.004016445549247981
-2.946199999999976	-0.014112955641075668
-2.9461000000000013	-0.017009614962054016
-2.9460000000000264	-0.0321640463896529
-2.9458999999999946	-0.035185079736679864
-2.9458000000000197	-0.019972981044426946
-2.945699999999988	-0.02007983714649791
-2.945600000000013	-0.020237480806779513
-2.9454999999999814	-0.02960737325360457
-2.9454000000000065	-0.011568963568836785
-2.9452999999999747	-0.011881940054529829
-2.9452	0.0030434681953031483
-2.945100000000025	-0.006452925775850863
-2.944999999999993	-0.009858266009910823
-2.9449000000000183	-0.01328854057262776
-2.9447999999999865	-0.01675242559358415
-2.9447000000000116	0.0072245052968091545
-2.94459999999998	0.0006828339834013073
-2.944500000000005	0.030787139761907754
-2.9443999999999733	0.030432439869231998
-2.9442999999999984	0.06985264969375639
-2.9442000000000235	0.10334216152239577
-2.9440999999999917	0.10655617974542461
-2.944000000000017	0.12836183353613617
-2.943899999999985	0.11690158801074442
-2.94380000000001	0.13016651950363597
-2.9436999999999784	0.13459961624746303
-2.9436000000000035	0.10883627828390421
-2.943499999999972	0.1077777179009122
-2.943399999999997	0.08866963268667799
-2.943300000000022	0.05757106791916908
-2.9431999999999903	0.03577917908493996
-2.9431000000000154	0.023238848365322088
-2.9429999999999836	0.0015962327290125894
-2.9429000000000087	-0.01088128308241923
-2.942799999999977	-0.005064195714223257
-2.942700000000002	0.0007400828780452298
-2.942600000000027	-0.002614829155002281
-2.9424999999999955	-0.009030042327794974
-2.9424000000000206	-0.018521782519561325
-2.942299999999989	-0.04943618201835238
-2.942200000000014	-0.05909980702445419
-2.942099999999982	-0.06585922457097972
-2.9420000000000073	-0.057516781122657124
-2.9418999999999755	-0.05542718879997575
-2.9418000000000006	-0.06569253743808873
-2.9417000000000257	-0.054748228480585824
-2.941599999999994	-0.043942393197972385
-2.941500000000019	-0.0240866380891123
-2.9413999999999874	-0.016506554869693303
-2.9413000000000125	-0.01507559637426037
-2.9411999999999807	-0.03811226831245367
-2.941100000000006	-0.04597689939597944
-2.940999999999974	-0.04479675649190341
-2.940899999999999	-0.025407792183593278
-2.9408000000000243	-0.021351528836228092
-2.9406999999999925	-0.02651033201634271
-2.9406000000000176	-0.010360374778238254
-2.940499999999986	-0.018666121851574707
-2.940400000000011	-0.014804330795135899
-2.9402999999999793	-0.026248421562189185
-2.9402000000000044	-0.031651526971048206
-2.9400999999999726	-0.040188375498781494
-2.9399999999999977	-0.03966580923320119
-2.939900000000023	-0.020921443954022245
-2.939799999999991	-0.0388742449061181
-2.939700000000016	-0.014173744747279535
-2.9395999999999844	-0.010884906484486052
-2.9395000000000095	-0.010677286714040682
-2.939399999999978	-0.004389297803966691
-2.939300000000003	-0.0317029731746822
-2.939200000000028	-0.022452584272506928
-2.9390999999999963	-0.031581109279985184
-2.9390000000000214	-0.034682136797020854
-2.9388999999999896	-0.03481719769582815
-2.9388000000000147	-0.007557133574997014
-2.938699999999983	0.01052275392543653
-2.938600000000008	0.013360818926174904
-2.9384999999999764	0.028447427201657924
-2.9384000000000015	0.03444492452191707
-2.9383000000000266	0.040529542748408795
-2.938199999999995	0.025340859085345665
-2.93810000000002	0.049914207099012536
-2.937999999999988	0.04713061467781913
-2.9379000000000133	0.023090416335394198
-2.9377999999999815	0.0296454951635939
-2.9377000000000066	0.014899743283346041
-2.937599999999975	0.02156748955372416
-2.9375	0.0038602860654215893
-2.937400000000025	-0.013837153673213828
-2.9372999999999934	-0.013247466460671615
-2.9372000000000185	-0.02490603582259298
-2.9370999999999867	0.006124025457568459
-2.937000000000012	-0.00863573639450459
-2.93689999999998	-0.008148902948578448
-2.936800000000005	-0.01989743037535962
-2.9366999999999734	-0.019481533998090002
-2.9365999999999985	-0.019114911902017195
-2.9365000000000236	-0.018796636796700437
-2.936399999999992	-0.00631115367063138
-2.936300000000017	-0.015217445735397232
-2.9361999999999853	-0.030269602004419686
-2.9361000000000104	-0.030129881108912012
-2.9359999999999786	-0.020905304657517894
-2.9359000000000037	-0.020894666107099703
-2.935799999999972	-0.002614751040290189
-2.935699999999997	-0.005717261921973844
-2.935600000000022	-0.01494160836988565
-2.9354999999999905	-0.033364808852793956
-2.9354000000000156	-0.042711335822326585
-2.935299999999984	-0.033843766771955885
-2.935200000000009	-0.046437610638086775
-2.935099999999977	-0.05609522078708783
-2.9350000000000023	-0.04451889902616568
-2.9349000000000274	-0.03916255308972065
-2.9347999999999956	-0.04917369777486803
-2.9347000000000207	-0.05014815407502871
-2.934599999999989	-0.05735682416964305
-2.934500000000014	-0.055549503308493606
-2.9343999999999824	-0.05999005777384115
-2.9343000000000075	-0.04320653146793819
-2.9341999999999757	-0.03569334914073503
-2.934100000000001	-0.04659257034322161
-2.934000000000026	-0.036233824758961086
-2.933899999999994	-0.032074099715099426
-2.9338000000000193	-0.0035659990860057098
-2.9336999999999875	0.018825707125892654
-2.9336000000000126	0.035157653846185674
-2.933499999999981	0.06379327416993166
-2.933400000000006	0.05594599562157449
-2.9332999999999743	0.0635086577435015
-2.9331999999999994	0.08650038863619773
-2.9331000000000245	0.08833509084387414
-2.9329999999999927	0.08428584234992345
-2.932900000000018	0.056020276459213564
-2.932799999999986	0.05537958912013537
-2.932700000000011	0.04266422234044347
-2.9325999999999794	0.014788327878652512
-2.9325000000000045	0.02054039977078788
-2.932399999999973	0.020237049111497814
-2.932299999999998	0.019984883643714042
-2.932200000000023	0.001461140563695668
-2.9320999999999913	0.01958534313193561
-2.9320000000000164	0.004168520032299333
-2.9318999999999846	-0.017345134709343086
-2.9318000000000097	-0.02668791017302903
-2.931699999999978	-0.023883436866778105
-2.931600000000003	-0.015031996490580743
-2.931500000000028	-0.012325951265319388
-2.9313999999999965	0.030046855674602975
-2.9313000000000216	0.008368222045001487
-2.93119999999999	0.005032879009921187
-2.931100000000015	0.0017102655420093626
-2.930999999999983	-0.00466170968416683
-2.9309000000000083	-0.007991788184792651
-2.9307999999999765	-0.02966420517278428
-2.9307000000000016	-0.020874776272047146
-2.9306000000000267	-0.024352895558461003
-2.930499999999995	-0.024838922669108195
-2.93040000000002	-0.00706564939804609
-2.9302999999999884	-0.016793434651922005
-2.9302000000000135	-0.0143489452231582
-2.9300999999999817	-0.03637024832279826
-2.930000000000007	-0.006570854496408684
-2.929899999999975	0.010997169785840817
-2.9298	0.028593009004862037
-2.9297000000000253	0.04931485549021444
-2.9295999999999935	0.03962455811079096
-2.9295000000000186	0.03614185739049903
-2.929399999999987	0.029696882096091663
-2.929300000000012	0.03248808107577832
-2.9291999999999803	0.02314670154979149
-2.9291000000000054	0.0016491165408338594
-2.9289999999999736	-0.010683234885205214
-2.9288999999999987	-0.029149982220421717
-2.928800000000024	-0.01715358305237123
-2.928699999999992	-0.035737445133066335
-2.928600000000017	-0.020821134756725094
-2.9284999999999854	-0.027333299396209952
-2.9284000000000106	-0.030860910139859872
-2.928299999999979	-0.025305514305743265
-2.928200000000004	-0.025921498239877244
-2.928099999999972	-0.026603044936853736
-2.9279999999999973	-0.07010350323478534
-2.9279000000000224	-0.0557612104981216
-2.9277999999999906	-0.05988207855922179
-2.9277000000000157	-0.045832280240305015
-2.927599999999984	-0.022737342151250332
-2.927500000000009	-0.005807288200436658
-2.9273999999999774	0.011108077484462298
-2.9273000000000025	0.0036220386144882703
-2.9272000000000276	0.008359910903552342
-2.927099999999996	0.0222799902627603
-2.927000000000021	0.014880609479121867
-2.926899999999989	0.02889467845133204
-2.9268000000000143	0.055196580199945194
-2.9266999999999825	0.060262277123731174
-2.9266000000000076	0.05631933179981314
-2.926499999999976	0.03419670890683807
-2.926400000000001	0.03659007912138419
-2.926300000000026	0.02380755843648391
-2.9261999999999944	-0.010290558741526975
-2.9261000000000195	0.004444296378691889
-2.9259999999999877	-0.0021854201323800292
-2.925900000000013	0.00034039831725635183
-2.925799999999981	0.002867077730018531
-2.925700000000006	-0.0037600537140583647
-2.9255999999999744	0.007925429614333453
-2.9254999999999995	0.0013088335779600224
-2.9254000000000246	0.022178735459463556
-2.925299999999993	0.02172892109622758
-2.925200000000018	0.03049512779169005
-2.9250999999999863	0.03933846524606005
-2.9250000000000114	0.04217392574599252
-2.9248999999999796	0.023740243463668993
-2.9248000000000047	0.02063504444236044
-2.924699999999973	0.0297967872589509
-2.924599999999998	0.039033894534741605
-2.924500000000023	0.06363816701843758
-2.9243999999999915	0.051759148320400176
-2.9243000000000166	0.06444054308088598
-2.924199999999985	0.06507017610289605
-2.92410000000001	0.05670332740656572
-2.923999999999978	0.05764095988359343
-2.9239000000000033	0.03124119505770937
-2.9238000000000284	0.035457323015306186
-2.9236999999999966	0.018387320012423974
-2.9236000000000217	0.041061761229367
-2.92349999999999	0.04551793418810409
-2.923400000000015	0.028713422302873017
-2.9232999999999834	0.06084053475887932
-2.9232000000000085	0.04731621753081259
-2.9230999999999767	0.06139476384019939
-2.923000000000002	0.05730646977628434
-2.922900000000027	0.05030943239828264
-2.922799999999995	0.04649332923194276
-2.9227000000000203	0.018365320769103695
-2.9225999999999885	0.04525013838907845
-2.9225000000000136	0.05087359383415743
-2.922399999999982	0.02914253540338508
-2.922300000000007	0.01969993664898905
-2.9221999999999753	0.02862928958386393
-2.9221000000000004	0.028469991544651328
-2.9220000000000255	0.016167952120734075
-2.9218999999999937	0.031389993506545116
-2.921800000000019	0.04363774151740067
-2.921699999999987	0.0621032366574503
-2.921600000000012	0.047135245846041327
-2.9214999999999804	0.06282334834482813
-2.9214000000000055	0.06034822376250022
-2.921299999999974	0.04275729931359312
-2.921199999999999	0.028328207606755862
-2.921100000000024	0.007863390905844023
-2.9209999999999923	-0.006474162064758954
-2.9209000000000174	-0.03304284001713609
-2.9207999999999856	-0.04137296760319674
-2.9207000000000107	-0.022324551556380523
-2.920599999999979	-0.02165472558845083
-2.920500000000004	-0.017985983013690282
-2.9203999999999724	-0.023523794554028837
-2.9202999999999975	-0.01996004188676377
-2.9202000000000226	-0.046983648792317576
-2.920099999999991	-0.06496502806277232
-2.920000000000016	-0.055627534659589334
-2.919899999999984	-0.06780655145140947
-2.9198000000000093	-0.07710338259021253
-2.9196999999999775	-0.06827310487262823
-2.9196000000000026	-0.06877657155111738
-2.9195000000000277	-0.07250768103247172
-2.919399999999996	-0.07336849534032264
-2.919300000000021	-0.062200129213112784
-2.9191999999999894	-0.05729645971666788
-2.9191000000000145	-0.06169877159208719
-2.9189999999999827	-0.04182763701324713
-2.918900000000008	-0.0434381088052515
-2.918799999999976	-0.042104760295988496
-2.918700000000001	-0.04393159407400823
-2.9186000000000263	-0.0519769182170249
-2.9184999999999945	-0.04488526910621791
-2.9184000000000196	-0.03485345996974956
-2.918299999999988	-0.02796349254166834
-2.918200000000013	-0.042520065161964556
-2.9180999999999813	-0.044969432987146556
-2.9180000000000064	-0.029210416155536312
-2.9178999999999746	-0.028793718190879183
-2.9177999999999997	-0.04982566014887719
-2.917700000000025	-0.09235943772871102
-2.917599999999993	-0.0923751932999287
-2.917500000000018	-0.08040984172333093
-2.9173999999999864	-0.074755244264288
-2.9173000000000116	-0.07539709885473307
-2.91719999999998	-0.08539071642658394
-2.917100000000005	-0.0864392486443675
-2.916999999999973	-0.1090822225516277
-2.9168999999999983	-0.08924947107854617
-2.9168000000000234	-0.10628670664348283
-2.9166999999999916	-0.077787458680692
-2.9166000000000167	-0.06475339459401323
-2.916499999999985	-0.07325892256994866
-2.91640000000001	-0.06668130546940249
-2.9162999999999784	-0.0908092191637099
-2.9162000000000035	-0.05714675240518536
-2.9160999999999717	-0.04805832587187591
-2.915999999999997	-0.03298407736524609
-2.915900000000022	-0.03631537987765404
-2.91579999999999	-0.058060659210515855
-2.9157000000000153	-0.06468435278237056
-2.9155999999999835	-0.08674008878856718
-2.9155000000000086	-0.08458571487782096
-2.915399999999977	-0.08569896954179199
-2.915300000000002	-0.07786791851056049
-2.915200000000027	-0.06718012985466998
-2.9150999999999954	-0.06887700865454752
-2.9150000000000205	-0.061587034286772716
-2.9148999999999887	-0.06972126836334067
-2.914800000000014	-0.05054865963629871
-2.914699999999982	-0.0345575901939183
-2.914600000000007	-0.012546551618851806
-2.9144999999999754	0.0033253781947176764
-2.9144000000000005	0.01309834382332778
-2.9143000000000256	0.041226563855399134
-2.914199999999994	0.02976111995410813
-2.914100000000019	0.048907825309896485
-2.9139999999999873	0.037641357307054715
-2.9139000000000124	0.03868484489257998
-2.9137999999999806	0.055094614841250666
-2.9137000000000057	0.05637529706811961
-2.913599999999974	0.07612069329047674
-2.913499999999999	0.0838438701608024
-2.913400000000024	0.10399386177497501
-2.9132999999999925	0.09081632061579625
-2.9132000000000176	0.07481479198430857
-2.913099999999986	0.062056178514195565
-2.913000000000011	0.06472296008618307
-2.912899999999979	0.055338694231771034
-2.9128000000000043	0.06441652051259567
-2.9126999999999725	0.07060358679827042
-2.9125999999999976	0.05559341691403312
-2.9125000000000227	0.06209967093142285
-2.912399999999991	0.05960192998705151
-2.912300000000016	0.0725233765996785
-2.9121999999999844	0.0611987552299387
-2.9121000000000095	0.062243672736501096
-2.9119999999999777	0.06344602200554228
-2.911900000000003	0.04037934410826133
-2.911800000000028	0.05100535944575648
-2.911699999999996	0.046491944183919665
-2.9116000000000213	0.054310870135042766
-2.9114999999999895	0.0561597885566297
-2.9114000000000146	0.05509706338467006
-2.911299999999983	0.057227381690279876
-2.911200000000008	0.04728769414261918
-2.9110999999999763	0.03746761047926137
-2.9110000000000014	0.03690335544860559
-2.9109000000000265	0.04559350189090858
-2.9107999999999947	0.04218421712438585
-2.91070000000002	0.0449890031148758
-2.910599999999988	0.0326391414479903
-2.910500000000013	0.04174764586120184
-2.9103999999999814	0.03569330431248731
-2.9103000000000065	0.026675553672712963
-2.910199999999975	0.026886335517305335
-2.9101	0.011896682964436252
-2.910000000000025	0.0366350579839618
-2.9098999999999933	0.040090280866135655
-2.9098000000000184	0.061969028355544194
-2.9096999999999866	0.06568238794819725
-2.9096000000000117	0.057347126777476894
-2.90949999999998	0.07664010013619409
-2.909400000000005	0.06559004286262565
-2.9092999999999734	0.06386694376634722
-2.9091999999999985	0.043983257135425634
-2.9091000000000236	0.033371879040970845
-2.908999999999992	0.025898595319846143
-2.908900000000017	0.015437128932583383
-2.908799999999985	0.02333683239440854
-2.9087000000000103	0.012973436265561383
-2.9085999999999785	0.027072353615921484
-2.9085000000000036	0.029024994561986116
-2.908399999999972	0.04326579789056424
-2.908299999999997	0.030132845086666214
-2.908200000000022	0.03845191923414697
-2.9080999999999904	0.04381456160392232
-2.9080000000000155	0.015697460816957845
-2.9078999999999837	0.005942188331670734
-2.907800000000009	-0.016012804691524406
-2.907699999999977	-0.0013640485908344296
-2.907600000000002	-0.026416680066534845
-2.9075000000000273	-0.014891876746615913
-2.9073999999999955	0.017971073334102958
-2.9073000000000206	0.011181539802298121
-2.907199999999989	0.022742412537235118
-2.907100000000014	-0.017551880285158604
-2.9069999999999823	0.009290558271619863
-2.9069000000000074	0.01478068275707721
-2.9067999999999756	0.001986066741897094
-2.9067000000000007	0.019733349058877404
-2.906600000000026	-0.011328457448650131
-2.906499999999994	-0.03631154181055879
-2.906400000000019	-0.05222540577589503
-2.9062999999999874	-0.0560566124834172
-2.9062000000000126	-0.06919066464028227
-2.906099999999981	-0.07944603195584798
-2.906000000000006	-0.062419153131284946
-2.905899999999974	-0.06692596241586964
-2.9057999999999993	-0.0868704837963022
-2.9057000000000244	-0.09176628756861607
-2.9055999999999926	-0.0877331316002417
-2.9055000000000177	-0.07170712740383009
-2.905399999999986	-0.061969865711686736
-2.905300000000011	-0.05544303074806801
-2.9051999999999794	-0.03989536430661974
-2.9051000000000045	-0.03971704197252896
-2.9049999999999727	-0.04880023771632852
-2.904899999999998	-0.03357736298430811
-2.904800000000023	-0.018439414851274358
-2.904699999999991	-0.021670230193204004
-2.9046000000000163	0.005581019365666653
-2.9044999999999845	0.011470572385530531
-2.9044000000000096	0.005174387706335748
-2.904299999999978	-0.004162396991432078
-2.904200000000003	-0.007402334560299694
-2.904100000000028	-0.007607307215087903
-2.9039999999999964	-0.01393889589247481
-2.9039000000000215	-0.011144677456542558
-2.9037999999999897	-0.011432334546840615
-2.903700000000015	-0.03312471973541087
-2.903599999999983	-0.0396324491555622
-2.903500000000008	-0.04318673269036118
-2.9033999999999764	-0.040742872621911945
-2.9033000000000015	-0.05061681274677072
-2.9032000000000266	-0.05145771453047163
-2.903099999999995	-0.03105295484602734
-2.90300000000002	-0.032102549329442356
-2.9028999999999883	-0.008803840184707555
-2.9028000000000134	-0.0069032109363924635
-2.9026999999999816	0.004141020652194783
-2.9026000000000067	0.03351785105352941
-2.902499999999975	0.035496270021958
-2.9024	0.04977921904943004
-2.902300000000025	0.045865948722439764
-2.9021999999999935	0.035961311283430254
-2.9021000000000186	0.029201317620506657
-2.901999999999987	0.001139369799144455
-2.901900000000012	-0.02386600873434651
-2.90179999999998	-0.042824376117240714
-2.9017000000000053	-0.025246808384627607
-2.9015999999999735	-0.02910890944174083
-2.9014999999999986	-0.033044635121498175
-2.9014000000000237	-0.03401025248052918
-2.901299999999992	-0.03811557883894408
-2.901200000000017	-0.057585747726474054
-2.9010999999999854	-0.0802552546745396
-2.9010000000000105	-0.057322437228116654
-2.9008999999999787	-0.05896410436325855
-2.900800000000004	-0.0485401583054484
-2.900699999999972	-0.04129267146728303
-2.900599999999997	-0.02804225041208584
-2.9005000000000223	-0.03623856860608436
-2.9003999999999905	-0.03841916933479287
-2.9003000000000156	0.011215744564759739
-2.900199999999984	0.03339583872872866
-2.900100000000009	0.03428458785839537
-2.8999999999999773	0.013884239850387198
-2.8999000000000024	-0.009534678509344242
-2.8998000000000275	-0.011601900246523206
-2.8996999999999957	-0.03202059146028788
-2.899600000000021	-0.0036612717429654884
-2.899499999999989	-0.0058480874226206
-2.899400000000014	0.0072187429443639275
-2.8992999999999824	0.029464894046621705
-2.8992000000000075	0.03957082015254905
-2.899099999999976	0.05588420699918685
-2.899000000000001	0.0540168157237131
-2.898900000000026	0.07976923568393957
-2.8987999999999943	0.06602547697299746
-2.8987000000000194	0.03718027776630957
-2.8985999999999876	0.002321742941779635
-2.8985000000000127	-0.014208794535242134
-2.898399999999981	-0.009399457544343487
-2.898300000000006	-0.016828644430608983
-2.8981999999999744	0.009290166817699376
-2.8980999999999995	0.011002975503532648
-2.8980000000000246	0.021904676313593316
-2.897899999999993	0.014539655207271695
-2.897800000000018	0.01026509648119342
-2.897699999999986	0.009070188573561937
-2.8976000000000113	0.0017908467228973692
-2.8974999999999795	0.015891846934875196
-2.8974000000000046	0.02087197959624021
-2.897299999999973	0.0289585908680181
-2.897199999999998	0.027957384061314518
-2.897100000000023	0.03313426434765891
-2.8969999999999914	0.04450232551396661
-2.8969000000000165	0.03460713307619689
-2.8967999999999847	0.04006790932100161
-2.89670000000001	0.05173740358489655
-2.896599999999978	0.04826931879506892
-2.896500000000003	0.05408438319766043
-2.8964000000000283	0.06614361722573289
-2.8962999999999965	0.06310170956800326
-2.8962000000000216	0.06632677889144183
-2.89609999999999	0.05445116979646841
-2.896000000000015	0.05798172053664968
-2.8958999999999833	0.058605235861919326
-2.8958000000000084	0.04410854281376564
-2.8956999999999766	0.060260287692182224
-2.8956000000000017	0.049081260284743564
-2.895500000000027	0.04413374819716194
-2.895399999999995	0.020975737770810406
-2.89530000000002	0.02230028089586034
-2.8951999999999884	0.005359102699834126
-2.8951000000000136	-0.020729583320677356
-2.894999999999982	-0.03465595028608898
-2.894900000000007	-0.033401534396004795
-2.894799999999975	-0.020016850380722463
-2.8947000000000003	-0.009736482113449296
-2.8946000000000254	0.0005192598509057601
-2.8944999999999936	-0.013653184838888513
-2.8944000000000187	-0.009538037268559674
-2.894299999999987	-0.0085007015793491
-2.894200000000012	-0.016645929059519442
-2.8940999999999804	-0.015672196274956363
-2.8940000000000055	-0.036113915391986044
-2.8938999999999737	-0.035271164255409
-2.893799999999999	-0.05283974882415687
-2.893700000000024	-0.046112479977309856
-2.893599999999992	-0.03339446756535535
-2.8935000000000173	-0.0451904191668351
-2.8933999999999855	-0.014349045039330818
-2.8933000000000106	-0.03240296370111563
-2.893199999999979	-0.004733526059855076
-2.893100000000004	0.004601814155763548
-2.8929999999999723	-0.0013196438510247347
-2.8928999999999974	0.011077685397883435
-2.8928000000000225	0.005180908223887851
-2.8926999999999907	0.017619360030910566
-2.892600000000016	-0.0034881863543928093
-2.892499999999984	0.015093382169193158
-2.892400000000009	0.015391001096947673
-2.8922999999999774	0.00045911069193256115
-2.8922000000000025	-0.0053105559897995815
-2.8921000000000276	-0.0019325920587550229
-2.891999999999996	0.013655233807389304
-2.891900000000021	0.023170222600039106
-2.8917999999999893	0.0327438154052839
-2.8917000000000144	0.005755976520511127
-2.8915999999999826	0.006265883629453013
-2.8915000000000077	-0.00847679858407524
-2.891399999999976	-0.007972483501161321
-2.891300000000001	0.001672729430839584
-2.891200000000026	0.008268485665189942
-2.8910999999999945	0.030153592731640134
-2.8910000000000196	0.018524404207148043
-2.890899999999988	0.003888381612242234
-2.890800000000013	0.004530631333810015
-2.890699999999981	-0.0009230347052551907
-2.8906000000000063	-0.0002716603567078594
-2.8904999999999745	-0.03931891062733049
-2.8903999999999996	-0.04182135947385243
-2.8903000000000247	-0.04137589880513087
-2.890199999999993	-0.05019615192999953
-2.890100000000018	-0.053035990245191546
-2.8899999999999864	-0.049902596500880775
-2.8899000000000115	-0.04384173296366464
-2.8897999999999797	-0.034838070004253985
-2.889700000000005	-0.0381372723308341
-2.889599999999973	-0.0140497470407313
-2.889499999999998	-0.0022125075184270373
-2.8894000000000233	-0.005649301555458709
-2.8892999999999915	0.0031143657384886695
-2.8892000000000166	-0.012543589868714032
-2.889099999999985	-0.0221258967421063
-2.88900000000001	-0.028710478733094586
-2.8888999999999783	-0.04452874010651383
-2.8888000000000034	-0.054352252191059165
-2.8886999999999716	-0.07652798641924852
-2.8885999999999967	-0.06530671894696256
-2.888500000000022	-0.06341169304606471
-2.88839999999999	-0.05862336565861416
-2.888300000000015	-0.0417685632541521
-2.8881999999999834	-0.0402878428042681
-2.8881000000000085	-0.045016396647139016
-2.887999999999977	-0.059019872127007114
-2.887900000000002	-0.06095787546629095
-2.887800000000027	-0.06305005842496188
-2.8876999999999953	-0.050033275217157946
-2.8876000000000204	-0.05241147774600978
-2.8874999999999886	-0.0457611811464696
-2.8874000000000137	-0.045334002452441145
-2.887299999999982	-0.038914111204594676
-2.887200000000007	-0.017324207188376448
-2.8870999999999754	-0.017153933474197032
-2.8870000000000005	0.013509828125980158
-2.8869000000000256	0.019778259874462523
-2.886799999999994	0.03525777891053537
-2.886700000000019	0.03250434978399119
-2.886599999999987	0.020672070800969992
-2.8865000000000123	0.042482639813295364
-2.8863999999999805	0.02775640936284409
-2.8863000000000056	0.0344761951891437
-2.886199999999974	0.03212211851083238
-2.886099999999999	0.026795600207707486
-2.886000000000024	0.03680529302252077
-2.8858999999999924	0.013317514268083197
-2.8858000000000175	0.044829794273465916
-2.8856999999999857	0.04286489893119541
-2.885600000000011	0.05016948348281168
-2.885499999999979	0.02706408576432056
-2.885400000000004	0.000973453232969837
-2.8852999999999724	-0.012899967157033846
-2.8851999999999975	-0.011537577688504795
-2.8851000000000226	0.020332505010133284
-2.884999999999991	0.03393188932878631
-2.884900000000016	0.05677815944647155
-2.8847999999999843	0.0614459124993216
-2.8847000000000094	0.08153751705980636
-2.8845999999999776	0.07129847793343905
-2.8845000000000027	0.07650821022500215
-2.884400000000028	0.1032872658154854
-2.884299999999996	0.09062962645050819
-2.884200000000021	0.10263071492062183
-2.8840999999999894	0.09962294784174701
-2.8840000000000146	0.10908190523408952
-2.883899999999983	0.12797782396140522
-2.883800000000008	0.13498268461172175
-2.883699999999976	0.14232895445286367
-2.8836000000000013	0.11949833925782263
-2.8835000000000264	0.11529209399353801
-2.8833999999999946	0.09000164236849265
-2.8833000000000197	0.08326095522798777
-2.883199999999988	0.08283823347333628
-2.883100000000013	0.058195532911744716
-2.8829999999999814	0.07034427524058828
-2.8829000000000065	0.06740250052972914
-2.8827999999999747	0.0707385807105395
-2.8827	0.06203882866218444
-2.882600000000025	0.07181811527432568
-2.882499999999993	0.06345692510186485
-2.8824000000000183	0.04304148534429338
-2.8822999999999865	0.02273490961417525
-2.8822000000000116	0.02080796187393926
-2.88209999999998	0.012826268322123247
-2.882000000000005	0.00793070351300268
-2.8818999999999733	0.012216260187768627
-2.8817999999999984	-0.0017894097843572099
-2.8817000000000235	0.0025225193289871994
-2.8815999999999917	-0.005373921400710954
-2.881500000000017	-0.01328395428974491
-2.881399999999985	-0.02122758603701838
-2.88130000000001	-0.010902783316084186
-2.8811999999999784	0.00550181820012452
-2.8811000000000035	0.0005445228552934667
-2.880999999999972	-0.007465082739071122
-2.880899999999997	-0.042976757137686825
-2.880800000000022	-0.04500656933632469
-2.8806999999999903	-0.05020390331382084
-2.8806000000000154	-0.03720609208285956
-2.8804999999999836	-0.021248698026776675
-2.8804000000000087	-0.02672086041433533
-2.880299999999977	-0.02920691987554752
-2.880200000000002	-0.05314266436274051
-2.880100000000027	-0.03140750908560143
-2.8799999999999955	-0.055557104752183104
-2.8799000000000206	-0.06763246996513583
-2.879799999999989	-0.06461045921979568
-2.879700000000014	-0.0800739915122371
-2.879599999999982	-0.08657899095728235
-2.8795000000000073	-0.11773247304048914
-2.8793999999999755	-0.10337842115979674
-2.8793000000000006	-0.10455427990011125
-2.8792000000000257	-0.10294089833273407
-2.879099999999994	-0.08326575825644447
-2.879000000000019	-0.10960653322790807
-2.8788999999999874	-0.11179503395457802
-2.8788000000000125	-0.10510523327585806
-2.8786999999999807	-0.07730546079924636
-2.878600000000006	-0.06802334059153037
-2.878499999999974	-0.0589132705525844
-2.878399999999999	-0.07438170876031025
-2.8783000000000243	-0.09003827923902641
-2.8781999999999925	-0.09370783185670496
-2.8781000000000176	-0.10372177295077589
-2.877999999999986	-0.06819274307808706
-2.877900000000011	-0.09390994186178434
-2.8777999999999793	-0.10459622780757445
-2.8777000000000044	-0.10333231704057584
-2.8775999999999726	-0.11454451278324018
-2.8774999999999977	-0.10772429882296591
-2.877400000000023	-0.10728392492799257
-2.877299999999991	-0.058255902249877985
-2.877200000000016	-0.058234225157452066
-2.8770999999999844	-0.07668196381271737
-2.8770000000000095	-0.055625715217557666
-2.876899999999978	-0.056085972215522986
-2.876800000000003	-0.050580711416592275
-2.876700000000028	-0.04214969596818549
-2.8765999999999963	-0.015503163954652531
-2.8765000000000214	-0.007217968811360359
-2.8763999999999896	-0.005058404944291106
-2.8763000000000147	-0.018180072711923866
-2.876199999999983	-0.019132972994743466
-2.876100000000008	-0.03234901595411782
-2.8759999999999764	-0.03037844117194615
-2.8759000000000015	-0.022377327013278693
-2.8758000000000266	-0.020540186413271072
-2.875699999999995	-0.03096974772851213
-2.87560000000002	-0.0231555152437128
-2.875499999999988	0.002922275433852317
-2.8754000000000133	-0.0015294176422699646
-2.8752999999999815	0.00012239595614858823
-2.8752000000000066	-0.004332855873725089
-2.875099999999975	-0.017960129218441173
-2.875	-0.013310703777258737
-2.874900000000025	-0.02396338235655862
-2.8747999999999934	-0.0071934835631813215
-2.8747000000000185	0.012611908387213183
-2.8745999999999867	0.02328813689950271
-2.874500000000012	0.04013064266493385
-2.87439999999998	0.03569883761025895
-2.874300000000005	0.05578682496926546
-2.8741999999999734	0.08212328790802773
-2.8740999999999985	0.08423796374134712
-2.8740000000000236	0.08351201358680059
-2.873899999999992	0.07383622631007633
-2.873800000000017	0.07350825412889239
-2.8736999999999853	0.09779570501458508
-2.8736000000000104	0.07347150873917899
-2.8734999999999786	0.06460158008805829
-2.8734000000000037	0.06505610951373852
-2.873299999999972	0.0626214966448226
-2.873199999999997	0.08172108366873493
-2.873100000000022	0.07659786629950903
-2.8729999999999905	0.0960978864956932
-2.8729000000000156	0.10667990278369875
-2.872799999999984	0.0961559300560786
-2.872700000000009	0.10725097523930326
-2.872599999999977	0.06365091329824651
-2.8725000000000023	0.05074871743754928
-2.8724000000000274	0.05018962936714391
-2.8722999999999956	0.05586485999387936
-2.8722000000000207	0.05862770106974417
-2.872099999999989	0.04321670309196639
-2.872000000000014	0.0645592623292627
-2.8718999999999824	0.06468929759931154
-2.8718000000000075	0.0771977003094817
-2.8716999999999757	0.08990135772563229
-2.871600000000001	0.09977871347087183
-2.871500000000026	0.07631787514664283
-2.871399999999994	0.07137219120930638
-2.8713000000000193	0.08187546513151935
-2.8711999999999875	0.07121001263580645
-2.8711000000000126	0.06988573280228848
-2.870999999999981	0.03820133864095194
-2.870900000000006	0.01882831641834802
-2.8707999999999743	-0.00965814619727972
-2.8706999999999994	-0.02290059947698482
-2.8706000000000245	-0.011771474808120248
-2.8704999999999927	-0.01899424851761805
-2.870400000000018	-0.010996626520958966
-2.870299999999986	-0.039671068099636754
-2.870200000000011	-0.04707003646481757
-2.8700999999999794	-0.06985649570205407
-2.8700000000000045	-0.08365857916999092
-2.869899999999973	-0.04270588370555546
-2.869799999999998	-0.032398078448126984
-2.869700000000023	-0.003850092040949108
-2.8695999999999913	0.006366031393798823
-2.8695000000000164	0.013544568812161789
-2.8693999999999846	0.029918426759383648
-2.8693000000000097	0.024992144318958895
-2.869199999999978	0.044558574052233055
-2.869100000000003	0.021486079942441578
-2.869000000000028	-0.004585757326475284
-2.8688999999999965	-0.003186005756534001
-2.8688000000000216	0.010420437512581537
-2.86869999999999	0.014892174497110345
-2.868600000000015	0.0132942029791994
-2.868499999999983	0.014783543742400335
-2.8684000000000083	0.019363963748572903
-2.8682999999999765	0.020939673166648173
-2.8682000000000016	0.007299907404905673
-2.8681000000000267	0.015054417670407556
-2.867999999999995	0.004524879787892115
-2.86790000000002	-0.0059932134004264045
-2.8677999999999884	-0.022633840113912056
-2.8677000000000135	-0.0393317141777556
-2.8675999999999817	-0.046968006710760034
-2.867500000000007	-0.045562032045439224
-2.867399999999975	-0.022895484072041533
-2.8673	-0.012501595224407094
-2.8672000000000253	-0.011300388931954383
-2.8670999999999935	0.00819436050350136
-2.8670000000000186	0.015495085778190615
-2.866899999999987	0.007566564979556108
-2.866800000000012	0.011871932157047923
-2.8666999999999803	0.025368389294650958
-2.8666000000000054	0.01449951021851464
-2.8664999999999736	0.021989429489914496
-2.8663999999999987	-0.004055596295700979
-2.866300000000024	-0.0056813798170883695
-2.866199999999992	-0.019536283150872694
-2.866100000000017	-0.012064786734498113
-2.8659999999999854	-0.032106993068040136
-2.8659000000000106	-0.03696196951605785
-2.865799999999979	-0.0358030581832367
-2.865700000000004	-0.07137895287146338
-2.865599999999972	-0.05522269749822174
-2.8654999999999973	-0.06668930337499634
-2.8654000000000224	-0.05694877275767983
-2.8652999999999906	-0.03819121910775912
-2.8652000000000157	-0.031745011801425055
-2.865099999999984	-0.0009495965539272769
-2.865000000000009	-0.012908208118051694
-2.8648999999999774	0.002583719336857834
-2.8648000000000025	0.018082181744975175
-2.8647000000000276	0.02446531657553367
-2.864599999999996	0.021749268572606666
-2.864500000000021	0.025195605591815492
-2.864399999999989	0.02259829438500422
-2.8643000000000143	0.004789703118137571
-2.8641999999999825	0.020583788869764405
-2.8641000000000076	-0.006321688199425947
-2.863999999999976	0.0034010954157613375
-2.863900000000001	-0.0051896436480582155
-2.863800000000026	-0.0015787587767175544
-2.8636999999999944	-0.007132929533712699
-2.8636000000000195	-0.04324201648709043
-2.8634999999999877	-0.006171974642340041
-2.863400000000013	-0.011869168472869484
-2.863299999999981	-0.005381632766004146
-2.863200000000006	-0.01722983372900501
-2.8630999999999744	-0.023014238787534405
-2.8629999999999995	0.0016800216788245437
-2.8629000000000246	-0.0011046561167432824
-2.862799999999993	0.014429997107857861
-2.862700000000018	0.008625335348089062
-2.8625999999999863	0.03032567699789208
-2.8625000000000114	0.03988797081364996
-2.8623999999999796	0.043443777529173014
-2.8623000000000047	0.05016315328333327
-2.862199999999973	0.05395571826601002
-2.862099999999998	0.06399212744435076
-2.862000000000023	0.061975640714898306
-2.8618999999999915	0.05095484531636853
-2.8618000000000166	0.02174080405300527
-2.861699999999985	0.03227968891420945
-2.86160000000001	0.03679284318943284
-2.861499999999978	0.03529168191575164
-2.8614000000000033	0.030826095734958783
-2.8613000000000284	0.026438477424131804
-2.8611999999999966	0.040439854468288704
-2.8611000000000217	0.04232876527915414
-2.86099999999999	0.0626468624542009
-2.860900000000015	0.05869391116355097
-2.8607999999999834	0.057943100790586094
-2.8607000000000085	0.02680196981302657
-2.8605999999999767	0.007943378562875546
-2.860500000000002	-0.023109871651990695
-2.860400000000027	-0.038953135729660235
-2.860299999999995	-0.030465423239802093
-2.8602000000000203	-0.012893703874524279
-2.8600999999999885	-0.01062303381964061
-2.8600000000000136	-0.014486607408502529
-2.859899999999982	-0.021440509204796572
-2.859800000000007	-0.025394952580750238
-2.8596999999999753	-0.020252564434254286
-2.8596000000000004	-0.012107713220830915
-2.8595000000000255	0.0021138891810939253
-2.8593999999999937	0.010233463201459424
-2.859300000000019	-0.012157954480774995
-2.859199999999987	-0.010150623042475188
-2.859100000000012	-0.023437402891298455
-2.8589999999999804	-0.04594452503001011
-2.8589000000000055	-0.03497729128881685
-2.858799999999974	-0.042420649965523895
-2.858699999999999	-0.0347028648970564
-2.858600000000024	-0.030126540639661102
-2.8584999999999923	-0.019519039878446526
-2.8584000000000174	-0.015068283263460762
-2.8582999999999856	-0.013709326077817056
-2.8582000000000107	0.005937081370962494
-2.858099999999979	0.01643744286594724
-2.858000000000004	0.0269793792791083
-2.8578999999999724	0.02232111662866441
-2.8577999999999975	0.008558247859730965
-2.8577000000000226	0.003978087810917564
-2.857599999999991	0.005515364467637212
-2.857500000000016	0.0009592160309018251
-2.857399999999984	-0.01886294378384998
-2.8573000000000093	-0.017357000783719045
-2.8571999999999775	-0.025056021025642333
-2.8571000000000026	-0.008388914986582351
-2.8570000000000277	-0.019226214383475104
-2.856899999999996	-0.02400476728431037
-2.856800000000021	-0.03800509749923199
-2.8566999999999894	-0.07347736580697627
-2.8566000000000145	-0.07554491653633515
-2.8564999999999827	-0.09307197912171251
-2.856400000000008	-0.07724388441931222
-2.856299999999976	-0.07077222373865724
-2.856200000000001	-0.05837219092362833
-2.8561000000000263	-0.04611979780421778
-2.8559999999999945	-0.0645209296411764
-2.8559000000000196	-0.05865575305567908
-2.855799999999988	-0.08652949588580576
-2.855700000000013	-0.09324628365133361
-2.8555999999999813	-0.10325260500691913
-2.8555000000000064	-0.11962745625590158
-2.8553999999999746	-0.10271431649095909
-2.8552999999999997	-0.08606097013418748
-2.855200000000025	-0.08184004619094226
-2.855099999999993	-0.0808798062537246
-2.855000000000018	-0.07401675910238764
-2.8548999999999864	-0.055126171157451415
-2.8548000000000116	-0.021106575305517156
-2.85469999999998	-0.014623551430975733
-2.854600000000005	-0.017338577135938567
-2.854499999999973	-0.01093639447804906
-2.8543999999999983	-0.0076155605401306975
-2.8543000000000234	0.032330261514946966
-2.8541999999999916	0.038767293386906515
-2.8541000000000167	0.033087628647976784
-2.853999999999985	0.03359902683420186
-2.85390000000001	0.006712218903912069
-2.8537999999999784	0.031755075581816256
-2.8537000000000035	0.026341374770584555
-2.8535999999999717	0.036262736213350015
-2.853499999999997	0.04016844131750654
-2.853400000000022	0.025853618706035808
-2.85329999999999	0.029926312177286293
-2.8532000000000153	0.024913635209542012
-2.8530999999999835	0.019963971835443087
-2.8530000000000086	0.024225865466741096
-2.852899999999977	0.025495345627425635
-2.852800000000002	0.03293668569319231
-2.852700000000027	0.0343539569027
-2.8525999999999954	0.02669705643257344
-2.8525000000000205	0.0343761178354514
-2.8523999999999887	0.02687368860782614
-2.852300000000014	0.02860029300357212
-2.852199999999982	0.03650661058997947
-2.852100000000007	0.013968388656274758
-2.8519999999999754	0.0036802467121198126
-2.8519000000000005	-0.018813336856762508
-2.8518000000000256	-0.010817629637724558
-2.851699999999994	-0.021171408254224602
-2.851600000000019	-0.016310297814146085
-2.8514999999999873	-0.014544128207687442
-2.8514000000000124	-0.025029494798106476
-2.8512999999999806	-0.020309730518405122
-2.8512000000000057	-0.0461782102724692
-2.851099999999974	-0.05689505020867837
-2.850999999999999	-0.06164841873389498
-2.850900000000024	-0.06350402595567323
-2.8507999999999925	-0.07468131523102316
-2.8507000000000176	-0.08604749456642535
-2.850599999999986	-0.07625549972027132
-2.850500000000011	-0.07276375149179744
-2.850399999999979	-0.04502654325669376
-2.8503000000000043	-0.057101157332747725
-2.8501999999999725	-0.026568571288082092
-2.8500999999999976	-0.02969374714765563
-2.8500000000000227	-0.02373296434583661
-2.849899999999991	-0.02699327139199143
-2.849800000000016	-0.042536602021079575
-2.8496999999999844	-0.02459695717404632
-2.8496000000000095	-0.04947114996754426
-2.8494999999999777	-0.02561146920265865
-2.849400000000003	0.0012371204511074513
-2.849300000000028	0.0006056516211182944
-2.849199999999996	-0.0061316603476068016
-2.8491000000000213	-0.009830793509625249
-2.8489999999999895	0.016982083495909017
-2.8489000000000146	0.010247350457443058
-2.848799999999983	0.024914348359055816
-2.848700000000008	0.036590674157015515
-2.8485999999999763	0.03919848556264838
-2.8485000000000014	0.026637003462677528
-2.8484000000000265	0.023303956342745347
-2.8482999999999947	0.05972778899936243
-2.84820000000002	0.0535510650258291
-2.848099999999988	0.06583191177026995
-2.848000000000013	0.05079607843388981
-2.8478999999999814	0.07558666018656356
-2.8478000000000065	0.09446104686932573
-2.847699999999975	0.10441328961591925
-2.8476	0.12379068545493341
-2.847500000000025	0.08851480775074652
-2.8473999999999933	0.10232180891851211
-2.8473000000000184	0.08279704822077236
-2.8471999999999866	0.08791120456384892
-2.8471000000000117	0.10240877558288862
-2.84699999999998	0.10189692970590578
-2.846900000000005	0.11080387233907815
-2.8467999999999734	0.10472263163813576
-2.8466999999999985	0.09585257643841852
-2.8466000000000236	0.06890283436920316
-2.846499999999992	0.051288429459154114
-2.846400000000017	0.033803747418750314
-2.846299999999985	-0.004971247940098424
-2.8462000000000103	-0.010168254472217454
-2.8460999999999785	-0.018444666882094986
-2.8460000000000036	-0.054250918553955765
-2.845899999999972	-0.0749259485587029
-2.845799999999997	-0.062199924858443056
-2.845700000000022	-0.046577534768919765
-2.8455999999999904	-0.012750827364501855
-2.8455000000000155	0.005775192104417936
-2.8453999999999837	0.03042319366130094
-2.845300000000009	0.02766495652595608
-2.845199999999977	0.03719144185424648
-2.845100000000002	0.05291936980602492
-2.8450000000000273	0.050459020728181744
-2.8448999999999955	0.06950210921929684
-2.8448000000000206	0.08566730060008479
-2.844699999999989	0.10204916868916288
-2.844600000000014	0.10952808533730427
-2.8444999999999823	0.09590821682491482
-2.8444000000000074	0.08558461468059464
-2.8442999999999756	0.06631641760545065
-2.8442000000000007	0.03805489090739286
-2.844100000000026	0.03431911574475059
-2.843999999999994	0.045938580787808284
-2.843900000000019	0.03629842492051103
-2.8437999999999874	0.05117957799191528
-2.8437000000000126	0.06619017861697568
-2.843599999999981	0.08136819282836028
-2.843500000000006	0.07537619758742518
-2.843399999999974	0.045145349951127164
-2.8432999999999993	0.05778031262260093
-2.8432000000000244	0.04307823045345327
-2.8430999999999926	0.059021980261007204
-2.8430000000000177	0.0873297632684626
-2.842899999999986	0.08226786530849986
-2.842800000000011	0.08352142093054968
-2.8426999999999794	0.03918091321160407
-2.8426000000000045	0.046852192564800624
-2.8424999999999727	0.030212474287844765
-2.842399999999998	0.010595484358499621
-2.842300000000023	0.02764954340309035
-2.842199999999991	0.020344035914555206
-2.8421000000000163	-0.005232140789063033
-2.8419999999999845	-0.03998261355211627
-2.8419000000000096	-0.025975213578306774
-2.841799999999978	-0.015087199729597697
-2.841700000000003	-0.031720533163721434
-2.841600000000028	-0.02400459674331737
-2.8414999999999964	-0.034671499708811976
-2.8414000000000215	-0.05764084665714932
-2.8412999999999897	-0.08686335852777896
-2.841200000000015	-0.1010371347684804
-2.841099999999983	-0.11546646235284959
-2.841000000000008	-0.11186571210415719
-2.8408999999999764	-0.10549421421710954
-2.8408000000000015	-0.08106741587547306
-2.8407000000000266	-0.06295303484144728
-2.840599999999995	-0.08164212975890585
-2.84050000000002	-0.07610822058656797
-2.8403999999999883	-0.07992787302259487
-2.8403000000000134	-0.09616443554381976
-2.8401999999999816	-0.10042947497708139
-2.8401000000000067	-0.10800221631246945
-2.839999999999975	-0.10974075064048218
-2.8399	-0.12091791270888565
-2.839800000000025	-0.10186403519189578
-2.8396999999999935	-0.11665836299400001
-2.8396000000000186	-0.15312356512883116
-2.839499999999987	-0.15333180983316147
-2.839400000000012	-0.17530368633644974
-2.83929999999998	-0.16718208017892305
-2.8392000000000053	-0.17169807454809366
-2.8390999999999735	-0.15221884165179286
-2.8389999999999986	-0.1331246130373842
-2.8389000000000237	-0.12963553153322976
-2.838799999999992	-0.09593745975465104
-2.838700000000017	-0.06553572830773836
-2.8385999999999854	-0.05972925516658861
-2.8385000000000105	-0.05407385411837878
-2.8383999999999787	-0.036340471058329854
-2.838300000000004	-0.0400748157824434
-2.838199999999972	-0.043910520991926966
-2.838099999999997	-0.03869622576138716
-2.8380000000000223	1.0758337436592158e-05
-2.8378999999999905	0.02039564464080619
-2.8378000000000156	0.019456304761028928
-2.837699999999984	0.003297737845345816
-2.837600000000009	-0.009798800662357054
-2.8374999999999773	-0.022920123094121572
-2.8374000000000024	-0.026938354463298834
-2.8373000000000275	-0.02797103300977815
-2.8371999999999957	-0.016859708165018625
-2.837100000000021	-0.03632790127672678
-2.836999999999989	-0.040619540367445466
-2.836900000000014	-0.029745480200019263
-2.8367999999999824	-0.043376154730229995
-2.8367000000000075	-0.04490178975672889
-2.836599999999976	-0.03737993154083272
-2.836500000000001	-0.042167367693983805
-2.836400000000026	-0.022631956976667825
-2.8362999999999943	-0.003153788846730496
-2.8362000000000194	0.022423777465906722
-2.8360999999999876	0.045004372320308184
-2.8360000000000127	0.0676987958956426
-2.835899999999981	0.13636976129068415
-2.835800000000006	0.15347295666586802
-2.8356999999999744	0.18317907833690728
-2.8355999999999995	0.17670426142737586
-2.8355000000000246	0.17373006681710867
-2.835399999999993	0.1803563469331658
-2.835300000000018	0.15995561148982773
-2.835199999999986	0.17355001130785797
-2.8351000000000113	0.1662075554306334
-2.8349999999999795	0.16233917272964554
-2.8349000000000046	0.1313982039660278
-2.834799999999973	0.10689695323518486
-2.834699999999998	0.07961238747669866
-2.834600000000023	0.031153371340111268
-2.8344999999999914	0.0010952758519000207
-2.8344000000000165	-0.016745299371281847
-2.8342999999999847	-0.043789290671526586
-2.83420000000001	-0.08010509991247149
-2.834099999999978	-0.07387189247633824
-2.834000000000003	-0.07087921534341017
-2.8339000000000283	-0.07111949919113987
-2.8337999999999965	-0.09291547677130627
-2.8337000000000216	-0.0996780262315276
-2.83359999999999	-0.07004843945486844
-2.833500000000015	-0.06502552490025179
-2.8333999999999833	-0.026576515683413356
-2.8333000000000084	-0.02178528846442215
-2.8331999999999766	-0.029263912374118402
-2.8331000000000017	-0.009333365443013334
-2.833000000000027	-0.016909612728813597
-2.832899999999995	0.006008245827295186
-2.83280000000002	0.004511800919278296
-2.8326999999999884	0.018295205130582675
-2.8326000000000136	0.032124883063567734
-2.832499999999982	0.018552626355649197
-2.832400000000007	0.017242044464333837
-2.832299999999975	0.019028760056090423
-2.8322000000000003	0.01170254223318614
-2.8321000000000254	0.010513298434556981
-2.8319999999999936	0.018511708229059974
-2.8319000000000187	0.0173958768393429
-2.831799999999987	0.025485107020161886
-2.831700000000012	0.030585108706586747
-2.8315999999999804	0.02354771873475925
-2.8315000000000055	0.034892012575790776
-2.8313999999999737	0.040217183132437086
-2.831299999999999	0.05480513676470039
-2.831200000000024	0.048155895501545164
-2.831099999999992	0.044682141549277146
-2.8310000000000173	0.041321401305653344
-2.8308999999999855	0.022796737007685943
-2.8308000000000106	0.00738341957321295
-2.830699999999979	0.001149839387548159
-2.830600000000004	0.013241292475552672
-2.8304999999999723	0.01925886151595658
-2.8303999999999974	0.034486204139356005
-2.8303000000000225	0.019263897066223737
-2.8301999999999907	-0.002017061192855247
-2.830100000000016	-0.011088371163040634
-2.829999999999984	-0.0018656017376248815
-2.829900000000009	0.016513511559212095
-2.8297999999999774	0.025773329670195657
-2.8297000000000025	0.028990960781910654
-2.8296000000000276	0.017013480685659145
-2.829499999999996	0.017293782473528654
-2.829400000000021	0.01456413760234757
-2.8292999999999893	0.03324714204059066
-2.8292000000000144	0.0245310503466629
-2.8290999999999826	0.0006085670763452105
-2.8290000000000077	-0.020258689455542923
-2.828899999999976	-0.04728456091556191
-2.828800000000001	-0.02862471581927872
-2.828700000000026	-0.02225202068793833
-2.8285999999999945	-0.006774544675036093
-2.8285000000000196	0.014793171610268665
-2.828399999999988	0.04861305399329015
-2.828300000000013	0.07644851746650261
-2.828199999999981	0.06783309073884328
-2.8281000000000063	0.08381873299296794
-2.8279999999999745	0.07864056390038715
-2.8278999999999996	0.07060761142074451
-2.8278000000000247	0.09023643296743897
-2.827699999999993	0.09177136283752696
-2.827600000000018	0.09659209580791925
-2.8274999999999864	0.10165713736770358
-2.8274000000000115	0.14056986094377144
-2.8272999999999797	0.1309791252348797
-2.827200000000005	0.13088073509178388
-2.827099999999973	0.08836175414023248
-2.826999999999998	0.05828101493234984
-2.8269000000000233	0.04056243481456317
-2.8267999999999915	0.013785386004724363
-2.8267000000000166	0.026741141828713656
-2.826599999999985	0.009227658514284545
-2.82650000000001	0.016167014553139583
-2.8263999999999783	0.007878824015611297
-2.8263000000000034	-0.015657876264301
-2.8261999999999716	-0.005643617207517382
-2.8260999999999967	-0.026180507457183796
-2.826000000000022	-0.028461490570566128
-2.82589999999999	-0.033868148303150394
-2.825800000000015	-0.039360468112616814
-2.8256999999999834	-0.03273759161697948
-2.8256000000000085	-0.05978808021383214
-2.825499999999977	-0.06561397718135134
-2.825400000000002	-0.07771320536173643
-2.825300000000027	-0.06252580459595466
-2.8251999999999953	-0.050550236684565444
-2.8251000000000204	-0.05091727454979385
-2.8249999999999886	-0.06668153403473238
-2.8249000000000137	-0.07650707487999601
-2.824799999999982	-0.07431137364098679
-2.824700000000007	-0.07230362677565777
-2.8245999999999754	-0.0674250686261951
-2.8245000000000005	-0.06271704744735906
-2.8244000000000256	-0.04900659282568969
-2.824299999999994	-0.03847377716780807
-2.824200000000019	-0.04330671002340482
-2.824099999999987	-0.03298074022903191
-2.8240000000000123	-0.05022137551629888
-2.8238999999999805	-0.018730034776696512
-2.8238000000000056	-0.01782294257583132
-2.823699999999974	-0.013907242110709893
-2.823599999999999	-0.0069730294730529635
-2.823500000000024	-0.01837857859532386
-2.8233999999999924	-0.014562174808965916
-2.8233000000000175	-0.02910472786652061
-2.8231999999999857	-0.043720894970343135
-2.823100000000011	-0.040125519513418584
-2.822999999999979	-0.04579269528902372
-2.822900000000004	-0.030199881168798084
-2.8227999999999724	-0.014683451045692809
-2.8226999999999975	-0.011418909506126186
-2.8226000000000226	-0.002075874599647919
-2.822499999999991	-0.0018991526673015529
-2.822400000000016	0.01659489077988366
-2.8222999999999843	0.01680878236900582
-2.8222000000000094	-0.004310624408974286
-2.8220999999999776	-0.001011433960586913
-2.8220000000000027	-0.0007684892143348934
-2.821900000000028	0.014740949311721492
-2.821799999999996	0.02418029684428838
-2.821700000000021	0.012304990644060581
-2.8215999999999894	0.015729244732816953
-2.8215000000000146	0.010032220004238545
-2.821399999999983	0.01962900708818405
-2.821300000000008	0.017060691450055194
-2.821199999999976	0.00537446459798275
-2.8211000000000013	0.012023956285465615
-2.8210000000000264	0.021757547442748226
-2.8208999999999946	0.031546169559655834
-2.8208000000000197	0.03836089331478851
-2.820699999999988	0.04221895506205631
-2.820600000000013	0.03702273792308923
-2.8204999999999814	0.03192016170579213
-2.8204000000000065	0.0024688205507239318
-2.8202999999999747	-0.01781521375933525
-2.8202	-0.02898324525468029
-2.820100000000025	-0.04633195853468799
-2.819999999999993	-0.03631467086524493
-2.8199000000000183	-0.05387242072612251
-2.8197999999999865	-0.050190616590272276
-2.8197000000000116	-0.07106525865484464
-2.81959999999998	-0.06463645724542924
-2.819500000000005	-0.06753220212695708
-2.8193999999999733	-0.10418931746146692
-2.8192999999999984	-0.08614358187768337
-2.8192000000000235	-0.11106735266629904
-2.8190999999999917	-0.0904667315261573
-2.819000000000017	-0.08841705121190288
-2.818899999999985	-0.06826887749264271
-2.81880000000001	-0.06050812497827754
-2.8186999999999784	-0.05595410203881665
-2.8186000000000035	-0.04238054026462568
-2.818499999999972	-0.05028998330917464
-2.818399999999997	-0.04000449886579569
-2.818300000000022	-0.0481423220628362
-2.8181999999999903	-0.041133473233399644
-2.8181000000000154	-0.06476553754244203
-2.8179999999999836	-0.07634666211545181
-2.8179000000000087	-0.08201351387727572
-2.817799999999977	-0.10620992589898445
-2.817700000000002	-0.10624547270022919
-2.817600000000027	-0.12181818170255843
-2.8174999999999955	-0.09800106564993746
-2.8174000000000206	-0.11107607188053076
-2.817299999999989	-0.11527095824834885
-2.817200000000014	-0.09838158479716017
-2.817099999999982	-0.11533160856812508
-2.8170000000000073	-0.09592908841654514
-2.8168999999999755	-0.10425238743158331
-2.8168000000000006	-0.07314143255529601
-2.8167000000000257	-0.06359128544985407
-2.816599999999994	-0.04198722859442791
-2.816500000000019	-0.014381994252379779
-2.8163999999999874	-0.008188948527973722
-2.8163000000000125	-0.008123989960707123
-2.8161999999999807	-0.0019722042478751978
-2.816100000000006	0.004174593205473115
-2.815999999999974	0.0042245743775812805
-2.815899999999999	0.007338928188052429
-2.8158000000000243	0.028793969219258767
-2.8156999999999925	0.0594829008038298
-2.8156000000000176	0.05062434386815126
-2.815499999999986	0.0724307051533246
-2.815400000000011	0.07609813906607446
-2.8152999999999793	0.07690435908397321
-2.8152000000000044	0.06874402936219076
-2.8150999999999726	0.04243544762755139
-2.8149999999999977	0.04066369708887721
-2.814900000000023	0.02678004647788154
-2.814799999999991	0.03433994264717266
-2.814700000000016	0.06946988170347078
-2.8145999999999844	0.08034602962961494
-2.8145000000000095	0.07921064526825787
-2.814399999999978	0.07216823191497533
-2.814300000000003	0.08057678983217752
-2.814200000000028	0.08002808662040996
-2.8140999999999963	0.08273548445906843
-2.8140000000000214	0.08870583111909776
-2.8138999999999896	0.09490053978608369
-2.8138000000000147	0.09217421611815366
-2.813699999999983	0.09578840198088369
-2.813600000000008	0.11491330117043756
-2.8134999999999764	0.08852353591717353
-2.8134000000000015	0.08984085910448128
-2.8133000000000266	0.09443910260494705
-2.813199999999995	0.10843727167234522
-2.81310000000002	0.12881708411399942
-2.812999999999988	0.12814689870057244
-2.8129000000000133	0.15223033286036972
-2.8127999999999815	0.14005455035392195
-2.8127000000000066	0.13434038021599082
-2.812599999999975	0.12591230719928093
-2.8125	0.13001745184090813
-2.812400000000025	0.14361250970572353
-2.8122999999999934	0.12398024150570641
-2.8122000000000185	0.1351984292325596
-2.8120999999999867	0.1223290718206676
-2.812000000000012	0.11282280655342766
-2.81189999999998	0.10360190191005494
-2.811800000000005	0.08242828562391695
-2.8116999999999734	0.07062421616895771
-2.8115999999999985	0.046784025224728784
-2.8115000000000236	0.06276010175807431
-2.811399999999992	0.05751910374083938
-2.811300000000017	0.049369900220643415
-2.8111999999999853	0.050506629572971966
-2.8111000000000104	0.06093216690621049
-2.8109999999999786	0.044028631325177404
-2.8109000000000037	0.011968019036281557
-2.810799999999972	0.019635614748781255
-2.810699999999997	-0.0031840005544796907
-2.810600000000022	-0.016850606587898984
-2.8104999999999905	-0.021398770043643947
-2.8104000000000156	-0.03210843201212203
-2.810299999999984	-0.030684555235624703
-2.810200000000009	-0.03239197583439217
-2.810099999999977	-0.006698137345025765
-2.8100000000000023	-0.005450740338152973
-2.8099000000000274	-0.00727081728837653
-2.8097999999999956	-0.0030019091792798658
-2.8097000000000207	-0.010955343747387006
-2.809599999999989	-0.01588279996139348
-2.809500000000014	-0.0391725532519247
-2.8093999999999824	-0.04118557244463797
-2.8093000000000075	-0.04024907403781003
-2.8091999999999757	-0.057736501870829515
-2.809100000000001	-0.07842364906403605
-2.809000000000026	-0.07793333922521037
-2.808899999999994	-0.0806938322312278
-2.8088000000000193	-0.08671211014565049
-2.8086999999999875	-0.08684233238358782
-2.8086000000000126	-0.09635326581898919
-2.808499999999981	-0.10610790377553568
-2.808400000000006	-0.09475510597001338
-2.8082999999999743	-0.06226615798232007
-2.8081999999999994	-0.05741788613810057
-2.8081000000000245	-0.06492959028838485
-2.8079999999999927	-0.06344445713924585
-2.807900000000018	-0.0804419178805351
-2.807799999999986	-0.08237440136163764
-2.807700000000011	-0.0814615453812465
-2.8075999999999794	-0.06243260356446543
-2.8075000000000045	-0.03440050886623154
-2.807399999999973	-0.027831235241911164
-2.807299999999998	-0.027439729644779337
-2.807200000000023	-0.03933237684912383
-2.8070999999999913	-0.05437819420292113
-2.8070000000000164	-0.05123942430448301
-2.8068999999999846	-0.05739131583102432
-2.8068000000000097	-0.039258866135651715
-2.806699999999978	-0.021225713159400028
-2.806600000000003	-0.039890495996858524
-2.806500000000028	-0.03728036061571251
-2.8063999999999965	-0.07751614277125751
-2.8063000000000216	-0.08435742255178977
-2.80619999999999	-0.06392887848097885
-2.806100000000015	-0.05587677853637296
-2.805999999999983	-0.04491231918624612
-2.8059000000000083	-0.07681308074351453
-2.8057999999999765	-0.06004912417880948
-2.8057000000000016	-0.061759173752098884
-2.8056000000000267	-0.07278649215676997
-2.805499999999995	-0.04735365806813924
-2.80540000000002	-0.05563115721672475
-2.8052999999999884	-0.06404936321540972
-2.8052000000000135	-0.07873694307799203
-2.8050999999999817	-0.06919417081620038
-2.805000000000007	-0.05066534757910909
-2.804899999999975	-0.04447942126647702
-2.8048	-0.02924493342269465
-2.8047000000000253	-0.023245476747638757
-2.8045999999999935	-0.011197439421985894
-2.8045000000000186	-0.011392473575579945
-2.804399999999987	0.018920552510066163
-2.804300000000012	0.006529808982139111
-2.8041999999999803	0.0002629561805882266
-2.8041000000000054	-0.018217981534999685
-2.8039999999999736	-0.021476560146804276
-2.8038999999999987	-0.0003599590138733816
-2.803800000000024	-0.009781143329101315
-2.803699999999992	0.0204708706056579
-2.803600000000017	0.014130411119641334
-2.8034999999999854	0.016986753922520414
-2.8034000000000106	0.022939748506857593
-2.803299999999979	0.013682326664691567
-2.803200000000004	0.03805007378817898
-2.803099999999972	0.013655060237962084
-2.8029999999999973	0.03815358419419784
-2.8029000000000224	0.059694921799465644
-2.8027999999999906	0.06611880715366317
-2.8027000000000157	0.09103205058198695
-2.802599999999984	0.09479972717346817
-2.802500000000009	0.11407561645499667
-2.8023999999999774	0.08783472255335145
-2.8023000000000025	0.08013811238630666
-2.8022000000000276	0.08485894405896728
-2.802099999999996	0.0867407203777185
-2.802000000000021	0.08884188838541947
-2.801899999999989	0.09422145002823729
-2.8018000000000143	0.08762457422600975
-2.8016999999999825	0.07514195062570439
-2.8016000000000076	0.08422519466935
-2.801499999999976	0.08130671792539892
-2.801400000000001	0.07554020124812036
-2.801300000000026	0.060803684492148465
-2.8011999999999944	0.06759676987057597
-2.8011000000000195	0.07150713899933892
-2.8009999999999877	0.042007807291734686
-2.800900000000013	0.05231266266262144
-2.800799999999981	0.047481393971858105
-2.800700000000006	0.036662844084665365
-2.8005999999999744	0.02899071234740939
-2.8004999999999995	0.0366603437843559
-2.8004000000000246	0.04442269954622162
-2.800299999999993	0.05229741281490542
-2.800200000000018	0.048089650951836656
[truncated: 128,002 more rows]
