# Supplementary material for: Stimulus duration encoding occurs early in the moth olfactory pathway
Source: Commun Biol. 2024 Oct 3;7:1252. doi: 10.1038/s42003-024-06921-z (PMC11449909; doi:10.1038/s42003-024-06921-z)
Supplement: Supplementary file 3 — Supplementary Data 1 [file 42003_2024_6921_MOESM3_ESM.zip › Fig 2/F/50ms.csv]

inh rate	reb rate	difference
0.0	3.0	3.0
0.0	5.0	5.0
0.0	0.0	0.0
0.0	0.0	0.0
9.999999999999998	8.5	-1.4999999999999982
6.666666666666666	1.5	-5.166666666666666
9.999999999999998	2.5	-7.499999999999998
13.333333333333332	6.0	-7.333333333333332
0.0	3.0	3.0
0.0	1.0	1.0
0.0	0.5	0.5
0.0	1.0	1.0
0.0	0.5	0.5
0.0	1.5	1.5
0.0	0.5	0.5
0.0	0.5	0.5
9.999999999999998	3.0	-6.999999999999998
6.666666666666666	7.5	0.8333333333333339
3.333333333333333	0.0	-3.333333333333333
0.0	1.0	1.0
