# Supplementary material for: Stimulus duration encoding occurs early in the moth olfactory pathway
Source: Commun Biol. 2024 Oct 3;7:1252. doi: 10.1038/s42003-024-06921-z (PMC11449909; doi:10.1038/s42003-024-06921-z)
Supplement: Supplementary file 3 — Supplementary Data 1 [file 42003_2024_6921_MOESM3_ESM.zip › Fig 2/F/100ms.csv]

inh rate	reb rate	difference
0.0	1.5	1.5
3.333333333333333	1.0	-2.333333333333333
0.0	3.0	3.0
3.333333333333333	1.5	-1.833333333333333
0.0	2.0	2.0
0.0	7.0	7.0
0.0	7.0	7.0
3.333333333333333	7.0	3.666666666666667
0.0	1.0	1.0
0.0	0.0	0.0
9.999999999999998	1.0	-8.999999999999998
3.333333333333333	3.0	-0.33333333333333304
0.0	0.5	0.5
0.0	0.5	0.5
0.0	0.0	0.0
0.0	7.0	7.0
3.333333333333333	0.5	-2.833333333333333
0.0	2.0	2.0
0.0	6.0	6.0
0.0	1.0	1.0
0.0	0.0	0.0
6.666666666666666	5.0	-1.666666666666666
