# Supplementary material for: Stimulus duration encoding occurs early in the moth olfactory pathway
Source: Commun Biol. 2024 Oct 3;7:1252. doi: 10.1038/s42003-024-06921-z (PMC11449909; doi:10.1038/s42003-024-06921-z)
Supplement: Supplementary file 3 — Supplementary Data 1 [file 42003_2024_6921_MOESM3_ESM.zip › Fig 2/F/10ms.csv]

inh rate	reb rate	difference
0.0	0.0	0.0
0.0	1.0	1.0
0.0	0.5	0.5
0.0	0.0	0.0
6.666666666666666	7.0	0.3333333333333339
9.999999999999998	0.0	-9.999999999999998
9.999999999999998	2.0	-7.999999999999998
0.0	3.5	3.5
0.0	0.0	0.0
0.0	4.0	4.0
19.999999999999996	4.5	-15.499999999999996
0.0	0.0	0.0
0.0	2.0	2.0
0.0	1.0	1.0
3.333333333333333	2.5	-0.833333333333333
0.0	0.0	0.0
0.0	2.5	2.5
0.0	1.0	1.0
6.666666666666666	0.5	-6.166666666666666
0.0	2.0	2.0
3.333333333333333	4.0	0.666666666666667
