# Supplementary material for: Stimulus duration encoding occurs early in the moth olfactory pathway
Source: Commun Biol. 2024 Oct 3;7:1252. doi: 10.1038/s42003-024-06921-z (PMC11449909; doi:10.1038/s42003-024-06921-z)
Supplement: Supplementary file 3 — Supplementary Data 1 [file 42003_2024_6921_MOESM3_ESM.zip › Fig 2/F/3ms.csv]

inh rate	reb rate	difference
0.0	0.0	0.0
0.0	5.5	5.5
6.666666666666666	0.0	-6.666666666666666
0.0	3.0	3.0
0.0	1.5	1.5
6.666666666666666	3.0	-3.666666666666666
0.0	2.0	2.0
