# Supplementary material for: Stimulus duration encoding occurs early in the moth olfactory pathway
Source: Commun Biol. 2024 Oct 3;7:1252. doi: 10.1038/s42003-024-06921-z (PMC11449909; doi:10.1038/s42003-024-06921-z)
Supplement: Supplementary file 3 — Supplementary Data 1 [file 42003_2024_6921_MOESM3_ESM.zip › Fig 2/F/2000ms.csv]

inh rate	reb rate	difference
0.0	5.5	5.5
0.0	5.5	5.5
0.0	1.5	1.5
0.0	4.0	4.0
0.0	3.5	3.5
0.0	7.0	7.0
6.666666666666666	8.5	1.833333333333334
0.0	10.0	10.0
0.0	2.0	2.0
0.0	2.5	2.5
0.0	2.5	2.5
0.0	7.0	7.0
0.0	2.5	2.5
0.0	3.5	3.5
0.0	0.5	0.5
0.0	11.0	11.0
0.0	0.5	0.5
0.0	5.0	5.0
0.0	1.5	1.5
0.0	2.5	2.5
0.0	2.0	2.0
9.999999999999998	12.0	2.0000000000000018
