# Supplementary material for: Stimulus duration encoding occurs early in the moth olfactory pathway
Source: Commun Biol. 2024 Oct 3;7:1252. doi: 10.1038/s42003-024-06921-z (PMC11449909; doi:10.1038/s42003-024-06921-z)
Supplement: Supplementary file 3 — Supplementary Data 1 [file 42003_2024_6921_MOESM3_ESM.zip › Fig 2/F/5ms.csv]

inh rate	reb rate	difference
0.0	1.5	1.5
0.0	1.5	1.5
0.0	0.0	0.0
0.0	1.0	1.0
0.0	0.0	0.0
13.333333333333332	4.0	-9.333333333333332
6.666666666666666	2.0	-4.666666666666666
0.0	0.0	0.0
0.0	0.0	0.0
9.999999999999998	3.5	-6.499999999999998
0.0	0.0	0.0
0.0	3.5	3.5
0.0	2.5	2.5
