# Supplementary material for: Stimulus duration encoding occurs early in the moth olfactory pathway
Source: Commun Biol. 2024 Oct 3;7:1252. doi: 10.1038/s42003-024-06921-z (PMC11449909; doi:10.1038/s42003-024-06921-z)
Supplement: Supplementary file 3 — Supplementary Data 1 [file 42003_2024_6921_MOESM3_ESM.zip › Fig 2/E.txt]

numerical data for panel E are identical to C, but shifted by following offsets (as described in C/description.txt)
3ms: 0.089
5ms: 0.081
10ms: 0.087
20ms: 0.080
50ms: 0.089
100ms: 0.059
200ms: 0.020
500ms: 0.007
1000ms: -0.013
2000ms: -0.006
5000ms: -0.011
