# Supplementary material for: Stimulus duration encoding occurs early in the moth olfactory pathway
Source: Commun Biol. 2024 Oct 3;7:1252. doi: 10.1038/s42003-024-06921-z (PMC11449909; doi:10.1038/s42003-024-06921-z)
Supplement: Supplementary file 3 — Supplementary Data 1 [file 42003_2024_6921_MOESM3_ESM.zip › Fig 2/C/50ms.csv]

neuron 1	neuron 2	neuron 3	neuron 4	neuron 5	neuron 6	neuron 7	neuron 8	neuron 9	neuron 10	neuron 11	neuron 12	neuron 13	neuron 14	neuron 15	neuron 16	neuron 17	neuron 18	neuron 19	neuron 20	neuron 21
-27.052249999999997	-29.93805	-26.46665	-5.275949999999998	-29.21095	-29.730349999999998	-7.039649999999998	-22.41485	-28.76735	-29.60465	-29.58385	-20.75355	-27.50335	-24.99595	-29.63525	-27.20825	-21.81795	-30.01355	-27.83325	-28.29815	-30.05675
-27.03265	-29.928050000000002	-26.45285	-5.253049999999998	-27.14325	-29.376849999999997	-7.030049999999999	-22.396250000000002	-28.75965	-29.57615	-28.08035	-12.73415	-26.781550000000003	-24.98625	-25.66015	-27.056449999999998	-19.08435	-29.99835	-27.82065	-25.82115	-29.61865
-25.946849999999998	-29.631050000000002	-26.44285	0.011749999999999261	-27.13505	-29.36565	-0.026949999999999363	-6.656549999999999	-28.75315	-27.87185	-27.560850000000002	-8.62565	-10.052850000000003	-24.97325	-24.61445	-24.18045	-15.66395	-29.98255	-26.80165	-19.03425	-28.58095
-25.93095	-29.61635	-26.417250000000003	0.021049999999998903	-27.12185	-29.356749999999998	-0.022050000000000125	-0.03205000000000169	-24.62105	-27.855349999999998	-27.33895	-8.111650000000001	-10.025650000000002	-22.79135	-23.46115	-24.16435	-12.52495	-28.74625	-26.79255	-19.01245	-28.56055
-25.88215	-29.60525	-12.419050000000002	0.05144999999999911	-25.666449999999998	-29.34385	-0.018550000000001177	-0.02844999999999942	-24.61495	-27.84795	-27.31935	-5.82545	-9.144150000000003	-22.77505	-23.44675	-24.15235	-0.03054999999999808	-28.59585	-24.04005	-17.25795	-28.01415
-24.36735	-29.365550000000002	-9.468350000000001	14.690849999999998	-23.52465	-29.32225	-0.01454999999999984	-0.025249999999999773	-24.60805	-26.48585	-27.30225	-5.809449999999998	-8.009050000000002	-22.76115	-20.83265	-20.44245	-0.026250000000000995	-27.91735	-23.73735	-13.713449999999998	-25.04615
-23.30135	-29.126450000000002	-9.448350000000001	14.697650000000003	-21.46405	-29.18875	-0.010950000000001125	-0.02185000000000059	-24.60265	-26.469649999999998	-27.26845	-0.03545000000000087	-5.000000000165983e-05	-22.69045	-18.75825	-20.43415	-0.021750000000000824	-27.90685	-23.72945	-5.536649999999998	-25.02825
-22.28635	-27.83295	-9.423350000000003	14.704549999999998	-19.94425	-29.07755	-0.007549999999998391	-0.01845000000000141	-24.59705	-23.51515	-26.708750000000002	-0.030850000000000932	0.004249999999998977	-17.13595	-16.10865	-20.417949999999998	-0.017549999999999955	-27.29005	-22.422549999999998	-0.02224999999999966	-25.00165
-22.26195	-27.56565	-3.522850000000002	14.714350000000003	-19.93385	-28.98135	-0.0035500000000006082	-0.015250000000001762	-24.58655	-23.49405	-26.67845	-0.024950000000000472	0.01104999999999734	-15.63495	-16.09155	-20.40825	-0.01395000000000124	-27.276049999999998	-22.413649999999997	-0.0169499999999978	-24.15335
-14.622449999999999	-27.28235	-0.026950000000002916	14.723149999999997	-19.41355	-28.88345	-0.00015000000000142677	-0.012150000000001882	-21.63005	-23.053649999999998	-25.99775	-0.0204500000000003	0.0169499999999978	-15.62145	-16.04155	-20.38395	-0.010149999999999437	-27.25045	-19.57255	-0.012650000000000716	-21.11935
-11.39595	-27.25615	-0.021950000000000358	14.730550000000001	-14.42465	-28.80905	0.0032500000000013074	-0.009150000000001768	-21.62345	-20.722949999999997	-25.98525	-0.01595000000000013	0.025249999999999773	-15.19655	-14.91995	-20.37755	-0.006550000000000722	-27.03145	-19.565649999999998	-0.007449999999998624	-21.09695
-11.377749999999999	-27.24435	-0.017549999999999955	14.74655	-14.40925	-28.14015	0.007049999999999557	-0.006250000000001421	-21.611449999999998	-19.87745	-25.75515	-0.011649999999999494	0.03084999999999738	-15.17375	-11.57825	-19.306849999999997	-0.003049999999998221	-26.80785	-19.555049999999998	-0.0002500000000011937	-21.070050000000002
-11.31515	-27.10155	-0.013049999999999784	17.581249999999997	-12.740949999999998	-28.125049999999998	0.015149999999998442	-0.0033500000000010743	-21.59335	-17.78535	-25.02485	-0.00694999999999979	0.03704999999999714	-9.73215	-10.359750000000002	-19.160449999999997	0.0002500000000011937	-26.78815	-19.548049999999996	0.007850000000001245	-20.41265
-9.282149999999998	-26.07175	-0.008250000000000313	17.596649999999997	-9.71125	-28.11525	0.019349999999999312	-0.0006500000000002615	-21.58395	-12.508949999999999	-23.893050000000002	-0.0006500000000002615	0.04994999999999905	-9.72035	-9.70785	-18.15495	0.003750000000000142	-26.76365	-19.54085	0.019349999999999312	-20.38905
-9.23695	-26.05825	-0.0042500000000025295	39.410650000000004	-0.01875000000000071	-28.09845	0.024850000000000705	0.002449999999999619	-14.85145	-10.41415	-23.877850000000002	0.005050000000000665	1.117949999999997	-9.68845	-9.691850000000002	-18.143749999999997	0.0073499999999988574	-26.35265	-17.22965	0.03825000000000145	-18.15835
-8.237449999999999	-26.04685	-0.0002500000000011937	39.41865	-0.013449999999998852	-27.94895	0.030750000000001165	0.005349999999999966	-14.84545	-10.02695	-23.48695	0.01144999999999996	1.1462499999999984	-0.033749999999997726	-5.517849999999999	-17.40465	0.011350000000000193	-26.27305	-17.22085	0.09264999999999901	-18.14015
-7.825049999999997	-26.00515	0.00414999999999921	42.01675	-0.008449999999999847	-27.87725	0.03685000000000116	0.00864999999999938	-14.83855	-6.9197500000000005	-22.516350000000003	0.03405000000000058	11.826049999999999	-0.028549999999999187	-4.149150000000002	-16.305349999999997	0.015850000000000364	-26.06555	-17.18895	0.20425000000000182	-18.08305
-7.81345	-25.98715	0.008449999999999847	42.027550000000005	-0.004249999999998977	-27.239549999999998	0.04725000000000179	0.011949999999998795	-14.82545	-6.91225	-22.32225	2.674150000000001	23.29075	-0.024750000000000938	-0.03685000000000116	-15.06535	0.020649999999999835	-26.01445	-15.665449999999998	6.172250000000002	-14.42875
-7.03895	-25.23235	0.01285000000000025	48.818349999999995	0.00035000000000096065	-27.224149999999998	0.05904999999999916	0.01565000000000083	-14.78245	-6.846450000000001	-21.643250000000002	4.976749999999999	23.30085	-0.02114999999999867	-0.032450000000000756	-15.04265	0.025850000000001927	-25.75265	-15.655549999999998	9.682849999999998	-14.41305
-7.015749999999997	-25.21535	0.0172499999999971	48.82755	0.004850000000001131	-26.95405	0.3697499999999998	0.01914999999999978	-2.5139500000000012	-3.85295	-21.478650000000002	6.773550000000004	23.471549999999997	-0.01735000000000042	-0.028950000000001808	-15.032449999999999	0.0315499999999993	-25.19735	-15.631649999999999	11.574850000000001	-14.39605
-6.3951499999999974	-25.14095	0.02284999999999826	48.83865	0.008949999999998681	-26.63085	0.3791499999999992	0.023050000000001347	-2.50685	-3.4597499999999997	-21.44795	8.488850000000003	25.384649999999997	-0.014150000000000773	-0.025650000000002393	-15.02145	0.03715000000000046	-25.17055	-15.621849999999998	19.134249999999998	-13.30245
-6.381149999999998	-24.69545	0.02815000000000012	48.85535	0.013049999999999784	-26.59445	0.9496499999999983	0.027449999999998198	-0.8895499999999998	-2.177150000000001	-21.19875	8.506150000000002	27.38115	-0.010549999999998505	-0.022149999999999892	-14.23355	0.04565000000000197	-24.92625	-15.61305	19.15185	-13.099350000000001
-6.2479499999999994	-23.73255	0.038349999999997664		0.01764999999999972	-26.35195	1.4501500000000007	0.03265000000000029	-0.8805499999999995	-2.1675499999999985	-20.635550000000002	10.73425	30.741049999999998	-0.007049999999999557	-0.01905000000000001	-14.210749999999999	1.6888499999999986	-24.42945	-15.208849999999998	19.319150000000004	-12.21725
-5.324749999999998	-23.449150000000003	0.04614999999999725		0.023550000000000182	-26.33945	1.46415	0.03774999999999906	-0.8740500000000004	-2.156749999999999	-20.46705	12.739149999999999	31.93135	-0.0034500000000008413	-0.01595000000000013	-12.506049999999998	8.541149999999998	-24.39545	-15.19015	21.24835	-11.88505
-5.300549999999998	-22.77565	10.797149999999998		0.028349999999999653	-26.26475	1.4773500000000013	0.04394999999999882	-0.03504999999999825	-0.031150000000000233	-19.92725	16.15955	31.94445	5.000000000165983e-05	-0.012650000000000716	-12.49895	22.74265	-24.25665	-13.524749999999997	21.27895	-11.873750000000001
-4.142149999999997	-22.698050000000002	28.04015		0.03474999999999895	-26.13385	10.89285	0.05075000000000074	-0.0318499999999986	-0.02775000000000105	-19.831850000000003	28.300949999999997	31.96205	0.003750000000000142	-0.009350000000001302	-12.490649999999999	38.002449999999996	-23.95815	-13.50995	21.32075	-10.24915
-1.3079499999999982	-22.67385	34.91805000000001		0.04125000000000156	-26.117849999999997	10.901750000000003	0.05764999999999887	-0.02915000000000134	-0.02394999999999925	-18.897550000000003	28.32505	31.975149999999996	0.007450000000002177	-0.006250000000001421	-11.90345	42.88204999999999	-23.14115	-13.501949999999997	32.72195000000001	-9.40205
-1.286249999999999	-22.26755	37.301950000000005		0.05395000000000039	-25.99025	10.912949999999999	0.06554999999999822	-0.026550000000000296	-0.0204500000000003	-18.86455	35.589749999999995	37.832350000000005	0.011350000000000193	-0.0030500000000017735	-11.033349999999999	50.99905	-23.132649999999998	-9.123549999999998	33.21885	-9.39115
-1.269449999999999	-20.65115	37.31085		0.06265000000000143	-25.736349999999998	11.825849999999999	0.3872499999999981	-0.024149999999998784	-0.0169499999999978	-18.85235	47.90635	39.41995	0.015750000000000597	4.9999999998107114e-05	-11.009049999999998		-22.870350000000002	-9.117249999999999	39.111450000000005	-9.375250000000001
-0.5993499999999976	-20.63925	37.31985		0.09455000000000169	-25.52715	14.793049999999997	0.41055000000000064	-0.021650000000001057	-0.013549999999998619	-17.835250000000002		40.05885000000001	0.020250000000000767	0.0033499999999975216	-10.99615		-22.84895	-9.11225	39.181250000000006	-9.35865
-0.032049999999998136	-20.62725	37.328050000000005		4.2233500000000035	-25.45265	14.806450000000002	0.4709499999999984	-0.01914999999999978	-0.009949999999999903	-17.64405		40.07145	0.025449999999999307	0.006650000000000489	-10.983249999999998		-22.55945	-9.106449999999999	43.61975000000001	-8.07065
-0.02815000000000012	-20.46265	37.338049999999996		4.232550000000003	-25.26035	14.844550000000002	0.5120499999999986	-0.016549999999998732	-0.006249999999997868	-17.63565		41.09685	0.030450000000001864	0.010149999999999437	-9.22045		-22.25565	-9.100449999999999	43.67675	-5.441849999999999
-0.02394999999999925	-20.444450000000003	37.35795		4.248449999999998	-25.063049999999997	16.817449999999997	0.8420500000000004	-0.01395000000000124	-0.00274999999999892	-16.618850000000002		41.690349999999995	0.036350000000002325	0.013549999999998619	-9.20205		-22.24795	-9.094749999999998	43.71015	-2.015150000000002
-0.020249999999997215	-20.406750000000002	77.63355		4.261150000000001	-24.69465	16.827050000000003	1.2390499999999989	-0.011350000000000193	0.0008499999999997954	-16.23965		42.83655	0.04305000000000092	0.017149999999997334	-9.192250000000001		-22.234949999999998	-9.082549999999998	43.799350000000004	-0.026949999999999363
-0.01624999999999943	-19.496450000000003			4.877049999999997	-24.64065	29.71675	1.2479499999999994	-0.008749999999999147	0.00455000000000183	-15.06325		52.94825	0.051950000000001495	0.021049999999998903	-9.180050000000001		-22.09235	-9.07225		-0.021650000000001057
-0.012149999999998329	-19.34375			4.888950000000001	-24.232349999999997	29.73215	1.367049999999999	-0.0060499999999983345	0.008549999999999613	-15.024750000000001		57.56715	0.06374999999999886	0.025249999999999773	-9.172550000000001		-21.75095	-9.061049999999998		-0.016950000000001353
-0.00835000000000008	-17.91065			4.90305	-24.200049999999997	40.86845000000001	2.864349999999998	-0.0034500000000008413	0.013049999999999784	-12.41575		65.72645	0.0995500000000007	0.029249999999997556	-9.161349999999999		-21.31295	-8.514049999999997		-0.012650000000000716
-0.004649999999998045	-17.43975			5.765050000000002	-24.17805	40.87935	2.8789499999999997	-0.0006500000000002615	0.016850000000001586	-12.112950000000001		65.74945	0.6466500000000011	0.03384999999999749	-8.361149999999999		-21.001649999999998	-8.508149999999997		-0.008150000000000546
-0.0006500000000002615	-17.07555			9.700450000000004	-24.123549999999998	40.893150000000006	6.040949999999999	0.0021500000000003183	0.021049999999998903	-12.09375			1.7447499999999998	0.0382499999999979	-5.804649999999999		-20.404049999999998	-8.501349999999999		-0.003949999999999676
0.0029500000000020066	-17.06635			9.755650000000003	-24.11045	41.613550000000004	9.608749999999997	0.005050000000000665	0.026150000000001228	-12.06655			20.64825	0.04274999999999807	-5.073450000000001		-19.63165	-8.49175		0.00035000000000096065
0.007650000000001711	-15.51215			10.705550000000002	-24.01635	41.61815	9.618950000000002	0.007950000000001012	0.032150000000001455	-11.65045			22.542150000000003	0.04824999999999946	-5.059449999999998		-19.58635	-8.483549999999997		0.004549999999998278
0.011250000000000426	-15.499550000000001			12.30075	-24.00745	41.63175	9.635850000000001	0.010950000000001125	1.7258500000000012	-10.78265			22.563750000000002	0.053549999999997766	-4.938849999999999		-19.17915	-8.472549999999998		0.009350000000001302
0.016450000000002518	-15.49145			13.20205	-23.97005	43.30765000000001	9.648749999999996	0.014150000000000773	1.733150000000002	-10.76735			22.597550000000002	0.06094999999999828	-4.922349999999998		-19.167450000000002	-3.36355		0.014050000000001006
0.021050000000002456	-15.30255			19.09825	-23.927049999999998	43.31715	9.663549999999997	0.017849999999999255	1.7419499999999992	-10.751850000000001			27.75465	0.06755000000000067	-4.914649999999998		-19.07815	-3.350649999999998		0.018650000000000944
0.025850000000001927	-13.76615			19.10955	-23.73145	46.539550000000006	12.248050000000003	0.021350000000001756	1.754450000000002	-10.52075			27.77795	0.08585000000000065	-4.792449999999999		-18.41705	-0.42354999999999876		0.02364999999999995
0.030850000000000932	-13.75665			19.19815	-23.70365	46.552350000000004	12.258149999999997	0.02465000000000117	1.7641500000000008	-9.96425			49.97765	1.6851500000000001	-4.781849999999999		-18.40055	-0.41504999999999725		0.030049999999999244
0.03584999999999994	-13.728950000000001			19.68255	-23.65815	46.56485000000001	12.270349999999997	0.02844999999999942	1.8004500000000014	-9.944950000000002			69.53475	1.70355	-3.06175		-18.38835	-0.027549999999997965		0.03985000000000127
0.04105000000000203	-13.70815			19.69045	-23.628149999999998	49.48545	12.438950000000002	0.03255000000000052	7.53735	-9.917350000000003				2.187450000000002	-2.2658500000000004		-17.91585	-0.024049999999999017		0.04905000000000115
0.0461500000000008	-13.45465			21.36685	-23.59065	49.49635000000001	15.020349999999997	0.037050000000000693	7.550749999999997	-8.885450000000002				11.954049999999999	-1.72485		-17.72975	-0.020649999999999835		0.06704999999999828
0.05145000000000266	-12.94885			21.38205	-23.57545	49.50565	29.29185	0.041550000000000864	8.47975	-8.634250000000002				11.969449999999998	-1.7168500000000009		-17.57225	-0.017049999999997567		0.14564999999999984
0.059250000000002245	-11.82985			22.834449999999997	-23.562549999999998	50.56315000000001	39.243449999999996	0.04684999999999917	8.489450000000001	-7.783550000000002				14.818450000000002	-1.707650000000001		-16.728650000000002	-0.014049999999997453		0.5565500000000014
0.06735000000000113	-11.280650000000001			22.868850000000002	-23.430149999999998	50.57095000000001	39.25484999999999	0.05245000000000033	13.924049999999998	-7.306750000000001				14.890849999999997	-1.6830500000000015		-16.710749999999997	-0.010649999999998272		0.566749999999999
0.07714999999999961	-11.258950000000002			23.96595	-23.16275	50.584450000000004	39.28725	0.05924999999999869	13.94915	-7.281549999999999				18.80235	-1.0925499999999992		-16.16335	-0.007449999999998624		0.9855499999999999
0.0867500000000021	-10.83485			23.997750000000003	-22.96015	50.59365		0.06504999999999939	16.518449999999998	-6.687750000000001				18.830650000000002	-0.5030499999999982		-16.15195	-0.00414999999999921		1.588049999999999
0.1678500000000014	-10.325950000000002			34.79105	-22.81015	50.60105		0.38514999999999944	16.52815	-6.224550000000001				18.86145	-0.4923499999999983		-16.00515	-0.0011499999999990962		2.2286499999999982
1.3512500000000003	-8.73065			34.80085	-22.74005	50.61695		0.47224999999999895	38.04764999999999	-5.5238499999999995				19.748450000000002	-0.03395000000000081		-15.73725	0.0021500000000003183		3.239250000000002
1.3659500000000016	-7.27835			36.654349999999994	-22.381749999999997			0.4785499999999985	39.456149999999994	-4.9354499999999994				19.76675	-0.03054999999999808		-15.71975	0.0055500000000030525		3.775549999999999
1.5575500000000027	-7.0839500000000015			36.664649999999995	-22.32835			0.48375000000000057	39.46325	-4.101850000000002				19.78195	-0.027149999999998897		-15.67735	0.009450000000001069		3.8016499999999986
1.5816499999999998	-6.614650000000001			36.69455000000001	-22.31325			0.4897500000000008	39.47154999999999	-4.086650000000002				24.910949999999996	-0.02424999999999855		-15.66685	0.013550000000002171		3.8229500000000023
2.1660499999999985	-6.591750000000001			37.56925	-22.30375			0.9311499999999988	39.494749999999996	-4.045450000000002				33.37935	-0.021249999999998437		-15.32805	0.01764999999999972		7.032450000000001
2.484650000000002	-6.575950000000002			37.589150000000004	-22.27285			0.9402499999999989	39.50234999999999	-1.7947500000000005				34.30075000000001	-0.018149999999998556		-15.31275	0.021750000000000824		8.799649999999996
4.1486500000000035	-6.5641500000000015			42.30905	-22.237849999999998			0.9498500000000014	41.50865	-1.7711500000000022				36.13575	-0.015049999999998676		-15.29715	0.026250000000000995		8.81495
4.167650000000002	-5.373250000000002			48.670649999999995	-21.785649999999997			1.5535500000000013	44.02695	-1.7512500000000024				36.922650000000004	-0.011749999999999261		-15.20365	0.03125		9.458949999999998
4.928550000000001	-4.807650000000002			52.588750000000005	-21.610349999999997			1.5625500000000017	46.89085	-1.3510500000000008				36.951750000000004	-0.008749999999999147		-14.98335	0.03675000000000139		12.517050000000001
4.950850000000003	-4.41995			58.526349999999994	-21.60025			1.594149999999999	47.671949999999995	-0.9194500000000012				36.96215000000001	-0.005749999999999034		-14.96855	0.041850000000000165		14.701449999999998
5.536450000000002	-4.370750000000001			59.32495	-21.545049999999996			1.6152499999999996	47.68535	-0.9083500000000022				37.52405	-0.002349999999999852		-14.94315	0.048049999999999926		17.753449999999997
5.551949999999998	-4.0397500000000015			63.033649999999994	-21.537149999999997			1.6265500000000017	50.71504999999999	-0.8935500000000012				44.560249999999996	0.0012499999999988631		-14.76175	0.05685000000000073		17.76165
6.193850000000005	-3.5244500000000016			63.05095	-21.40655			1.6335499999999996	58.141149999999996	-0.8714499999999994				44.580650000000006	0.008549999999999613		-14.29095	0.06955000000000311		17.770750000000003
6.2085500000000025	-3.5111500000000007			63.475750000000005	-21.31985			1.8855499999999985	61.56555	-0.02815000000000012				56.46175000000001	0.012450000000001182		-14.27305	0.10935000000000272		17.779349999999997
6.236350000000002	-1.8028499999999994			64.80575	-21.31365			1.895150000000001	61.58085	-0.022449999999999193				56.47525	0.0163499999999992		-14.25465	0.22905000000000086		17.78825
7.192750000000004	-1.783450000000002			70.68795	-21.22025			2.245549999999998	63.10055	-0.017949999999999022				56.51845	0.020749999999999602		-14.23405	0.2570500000000031		17.798750000000002
7.233249999999998	-1.7600499999999997			72.43645	-21.139049999999997			2.2539499999999997	64.10544999999999	-0.01395000000000124				62.64455000000001	0.025150000000000006		-13.60285	0.8796500000000016		17.815250000000002
8.186750000000004	-1.7525499999999994			74.39815	-20.823249999999998			2.25995	64.13015	-0.00975000000000037				64.15325	0.030349999999998545		-13.59035	1.1369500000000023		17.830450000000003
8.20015	-1.739250000000002			77.39765	-20.60725			2.267750000000003	64.26814999999999	-0.005850000000002353				67.34025	0.03725000000000023		-13.17305	1.255550000000003		18.052649999999996
8.220950000000002	-1.0606500000000025			87.80095	-20.456249999999997			4.29185	64.30105	-0.0020500000000005514				67.37565000000001	0.04475000000000051		-12.79365	1.2703500000000005		18.46795
8.605350000000001	-1.0481499999999997			87.81775	-20.43945			4.297749999999997	65.32145	0.001649999999997931				68.98425	0.05215000000000103		-12.775849999999998	1.4578500000000005		19.175549999999998
8.623550000000002	-0.5443500000000014			88.85315	-20.42665			4.30275	69.24195	0.004349999999998744				70.76055000000001	0.06694999999999851		-12.356649999999998	1.4651500000000013		19.217650000000003
10.57835	-0.5333500000000022			89.80205	-19.96235			4.309650000000001	70.63215	0.010349999999998971				70.78115	0.09365000000000023		-11.990649999999999	2.268650000000001		20.704449999999998
11.70355	-0.03584999999999994				-19.904849999999996			4.317649999999997	73.65814999999999	0.01454999999999984					0.9450500000000019		-11.771049999999999	2.277950000000004		23.439049999999998
12.184850000000004	-0.032150000000001455				-19.515549999999998			4.328349999999997	73.70895	0.01905000000000001					1.1487499999999997		-11.76295	2.3054500000000004		24.181050000000003
12.20805	-0.028549999999999187				-19.361849999999997			8.66365		0.024950000000000472					3.925049999999999		-11.620449999999998	2.9496499999999983		25.83255
12.227450000000005	-0.025249999999999773				-19.260749999999998			8.669450000000001		0.030449999999998312					5.377850000000002		-11.606950000000001	2.957550000000005		25.878649999999997
12.238150000000005	-0.02224999999999966				-19.18285			14.65015		0.037050000000000693					5.640450000000001		-11.396049999999999	2.9634500000000017		25.89095
15.04155	-0.01914999999999978				-19.17255			14.662650000000003		0.04724999999999824					5.655050000000003		-11.381450000000001	2.97025		25.91855
15.823550000000004	-0.01624999999999943				-19.11835			14.669149999999998		0.06954999999999956					5.924250000000001		-11.181049999999999	2.976550000000003		26.63325
17.229550000000003	-0.013350000000002638				-18.97095			14.673950000000001		0.0963499999999975					5.940350000000002		-9.570450000000001	2.9862499999999983		26.95195
17.24275	-0.010149999999999437				-18.847649999999998			15.09345		0.9671500000000002					7.222549999999998		-9.42635	2.9970500000000015		26.97675
19.89745	-0.00694999999999979				-18.71585			15.100849999999998		2.0685499999999983					9.694749999999999		-9.42035	3.9322500000000034		26.985449999999997
19.913450000000005	-0.0034500000000008413				-18.68645			15.11805		3.0338499999999975					9.728349999999999		-9.41265	5.396149999999999		32.75775
19.972050000000003	-0.00035000000000096065				-18.67175			18.595450000000003		3.284749999999999					9.873649999999998		-8.804849999999998	5.4064499999999995		32.77915
19.996050000000004	0.002949999999998454				-18.651649999999997			18.60175		6.106550000000002					9.881250000000001		-8.016850000000002	5.425150000000002		32.79145
20.356450000000002	0.006249999999997868				-17.97475			18.607049999999997		6.1451499999999974					9.899549999999998		-8.004950000000001	6.88205		34.65115
23.306150000000002	0.009650000000000603				-17.79495			18.62335		6.5593499999999985					9.905650000000001		-7.52985	6.888150000000003		35.412850000000006
24.38695	0.013149999999999551				-17.66615			19.188550000000003		6.574549999999999					10.23735		-5.967649999999999	6.896149999999999		35.43995000000001
24.40065	0.016849999999998033				-17.24805			19.194950000000002		6.743349999999996					10.247349999999997		-5.719349999999999	6.903150000000004		36.52085000000001
24.420050000000003	0.021049999999998903				-17.172449999999998			19.20025		7.27515					10.487250000000003		-5.708449999999999	6.910150000000002		36.54835
24.531950000000002	0.025449999999999307				-17.14155			24.06285		9.32525					10.497149999999998		-5.254850000000001	6.91545		37.079750000000004
25.729350000000004	0.031150000000000233				-16.833149999999996			24.070249999999998		9.339650000000002					10.506349999999998		-5.24635	6.922350000000002		38.58725
26.26175	0.036249999999999005				-16.79405			24.08765		9.353649999999998					11.176650000000002		-5.23845	6.953749999999999		38.61265
26.31995	0.04315000000000069				-16.72205			26.64005		9.37575					11.184449999999998		-5.209250000000001	11.396950000000004		42.67385
27.646050000000002	0.050449999999997885				-16.712249999999997			26.655649999999998		9.792950000000001					11.433750000000003		-4.8156500000000015	11.406350000000003		45.56745000000001
27.76775	0.05934999999999846				-16.68695			26.662450000000003		10.175650000000001					12.00215		-4.729050000000001	13.99895		46.19335000000001
30.19475	0.06544999999999845				-16.333849999999998			26.66765		10.492149999999999					12.904049999999998		-4.56495	14.01885		47.79565000000001
30.22555	0.07675000000000054				-16.12895			43.066050000000004		10.91405					13.891449999999999		-4.5532499999999985	14.027349999999998		47.81675
30.23825	0.08704999999999785				-16.04845			43.07255000000001		11.294349999999998					13.897649999999999		-4.18045	14.356349999999999		47.84285
30.267650000000003	0.10804999999999865				-15.751449999999998			43.07945000000001		11.611450000000001					13.991950000000003		-4.016749999999998	14.51585		47.86495000000001
30.834850000000003	0.11884999999999835				-15.725249999999999			43.096050000000005		11.93205					14.738950000000003		-3.76295	16.19845		52.67065000000001
31.981749999999998	0.14154999999999873				-15.621149999999998			43.10905000000001		11.951550000000001					14.747750000000003		-3.745750000000001	19.670950000000005		52.682249999999996
32.00465	0.6315500000000007				-15.594249999999999			45.16545000000001		11.96715					14.755450000000003		-3.7323500000000003	19.684150000000002		52.71655
32.26825	0.6611499999999992				-15.133949999999999			45.17635		12.460550000000001					14.76415		-3.7209499999999984	19.696150000000003		56.644149999999996
32.51025	1.1986500000000007				-14.82645			49.148250000000004		12.534749999999999					14.812150000000003		-3.4111499999999992	20.236850000000004		56.66915
33.939150000000005	1.2382500000000007				-14.816949999999999			49.15905000000001		12.686249999999998					16.25305		-3.2358499999999992	20.829250000000002		57.27895000000001
34.90215	1.7978500000000004				-14.80825			49.16895000000001		13.572549999999996					16.260849999999998		-2.768550000000001	20.83585		58.25555
34.930150000000005	1.821349999999999				-14.799349999999999			49.175650000000005		13.693850000000001					16.268549999999998		-2.3865499999999997	20.84415		58.49905
36.384350000000005	1.984149999999996				-14.775249999999998			49.18355		14.122049999999998					16.78805		-2.075050000000001	20.87345		59.65705
36.411750000000005	1.9921499999999988				-14.54515			49.19945		14.61695					16.881950000000003		-2.066749999999999	20.88095		61.294250000000005
38.01825	2.21415				-14.32715			59.39965000000001		14.86845					17.118050000000004		-2.053750000000001	27.12775		61.30655
38.03995	3.0635499999999958				-14.210749999999999			59.40565000000001		15.89675					17.49725		-0.7859499999999997	27.25515		65.11185
38.25225	3.0729500000000023				-13.939249999999998			59.418350000000004		16.66125					17.512950000000004		-0.6117500000000007	30.618050000000004		65.84475
39.48705	3.0834499999999956				-13.925649999999997			59.428650000000005		16.879250000000003					18.34915		-0.49865000000000137	32.57555		66.88405
39.79025000000001	3.0973500000000023				-13.91685			59.44035000000001		17.150949999999998					18.36125		-0.3874500000000012	33.009750000000004		67.31115
40.55505	4.78905				-13.90955			60.655550000000005		17.400449999999996					18.37355		-0.2842500000000001	33.50915
40.64445	4.80855				-13.78295			60.66145		17.418449999999996					18.381549999999997		-0.019849999999998147	33.52265
40.740050000000004	4.823849999999997				-13.68985			60.66695		17.52275					18.39815		-0.014749999999999375	34.114650000000005
42.95955	4.997649999999997				-13.529249999999998			60.675250000000005		17.722550000000002					18.40755		-0.010349999999998971	34.95875
42.97605000000001	5.613049999999998				-13.312149999999999			65.39135		18.04895					19.81725		-0.006350000000001188	34.97755
44.309549999999994	5.623049999999996				-13.26755			65.40165		18.46715					19.832549999999998		-0.00274999999999892	35.13145000000001
44.34565	5.864650000000001				-13.12155			65.41165000000001		18.480349999999998					20.473950000000002		0.0009499999999995623	36.817550000000004
45.603649999999995	6.259350000000001				-12.93505			65.41795		18.496750000000002					21.37755		0.00455000000000183	36.84835
45.62395	6.324949999999998				-12.71705			65.42735		18.530350000000002					21.38545		0.008449999999999847	36.856950000000005
45.63815	6.338750000000001				-12.613949999999999					18.85345					23.32495		0.012250000000001648	37.17355
45.65255	6.3496500000000005				-12.594349999999999					18.95175					23.33265		0.0163499999999992	37.18775
47.323550000000004	6.585550000000001				-12.581249999999997					18.981350000000003					23.343850000000003		0.020050000000001234	37.197250000000004
47.342549999999996	6.592749999999999				-12.335749999999997					19.59605					23.355150000000002		0.02435000000000187	38.08755
48.32105000000001	7.534549999999999				-12.323049999999999					19.667149999999996					23.390950000000004		0.028849999999998488	38.09565
48.33945000000001	7.661350000000002				-12.31325					20.22875					23.399749999999997		0.03434999999999988	38.133950000000006
48.39755	8.23875				-12.045549999999999					21.051849999999998					23.923949999999998		0.040150000000000574	40.33265000000001
48.92695	9.367149999999999				-11.860949999999999					21.638049999999996					23.932949999999998		0.047450000000001324	40.34335000000001
49.03745	9.801550000000002				-11.56955					21.659049999999997					23.953249999999997		0.06184999999999974	40.35125
49.35275000000001	10.200149999999997				-11.415849999999999					21.86675					24.00025		0.06824999999999903	40.359249999999996
49.92745	10.219849999999997				-11.399149999999999					21.88475					25.11705		0.08135000000000048	41.733250000000005
49.94465	11.570049999999998				-11.318349999999999					22.266949999999998					26.692549999999997		0.09884999999999877	41.92765000000001
50.22785	11.585249999999998				-11.307949999999998					22.59925					27.29705		0.15445000000000064	41.93735
50.27925	11.598749999999999				-11.29075					22.692249999999998					27.32445		0.1650500000000008	44.13015000000001
51.26725	11.73405				-11.26755					22.709549999999997					29.705849999999998		0.17504999999999882	47.86455
51.279450000000004	13.079550000000001				-11.061349999999997					22.73515					29.725050000000003		0.19535000000000124	47.87725
51.34745	13.267349999999997				-10.838149999999999					23.055849999999996					31.807450000000003		0.3161500000000004	49.257250000000006
52.79725	13.43975				-10.42735					23.34305					31.94495		0.48705	49.26945
52.98385	13.750849999999996				-10.23265					23.48665					31.955750000000002		0.5729499999999987	53.152750000000005
53.99245	14.17625				-10.21895					24.348449999999996					32.16575		0.5809500000000014	53.15865
54.84915	14.310649999999999				-9.97345					24.40875					32.18435		0.6147500000000008	53.175450000000005
54.90115000000001	14.922250000000002				-9.939449999999997					25.543049999999997					32.55805		1.7007499999999993	54.924749999999996
54.919149999999995	14.935349999999996				-9.930349999999997					26.217850000000002					32.56485		1.9377499999999976	54.93775
55.33845	14.954649999999997				-9.669149999999998					26.281049999999997					33.88295		1.9562500000000007	55.15685
55.35815	15.362950000000001				-9.465349999999997					26.619249999999997					33.89005		2.2384499999999967	55.16355000000001
55.391650000000006	15.373549999999998				-9.31465					26.793449999999996					34.93415		2.250049999999998	55.700750000000006
58.405750000000005	15.398349999999997				-9.29535					27.291749999999997					36.81175		2.3322499999999984	55.70955
58.814550000000004	15.977949999999996				-9.054649999999999					27.505549999999996					36.96265		3.1496499999999976	55.72175000000001
60.08265000000001	15.984950000000001				-8.996649999999999					28.145549999999997					36.96895000000001		3.1625499999999995	56.945150000000005
60.10345	15.996149999999997				-8.984649999999998					28.579849999999997					36.98025		3.1810500000000026	56.95605
61.42705	16.57305				-8.85595					28.91175					37.83925000000001		3.4953499999999984	56.97455
61.451550000000005	17.96735				-8.812449999999998					28.92545					37.98205		3.505149999999997	59.63515
	17.980050000000002				-8.79485					29.300050000000002					37.98765		4.384850000000004	59.664049999999996
	18.15465				-8.766949999999998					29.84085					37.99735		5.185750000000002	60.21745000000001
	18.51055				-8.757649999999998					29.862550000000002					38.051249999999996		5.20815	60.48655
	18.525249999999996				-8.74485					29.883349999999997					39.459450000000004		5.527950000000001	60.49685
	18.55235				-8.733649999999997					30.286149999999996					39.470150000000004		5.579750000000001	61.20935000000001
	19.32735				-8.551549999999999					30.308449999999997					39.480149999999995		5.649350000000002	61.221849999999996
	19.337349999999997				-8.09505					30.324049999999996					39.48805		6.217650000000003	61.425050000000006
	19.35795				-8.088749999999997					30.404349999999997					39.64135		6.227450000000001	61.44455
	19.43115				-8.076049999999999					30.646150000000002					40.268150000000006		6.468950000000003	61.67795
	19.74585				-8.06785					30.951649999999997					40.377750000000006		6.484849999999998	61.70105
	19.755349999999996				-8.057749999999999					31.210649999999998					41.05885000000001		6.622049999999998	62.851350000000004
	20.74135				-8.048649999999999					31.64805					41.06985		6.628249999999998	63.31135
	21.299649999999996				-8.037749999999999					31.66255					41.084450000000004		6.640750000000001	63.316750000000006
	21.434949999999997				-8.02665					32.12155					41.55995		7.068549999999998	63.32395
	22.70255				-7.7494499999999995					32.36775					41.57185		7.077949999999998	64.45775
	22.71565				-7.641249999999999					32.42505					41.57955		7.158249999999999	64.46265
	24.347350000000002				-7.627549999999999					32.44515					41.58825		7.167750000000002	64.46705
	25.42435				-7.592549999999999					32.71705					41.59325		7.894050000000004	64.47325000000001
	25.43765				-7.518649999999997					32.84205					42.688950000000006		7.904349999999997	64.49775
	25.455650000000002				-7.51285					32.93514999999999					42.69615		8.04055	65.62655000000001
	26.652150000000002				-7.5020500000000006					33.189049999999995					42.70845		8.65505	67.26995
	26.676849999999998				-7.408749999999998					33.280950000000004					42.71895000000001		8.74605	67.28344999999999
	26.96945				-7.402049999999999					33.980450000000005					43.24035000000001		9.105250000000002	71.37344999999999
	26.986349999999998				-7.352149999999998					33.99495					45.144450000000006		11.29955	71.38185000000001
	27.26465				-7.2017500000000005					34.52065					45.151849999999996		11.32265	71.38874999999999
	28.87255				-7.0813500000000005					34.82495					45.15965		11.385349999999999	71.39394999999999
	28.88555				-7.073549999999997					35.76955000000001					45.16715000000001		12.203149999999997	71.39965000000001
	28.90615				-7.02375					36.34685					45.17335		12.826150000000002	71.40615
	28.94485				-6.755749999999999					36.58565					46.63005		12.837149999999998	71.41235
	28.97805				-6.731549999999999					36.59665					46.780249999999995		13.085350000000002	71.41955000000002
	29.006849999999996				-6.6908499999999975					36.64105000000001					48.08565		13.095749999999999	71.42885000000001
	29.701249999999998				-6.678049999999999					37.06185000000001					51.09295		13.445649999999997	71.44284999999999
	29.748049999999996				-6.539149999999999					37.26835					51.10124999999999		13.46095	71.76705000000001
	30.45925				-6.524549999999998					39.05055					51.84325		13.603449999999999	71.77805000000001
	32.06255				-6.3130500000000005					39.62695000000001					51.85105		14.071749999999998	73.28385
	32.091350000000006				-6.241249999999997					39.80655					51.864549999999994		14.170150000000003	73.29535000000001
	32.16525				-6.219249999999999					40.27275					53.90625		14.830949999999998	76.13534999999999
	33.498149999999995				-5.966449999999998					40.98845					53.914649999999995		15.280249999999999	76.47175000000001
	33.511250000000004				-5.944749999999999					41.00505					55.586650000000006		15.31195	76.47815
	33.519949999999994				-5.93385					41.71085000000001					56.07615		15.416749999999997	76.49315000000001
	33.53595				-5.908249999999999					41.734350000000006					56.091849999999994		15.88795	76.50745
	34.017849999999996				-5.83775					42.13475					57.570949999999996		16.062450000000002	76.51925
	34.77805000000001				-5.765449999999998					43.67895					57.58085		16.076150000000002	76.53014999999999
	34.799850000000006				-5.744949999999999					43.87155					57.59935		16.836049999999997	79.69975
	34.81205				-5.735949999999999					44.67275000000001					57.61425		16.84815	79.71265
	35.57815000000001				-5.72775					46.269850000000005					57.67785000000001		16.89005	80.03465
	35.59455				-5.72045					46.28535000000001					57.917649999999995		17.104850000000003	80.05195
	35.61225				-5.700049999999997					46.30975000000001					59.495850000000004		17.47635	80.71705
	35.77845000000001				-5.654349999999997					46.59125					59.511750000000006		18.18995	80.73474999999999
	36.57155				-5.6111499999999985					46.605850000000004					59.52005		18.20965	80.74244999999999
	37.79245				-5.365849999999998					46.90235					59.52775		18.23165	80.75395
	38.52705				-5.22955					46.92595					59.53715		18.769650000000002	80.77574999999999
	38.561350000000004				-5.218449999999997					47.190650000000005					59.62935		19.30275	80.79065
	39.26765				-5.018649999999997					48.59185000000001					60.49915		19.669950000000004	83.00995
	39.89935				-5.001649999999998					49.82555000000001					60.50595		19.858950000000004	85.00495000000001
	39.91225				-4.75395					50.36525					60.516949999999994		20.306949999999997	85.01225
	40.87735000000001				-4.668749999999999					50.93005000000001					60.53945		20.64055	85.01875000000001
	40.88785				-4.66235					50.95145000000001							20.653850000000002	85.02545
	40.89855				-4.605249999999998												20.66215	85.03094999999999
	40.909549999999996				-4.550049999999999												20.757250000000003	85.03845000000001
	40.92845				-4.080549999999999												20.777350000000002	87.30545000000001
	42.159549999999996				-3.920749999999998												20.88705	87.31094999999999
	42.17775				-3.144449999999999												20.98795	87.31805
	42.201350000000005				-3.0948499999999974												21.43055	88.16125
	42.32755				-3.0771499999999996												21.85135	88.17115000000001
	42.347350000000006				-3.063749999999999												21.87895
	42.36005				-3.0471499999999985												22.65975
	42.36925000000001				-2.9713499999999975												22.807350000000003
	42.48845				-2.9618499999999983												22.83465
	42.63255000000001				-2.8260499999999986												23.06795
	42.64945				-2.8066499999999976												23.565549999999998
	46.10645000000001				-2.7937499999999993												23.59125
	46.12535				-2.615949999999998												23.77985
	46.15335				-2.59985												23.84045
	47.04365				-2.216649999999998												24.22055
	47.07855000000001				-2.1920499999999983												24.41235
	47.09745000000001				-2.1645499999999984												25.02255
	47.42535000000001				-2.15785												25.22935
	48.06045				-2.091949999999997												25.77405
	48.07405				-1.8586499999999972												25.78715
	48.09125				-1.5039499999999997												25.802850000000003
	49.12735000000001				-1.3645499999999977												25.82695
	49.52765000000001				-1.3538499999999978												25.98665
	50.02445				-1.2702499999999972												26.00185
	50.04095000000001				-0.8208500000000001												26.18715
	50.634550000000004				-0.7710499999999989												26.925349999999998
	50.703649999999996				-0.7552500000000002												26.936850000000003
	50.75305				-0.5686499999999981												27.10245
	50.76735000000001				-0.40625												27.66345
	50.791250000000005				-0.399049999999999												27.793450000000004
	51.51415				-0.2052499999999995												27.82885
	52.23675				-0.05054999999999765												27.96625
	52.24995				-0.026949999999999363												27.97675
	52.402550000000005				-0.020749999999999602												28.783649999999998
	53.59795				-0.013249999999999318												29.22915
	53.622550000000004				-0.007549999999998391												29.24755
	53.64035				-0.0020500000000005514												29.26335
	53.71965				0.003750000000000142												29.286150000000003
	53.883449999999996				0.009250000000001535												29.29655
	53.89845				0.014050000000001006												29.775850000000002
	54.05305				0.019249999999999545												30.43805
	54.13105				0.024450000000001637												30.954449999999998
	54.142849999999996				0.029749999999999943												30.974549999999997
	54.58485				0.0350500000000018												31.382050000000003
	54.59825000000001				0.04445000000000121												31.62465
	54.772450000000006				0.055350000000000676												31.67045
	56.81875000000001				0.18374999999999986												31.74175
	56.845150000000004				0.31865000000000165												32.203950000000006
	57.25675				0.3304500000000026												32.473349999999996
	57.76825000000001				0.4360500000000016												33.28945
	57.781549999999996				0.7508499999999998												33.311049999999994
	58.610749999999996				1.1117500000000007												33.40645000000001
	58.61885000000001				1.4022500000000022												33.575149999999994
	60.697950000000006				1.4157500000000027												33.72605
	62.20585				1.4496500000000019												34.48875000000001
	62.97825				1.7308500000000002												34.53375
	64.46455				1.7495500000000028												34.89975
	65.14065000000001				1.8730500000000028												35.02515000000001
	65.71235				1.9309500000000028												35.05605
	65.72165				2.3084500000000006												35.95925
	65.73375				2.3365500000000026												35.98635
	65.98775				2.358850000000004												36.69955
	66.01845				2.5344499999999996												36.87115
	66.32355				2.79795												37.43775000000001
	66.92505				2.8494500000000045												37.47325000000001
	68.13265				2.9241500000000045												37.48165
	68.52305				2.9453499999999977												37.50365000000001
	69.13975				3.037550000000003												37.53585000000001
	69.15015				3.1605500000000006												37.69395
	69.16805000000001				3.8706499999999977												37.875550000000004
	69.41645				3.886250000000004												38.46155
	69.43525				3.90625												38.46925
	70.43225				3.9137500000000003												38.55675000000001
	70.50925000000001				3.942450000000001												38.70955000000001
	71.70015000000001				4.104550000000003												38.72385
	71.72745				4.11815												38.73655000000001
	72.77705				4.141550000000002												39.41075000000001
	73.63775				4.409849999999999												39.55035000000001
	73.91375000000001				4.42765												39.95415
	74.80465000000001				4.876150000000003												40.90935
	76.05675000000001				4.993949999999998												40.93305000000001
	77.32805				5.079349999999998												40.94565
	77.69525				5.14405												40.96235
	79.00545				5.167650000000002												40.975750000000005
	79.41925				5.292850000000001												41.622550000000004
	79.43125				5.605150000000002												41.63435
	80.63215				5.70655												41.72035000000001
	80.64675				5.7185500000000005												41.72965000000001
	81.56005				5.8927499999999995												42.476150000000004
	81.59235				5.89875												42.66905
	82.26055000000001				5.908549999999998												42.68135000000001
	82.27235				5.923349999999999												43.77835
	82.28445				6.168950000000002												44.059250000000006
	82.29585				6.4663499999999985												44.08595
	83.03305				6.553449999999998												44.09805
	83.47145				6.6194500000000005												44.56985
	83.48445000000001				6.642450000000004												44.577650000000006
	83.49635				6.678850000000004												44.588350000000005
	83.51485				6.853850000000001												45.16525
	86.12335				6.861550000000001												45.840050000000005
	86.13835				7.06935												46.19745
	86.14645				7.332050000000002												46.474450000000004
	87.24165				7.4589500000000015												46.71485
	87.27225				7.473550000000003												46.725750000000005
	87.30175				7.518250000000002												46.942350000000005
	87.91995				7.539149999999999												46.957350000000005
	87.93065				7.612949999999998												46.98315000000001
	87.94265				7.655650000000001												47.31485000000001
	87.95775				7.682850000000002												47.780950000000004
					7.7603500000000025												48.27575
					7.807850000000002												48.43375
					7.9807500000000005												48.45235000000001
					8.026150000000001												48.57305000000001
					8.084450000000004												48.58025000000001
					8.11175												49.036950000000004
					8.195349999999998												49.04605000000001
					8.212650000000004												49.23025
					8.233550000000001												49.25005
					8.404250000000005												49.27515000000001
					8.420250000000003												49.46535
					8.467849999999999												49.47855
					8.691650000000003												50.52815000000001
					9.268650000000001												50.57915
					9.420250000000003												50.62545
					9.433350000000004												50.67065000000001
					9.643550000000005												51.25155000000001
					9.652549999999998												51.30845000000001
					9.65925												53.19505000000001
					9.676650000000002												53.22245000000001
					9.713050000000003												53.46645000000001
					10.018550000000005												53.81635
					10.02995												53.92415
					10.109749999999998												53.93445
					10.356949999999998												53.939750000000004
					10.933750000000003												53.94785
					11.11625												53.96585
					11.135950000000001												54.07735000000001
					11.585950000000004												54.84585
					12.182050000000004												54.90575
					12.30285												55.02475
					12.533650000000002												55.04275
					12.545749999999998												56.051550000000006
					12.557650000000002												56.07515000000001
					12.715650000000004												56.82145
					12.932549999999999												58.37435000000001
					13.06185												58.39175
					13.151450000000004												59.113550000000004
					13.330649999999999												59.27265
					13.44625												59.29605000000001
					13.606749999999998												59.46445
					13.635849999999998												59.47505000000001
					13.646349999999998												59.48335
					14.073950000000004												59.49965
					14.268750000000004												59.570350000000005
					14.383949999999999												59.67545
					14.922049999999999												60.11765
					15.34525												60.36775
					15.37415												60.67975
					15.487250000000003												61.37265000000001
					16.086750000000002												61.42325000000001
					16.10145												61.59595
					16.24595												61.604150000000004
					16.26905												61.61565
					16.73505												62.28415
					16.74375												62.30115000000001
					16.78185												62.31245
					16.78915												62.70335
					16.905750000000005												62.89535000000001
					17.476750000000003												63.43985000000001
					17.512950000000004												63.55035000000001
					17.909950000000002												63.55985
					18.14645												63.78335
					18.17785												63.947950000000006
					18.186149999999998												64.14865
					18.20295												64.37895
					18.32465												64.71125
					18.33695												65.51195
					18.349450000000004												65.54865000000001
					18.39595												66.19735
					18.40625												66.21625
					18.58985												66.31065000000001
					18.71315												66.98465
					18.87525												67.16825
					18.96635												67.17545
					19.01285												67.18465
					19.01925												67.19225
					19.114150000000002												67.21745
					19.172150000000002												67.69115000000001
					19.436550000000004												68.57665
					19.45145												69.34915000000001
					19.46085												69.57675
					19.66435												69.77275
					19.769150000000003												69.78585000000001
					19.791650000000004												69.83395
					19.80885												70.20355
					19.913650000000004												70.43895
					20.13545												70.48915000000001
					20.167950000000005												72.05655
					20.181150000000002												72.47285000000001
					20.215450000000004												72.50525
					20.30055												73.00475
					20.354350000000004												73.01825000000001
					20.689950000000003												73.17535000000001
					20.70225												73.18305000000001
					20.728050000000003												73.19265
					21.002650000000003												73.70545
					21.01225												73.72365
					21.169449999999998												74.29865000000001
					21.182250000000003												74.55285
					21.49035												74.56015000000001
					21.50105												74.57315
					21.571649999999998												74.59605
					21.686350000000004												74.83495
					21.72215												74.91195
					21.97025												74.92365000000001
					22.127650000000003												75.13405
					22.341450000000002												75.14695
					22.350950000000005												75.17015
					22.533250000000002												75.58205000000001
					22.58865												75.60075
					22.600250000000003												75.70675
					22.638550000000002												75.72015
					22.681350000000002												76.09585
					22.693649999999998												76.54305000000001
					22.731250000000003												77.32565000000001
					22.870150000000002												77.58535
					22.97455												77.76345
					23.06295												78.55375000000001
					23.07345												78.92095
					23.091450000000002												78.93415
					23.099850000000004												79.34135
					23.35635												79.36225
					23.368850000000002												80.03425
					23.412150000000004												80.42875000000001
					23.47135												80.63175
					23.48335												80.64825
					23.937649999999998												80.65595
					24.358850000000004												80.66595000000001
					24.36925												80.79765
					24.38725												81.13265
					24.52225												81.35835
					24.787150000000004												82.19555
					24.96935												82.74065
					24.995850000000004												82.75945
					25.01075												82.76935
					25.270250000000004												82.78445
					25.63295												83.52225
					25.645450000000004												83.52595000000001
					25.659950000000002												83.52965
					25.86135												83.53315
					25.943350000000002												83.53705000000001
					26.127050000000004												83.54105
					26.29085												83.54635
					26.29735												83.79595
					26.355249999999998												84.10475000000001
					26.42595												84.41665
					26.436149999999998												84.42965000000001
					26.577849999999998												84.59785000000001
					26.932850000000002												84.78425
					26.950650000000003												85.18045000000001
					27.00835												85.52415
					27.30715												85.53385
					27.319450000000003												85.84825000000001
					27.57365												86.42185
					27.58605												87.01105
					27.63725												87.02765000000001
					27.77335												87.66285
					27.82945												88.13855000000001
					27.90535												88.25925000000001
					27.999250000000004												88.34435
					28.02055												88.35705
					28.198050000000002												88.46285
					28.233850000000004												88.67655
					28.308950000000003												88.68665
					28.339550000000003												89.37725
					28.35205												89.39505
					28.65065
					28.73205
					28.782249999999998
					28.83155
					28.86575
					28.87905
					28.99035
					29.32645
					29.34565
					29.36175
					29.39425
					29.41205
					29.47515
					29.55995
					29.57665
					29.99275
					30.005250000000004
					30.016550000000002
					30.02655
					30.057949999999998
					30.080750000000002
					30.369350000000004
					30.46665
					30.473750000000003
					30.65865
					30.820750000000004
					31.34205
					31.371650000000002
					31.887550000000005
					31.90215
					31.91135
					32.03905
					32.04515
					32.05425
					32.34105
					32.37075
					32.52715
					32.58685
					32.76565
					32.78305
					33.00555
					33.18515
					33.200450000000004
					33.23265
					33.46085
					33.46925
					33.47875
					34.00195000000001
					34.279650000000004
					34.492850000000004
					34.707750000000004
					34.88175
					34.90945000000001
					35.013549999999995
					35.316649999999996
					35.76575
					35.873450000000005
					35.93615
					35.95115
					35.963449999999995
					36.080749999999995
					36.093050000000005
					36.23825000000001
					36.617450000000005
					36.625550000000004
					36.92755
					37.11605
					37.50265
					37.80785
					37.83155000000001
					38.04445
					38.05825
					38.35865
					38.398250000000004
					38.41675000000001
					38.534949999999995
					38.602850000000004
					38.64515
					38.65415
					39.54815000000001
					39.57115
					39.57725000000001
					39.61665000000001
					39.70655000000001
					39.791650000000004
					40.367050000000006
					40.55215
					41.152150000000006
					41.163650000000004
					41.259550000000004
					41.36855
					41.48975
					41.72165
					41.90615
					42.062650000000005
					42.093050000000005
					42.108149999999995
					42.124849999999995
					42.334050000000005
					42.67885
					42.69645
					42.798649999999995
					42.80905
					42.93885
					42.94685
					42.97525
					43.14105000000001
					43.165350000000004
					43.22595
					43.39175
					43.41485
					43.52035000000001
					43.56015000000001
					43.63965
					43.78245
					43.88395
					43.89175
					44.15835
					44.28915000000001
					44.30115000000001
					44.38465000000001
					44.65415
					44.954449999999994
					44.977149999999995
					45.051649999999995
					45.342749999999995
					45.64575000000001
					45.76245
					45.893950000000004
					45.915850000000006
					46.03425
					46.057550000000006
					46.24705
					46.26375
					46.280550000000005
					46.34065
					46.37975
					46.39245
					46.52535
					46.99495
					47.156949999999995
					47.19545000000001
					47.21155
					47.223749999999995
					47.25835000000001
					47.268249999999995
					47.278949999999995
					47.28675
					47.59285
					47.612849999999995
					47.76105
					48.05265
					48.066050000000004
					48.10625
					48.53915000000001
					48.75985
					48.78375
					48.88705
					48.92595
					48.93405
					49.13035000000001
					49.553650000000005
					49.642849999999996
					49.742149999999995
					49.758849999999995
					49.898849999999996
					50.02205000000001
					50.24275
					51.07235
					51.08175
					51.098650000000006
					51.15035
					51.15705
					51.831450000000004
					51.859849999999994
					51.92515
					52.12495
					52.213750000000005
					52.353350000000006
					52.37435000000001
					52.646950000000004
					52.90625
					53.189049999999995
					53.324250000000006
					53.572050000000004
					54.147850000000005
					54.291349999999994
					55.40335
					55.49225
					55.51025
					55.563550000000006
					55.590149999999994
					55.724450000000004
					55.74595000000001
					55.812650000000005
					56.003150000000005
					56.20985
					56.264250000000004
					56.277649999999994
					56.41545000000001
					56.429950000000005
					56.45505
					56.49655
					56.533150000000006
					56.69525
					56.73245
					57.34785000000001
					57.41485
					57.42335
					57.63295000000001
					57.64535000000001
					57.953649999999996
					57.96695
					58.06885
					58.078649999999996
					58.10695
					58.11385
					58.12435000000001
					58.277249999999995
					58.348650000000006
					58.36555
					58.49535
					58.615849999999995
					58.63055
					58.63995
					59.01805
					59.06445000000001
					59.138149999999996
					59.163650000000004
					59.728449999999995
					59.92675
					59.94885000000001
					59.97225
					60.008849999999995
					60.06685
					60.074250000000006
					60.23165
					60.335750000000004
					60.682550000000006
					60.725849999999994
					60.80605
					61.08285000000001
					61.095150000000004
					61.296949999999995
					61.51905000000001
					61.60155
					61.61065000000001
					62.175349999999995
					62.19995
					62.21255000000001
					62.24265
					62.26435000000001
					62.36095
					62.65885
					62.755750000000006
					62.762950000000004
					62.77465000000001
					62.931650000000005
					63.03895
					63.11365000000001
					63.129549999999995
					63.451049999999995
					63.890950000000004
					63.91655
					63.92315000000001
					63.97685
					64.25685
					64.27145
					64.54515
					64.57945
					64.70395
					64.71335
					64.72415
					64.73685
					64.85705
					65.08275
					65.20095
					65.33015
					65.35435
					65.61105
					65.71295
					65.73035
					65.94965
					66.61435
					66.63155
					66.64395
					66.65535
					66.73755
					66.84625
					67.16395
					67.20465
					67.44215
					67.45195
					67.64385
					67.66495
					67.88385
					68.06905
					68.19555
					68.73455
					68.83105
					68.89655
					68.93505
					68.95945
					68.98285
					69.23125
					69.26565000000001
					69.28305
					69.29835
					69.50135
					69.63325
					69.64565
					69.65955
					69.67615
					69.89055
					69.89745
					69.90365
					69.93495
					69.95365
					69.96305
					70.01255
					70.03105000000001
					70.13905
					70.38865
					70.39755
					70.46615
					70.72555
					70.72925000000001
					71.03855
					71.05615
					71.19705
					71.62165
					71.63755
					71.76975
					71.80775
					71.87245
					71.88445
					72.15695
					72.27745
					72.33565
					72.46935
					72.77675
					72.92835
					72.94505
					72.98195
					73.10955
					73.13345
					73.71115
					73.73785
					74.32535
					74.57545
					74.80585
					74.81925
					74.82685000000001
					74.84045
					74.87295
					74.88695
					75.11525
					75.12945
					75.51745
					75.53505
					75.54415
					75.55815
					75.58735
					75.59955000000001
					75.67435
					75.70035
					75.71015
					75.72535
					75.92605
					76.14265
					76.31435
					76.37695000000001
					76.38365
					76.72615
					76.76945
					76.91515
					77.03545
					77.04595
					77.05745
					77.30695
					77.32575
					77.34205
					77.79775000000001
					77.95235
					78.09405
					78.19245000000001
					78.68085
					78.73845
					78.74675
					79.02305
					79.09735
					79.23415
					79.46685000000001
					79.64965000000001
					79.66855
					79.67995
					80.01455
					80.02095
					80.21165
					80.69975
					80.89685
					80.90915
					81.22905
					81.35905
					81.37615
					81.53305
					81.54355
					81.62665
					81.63995
					81.64725
					81.74445
					81.91365
					82.08635
					82.10685
					82.12085
					82.13245
					82.14165
					82.15245
					82.22775
					82.45025
					82.48735
					82.84495
					82.85415
					82.91535
					83.16135
					83.17695
					83.20445
