# Supplementary material for: Stimulus duration encoding occurs early in the moth olfactory pathway
Source: Commun Biol. 2024 Oct 3;7:1252. doi: 10.1038/s42003-024-06921-z (PMC11449909; doi:10.1038/s42003-024-06921-z)
Supplement: Supplementary file 3 — Supplementary Data 1 [file 42003_2024_6921_MOESM3_ESM.zip › Fig 2/C/100ms.csv]

neuron 1	neuron 2	neuron 3	neuron 4	neuron 5	neuron 6	neuron 7	neuron 8	neuron 9	neuron 10	neuron 11	neuron 12	neuron 13	neuron 14	neuron 15	neuron 16	neuron 17	neuron 18	neuron 19	neuron 20	neuron 21	neuron 22	neuron 23
-27.72475	-30.054550000000003	-27.23865	-23.00365	-27.56485	-30.020149999999997	-30.08545	-29.12635	-29.50975	-27.28125	-26.48205	-30.08855	-27.82095	-27.14565	-29.638749999999998	-0.08215000000000217	-30.03745	-29.52535	-30.10835	-17.90145	-29.749650000000003	-20.788650000000004	-28.39205
-27.066750000000003	-29.825950000000002	-20.004550000000002	-8.977449999999997	-27.543550000000003	-30.006649999999997	-30.07535	-29.10945	-29.50505	-23.94005	-26.47165	-30.06485	-21.46595	-21.73495	-29.62935	-0.07785000000000153	-29.84895	-28.62105	-30.09385	-16.80855	-29.72725	-13.529050000000002	-25.413050000000002
-27.037750000000003	-28.89495	-14.041450000000001	-0.012349999999997863	-21.18645	-29.578349999999997	-30.06675	-28.88095	-29.50035	-23.92855	-26.43515	-30.04885	-21.455849999999998	-17.82215	-29.60415	-0.0738500000000002	-29.84145	-28.32655	-30.07145	-14.875250000000001	-26.491950000000003	-0.07535000000000025	-25.39875
-24.901850000000003	-28.76285	-14.031749999999999	-0.0018499999999974648	-5.43665	-29.256549999999997	-30.04575	-28.86845	-29.49465	-20.44445	-26.40475	-29.43555	-21.446649999999998	-16.37945	-29.58215	-0.07035000000000124	-29.83195	-27.65875	-28.19015	-14.865250000000001	-26.411550000000002	-0.06935000000000002	-18.62545
-24.88925	-28.59335	-14.02085	0.03955000000000197	-5.423550000000002	-29.230249999999998	-28.95235	-26.924149999999997	-29.48985	-11.09815	-13.402750000000001	-28.94735	-20.28725	-10.393150000000002	-28.75535	-0.06695000000000206	-29.58045	-27.33645	-28.17225	-14.85425	-25.97895	-0.06435000000000102	-18.61475
-24.87065	-27.69705	-14.01175	0.05005000000000237	-5.41245	-28.777849999999997	-28.93615	-24.684549999999998	-29.46895	-11.08475	-11.41525	-28.534750000000003	-17.64355	-10.375250000000001	-26.53145	-0.06325000000000003	-29.57175	-27.32825	-26.89845	-14.84665	-25.94365	-0.05945000000000178	-18.59005
-24.524050000000003	-27.597250000000003	-14.00045	0.058150000000001256	-5.40165	-28.546049999999997	-28.55655	-19.01315	-29.34345	-11.065750000000001	-10.329450000000001	-28.31825	-17.63585	-7.024350000000002	-26.51935	-0.05935000000000201	-29.52715	-25.36275	-26.52075	-14.836450000000001	-23.37865	-0.054750000000002075	-15.671850000000001
-21.00085	-26.70955	-13.98675	0.14615000000000222	-5.38335	-26.21455	-28.54945	-18.98625	-29.00995	-11.047049999999999	-10.312249999999999	-27.66215	-17.617449999999998	-7.01135	-26.50995	-0.055350000000000676	-29.02245	-25.28775	-26.50665	-9.84845	-22.84415	-0.04895000000000138	-15.66365
-20.87155	-26.65155	-13.96115	0.339850000000002	-4.38485	-25.97215	-28.35605	-18.976149999999997	-28.999850000000002	-8.876349999999999	-10.27375	-26.989250000000002	-16.47835	-0.06285000000000096	-26.48995	-0.05114999999999981	-29.01205	-24.44005	-25.59425	-9.83915	-21.394750000000002	-0.04305000000000092	-15.635050000000001
-18.59965	-26.25345	-13.638850000000001	4.571550000000002	-4.298750000000002	-25.94165	-27.96235	-15.202549999999999	-28.992250000000002	-8.843250000000001	-6.46565	-26.972250000000003	-16.46675	-0.058150000000001256	-26.47985	-0.047150000000002024	-29.00045	-24.030549999999998	-25.49315	-9.83035	-20.75175	-0.037750000000002615	-15.537250000000002
-18.574650000000002	-26.211750000000002	-9.17755	4.582650000000001	-0.07885000000000275	-25.90755	-27.89415	-13.98545	-28.83155	-3.961949999999998	-0.07704999999999984	-26.751350000000002	-16.44815	-0.05315000000000225	-26.46295	-0.043549999999999756	-28.67545	-23.22485	-24.90805	-8.76325	-20.71145	-0.032450000000000756	-15.512850000000002
-18.55005	-25.496450000000003	-0.07685000000000031	4.593350000000001	-0.07345000000000113	-25.75245	-27.88825	-13.932949999999998	-28.31865	-3.939450000000001	-0.07134999999999891	-25.704250000000002	-14.652750000000001	-0.04725000000000179	-23.77635	-0.039750000000001506	-28.08435	-22.41825	-24.59865	-7.458850000000002	-20.54745	-0.025850000000001927	-15.396650000000001
-16.40425	-25.47785	-0.07205000000000084	4.608850000000004	-0.06725000000000136	-25.72995	-27.71855	-12.57265	-28.31305	-3.9282499999999985	-0.065450000000002	-24.74205	-14.639750000000001	-0.04135000000000133	-23.76615	-0.03584999999999994	-27.71095	-22.20485	-24.576349999999998	-7.451450000000001	-19.93805	-0.01905000000000001	-14.88015
-13.963750000000001	-24.80535	-0.06794999999999973	12.737250000000003	-0.06265000000000143	-24.71775	-27.71165	-12.563649999999999	-28.09605	-0.0788499999999992	-0.06044999999999945	-24.73305	-14.62725	-0.0347500000000025	-23.75575	-0.03165000000000262	-27.63895	-20.15585	-24.57095	-7.443249999999999	-19.912750000000003	-0.01255000000000095	-13.047550000000001
-13.94425	-24.789250000000003	-0.06405000000000172	27.130450000000003	-0.05795000000000172	-24.698649999999997	-27.69875	-12.551649999999999	-28.09095	-0.07535000000000025	-0.05555000000000021	-24.72305	-14.61295	-0.02955000000000041	-23.71965	-0.027350000000001984	-27.61175	-19.329349999999998	-23.52825	-7.43665	-19.23065	-0.005349999999999966	-11.800650000000001
-13.915650000000003	-24.77195	-0.06015000000000015	27.13825	-0.05375000000000085	-24.67485	-27.55875	-12.341149999999999	-28.08435	-0.07195000000000107	-0.05075000000000074	-24.70655	-14.60365	-0.023450000000000415	-16.54085	-0.023350000000000648	-26.66595	-18.17285	-23.49995	-2.9430499999999995	-19.21815	0.002549999999999386	-11.791050000000002
-12.46235	-24.58745	-0.05564999999999998	27.15095	-0.04905000000000115	-24.66225	-27.09125	-12.332349999999998	-27.96015	-0.06844999999999857	-0.0458500000000015	-24.67425	-9.089850000000002	-0.016650000000002052	-16.455849999999998	-0.019450000000002632	-26.65795	-15.98075	-23.02945	-2.9309499999999993	-17.59475	0.011649999999999494	-11.771650000000001
-12.445050000000002	-23.228250000000003	-0.05174999999999841	27.160249999999998	-0.044650000000000745	-24.651649999999997	-26.12545	-12.31815	-27.18695	-0.06514999999999915	-0.04054999999999964	-24.192050000000002	-5.431650000000001	-0.005449999999999733	-16.438049999999997	-0.014950000000002461	-25.80605	-15.92975	-22.21635	-2.9212500000000006	-17.44005	18.90905	-11.06185
-8.333550000000002	-22.55235	-0.04785000000000039	27.16865	-0.04065000000000296	-24.57925	-26.11175	-12.302149999999997	-27.18105	-0.061949999999999505	-0.03604999999999947	-21.84645	-5.41545	0.011250000000000426	-16.399250000000002	-0.010650000000001825	-25.53505	-12.588049999999999	-21.54185	-2.9117500000000014	-17.40265	18.92935	-11.049950000000003
-8.31295	-22.54495	-0.043849999999999056	37.80135	-0.03625000000000256	-23.142149999999997	-25.80915	-10.454449999999998	-27.17485	-0.05845000000000056	-0.0309500000000007	-20.90605	-5.402750000000001	0.023849999999999483	-8.905750000000001	-0.00595000000000212	-25.52435	-11.327750000000002	-20.91875	-2.8980500000000013	-15.87165	23.829250000000002	-11.02945
-8.284650000000003	-22.45345	-0.039750000000001506	37.81445000000001	-0.03175000000000239	-22.932949999999998	-25.79915	-10.440849999999998	-26.02065	-0.05545000000000044	-0.026150000000001228	-20.70045	-4.09675	0.037649999999999295	-8.898150000000001	4.9999999998107114e-05	-25.14425	-11.069949999999999	-20.356450000000002	-0.7797499999999999	-14.25045	36.37884999999999	-9.855250000000002
-8.271150000000002	-22.44715	-0.035250000000001336	43.444649999999996	-0.026550000000000296	-22.924549999999996	-25.54725	-10.389949999999999	-26.015050000000002	-0.05205000000000126	-0.020250000000000767	-20.687150000000003	-4.09075	2.9433500000000024	-8.88985	0.0055499999999995	-25.12475	-10.977250000000002	-20.34355	-0.772750000000002	-14.23445	52.18645	-9.84225
-5.741950000000003	-22.435650000000003	-0.0306500000000014	45.47425	-0.02125000000000199	-22.898249999999997	-24.26915	-10.18845	-26.00385	-0.04864999999999853	-0.014949999999998909	-20.46385	-0.08385000000000176	8.398849999999996	-8.88185	0.010449999999998738	-25.11765	-10.961850000000002	-19.838749999999997	-0.7659500000000001	-14.180650000000002	57.14615	-8.100750000000001
-5.72025	-22.362450000000003	-0.02364999999999995	45.495549999999994	-0.016049999999999898	-22.539849999999998	-24.26155	-6.791249999999998	-25.88525	-0.04504999999999981	-0.00835000000000008	-19.66025	-0.08065000000000211	16.510149999999996	-8.87445	0.017049999999997567	-25.09885	-10.90605	-19.260350000000003	-0.08044999999999902	-13.72475	61.81934999999999	-8.055250000000001
-0.08605000000000018	-22.34815	-0.018149999999998556	47.568349999999995	-0.010850000000001359	-22.39445	-24.25035	-0.08634999999999948	-25.87985	-0.041550000000000864	0.032849999999999824	-19.64965	-0.077650000000002	19.82575	-8.86505	0.022749999999998494	-25.08945	-9.28105	-19.24355	-0.076550000000001	-12.924950000000003	61.875350000000005	-7.75545
-0.08055000000000234	-21.604950000000002	-0.011649999999999494	47.58025000000001	-0.005050000000000665	-21.81515	-24.08365	-0.08314999999999984	-25.87135	-0.03664999999999807	0.06895000000000095	-19.21525	-0.07475000000000165	20.22235	-8.85755	0.02984999999999971	-24.87995	-9.256150000000002	-19.227249999999998	-0.07345000000000113	-8.679850000000002		-6.91085
-0.07605000000000217	-21.25955	-0.003949999999999676	56.50725	0.001649999999997931	-21.66745	-24.076349999999998	-0.08004999999999995	-24.82945	-0.03294999999999959	0.07695000000000007	-18.90105	-0.07195000000000107	21.98565	-8.83635	0.03914999999999935	-24.65815	-5.49485	-18.42555	-0.07005000000000194	-8.65285		-6.893350000000002
-0.07175000000000153	-21.042250000000003	0.004850000000001131	62.91215	0.009049999999998448	-21.65685	-24.06275	-0.07734999999999914	-24.82405	-0.028649999999998954	0.5182499999999983	-18.88905	-0.06925000000000026	22.734049999999996	-8.824950000000001	0.06325000000000003	-24.63915	-4.196850000000001	-18.41695	-0.06664999999999921	-8.586650000000002		-6.862350000000003
-0.06835000000000235	-21.03235	0.013249999999999318	62.93645000000001	0.02034999999999698	-21.571849999999998	-24.05375	-0.07464999999999833	-24.818550000000002	-0.024850000000000705	0.8486499999999992	-18.38095	-0.06654999999999944	28.09755	-6.912849999999999	17.19345	-23.63945	-1.5699499999999986	-18.40985	-0.06344999999999956	-7.2581500000000005		-6.852150000000002
-0.06375000000000242	-21.01455	0.024450000000001637	63.35925	0.3835499999999996	-20.88655	-23.69085	-0.07194999999999752	-24.81015	-0.020050000000001234	3.7077500000000008	-17.54755	-0.06385000000000218	30.708849999999998	-6.90465	19.35895	-23.62775	-1.5098500000000001	-18.36545	-0.06015000000000015	-7.202249999999999		-4.0604499999999994
-0.058950000000002944	-20.69685	0.03334999999999866		1.2687499999999972	-20.71015	-23.68365	-0.06935000000000002	-24.78585	-0.013249999999999318	10.901050000000001	-17.51915	-0.0610500000000016	36.17635	-6.896049999999999	29.27205	-23.61775	-1.0076500000000017	-17.277749999999997	-0.05705000000000027	-7.17755		-1.240350000000003
-0.055050000000001376	-20.68795	0.0575499999999991		1.707849999999997	-20.56245	-23.67295	-0.06674999999999898	-23.47945	-0.00864999999999938	15.263549999999999	-17.071350000000002	-0.05825000000000102	36.21405	-6.88655	29.305749999999996	-23.60945	-0.08024999999999949	-16.99525	-0.05375000000000085	-3.6747499999999995		-1.2292500000000004
-0.05205000000000126	-20.36935	1.0352500000000013		2.3702499999999986	-20.27415	-23.65595	-0.06404999999999816	-23.464750000000002	-0.001549999999998164		-16.889850000000003	-0.05545000000000044	38.725750000000005	-6.876649999999998	35.029250000000005	-23.59645	-0.0718500000000013	-16.66505	-0.05045000000000144	-3.5976500000000016		-1.1977500000000028
-0.04695000000000249	-19.49785	1.6742500000000007		5.712849999999996	-20.002049999999997	-23.64595	-0.06114999999999782	-23.45745	0.004450000000002063		-16.04165	-0.052649999999999864	41.69475	-3.2456500000000013	35.04235	-23.57845	-0.06705000000000183	-15.68115	-0.04725000000000179	-0.08045000000000258		-1.1845500000000015
-0.04275000000000162	-19.47965	2.5973499999999987		16.16375	-19.91295	-23.63655	-0.058550000000000324	-21.68905	0.010249999999999204		-15.23245	-0.04994999999999905	46.44865	-0.0835499999999989	36.97985	-23.56795	-0.06155000000000044	-14.89865	-0.043549999999999756	-0.07045000000000101		-1.1331500000000005
-0.03845000000000098	-16.93935	2.6060500000000033		21.05825	-19.858849999999997	-22.78615	-0.05584999999999951	-21.68195	0.019549999999998846		-14.811250000000001	-0.04684999999999917	47.45755	-0.07995000000000019	36.99235	-23.422449999999998	-0.057449999999999335	-13.635750000000002	-0.04025000000000034	-0.06245000000000189		-0.6960499999999996
-0.03395000000000081	-16.403750000000002	2.614849999999997		21.06555	-19.820549999999997	-22.46765	-0.0531499999999987	-21.67265	0.5883500000000019		-14.53775	-0.04364999999999952	52.41074999999999	-0.07624999999999815	38.59365	-23.18775	-0.05395000000000039	-13.62905	-0.03645000000000209	-0.05734999999999957		-0.6569500000000019
-0.028950000000001808	-16.38445	2.623750000000001		21.07295	-19.282649999999997	-22.45745	-0.05034999999999812	-21.66485	1.5412500000000016		-13.10585	-0.04064999999999941	61.44605	-0.07294999999999874	39.37065	-22.60945	-0.050550000000001205	-13.618849999999998	-0.03255000000000052	-0.052250000000000796		-0.6463500000000018
-0.02405000000000257	-15.575750000000001	2.6360499999999973		21.08365	-19.219649999999998	-22.14415	-0.04754999999999754	-21.65865	2.7162500000000023		-12.16835	-0.037349999999999994	64.45265	-0.06944999999999979	39.392849999999996	-22.60335	-0.04725000000000179	-13.23975	-0.028649999999998954	-0.04705000000000226		-0.07985000000000042
-0.017549999999999955	-15.20265	5.792650000000002		22.986449999999998	-19.206249999999997	-22.13725	-0.044549999999997425	-21.64415	8.444650000000003		-11.359750000000002	-0.03444999999999965	64.61735	-0.06595000000000084	55.97265	-22.58645	-0.04344999999999999	-13.205549999999999	-0.02465000000000117	-0.041150000000001796		-0.07554999999999978
-0.008549999999999613	-14.976350000000002	7.818550000000002		23.274549999999998	-19.194249999999997	-21.497149999999998	-0.04154999999999731	-21.63315	9.22925		-10.22475	-0.0309500000000007	65.73185	-0.061949999999999505	73.79005	-22.56695	-0.03985000000000127	-13.08295	-0.020550000000000068	-0.03335000000000221		-0.071550000000002
-0.0034500000000008413	-14.79935	11.810850000000002		23.294649999999997	-19.04985	-21.00065	-0.038349999999997664	-21.470550000000003	14.08155		-9.844850000000001	-0.02745000000000175	69.03275	-0.05825000000000102	74.35565	-22.46125	-0.03604999999999947	-13.072949999999999	-0.015850000000000364	-0.026250000000000995		-0.0677500000000002
0.001449999999998397	-14.120650000000001	12.56955		28.603749999999998	-18.79815	-20.99175	-0.035149999999998016	-18.45325	15.230350000000001		-9.829250000000002	-0.024250000000002103	69.05685	-0.054649999999998755	75.91265	-21.367150000000002	-0.03225000000000122	-13.061150000000001	-0.01115000000000066	-0.020050000000001234		-0.06395000000000195
0.006549999999997169	-13.785250000000001	23.70145		32.38975	-18.51485	-20.98585	-0.032049999999998136	-18.420450000000002	16.51155		-9.48385	-0.020550000000000068	72.26755	-0.05095000000000027	76.19595	-21.36135	-0.028249999999999886	-12.594449999999998	-0.005349999999999966	-0.013149999999999551		-0.05985000000000085
0.011949999999998795	-13.43995	27.48885		33.50855	-18.500549999999997	-20.97265	-0.02874999999999872	-18.41505	17.861649999999997		-8.553250000000002	-0.016850000000001586	73.81635	-0.04684999999999917	76.26365	-21.353650000000002	-0.023050000000001347	-12.58735	0.000249999999997641	0.0021500000000003183		-0.05595000000000283
0.018249999999998323	-13.43225	35.31635000000001		35.09575	-18.16375	-20.01395	-0.02564999999999884	-18.40775	23.49465		-8.42125	-0.01285000000000025	75.39545	-0.04315000000000069	76.26995	-21.34495	-0.018950000000000244	-11.62905	0.0055499999999995	0.009149999999998215		-0.05135000000000289
0.02674999999999983	-13.424050000000001	35.33434999999999		38.048449999999995	-17.869749999999996	-19.71635	-0.022349999999999426	-17.60205	28.522350000000003		-8.404250000000001	-0.008950000000002234	79.14595	-0.03914999999999935	76.27775	-20.98545	-0.014050000000001006	-10.97035	0.011350000000000193	0.041449999999997544		-0.046350000000000335
0.04814999999999969	-13.181550000000001	43.187949999999994		44.072250000000004	-16.83825	-19.70935	-0.018749999999997158	-17.59545	30.844549999999998		-7.747250000000001	-0.004850000000001131	79.16465	-0.03494999999999848		-20.971049999999998	-0.008549999999999613	-10.62455	0.022050000000000125	0.12954999999999828		-0.0420499999999997
0.05954999999999799	-12.454250000000002	43.214549999999996		46.00145	-16.826549999999997	-19.69815	-0.014949999999998909	-17.48815	30.86085		-7.730450000000001	-0.0007500000000000284		-0.0309500000000007		-20.96265	-0.0012499999999988631	-9.75375	0.0414500000000011	1.019449999999999		-0.036650000000001626
0.7448499999999996	-12.440150000000003	56.39795		47.26895	-15.62455	-19.69115	-0.01144999999999996	-17.48035	31.200249999999997		-6.11345	0.003849999999999909		-0.025749999999998607		-20.951549999999997	0.008949999999998681	-9.13495	1.2570499999999996	2.4793499999999966		-0.030450000000001864
0.8775499999999994	-12.09185	64.66544999999999		52.50254999999999	-15.612849999999998	-18.87925	-0.007549999999998391	-17.36105	31.21445		-5.576550000000001	0.006750000000000256		-0.020050000000001234		-20.74445	0.014450000000000074	-8.498750000000001	1.2657500000000006	2.4914500000000004		-0.02465000000000117
0.891449999999999	-11.676850000000002	64.67734999999999		55.33105	-15.131349999999998	-18.868949999999998	-0.003849999999999909	-16.32985	31.85085		-5.103450000000002	0.011549999999999727		-0.014649999999999608		-20.73685	0.019649999999998613	-8.49015	1.2734500000000004	5.718249999999998		-0.0198500000000017
0.9070499999999981	-9.92125	72.12594999999999		56.59045	-14.967749999999999	-18.72655	0.0004500000000007276	-16.32475	34.01855		-3.9970500000000015	0.015850000000000364		-0.010249999999999204		-20.72945	0.02394999999999925	-8.48385	1.4270499999999977	6.504350000000002		-0.01454999999999984
1.6100499999999975	-9.794450000000001	76.92814999999999		62.71045	-13.726849999999999	-18.717950000000002	0.005150000000000432	-16.31615	34.028749999999995		-3.7373499999999993	0.019849999999998147		-0.005449999999999733		-20.13055	0.029450000000000642	-7.84545	1.4404499999999985	7.754249999999999		-0.007550000000001944
1.6331500000000005	-9.52945	83.41665		62.870349999999995	-12.968449999999997	-17.67825	0.009850000000000136	-16.30875	40.82935		-3.722149999999999	0.02454999999999785		-0.0009499999999995623		-19.63055	0.038350000000001216	-7.82085	1.7811500000000002	8.680349999999997		-0.0006500000000002615
1.9485499999999973	-8.839650000000002	83.42554999999999		62.88245	-12.274449999999998	-17.67025	0.01425000000000054	-16.29555	40.83845		-3.546949999999999	0.029350000000000875		0.003650000000000375		-19.62395	0.044350000000001444	-7.79795	1.7941499999999984	9.558149999999998		0.008949999999998681
5.090449999999997	-8.810650000000003	83.43615		64.61785	-11.056549999999998	-17.66005	0.0198500000000017	-12.44615	50.63115		-2.8089499999999994	0.03464999999999918		0.008849999999998914		-19.61255	0.0525500000000001	-7.658550000000002	1.8033499999999982	12.09565		0.021549999999997738
5.1268499999999975	-8.66515	84.65035		69.82794999999999	-10.418249999999997	-17.192149999999998	0.024550000000001404	-12.438850000000002	50.640750000000004		-2.5322500000000012	0.04005000000000081		0.013550000000002171		-19.59845	0.06415000000000148	-6.4574500000000015	1.8109499999999983	13.752649999999996		0.0324499999999972
5.14105	-8.599050000000002	87.16945000000001		74.57225	-9.234449999999999	-17.18575	0.030350000000002098	-12.431350000000002	50.84905		-2.51745	0.04595000000000127		0.01944999999999908		-19.55755	0.07094999999999985	-5.50535	3.0365499999999983	18.583550000000002		0.1714500000000001
7.574449999999999	-8.04165	87.18154999999999		77.67615	-8.948249999999998	-17.181350000000002	0.03615000000000279	-12.423950000000001	58.92535		-1.4681500000000014	0.05215000000000103		0.02575000000000216		-19.53435	0.08954999999999913	-5.493549999999999	3.044150000000002	20.04585		0.2301499999999983
12.111449999999998	-8.03115	87.19035		82.75295	-8.492949999999997	-17.176650000000002	0.0417500000000004	-12.41525			-1.4548500000000004	0.05904999999999916		0.03125		-19.364649999999997	0.10494999999999877	-5.47625	3.054549999999999	21.98635		0.7861499999999992
21.97235	-7.98845	87.20145		85.71695	-7.751949999999997	-17.170450000000002	0.07495000000000118	-12.40815			-0.963750000000001	0.06564999999999799		0.03995000000000104		-18.73155	0.3153499999999987	-5.462949999999999	3.063749999999999	23.37695		0.7946499999999972
23.721249999999998	-7.634150000000002	87.21315000000001			-7.364049999999999	-17.16135	0.9528500000000015	-12.399350000000002			-0.9333500000000008	0.08064999999999856		0.05894999999999939		-18.72215	0.600950000000001	-5.2235499999999995	3.2777499999999975	23.44195		1.6840499999999992
27.26925	-6.994350000000001	89.42375000000001			-7.184949999999997	-16.93555	0.9610500000000002	-10.14675			-0.07975000000000065	0.08954999999999913		0.07525000000000048		-18.65145	1.2409500000000016	-5.0593499999999985	3.286850000000001	23.45465		1.6915499999999994
29.01155	-6.98085	89.43664999999999			-7.171949999999999	-16.929949999999998	1.2337500000000006	-10.140450000000001			-0.07594999999999885	0.15084999999999837		1.3070500000000003		-18.42975	4.757649999999998	-5.048349999999999	3.3031500000000023	28.38545		1.7021499999999996
35.995749999999994	-6.969850000000001				-6.909049999999997	-16.92385	1.2466500000000025	-10.130849999999999			-0.07235000000000014	0.15874999999999773		3.4919500000000028		-18.42145	7.966549999999998	-4.396349999999998	4.8228500000000025	28.44245		1.9092500000000001
36.02985	-4.519850000000002				-6.561649999999997	-16.91575	1.4394500000000008	-10.123149999999999			-0.06814999999999927	0.8209499999999998		3.5006500000000003		-18.41365	9.15795	-3.9985500000000016	4.8280499999999975	30.89615		2.5554500000000004
37.53164999999999	-3.7581500000000005				-6.452749999999998	-16.90865	1.5213500000000018	-10.11195			-0.06395000000000195	0.8267500000000005		3.521250000000002		-18.36395	10.182049999999997	-3.2571499999999993	4.834049999999998	31.20485		2.5688499999999976
37.56475	-3.7493499999999997				-5.608649999999997	-15.28215	1.762550000000001	-9.111450000000001			-0.06005000000000038	0.833949999999998		5.552950000000003		-18.35205	10.895650000000003	-2.76755	4.839849999999998	31.22435		2.5788499999999956
42.463550000000005	-3.7413500000000006				-5.249749999999999	-15.27335	1.7723499999999994	-9.095850000000002			-0.055749999999999744	0.840250000000001		7.2984500000000025		-17.80395	13.304749999999999	-2.2460500000000003	4.84675	31.69755		2.589649999999999
42.49345	-3.5545500000000025				-5.16705	-15.01365	2.053950000000004	-8.344850000000001			-0.05075000000000074	0.8451500000000003		7.785249999999998		-17.795450000000002	14.069249999999997	-2.120850000000001	4.85915	37.38245		2.739849999999997
48.491350000000004	-3.506450000000001				-4.015149999999998	-15.001149999999999	2.06175	-8.339850000000002			-0.04565000000000197	0.8511500000000005		7.805950000000003		-16.412750000000003	15.195149999999998	-2.10435	4.872549999999997	37.41925		2.9327499999999986
52.18865	-3.4975500000000004				-3.6569499999999984	-14.98295	2.768550000000001	-8.334150000000001			-0.04054999999999964	1.0253499999999995		7.828850000000003		-16.26725	15.408549999999998	-1.799150000000001	7.268450000000001	38.60555		3.313449999999996
52.20705	-3.488050000000001				-3.6378499999999967	-13.45205	2.7787499999999987	-8.327850000000002			-0.03405000000000058	1.030850000000001		10.282650000000004		-15.89875	18.44795	-0.6690499999999986	9.971350000000001	40.16545		3.3239499999999964
53.711149999999996	-2.295650000000002				-3.3570499999999974	-13.443950000000001	2.845850000000002	-5.701250000000002			-0.028349999999999653	1.039950000000001		10.31765		-15.36915	18.923450000000003	-0.2184500000000007	9.982050000000001	40.21515		3.680250000000001
55.873250000000006	-1.42305				-2.2127499999999998	-13.43375	2.86055	-5.692350000000001			-0.021350000000001756	1.0465499999999999		10.584150000000001		-15.35775	18.93365	-0.07404999999999973	16.547150000000002	40.29525		3.7530500000000018
55.91065	-0.9854500000000002				-2.190549999999998	-13.42585	3.0494500000000038	-5.67165			-0.014949999999998909	1.3366499999999988		10.627450000000003		-15.32755	21.556849999999997	-0.07004999999999839	16.555149999999998	41.65945		3.78425
55.938250000000004	-0.9749499999999998				-2.177349999999997	-13.415849999999999	3.0585500000000003	-3.0945500000000017			-0.008250000000000313	1.3435500000000005		11.113550000000004		-15.30515	22.840649999999997	-0.06654999999999944	16.576050000000002	46.32135		3.8597499999999982
61.118050000000004	-0.9374500000000019				-1.647549999999999	-12.98215	3.3031499999999987	-3.083750000000002			-0.0005500000000004945	1.3540500000000009		11.16825		-13.71075	24.06225	-0.06325000000000003	16.72215	46.35345		3.9614499999999992
	-0.25375000000000014				-1.5543499999999995	-12.97025	3.317249999999998	-2.866150000000001			0.009949999999999903	1.36815		12.275849999999998		-13.70195	24.900750000000002	-0.06005000000000038	16.731450000000002	46.394650000000006		5.302949999999996
	-0.2400500000000001				-0.38064999999999927	-12.697949999999999	3.6447499999999984	-2.858550000000001			0.01834999999999809	1.7782499999999999		12.286349999999999		-13.69415	25.07445	-0.05685000000000073	16.96495	46.42464999999999		6.525849999999998
	-0.22705000000000197				-0.3163499999999999	-12.68845	6.538550000000004	-2.852550000000001			0.053249999999998465	1.7977500000000006		16.954050000000002		-13.05995	25.29515	-0.05345000000000155	17.66635	46.50625		6.546250000000001
	-0.08375000000000199				-0.08155000000000001	-11.94575	6.625150000000001	-2.6834500000000006			0.15524999999999878	3.5084499999999963		16.96405		-12.671949999999999	25.330849999999998	-0.049849999999999284	17.67385	46.80165		7.035150000000002
	-0.08024999999999949				-0.07614999999999839	-11.93695	6.688350000000003	-2.675049999999999			0.16474999999999795	3.513849999999998		16.976950000000002		-11.984449999999999	26.408450000000002	-0.04625000000000057	17.68425	47.17705		7.556350000000002
	-0.07695000000000007				-0.07124999999999915	-11.928550000000001	6.701249999999998	-2.635249999999999			0.20945000000000036	3.522750000000002		17.003349999999998		-11.353750000000002	26.49375	-0.042449999999998766	17.70225	47.192150000000005		7.580149999999996
	-0.07345000000000113				-0.06594999999999729	-11.318850000000001	6.803950000000004	-0.8820499999999996			0.22064999999999912	4.00535		17.624250000000004		-11.34225	27.11725	-0.03865000000000052	20.194449999999996	48.57104999999999		7.59975
	-0.07055000000000078				-0.059849999999997294	-10.725650000000002	6.813550000000003	-0.876850000000001			0.5648499999999999	4.012349999999998		17.63725		-11.32995	27.485149999999997	-0.03434999999999988	20.20205	48.61944999999999		7.623449999999998
	-0.06755000000000067				-0.05474999999999852	-10.711849999999998	7.856550000000002	-0.8702500000000022			0.6065499999999986	4.8228500000000025		17.70275		-11.29655	28.64345	-0.029949999999999477	23.345549999999996	48.878350000000005		8.106249999999996
	-0.06455000000000055				-0.050749999999997186	-10.70335	7.872850000000003	-0.8643500000000017			0.6320499999999996	6.705649999999999		17.72775		-10.43035	28.793349999999997	-0.024850000000000705	23.66005	48.89065		8.115650000000002
	-0.06155000000000044				-0.04614999999999725	-10.68805	7.894050000000004	-0.8479500000000009			0.6413499999999992	6.720349999999996		22.11025		-10.417449999999999	28.936749999999996	-0.019549999999998846	24.96595	48.902449999999995		8.125050000000002
	-0.05825000000000102				-0.0420499999999997	-10.67445	7.990750000000002	-0.08484999999999943			1.1221499999999978	6.735750000000003		22.12715		-10.399550000000001	29.000950000000003	-0.014050000000001006	24.97405	49.59714999999999		8.899250000000002
	-0.055050000000001376				-0.03784999999999883	-10.664950000000001	8.105149999999998	-0.08215000000000217			1.1336499999999994	7.24935		22.139249999999997		-10.386050000000001	29.75945	-0.006650000000000489	24.981049999999996	52.141650000000006		11.368549999999999
	-0.05155000000000243				-0.03384999999999749	-10.65355	10.093950000000003	-0.07955000000000112			3.3499499999999998	8.017649999999996		22.19025		-9.77935	32.42225	-0.0007500000000000284	30.818649999999998	52.211549999999995		11.381549999999997
	-0.04814999999999969				-0.02984999999999971	-10.15145	11.91255	-0.07675000000000054			3.362249999999996	8.030749999999998		32.87925		-9.729849999999999	33.23855	0.004850000000001131	31.506050000000002	53.47965		11.38915
	-0.044350000000001444				-0.02594999999999814	-10.14565	11.93395	-0.07424999999999926			3.9427499999999966	8.040849999999999		41.405049999999996		-9.718250000000001	33.34725	0.011649999999999494	31.51775	54.17804999999999		11.411249999999995
	-0.04095000000000226				-0.02184999999999704	-10.13975	11.944750000000003	-0.07165000000000177			3.9504499999999965	8.96085		41.416549999999994		-8.452449999999999	33.78455	0.0198500000000017	34.554750000000006	55.123250000000006		11.426949999999998
	-0.03744999999999976				-0.018149999999998556	-10.126650000000001	11.959950000000003	-0.06915000000000049			4.133949999999999	9.679749999999999		41.426449999999996		-7.711950000000002	33.92225	0.024950000000000472	34.56445	56.828849999999996		16.542450000000002
	-0.03335000000000221				-0.013449999999998852	-10.114049999999999	14.30855	-0.06664999999999921			4.145049999999998	9.685949999999998		41.461149999999996		-7.067049999999998	35.21295	0.03225000000000122	34.57295	57.595949999999995		16.557649999999995
	-0.028950000000001808				-0.00835000000000008	-10.101949999999999	14.322550000000003	-0.06425000000000125			4.953850000000003	9.696350000000002		41.48905		-6.99785	36.455149999999996	0.04035000000000011	37.523649999999996			16.58755
	-0.024550000000001404				-0.002549999999999386	-9.974450000000001	14.338550000000001	-0.061650000000000205			4.9807500000000005	9.74445		43.79995		-6.5604499999999994	36.88685	0.04785000000000039	37.53525			18.089750000000002
	-0.020250000000000767				0.0042500000000025295	-9.96545	14.534850000000002	-0.05904999999999916			5.4049499999999995	9.753549999999997		43.81835		-6.550249999999998	38.54995	0.054649999999998755	37.547149999999995			18.10295
	-0.015850000000000364				0.009850000000000136	-9.13675	14.566150000000004	-0.05655000000000143			5.664650000000002	10.211750000000002		43.82935		-6.539549999999998	39.736650000000004	0.13755000000000095	39.835550000000005			18.113949999999996
	-0.010950000000001125				0.016550000000002285	-9.128150000000002	14.59815	-0.05375000000000085			7.286250000000003	10.22155		43.84095		-6.533850000000001	40.507349999999995	1.032350000000001	39.845850000000006			18.13145
	-0.005349999999999966				0.032150000000001455	-9.113949999999999	14.711949999999998	-0.05114999999999981			7.29645	11.300249999999998		74.59895		-6.527850000000001	41.84015	1.38185	39.86185			18.19155
	-0.0002500000000011937				0.04445000000000121	-9.10745	17.26875	-0.04824999999999946			9.156750000000002	11.306649999999998		74.60525000000001		-6.521049999999999	42.55545	2.0050500000000007	46.06225			19.172849999999997
	0.004949999999997345				0.6761500000000034	-9.096150000000002	17.28925	-0.04544999999999888			9.170749999999998	11.317250000000001		74.62185		-5.296150000000001	43.43395	2.015550000000001	46.070550000000004			19.18455
	0.010149999999999437				0.8958500000000029	-9.08905	17.304150000000003	-0.042550000000002086			9.182549999999999	13.516950000000001		74.63135		-5.236650000000001	44.33445	2.955549999999999	46.082649999999994			19.193550000000002
	0.015349999999997976				0.9228500000000004	-9.073550000000001	20.02895	-0.03965000000000174			10.137949999999996	13.526249999999997		74.64105		-5.220849999999999	44.68194999999999	3.5908499999999997	46.091249999999995			19.56125
	0.020749999999999602				2.136750000000003	-8.61985	20.11635	-0.03675000000000139			10.46125	13.53465		77.74775		-4.622350000000001	44.69875	3.6000499999999995	46.09955			20.294649999999997
	0.026149999999997675				2.1706499999999984	-8.237749999999998	23.552450000000004	-0.03365000000000151			10.474649999999997	16.35575		77.77525		-4.536549999999998	45.82405000000001	3.6085499999999975	47.10175			20.303449999999998
	0.036249999999999005				2.360949999999999	-8.22675	23.58355	-0.030750000000001165			10.525750000000002	16.36345		82.70935		-3.990449999999999	45.921150000000004	4.144549999999999	47.107949999999995			20.350749999999998
	0.05444999999999922				2.7265499999999996	-8.21725	23.59685	-0.027350000000001984			11.69565	20.103650000000002		83.56694999999999		-3.33315	46.68295	4.679350000000003	47.118950000000005			20.371249999999996
	0.06494999999999962				3.2117499999999986	-8.208849999999998	23.60825	-0.023849999999999483			12.27695	20.125349999999997		83.60544999999999		-3.3246499999999983	46.77375	4.70665	47.56225			20.380850000000002
	0.12804999999999822				3.247350000000001	-7.065549999999998	31.214650000000002	-0.020250000000000767			12.285249999999998	20.132550000000002				-3.14555	49.10645	5.069550000000003	47.57335			20.393349999999998
	0.27724999999999866				4.222850000000005	-7.056249999999999	31.465350000000004	-0.0163499999999992			12.884050000000002	20.98655				-3.1356499999999983	49.120250000000006	5.082150000000002	47.87754999999999			23.612949999999998
	1.046949999999999				5.108450000000001	-7.042449999999999	31.477750000000004	-0.012750000000000483			13.04645	25.576949999999997				-3.0021500000000003	49.96595	5.097350000000002	47.885250000000006			23.639249999999997
	1.2787499999999987				5.124350000000003	-6.18505	32.46275	-0.009550000000000836			13.738749999999996	25.591749999999998				-2.777049999999999	50.41375	5.320350000000001	47.892450000000004			31.71745
	1.8730499999999992				5.643249999999998	-6.176850000000002	34.85965	-0.005849999999998801			14.96255	25.60555				-2.6667500000000004	51.61495	5.48875	47.89995			35.43735
	3.1520499999999956				6.083850000000002	-4.651150000000001	36.20054999999999	-0.0017500000000012506			14.976149999999997	26.061149999999998				-2.660350000000001	52.402849999999994	5.888450000000002	47.91205			35.451649999999994
	3.1635500000000008				7.287749999999999	-3.9776500000000006	36.21745	0.0022500000000000853			16.54285	26.07365				-2.6498500000000007	52.448649999999994	5.899150000000002	47.925549999999994			35.46945
	3.1711499999999972				7.482250000000004	-3.930150000000001	36.22895	0.00694999999999979			17.012050000000002	28.051450000000003				-2.6370499999999986	53.55805	6.398250000000001	48.356649999999995			37.22715
	3.1793499999999995				7.641749999999998	-3.51135	36.239549999999994	0.010749999999998039			17.061949999999996	28.06695				-2.629950000000001	53.58434999999999	6.416749999999997	48.368050000000004			37.24444999999999
	3.189949999999996				8.07375	-2.98255	38.290049999999994	0.014849999999999142			17.081649999999996	28.080149999999996				-2.55555	53.591950000000004	7.094550000000002	48.381049999999995			37.463649999999994
	3.4403500000000022				8.316950000000002	-2.97185	38.301249999999996	0.01944999999999908			17.40965	29.41995				-1.8395499999999991	53.61344999999999	7.771750000000001	48.39875			37.47514999999999
	3.971350000000001				8.470650000000003	-2.9627499999999998	38.31125	0.024049999999999017			17.420450000000002	29.429249999999996				-0.9638500000000008	53.67865	7.7838499999999975	53.28124999999999			37.489349999999995
	3.988349999999997				8.869150000000001	-2.9518500000000003	39.45195	0.030349999999998545			17.429949999999998	29.43775				-0.9518500000000003	54.72705	9.361749999999997	53.29295			38.788850000000004
	3.9973499999999973				8.90145	-2.390249999999998	40.00905	0.035149999999998016			18.66465	29.449849999999998				-0.9426500000000004	55.25845	9.67435	56.05965			38.79955
	4.418149999999997				9.16665	-2.3850499999999997	43.13955	0.03954999999999842			18.70445	30.659149999999997				-0.7086499999999987	58.51425	11.19745	56.06955			38.80885
	5.039549999999998				9.203950000000003	-2.3800500000000007	43.14914999999999	0.04534999999999911			19.12805	30.66755				-0.6995499999999986	58.556850000000004	11.21115	56.07765			41.098850000000006
	5.064549999999997				9.508750000000003	-2.3688499999999983	43.18545	0.05874999999999986			19.141350000000003	30.681649999999998				-0.6866500000000002	58.92935000000001	12.003249999999998	56.086450000000006			41.110350000000004
	5.358049999999999				9.546250000000004	-2.354849999999999	43.21915	0.06854999999999833			19.15365	30.699550000000002				-0.09714999999999918	61.020950000000006	12.05575	56.096250000000005			41.122049999999994
	5.4696500000000015				9.675050000000002	-2.34075	47.52275	0.15115000000000123			19.620849999999997	30.71295				-0.08684999999999832	61.149049999999995	12.53115	56.104850000000006			41.13824999999999
	6.266149999999996				9.68805	-1.7361499999999985	47.53555	0.16215000000000046			19.805549999999997	34.62935				-0.08314999999999984	61.41994999999999	12.554750000000002				41.148050000000005
	6.715150000000001				9.977050000000002	-1.379249999999999	54.68145	0.5642500000000013			21.499850000000002	34.63445				-0.08024999999999949	62.21245	13.352250000000002				42.50845
	6.7333500000000015				10.19275	-0.7845499999999994	54.69284999999999	0.5730499999999985			22.974849999999996	34.64215				-0.07734999999999914	62.22665	13.35905				42.51815
	7.25215				10.210049999999999	-0.7753499999999995	54.71365	0.5780500000000011			23.585949999999997	34.64975				-0.07454999999999856		13.376850000000001				43.202850000000005
	7.671250000000001				10.767950000000003	-0.767949999999999	58.74204999999999	0.5851499999999987			24.69195	35.66525				-0.07175000000000153		13.427650000000003				43.21255
	7.6882499999999965				10.78095	-0.7588499999999989	58.820949999999996	0.72485			25.360149999999997	35.671949999999995				-0.06885000000000119		13.87555				43.23515
	8.417850000000001				11.095749999999999	-0.7488500000000009	59.19154999999999	0.729849999999999			26.26325	35.68065				-0.06605000000000061		13.887150000000002				43.250949999999996
	8.43215				11.121350000000003	-0.7333500000000015	59.222449999999995	0.7357499999999995			26.60295	36.129149999999996				-0.0630500000000005		14.105250000000002				43.26995
	9.012149999999998				11.277150000000002	-0.25094999999999956	59.239850000000004	0.7403499999999994			27.307049999999997	36.14735				-0.05985000000000085		14.113049999999998				43.357549999999996
	9.023150000000001				11.44445	-0.24405000000000143		0.854849999999999			28.865249999999996	37.868849999999995				-0.056750000000000966		15.010850000000001				43.42135
	9.362850000000002				11.475150000000003	-0.22084999999999866		0.8650500000000001			28.880249999999997	37.93344999999999				-0.053650000000001086		15.110249999999997				43.44875
	9.371949999999998				12.212050000000001	-0.08054999999999879		0.87575			30.007550000000002	37.945949999999996				-0.05035000000000167		15.850849999999998				43.57005
	9.396349999999998				12.23405	-0.07645000000000124		0.8843499999999977			30.370649999999998	38.150450000000006				-0.047049999999998704		16.15575				43.58304999999999
	10.14275				12.439250000000005	-0.07235000000000014		1.2026499999999984			30.73245	38.165350000000004				-0.04335000000000022		16.55015				43.66455
	10.62885				12.554649999999999	-0.06885000000000119		1.6596499999999992			32.13285	38.17385				-0.03985000000000127		16.810149999999997				44.68135
	10.653849999999998				12.623650000000001	-0.06544999999999845		1.666249999999998			32.144149999999996	38.712950000000006				-0.03614999999999924		17.117549999999998				44.69904999999999
	10.813049999999997				12.763050000000003	-0.06174999999999997		1.6729500000000002			32.16625	38.719350000000006				-0.03225000000000122		17.12665				44.70785
	10.833849999999998				12.777350000000002	-0.058150000000001256		1.679549999999999			32.17725	38.72624999999999				-0.028249999999999886		17.190050000000003				44.743950000000005
	11.205149999999996				13.42755	-0.05484999999999829		1.6877500000000012			32.48185	39.33284999999999				-0.023749999999999716		17.308049999999998				44.76515
	11.21575				13.443950000000005	-0.05134999999999934		2.3794499999999985			33.45185	39.343050000000005				-0.01944999999999908		17.336049999999997				45.847950000000004
	12.182850000000002				13.635549999999999	-0.04814999999999969		2.388149999999996			33.81315	42.62755				-0.015149999999998442		17.343950000000003				47.31225
	12.191749999999999				15.200849999999999	-0.044350000000001444		2.4011500000000012			34.12755	43.57755				-0.010249999999999204		17.47275				47.34105
	12.203849999999996				15.410950000000003	-0.040449999999999875		2.422849999999997			35.302049999999994	48.47945				-0.005150000000000432		19.040650000000003				47.356950000000005
	13.009949999999996				16.082450000000005	-0.03644999999999854		2.8846500000000006			36.32455	48.488550000000004				-0.00015000000000142677		19.054350000000003				48.05755
	13.59375				16.60155	-0.03294999999999959		3.00235			36.34365	48.50364999999999				0.004750000000001364		19.065250000000002				48.06865
	13.603049999999996				17.04505	-0.02844999999999942		3.009149999999998			38.06515	49.07275				0.009550000000000836		19.18675				48.090349999999994
	13.612650000000002				17.16685	-0.02424999999999855		3.018250000000002			38.10355	49.587149999999994				0.014050000000001006		19.398750000000003				48.118050000000004
	13.627949999999998				17.287250000000004	-0.019349999999999312		3.1127499999999984			38.588350000000005	49.60165000000001				0.0204500000000003		19.587750000000003				48.12985
	14.009549999999997				17.29895	-0.014050000000001006		3.118949999999998			38.60025	49.614850000000004				0.025449999999999307		19.603350000000002				48.14684999999999
	14.388349999999996				17.31005	-0.0071499999999993236		3.1283499999999975			38.609049999999996	49.63235				0.03205000000000169		19.61745				48.25705
	14.414349999999999				17.85865	-0.0015500000000017167		3.6904499999999985			39.76205	50.69565				0.04025000000000034		20.20575				48.27524999999999
	14.970149999999997				18.030850000000004	0.0071499999999993236		3.704250000000002			40.46445	50.70165				0.04785000000000039		20.407749999999997				56.10805
	15.540549999999996				18.03945	0.02874999999999872		3.7130500000000026			40.50865	50.71155				0.058150000000001256		20.414849999999998				56.11925
	15.56035				18.070450000000005	0.04315000000000069		3.7266499999999994				50.722750000000005				0.5148499999999991		20.43785				60.80595
	16.97175				18.16985	0.054050000000000153		3.7333500000000015				56.567750000000004				0.5269499999999994		20.641949999999998				61.15024999999999
	16.98115				18.17645	0.6267500000000013		3.8809499999999986				56.57885				0.6552499999999988		20.68975
	16.98995				18.187549999999998	0.6345500000000008		3.8894499999999965				56.593050000000005				0.6715499999999999		21.285349999999998
	17.08815				18.878450000000004	0.6443499999999993		3.897750000000002				57.03725				1.674150000000001		21.58255
	17.34015				18.91685	0.6544500000000006		3.906550000000003				57.04575				1.6864500000000007		21.591350000000002
	17.49335				18.93135	0.6613499999999988		4.487249999999996				57.055049999999994				1.6925500000000007		22.10695
	18.461549999999995				19.290450000000003	0.6690499999999986		4.491950000000003				57.06675				1.69895		22.550349999999998
	18.473149999999997				20.09475	1.18215		4.49635				57.65004999999999				1.7068499999999993		22.574050000000003
	18.71635				20.10435	1.9222499999999982		4.501550000000002				57.658249999999995				1.718350000000001		22.827450000000002
	18.72835				20.12045	1.928049999999999		4.507150000000003				57.668949999999995				1.989650000000001		23.17435
	18.738549999999996				21.623050000000003	1.942450000000001		4.57535				58.007949999999994				2.1107499999999995		23.227549999999997
	18.74975				22.65805	1.9515499999999975		4.676850000000002				58.01734999999999				2.293949999999999		23.238850000000003
	18.828849999999996				23.176350000000003	1.9589500000000015		4.684750000000001				60.55395				2.3024499999999968		23.248949999999997
	18.84805				23.19185	1.9814500000000024		4.693350000000002				60.564750000000004				2.4394499999999972		23.40675
	19.290549999999996				23.217850000000002	2.189149999999998		5.855649999999997				60.580349999999996				2.449650000000002		23.67755
	19.54085				23.536550000000002	2.1971500000000006		5.861649999999997				62.30905				2.917950000000001		24.200950000000002
	19.55305				23.715550000000004	2.5931500000000014		5.867649999999998				65.87585				2.928250000000002		24.216150000000003
	19.566850000000002				23.756850000000004	2.605550000000001		5.873750000000001				65.88575				3.097950000000001		24.438350000000003
	19.58365				23.877950000000002	2.6154500000000027		5.885950000000001				65.90225				3.145349999999997		24.53005
	20.05475				24.35225	2.625549999999997		6.753250000000001				66.44875				3.3829499999999975		24.55555
	20.08455				24.666350000000005	2.641849999999998		6.761949999999999				68.36834999999999				3.40935		25.31835
	20.69135				25.035750000000004	3.708350000000003		7.1268499999999975				68.37775				3.622449999999997		26.06925
	20.70185				25.25655	3.719450000000002		7.151049999999998				68.39785				5.762849999999997		26.08055
	21.10055				25.29415	4.1771499999999975		8.838250000000002				68.41115				5.77515		26.952250000000003
	21.11405				25.59175	4.184649999999998		8.84395				68.42075				6.022250000000003		26.98945
	21.669150000000002				25.64885	4.192749999999997		8.84975				70.01155				6.043150000000001		26.998250000000002
	21.680549999999997				25.887150000000002	4.520650000000003		8.908050000000003				70.01885				6.836049999999997		27.00995
	21.69265				26.44595	4.531550000000003		8.914349999999999				70.03165				7.8829499999999975		27.419349999999998
	22.077550000000002				26.461650000000002	4.555549999999997		8.92125				70.30695				7.903749999999999		27.92905
	22.21015				26.92215	5.006749999999997		9.984650000000002				70.31395				8.20345		27.96755
	22.21765				26.93415	5.015050000000002		9.989849999999997				75.58995				8.217850000000002		28.47505
	22.22755				27.10905	5.025950000000002		9.99805				75.59815				8.232249999999997		29.26125
	22.875549999999997				27.29015	5.039450000000002		10.014649999999996				75.61015				9.271649999999998		29.28135
	22.886849999999995				27.31855	5.624549999999999		10.023049999999998								9.29485		29.847849999999998
	22.90535				27.83895	5.643549999999998		10.387549999999997								10.082049999999999		30.09705
	22.920650000000002				28.01655	5.657249999999998		10.403349999999996								10.539750000000002		30.834549999999997
	22.93665				28.347550000000002	5.824950000000001		11.665549999999996								10.691950000000002		31.01955
	22.94995				28.37045	5.834350000000001		15.115549999999999								10.837950000000003		31.050749999999997
	22.96725				28.692650000000004	5.960549999999998		15.121850000000002								12.311350000000001		32.61525
	23.256949999999996				28.704150000000002	6.15175		15.129350000000002								12.318250000000003		32.63775
	23.26865				29.056050000000003	6.159350000000003		17.80305								12.333749999999998		33.085750000000004
	23.582749999999997				29.08015	7.245849999999997		17.807850000000002								12.562650000000001		33.094449999999995
	23.97455				29.38585	7.2555499999999995		17.812150000000003								12.572149999999997		33.11095
	24.262749999999997				29.813550000000003	7.263849999999998		17.81725								12.580250000000003		33.198949999999996
	24.72885				30.05645	7.270049999999998		17.822449999999996								12.801150000000003		33.591049999999996
	24.750349999999997				30.07165	7.27655		17.82725								13.188649999999999		33.628150000000005
	26.401049999999998				30.688150000000004	7.367550000000001		19.324150000000003								13.203550000000003		34.048649999999995
	26.41565				31.04075	7.644849999999998		19.33025								13.437749999999998		34.567049999999995
	26.785649999999997				31.297250000000002	8.18235		19.338549999999998								15.108250000000002		34.57955
	26.80285				31.51835	8.191650000000003		19.344749999999998								15.16105		34.79705
	26.811949999999996				31.665650000000003	8.451749999999997		19.351149999999997								15.172250000000002		34.92394999999999
	26.823749999999997				31.79565	8.460149999999999		19.35725								15.381850000000004		34.93464999999999
	27.349649999999997				32.10135	9.46085		19.364649999999997								15.774249999999999		35.71365
	27.371850000000002				32.143950000000004	9.783250000000002		19.371850000000002								16.01035		36.14035
	27.382350000000002				32.369550000000004	10.448149999999998		19.37995								16.025850000000002		36.15025
	27.39255				32.68445	10.47155		19.49185								16.05165		36.74655
	27.400750000000002				32.89855	11.010649999999998		20.46145								16.891949999999998		36.75824999999999
	27.90585				32.956649999999996	11.019649999999999		20.476349999999996								16.90185		36.88905
	27.91565				33.13785	11.04685		30.219749999999998								17.412450000000003		36.90075
	27.926949999999998				33.15665	11.056350000000002		30.225450000000002								17.420350000000003		37.03574999999999
	28.90905				33.239850000000004	11.066949999999999		30.234250000000003								17.57735		37.06004999999999
	30.33365				33.30205000000001	12.71895		30.242150000000002								17.881249999999998		37.19964999999999
	30.347949999999997				33.81945	12.788249999999998		30.254350000000002								17.88855		37.22045
	30.739449999999998				34.24875	12.960149999999999		33.29315								17.897450000000003		37.25635
	30.816049999999997				34.27515	12.969850000000001		33.299549999999996								18.41145		38.32974999999999
	31.41315				34.56625	12.979849999999999		33.31105								18.42475		38.33615
	31.577849999999998				34.61064999999999	13.199649999999998		33.93625								19.211850000000002		38.34514999999999
	32.160849999999996				34.61704999999999	13.206249999999997		33.942949999999996								19.22785		38.92515
	32.171949999999995				34.63934999999999	14.035049999999998		33.94825								19.23705		39.26205
	33.097249999999995				34.76035	14.046550000000003		33.95805								20.220249999999997		39.28635
	33.10815				35.41435	14.053449999999998		33.96655								20.225350000000002		39.29795
	33.48005				35.82015	14.062150000000003		33.98115								20.235850000000003		40.42885
	34.14384999999999				35.987849999999995	14.067749999999997		37.35785								20.245749999999997		41.16515
	34.454150000000006				36.69005	14.07665		37.36364999999999								20.626050000000003		41.713449999999995
	34.70775				37.55095	14.821449999999999		37.368849999999995								20.98015		41.802049999999994
	34.74685				37.56725	14.83155		37.37455								21.938550000000003		41.82334999999999
	35.22445				37.68315	14.840649999999997		37.38475								22.35375		42.87235
	35.512750000000004				37.88665	14.84805		37.40195								22.36805		43.20755
	36.34785				38.041650000000004	14.856850000000001		38.053349999999995								22.40105		43.22955
	36.36015				38.11505	14.864849999999997		38.06885								23.12965		43.33865
	36.84674999999999				38.58754999999999	15.418050000000001		38.07625								23.241850000000003		43.690749999999994
	37.267050000000005				38.86685	15.424750000000003		38.08855								23.52275		43.71105
	37.29035				38.90084999999999	15.433050000000001		40.409850000000006								23.980050000000002		44.293949999999995
	37.33275				38.90965	15.44155		40.42914999999999								24.69255		44.67085
	37.600550000000005				38.93724999999999	17.389249999999997		47.60265								24.966849999999997		44.94385
	38.10645				39.25735	17.39725		49.071650000000005								24.991249999999997		45.53715
	38.11655				39.59224999999999	17.58325		49.07955								24.99985		45.55615
	38.13025				39.675650000000005	17.58985		49.359849999999994								25.01595		45.56555
	38.147650000000006				39.69154999999999	17.866549999999997		49.36525								25.091649999999998		45.57615
	39.104549999999996				39.84264999999999	18.38745		49.37105								25.588849999999997		45.58995
	39.11285				40.15854999999999	18.393949999999997		52.44385								25.59495		46.36085
	39.13045				40.303349999999995	18.514049999999997		52.449749999999995								25.61635		46.36945
	39.14965				40.65474999999999	18.606250000000003		52.45555								26.461650000000002		47.159949999999995
	39.52224999999999				40.676249999999996	19.78855		52.461349999999996								26.473650000000003		47.33605
	39.56164999999999				40.71634999999999	19.79645		52.46745								26.48405		48.65044999999999
	39.82905				40.850849999999994	19.802549999999997		52.473749999999995								26.99215		48.94685
	40.704950000000004				41.11085	19.816650000000003		52.48235								27.00615		49.71254999999999
	40.91325				41.134550000000004	19.824849999999998		53.21695								28.124550000000003		50.91074999999999
	41.017649999999996				41.14425	19.83365		53.22494999999999								28.13515		50.92014999999999
	41.986749999999994				41.26635	20.193150000000003		53.237750000000005								28.15315		51.70595
	41.99755				41.934650000000005	20.198549999999997		53.24925								28.44855		51.998149999999995
	42.010650000000005				42.11935	20.20525		56.077349999999996								28.45405		52.33565
	42.524849999999994				42.132149999999996	20.215249999999997		56.082750000000004								28.461850000000002		52.90514999999999
	42.538149999999995				42.20025	20.228250000000003		56.088750000000005								28.970650000000003		52.93375
	42.73915				42.573350000000005	20.238549999999996		56.09855								28.98535		53.34885
	42.74654999999999				42.76365	20.24575		57.49145								28.99715		53.35925
	42.76284999999999				43.48004999999999	20.56485		57.497249999999994								30.07825		53.530649999999994
	43.82075				43.56585	20.57125		57.51105								31.87985		53.75685
	44.58625				43.67685	20.576949999999997		57.522850000000005								32.21655		54.043049999999994
	45.414449999999995				43.81215	20.58945		57.620850000000004								32.230549999999994		54.38674999999999
	45.64485				43.92144999999999	21.212249999999997		57.631550000000004								32.30265		54.953649999999996
	45.655350000000006				44.55794999999999	21.218049999999998		57.63875								33.106350000000006		55.484449999999995
	45.68895				44.57525	21.246650000000002		57.75475								33.11805		56.97955
	47.412150000000004				44.60405	21.59695										33.13435		57.80284999999999
	47.58935				45.06985	21.615949999999998										33.60235		58.72064999999999
	48.10014999999999				45.105149999999995	22.17915										33.60955		58.73474999999999
	48.13314999999999				45.368849999999995	22.57325										33.61794999999999		59.174049999999994
	48.14875				45.49735	22.610550000000003										33.99605		59.78515
	48.74335				45.51965	22.61685										34.26625		60.336349999999996
	48.75195				46.031949999999995	22.78655										34.989549999999994		60.52964999999999
	48.99215				46.26174999999999	22.793950000000002										35.844849999999994		60.873149999999995
	48.999950000000005				46.40375	23.20695										35.88695		60.94215
	49.01595				46.416250000000005	23.216749999999998										36.84205		60.95165
	49.23085				47.23065	23.224649999999997										37.048649999999995		61.600849999999994
	51.07895				47.247749999999996	23.23675										37.05645		62.00215
	51.09145				47.26115	23.47345										37.07105		62.080349999999996
	51.39115				47.663250000000005	23.479550000000003										37.08345		62.08825
	51.66555				47.86574999999999	23.487650000000002										37.09085		62.10074999999999
	51.962250000000004				47.95335	23.76195										37.15275		62.58765
	51.974849999999996				48.28505	24.567749999999997										37.76944999999999		62.813649999999996
	52.05545				48.763949999999994	24.58025										37.786649999999995		63.07934999999999
	52.90695				49.03595	25.653750000000002										38.72895		63.35424999999999
	53.26295				49.21285	25.66995										39.26545		63.74025
	53.697849999999995				49.451350000000005	26.06205										39.276349999999994		64.00234999999999
	54.046150000000004				50.02135	26.06975										39.28784999999999		64.02825
	54.391749999999995				50.503249999999994	26.07705										39.31375		64.18764999999999
	54.469950000000004				50.79684999999999	26.08285										39.323049999999995		64.37695
	54.485949999999995				50.83425	26.09035										39.33435		64.51774999999999
	54.514649999999996				51.26944999999999	26.25235										39.88745		65.18395
	54.948249999999994				51.498949999999994	26.25945										40.22494999999999		65.19565
	57.00285				51.50815	26.266150000000003										40.23885		65.20985
	57.68815				51.771649999999994	26.749250000000004										40.25125		65.57764999999999
	57.72984999999999				51.79585	26.76095										40.26124999999999		65.64954999999999
	58.962650000000004				52.075149999999994	26.979950000000002										40.31595		66.29645
	59.03055				52.08225	27.27735										40.33494999999999		66.68485
	59.04005				52.09505	28.04025										41.33794999999999		66.78555
	59.055249999999994				52.117850000000004	28.047649999999997										41.35764999999999		67.60045
	59.78764999999999				52.14265	28.072249999999997										42.07804999999999		67.76625
	59.795449999999995				52.71115	28.39125										42.49145		67.78264999999999
	59.815949999999994				52.73295	28.78275										42.49884999999999		67.80525
	59.84374999999999				53.217749999999995	28.79705										42.50855		68.21225
	60.22365				54.17205	29.37775										43.70935		68.22185
	60.239650000000005				54.643550000000005	29.38635										44.09505		68.31635
	60.61235				55.20155	29.39575										44.11335		68.33265
	60.620349999999995				55.70564999999999	30.257649999999998										44.147949999999994		68.83255
	61.46425				55.98285	30.267049999999998										44.32915		69.55345
	61.471849999999996				56.127849999999995	31.237050000000004										44.38114999999999		69.56675
	61.487550000000006				56.81184999999999	31.26305										44.96995		69.57585
	61.495349999999995				57.70224999999999	31.28365										44.97935		70.31864999999999
	61.513650000000005				58.114549999999994	31.60835										45.01405		70.34085
	61.972249999999995				58.484449999999995	33.51235										45.061949999999996		71.87715
	61.98565				58.835449999999994	33.52155										45.68015		71.88624999999999
	62.035050000000005				59.69185	33.53235										46.511449999999996		71.89925
	62.81185				59.70354999999999	33.54735										47.10114999999999		71.91355
	62.83375				60.21235	33.55465										47.31314999999999		72.26105
	62.85484999999999				60.359049999999996	34.61775										47.34505		72.55745
	62.87005				60.491749999999996	34.78545										47.35934999999999		73.03835
	63.23275					35.48635										47.48495		73.05114999999999
	64.17325					35.49485										48.30855		73.36865
	64.19885					35.50505										48.31805		74.04445
	64.54464999999999					35.51005000000001										48.54164999999999		74.46315
	64.56895					35.517849999999996										48.55345		74.47465
	64.86744999999999					35.525450000000006										48.760549999999995		74.98665
	65.00655					35.53274999999999										49.919349999999994		75.11735
	65.02265					35.802949999999996										49.93185		75.13985
	65.69465					37.96025										50.60365		75.15644999999999
	65.92695					39.15795										51.01715		75.54925
	66.41505000000001					39.689949999999996										51.168549999999996
	66.42845					39.70085										51.17805
	66.47354999999999					39.86535000000001										51.41265
	67.14984999999999					39.875150000000005										51.629149999999996
	67.19755					39.88525										51.63884999999999
	67.40215					41.55585000000001										52.88324999999999
	67.73945					41.995450000000005										52.900949999999995
	67.74775					42.00345										53.43625
	68.08265					42.01475000000001										53.451449999999994
	68.55175					42.02675000000001										53.484849999999994
	68.83875					42.033950000000004										54.55275
	69.19704999999999					42.045550000000006										54.570049999999995
	69.48044999999999					42.501149999999996										54.80175
	69.92795000000001					42.79105										54.81155
	69.93715					42.796850000000006										55.00614999999999
	71.71875					42.80485										55.02414999999999
	71.72835					42.812349999999995										55.03305
	71.74965					42.82495										55.04245
	71.76984999999999					42.83185										55.31954999999999
	71.88954999999999					43.10435										55.32894999999999
	72.50675000000001					43.327749999999995										56.113249999999994
	72.65115					43.361050000000006										56.12105
	72.65944999999999					43.36825										56.65145
	73.57585					43.743449999999996										56.65835
	76.50135					43.75125										56.666349999999994
	76.91815					43.75805										56.67555
	77.56555					43.765649999999994										56.68315
	77.58245					43.77395										57.18615
	78.70745					44.386250000000004										57.19425
	78.71625					44.39265										57.204049999999995
	78.76525000000001					44.39865										57.21695
	78.97585000000001					44.40455										57.22525
	78.98734999999999					44.415850000000006										57.23625
	79.34344999999999					44.59995000000001										57.39865
	79.47975					44.60665										57.41664999999999
	80.29145					44.615449999999996										58.35095
	80.51735					45.719849999999994										58.36175
	80.52545					45.72665000000001										58.37065
	80.94575					45.733050000000006										61.09935
	81.46485000000001					45.74225										61.10525
	81.98445000000001					45.74785										61.11035
	82.80584999999999					45.755250000000004										61.14874999999999
	82.81674999999998					45.94455000000001										61.415949999999995
	83.79165					46.15015										61.423649999999995
	84.43934999999999					46.156549999999996										61.42994999999999
	84.49875					46.16785										61.43825
	84.57775000000001					46.870850000000004										61.44785
	84.59035					46.878249999999994										61.96455
	85.27135000000001					46.88634999999999										61.97614999999999
	85.28254999999999					46.901250000000005										62.18214999999999
	85.32104999999999					46.91305										62.20255
	85.52115					46.92715										62.39375
	86.18225000000001					47.21254999999999										63.542249999999996
	86.19815					47.222049999999996										63.552949999999996
	86.97655					47.93625										63.57115
	86.98515					47.950950000000006										63.57745
	86.99715					48.662850000000006										63.59125
	87.18105					48.84335										63.98155
	87.19215					48.85105										64.00565
	87.20994999999999					49.533249999999995										64.01644999999999
	87.22045					49.540949999999995										64.03824999999999
	87.86554999999998					49.552949999999996										64.13235
	87.88945000000001					49.56935										64.15025
	87.97035					49.93455										64.60055
	88.16454999999999					49.95825000000001										66.55565
	88.17644999999999					49.968050000000005										66.56545
	88.19655					49.97685										66.71695
	88.85364999999999					50.80825										66.72144999999999
						50.81785000000001										66.72664999999999
						51.811949999999996										66.73285
						51.81914999999999										66.75415
						51.837950000000006										66.77555
						51.85235										66.78465
						51.860150000000004										68.85905
						52.591350000000006										68.87604999999999
						52.59795										68.88645
						52.62585										68.91255
						52.87545										68.92795
						52.93825										68.93715
						52.948049999999995										68.95094999999999
						52.962950000000006										69.03765
						53.88705										69.04305
						53.90004999999999										69.06405
						54.19385										69.07135
						54.21365										69.08455
						54.22624999999999										69.79424999999999
						54.560050000000004										70.27485
						54.57684999999999										70.28305
																70.29325
																71.23935
																71.24754999999999
																71.25975
																71.27515
																71.28945
																71.29865
																71.63175
																71.64075
																71.94565
