# Supplementary material for: Stimulus duration encoding occurs early in the moth olfactory pathway
Source: Commun Biol. 2024 Oct 3;7:1252. doi: 10.1038/s42003-024-06921-z (PMC11449909; doi:10.1038/s42003-024-06921-z)
Supplement: Supplementary file 3 — Supplementary Data 1 [file 42003_2024_6921_MOESM3_ESM.zip › Fig 2/C/200ms.csv]

neuron 1	neuron 2	neuron 3	neuron 4	neuron 5	neuron 6	neuron 7	neuron 8	neuron 9	neuron 10	neuron 11	neuron 12	neuron 13	neuron 14	neuron 15	neuron 16	neuron 17	neuron 18	neuron 19	neuron 20	neuron 21	neuron 22	neuron 23
-29.83255	-29.97225	-0.184350000000002	-28.864549999999998	-18.94865	-25.87905	-29.93415	-26.35635	-26.413649999999997	-13.785449999999997	-29.966450000000002	-29.90265	-0.18544999999999945	-29.44075	-14.60965	-6.24295	-29.94385	-22.112750000000002	-25.35425	-24.43805	-27.46955	-28.94625	-29.98415
-29.82035	-29.96105	-0.18005000000000138	-28.523249999999997	-17.44645	-22.36245	-29.908649999999998	-26.346449999999997	-26.40645	-13.767049999999998	-29.79165	-29.879250000000003	-0.1822499999999998	-22.145049999999998	-9.06475	-6.231550000000002	-29.93495	-20.517650000000003	-24.80045	-24.42735	-25.80395	-16.63465	-29.97045
-28.44555	-29.02525	-0.17515000000000214	-27.81485	-14.87865	-22.25795	-29.651149999999998	-26.33505	-26.401249999999997	-1.43215	-28.82475	-29.63905	-0.17934999999999945	-21.093249999999998	-9.050049999999999	-2.0836500000000022	-29.92455	-17.153650000000003	-22.784750000000003	-24.41845	-24.75725	-12.97495	-29.95685
-27.36475	-29.00055	-0.1705500000000022	-27.22905	-0.1808499999999995	-19.658250000000002	-29.29705	-23.170849999999998	-26.39285	-1.4061500000000002	-28.18655	-28.903650000000003	-0.17634999999999934	-20.79975	-9.03865	-0.18175000000000097	-29.91545	-17.06785	-22.769750000000002	-20.27075	-23.165550000000003	-0.17515000000000214	-29.94535
-26.48585	-27.969450000000002	-0.1664500000000011	-26.52345	-0.17425000000000068	-18.582050000000002	-27.902549999999998	-23.15985	-26.34575	-0.17664999999999864	-27.88755	-28.88645	-0.1735500000000023	-18.41825	-9.025949999999998	-0.17625000000000313	-28.55585	-16.23795	-22.759050000000002	-20.25945	-22.98955	-0.1691500000000019	-28.69385
-26.47665	-27.63985	-0.16265000000000285	-26.50835	-0.16935000000000144	-18.55285	-27.893849999999997	-23.134249999999998	-25.369549999999997	-0.17164999999999964	-27.380950000000002	-28.306150000000002	-0.1708500000000015	-10.97295	-8.97655	-0.1725500000000011	-27.53165	-15.89675	-22.739050000000002	-16.24905	-18.14035	-0.16455000000000197	-27.74695
-26.463449999999998	-26.29295	-0.15885000000000105	-26.494049999999998	-0.16544999999999987	-18.095950000000002	-27.879949999999997	-21.27015	-25.359849999999998	-0.16694999999999993	-27.36035	-28.239250000000002	-0.16805000000000092	-10.537849999999999	-7.236249999999998	-0.16875000000000284	-27.52275	-15.724050000000002	-22.24955	-16.24165	-18.10545	-0.16015000000000157	-27.73465
-26.44255	-25.62565	-0.15515000000000256	-26.48285	-0.16104999999999947	-17.25075	-27.01935	-21.26195	-25.35465	-0.16334999999999766	-27.29895	-28.214750000000002	-0.1650500000000008	-6.670249999999999	-6.390650000000001	-0.16544999999999987	-27.51065	-14.344350000000002	-21.80845	-16.22855	-2.7760500000000015	-0.15615000000000023	-26.82045
-25.88635	-25.61845	-0.15075000000000216	-26.469649999999998	-0.15644999999999953	-15.91525	-27.007849999999998	-21.247149999999998	-25.34555	-0.15984999999999872	-27.19675	-28.01755	-0.1620500000000007	-6.6560500000000005	-1.4272500000000008	-0.16244999999999976	-26.19815	-14.299250000000002	-21.03575	-16.21675	-1.5949500000000008	-0.1521499999999989	-26.33815
-25.87105	-25.45955	-0.14635000000000176	-25.509549999999997	-0.15265000000000128	-15.62005	-26.867649999999998	-12.029249999999998	-25.338449999999998	-0.15554999999999808	-26.857550000000003	-27.29175	-0.1592500000000001	-5.47925	-1.3464500000000008	-0.1594500000000032	-26.17745	-14.239850000000002	-21.01645	-15.89495	-1.5798500000000004	-0.1465500000000013	-25.79185
-25.01285	-25.23835	-0.14185000000000159	-24.294349999999998	-0.14874999999999972	-15.37515	-26.773149999999998	-12.02055	-22.66905	-0.1515500000000003	-26.371750000000002	-27.26885	-0.15605000000000047	-2.494250000000001	-0.17764999999999986	-0.15615000000000023	-26.16665	-14.231150000000001	-20.337850000000003	-15.88495	-0.18485000000000085	-0.14065000000000083	-25.06695
-24.97815	-25.20615	-0.13715000000000188	-22.97035	-0.1448500000000017	-12.835149999999999	-26.45355	-12.01295	-22.662149999999997	-0.14764999999999873	-25.20175	-27.248150000000003	-0.15305000000000035	-0.17154999999999987	-0.17304999999999993	-0.15305000000000035	-26.158450000000002	-10.38325	-18.566950000000002	-15.86895	-0.17805000000000248	-0.1349499999999999	-25.05325
-24.67215	-25.06595	-0.13145000000000095	-22.95485	-0.14055000000000106	-12.824850000000001	-25.49485	-11.99945	-22.654649999999997	-0.14264999999999972	-25.186950000000003	-26.19735	-0.14975000000000094	-0.16714999999999947	-0.1687499999999993	-0.14995000000000047	-26.14595	-10.368350000000003	-18.014450000000004	-10.48705	-0.1717499999999994	-0.12985000000000113	-25.03835
-24.658749999999998	-24.89215	-0.12515000000000143	-22.69275	-0.1360500000000009	-12.71725	-23.928749999999997	-11.970949999999998	-22.64885	-0.13814999999999955	-24.474050000000002	-25.18375	-0.1465500000000013	-0.1626499999999993	-0.16414999999999935	-0.14695000000000036	-26.13835	-10.327350000000003	-17.594250000000002	-10.48085	-0.16605000000000203	-0.12485000000000213	-25.01705
-23.83835	-24.01645	-0.11865000000000236	-22.664849999999998	-0.13104999999999833	-12.42775	-22.872049999999998	-11.891649999999998	-22.62645	-0.13374999999999915	-24.46095	-24.528750000000002	-0.1431500000000021	-0.15834999999999866	-0.15964999999999918	-0.1437500000000007	-26.13155	-8.90165	-17.34025	-10.47305	-0.1609499999999997	-0.11935000000000073	-24.79205
-23.08115	-24.004649999999998	-0.11035000000000039	-22.38225	-0.12565000000000026	-12.339849999999998	-22.538549999999997	-0.18354999999999677	-21.657849999999996	-0.12705000000000055	-24.43235	-23.043950000000002	-0.13984999999999914	-0.15405000000000157	-0.15465000000000018	-0.1404500000000013	-26.08715	-6.883050000000001	-16.63425	-10.46105	-0.15445000000000064	-0.11384999999999934	-24.01735
-21.16805	-23.99025	-0.10115000000000052	-22.05775	-0.12075000000000102	-11.971350000000001	-22.524749999999997	-0.17944999999999922	-21.648249999999997	-0.1223499999999973	-24.036050000000003	-23.025350000000003	-0.1363500000000002	-0.1498500000000007	-0.1498500000000007	-0.13735000000000142	-25.17685	-3.1720500000000023	-15.092950000000002	-10.44405	-0.14675000000000082	-0.10464999999999947	-22.08395
-20.186349999999997	-23.97135	-0.09195000000000064	-22.03925	-0.11424999999999841	-11.681349999999998	-20.859249999999996	-0.17534999999999812	-21.64065	-0.11464999999999748	-24.01755	-22.89545	-0.13255000000000194	-0.1454500000000003	-0.14454999999999885	-0.13385000000000247	-25.17015	-2.8451500000000003	-12.466050000000003	-10.253150000000002	-0.13804999999999978	-0.09574999999999889	-21.39515
-20.164749999999998	-23.87915	-0.08275000000000077	-22.03165	-0.10814999999999841	-11.664349999999999	-20.85025	-0.17184999999999917	-21.63525	-0.10974999999999824	-23.273850000000003	-21.25175	-0.12925000000000253	-0.1410499999999999	-0.1402499999999982	-0.13044999999999973	-24.90265	-2.8344500000000004	-11.87585	-10.24145	-0.13085000000000235	-0.08535000000000181	-21.38335
-19.57815	-23.58485	-0.07495000000000118	-21.47065	-0.10215000000000174	-11.652450000000002	-20.365249999999996	-0.16845	-21.626649999999998	-0.10354999999999848	-21.98265	-20.045250000000003	-0.1255500000000005	-0.13654999999999973	-0.1352499999999992	-0.12685000000000102	-24.87575	-0.18115000000000236	-11.321550000000002	-10.22935	-0.11994999999999933	-0.06974999999999909	-21.34965
-19.56225	-23.57555	-0.06725000000000136	-20.70395	-0.09455000000000169	-11.509350000000001	-20.357149999999997	-0.16484999999999772	-19.838749999999997	-0.09304999999999808	-21.070750000000004	-20.00615	-0.12165000000000248	-0.1316500000000005	-0.1299500000000009	-0.12305000000000277	-23.17505	-0.17675000000000196	-10.68335	-7.841650000000001	-0.10825000000000173	-0.04895000000000138	-20.59035
-18.58685	-22.22755	-0.04665000000000319	-19.36625	-0.0832499999999996	-10.60935	-20.29865	-0.16144999999999854	-19.83345	-0.08374999999999844	-20.40155	-19.417250000000003	-0.11814999999999998	-0.1264499999999984	-0.12354999999999805	-0.1194500000000005	-23.164450000000002	-0.17125000000000057	-10.22755	-7.82715	-0.0879499999999993	-0.031050000000000466	-20.43975
-17.69785	-21.23215	-0.03434999999999988	-18.70085	-0.0727499999999992	-8.660150000000002	-20.29065	-0.15834999999999866	-19.821749999999998	-0.05174999999999841	-19.760550000000002	-18.93365	-0.11374999999999957	-0.1194500000000005	-0.11864999999999881	-0.11555000000000248	-23.152250000000002	-0.16635000000000133	-10.20925	-0.18094999999999928	-0.08105000000000118	-0.014749999999999375	-18.35505
-17.67605	-21.22325	-0.024150000000002336	-17.31095	-0.04554999999999865	-1.8495500000000007	-20.274949999999997	-0.15534999999999854	-19.809549999999998	-0.042149999999999466	-18.951050000000002	-17.92445	-0.10965000000000202	-0.11005000000000109	-0.11294999999999789	-0.11165000000000092	-23.143349999999998	-0.16165000000000163	-9.86355	-0.17685000000000173	-0.071550000000002	-0.004850000000001131	-18.34465
-17.44755	-21.21495	0.030049999999999244	-16.23525	-0.03825000000000145	-1.834150000000001	-19.60645	-0.15224999999999866	-19.80225	-0.03464999999999918	-17.33345	-17.470750000000002	-0.10464999999999947	-0.09744999999999848	-0.10754999999999981	-0.1077500000000029	-23.12295	-0.15745000000000076	-9.27355	-0.17385000000000161	-0.05685000000000073	0.010950000000001125	-18.32705
-16.36245	-21.20795	0.40644999999999953	-16.22375	-0.030049999999999244	-0.3686499999999988	-18.99655	-0.14924999999999855	-16.73465	-0.026849999999999596	-16.86815	-17.14845	-0.10035000000000238	-0.08115000000000094	-0.10064999999999813	-0.1036500000000018	-23.06375	-0.1539500000000018	-8.855350000000001	-0.17075000000000173	-0.04765000000000086	15.471150000000002	-18.27015
-14.30855	-21.18965	0.603749999999998	-16.214149999999997	-0.0060499999999983345	-0.31145000000000067	-18.989549999999998	-0.14614999999999867	-16.72515	-0.01115000000000066	-16.67865	-15.74905	-0.09595000000000198	-0.07314999999999827	-0.09414999999999907	-0.09935000000000116	-22.49905	-0.15055000000000263	-7.81775	-0.16765000000000185	-0.03415000000000035	27.60895	-18.26135
-14.28885	-21.18195	1.13185	-16.20415	0.0011499999999990962	-0.16914999999999836	-17.73975	-0.1430499999999988	-15.34935	0.0008499999999997954	-16.515950000000004	-15.35955	-0.09175000000000111	-0.04194999999999993	-0.0855499999999978	-0.09455000000000169	-22.49025	-0.14675000000000082	-7.806550000000001	-0.16465000000000174	0.07264999999999944	63.417950000000005	-17.943849999999998
-14.07395	-20.881050000000002	1.143849999999997	-16.192549999999997	0.0318499999999986	-0.16394999999999982	-17.72775	-0.14004999999999868	-15.342049999999999	0.010850000000001359	-16.49805	-14.878350000000001	-0.08695000000000164	-0.03275000000000006	-0.07584999999999908	-0.09005000000000152	-22.46435	-0.1428500000000028	-6.431250000000002	-0.16104999999999947	0.9217499999999994	83.78805	-17.92115
-12.978549999999998	-19.89745		-16.078049999999998	0.0528499999999994	-0.15954999999999941	-16.399549999999998	-0.13674999999999926	-15.33265	0.38795	-16.47415	-14.86625	-0.0823500000000017	-0.016549999999998732	-0.06634999999999991	-0.08525000000000205	-22.45745	-0.13895000000000124	-6.422150000000002	-0.1579499999999996	0.940649999999998		-17.90385
-12.931049999999999	-19.88945		-16.06705	0.7654500000000013	-0.15545000000000186	-15.185949999999998	-0.13335000000000008	-15.319049999999999	0.9508500000000026	-16.00775	-14.84655	-0.07675000000000054	-0.007649999999998158	-0.06015000000000015	-0.07985000000000042	-22.44725	-0.13475000000000037	-6.4121500000000005	-0.15474999999999994	1.3256499999999996		-17.68075
-11.13515	-19.22365		-15.749049999999999	4.43365	-0.15145000000000053	-14.461549999999999	-0.12994999999999735	-14.339649999999999	0.9664500000000018	-14.578050000000001	-14.42955	-0.07205000000000084	0.0007500000000000284	-0.05144999999999911	-0.07305000000000206	-22.42775	-0.12925000000000253	-6.068650000000002	-0.15165000000000006	2.155450000000002		-17.64915
-10.250250000000001	-19.21385		-14.137349999999998	6.5713500000000025	-0.1478500000000018	-14.452049999999998	-0.12634999999999863	-8.63505	13.01785	-13.39245	-14.09365	-0.06675000000000253	0.011050000000000892	-0.04485000000000028	-0.06765000000000043	-21.94075	-0.12405000000000044	-4.495350000000002	-0.14835000000000065	4.585549999999998		-16.31485
-9.78445	-19.19545		-13.563749999999999	7.009549999999997	-0.14335000000000164	-14.422249999999998	-0.12244999999999706	-8.60745	23.97465	-13.36975	-13.391350000000003	-0.060950000000001836	0.6418500000000016	-0.03125	-0.06255000000000166	-21.924950000000003	-0.11985000000000312	-3.8724500000000006	-0.1448500000000017	5.7969500000000025		-14.39485
-9.22065	-19.185850000000002		-12.568449999999999	7.915950000000002	-0.13925000000000054	-14.408649999999998	-0.11894999999999811	-6.15635	26.811650000000004	-13.357850000000003	-12.649750000000001	-0.05525000000000091	1.6408500000000004	-0.024850000000000705	-0.05685000000000073	-21.91685	-0.1147500000000008	-3.775450000000003	-0.14095000000000013	5.940550000000002		-14.38695
-9.201249999999998	-18.08625		-12.54965	13.433050000000001	-0.1357500000000016	-13.93985	-0.1150500000000001	-6.14265	49.89235000000001	-12.539050000000003	-12.34955	-0.05035000000000167	1.6600500000000018	-0.008050000000000779	-0.04814999999999969	-21.757350000000002	-0.10945000000000249	-3.42605	-0.13705000000000211	10.331249999999997		-13.510349999999999
-8.45465	-18.06955		-12.53415	29.56595	-0.1325499999999984	-13.93405	-0.11074999999999946	-6.119349999999997	53.10905000000001	-12.524050000000003	-11.59355	-0.04405000000000214	10.62445	0.01144999999999996	-0.041150000000001796	-21.495350000000002	-0.10435000000000016	-3.40325	-0.13275000000000148	12.81955		-13.484449999999999
-8.43095	-17.87895		-12.524149999999999	29.574150000000003	-0.1291499999999992	-13.92175	-0.10604999999999976	-6.111049999999999	61.949650000000005	-12.487350000000003	-11.55855	-0.03955000000000197	14.495050000000003	0.029650000000000176	-0.03315000000000268	-21.47355	-0.09825000000000017	-0.17905000000000015	-0.12845000000000084	14.958849999999998		-13.46545
-8.402750000000001	-16.951050000000002		-12.50385	29.58265	-0.12575000000000003	-12.231949999999998	-0.10174999999999912	-4.7300499999999985	63.50695	-10.812550000000002	-10.74475	-0.034250000000000114	21.10455	1.16085	-0.013350000000002638	-21.46105	-0.09045000000000059	-0.17464999999999975	-0.12365000000000137	14.969749999999998		-12.63215
-7.4247499999999995	-16.83465		-12.17165	29.58925	-0.12215000000000131	-12.222449999999998	-0.09704999999999941	-4.724349999999998	81.69705	-10.645050000000001	-9.97925	-0.02844999999999942	22.653250000000003	1.1750499999999988	-0.00455000000000183	-20.08415	-0.08464999999999989	-0.17075000000000173	-0.11805000000000021	15.01455		-10.798749999999998
-7.394949999999998	-16.717950000000002		-11.884049999999998	29.59525	-0.11864999999999881	-12.21575	-0.09154999999999802	-4.707549999999998		-10.57525	-9.06795	-0.022550000000002512	23.39175	1.4644499999999994	1.5833499999999994	-19.40045	-0.07895000000000252	-0.16745000000000232	-0.1130500000000012	15.028750000000002		-10.77325
-7.08775	-16.47465		-10.99305	29.604950000000002	-0.11465000000000103	-12.206449999999997	-0.08634999999999948	-3.871549999999999		-9.990350000000003	-9.051750000000002	-0.016950000000001353	26.008350000000004	1.8113499999999974	1.6354499999999987	-19.38425	-0.07035000000000124	-0.16394999999999982	-0.10774999999999935	15.91375		-10.70535
-6.2357499999999995	-16.47005		-0.09484999999999744	29.617649999999998	-0.11045000000000016	-12.184549999999998	-0.08124999999999716	-3.86195		-9.46255	-8.937150000000003	-0.009650000000000603	26.031049999999997	1.8218499999999977	1.6504499999999993	-19.377850000000002	-0.06315000000000026	-0.16075000000000017	-0.10245000000000104	15.939549999999997		-8.78565
-6.0364499999999985	-16.46535		-0.03324999999999889	29.62675	-0.10594999999999999	-11.925849999999997	-0.07584999999999908	-2.97485		-8.036150000000003	-7.166450000000001	-0.004450000000002063	27.23295	1.837449999999997	2.223149999999997	-19.37095	-0.0563500000000019	-0.157350000000001	-0.09645000000000081	16.322449999999996		-3.8870499999999986
-6.028549999999999	-16.45025		-0.01425000000000054	31.560650000000003	-0.10075000000000145	-11.91865	-0.07064999999999699	-2.5028499999999987		-4.69595	-7.150550000000003	0.0005500000000004945	29.878049999999998		3.8162499999999966	-19.35785	-0.04905000000000115	-0.15375000000000227	-0.09015000000000128	16.35085		-2.3307499999999983
-6.006049999999998	-15.74625		0.039049999999999585	39.66054999999999	-0.09534999999999982	-11.908949999999997	-0.06614999999999682	-2.4888499999999993		-4.376150000000003	-6.120450000000002	0.0073499999999988574	33.329350000000005		4.315649999999998	-18.56785	-0.042950000000001154	-0.14975000000000094	-0.08204999999999885	20.87115		-1.2676499999999997
-3.6439500000000002	-15.10975		0.16665000000000063	42.187050000000006	-0.09025000000000105	-10.158349999999999	-0.06144999999999712	-1.0237499999999997		-3.374450000000003	-5.93815	0.012249999999998096	34.216750000000005		4.328449999999997	-18.556449999999998	-0.03335000000000221	-0.1454500000000003	-0.07525000000000048	21.134749999999997		-1.2567500000000003
-3.333549999999999	-14.45165		0.2465500000000027	46.123749999999994	-0.08494999999999919	-10.072049999999997	-0.05194999999999794	-1.0056499999999993		-3.3563500000000026	-4.963850000000001	0.019349999999999312	43.578050000000005		4.347949999999997	-18.54855	-0.025650000000002393	-0.14095000000000013	-0.06875000000000142	26.021949999999997		-1.2470500000000015
-3.3169499999999985	-14.43055		0.25785000000000124	48.04695	-0.0788499999999992	-9.13055	-0.044849999999996726	-0.18674999999999997		-1.48855	-4.6956500000000005	0.030850000000000932	46.00325000000001		9.599150000000002	-17.10855	-0.017150000000000887	-0.1360500000000009	-0.06285000000000096	27.38575		-1.2196500000000015
-2.8702499999999986	-14.39835		8.296050000000005	62.958450000000006	-0.07134999999999891	-9.11655	-0.03885000000000005	-0.1828499999999984		-0.17685000000000173	-4.16065	0.0420499999999997	46.85455		13.947249999999997	-17.08585	-0.005250000000000199	-0.13125000000000142	-0.054649999999998755	35.572849999999995		-1.208549999999999
-1.5177499999999995	-14.002949999999998		8.306549999999998	79.42865	-0.06174999999999997	-9.08485	-0.033149999999999125	-0.1798499999999983		-0.17205000000000226	-4.147750000000002	0.6713500000000003	53.42155000000001		13.965249999999997	-16.01605	0.0017499999999976978	-0.12405000000000044	-0.04694999999999894	35.626349999999995		-1.1762499999999996
-1.4620499999999979	-13.98065		22.407750000000004	84.04405	-0.051950000000001495	-9.069949999999999	-0.027449999999998198	-0.17694999999999794		-0.16694999999999993	-4.129750000000001	0.8859499999999976	60.29265000000001		16.579049999999995	-16.00225	0.018149999999998556	-0.11705000000000254	-0.03965000000000174	37.99165		-0.18515000000000015
-1.3465500000000006	-12.452649999999998		26.986950000000004	84.71844999999999	-0.04194999999999993	-9.045449999999999	-0.02224999999999966	-0.17424999999999713		-0.1620500000000007	-3.9111499999999992	0.892949999999999	60.31065000000001		16.592950000000002	-15.98615	1.277949999999997	-0.11214999999999975	-0.029949999999999477	38.71175		-0.18074999999999974
-1.3371500000000012	-12.441749999999999		27.000049999999998		-0.0318499999999986	-8.606749999999998	-0.01554999999999751	-0.1714500000000001		-0.1576500000000003	-3.297550000000001	1.6922499999999978	60.71585		16.619949999999996	-14.44895	1.752049999999997	-0.10575000000000045	-0.019950000000001467	38.72335		-0.1764499999999991
-1.1279499999999985	-12.43345		49.74655		-0.0015500000000017167	-7.47485	-0.00824999999999676	-0.16864999999999952		-0.1536500000000025	-2.14415	2.468549999999997	60.94445		17.50495	-14.33665	3.9320499999999967	-0.09965000000000046	-0.009450000000001069	43.016349999999996		-0.17304999999999993
-0.9135500000000008	-11.538250000000001		49.75985		0.7087499999999984	-7.468149999999998	-0.001449999999998397	-0.1659499999999987		-0.1495500000000014	-1.9990500000000004	2.4776500000000006	73.63585		21.370649999999998	-14.32955	4.922049999999999	-0.0934500000000007	0.012650000000000716	44.96295		-0.16955000000000098
-0.1846500000000013	-11.52205		51.97995		0.722249999999999	-7.46115	0.004150000000002763	-0.1632499999999979		-0.14575000000000315	-1.3594500000000025	2.487750000000002	77.23955000000001		24.61255	-14.31995	6.447649999999996	-0.0867500000000021	0.021049999999998903	44.97845		-0.16614999999999824
-0.17994999999999806	-10.99455		59.876050000000006		1.068950000000001	-7.4506499999999996	0.019650000000002166	-0.16075000000000017		-0.14155000000000229	-1.3384500000000017	2.4939500000000017	77.25105		41.26705	-14.30915	6.473349999999996	-0.07665000000000077	1.2277500000000003	45.00495		-0.16235
-0.17575000000000074	-10.710149999999999		59.88495		3.081150000000001	-7.43835	0.5462500000000006	-0.1579499999999996		-0.13725000000000165	-0.2796500000000002	2.503049999999998	77.26255		48.77305	-13.607050000000001	11.431350000000002	-0.0671500000000016	1.2357499999999995	45.02195		-0.15715000000000146
-0.17164999999999964	-9.747250000000001		59.89605		3.0936499999999967	-7.430449999999997	0.5844500000000004	-0.15524999999999878		-0.13305000000000078	-0.2433499999999995	2.5119500000000023	77.28045		48.78415	-12.98725	13.28445	-0.05874999999999986	1.2422499999999985	46.960249999999995		-0.15234999999999843
-0.16795000000000115	-9.73575		59.90325		3.177750000000003	-7.276449999999997	0.6100500000000011	-0.1524499999999982		-0.12805000000000177	-0.23085000000000022	9.408649999999998	80.82735000000001		49.15604999999999	-12.922550000000001	15.242550000000001	-0.05035000000000167	1.2510499999999993	48.73284999999999		-0.14764999999999873
-0.16544999999999987	-9.358149999999998		59.91055		3.5229500000000016	-6.202949999999998	0.9294500000000028	-0.14964999999999762		-0.12315000000000254	-0.1830500000000015	13.074749999999998	84.22025000000001		49.636449999999996	-12.472850000000001	16.40065	-0.04165000000000063	1.2575499999999984	49.57935		-0.14144999999999897
-0.1606500000000004	-9.34195		59.92295		3.762749999999997	-6.195249999999998	0.9384500000000031	-0.14695000000000036		-0.11785000000000068	-0.17914999999999992	22.698449999999998			52.19865	-12.45945	16.77765	-0.0347500000000025	1.9364500000000007	49.63155		-0.1357500000000016
-0.15814999999999912	-9.323049999999999		59.94355		4.325749999999999	-6.188649999999999	0.9459500000000034	-0.14414999999999978		-0.11204999999999998	-0.17505000000000237	22.71205			52.21145	-12.435649999999999	17.266750000000002	-0.02364999999999995	1.9453499999999977	49.64825		-0.13044999999999973
-0.15305000000000035	-8.301649999999999				4.504750000000001	-6.164449999999999	0.9554500000000026	-0.1413499999999992		-0.10545000000000115	-0.17185000000000272	22.720650000000003			66.35375	-11.89675	22.159949999999995	0.003849999999999909	3.1124500000000026	49.660149999999994		-0.12434999999999974
-0.14914999999999878	-7.949349999999999				4.943449999999999	-5.49765	1.2927500000000016	-0.13854999999999862		-0.10025000000000261	-0.16835000000000022	26.65555			66.37015	-11.890550000000001	26.72885	0.01144999999999996	3.1208499999999972	49.79595		-0.11884999999999835
-0.14614999999999867	-7.832149999999999				5.78275	-5.49025	1.3075500000000027	-0.13544999999999874		-0.09455000000000169	-0.16465000000000174	26.666549999999997			66.40445	-11.88185	28.706449999999997	0.035949999999999704	3.129649999999998	49.93505		-0.1112499999999983
-0.14055000000000106	-7.789449999999999				6.120049999999999	-5.469149999999999	1.3848500000000001	-0.13244999999999862		-0.08865000000000123	-0.16104999999999947	28.165049999999997			68.10975	-11.873249999999999	29.003149999999998	0.8268500000000003	3.138449999999999	51.824850000000005		-0.10214999999999819
-0.13615000000000066	-7.1340499999999984				6.16675	-5.035449999999997	1.3987500000000033	-0.1291499999999992		-0.08335000000000292	-0.15644999999999953	28.177049999999998			68.13665	-10.567049999999998	33.22495	0.8458499999999987	3.742449999999998	54.82874999999999		-0.09205000000000041
-0.13175000000000026	-7.004349999999999				6.621450000000003	-5.0177499999999995	1.47485	-0.1258499999999998		-0.07704999999999984	-0.15174999999999983	36.196250000000006			74.12965	-10.52835	35.62865	1.2367499999999971	3.75085	54.850550000000005		-0.08204999999999885
-0.12725000000000009	-6.008649999999999				6.643250000000002	-4.313549999999999	1.4871500000000033	-0.12265000000000015		-0.06915000000000049	-0.1465500000000013	36.20315000000001			74.14995	-10.52215	35.68295	1.50835	4.999749999999999	59.27975		-0.07004999999999839
-0.12215000000000131	-5.219750000000001				6.932650000000002	-4.301449999999999	1.7604500000000023	-0.11934999999999718		-0.05775000000000219	-0.14124999999999943	43.039950000000005			87.41425	-10.31965	37.30705	3.925049999999999	5.007550000000002	59.28795		-0.06145000000000067
-0.11714999999999876	-4.976949999999999				7.007449999999999	-3.98245	1.7676500000000033	-0.11524999999999963		-0.05114999999999981	-0.13455000000000084	44.33005				-10.007349999999999	37.360549999999996	3.941749999999999	5.018149999999999	59.29635		-0.055350000000000676
-0.110949999999999	-4.942150000000002				7.205950000000001	-3.9734499999999997	1.928650000000001	-0.1115499999999976		-0.04245000000000232	-0.12975000000000136	44.33755000000001				-9.73065	37.57574999999999	3.954250000000002	5.039450000000002	59.34835		-0.039750000000001506
-0.10494999999999877	-3.4513500000000015				7.222549999999998	-3.96415	2.33915	-0.10794999999999888		-0.03405000000000058	-0.1241500000000002	48.69055				-9.722650000000002	40.06905	5.36795	8.849350000000001	60.44734999999999		-0.031449999999999534
-0.098749999999999	-3.430250000000001				7.230649999999997	-3.9576499999999974	2.356550000000002	-0.10374999999999801		-0.02235000000000298	-0.11485000000000056	48.69905				-8.416350000000001	40.09225	6.154649999999997	8.861849999999997	60.730349999999994		-0.020749999999999602
-0.09304999999999808	-3.3302499999999995				7.4578500000000005	-3.466049999999999	2.368649999999999	-0.09944999999999737		-0.005050000000000665	-0.10764999999999958	48.70755				-6.912649999999999	43.83755	6.166649999999997	11.06295	61.337349999999994		-0.012650000000000716
-0.08755000000000024	-2.8855499999999985				7.484749999999998	-3.455849999999998	2.6266500000000015	-0.09505000000000052		0.002949999999998454	-0.10035000000000238	48.72325000000001				-6.895050000000001	47.33145	6.622349999999997	11.076349999999998	61.353550000000006		0.0009499999999995623
-0.08285000000000053	-0.3602500000000006				7.627650000000003	-3.4470499999999973	2.6506500000000024	-0.09055000000000035		0.022149999999999892	-0.09415000000000262	53.261750000000006				-6.88355	47.352650000000004	8.081849999999996	11.084150000000001	62.65194999999999		0.1880500000000005
-0.07665000000000077	-0.18355000000000032				8.266950000000001	-3.436149999999998	2.6677500000000016	-0.08614999999999995		0.03334999999999866	-0.08545000000000158	53.26885				-5.69455	50.54435	8.948450000000001	11.090649999999997	62.670049999999996		0.3164499999999997
-0.06944999999999979	-0.1792499999999997				8.71275	-2.4964499999999994	2.8234500000000047	-0.08184999999999931		0.7876499999999993	-0.07835000000000036	53.277150000000006				-5.0116499999999995	50.70945	9.979949999999995	11.098849999999999	62.89095		0.5842500000000008
-0.061650000000000205	-0.17524999999999835				9.259149999999998	-2.2426499999999976	2.8388500000000043	-0.07774999999999821		0.9733499999999999	-0.07175000000000153	53.29305000000001				-5.004549999999998	56.90534999999999	10.299050000000001	11.108849999999997	63.12685		0.592649999999999
-0.054050000000000153	-0.17214999999999847				9.864249999999998	-2.08925	2.8474499999999985	-0.0733499999999978		1.3187499999999979	-0.06184999999999974	53.303650000000005				-3.718250000000001	59.542049999999996	10.504349999999995	16.53065	67.10104999999999		1.0700499999999984
-0.039749999999997954	-0.1687499999999993				10.452449999999999	-2.081249999999997	2.862849999999998	-0.0689499999999974		1.3294499999999978	-0.052649999999999864	54.59985				-3.69585	60.75325	10.51735	16.542250000000003	67.22685000000001		1.6483500000000006
-0.03235000000000099	-0.1656499999999994				10.47155	-2.06945	3.0427500000000016	-0.06374999999999886		1.3612499999999983	-0.046649999999999636	54.612350000000006				-3.5700499999999984	62.85975	11.175550000000001	21.970550000000003	67.72625		1.6643499999999989
-0.024950000000000472	-0.16225000000000023				11.174050000000001	-1.6876499999999979	3.5789500000000025	-0.059449999999998226		2.8013499999999993	-0.03754999999999953	54.61855				-3.561250000000001	62.87315	11.183149999999998	23.36275	67.78045		1.7843499999999999
-0.017450000000000188	-0.15915000000000035				11.186149999999998	-1.6683499999999967	3.589949999999998	-0.05504999999999782		4.422049999999999	-0.03125	54.62805				-3.3571500000000007	69.53295	12.331849999999996	23.37415	68.28434999999999		2.2715500000000013
-0.010850000000001359	-0.1559500000000007				11.464950000000002	-0.6405499999999975	3.9192500000000017	-0.04954999999999998		4.439250000000001	-0.023849999999999483	54.63705				-3.3466500000000003	71.06325000000001	12.363549999999996	23.395249999999997	68.33285000000001		3.5774500000000025
-0.0035500000000006082	-0.15255000000000152				11.645150000000001	-0.6343499999999977	6.3855499999999985	-0.044549999999997425		4.4589500000000015	-0.005850000000002353	56.51925				-3.324349999999999	71.52515	13.916649999999997	32.48535	71.20285000000001		3.5870500000000014
0.00414999999999921	-0.14934999999999832				12.341549999999998	-0.62425	6.417850000000005	-0.0385499999999972		5.995249999999999	0.010449999999998738	56.53065000000001				-3.3046499999999988	71.55685	13.931849999999997	32.49465	72.03745		3.5970499999999994
0.01115000000000066	-0.1454500000000003				12.371650000000002	-0.6136499999999998	9.08315	-0.03394999999999726		6.0129499999999965	0.0309500000000007	56.54075				-3.1554499999999983	72.37705	13.943950000000001	35.82405	72.06325000000001		3.6093500000000027
0.021450000000001523	-0.1416499999999985				12.922350000000002	-0.6000499999999995	9.09255	-0.028249999999999886		6.496049999999997	0.3266500000000008	56.551950000000005				-3.1493499999999983	72.89445	13.951749999999997	35.83955	74.04525000000001		3.8211499999999994
0.032849999999999824	-0.13725000000000165				12.946350000000002	-0.20504999999999995	9.444550000000003	-0.021549999999997738		6.517049999999998	1.9107500000000002	58.227450000000005				-3.13945	74.16905	13.964749999999995	35.848150000000004	74.56495000000001		4.153949999999998
0.3299500000000002	-0.13204999999999956				12.976849999999999	-0.19714999999999705	9.456150000000004	-0.01524999999999821		6.5321500000000015	2.145150000000001	58.23665				-2.5055499999999995	74.18465	14.170549999999999	44.56115	74.58005		4.165949999999999
1.1308499999999988	-0.12774999999999892				13.139650000000003	-0.18374999999999986	9.467749999999999	-0.009650000000000603		8.968150000000001	2.2162500000000023	58.250550000000004				-2.4969499999999982	74.21365	14.832250000000002	44.57535	76.85935		4.187549999999998
1.142949999999999	-0.12225000000000108				13.196649999999998	-0.1778499999999994	9.880150000000004	-0.003049999999998221		8.980249999999998	2.2902500000000003	59.89575000000001				-2.48555	74.25094999999999	16.17555	44.58425	77.67294999999999		6.070049999999998
1.40625	-0.11724999999999852				13.31035	-0.17284999999999684	9.88925	0.004450000000002063		11.025950000000002	3.5495499999999964	59.91345				-2.4771500000000017	74.52045000000001	16.200049999999997	46.253150000000005	79.83155		6.084549999999997
1.4177500000000016	-0.11274999999999835				14.12565	-0.16894999999999882	9.903850000000002	0.009550000000000836		11.65455	3.7470500000000015	61.05215				-2.4673499999999997	75.49895000000001	16.592149999999997	46.53215	83.06275		6.41085
1.4331500000000013	-0.10794999999999888				14.158050000000003	-0.1652499999999968	9.987649999999999	0.026250000000000995		11.670650000000002	4.069749999999999	73.40155				-2.2189499999999995	77.59195	17.65535	46.53765	83.07505		6.428949999999997
1.7311499999999995	-0.10294999999999987				14.17875	-0.16024999999999778	10.982949999999999	0.3489500000000021		11.692050000000002	4.093649999999997	73.40955				-1.5415500000000009	77.64124999999999	17.66285	46.54325	85.39195000000001		6.868849999999998
2.3912499999999994	-0.09655000000000058				14.31655	-0.15534999999999854	10.992750000000004	0.4279500000000027		12.490049999999997	4.651949999999999	73.42045				-1.5339500000000008	77.74635	17.673650000000002	46.54875	86.23995		6.880649999999999
2.4083499999999987	-0.09134999999999849				14.65285	-0.15024999999999977	11.002550000000003	0.4374500000000019		14.073749999999997	5.214950000000002	79.03395				-0.1839499999999994	78.05045000000001	18.83645	46.553650000000005	87.36234999999999		6.918249999999997
2.4246499999999997	-0.08555000000000135				14.69925	-0.14594999999999914	11.689450000000004	0.5232500000000009		14.10275	6.313949999999998	79.04065				-0.1811499999999988	79.44024999999999	19.93625	46.56014999999999	87.42845		6.9506499999999996
2.4449499999999986	-0.07995000000000019				14.837049999999998	-0.14144999999999897	18.193750000000005	0.6528500000000008		15.06505	6.632449999999999	79.05635000000001				-0.17834999999999823	83.10794999999999	19.966549999999998	46.56685			14.803250000000002
2.4604500000000016	-0.07195000000000107				14.946649999999998	-0.13684999999999903	18.20365	0.6568500000000022		15.722349999999999	6.6464500000000015	79.07135000000001				-0.17565000000000097	88.33695	21.356749999999998	46.57615			14.82395
3.053449999999998	-0.061350000000000904				15.929450000000003	-0.1294499999999985	18.21435	0.6643500000000024		16.123149999999995	6.81955	80.39015				-0.17275000000000063		21.732949999999995	60.452650000000006			14.834750000000003
3.1031499999999994	-0.05245000000000033				16.55355	-0.12134999999999962	18.24395	1.0662500000000001		17.681350000000002	7.080349999999996	80.39725				-0.1700499999999998		22.076749999999997	60.460449999999994			16.026349999999997
3.949449999999999	-0.04534999999999911				18.06335	-0.11664999999999992	21.134450000000005	1.0762500000000017		17.88485	7.294249999999998	80.40475				-0.16714999999999947		23.317949999999996	69.53615			18.029549999999997
4.83325	-0.03944999999999865				19.75105	-0.1095499999999987	21.14455	1.083350000000003		18.59375	8.144849999999998	80.41675000000001				-0.16444999999999865		23.32875	71.92925			18.42495
4.935450000000003	-0.030249999999998778				20.03165	-0.10394999999999754	30.28945	1.0904500000000006		18.979349999999997	8.17445	86.29565000000001				-0.1615499999999983		23.391549999999995	71.93375			18.489250000000002
5.840350000000001	-0.022649999999998727				20.576949999999997	-0.09814999999999685	30.32285	1.101650000000003		19.310649999999995	8.187149999999995	86.30255				-0.15844999999999843		25.10555	71.93915			18.520549999999997
6.1460500000000025	-0.012149999999998329				21.66095	-0.09174999999999756	30.34025	1.6574500000000008		19.33395	8.197449999999996	86.31115				-0.15555000000000163		25.585250000000002	71.94615			18.541349999999998
6.426450000000003	-0.002549999999999386				22.55625	-0.08634999999999948	32.65245	1.6633500000000012		19.651849999999996	8.270849999999996	86.31915000000001				-0.1521499999999989		27.513149999999996	71.95415			18.951150000000002
6.562950000000001	0.005250000000000199				22.62525	-0.08064999999999856	32.73365	1.6698500000000003		21.697649999999996	9.115749999999998	86.33895				-0.14894999999999925		28.28035	71.96845			19.06925
6.575450000000004	0.012049999999998562				22.64315	-0.0733499999999978	32.743849999999995	1.6781500000000023		23.349449999999997	10.08025	89.43865000000001				-0.1457499999999996		28.29795	72.07795			19.08355
6.59375	0.02325000000000088				23.004849999999998	-0.06404999999999816	32.757850000000005	1.6838499999999996		25.101749999999996	11.20055	89.44735				-0.14235000000000042		28.34565	72.08215			23.493750000000002
7.562849999999997	0.6304499999999997				23.894350000000003	-0.0537499999999973	32.82625	1.6942500000000003		26.07835	12.71405	89.45875000000001				-0.13864999999999839		28.58175	72.08645			23.511349999999997
7.930250000000001	0.8449500000000008				24.043149999999997	-0.04854999999999876	34.57435000000001	2.359849999999998		26.852649999999997	12.734749999999998	89.46965				-0.13504999999999967		28.58985	72.09075			24.895549999999997
7.949249999999999	1.61505				25.906550000000003	-0.0420499999999997	34.59545	2.3663500000000006		27.05185	13.55545	89.47665				-0.13115000000000165		30.082349999999998	72.09555			26.448449999999998
8.013649999999998	2.0988499999999988				29.29795	-0.028249999999999886	48.14795000000001	2.375350000000001		27.07645	13.85125	89.48485000000001				-0.12725000000000009		30.903749999999995	72.10225			26.461049999999997
8.031750000000002	2.686549999999997				29.50365	-0.02184999999999704	53.588750000000005	2.695650000000004		27.416249999999998	14.280549999999998					-0.12304999999999922		31.55955	72.10775			28.196749999999998
8.41565	2.70955				29.76325	-0.0060499999999983345	53.63855000000001	2.701249999999998		27.707549999999998	14.837649999999996					-0.11874999999999858		31.58345	72.11345			31.432750000000002
8.477449999999997	2.8938500000000005				29.790149999999997	0.0006500000000002615	53.64985	2.7084500000000027		27.91975	14.858249999999998					-0.1144500000000015		31.991949999999996	72.93925			31.452250000000003
9.11215	2.9120500000000007				30.07445	0.007850000000001245	53.66705	2.7142500000000034		27.935649999999995	16.438850000000002					-0.10985000000000156		32.027049999999996	72.94555			31.464850000000002
9.123550000000002	3.1298499999999976				30.08715	1.1857500000000023	62.431250000000006	2.723749999999999		28.41075	16.471849999999996					-0.10464999999999947		32.731249999999996	72.95295			31.479650000000003
9.758949999999999	3.1520500000000027				30.59135	1.1931500000000028	62.46735000000001	3.075350000000004		28.423949999999998	16.58695					-0.09985		33.26045	72.96005			33.664649999999995
10.91415	3.6401499999999984				31.145249999999997	1.2036500000000032	81.65105000000001	3.0815500000000036		28.698749999999997	16.76965					-0.09515000000000029		33.27905	73.66535			33.682249999999996
12.036050000000003	3.654350000000001				31.154850000000003	2.0012500000000024	83.47405	3.0885500000000015		28.920449999999995	17.266550000000002					-0.08954999999999913		33.31115	73.67525			35.055350000000004
12.185250000000003	3.66695				31.29235	2.010650000000002	85.40475	3.0963500000000046		28.951949999999997	19.56225					-0.08494999999999919		35.84065	73.68455			35.066050000000004
12.438650000000003	3.6822500000000034				32.62245	3.0078500000000012	89.29125	3.1022500000000015		29.03275	19.58265					-0.07955000000000112		36.96965	75.02095			38.13045000000001
12.905949999999997	4.539349999999999				33.31395	3.0198500000000017		4.063550000000003		29.637349999999998	20.025149999999996					-0.07424999999999926		37.47045	75.03015			38.14405000000001
13.952849999999998	5.002850000000002				33.59535	3.5471499999999985		4.069150000000004		29.655549999999998	20.45765					-0.06824999999999903		37.90155	76.36595			38.17345
13.97625	5.817450000000001				33.890150000000006	3.5563499999999983		4.075350000000004		29.987049999999996	21.32495					-0.06255000000000166		37.91175	76.37565			38.19545000000001
14.280850000000001	6.5839500000000015				35.779250000000005	4.59235		4.097550000000002		30.205149999999996	21.54815					-0.05564999999999998		38.46835	76.38325			38.20635
14.292650000000002	6.596850000000003				36.058350000000004	4.599350000000005		4.119350000000001		30.23565	22.179249999999996					-0.05045000000000144		38.47555	76.39325			38.25555
15.87455	6.6120500000000035				36.078450000000004	4.6044500000000035		5.592949999999998		30.255649999999996	22.200849999999996					-0.04455000000000098		38.48665	80.24205			41.80395
15.92595	6.718449999999997				38.208749999999995	4.609249999999999		5.599550000000004		31.127049999999997	23.02355					-0.03914999999999935		40.17645	85.79775			41.81285
16.27545	7.06335				38.56755	4.618950000000002		5.607650000000003		31.142249999999997	23.031950000000002					-0.03415000000000035		40.424049999999994	85.80525			41.82555000000001
16.305950000000003	7.093350000000001				38.67815	5.468550000000004		5.744450000000004		31.57965	23.31915					-0.02734999999999843		40.92175	85.82185			41.85405
16.49185	7.3705500000000015				39.00475	5.479650000000003		5.751749999999998		31.59975	23.353749999999998					-0.0204500000000003		40.93575	85.83555			41.88895000000001
16.50515	7.38015				39.04105	5.491050000000005		5.75975		32.79455	23.911949999999997					-0.013649999999998386		40.970150000000004	85.84945			41.89885000000001
18.38355	7.6460500000000025				39.052350000000004	6.246649999999999		5.765150000000002		33.55215	23.928649999999998					-0.0073499999999988574		42.587450000000004	86.62585			42.05565
18.42555	7.662550000000003				39.07495	6.254750000000005		6.411850000000005		33.57745	23.982549999999996					-0.0015500000000017167		45.098349999999996	86.63295			42.06485000000001
19.19245	7.9896499999999975				39.14645	6.268850000000004		6.41705		33.668749999999996	24.209649999999996					0.005649999999999267		45.47655	86.64065			42.07445
19.24075	8.54835				40.17015000000001	6.275749999999999		6.4221499999999985		34.078050000000005	24.510550000000002					0.0163499999999992		45.49095	86.65325			45.887950000000004
20.058950000000003	8.560850000000002				40.28045	6.285050000000002		6.4306500000000035		34.407349999999994	24.528349999999996					0.8388500000000008		48.52355	86.66705			45.89625000000001
20.09375	9.395850000000003				42.609350000000006	6.3914500000000025		6.643550000000001		34.42285	25.04195					0.9538499999999992		48.54214999999999	86.67435			48.10735
20.49405	9.406550000000003				43.05585000000001	7.1895500000000006		7.28285		34.49185	25.665950000000002					1.795250000000003		48.86945	86.68315			48.11835000000001
20.51005	10.20015				43.67855	7.200150000000004		7.289449999999999		34.51375	26.454050000000002					1.8032499999999985		49.228750000000005	87.23165			48.12615000000001
20.65565	10.45315				46.72425	7.208749999999998		7.29505		34.69745	27.007149999999996					1.8153500000000022		49.95795	87.24075			48.13685000000001
21.360350000000004	10.549349999999997				47.09295	7.7117499999999986		7.3108499999999985		34.90665	27.30245					1.8277500000000018		49.96745	89.64785			48.23015000000001
23.04855	10.570749999999997				47.108050000000006	7.71715		7.323450000000005		35.11805	27.51585					2.044249999999998		50.20505	89.65805			48.25415000000001
23.060050000000004	10.747349999999997				48.27265	7.725649999999998		7.331950000000003		35.17775	27.57065					2.280549999999998		50.21795	89.66715			51.22815
24.03295	11.812649999999998				49.362049999999996	7.7405500000000025		7.350249999999999		35.65235	27.686949999999996					2.3040499999999966		52.15745	89.67435			51.72725
24.321849999999998	11.822850000000003				49.37875	7.753450000000004		8.88625		35.95715	28.18815					2.4134499999999974		52.779849999999996	89.68375			54.46585
25.060450000000003	12.017850000000003				49.60925	8.474350000000005		8.89225		36.28274999999999	28.34165					2.419150000000002		52.80265				54.47625000000001
25.77825	12.23545				49.62465	8.481449999999999		9.068450000000002		36.474050000000005	28.397149999999996					3.6450499999999977		55.002849999999995				57.81925
26.338050000000003	12.655650000000001				50.751850000000005	8.490350000000003		9.074349999999999		36.60124999999999	29.79775					3.8247500000000016		55.01405				59.068650000000005
26.657449999999997	13.78405				51.32275	8.49775		9.079550000000001		37.25095	30.15885					3.8324500000000015		57.499449999999996				59.11895
26.73545	13.794350000000001				52.55355	8.505950000000002		9.085249999999998		37.42784999999999	30.44305					3.949950000000001		58.09845				59.15995000000001
27.659750000000003	13.890949999999997				52.57084999999999	8.519749999999998		9.09065		37.44735	30.874449999999996					4.951349999999998		58.11095				60.16785
29.34015	14.21895				52.64234999999999	9.190950000000004		9.097550000000002		38.635949999999994	31.39105					5.335549999999998		60.766949999999994				60.18005000000001
30.13745	14.237250000000003				53.297650000000004	10.260250000000003		9.259850000000004		38.87004999999999	31.40665					5.343850000000003		61.00815				60.20405000000001
31.405050000000003	16.09395				53.31465	10.286350000000002		9.26445		38.88485	32.12555					5.777250000000002		61.782250000000005				60.25595
31.93575	16.607149999999997				53.32625	10.297550000000005		9.271249999999998		38.89805	32.21915					5.787649999999999		61.79505				60.828950000000006
32.87315	16.646549999999998				53.342150000000004	10.306550000000005		9.43485		39.42985	33.13445					6.566049999999997		62.237849999999995				60.84325
33.40095	16.65495				53.59075	10.48685		12.16255		39.700649999999996	33.170249999999996					7.268650000000001		63.02315				64.61495000000001
34.079049999999995	16.66995				53.605549999999994	10.494450000000004		12.16815		40.095749999999995	33.26925					7.285550000000001		63.76604999999999				64.62415
35.417950000000005	16.681350000000002				54.052949999999996	10.501450000000002		14.042449999999999		40.11225	33.81355					7.64235		64.06175				64.63415
35.449749999999995	16.707250000000002				54.222750000000005	10.507650000000002		14.051150000000003		41.29774999999999	34.27155					7.648850000000003		64.64835				64.68495
35.55575	17.00475				54.81035	10.521249999999998		14.056950000000004		41.327650000000006	34.65045					7.660550000000001		65.64995				64.70975
35.987849999999995	17.06725				54.87545	11.301150000000003		14.068250000000003		41.98065	34.99775					7.68235		66.68155				66.78625000000001
36.62735000000001	17.47605				56.02905	11.31005		19.681050000000003		43.02995	36.110350000000004					7.810549999999999		67.36295				66.79565000000001
36.763549999999995	17.49035				56.08754999999999	11.318450000000002		19.702949999999998		43.242549999999994	36.139649999999996					7.82985		67.94624999999999				66.80845000000001
36.79455	18.08245				57.03175	11.327650000000002		21.418450000000004		43.76585	36.294549999999994					8.087850000000003		70.09495				66.81675
37.342749999999995	18.11045				57.04705	11.679649999999999		21.423750000000002		43.78085	36.30335					8.114049999999999		72.62665				66.82865000000001
37.35745	18.12695				57.07835	11.693850000000001		21.43225		43.80355	36.44585					8.126750000000001		73.33505				66.86605
39.57745	18.558950000000003				57.175349999999995	12.521350000000002		21.437549999999998		43.817949999999996	36.455149999999996					10.108150000000002		73.34415				66.90215
39.596450000000004	18.582349999999998				57.64645	12.748149999999999		26.53825		44.36865	36.81915					10.120550000000001		73.55495				71.47075000000001
40.029250000000005	18.60555				57.86135	12.759450000000005		26.54595		45.06805	36.840849999999996					11.702649999999998		74.80305				71.48855
40.316050000000004	18.62265				58.114549999999994	12.830749999999998		26.55915		45.26455	37.33604999999999					11.71425		75.27025				71.50005
40.33855	21.24895				58.242149999999995	14.05685		26.565549999999998		45.677949999999996	37.509449999999994					12.295650000000002		76.76915				71.51915000000001
40.35825	21.367449999999998				58.254149999999996	14.072350000000004		26.57355		45.69045	38.47304999999999					12.328850000000003		76.77915				71.53975
40.373450000000005	21.381050000000002				58.285250000000005	14.54015		26.583250000000003		45.70685	38.490550000000006					12.337049999999998		77.34405				73.26405
42.681349999999995	23.015749999999997				58.40925	15.286150000000003		37.07254999999999		46.86295	39.21595					12.34975		77.93585				73.51005
42.762649999999994	25.91735				59.649550000000005	15.29485		37.07715		47.32115	39.645149999999994					12.392650000000003		78.90615				74.72325000000001
43.70595	26.311149999999998				59.92985	15.469249999999999		37.08305		47.33284999999999	40.188449999999996					12.413049999999998		78.91915				74.74335
45.88805000000001	27.029649999999997				59.93925	15.481449999999999		37.08834999999999		47.351749999999996	40.198550000000004					12.422649999999997		79.45385				75.63475
46.22195000000001	27.03935				59.948449999999994	15.497650000000004		37.10065		47.37935	40.300149999999995					12.881349999999998		79.46245				75.64395
46.66715000000001	27.60145				59.957350000000005	15.510050000000003		40.198049999999995		48.573750000000004	41.05864999999999					12.894449999999999		80.57475				75.65835
46.77315	27.614150000000002				59.96455	15.787050000000004		40.20425		48.61825	41.075250000000004					12.906849999999999		80.58745				78.62685
46.79585	27.63765				60.144850000000005	16.00375		40.217749999999995		49.068749999999994	42.038850000000004					13.857950000000002		80.78225				81.05525
48.572649999999996	28.51245				60.16225	16.010650000000002		40.22935		49.445350000000005	42.05335					14.769750000000002		81.43124999999999				81.06825
48.86295	29.325049999999997				60.198750000000004	16.019450000000003		40.23505		49.463849999999994	42.24125					15.771749999999997		81.65585				81.17775
48.907650000000004	29.33395				60.682550000000006	16.11145		41.711749999999995		49.86685	42.400650000000006					15.787350000000004		82.15385				81.20575000000001
50.50035	30.19095				60.69884999999999	16.138950000000005		41.71875		50.03905	43.04645					18.014449999999997		82.80185				81.49245
52.486050000000006	30.21495				60.765550000000005	17.469650000000005		41.72945		50.58765	44.107350000000004					18.023249999999997		84.16085				84.19275
52.502250000000004	30.880249999999997				60.83085	18.11415		41.78605		51.56014999999999	44.596650000000004					18.730449999999998		84.17395				84.20145000000001
52.51575	31.928649999999998				61.02405	18.12575		41.80135		52.00935	45.33285					18.74975		84.20025				85.56455
53.49395	32.82525				61.04495	19.378650000000004		41.80785		52.77565	45.68685					18.78615		84.77985				89.01385
53.50305	32.83945				61.44395	20.68245		42.25725		52.807950000000005	48.27795					18.79735		84.92385
53.543049999999994	33.26505				61.771249999999995	20.688350000000003		42.263149999999996		53.01545	48.32595					19.11135		85.54935
53.55685	34.66235				61.795649999999995	20.700350000000004		42.28144999999999		53.058350000000004	48.70544999999999					19.735550000000003		87.27795
53.571749999999994	34.67175				61.82455	20.70685		47.835750000000004		53.123850000000004	48.716550000000005					19.759149999999998		87.28605
54.20225000000001	34.68665				61.87505	20.714949999999998		47.84524999999999		53.27095	48.85975					20.795250000000003		87.29795
54.23195	37.425749999999994				62.07615	20.720650000000003		47.85155		54.13275	48.871950000000005					20.803150000000002
54.968149999999994	37.45025				62.09095000000001	20.72845		47.866150000000005		54.14775	49.69474999999999					21.187350000000002
54.992149999999995	37.485150000000004				62.498850000000004	20.739349999999998		47.87935		54.68795	49.70374999999999					22.04585
55.372550000000004	39.53845				62.81155	20.75315		47.88735		55.45864999999999	49.732549999999996					22.061349999999997
56.706149999999994	39.55265				63.003550000000004	21.132050000000003		47.91405		55.723349999999996	49.98305					22.099249999999998
56.725750000000005	39.71615				63.817350000000005	21.58825		47.91875		55.74665	49.99335					22.10805
57.276250000000005	41.94445				63.91525	22.437050000000003		47.92285		56.12285	50.02725					22.37625
58.560950000000005	41.956149999999994				64.70405	22.457850000000004		47.927350000000004		56.59205	50.531150000000004					22.40115
58.60445	42.450050000000005				64.96035	23.20405		47.93254999999999		56.88615	50.87385					23.226550000000003
58.622749999999996	42.461749999999995				65.14475	23.214250000000003		48.739149999999995		57.117850000000004	52.493950000000005					23.23415
59.46095	42.467349999999996				66.26805	23.230350000000005		48.74445		57.60315	54.628350000000005					23.287950000000002
60.355050000000006	42.480549999999994				66.37895	23.522050000000004		48.75035		57.92595	54.79655					23.29885
60.38464999999999	42.65915				66.52855	23.529550000000004		48.75815		58.09925	56.003449999999994					23.632550000000002
60.928650000000005	44.77175				68.37365	23.788350000000005		48.76904999999999		58.45115	56.010749999999994					23.63995
61.243750000000006	44.781949999999995				69.04635	24.652850000000004		48.90254999999999		58.46084999999999	56.04515					24.46065
61.827749999999995	45.49365				69.27375	24.66235		50.516549999999995		58.622749999999996	56.18085					24.48625
62.43415	45.521950000000004				69.28755	24.68505		50.52345		59.574749999999995	56.45995					25.984050000000003
62.44755000000001	46.10655				70.68995	25.727950000000003		50.532349999999994		60.72125	57.10075					26.093449999999997
62.47955	46.12075				71.20305	25.817250000000005		50.54684999999999		60.74355	57.110549999999996					26.11275
62.606350000000006	46.73115				71.27974999999999	26.58085		56.69955		60.757949999999994	57.126749999999994					28.208350000000003
63.88095	46.739850000000004				71.62755	26.94855		56.706149999999994		60.99995	57.149449999999995					28.219450000000002
64.20895	46.747749999999996				71.78095	26.978550000000002		58.530649999999994		61.01705	57.160149999999994					28.244950000000003
66.61165	46.758449999999996				71.85865	26.99645		58.53805		61.03274999999999	57.646750000000004					28.259749999999997
66.97585	46.779349999999994				72.15235	27.197750000000003		58.54344999999999		61.28444999999999	59.42485					28.349649999999997
67.31395	49.34695000000001				72.25115	28.719850000000005		58.549049999999994		61.30255	60.12045					29.83135
68.82955	49.364050000000006				72.26985	28.73595		58.558350000000004		61.46325	60.552749999999996					31.043149999999997
68.84445	49.37115				72.51695	29.88755		58.565749999999994		62.535349999999994	61.16245					31.052750000000003
69.84185	49.38095				73.07585	29.896450000000005		58.57854999999999		62.54535	61.199949999999994					31.476750000000003
69.86025	49.395849999999996				73.09155	30.214250000000003		58.591849999999994		62.55955	61.21975					32.56875
69.89745	49.72045				74.36305	30.66795		61.20035		62.939049999999995	62.467850000000006					32.57885
70.16855	49.75045				78.23855	30.68435		61.20935		63.61165	63.04825					32.59795
70.83705	50.18875				78.28405	30.694950000000002		62.40805		63.635850000000005	63.384750000000004					32.61215
70.85485	50.209450000000004				78.55315	31.42155		62.41485		63.725849999999994	64.90504999999999					32.86135
71.67845	50.474149999999995				78.58485	31.427050000000005		62.42045		63.742450000000005	65.09334999999999					33.08325
73.83165	50.516450000000006				78.61135	31.439450000000004		62.42784999999999		63.75635	65.10624999999999					33.09355
75.37355	51.374849999999995				79.77335	31.83295		62.44055		64.11915	65.12965					33.10975
75.38885	52.68285				79.78615	32.96395		62.44865		64.53444999999999	65.41544999999999					33.58555
75.40575	52.68985000000001				80.46715	33.78014999999999		62.466750000000005		66.16255	65.84715					33.59395
75.41765	52.69995				80.47665	33.866150000000005		68.09255		66.43655	65.86304999999999					33.61015
75.46275	52.71095				80.70015	34.12365		68.10025		66.46625	66.46535					33.91145
75.88485	52.757450000000006				81.69135	34.13605		68.10945		67.14255	66.65735000000001					33.92075
75.95765	53.46965				81.70835	34.650549999999996		68.11475		68.01385	66.67195000000001					34.140950000000004
76.02055	53.48895				81.93305	34.65915		68.12474999999999		68.03085	67.81725					34.152950000000004
76.11525	55.11515				82.23045	34.66695		68.89274999999999		68.67875	68.72215					34.79625
76.29725	55.13634999999999				82.73715	34.97485		68.89874999999999		69.53515	69.37025					34.814049999999995
76.32345	55.15175000000001				82.96715	37.54485		69.89285		69.55265	69.39455000000001					34.93675
77.07765	56.00205				83.06825	37.563649999999996		69.89945		70.18084999999999	69.41614999999999					34.94445
77.10165	58.31165				83.07915	37.586349999999996		69.90585		71.76395	69.52654999999999					34.95295
78.11645	58.32885				83.30665	37.59795		69.91345		77.10705	69.53594999999999					35.464150000000004
78.75465	59.395849999999996				83.32115	38.17784999999999		69.92365		77.12025	69.55215000000001					35.963049999999996
78.78915	59.53555				85.12245	38.186049999999994		69.99255		77.13055	70.54145					35.97024999999999
78.80125	60.97624999999999				85.44305	38.19685		72.66375		77.13895	71.61935					35.97945
81.89625	61.477050000000006				86.16245	38.69425		72.67065		77.83945	72.52565000000001					35.989149999999995
83.06955	62.32415				86.26585	38.704750000000004		72.67985		78.41945	73.26384999999999					35.99495
85.76705	62.521950000000004				86.56585	38.71185		72.68495		79.92285	74.20405					36.00865
86.80275	64.90095				86.73985	38.72425		72.69085		80.12415	74.56555					36.088449999999995
88.88655	64.91885				86.82445	38.73264999999999		76.73145		80.62555	75.68674999999999					36.434749999999994
88.93175	65.12815				87.28405	38.94125		81.44585		81.86895	75.71085					36.44425
89.28415	65.15755				88.02245	38.95255		81.45275		81.88215	77.04884999999999					36.45225000000001
	65.68535				88.71945	38.96455		81.45875		81.92115	78.77654999999999					36.46835
	66.36375				88.74565	39.351749999999996		81.46395		81.94895	79.81565					37.01245
	66.42555				89.32095	40.38974999999999		81.47364999999999		82.12895	79.85784999999998					37.017250000000004
	67.61875				89.32715	40.497249999999994		81.47955		83.92405	80.98474999999999					37.022149999999996
	67.62925				89.74995	40.50855		81.48625		84.21164999999999	81.00325000000001					37.02745
	67.64195				89.77335	40.524950000000004		88.78965		84.22635	81.04525000000001					37.032849999999996
	67.88375					41.459649999999996		88.79635		84.24565	81.69835					37.03775
	68.46105					41.469049999999996		88.80185		85.20275	83.37215					37.04815000000001
	69.08225					41.48635		88.81145		85.52255	83.59615					37.36024999999999
	69.09485					41.495850000000004		88.82805		85.91875	83.61384999999999					37.491550000000004
	69.14435					41.51134999999999		88.83755		86.31545	83.62844999999999					37.50075
	69.17805					41.981049999999996		88.84564999999999		86.66675	83.71414999999999					37.51535
	69.18645					41.99185				86.80865	84.04015000000001					37.52945
	70.11065					41.998149999999995				86.84635	84.06684999999999					40.29495
	70.40945					42.008449999999996				87.08465	84.21375					40.309749999999994
	70.85785					42.03444999999999				87.48434999999999	84.72954999999999					40.65645000000001
	70.98115					42.71724999999999				88.22475	84.74535					40.665549999999996
	72.72665					42.726150000000004				88.85185	85.74295000000001					40.939449999999994
	72.83725					42.74695				88.86855	85.78205					40.945949999999996
	73.23345					44.48004999999999				89.04575	85.97115					41.547250000000005
	73.24565					44.48845				89.59935	86.87025					41.65615
	73.84155					44.502250000000004				89.62115	86.88804999999999					41.92035
	74.42915					45.65514999999999					86.98495					42.809349999999995
	74.44325					45.661649999999995					88.45124999999999					43.179550000000006
	74.91555					45.668350000000004					88.62764999999999					43.188550000000006
	76.09515					45.67484999999999					89.14935					43.613150000000005
	76.44525					45.680949999999996										43.61905
	76.47965					45.692049999999995										43.62535
	77.25485					46.74025										43.63485
	78.65335					46.749449999999996										43.818250000000006
	78.82865					46.75945										43.82555000000001
	78.83925					46.767250000000004										43.83855
	78.85165					46.772549999999995										43.847049999999996
	79.81405					46.77884999999999										44.46425000000001
	79.83155					47.22834999999999										44.470650000000006
	80.06325					47.54545										44.512550000000005
	80.08645					47.551649999999995										44.527249999999995
	80.10375					47.56094999999999										46.02375000000001
	80.18195					47.567949999999996										46.031949999999995
	81.97615					47.57695										46.04405
	82.40395					47.587450000000004										46.144549999999995
	82.90595					47.60204999999999										46.282250000000005
	82.92255					48.45354999999999										46.46195
	83.08755					48.92075										46.471149999999994
	83.13515					48.93044999999999										46.47795000000001
	83.14615					48.941649999999996										46.486450000000005
	83.66955					49.365849999999995										47.20895
	83.67795					49.37665										47.21875
	83.68685					49.38464999999999										48.65575
	83.69575					49.98845										49.727850000000004
	84.25745					50.003249999999994										49.749750000000006
	84.27325					50.340050000000005										50.301649999999995
	84.28215					50.36574999999999										50.30995
	85.07235					51.092150000000004										50.58765
	85.07995					51.65155										50.613749999999996
	85.12555					51.659549999999996										50.672250000000005
	85.40855					51.67945										50.67885
	85.89645					52.03645										51.52735
	86.57945					52.06325										51.536950000000004
	87.12125					52.078450000000004										51.54715
	87.59805					52.81725										52.44085
	88.25795					52.82445										52.45525000000001
	88.27925					52.83154999999999										52.46185
	88.30575					52.83735										52.757450000000006
	88.60875					52.84495										53.646649999999994
	88.92755					53.22725										53.65195
	88.93485					53.238150000000005										53.663250000000005
	88.95055					53.92645										53.717349999999996
						54.448350000000005										53.72495000000001
						54.57755										53.73415
						54.58454999999999										53.74265
						55.33015										53.753550000000004
						55.53274999999999										53.963449999999995
						55.68214999999999										53.97125
						55.689049999999995										53.97865
						57.61964999999999										55.042649999999995
						57.64465										55.05255
						58.07405										55.37065
						58.563649999999996										55.377449999999996
						58.57764999999999										55.400450000000006
						58.59255										55.44414999999999
						59.608450000000005										55.79535
						59.66005										56.25265
						59.665949999999995										56.257850000000005
						59.673950000000005										56.263850000000005
						59.96634999999999										56.27145
						59.973150000000004										56.339349999999996
						59.97995										56.35225
						60.02735										57.140150000000006
						60.27615										57.15004999999999
						60.28815										57.38835
						61.711749999999995										57.402249999999995
						61.72175										57.70815
						61.73245										57.72154999999999
						61.74305										57.72795000000001
						62.29205										58.00205
						62.301249999999996										59.386750000000006
						62.81694999999999										59.393249999999995
						63.319050000000004										59.54505
						64.03484999999999										59.55415000000001
						64.04965										60.719849999999994
						64.06694999999999										60.72695
						64.23615										60.74015
						65.68705										61.858549999999994
						65.69545										61.868449999999996
						66.80555										61.888549999999995
						66.81535										62.33425
						66.82415										62.345150000000004
						66.84145										62.35785
						66.85385										62.70385
						67.21585										63.33645
						67.22825										63.345349999999996
						67.23845										63.732150000000004
						67.25274999999999										63.739549999999994
						68.15585										64.15595
						68.16835										64.35585
						68.17555										64.63295
						68.19765										64.64085
						68.63025										64.82085
						68.63625										64.86195
						68.64345										65.11475
						68.67495										65.12535
						69.28755										65.22595
						69.84985										65.23255
						69.85815										65.24415
						69.87065										66.59335
						69.87745										66.75655
						70.27945										67.98565
						70.29625										67.99345
						72.38955										68.00195
						72.99034999999999										68.01205
						73.65035										68.45675
						74.17395										68.46455
						74.18455										68.47125
						75.46175										68.47815
						75.47325										68.48805
						75.48195										68.50005
						75.71415										68.59765
						75.72885										68.61255
						75.74974999999999										69.37445
						76.64095										69.38145
						76.64744999999999										69.83715
						76.65885										69.84545
						76.66665										70.50895
						76.67395										70.85245
						77.02445										71.02455
						77.03914999999999										71.13535
						78.15935										71.14245
						78.17515										71.15155
						78.18815										71.33755
						78.29405										72.28325
						78.30465										72.28825
						78.33964999999999										72.29545
						78.35725										72.30445
						78.47115										73.66075
						78.50515										74.04445
						79.34085										74.22425
						79.36945										74.23455
						79.37774999999999										74.24265
						79.73495										75.35685
						79.74164999999999										75.36425
						79.74795										75.73505
						79.75534999999999										75.74175
						79.77284999999999										76.00095
						79.78654999999999										76.03365
						79.79305										78.69035
						79.79945										78.69775
						79.85915										78.70295
						79.86704999999999										78.70875
						79.87604999999999										78.71785
						79.88414999999999										78.73375
																79.57845
																79.58535
																79.59365
																79.60035
																79.60815
																81.25195
																81.25945
																81.86365
																81.87245
																82.03835
																83.38475
																83.39765
																83.40545
																83.41385
																83.42495
																83.43075
																83.44465
																83.45295
																83.75305
																84.62925
																85.31745
																87.53935
																87.54705
																87.56515
																87.90605
																87.91145
																87.92045
																89.02555
																89.03445
																89.24885
																89.31675
