# Supplementary material for: Stimulus duration encoding occurs early in the moth olfactory pathway
Source: Commun Biol. 2024 Oct 3;7:1252. doi: 10.1038/s42003-024-06921-z (PMC11449909; doi:10.1038/s42003-024-06921-z)
Supplement: Supplementary file 3 — Supplementary Data 1 [file 42003_2024_6921_MOESM3_ESM.zip › Fig 2/C/10ms.csv]

neuron 1	neuron 2	neuron 3	neuron 4	neuron 5	neuron 6	neuron 7	neuron 8	neuron 9	neuron 10	neuron 11	neuron 12	neuron 13	neuron 14	neuron 15	neuron 16	neuron 17	neuron 18	neuron 19	neuron 20	neuron 21	neuron 22	neuron 23
-29.747049999999998	-28.92985	-29.83095	-18.905549999999998	-27.61645	-29.94785	-27.26095	-29.82475	-26.15195	-22.946649999999998	-26.88525	-29.99925	-29.86865	-29.419549999999997	-29.86155	-29.53615	-29.68505	-28.53215	-28.31975	-29.96255	-29.40955	-27.76565	-29.39495
-29.72225	-28.90755	-29.67755	-18.88145	-27.60245	-29.88615	-20.30065	-29.81175	-26.144350000000003	-21.550849999999997	-23.94445	-29.49985	-29.85175	-29.40475	-29.83325	-25.229149999999997	-29.67535	-28.51745	-28.30545	-29.953049999999998	-29.38785	-26.397850000000002	-18.32325
-29.70845	-27.52635	-29.11185	0.25985000000000014	-27.58135	-29.82005	-20.29165	-26.68185	-26.13655	-21.533949999999997	-23.91805	-29.40435	-29.84125	-25.65515	-15.74615	-25.202849999999998	-28.80885	-22.33085	-28.285149999999998	-29.076549999999997	-27.89965	-26.00965	-18.295650000000002
-28.42225	-27.51415	-28.82805	37.31465	-26.62825	-29.79855	-20.278350000000003	-26.667450000000002	-26.12995	-14.945449999999997	-21.73815	-28.90615	-29.42825	-25.43425	-2.6739500000000014	-14.500049999999998	-28.79515	0.014450000000000074	-28.26745	-29.06035	-27.87855	-24.26545	-18.23155
-28.393549999999998	-27.50155	-28.81275	43.737049999999996	-25.88505	-29.78755	-20.266550000000002	-26.65435	-26.08095	-13.664349999999999	-21.718850000000003	-28.65245	-29.41145	-25.42505	-0.16854999999999976	-8.861149999999999	-28.783250000000002	0.02505000000000024	-27.99175	-27.11685	-27.775550000000003	-22.64765	-15.93505
-28.37475	-27.49115	-28.79275		-25.870350000000002	-29.49035	-10.730550000000001	-25.81885	-26.07225	-11.789849999999998	-11.872250000000001	-28.64375	-29.10885	-25.41225	0.006450000000000955	-5.801649999999999	-28.77625	0.03014999999999901	-27.96855	-27.10705	-25.76775	-22.60885	-15.90445
-27.69555	-18.747349999999997	-28.47225		-25.14855	-29.30465	-10.724250000000001	-25.80955	-25.551750000000002	-11.780349999999999	-11.042550000000002	-28.62415	-29.10155	0.008250000000000313	0.01144999999999996	-3.814549999999997	-28.76755	0.03924999999999912	-27.550649999999997	-27.096249999999998	-25.75025	-21.770850000000003	-15.89015
-27.06475	-14.35075	-28.04175		-22.50635	-29.29345	-10.70965	-25.794150000000002	-25.546750000000003	-11.736349999999998	-11.019650000000002	-27.87825	-28.753549999999997	0.013049999999999784	0.01524999999999821	-3.803449999999998	-28.76155	0.04604999999999748	-25.66545	-26.76195	-25.49405	-21.76105	-15.76375
-25.471049999999998	-13.49445	-26.58775		-21.39685	-29.26185	-10.697950000000002	-25.77915	-25.536250000000003	-11.153649999999999	-8.998550000000002	-27.60375	-28.16905	0.01764999999999972	0.019549999999998846	0.005250000000000199	-28.13445	0.053549999999997766	-25.65435	-26.75645	-22.21085	-19.79735	-15.74975
-23.42775	-13.481850000000001	-26.31765		-21.38095	-29.24615	0.013049999999999784	-20.475350000000002	-20.17705	0.016150000000003217	-8.538350000000001	-27.51555	-27.734849999999998	0.022149999999999892	0.02394999999999925	0.010650000000001825	-28.12695	7.442450000000001	-25.64445	-26.748849999999997	-18.21085	-19.77975	-15.67735
-22.78915	-12.609950000000001	-25.44265		-19.56925	-29.000049999999998	0.01774999999999949	-20.43835	-20.17135	0.02635000000000076	-8.50105	-26.67335	-27.11695	0.02635000000000076	0.028349999999999653	0.01465000000000316	-27.65005	10.075949999999999	-25.15585	-26.70425	-18.183750000000003	-19.29665	-15.547550000000001
-22.77535	-11.007950000000001	-25.42355		-18.91375	-28.66305	0.021349999999998204	-20.423550000000002	-20.16235	0.03195000000000192	-7.18825	-26.11715	-26.63975	0.03125	0.03294999999999959	0.018650000000000944	-27.64365	14.827549999999995	-25.14365	-25.561149999999998	-18.17105	-19.18355	-14.67765
-22.74125	-10.962150000000001	-25.21755		-16.65625	-28.65475	0.02505000000000024	-19.50965	-20.15595	0.038350000000001216	-4.359550000000002	-26.10785	-26.632749999999998	0.03815000000000168	0.03744999999999976	0.022550000000002512	-27.63895	36.58904999999999	-24.893549999999998	-19.995649999999998	-15.714550000000001	-18.34805	-14.65515
-22.000549999999997	-8.94145	-25.205750000000002		-15.22685	-28.339949999999998	0.029349999999997323	-19.48525	-20.149250000000002	0.04785000000000039	-4.341550000000002	-25.74915	-26.61045	0.0458500000000015	0.04224999999999923	0.02685000000000315	-27.632350000000002	36.60505	-24.87795	-19.99055	-15.640550000000001	-17.70825	-14.63385
-21.98905	-8.92625	-25.01535		-11.71725	-27.89925	0.03364999999999796	-13.326250000000002	-11.09065	0.0563500000000019	-3.187750000000001	-25.45315	-26.59695	0.05485000000000184	0.04895000000000138	0.031050000000000466	-27.586450000000003	36.69705	-23.43385	-19.98485	-7.12255	-16.576349999999998	-10.530149999999999
-21.962249999999997	-8.878350000000001	-25.00445		-10.425250000000002	-27.88295	0.03704999999999714	-13.307850000000002	-11.07985	3.8433500000000045	-2.55565	-24.61645	-26.04775	3.822849999999999	0.054050000000000153	0.04005000000000081	-27.415950000000002	43.37924999999999	-22.97995	-19.97815	-5.245150000000002	-16.146050000000002	-10.48285
-21.66735	-6.84535	-23.195149999999998		-9.77505	-27.873649999999998	0.04134999999999778	-13.295950000000001	-11.069750000000003	8.793949999999999	-1.0461500000000008	-24.59465	-26.035149999999998	3.8555500000000045	0.06265000000000143	0.04475000000000051	-27.40255	45.659150000000004	-21.34685	-19.96905	-4.813750000000002	-15.35955	-10.45685
-20.16845	-6.83325	-22.91535		-9.763449999999999	-27.81305	0.04604999999999748	-3.797150000000002	-11.06355	12.601650000000003	-1.0202500000000008	-23.14505	-26.02335	22.516250000000003	0.07254999999999967	0.04925000000000068	-27.39335	61.03275	-21.33825	-15.12885	-4.644449999999999	-14.407250000000001	-7.983250000000002
-20.15415	-6.809049999999999	-22.90715		-5.849350000000001	-27.31535	0.056749999999997414	-3.7870500000000007	-4.792950000000001	14.841650000000005	0.025849999999998374	-22.12605	-25.821649999999998	30.074749999999998	0.10654999999999859	0.0557500000000033	-25.87705	72.17034999999998	-20.368850000000002	-15.12145	-3.183350000000001	-14.08315	-7.965150000000001
-20.14365	-3.369250000000001	-22.89545		-4.728349999999999	-27.29205	0.2199499999999972	0.004349999999998744	-4.78265	14.857650000000003	0.035949999999999704	-22.09735	-25.57815	45.14645	0.7163499999999985	0.06505000000000294	-25.86435	77.00125	-19.47935	-15.110149999999999	-2.7284500000000023	-12.721350000000001	-7.654450000000001
-20.12565	-3.358550000000001	-22.88625		-3.498049999999999	-27.181449999999998	0.2278500000000001	0.007849999999997692	-0.7451500000000024	14.882850000000001	0.04455000000000098	-22.08575	-25.56985		2.4480499999999985	0.08695000000000164	-25.85555	83.93745000000001	-19.46325	-15.10155	0.010249999999999204	-10.16875	-6.737950000000001
-20.07715	0.007950000000001012	-22.87405		-3.330549999999999	-27.13705	0.41144999999999854	0.011249999999996874	0.003949999999999676	16.653450000000003	0.06155000000000044	-22.01095	-25.414649999999998		2.4562500000000007	0.12005000000000265	-25.84675	83.95315	-18.71705	-15.08645	0.018249999999998323	-10.15465	-6.08595
-18.648449999999997	0.012250000000001648	-22.86435		-2.708449999999999	-26.67375	0.7064500000000002	0.014649999999999608	0.00694999999999979	28.08275	0.08305000000000007	-20.385550000000002	-24.97905		2.467850000000002	0.14855000000000018	-25.83885	83.96465	-18.37325	-13.69575	0.03275000000000006	-9.41255	-6.0778500000000015
-18.63375	0.015850000000000364	-22.85405		-1.7271500000000017	-26.58275	0.7142499999999998	0.017949999999999022	0.009650000000000603	28.09965	0.09224999999999994	-20.03035	-24.97215		2.49155	2.4882500000000043	-25.816750000000003		-18.13855	-13.68555	0.04374999999999929	-9.000350000000001	-5.690049999999999
-17.55465	0.019349999999999312	-22.77925		0.016749999999998266	-26.52115	0.7285499999999985	0.021649999999997505	0.012349999999997863	30.52905	4.378249999999998	-20.00595	-24.60935		6.762649999999997	2.502150000000004	-24.97905		-17.324849999999998	-13.672449999999998	0.05095000000000027	-8.27195	-5.496549999999999
-17.384050000000002	0.02295000000000158	-22.55385		0.021950000000000358	-26.43995	9.898149999999998	0.025549999999999073	0.015149999999998442	31.048350000000003	4.38795	-19.97185	-23.92925		16.383550000000003	8.908850000000005	-24.970750000000002		-17.311149999999998	-13.662849999999999	0.06714999999999804	-8.263549999999999	-5.48255
-16.825249999999997	0.02734999999999843	-22.54735		0.027249999999998664	-26.42425	13.17605	0.029249999999997556	0.018149999999998556	33.22395	4.415949999999999	-19.16645	-23.91955		37.14845	8.918650000000003	-24.94705		-16.37945	-9.35275	0.2403499999999994	-8.252749999999999	-5.446850000000001
-16.80975	0.0318499999999986	-22.52355		0.033850000000001046	-26.30135	20.644650000000002	0.03324999999999889	0.021249999999998437	36.89345	6.144850000000002	-18.47495	-23.90175		37.76535	8.95515	-24.74565		-15.79195	-9.338149999999999	0.2519500000000008	-8.23995	0.009850000000000136
-16.27815	0.037349999999999994	-22.406750000000002		0.04005000000000081	-25.98405	23.11845	0.03674999999999784	0.02394999999999925	38.05284999999999	7.880649999999999	-17.17225	-23.87765		38.76005000000001	17.823250000000005	-24.73935		-15.27445	-9.31955	2.9521499999999996	-8.228449999999999	0.01524999999999821
-16.25835	0.0420499999999997	-21.94025		0.04574999999999818	-25.69945	23.12685	0.04084999999999894	0.02704999999999913	48.83985	9.51125	-16.10785	-22.90515		47.84975	20.883150000000004	-24.72915		-15.261849999999999	-8.61475	3.2465500000000027	-8.21075	0.020749999999999602
-14.860949999999999	0.04875000000000185	-20.01115		0.051849999999998175	-25.68745	26.544549999999997	0.044950000000000045	0.030249999999998778	63.782349999999994	10.25075	-16.08475	-22.733449999999998		62.82105	60.175349999999995	-24.52615		-14.68385	-8.60885	3.268049999999999	-6.255050000000001	0.028349999999999653
-14.824349999999999	0.05685000000000073	-19.99445		6.207849999999997	-24.94615	29.79245	0.04924999999999713	0.03395000000000081	63.845150000000004	10.261849999999999	-15.07965	-22.722849999999998		73.05825	60.19735	-24.507150000000003		-14.67175	-8.60125	6.2113499999999995	-6.24625	0.03415000000000035
-14.656049999999999	0.06514999999999915	-18.35145		6.869350000000001	-24.92235	29.805849999999996	0.05424999999999969	0.037649999999999295		17.27705	-14.77715	-21.581449999999997		73.07555	74.19975	-23.51865		-14.311549999999999	-8.594850000000001	6.245850000000001	-6.23875	0.038750000000000284
-14.501949999999999	0.07134999999999891	-18.089750000000002		6.878849999999996	-24.89445	45.92784999999999	0.059849999999997294	0.04194999999999993		17.29015	-14.18265	-21.407649999999997		73.09115	88.01285	-23.50815		-14.30295	-7.897949999999998	6.618449999999999	-6.228349999999999	0.04625000000000057
-10.53905	1.0993500000000012	-16.87905		8.098650000000003	-24.88005		0.06884999999999764	0.048049999999999926		17.310950000000002	-14.14395	-21.398249999999997		77.75755000000001	88.04115	-23.490550000000002		-14.294749999999999	-7.890650000000001	7.803349999999998	-6.216049999999999	0.05274999999999963
-9.499649999999999	2.616850000000003	-16.86805		14.498450000000002	-24.84835		0.1095499999999987	0.05304999999999893		18.37385	-12.99655	-21.38665		79.13005	88.12275	-23.266750000000002		-12.153749999999999	-7.88035	8.179649999999999	-6.202650000000002	0.06455000000000055
-8.648049999999998	4.222649999999998	-16.83495		18.102050000000002	-24.74225		0.2733499999999971	0.06254999999999811		18.39955	-12.510950000000001	-21.379649999999998		79.14945		-22.621950000000002		-12.13375	-7.87115	9.261549999999996	-6.17915	0.08885000000000076
-6.463349999999998	7.029450000000001	-16.129150000000003		18.910749999999997	-24.72645		0.29254999999999853	0.08094999999999786		20.10305	-11.91845	-21.37115		81.03615		-22.61665		-11.669249999999998	-5.748749999999998	9.291349999999998	-6.004450000000002	0.10304999999999964
-6.031649999999999	7.098850000000002	-15.23605		19.91765	-24.50515		0.39654999999999774	0.08624999999999972		20.417849999999998	-10.623349999999999	-21.14615				-22.60445		-11.660350000000001	-5.74145	13.939649999999997	-4.667349999999999	0.2697499999999984
-6.021449999999998	7.411150000000003	-15.17475		20.21505	-24.49065		2.1951500000000017	0.9494499999999988		22.38945	-10.574750000000002	-20.60315				-22.597050000000003		-9.75385	-5.732949999999999	13.955949999999998	-4.643450000000001	0.669550000000001
-6.000450000000001	8.57395	-15.16245		21.541050000000002	-24.43735		2.873549999999998	0.9578500000000005		23.720049999999997	-10.02375	-20.58965				-22.590850000000003		-8.10295	-5.7228499999999976	20.16325	-4.588750000000001	1.828949999999999
-4.993749999999999	8.643249999999998	-15.08355		21.96355	-24.42325		2.89095	0.9708499999999987		24.829649999999997	-10.007349999999999	-20.42475				-22.50665		-8.08955	-5.694649999999999	20.174449999999997	-2.1723500000000016	2.633050000000001
-3.9335500000000003	9.16425	-14.34315		22.146150000000002	-24.27355		2.946349999999999	2.0474499999999978		24.85375	-9.96105	-20.417949999999998				-22.495150000000002		-7.5878499999999995	-3.9586499999999987	30.863449999999997	-0.9351500000000001	2.6515499999999967
-2.5950500000000005	10.325149999999997	-13.869150000000001		22.31005	-24.26395		4.639949999999995	2.0596499999999978		26.150249999999996	-9.22965	-19.46905				-22.14025		-5.766449999999999	-3.9510499999999986	32.61055	-0.9211500000000008	2.6621500000000005
-2.5252499999999998	10.333250000000003	-13.86065		24.320449999999997	-24.07865		4.649750000000001	2.5602499999999964		27.04205	-9.22035	-19.46025				-22.124950000000002		-5.742850000000001	-3.945149999999998	32.63015	-0.8999500000000005	2.6847499999999975
-2.317249999999998	10.582449999999998	-13.853449999999999		27.616249999999997	-24.00745		4.661750000000001	2.5657500000000013		27.777849999999997	-9.209150000000001	-19.43665				-22.07475		-5.338349999999998	-3.939149999999998	33.83905	-0.890150000000002	2.6961499999999994
-1.0909499999999994	11.110449999999997	-13.84495		28.31755	-23.99505		5.736650000000001	2.5735499999999973		31.685550000000003	-8.649350000000002	-19.170049999999996				-21.58725		-3.205549999999999	-3.9318500000000007	43.09115	0.01624999999999943	2.806549999999998
-1.0738500000000002	14.887150000000002	-13.83645		29.19835	-23.62705		5.749649999999999	2.59075		34.14935	-8.63355	-19.15235				-21.57045		-3.193249999999999	-3.9242500000000007	43.14054999999999	0.02325000000000088	2.8179499999999997
-1.0294500000000006	15.882349999999999	-13.70625		29.43845	-23.54215		5.767749999999996	2.5980500000000006		34.170249999999996	-8.609649999999998	-19.14495				-21.55215		-3.1721499999999985	-3.9141499999999994	43.210449999999994	0.02955000000000041	3.4446499999999993
0.00595000000000212	15.900850000000002	-13.499849999999999		31.322549999999996	-23.52335		5.779250000000001	3.5912500000000023		37.79345000000001	-8.111149999999999	-19.13145				-19.24465		-3.031649999999999	-3.9048499999999997	50.704049999999995	0.03575000000000017	3.451249999999998
0.010349999999998971	16.628249999999998	-13.48585		31.34145	-23.43565		8.542349999999995	3.6038500000000013		38.87415	-7.263249999999999	-19.00495				-19.18915		-2.85295	-0.7586499999999994	51.49605	0.04104999999999848	3.47335
0.014949999999998909	16.837549999999997	-13.46105		31.946250000000003	-23.15085		8.552449999999997	4.5399499999999975		38.89235000000001	-7.244050000000001	-18.99465				-18.673750000000002		-2.5874500000000005	0.010750000000001592	51.53784999999999	0.04595000000000127	3.485150000000001
0.01944999999999908	16.84645	-13.108150000000002		33.39075	-23.03455		8.560349999999996	4.545450000000002		38.91635000000001	-6.55105	-18.742849999999997				-18.61135		-1.6320499999999996	0.015150000000001995	51.84054999999999	0.0528499999999994	4.422250000000002
0.024049999999999017	17.22035	-12.286349999999999		37.38055	-22.97335		8.56945	4.552849999999999		40.217650000000006	-6.02065	-18.24665				-14.757150000000001		-1.0318499999999986	0.019750000000001933	52.10424999999999	0.06905000000000072	6.906650000000003
0.028349999999999653	19.69385	-12.278950000000002		38.831950000000006	-22.62535		8.776749999999996	4.560749999999999		40.257149999999996	-5.67165	-18.236449999999998				-14.477450000000001		-0.21154999999999902	0.02364999999999995	53.41064999999999	2.0303499999999985	6.9258500000000005
0.032450000000000756	21.403450000000003	-12.270150000000001		39.19385	-22.07135		8.785749999999997	4.593049999999998		40.432550000000006	-5.6610499999999995	-18.22925				-14.03705		-0.1927500000000002	0.028249999999999886	53.46925	2.173650000000002	6.939350000000001
0.03675000000000139	22.094849999999997	-12.25865		41.80815	-22.04905		10.611349999999998	4.60125		40.84765	-4.979949999999999	-18.208149999999996				-14.028750000000002		0.006550000000000722	0.03265000000000029	54.39595	2.2067499999999995	12.530849999999997
0.041550000000000864	22.12315	-12.24915		44.49555000000001	-22.03835		10.621749999999995	12.09715		40.85855000000001	-4.96725	-18.19145				-12.486450000000001		0.010550000000002058	0.03645000000000209	54.41584999999999	2.8830499999999972	12.545649999999998
0.048850000000001614	24.494449999999997	-12.23365		45.69485	-21.886049999999997		10.68695	12.10445		42.30815	-4.356650000000002	-18.17925				-12.465150000000001		0.01454999999999984	0.04125000000000156	55.828149999999994	4.277050000000003	12.553749999999997
0.05515000000000114	24.892550000000004	-11.66365		46.21435000000001	-21.63375		14.13985	13.319850000000002		42.321650000000005	-3.475550000000002	-17.691049999999997				-12.45485		0.018550000000001177	0.046350000000000335	55.86484999999999	6.077849999999998	12.561150000000001
0.06385000000000218	25.535950000000003	-11.43645		48.32735000000001	-21.49655		17.155349999999995	13.32555		43.70655000000001	-1.3442499999999988	-17.68475				-11.874550000000003		0.023050000000001347	0.051249999999999574	55.88475	7.684649999999998	12.57735
0.07094999999999985	25.563350000000003	-11.424050000000001		48.33515	-21.48835		17.16515	13.332250000000002		44.68045000000001	-1.3173500000000011	-17.67665				-11.867150000000002		0.028249999999999886	0.06145000000000067	58.24374999999999	7.695050000000002	13.798750000000002
0.07925000000000182	33.90805	-11.408850000000001		50.23155	-21.31295		17.176849999999998	13.341549999999998		48.295950000000005	-0.9384499999999996	-17.66895				-11.832650000000001		0.03365000000000151	0.9186499999999995	58.30435	7.838549999999998	21.821949999999998
0.08715000000000117	34.11664999999999	-11.396049999999999		51.12975	-20.778950000000002		17.23105	13.847549999999998		48.32445	-0.4474499999999999	-17.65925				-11.817150000000002		0.03924999999999912	0.9247499999999995	58.338049999999996	7.862450000000003	21.831149999999997
1.0222499999999997	34.381249999999994	-10.89225		51.13815000000001	-20.759349999999998		24.38265	13.857050000000001		50.36945	-0.3413499999999985	-16.93945				-11.655450000000002		0.05424999999999969	0.9315500000000014	58.35525	8.395249999999997	21.856150000000003
1.0673500000000011	35.287549999999996	-10.39545		53.17965000000001	-20.730249999999998		24.39155	13.862749999999998		50.97005	0.004549999999998278	-16.927149999999997				-11.088750000000001		0.1322499999999991	0.9412500000000001	64.15885	9.778750000000002	23.863649999999996
5.5885500000000015	38.47924999999999	-9.847450000000002		53.41765000000001	-20.72165		26.922049999999995	13.87565		51.468050000000005	0.01115000000000066	-16.91425				-11.07705		0.14225000000000065	0.9514500000000012	64.37065	9.789549999999998	23.87665
6.629450000000002	39.98025	-9.823050000000002		53.43925	-20.69745		26.942249999999998	13.959249999999997		52.74655	0.015750000000000597	-16.896949999999997				-10.704150000000002		0.1498500000000007	1.6189500000000017	64.38535	10.891350000000003	23.890449999999998
7.551649999999999	39.99284999999999	-8.753050000000002		53.89665000000001	-20.601950000000002		26.953149999999997	13.96745		56.25125	0.020250000000000767	-16.17935				-10.692250000000001		1.170650000000002	1.6336499999999994		10.905450000000002	24.13985
7.581250000000001	42.556749999999994	-8.744150000000001		54.61735	-20.22955		26.96325	19.67765		57.50735	0.024850000000000705	-16.17165				-10.353650000000002		1.4682500000000012	3.2428500000000007		14.693449999999999	24.14735
7.823649999999997		-8.393049999999999		55.20145000000001	-20.104149999999997		45.586650000000006	19.68325			0.030750000000001165	-15.694349999999998				-10.34515		1.7342499999999994	3.2504500000000043		14.753749999999997	31.04415
9.51635		-8.38035			-20.046149999999997		49.35875	19.694649999999996			0.03845000000000098	-15.68245				-10.30695		2.144650000000002	3.2602500000000028		15.414650000000002	31.054149999999996
11.112750000000002		-8.149650000000001			-20.03255		49.58215	22.943350000000002			0.04795000000000016	-15.40265				-9.092650000000003		2.334750000000003	3.2702500000000008		15.902949999999997	34.29695000000001
11.143150000000002		-7.71885			-19.85595		49.59965	22.95015			0.055749999999999744	-15.160649999999999				-7.959150000000001		3.170150000000003	3.280350000000002		16.30735	34.314750000000004
11.69015		-7.70975			-19.77235		51.290949999999995	23.00515			0.07645000000000124	-15.147949999999998				-7.949550000000002		3.371649999999999	4.207850000000004		16.321350000000002	34.33115000000001
11.789350000000002		-7.699249999999999			-19.53855		51.88235	28.047649999999997			0.17095000000000127	-14.497649999999998				-7.9391500000000015		3.794050000000002	4.219249999999999		16.97475	34.35395
14.22055		-7.44745			-19.43075		51.91715000000001	28.05525			1.2254499999999986	-14.49045				-7.931850000000001		3.807350000000003	6.083450000000003		17.77995	38.10315
17.39675		-7.282450000000001			-19.40155		55.15615	28.06205			1.2673500000000004	-14.482949999999999				-7.376150000000003		3.9758499999999977	6.094150000000003		18.10035	38.713750000000005
17.426350000000003		-7.254450000000002			-19.38865		55.19975000000001	29.95055			1.2928500000000014	-14.462649999999998				-7.361050000000002		3.9872499999999995	6.1007500000000014		18.257849999999998	38.72685
17.83355		-6.594750000000001			-19.20235		60.059650000000005	29.95895			1.6933499999999988	-12.82225				-7.354050000000001		5.02815	9.628449999999997		18.75125	41.296850000000006
24.407750000000004		-6.421150000000001			-19.19225		60.06895	29.96515			1.78125	-12.653649999999999				-7.3450500000000005		5.830650000000002	9.642550000000004		18.995849999999997	42.94505000000001
24.45065		-6.403850000000002			-18.95975			29.974249999999998			2.113150000000001	-12.64575				-7.33595		5.851250000000004	11.10605		23.67105	42.96525
25.354450000000003		-6.389050000000001			-18.65305			30.10055			2.1244499999999995	-12.569749999999999				-7.066450000000003		6.833050000000004	12.461250000000003		24.02245	42.97425
25.37895		-6.379450000000002			-18.40205			35.539449999999995			2.180150000000001	-12.00875				-7.057650000000002		6.859249999999999	12.469350000000002		24.19075	42.98495
26.855050000000002		-5.024049999999999			-17.992649999999998			35.548750000000005			3.170150000000003	-11.69315				-5.7993500000000004		6.869249999999997	12.477149999999998		24.78965	42.99425000000001
26.92775		-4.220950000000002			-17.786749999999998			35.554849999999995			3.4202499999999993	-11.68845				-5.775450000000003		6.8951499999999974	12.49005		28.28985	46.73555
28.47015		-4.207049999999999			-16.90935			35.56025			3.4357500000000023	-11.682549999999999				-5.411050000000003		7.113249999999997	12.501850000000001		28.545250000000003	46.74535
29.487150000000003		-3.007550000000002			-16.88565			35.56705			4.106249999999999	-11.67595				-5.404150000000001		7.123850000000001	13.54785		29.61905	46.77035000000001
30.111050000000002		-2.9780499999999996			-16.86285			38.979549999999996			4.591249999999999	-10.650549999999999				-5.340250000000001		7.575149999999997	13.56665		30.650550000000003	46.78035
35.10294999999999		-2.96425			-16.78875			38.995250000000006			4.5996500000000005	-10.268649999999997				-5.333850000000002		7.583749999999998	19.36295		31.85335	46.79135000000001
35.616550000000004		-2.949349999999999			-15.89955			39.003049999999995			5.108749999999997	-10.26315				-5.325750000000003		7.883550000000003	19.37365		32.10535	48.15105
36.02435		-2.9166500000000006			-15.626249999999999			39.01185			5.120450000000002	-9.80895				-4.115350000000003		8.002950000000002	19.38555		34.202949999999994	48.79755
40.851150000000004		-2.7646499999999996			-15.37565			39.080149999999996			6.401149999999998	-9.797149999999998				-4.109550000000002		8.532750000000004	24.003049999999998		34.348549999999996	48.806650000000005
40.86825		-2.7028500000000015			-15.35305			39.09185			6.706950000000003	-9.785149999999998				-4.100550000000002		8.54055	24.01535		35.00655	50.33755000000001
40.910849999999996		-1.7390499999999989			-15.33895			40.65485			6.957150000000002	-9.28925				-4.067350000000001		8.550349999999998	24.023950000000003		36.54985	50.34875000000001
43.616550000000004		-1.6557500000000012			-15.07495			40.66855			6.985449999999997	-9.283549999999998				-2.7478499999999997		9.000049999999998	24.03675		36.57135	50.483450000000005
44.022549999999995		-1.0279500000000006			-15.06885			40.682849999999995			8.70945	-8.97805				-2.7230500000000006		9.018350000000002	25.41425		36.932849999999995	53.64545
44.04285		-1.017949999999999			-14.94745			40.701950000000004			8.724250000000001	-8.960649999999998				-2.713250000000002		9.04075	25.42075		40.953250000000004	56.15115
44.51904999999999		-0.5712499999999991			-14.89385			40.71125			8.757450000000002	-8.067549999999997				-1.7508499999999998		9.799650000000003	25.42965		40.969550000000005	56.16275
45.54715		0.02084999999999937			-14.88275			40.71935			9.850750000000001	-8.05295				0.004249999999998977		10.907250000000001	25.43845		41.207550000000005	56.17285
46.17425		0.025449999999999307			-14.87565			42.51865			9.87425	-7.686449999999997				0.007649999999998158		10.91555	28.163750000000004		41.84575	56.21595000000001
46.66815		0.0315499999999993			-14.86035			42.52375			10.68995	-7.673749999999998				0.010549999999998505		10.935150000000004	28.174049999999998		42.551350000000006	56.248450000000005
47.04455		0.03644999999999854			-14.83305			42.52954999999999			11.14865	-7.664149999999999				0.013349999999999085		11.945449999999997	28.18585		44.499550000000006	56.477050000000006
48.787549999999996		0.04254999999999853			-14.81415			42.551750000000006			11.374350000000003	-6.524449999999998				0.016149999999999665		11.95535	29.822950000000002		45.528349999999996
50.00184999999999		0.047349999999998005			-14.66215			42.667049999999996			11.39225	-6.513549999999999				0.018749999999997158		11.972150000000003	29.83575		48.420049999999996
51.43015		0.052949999999999164			-14.65105			46.73315			11.569550000000003	-6.031849999999999				0.02144999999999797		12.269250000000003	31.47525		50.10444999999999
51.442049999999995		0.06104999999999805			-14.63695			46.738049999999994			11.817350000000001	-6.024149999999999				0.024349999999998317		14.66965	31.49045		50.47585
55.504149999999996		0.07164999999999822			-14.61285			46.74245			12.010050000000003	-6.0131499999999996				0.027649999999997732		14.817049999999998	31.499550000000003		53.502950000000006
55.52315		0.08164999999999978			-14.49765			46.74845			12.157050000000002	-5.958949999999998				0.030949999999997146		15.67735	32.02745		55.35125
55.58905		0.09244999999999948			-14.48035			46.753949999999996			12.66365	-5.949749999999998				0.03464999999999918		15.687250000000002	35.660849999999996		55.916050000000006
56.63454999999999		0.1798499999999983			-14.43125			46.75965			12.789649999999998	-5.927849999999999				0.03885000000000005		16.713449999999998	35.66884999999999
57.36364999999999		0.6547499999999999			-14.38445			46.76425			13.422250000000002	-5.892149999999997				0.04304999999999737		16.98325	35.67744999999999
58.115449999999996		0.6614499999999985			-14.37205			46.77215			13.780849999999997	-5.471550000000001				0.04744999999999777		17.00055	35.68915
58.12935		0.6698500000000003			-14.20845			46.795350000000006			13.794050000000002	-5.458449999999999				0.05524999999999736		17.83315	36.21804999999999
58.14654999999999		0.6783499999999982			-13.941949999999999			47.28615			13.812850000000001	-5.068949999999997				0.06234999999999857		17.857250000000004	41.77105
60.180949999999996		1.004249999999999			-13.79985			47.29295			13.83765	-5.060949999999998				0.07014999999999816		17.89115	41.80215
60.90335		2.70815			-13.730149999999998			47.30245			14.064249999999998	-4.777950000000001				0.08074999999999832		18.62295	41.828149999999994
62.109049999999996		3.2017500000000005			-13.550550000000001			47.30935			14.93825	-4.77225				0.11074999999999946		19.12335	46.313649999999996
64.40545		3.8300499999999964			-13.148150000000001			47.31915			16.22505	-4.5482499999999995				0.11924999999999741		19.137649999999997	50.40304999999999
69.56524999999999		3.9184499999999964			-13.134249999999998			47.33325			16.458250000000003	-3.7458499999999972				0.45364999999999966		20.249350000000003	50.45285
69.58895		3.9424499999999973			-13.03465			48.035050000000005			16.48895	-3.73695				0.9925499999999978		20.67285	50.462450000000004
69.60615		4.085350000000002			-12.156649999999999			48.04324999999999			17.024449999999998	-3.7286499999999982				1.0063499999999976		20.68225	53.38195
70.53105		4.38025			-12.14265			48.05094999999999			17.43135	-2.4500499999999974				1.0139499999999977		20.698249999999998	53.79705
71.94725		4.396049999999999			-12.12415			48.06355			18.390849999999997	-2.43525				1.0222499999999997		20.971750000000004	58.161249999999995
73.77284999999999		4.9258500000000005			-11.99905			48.07395			18.96395	-2.2284499999999987				1.6004499999999986		21.927049999999998	58.17125
73.79044999999999		4.938649999999999			-11.984649999999998			50.59244999999999			19.375849999999996	-1.8018499999999982				1.9302499999999974		21.95235	58.18965
74.18135		4.95945			-11.96595			50.59825			19.94595	-1.7083499999999994				1.9394499999999972		22.235850000000003	58.19714999999999
75.10495		5.5216499999999975			-11.85865			50.60545			20.126549999999998	-1.6964499999999987				2.2222499999999954		22.243150000000004	59.87944999999999
78.52705		5.714049999999997			-11.674050000000001			50.61485			20.45085	-1.100749999999998				2.2296499999999995		22.57395	59.88605
78.67484999999999		5.811649999999997			-11.597249999999999			50.626650000000005			20.98765	-1.0886499999999977				3.3136499999999955		22.584350000000004	59.893950000000004
81.46275		5.823550000000001			-11.20175			50.633649999999996			21.447149999999997	-1.0773499999999991				4.772449999999999		24.473650000000003	63.96334999999999
81.98644999999999		6.4147500000000015			-11.18645			59.30245			21.638650000000002	-0.2657500000000006				4.783349999999999		24.48215	65.98325
82.02395		6.42755			-11.16215			59.30975			22.13045	-0.25675000000000026				4.796949999999995		24.49775	66.00035
82.15724999999999		6.438649999999999			-10.716750000000001			59.31615			22.28265	-0.24765000000000015				4.80715		24.50935	66.98595
		6.447849999999999			-10.589949999999998			59.321549999999995			23.421249999999997	-0.2383500000000005				6.047649999999997		24.52345	67.83135
		6.45965			-10.57685			59.328250000000004			23.43375	0.0027500000000024727				6.520949999999999		25.21655	70.51935
		7.681549999999998			-10.56055			59.33535			24.562549999999998	0.007150000000002876				7.222850000000001		26.133950000000002	70.52875
		8.02025			-10.20845			59.34374999999999			25.14435	0.010650000000001825				7.233649999999997		26.14335	72.57715
		8.062549999999998			-10.19265						25.644250000000003	0.01395000000000124				7.242550000000001		28.96505	72.59955
		8.068850000000001			-9.996749999999999						26.644650000000002	0.02095000000000269				7.45975		29.62785	72.68305
		8.076649999999997			-9.883849999999999						28.51295	0.024450000000001637				7.466450000000002		30.17665
		8.086450000000003			-9.724149999999998						28.786849999999998	0.028249999999999886				7.473050000000001		31.246350000000003
		8.096050000000002			-9.713149999999999						28.80315	0.03195000000000192				7.4811499999999995		32.35755
		8.203349999999997			-9.42625						29.521449999999998	0.03604999999999947				7.48715		32.55775
		8.21885			-9.414749999999998						29.53155	0.0417500000000004				7.49485		33.16975000000001
		8.298849999999998			-9.271049999999999						29.550349999999998	0.046350000000000335				7.70825		33.88065
		8.705250000000003			-9.26015						29.580949999999998	0.05114999999999981				7.72025		36.24325
		8.717850000000002			-9.186049999999998						30.25565	0.056150000000002365				8.008449999999996		36.252849999999995
		8.80255			-9.17595						30.59235	0.06265000000000143				8.337249999999997		36.271249999999995
		8.940749999999998			-8.43395						30.90845	0.0677500000000002				8.344749999999998		36.73044999999999
		8.961749999999999			-8.321749999999998						30.91705	0.07714999999999961				9.470149999999997		36.84065
		9.07245			-8.06915						30.989250000000002	0.08495000000000275				9.478949999999998		37.21995
		9.27945			-7.861349999999998						31.417550000000002	0.09704999999999941				9.486550000000001		37.23755
		9.46115			-7.669650000000001						31.448649999999997	0.14195000000000135				10.748350000000002		37.65915
		9.470249999999997			-7.639849999999999						32.87535	0.157350000000001				10.75665		37.67805
		9.619049999999998			-7.15915						33.13005	0.20974999999999966				10.848749999999995		38.56094999999999
		9.686449999999997			-7.149449999999998						33.406949999999995	0.2231500000000004				10.859449999999995		38.58085
		9.928949999999997			-6.8256499999999996						33.65545	0.30734999999999957				11.177549999999997		41.195449999999994
		9.93805			-6.644749999999998						35.14625000000001	0.4189500000000024				11.184249999999999		43.41754999999999
		10.248450000000002			-6.631049999999998						36.69585000000001	0.4252500000000019				11.22025		46.023849999999996
		10.927449999999997			-6.620449999999998						38.60445	0.4336500000000001				11.22795		46.30244999999999
		10.937349999999999			-6.439350000000001						38.63805000000001	0.5946500000000015				11.640349999999998		46.332049999999995
		11.181149999999999			-5.94275						39.30565	0.6011500000000005				11.893949999999997		47.84325
		12.298449999999999			-5.9297499999999985						39.32085000000001	0.6078500000000027				12.448549999999997		47.86144999999999
		12.311649999999997			-5.743949999999998						39.71555000000001	0.620350000000002				14.014849999999996		47.87134999999999
		12.318349999999999			-5.6514500000000005						40.12875	0.9485500000000009				14.026049999999998		48.74804999999999
		12.331349999999997			-5.22635						40.14775	0.9559500000000014				14.03425		48.757549999999995
		12.471250000000001			-5.13205						40.737750000000005	0.9653500000000008				14.369050000000001		48.77034999999999
		12.754250000000003			-5.106850000000001						41.440650000000005	0.9927500000000009				14.387049999999995		48.78345
		12.76575			-5.02215						41.46795	1.002550000000003				15.20845		49.475849999999994
		13.49005			-4.916249999999998						42.20245	1.0109500000000011				15.217950000000002		49.491249999999994
		13.503150000000002			-4.84065						42.24535	1.6186500000000024				15.22625		49.86834999999999
		13.949549999999999			-4.67455						42.42535000000001	1.6251500000000014				15.247050000000002		49.879149999999996
		14.24135			-4.652549999999998						42.43275	2.1825500000000027				15.259349999999998		51.499849999999995
		14.355749999999997			-4.597649999999998						42.87655000000001	2.2013500000000015				15.882649999999998		52.03394999999999
		15.013349999999999			-4.447649999999999						43.36635	2.4272500000000043				15.89555		52.32065
		15.711049999999997			-4.270050000000001						44.17045	2.7202500000000036				17.44525		52.345349999999996
		16.44165			-4.134650000000001						44.66745	3.061350000000001				17.454250000000002		52.89874999999999
		16.928549999999998			-3.874649999999999						44.67725	3.0664499999999997				17.46275		54.57415
		17.179550000000003			-3.8062499999999986						44.752250000000004	3.0727500000000028				17.469450000000002		54.59415
		17.261750000000003			-3.7742499999999986						45.990750000000006	3.106449999999999				18.356749999999998		54.76554999999999
		17.740550000000002			-3.765249999999998						46.01015000000001	3.139050000000001				18.36625		54.778549999999996
		17.756449999999997			-3.758749999999999						46.08325000000001	4.03435				18.376149999999996		55.550749999999994
		18.21585			-3.654350000000001						46.44335000000001	4.041250000000002				20.81125		55.57495
		19.10245			-3.64555						46.74405	4.476250000000004				21.131050000000002		56.33324999999999
		19.11315			-3.6335499999999996						46.96745	4.483149999999998				21.137949999999996		56.61805
		19.805850000000003			-3.6209500000000006						46.99595000000001	4.5027500000000025				21.152049999999996		56.93355
		19.929550000000003			-3.2941499999999984						48.05355	4.907050000000002				21.16355		57.43925
		19.96325			-2.571950000000001						48.07245	6.276350000000004				22.61385		57.45075
		20.38345			-2.5502499999999984						48.79055000000001	6.283249999999999				22.64875
		21.195249999999998			-2.4122500000000002						48.80395	6.290749999999999				22.957549999999998
		21.204150000000002			-2.386050000000001						48.82325	6.40785				22.964149999999997
		21.487750000000002			-2.2604499999999987						50.29245	6.721750000000004				22.973749999999995
		21.72785			-2.2520500000000006						50.30085	7.072950000000002				22.987249999999996
		22.38215			-2.1922500000000014						50.95855	7.326550000000001				23.018349999999998
		22.86915			-2.1005499999999984						50.96875	8.087550000000004				23.637349999999998
		23.037850000000002			-1.700849999999999						50.98015000000001	8.093050000000002				23.64685
		23.94355			-1.45195						51.53555	8.100550000000002				23.655249999999995
		23.954649999999997			-1.0883499999999984						51.616550000000004	8.11205				23.66315
		24.255950000000002			-1.0720500000000008						52.47255	8.30835				23.77825
		24.28195			-0.7362499999999983						53.383250000000004	8.31455				23.78655
		24.96925			-0.6373500000000014						54.484350000000006	8.32205				24.624649999999995
		24.983749999999997			-0.33844999999999814						54.60405	8.592450000000003				24.653749999999995
		25.00165			-0.3120499999999993						55.753550000000004	8.61185				25.33795
		25.008550000000003			-0.07835000000000036						56.06555	9.49455				25.344749999999998
		25.65995			0.01565000000000083						56.80935000000001	9.503049999999998				26.786450000000002
		26.63925			0.02295000000000158						57.054950000000005	10.156650000000003				26.805949999999996
		26.654549999999997			0.03014999999999901						57.301950000000005	10.428650000000001				26.81525
		27.839650000000002			0.03845000000000098						58.78905	10.444950000000002				26.82835
		27.849949999999996			0.04814999999999969						58.990750000000006	10.675450000000001				27.066249999999997
		27.865750000000002			0.07015000000000171						59.01275	10.91235				27.48035
		27.875049999999998			0.16404999999999959						59.03885	10.919450000000001				27.51455
		28.16175			0.39035000000000153						59.682050000000004	11.14075				27.643049999999995
		28.335849999999997			0.46255000000000024						59.847350000000006	11.146049999999999				27.653349999999996
		28.636950000000002			0.7837500000000013						59.86075000000001	11.15505				28.64515
		28.922250000000002			0.8338500000000018						59.874750000000006	12.495050000000003				29.28015
		29.31945			1.1248499999999986						60.52425000000001	12.50245				29.28745
		29.76785			1.1332500000000003						60.92875000000001	12.704249999999998				29.30265
		30.751250000000002			1.1433500000000016						62.086650000000006	12.90895				29.31615
		30.98385			1.2952499999999993						62.10255000000001	12.916450000000001				29.329349999999998
		30.995050000000003			1.4093499999999999						62.63565	13.407550000000004				30.462049999999998
		31.008349999999997			1.7711499999999987						64.38975	13.413950000000003				30.468849999999996
		31.020149999999997			2.147250000000003						64.52595000000001	13.42755				30.48095
		31.587950000000003			2.1552499999999988						65.39145	13.438950000000002				30.506349999999998
		32.490449999999996			2.2931500000000007						65.40245	13.869250000000005				30.63205
		32.498050000000006			2.4118499999999976						66.04245	14.539849999999998				30.76045
		32.51235			2.4209500000000013						66.05455	15.059650000000001				30.77435
		32.523250000000004			2.43375						66.66585	15.066849999999999				31.047449999999998
		33.53274999999999			2.615449999999999						67.75105	15.436049999999998				31.05995
		33.66435			2.90785						68.76425	15.571250000000003				31.227449999999997
		33.89565			3.3215499999999984						69.06575000000001	15.989050000000002				31.24295
		34.856750000000005			3.4677499999999988						69.08835	15.995950000000004				31.25625
		35.44975000000001			3.5493500000000004						70.45575000000001	16.015449999999998				31.268549999999998
		35.46215000000001			3.610150000000001						70.66085	17.022450000000003				31.67055
		35.49435			4.057750000000002						70.67085	17.03025				31.68175
		36.70465			4.081349999999997						71.75075	17.035950000000003				31.89855
		36.864050000000006			4.192550000000001						71.76435000000001	17.04615				33.901849999999996
		36.96285			4.351850000000002						71.95905	17.05745
		37.169250000000005			4.359550000000002						71.97775	17.10815
		38.09585			4.370349999999998						72.66955	17.120549999999998
		38.22195000000001			4.396750000000001						72.99935	17.12985
		38.35155			4.619249999999997						73.95195	17.40855
		38.36095			4.8544500000000035						73.96795	17.94315
		38.377250000000004			4.866249999999997						74.36415000000001	17.95385
		39.02145			4.87425						74.91105	17.96455
		39.11365000000001			4.883050000000001						75.24255000000001	17.980950000000004
		40.687250000000006			5.027249999999999						75.26515	17.989349999999998
		40.94305			5.0419500000000035							18.091850000000004
		41.63175			5.264349999999997							19.280649999999998
		41.641149999999996			5.571149999999999							19.287450000000003
		41.80315			5.579649999999997							19.459950000000003
		41.93785			5.643049999999999							19.86915
		42.221450000000004			6.270849999999999							19.879250000000003
		42.43825			6.394650000000002							19.89395
		43.133449999999996			6.472649999999998							20.335150000000002
		43.532250000000005			6.556850000000001							20.382950000000005
		43.54965			6.612449999999999							20.62365
		43.56365000000001			6.730149999999998							20.63005
		43.60025			6.741850000000003							20.64485
		45.05635000000001			6.797250000000002							20.80495
		45.54325			6.893849999999997							20.81475
		45.55655			6.902649999999998							21.776550000000004
		46.27895000000001			7.100249999999999							21.78585
		48.35465000000001			7.11975							21.794550000000005
		48.40035			7.19125							23.077650000000002
		48.43605000000001			7.299949999999999							23.08445
		49.04795			7.312450000000002							23.097350000000002
		49.075050000000005			7.774550000000001							23.110650000000003
		49.09355000000001			7.789249999999999							23.873750000000005
		49.90095000000001			7.917950000000001							24.208650000000002
		49.92245			8.25395							24.23815
		52.15355000000001			8.264950000000002							24.48145
		52.44885000000001			8.282349999999997							24.48795
		52.640550000000005			8.386849999999999							24.838649999999998
		53.00985			8.551849999999998							25.027350000000002
		53.35475000000001			8.59535							25.50455
		53.36195000000001			9.103150000000003							25.819550000000003
		54.108850000000004			9.165049999999997							25.82975
		54.12035			9.177449999999997							26.79125
		55.99925			9.251050000000003							26.805650000000004
		56.01785000000001			9.402849999999997							27.11825
		56.03345			9.418450000000004							27.126950000000004
		57.03875000000001			9.492149999999999							27.134249999999998
		57.05315			9.503150000000002							27.57935
		57.09225000000001			9.50975							27.58915
		57.46365			9.614149999999999							27.60095
		57.48025			9.640350000000002							29.19035
		57.58265			9.656749999999999							29.380350000000004
		57.59295			9.742349999999998							29.397450000000003
		57.83075000000001			9.75655							29.49135
		58.80135			9.763949999999998							30.212750000000003
		60.03505			9.774249999999999							30.280150000000003
		60.226150000000004			9.78455							30.596750000000004
		60.36215			9.993550000000003							30.606550000000002
		60.54235			10.283550000000002							31.190749999999998
		60.73785000000001			10.290650000000003							31.199250000000003
		60.748050000000006			10.477149999999998							31.211050000000004
		60.80505000000001			10.54785							31.237849999999998
		61.435550000000006			10.572149999999997							31.84575
		61.80305			11.162450000000003							31.852750000000004
		61.83555			11.17455							31.85825
		62.20245			11.251349999999999							31.864250000000002
		62.54815000000001			11.338750000000001							31.87785
		62.556250000000006			11.676550000000002							32.12365
		62.562250000000006			11.984950000000001							32.15535
		62.57435000000001			12.030150000000003							32.16715000000001
		62.58345			12.049049999999998							32.175250000000005
		62.59855			12.225750000000001							32.96125000000001
		62.61225			12.268849999999997							33.335350000000005
		62.720650000000006			12.364349999999998							34.069649999999996
					12.45665							34.088049999999996
					12.813649999999999							34.495549999999994
					12.88645							34.90904999999999
					12.929849999999998							35.08085
					12.979049999999997							35.24544999999999
					12.990950000000002							35.984049999999996
					13.270750000000003							37.769149999999996
					13.482049999999997							37.774950000000004
					13.513250000000003							37.780950000000004
					13.529549999999997							38.76365
					13.602450000000001							38.76984999999999
					13.63795							38.77785
					13.660149999999998							38.785349999999994
					13.967850000000002							38.90514999999999
					13.981449999999999							39.67075
					14.228350000000002							39.677049999999994
					14.53135							39.68514999999999
					14.57545							39.75964999999999
					14.943850000000001							39.76604999999999
					14.952949999999998							39.78765
					14.969849999999997							40.33315
					14.977549999999997							40.340149999999994
					14.99625							41.291349999999994
					15.009249999999998							41.331149999999994
					15.022650000000002							41.34365
					15.03715							41.91655
					15.046949999999999							42.54315
					15.31925							42.74244999999999
					15.353550000000002							43.38195
					15.644650000000002							43.38844999999999
					15.661849999999998							43.39435
					15.672149999999998							43.401650000000004
					15.777849999999997							43.79665
					15.969350000000002							44.43684999999999
					16.094649999999998							44.44315
					16.322149999999997							44.75425
					16.89355							44.760149999999996
					17.36335							44.76854999999999
					17.492749999999997							44.780950000000004
					17.685950000000002							44.79065
					17.824749999999998							44.79984999999999
					17.889149999999997							45.12795
					17.97785							45.139250000000004
					17.997449999999997							45.26984999999999
					18.45605							45.28404999999999
					18.560350000000003							45.589749999999995
					18.572750000000003							45.74634999999999
					18.58295							46.13334999999999
					18.59365							46.143950000000004
					18.834750000000003							46.15755
					19.206750000000003							46.169650000000004
					19.22105							47.26505
					19.38965							47.27105
					19.52425							47.279650000000004
					19.64715							47.28845
					19.87725							47.62285
					19.88855							47.62895
					20.07285							47.773250000000004
					20.510650000000002							48.35755
					20.525250000000003							48.37065
					20.825950000000002							48.37944999999999
					21.303250000000002							49.82214999999999
					21.31325							49.83515
					21.418249999999997							50.816649999999996
					21.43355							51.23864999999999
					21.605749999999997							51.26925
					21.617749999999997							51.28385
					21.87835							51.29625
					22.437050000000003							51.709649999999996
					22.640849999999997							52.27525
					22.68315							53.04124999999999
					22.945449999999997							53.051050000000004
					22.964450000000003							54.74464999999999
					23.00225
					23.17835
					23.29415
					23.335449999999998
					23.41985
					23.43075
					24.01635
					24.024350000000002
					24.35325
					24.380750000000003
					24.398149999999998
					24.50935
					24.52775
					24.672950000000004
					24.68205
					24.70475
					25.20255
					25.21375
					25.247049999999998
					25.255750000000003
					25.30815
					25.35565
					25.367050000000003
					25.71155
					25.72725
					25.754749999999998
					25.99235
					26.00335
					26.114050000000002
					26.148550000000004
					26.25115
					26.289550000000002
					26.480749999999997
					26.621550000000003
					26.83255
					26.998250000000002
					27.09295
					27.105349999999998
					27.23765
					27.67435
					27.69555
					27.73215
					27.745749999999997
					28.001450000000002
					28.014750000000003
					28.05275
					28.059749999999998
					28.06645
					28.53135
					28.644250000000003
					28.84555
					29.079449999999998
					29.747650000000004
					29.88835
					29.97445
					30.29375
					30.36185
					30.37725
					30.388050000000003
					30.574949999999998
					31.213849999999997
					31.44235
					31.676750000000002
					31.68485
					32.237849999999995
					32.280649999999994
					32.28975
					32.30085
					32.44815
					32.53425
					32.754450000000006
					32.761750000000006
					32.77355
					32.799850000000006
					32.848650000000006
					33.52185
					33.536249999999995
					33.79615
					33.811949999999996
					33.838350000000005
					34.14635
					34.63785
					34.67625000000001
					34.70065000000001
					34.96385000000001
					35.348150000000004
					35.65525000000001
					35.98455
					35.99525
					36.54585
					36.56505
					36.57565000000001
					36.62065
					36.684650000000005
					36.88445
					37.02185
					37.05085
					37.23865000000001
					37.472750000000005
					37.48965
					37.51835
					37.54575
					37.67035
					37.89325000000001
					37.91125000000001
					38.13425000000001
					38.29145
					38.30075000000001
					38.38785
					38.39645
					38.41275
					38.45795
					38.46795
					38.542550000000006
					38.557050000000004
					38.85655
					38.97545000000001
					39.06125
					39.36435
					39.373050000000006
					39.38705
					39.399150000000006
					39.40915
					39.42155000000001
					39.44595000000001
					39.54665
					39.55525
					39.77595000000001
					39.783150000000006
					39.79745
					39.83075000000001
					39.89135
					40.16565
					40.185550000000006
					40.45625
					40.48585
					40.498050000000006
					40.78805
					40.79495
					40.80575
					40.82095000000001
					40.925650000000005
					41.17005
					41.36395
					41.84535000000001
					41.85665
					41.932950000000005
					41.98755
					42.286150000000006
					42.67415
					42.71345000000001
					42.935550000000006
					43.08025000000001
					43.09185000000001
					43.13125000000001
					43.22245000000001
					43.30685
					43.32235
					43.536550000000005
					43.60175000000001
					43.74395
					43.96685000000001
					44.12165
					44.133250000000004
					44.15525000000001
					44.17285
					44.44425000000001
					44.53685
					44.69005
					44.83325000000001
					44.85905000000001
					45.07005000000001
					45.15965
					45.17385
					45.41345
					45.84155
					45.862750000000005
					45.95715
					46.263450000000006
					46.282650000000004
					46.31895
					46.43115
					46.70245
					47.07315
					48.01105
					48.04885
					48.14345
					48.15575
					48.16905
					48.41715000000001
					48.86595
					48.90995000000001
					48.91935000000001
					48.93415
					49.12835
					49.14605
					49.35515000000001
					49.47685
					49.49215000000001
					49.85255000000001
					49.863150000000005
					50.01435000000001
					50.45465
					50.46145
					50.51035
					50.51825000000001
					50.53375
					50.578950000000006
					50.59805
					50.664550000000006
					50.672250000000005
					50.72565
					50.73325
					51.12115
					51.15265000000001
					51.16015
					51.17875000000001
					51.28925000000001
					51.32965
					51.34025
					51.35095
					51.80585000000001
					51.849450000000004
					51.97285000000001
					52.34535000000001
					52.358850000000004
					52.38995
					52.693250000000006
					53.04785
					53.49095
					53.502250000000004
					53.54275
					53.98625
					54.42035
					54.536950000000004
					54.57395000000001
					54.58615
					54.59375
					55.01715
					55.14245000000001
					55.18515000000001
					55.238550000000004
					55.75605
					55.765150000000006
					56.18965
					56.240750000000006
					56.43325
					56.44895000000001
					56.471050000000005
					56.64595
					56.876450000000006
					57.09935
					57.24395
					57.25705000000001
					57.43475000000001
					57.44355
					57.487750000000005
					57.51485000000001
					57.52215000000001
					57.53625000000001
					57.549350000000004
					57.56415
					57.668350000000004
					57.727450000000005
					57.852850000000004
					57.87705
					57.96745
					57.98825000000001
					58.01365
					58.11545000000001
					58.12355000000001
					58.34205
					58.473150000000004
					59.15065
					59.28285000000001
					59.41845000000001
					59.52185
					59.528850000000006
					59.73355000000001
					59.809250000000006
					59.85705
