# Supplementary material for: Stimulus duration encoding occurs early in the moth olfactory pathway
Source: Commun Biol. 2024 Oct 3;7:1252. doi: 10.1038/s42003-024-06921-z (PMC11449909; doi:10.1038/s42003-024-06921-z)
Supplement: Supplementary file 3 — Supplementary Data 1 [file 42003_2024_6921_MOESM3_ESM.zip › Fig 2/C/1000ms.csv]

neuron 1	neuron 2	neuron 3	neuron 4	neuron 5	neuron 6	neuron 7	neuron 8	neuron 9	neuron 10	neuron 11	neuron 12	neuron 13	neuron 14	neuron 15	neuron 16	neuron 17	neuron 18	neuron 19	neuron 20	neuron 21	neuron 22	neuron 23
-22.707250000000002	-30.29435	-30.68675	-15.723150000000002	-30.36175	-30.96395	-26.87005	-28.29685	-19.75875	-30.95975	-30.84705	-11.353449999999999	-30.211750000000002	-27.647149999999996	-25.82885	-30.06185	-30.367749999999997	-30.238349999999997	-30.78445	-30.475749999999998	-25.90165	-30.93725	-30.27165
-19.74475	-29.86305	-30.63675	-15.706750000000001	-0.9794499999999999	-0.9800499999999985	-18.541249999999998	-28.25615	-8.923649999999999	-22.707549999999998	-30.57115	-4.30105	-30.12375	-27.12635	-25.81595	-28.03225	-30.35425	-29.60315	-30.72705	-29.707449999999998	-24.89675	-29.766949999999998	-30.252950000000002
-17.00545	-28.76105	-29.65555	-15.286550000000002	-0.9749499999999998	-0.9756499999999981	-18.530749999999998	-28.22725	-8.91575	-22.328249999999997	-30.30555	-2.3911499999999997	-30.110850000000003	-21.02505	-14.536449999999999	-26.00185	-30.34105	-29.52995	-30.11835	-29.69895	-20.12925	-29.72965	-30.23245
-4.714549999999999	-28.74965	-29.01935	-11.073050000000002	-0.9704499999999996	-0.9720499999999994	-18.51925	-25.14265	-8.90045	-17.374049999999997	-29.75225	-2.359849999999998	-30.03965	-20.282449999999997	-0.9761500000000005	-24.28435	-29.53185	-29.216749999999998	-30.10785	-29.690749999999998	-20.09995	-29.248649999999998	-30.21885
-0.9821500000000007	-25.57975	-28.84795	-0.9421500000000016	-0.9665500000000016	-0.9684500000000007	-18.50885	-0.9857499999999995	-8.893649999999997	-17.351349999999996	-29.47885	-0.9801499999999983	-30.028750000000002	-10.347849999999998	-0.9707499999999989	-23.53115	-28.39605	-28.626949999999997	-30.090049999999998	-29.67775	-20.06715	-21.84465	-30.19715
-0.9771499999999982	-25.56995	-26.708849999999998	-0.9348500000000008	-0.96265	-0.9647499999999987	-18.352349999999998	-0.9819500000000012	-8.880049999999997	-17.338649999999998	-29.42435	-0.9758500000000012	-29.82875	-10.223749999999999	-0.9662499999999987	-23.51775	-27.652449999999998	-27.06335	-28.90675	-29.65365	-20.04325	-20.587249999999997	-29.540950000000002
-0.9730500000000006	-25.55675	-26.51265	-0.9247500000000031	-0.958750000000002	-0.9605499999999978	-11.40355	-0.9782499999999992	-8.873749999999998	-17.31995	-29.41125	-0.9721499999999992	-29.39515	-7.929849999999998	-0.961549999999999	-17.83885	-27.64625	-26.11375	-28.89385	-29.30885	-19.91815	-19.45695	-29.40615
-0.9685500000000005	-25.26795	-26.472450000000002	-0.9173500000000026	-0.9545500000000011	-0.9562500000000007	-11.250249999999998	-0.97485	-8.866249999999997	-17.30785	-29.19605	-0.9684500000000007	-29.358050000000002	-7.907249999999998	-0.9571499999999986	-17.81995	-27.638949999999998	-26.094649999999998	-27.74895	-29.300649999999997	-11.590950000000003	-15.63655	-29.39655
-0.9639500000000005	-24.917650000000002	-26.417650000000002	-0.909950000000002	-0.9505499999999998	-0.9520499999999998	-11.108049999999999	-0.9718499999999999	-7.702549999999999	-16.500249999999998	-28.89275	-0.9647499999999987	-29.334950000000003	-3.544249999999998	-0.9530500000000011	-17.79195	-27.28925	-26.06215	-27.73615	-29.29195	-11.562350000000002	-15.59635	-29.27315
-0.9590499999999977	-24.36595	-26.20685	-0.8993500000000019	-0.9467500000000015	-0.9479499999999987	-11.099749999999997	-0.9689499999999995	-7.694949999999999	-15.242149999999999	-28.53955	-0.96115	-29.327350000000003	-0.9789499999999975	-0.949349999999999	-11.346150000000002	-27.25885	-25.875149999999998	-27.72825	-29.271349999999998	-11.52945	-14.322849999999999	-27.96825
-0.9541499999999985	-24.358249999999998	-25.02495	-0.8756500000000003	-0.9425500000000007	-0.9438499999999976	-11.093049999999998	-0.966149999999999	-7.688549999999999	-15.23285	-28.36545	-0.9573499999999981	-29.191650000000003	-0.9736499999999992	-0.9455500000000008	-11.329350000000002	-27.25295	-25.85935	-27.71905	-29.25415	-11.056050000000003	-14.00415	-27.95345
-0.9495499999999986	-24.32125	-23.93785	-0.8665500000000002	-0.9385499999999993	-0.9385499999999993	-11.085749999999997	-0.9632500000000022	-7.664149999999999	-14.467049999999997	-27.99715	-0.9534500000000001	-29.00555	-0.96875	-0.9410500000000006	-0.9867500000000007	-27.235149999999997	-25.583949999999998	-27.70835	-29.23705	-11.036450000000002	-13.260349999999999	-27.73975
-0.9447499999999991	-23.880850000000002	-23.54445	-0.7002500000000005	-0.934350000000002	-0.9331499999999977	-11.078049999999998	-0.9605500000000013	-2.330949999999998	-7.4796499999999995	-27.25145	-0.9490499999999997	-28.99865	-0.9641499999999965	-0.9365500000000004	-0.982050000000001	-27.09545	-25.39105	-26.59845	-29.12765	-1.358150000000002	-13.23835	-26.22765
-0.9400499999999994	-23.87055	-23.524250000000002	-0.693050000000003	-0.9296499999999988	-0.9280499999999989	-10.319249999999997	-0.9577500000000008	-0.9850499999999975	-7.462449999999997	-27.23865	-0.9440500000000007	-28.992350000000002	-0.9595499999999966	-0.9320500000000003	-0.9780499999999996	-27.090049999999998	-25.38015	-26.57985	-29.11025	-1.3206500000000005	-12.748149999999999	-26.21665
-0.9355499999999992	-23.00745	-22.67715	-0.682850000000002	-0.9236499999999985	-0.923449999999999	-3.0116499999999995	-0.95505	-0.9819499999999977	-1.426449999999999	-27.22845	-0.9384499999999996	-28.977050000000002	-0.9549499999999966	-0.9273500000000006	-0.9744500000000009	-27.08305	-25.337249999999997	-23.20485	-28.92645	-0.9768500000000024	-12.22775	-26.19705
-0.9300499999999978	-22.085549999999998	-22.66045	-0.6709500000000013	-0.9169499999999999	-0.9181500000000007	-0.9742499999999978	-0.9522499999999994	-0.9792499999999968	-0.977649999999997	-27.21935	-0.9329499999999982	-28.84015	-0.9498499999999979	-0.9225500000000011	-0.9711500000000015	-27.07465	-24.760749999999998	-21.918549999999996	-28.916349999999998	-0.9691500000000026	-12.221350000000001	-24.93815
-0.9244500000000002	-22.07555	-21.97925	-0.5432500000000005	-0.9111499999999992	-0.91235	-0.9705499999999994	-0.949349999999999	-0.9764499999999998	-0.9731499999999969	-27.20715	-0.9236499999999985	-28.61635	-0.9444499999999998	-0.9155499999999996	-0.9677500000000023	-26.40975	-24.207749999999997	-20.84165	-23.42165	-0.96265	-12.213149999999999	-24.92605
-0.9188499999999991	-22.06135	-20.76765	-0.5310500000000005	-0.905149999999999	-0.9064499999999995	-0.9674499999999995	-0.9464499999999987	-0.9738499999999988	-0.9688499999999998	-26.82115	-0.9175499999999985	-28.61015	-0.9392499999999977	-0.90625	-0.9645499999999991	-25.81215	-20.882649999999998	-20.184549999999998	-23.41535	-0.9573500000000017	-11.500149999999998	-22.90895
-0.9105500000000006	-21.64975	-20.68455	-0.516250000000003	-0.8974499999999992	-0.8987499999999997	-0.9641499999999965	-0.9435500000000019	-0.9712499999999977	-0.9651499999999977	-26.806649999999998	-0.9103500000000011	-28.48795	-0.934549999999998	-0.8968500000000006	-0.9613499999999995	-25.80395	-20.87025	-20.17225	-23.40015	-0.9502500000000005	-10.928149999999999	-22.895850000000003
-0.9045500000000004	-21.22165	-18.204050000000002	-0.5093500000000013	-0.8872500000000016	-0.8900499999999987	-0.960449999999998	-0.9405500000000018	-0.9685499999999969	-0.9617499999999986	-26.76645	-0.8983500000000006	-28.25355	-0.9299499999999981	-0.8871499999999983	-0.9583499999999994	-25.79195	-20.852649999999997	-18.801049999999996	-21.622549999999997	-0.943950000000001	-10.068349999999999	-22.88015
-0.89865	-21.14025	-18.19285	-0.4225500000000011	-0.8773499999999999	-0.8836499999999994	-0.9570499999999988	-0.9374500000000019	-0.9659499999999994	-0.9585499999999989	-26.59285	-0.8870499999999986	-28.231650000000002	-0.9247499999999995	-0.8801500000000004	-0.9552499999999995	-25.77465	-19.737249999999996	-18.78875	-21.61645	-0.9374500000000019	-9.036349999999999	-21.06315
-0.8915499999999987	-20.97005	-17.96245	-0.3932500000000019	-0.8598500000000016	-0.8727499999999999	-0.9529499999999977	-0.9340499999999992	-0.9634499999999981	-0.9556499999999986	-26.469450000000002	-0.8808499999999988	-28.167250000000003	-0.9185499999999998	-0.8714499999999994	-0.9518500000000003	-25.50435	-19.716549999999998	-18.776649999999997	-21.60975	-0.9215499999999999	-8.73535	-20.07355
-0.8846500000000006	-20.597749999999998	-16.55775	-0.3868500000000026	-0.8469499999999996	-0.8661500000000011	-0.9488499999999966	-0.9305500000000002	-0.9609499999999969	-0.9525499999999987	-26.457250000000002	-0.8648500000000006	-28.159750000000003	-0.9118499999999976	-0.8621499999999997	-0.9487500000000004	-25.49205	-19.701549999999997	-18.326949999999997	-20.96775	-0.9030500000000004	-8.44595	-20.054450000000003
-0.8759499999999996	-20.58645	-16.31095	-0.2792500000000011	-0.8292500000000018	-0.8561499999999995	-0.9452499999999979	-0.9269500000000015	-0.9581499999999998	-0.9495499999999986	-25.276049999999998	-0.8351499999999987	-28.15425	-0.9043499999999973	-0.8414499999999983	-0.9453500000000012	-24.559849999999997	-19.186049999999998	-18.31335	-17.05315	-0.8926499999999997	-8.43085	-20.02165
-0.8657499999999985	-19.88345	-16.079050000000002	-0.26935000000000286	-0.8142500000000013	-0.815649999999998	-0.941749999999999	-0.9233499999999992	-0.9555499999999988	-0.9463499999999989	-25.24885	-0.827849999999998	-27.73345	-0.896449999999998	-0.8277499999999982	-0.9419500000000021	-24.551849999999998	-19.06165	-17.09545	-17.044249999999998	-0.8602500000000006	-6.731549999999999	-19.958849999999998
-0.8523499999999977	-19.27245	-15.439350000000001	-0.23085000000000022	-0.8031499999999987	-0.8046499999999988	-0.9384499999999996	-0.9198500000000003	-0.952849999999998	-0.9430499999999995	-24.88065	-0.8142500000000013	-27.72875	-0.8876499999999972	-0.7807500000000012	-0.9386499999999991	-24.542949999999998	-17.610349999999997	-17.084649999999996	-17.03445	-0.8306500000000021	-1.5097500000000004	-19.93795
-0.8435500000000005	-18.372149999999998	-15.424850000000001	-0.14505000000000123	-0.7704500000000003	-0.7959499999999977	-0.9344499999999982	-0.9163500000000013	-0.9498499999999979	-0.9399499999999996	-24.86055	-0.8015499999999989	-27.72265	-0.8761499999999991	-0.7637499999999982	-0.9350500000000004	-23.82315	-17.586949999999998	-16.13965	-14.196949999999998	-0.7942500000000017	-0.975950000000001	-19.84625
-0.8332499999999996	-18.34795	-14.91525	-0.03925000000000267	-0.7319500000000012	-0.7544499999999985	-0.9304499999999969	-0.9130500000000019	-0.9469499999999975	-0.9364499999999971	-24.43535	-0.7937499999999993	-27.716150000000003	-0.8650499999999965	-0.7371499999999997	-0.9314500000000017	-23.76345	-17.032449999999997	-16.12945	-13.38945	-0.7776500000000013	-0.9680499999999981	-19.74165
-0.8245499999999986	-18.33025	-14.57415	-0.030850000000000932	-0.693249999999999	-0.7113499999999995	-0.9266499999999986	-0.9089500000000008	-0.9440499999999972	-0.9323499999999996	-24.41545	-0.7706499999999998	-27.71085	-0.8505499999999984	-0.619250000000001	-0.9278499999999994	-23.53265	-15.939649999999999	-15.876249999999999	-13.37405	-0.745350000000002	-0.9631499999999988	-19.72185
-0.8108499999999985	-17.93335	-13.56445	-0.023950000000002802	-0.6652500000000003	-0.7016500000000008	-0.9224499999999978	-0.9047499999999999	-0.9411499999999968	-0.9285499999999978	-24.01445	-0.7281499999999994	-27.519650000000002	-0.8313499999999969	-0.608550000000001	-0.9239500000000014	-23.49725	-13.105049999999999	-15.847449999999998	-10.550549999999998	-0.7317500000000017	-0.9581499999999998	-19.70135
-0.8027499999999996	-17.86805	-13.15785	0.027849999999997266	-0.5708500000000001	-0.693950000000001	-0.9186499999999995	-0.9008500000000019	-0.9378499999999974	-0.9247499999999995	-23.83805	-0.7119499999999981	-27.510350000000003	-0.8188499999999976	-0.5271499999999989	-0.91995	-23.19265	-13.075149999999997	-15.053449999999998	-10.539949999999997	-0.7031500000000008	-0.9531500000000008	-19.50895
-0.7877499999999991	-16.90465	-13.13815	0.038649999999996965	-0.5400500000000008	-0.65625	-0.9145499999999984	-0.8966500000000011	-0.9344499999999982	-0.9204499999999989	-23.646349999999998	-0.7037499999999994	-27.50205	-0.7968499999999992	-0.4441500000000005	-0.9157499999999992	-23.172849999999997	-12.358149999999998	-14.01775	-10.53455	-0.6869499999999995	-0.9490499999999997	-18.62735
-0.7781500000000001	-16.36425	-12.87865	0.36554999999999893	-0.4869500000000002	-0.55105	-0.9100499999999982	-0.89255	-0.9309499999999993	-0.9160499999999985	-23.05845	-0.696749999999998	-27.363950000000003	-0.7685499999999976	-0.3191500000000005	-0.9117500000000014	-22.99535	-11.475949999999997	-14.010749999999998	-10.526349999999997	-0.5849500000000027	-0.9449499999999986	-18.61775
-0.6912500000000001	-14.32075	-12.20795	0.4596499999999999	-0.4026500000000013	-0.5407499999999992	-0.9048499999999997	-0.8883499999999991	-0.9275500000000001	-0.9120499999999971	-22.82715	-0.6515500000000003	-27.18765	-0.7600499999999997	-0.29994999999999905	-0.9074500000000008	-22.98335	-11.129649999999998	-13.991149999999998	-10.155949999999997	-0.5736500000000007	-0.940649999999998	-18.58045
-0.6807499999999997	-14.30685	-12.163050000000002	0.4770499999999984	-0.3512500000000003	-0.5324500000000008	-0.9004499999999993	-0.8839499999999987	-0.9235499999999988	-0.9065499999999993	-22.39165	-0.6422500000000007	-27.170450000000002	-0.7269499999999987	-0.234849999999998	-0.9029500000000006	-22.60025	-11.10305	-13.74325	-8.78765	-0.5234500000000004	-0.9363500000000009	-18.56865
-0.6714500000000001	-13.562450000000002	-11.99805	0.8516499999999994	-0.19085000000000107	-0.5102499999999992	-0.8957499999999996	-0.8782500000000013	-0.9196499999999972	-0.9012499999999974	-22.35725	-0.6358499999999978	-27.15565	-0.6908499999999975	-0.19374999999999787	-0.8983500000000006	-22.28165	-10.207749999999997	-13.47655	-8.78255	-0.5147500000000029	-0.9315499999999979	-18.54065
-0.6578499999999998	-13.549150000000001	-11.20965	1.1265500000000017	-0.14365000000000094	-0.4314499999999981	-0.8900499999999987	-0.8729499999999994	-0.9154499999999999	-0.8946499999999986	-22.13675	-0.6274499999999996	-26.772350000000003	-0.6796499999999988	-0.07815000000000083	-0.8935500000000012	-22.258249999999997	-10.154249999999998	-12.986649999999997	-8.777349999999998	-0.45755000000000123	-0.927150000000001	-18.50835
-0.6202499999999986	-13.47215	-10.777149999999999	6.2400499999999965	-0.13315000000000055	-0.41655000000000086	-0.8836499999999994	-0.8676500000000011	-0.9117499999999978	-0.8884499999999989	-22.12825	-0.61205	-26.761950000000002	-0.6633499999999977	-0.042149999999999466	-0.8885500000000022	-22.24195	-8.78275	-11.374849999999999	-8.771149999999999	-0.39475000000000193	-0.9214500000000001	-18.49975
-0.6104500000000002	-13.233250000000002	-10.75965	8.55565	-0.1252500000000012	-0.2683499999999981	-0.8759499999999996	-0.86355	-0.9077500000000001	-0.8825499999999984	-22.11795	-0.5883499999999984	-26.43295	-0.5913499999999985	2.7619500000000023	-0.8837499999999991	-20.94005	-8.25985	-11.35745	-8.765549999999998	-0.28025000000000233	-0.9156499999999994	-16.67895
-0.5311500000000002	-12.77225	-9.196850000000001	11.063949999999998	-0.02435000000000187	-0.22564999999999813	-0.8688499999999983	-0.8579499999999989	-0.9031500000000001	-0.8749499999999983	-22.103949999999998	-0.5543499999999995	-26.27205	-0.5807499999999983	2.951850000000004	-0.8783500000000011	-20.93075	-8.245749999999997	-9.58345	-8.75835	-0.2583500000000001	-0.909749999999999	-16.092550000000003
-0.5198499999999981	-11.957250000000002	-8.59075	23.505049999999997	0.8048499999999983	-0.20104999999999862	-0.8623499999999993	-0.8525500000000008	-0.8984499999999969	-0.8618499999999969	-22.07645	-0.5141500000000008	-25.88295	-0.5302499999999988	4.032750000000004	-0.8729499999999994	-20.87825	-7.266949999999998	-8.513749999999998	-8.75085	-0.17395000000000138	-0.9028500000000008	-12.99135
-0.46695000000000064	-11.94775	-8.57725	23.520649999999996	0.8200499999999984	-0.1480499999999978	-0.8541499999999971	-0.8470499999999994	-0.8939499999999967	-0.8547499999999992	-22.060850000000002	-0.4917499999999997	-25.763150000000003	-0.5198499999999981	4.043150000000001	-0.8670500000000025	-20.868949999999998	-6.92165	-8.50215	-8.737549999999999	-0.16195000000000093	-0.8955500000000001	-12.98285
-0.43215000000000003	-11.92745	-7.40325	29.98635	1.7508499999999962	-0.1369499999999988	-0.8311499999999974	-0.8418500000000009	-0.8899499999999989	-0.8252499999999969	-22.01605	-0.4710499999999982	-25.75385	-0.5070499999999996	6.904550000000004	-0.8592499999999994	-20.773449999999997	-6.9053499999999985	-8.492249999999999	-0.9800499999999985	-0.09925000000000139	-0.8880499999999998	-12.97035
-0.4106500000000004	-11.90955	-5.328250000000001	29.994149999999998	3.0183500000000016	-0.12024999999999864	-0.802349999999997	-0.8344500000000004	-0.8843499999999977	-0.8133499999999998	-21.88075	-0.4225500000000011	-25.54475	-0.45814999999999984	6.921749999999999	-0.8539500000000011	-20.50865	-4.375149999999998	-7.210649999999998	-0.9764499999999998	-0.0027500000000024727	-0.8784500000000008	-12.939250000000001
-0.3885499999999986	-11.82685	-5.312550000000002	30.00045	3.742549999999998	-0.05545000000000044	-0.7915499999999973	-0.8283500000000004	-0.8793499999999987	-0.7957499999999982	-21.867849999999997	-0.3935500000000012	-25.52765	-0.43944999999999723	11.28755	-0.8477500000000013	-20.49985	-2.6417499999999983	-6.88805	-0.9730499999999971	0.0071499999999993236	-0.8678500000000007	-12.90905
-0.3015499999999989	-11.15165	-5.141449999999999	30.007849999999998	5.455650000000002	-0.02394999999999925	-0.7845499999999994	-0.8233500000000014	-0.8741500000000002	-0.7756499999999988	-20.98985	-0.37875000000000014	-25.403350000000003	-0.3405499999999968	11.489549999999998	-0.8408499999999997	-20.48875	-2.6248499999999986	-6.35275	-0.9697499999999977	0.02254999999999896	-0.8595499999999987	-12.868850000000002
-0.28275000000000006	-11.123550000000002	-4.1438500000000005	30.01625	5.464249999999996	0.5146499999999996	-0.7634499999999989	-0.8160500000000006	-0.8689499999999981	-0.76755	-20.97905	-0.3690499999999979	-25.39345	-0.3150499999999994	27.16425	-0.8313500000000005	-20.392449999999997	-0.976149999999997	-5.227149999999998	-0.9663499999999985	1.2770499999999991	-0.8482500000000002	-11.61085
-0.22334999999999994	-8.78305	-4.066849999999999	30.02335	6.062650000000001	1.88645	-0.7428499999999971	-0.8104499999999994	-0.8626499999999986	-0.7591499999999982	-20.612650000000002	-0.35245000000000104	-25.21845	-0.30384999999999707	27.179550000000003	-0.8167500000000025	-19.95955	-0.967649999999999	-5.20805	-0.9630499999999991	1.9018499999999996	-0.8385499999999979	-11.60325
-0.20894999999999797	-8.598749999999999	-4.0482499999999995	30.032849999999996	6.87105	1.8957500000000032	-0.7082499999999996	-0.8043499999999995	-0.8569499999999977	-0.7464499999999994	-20.295749999999998	-0.32505000000000095	-25.187250000000002	-0.2937499999999993	28.854250000000004	-0.8064500000000017	-19.95055	-0.9621499999999976	-3.937549999999998	-0.9598499999999994	2.3900499999999987	-0.8242499999999993	-11.584050000000001
-0.20054999999999978	-8.58625	-3.824650000000002	30.04365	6.881150000000002	1.9052499999999988	-0.6904499999999985	-0.7976500000000009	-0.8501499999999993	-0.7305499999999974	-20.018349999999998	-0.3127500000000012	-25.16485	-0.2085499999999989	32.621849999999995	-0.7898500000000013	-19.94025	-0.9575499999999977	-2.879149999999999	-0.9563500000000005	2.5435499999999998	-0.8173499999999976	-11.117650000000001
-0.18674999999999997	-8.182850000000002	-2.783149999999999	30.61065	7.083949999999998	2.5999500000000033	-0.6582499999999989	-0.7901500000000006	-0.8456499999999991	-0.6763499999999993	-19.76065	-0.26684999999999803	-24.784350000000003	-0.2000499999999974	44.42105000000001	-0.7707499999999996	-19.663849999999996	-0.9533499999999968	-0.9942499999999974	-0.952849999999998	3.1315500000000007	-0.8083500000000008	-8.867150000000002
-0.13015000000000043	-8.17445	-2.467649999999999	41.102349999999994	22.193450000000002	4.333349999999999	-0.6049499999999988	-0.7819500000000019	-0.840049999999998	-0.6624499999999998	-19.055149999999998	-0.25434999999999874	-24.66325	-0.1591499999999968	44.43515000000001	-0.7617499999999993	-19.655749999999998	-0.9495499999999986	-0.9810499999999998	-0.9492499999999993	3.14415	-0.7961500000000008	-8.83425
-0.1115499999999976	-8.161950000000001	-1.899750000000001	45.468650000000004	22.215950000000003	6.695850000000004	-0.5604499999999994	-0.7745500000000014	-0.8348499999999994	-0.6250499999999981	-18.59395	-0.24774999999999991	-24.60785	-0.11164999999999736	44.45765	-0.7368500000000004	-19.25295	-0.9457499999999968	-0.9762500000000003	-0.9452499999999979	3.3573500000000003	-0.7832499999999989	-8.819950000000002
-0.07564999999999955	-7.469450000000002	-1.8837499999999991	47.008649999999996	28.397450000000003	8.265249999999998	-0.5554499999999969	-0.7636500000000019	-0.830449999999999	-0.5921500000000002	-18.57855	-0.23774999999999835	-24.32085	-0.03304999999999936	44.48425	-0.7253500000000024	-19.24025	-0.9424499999999973	-0.972249999999999	-0.9414499999999997	3.4032499999999963	-0.761849999999999	-8.50195
-0.017450000000000188	-7.31465	-1.8734500000000018	47.03554999999999	31.754050000000003	12.826850000000004	-0.5478499999999968	-0.7576500000000017	-0.82395	-0.5720499999999973	-18.492350000000002	-0.15864999999999796	-24.246250000000003	-0.024849999999997152	44.50985	-0.71115	-17.84995	-0.9380499999999969	-0.9685500000000005	-0.9374499999999983	3.6820500000000003	-0.7552500000000002	-8.48845
0.010950000000001125	-7.297550000000001	-0.9747500000000002	61.46335	43.02615	18.791050000000002	-0.5404499999999999	-0.7512499999999989	-0.8175499999999971	-0.5642499999999977	-18.07425	-0.14414999999999978	-24.150750000000002	2.4112500000000026	55.74135	-0.6921500000000016	-17.41935	-0.9335499999999968	-0.9653499999999973	-0.9334500000000006	3.8682499999999997	-0.7418499999999995	-8.47945
3.300950000000004	-6.92015	-0.969850000000001	61.48575	48.34595	20.08615	-0.5337499999999977	-0.7454500000000017	-0.8111499999999978	-0.5273499999999984	-17.717750000000002	-0.10644999999999882	-24.04175	2.4268500000000017	55.76825000000001	-0.6514500000000005	-17.41075	-0.9291499999999999	-0.9618499999999983	-0.9291499999999999	4.95945	-0.7281499999999994	-8.163450000000001
3.3164499999999997	-6.910550000000001	-0.9657499999999999	64.68125	56.55995	24.28625	-0.5262499999999974	-0.7373499999999993	-0.8055500000000002	-0.5134499999999989	-17.707050000000002	-0.098749999999999	-24.03075	7.560450000000003	84.30185	-0.6252500000000012	-16.65485	-0.92455	-0.9583499999999994	-0.9250499999999988	4.99925	-0.7077500000000008	-8.15605
3.330949999999998	-6.115349999999999	-0.9608500000000006	76.01554999999999	57.823350000000005	52.760850000000005	-0.4510499999999986	-0.7296499999999995	-0.797349999999998	-0.4820499999999974	-17.428449999999998	-0.08464999999999989	-23.871850000000002	13.13785	84.32365	-0.5936500000000002	-16.64585	-0.9203499999999991	-0.9546499999999973	-0.9207499999999982	11.320849999999997	-0.6969500000000011	-8.149150000000002
3.670150000000003	-5.01435	-0.9564500000000002	86.75434999999999	62.084649999999996	59.63125000000001	-0.4369499999999995	-0.7203499999999998	-0.792349999999999	-0.44794999999999874	-17.41525	-0.06944999999999979	-23.78365	14.356750000000005		-0.5659500000000008	-16.60645	-0.9156499999999994	-0.9500499999999974	-0.9164499999999975	15.153449999999996	-0.6886499999999991	-8.123350000000002
3.6853500000000032	-5.001550000000002	-0.9520499999999998	86.76355000000001	77.59625	75.91895000000001	-0.4149499999999975	-0.7047500000000007	-0.786249999999999	-0.38534999999999897	-17.34905	-0.029650000000000176	-23.77375	14.384550000000004		-0.5491500000000009	-15.58475	-0.9104499999999973	-0.9456500000000005	-0.9118499999999976	15.16575	-0.6800499999999978	-6.944649999999999
3.6946499999999993	-4.4589500000000015	-0.9481500000000018	86.77255		75.93605000000001	-0.4061499999999967	-0.6995500000000021	-0.778649999999999	-0.2872499999999967	-16.68685	-0.021750000000000824	-23.68355	21.56895		-0.5393500000000024	-15.576249999999998	-0.9056499999999978	-0.9411500000000004	-0.9067499999999988	15.196650000000002	-0.6720499999999987	-3.5454500000000024
6.105650000000001	-4.326250000000002	-0.9441500000000005	86.78205		77.53305	-0.3919499999999978	-0.6891500000000015	-0.7704499999999967	-0.2586499999999994	-16.32525	0.030350000000002098	-23.35725	21.654450000000004		-0.5266500000000001	-15.563849999999999	-0.9006499999999988	-0.9372499999999988	-0.9019499999999994	15.892050000000001	-0.6604500000000009	-3.5378500000000024
10.053650000000001	-4.290849999999999	-0.9395500000000006	86.79825		80.56645	-0.33034999999999926	-0.6811499999999988	-0.7643499999999968	-0.2447499999999998	-16.30915	0.6805500000000002	-23.33735	22.69245		-0.4627499999999998	-15.528649999999999	-0.896449999999998	-0.9326499999999989	-0.897549999999999	40.55185	-0.6448499999999981	-3.523250000000001
15.10005	-4.2821500000000015	-0.9351500000000001	86.80965		80.57925	-0.30744999999999933	-0.6686499999999995	-0.7517499999999977	-0.23364999999999725	-16.26865	1.011849999999999	-23.328650000000003	27.06105		-0.4421500000000016	-15.52095	-0.8912499999999994	-0.9277499999999996	-0.8923500000000004	44.74265	-0.6305499999999995	-3.4720499999999994
15.13325	-4.266349999999999	-0.9299500000000016	86.83015		83.47235	-0.22524999999999906	-0.6195500000000003	-0.7438499999999983	-0.18444999999999823	-15.22535	1.1550499999999992	-23.30565	33.22615		-0.3957499999999996	-13.34405	-0.8871499999999983	-0.9209499999999977	-0.88795	52.11765	-0.6142499999999984	-3.459949999999999
17.62045	-4.200050000000001	-0.9250499999999988	88.31145000000001			-0.21654999999999802	-0.6100500000000011	-0.7291499999999971	-0.16724999999999923	-15.18935	1.60285	-23.15295	33.25225		-0.38725000000000165	-13.337049999999998	-0.8828499999999977	-0.9137500000000003	-0.8823499999999989	77.23785000000001	-0.5933500000000009	-3.3567500000000017
17.635949999999998	-4.186150000000001	-0.919550000000001	88.31934999999999			-0.20864999999999867	-0.6030499999999996	-0.7132499999999986	-0.0949499999999972	-15.17605	1.623850000000001	-23.14245	34.24125		-0.29125000000000156	-13.327849999999998	-0.8782499999999978	-0.9070499999999981	-0.8770500000000006	82.16775	-0.5688499999999976	-3.3302499999999995
19.141949999999998	-4.012450000000001	-0.914550000000002	88.32695000000001			-0.20234999999999914	-0.5927499999999988	-0.7014499999999977	-0.07494999999999763	-15.161249999999999	2.8699499999999993	-22.99755	34.26045		-0.2383500000000005	-13.320249999999998	-0.8726500000000001	-0.9007499999999986	-0.8716499999999989	82.19285	-0.5477500000000006	-3.303650000000001
	-4.003250000000001	-0.9086500000000015	88.33935			-0.16644999999999754	-0.5694499999999998	-0.6913499999999999	-0.024749999999997385	-15.13925	2.8884500000000024	-22.98075	37.86305000000001		-0.22855000000000203	-12.61995	-0.8677499999999974	-0.8946499999999986	-0.8655499999999989	84.88145	-0.5353499999999976	-3.2653500000000015
	-3.9817500000000017	-0.9024500000000018	88.35175000000001			-0.15664999999999907	-0.56325	-0.6693499999999979	1.3617500000000042	-14.96135	3.0172500000000007	-22.909950000000002	39.11755		-0.2123500000000007	-12.611649999999997	-0.8629499999999979	-0.8852499999999992	-0.8611499999999985	85.35695	-0.5128500000000003	-1.3096500000000013
	-3.6610499999999995	-0.895150000000001				-0.09964999999999691	-0.5515499999999989	-0.6611499999999992	1.4459499999999998	-14.797249999999998	3.6577500000000036	-22.90265	41.08405		-0.1413499999999992	-12.603849999999998	-0.8570499999999974	-0.8775499999999994	-0.8561499999999995	85.36755000000001	-0.4986499999999978	-1.302150000000001
	-3.485150000000001	-0.8877500000000005				-0.041449999999997544	-0.5421499999999995	-0.6535499999999992	1.7790500000000016	-14.783850000000001	3.959250000000001	-22.86765	42.46535000000001		-0.08575000000000088	-12.557849999999998	-0.8519499999999987	-0.8689499999999981	-0.8503499999999988	85.38295000000001	-0.48304999999999865	-1.2804500000000019
	-2.679449999999999	-0.8797500000000014				-0.03504999999999825	-0.5024499999999996	-0.635749999999998	2.139849999999999	-14.46415	4.37405	-22.85655	42.49275000000001		-0.07305000000000206	-12.21895	-0.8460499999999982	-0.8591499999999996	-0.8440499999999993		-0.4670500000000004	-1.271650000000001
	-2.5635499999999993	-0.8695500000000003				-0.02254999999999896	-0.48625000000000185	-0.6143499999999982	2.76145	-14.45195	6.552450000000004	-22.684450000000002	45.214549999999996		-0.05175000000000196	-12.210649999999998	-0.8388499999999972	-0.8507499999999979	-0.8375500000000002		-0.44074999999999775	-1.2563500000000012
	-2.547250000000002	-0.860949999999999				-0.014349999999996754	-0.4706499999999991	-0.6029499999999999	3.0316500000000026	-14.41835	6.565149999999999	-22.676750000000002	50.01545000000001		-0.037349999999999994	-12.140049999999999	-0.8335499999999989	-0.8414499999999983	-0.8296499999999973		-0.42324999999999946	-1.2092500000000008
	-1.577650000000002	-0.8492500000000014				0.4230500000000035	-0.433250000000001	-0.5912499999999987	3.045150000000003	-14.34245	6.57865	-22.460050000000003	53.24145000000001		-0.013650000000001938	-12.126849999999997	-0.8287499999999994	-0.8326499999999974	-0.817149999999998		-0.3785500000000006	-1.2009500000000024
	-1.5666499999999992	-0.8370500000000014				1.0046500000000052	-0.41665000000000063	-0.5428499999999978	3.0608499999999985	-14.318349999999999	7.466449999999998	-22.32785	58.01625000000001		0.9827499999999993	-12.115649999999999	-0.8229499999999987	-0.81325	-0.8100500000000004		-0.3623499999999993	-0.9839500000000001
	-1.4505499999999998	-0.828949999999999				1.1284500000000008	-0.40644999999999953	-0.5331499999999991	3.567350000000001	-14.234849999999998	7.911550000000002	-22.32185	62.10535000000001		0.9912499999999973	-11.88785	-0.8165499999999994	-0.8067499999999974	-0.8019499999999979		-0.35405000000000086	-0.9777500000000003
	-1.437450000000002	-0.8218500000000013				1.3762499999999989	-0.34224999999999994	-0.5133499999999991	3.7387499999999996	-13.90505	10.310350000000003	-22.28145	68.48564999999999		1.0068499999999965	-11.881349999999998	-0.8108499999999985	-0.7927499999999981	-0.7959499999999977		-0.32154999999999845	-0.9735499999999995
	-1.1689499999999988	-0.81325				1.3952500000000043	-0.3208500000000001	-0.5058499999999988	3.757050000000003	-13.891549999999999	11.319350000000004	-22.27545	68.49635		1.0257499999999986	-11.86185	-0.7996499999999997	-0.7844499999999996	-0.7899499999999975		-0.31344999999999956	-0.9695500000000017
	-0.9807500000000005	-0.7973500000000016				1.4891500000000022	-0.29625000000000057	-0.49884999999999735	3.7723499999999994	-13.452649999999998	11.395750000000003	-22.26475	68.50835000000001		1.4464500000000022	-11.48675	-0.790149999999997	-0.7657500000000006	-0.7805499999999981		-0.28085000000000093	-0.9658499999999997
	-0.9771500000000017	-0.7876499999999993				1.8625499999999988	-0.27515	-0.47624999999999673	5.355450000000001	-12.94625	12.401349999999997	-22.22155	75.37774999999999		1.460049999999999	-11.474149999999998	-0.7826499999999967	-0.7588499999999989	-0.7715499999999977		-0.272949999999998	-0.9622500000000009
	-0.9732500000000002	-0.7787499999999987				1.8732499999999987	-0.2674500000000002	-0.4514499999999977	5.3677500000000045	-12.765450000000001	12.89735	-22.21365	77.59944999999999		1.9861499999999985	-11.44435	-0.77515	-0.7472499999999975	-0.7610499999999973		-0.21454999999999913	-0.9586500000000022
	-0.9692499999999988	-0.7719500000000004				1.8819500000000033	-0.21594999999999942	-0.392949999999999	7.299650000000003	-12.567149999999998	12.906850000000002	-21.970350000000003	82.62655000000001		1.994449999999997	-11.43645	-0.7682499999999983	-0.7259499999999974	-0.7513499999999986		-0.2044499999999978	-0.9545500000000011
	-0.9656500000000001	-0.7647499999999994				2.1863500000000045	-0.2079500000000003	-0.37524999999999764	7.704750000000001	-12.55745	13.902150000000002	-21.84345			2.0023499999999963	-10.40615	-0.7623499999999979	-0.7180499999999981	-0.7416499999999999		-0.16334999999999766	-0.9502500000000005
	-0.9621500000000012	-0.7536500000000004				2.209450000000004	-0.1957500000000003	-0.36914999999999765	7.938849999999999	-12.547349999999998	16.429150000000003	-21.813850000000002			2.0116499999999995	-10.39735	-0.7532499999999978	-0.699349999999999	-0.7267499999999991		-0.14734999999999943	-0.945450000000001
	-0.9590500000000013	-0.7438500000000019				3.4490499999999997	-0.18475000000000108	-0.36244999999999905	8.00375	-12.533349999999999	17.220850000000002	-21.79645			2.0276499999999977	-10.38765	-0.7468499999999985	-0.6910500000000006	-0.7149499999999982		-0.07094999999999985	-0.9413499999999999
	-0.9558500000000016	-0.7357499999999995				3.461750000000002	-0.17764999999999986	-0.3493499999999976	8.37445	-12.085349999999998	18.253650000000004	-21.788050000000002			2.0379499999999986	-10.12105	-0.7377499999999984	-0.659749999999999	-0.7052499999999995		-0.06455000000000055	-0.9357500000000023
	-0.9525499999999987	-0.7090500000000013				3.4723499999999987	-0.16665000000000063	-0.342649999999999	8.82565	-11.919249999999998	18.602149999999998	-21.34015			2.3133499999999962	-9.146349999999998	-0.7315499999999986	-0.6514500000000005	-0.697849999999999		-0.05385000000000062	-0.9301500000000011
	-0.9486500000000007	-0.6956500000000005				3.4852500000000006	-0.16015000000000157	-0.32074999999999676	9.49475	-11.90505	19.357250000000004	-21.331650000000003			2.3297500000000007	-9.128249999999998	-0.7252499999999991	-0.6433499999999981	-0.6880500000000005		-0.032450000000000756	-0.9258500000000005
	-0.9451500000000017	-0.6842499999999987				3.496450000000003	-0.13834999999999908	-0.30804999999999794	11.73555	-11.63375	19.37765	-21.201950000000004			2.3418499999999973	-8.07865	-0.7107499999999973	-0.6015499999999996	-0.6818499999999972		-0.00014999999999787406	-0.9209500000000013
	-0.9415499999999994	-0.6650500000000008				3.507950000000001	-0.110949999999999	-0.25934999999999775	12.309450000000002	-11.54925	20.50245	-21.18915			2.540749999999999	-8.056449999999998	-0.7051499999999997	-0.5806499999999986	-0.6720499999999987		0.005250000000000199	-0.9126499999999993
	-0.937850000000001	-0.6556500000000014				3.893250000000002	-0.10304999999999964	-0.24604999999999677	12.37765	-11.50955	22.44535	-21.06155			3.3674500000000016	-8.035249999999998	-0.70045	-0.5628499999999974	-0.660149999999998		0.9133500000000012	-0.907350000000001
	-0.934350000000002	-0.647750000000002				4.117150000000002	-0.05035000000000167	-0.19694999999999752	16.579150000000002	-11.49795	22.465550000000004	-20.80995			4.588049999999999	-8.02185	-0.6951499999999982	-0.5551499999999976	-0.6460499999999989		0.9207500000000017	-0.9019499999999994
	-0.9302500000000009	-0.6354499999999987				4.135950000000001	-0.03955000000000197	-0.18874999999999886	19.574950000000005	-11.486049999999999	25.801350000000003	-20.80415			4.600950000000001	-8.011949999999999	-0.679549999999999	-0.5246499999999976	-0.6356499999999983		0.9276499999999999	-0.8955500000000001
	-0.9254500000000014	-0.6234500000000018				4.14725	-0.03334999999999866	-0.18004999999999782	19.597550000000002	-10.68855	26.069150000000004	-20.61625			5.488649999999996	-7.54035	-0.6732499999999995	-0.5174500000000002	-0.6266499999999979		0.9666500000000013	-0.8887500000000017
	-0.9202499999999993	-0.6117500000000007				4.842649999999999	-0.02084999999999937	-0.14855000000000018	19.610250000000004	-10.67155	27.356849999999998	-20.605850000000004			5.502950000000002	-6.935549999999999	-0.6674499999999988	-0.5010499999999993	-0.61965		1.4683499999999974	-0.8800500000000007
	-0.9157499999999992	-0.5957499999999989				4.856950000000005	0.33745000000000047	-0.1264499999999984	21.42285	-10.503150000000002	27.60865	-20.59805			5.534850000000002	-6.92895	-0.6606499999999969	-0.4944500000000005	-0.5954499999999996		1.7804499999999983	-0.8729499999999994
	-0.9100500000000018	-0.5851499999999987				5.502450000000003	0.34935000000000116	-0.11194999999999666	23.923350000000003	-10.35725	28.40465	-20.50835			6.711850000000002	-6.91845	-0.6528499999999973	-0.4673499999999997	-0.5872499999999974		1.7974500000000013	-0.8638499999999993
	-0.9043500000000009	-0.571550000000002				5.510249999999999	0.5597500000000011	-0.10154999999999959	26.18715	-10.240749999999998	29.030649999999998	-20.36335			8.17325	-6.24155	-0.6401499999999984	-0.44544999999999746	-0.5680499999999995		2.387649999999997	-0.8544499999999999
	-0.8988499999999995	-0.5550500000000014				5.522950000000002	0.6834500000000006	-0.05524999999999736	27.49775	-10.22815	29.04265	-20.13455			9.31155	-6.233149999999998	-0.6317499999999967	-0.4135499999999972	-0.5377499999999991		2.4065499999999993	-0.8449500000000008
	-0.8935500000000012	-0.52515				5.533349999999999	0.8420500000000004	-0.04404999999999859	29.16255	-9.739650000000001	30.165049999999997	-20.076050000000002			10.016549999999999	-6.190649999999998	-0.6221499999999978	-0.40254999999999797	-0.5165499999999987		2.431549999999998	-0.8358500000000006
	-0.8874500000000012	-0.5116499999999995				5.548850000000002	0.8544499999999999	-0.037249999999996675	30.05685	-9.715150000000001	30.561249999999998	-20.06735			10.228350000000002	-6.183450000000001	-0.609849999999998	-0.35595	-0.4881499999999974		3.019949999999998	-0.7987500000000018
	-0.8825500000000019	-0.5039499999999997				5.735150000000004	1.1510500000000015	-0.02144999999999797	30.077650000000002	-9.683250000000001	32.15035	-19.62705			10.607249999999997	-5.442349999999998	-0.5983499999999999	-0.3494499999999974	-0.4423499999999976		3.2297499999999992	-0.7926500000000019
	-0.8769500000000008	-0.4924500000000016				6.620150000000002	1.2335499999999975	0.34305000000000163	30.09025	-9.66255	32.184250000000006	-19.26405			11.907549999999997	-5.434449999999998	-0.5888499999999972	-0.3161500000000004	-0.4271499999999975		3.642050000000001	-0.7792500000000011
	-0.8706500000000013	-0.4839500000000001				6.827750000000002	1.2457499999999975	0.3495500000000007	35.419250000000005	-9.630749999999999	32.26025	-18.99275			12.208049999999997	-5.42465	-0.5735499999999973	-0.3058499999999995	-0.41104999999999947		5.2416500000000035	-0.7686500000000009
	-0.8638499999999993	-0.4715500000000006				7.175550000000001	1.4405499999999982	0.69285	38.93905000000001	-9.338049999999999	32.87094999999999	-18.859050000000003			12.352349999999998	-4.849550000000001	-0.553449999999998	-0.25404999999999944	-0.3985500000000002		7.198449999999998	-0.7588500000000025
	-0.8577499999999993	-0.4468500000000013				7.21875	1.5452499999999993	0.9773500000000013	38.94985000000001	-9.28745	34.69735	-18.76155			12.749149999999997	-4.45215	-0.5352499999999978	-0.24054999999999893	-0.36824999999999974		7.2128499999999995	-0.7405500000000025
	-0.8484499999999997	-0.4397500000000001				7.798349999999999	1.5576499999999989	0.9827499999999993	39.48585	-9.201550000000001	37.49485	-18.75365			12.761749999999996	-4.4393499999999975	-0.5258499999999984	-0.22884999999999778	-0.36214999999999975		8.135549999999999	-0.7278500000000001
	-0.8318499999999993	-0.43345000000000056				7.815150000000003	1.7964499999999965	1.1432499999999983	41.68455	-9.18395	38.103750000000005	-18.745350000000002			12.776349999999997	-4.234549999999999	-0.5127499999999969	-0.22204999999999941	-0.35524999999999807		8.448150000000002	-0.6908500000000011
	-0.8247500000000016	-0.413450000000001				7.835950000000004	1.90015	1.5167499999999983	41.69595000000001	-8.94725	39.932950000000005	-18.73245			13.292950000000001	-3.80555	-0.5010499999999993	-0.1944499999999998	-0.3368499999999983		8.80405	-0.6849500000000006
	-0.8163499999999999	-0.40064999999999884				7.843250000000005	1.9084499999999984	1.5217500000000008	42.85045000000001	-8.79515	40.96665	-18.68155			15.907349999999997	-3.7956499999999984	-0.4744499999999974	-0.18184999999999718	-0.29795000000000016		9.696949999999998	-0.6654499999999999
	-0.8066500000000012	-0.3888500000000015				7.851050000000001	1.9287499999999973	1.5276500000000048	42.910250000000005	-8.784849999999999	40.98765	-18.54795			15.923750000000002	-3.78895	-0.46724999999999994	-0.1717499999999994	-0.28614999999999924		10.511350000000004	-0.639050000000001
	-0.7986499999999985	-0.3653499999999994				8.14745	2.2258499999999977	1.534749999999999	44.49605000000001	-8.77375	41.33335000000001	-18.537750000000003			16.496550000000003	-3.7808499999999974	-0.43844999999999956	-0.14964999999999762	-0.272949999999998		10.911449999999999	-0.6283500000000011
	-0.789550000000002	-0.3428500000000021				8.161050000000003	2.302949999999999	1.5426499999999983	45.063550000000006	-8.764050000000001	43.03915000000001	-18.44585			16.513749999999998	-3.3403499999999973	-0.4301499999999976	-0.13904999999999745	-0.22494999999999976		12.42025	-0.6200499999999991
	-0.7797499999999999	-0.33445000000000036				9.173850000000002	2.399350000000002	1.8307499999999983	45.09825000000001	-8.73855	43.66275	-18.13015			16.530350000000002	-0.9879499999999979	-0.39154999999999873	-0.09525000000000006	-0.20945000000000036		13.051950000000001	-0.6044499999999999
	-0.7691499999999998	-0.2937499999999993				9.182650000000002	2.4908499999999982	1.838750000000001	49.235150000000004	-8.723849999999999	44.10915	-18.066450000000003			17.043850000000003	-0.9847499999999982	-0.372049999999998	-0.08984999999999843	-0.16204999999999714		13.855750000000004	-0.5379500000000021
	-0.7587499999999991	-0.2840500000000006				9.190650000000005	2.6399500000000025	1.8490500000000019	49.37575000000001	-8.632850000000001	44.32455	-18.05285			17.29615	-0.9814499999999988	-0.34784999999999755	-0.054050000000000153	-0.14414999999999978		14.289350000000002	-0.5320500000000017
	-0.7477499999999999	-0.27364999999999995				9.198149999999998	2.735949999999999	2.0327500000000036	52.67675	-8.33755	46.08595000000001	-18.04345			17.522949999999998	-0.9782499999999992	-0.3402499999999975	-0.046649999999999636	-0.13374999999999915		14.55555	-0.5223499999999994
	-0.7400500000000001	-0.21655000000000157				10.19305	2.908649999999998	2.037650000000003	53.38835	-8.32815	46.798550000000006	-18.02185			18.718349999999997	-0.9753499999999988	-0.33155	-0.011149999999997107	-0.09734999999999872		15.472350000000002	-0.5026499999999992
	-0.7247500000000002	-0.20844999999999914				10.201450000000001	3.4586500000000022	2.0431500000000007	55.46575	-7.995149999999999	47.40305000000001	-17.85865			22.45235	-0.9724499999999985	-0.32324999999999804	0.4353499999999997	-0.0899499999999982		15.638850000000001	-0.47325000000000017
	-0.7174499999999995	-0.1813500000000019				10.20935	3.4669500000000006	2.0492500000000042	55.48375	-7.975149999999999	49.03305	-17.78975			24.35095	-0.9696499999999979	-0.29314999999999714	1.4158500000000025	-0.08224999999999838		15.710649999999998	-0.4582499999999996
	-0.7020499999999998	-0.17354999999999876				10.221049999999998	3.502550000000003	2.0552500000000045	55.49025	-7.96255	50.21365	-17.44695			24.38215	-0.9668499999999973	-0.28334999999999866	1.654550000000004	-0.07114999999999938		16.85865	-0.4488500000000002
	-0.6933499999999988	-0.16355000000000075				10.229550000000003	3.6581500000000027	2.0622500000000024	55.49775000000001	-7.373750000000001	53.00605	-17.43815			25.853350000000002	-0.9641500000000001	-0.27055000000000007	2.4224500000000013	-0.05614999999999881		17.131249999999998	-0.4183500000000002
	-0.6857499999999987	-0.14454999999999885				10.618749999999999	3.894250000000003	2.3349500000000027	55.54305000000001	-6.910350000000001	56.40145	-17.34265			25.871349999999996	-0.9612499999999997	-0.21044999999999803	2.67005	1.0557499999999997		17.421450000000004	-0.382950000000001
	-0.6709500000000013	-0.13305000000000078				10.949350000000003	3.9835499999999975	2.359850000000005	56.08715000000001	-6.859449999999999	56.41675000000001	-17.18465			26.300050000000002	-0.9581499999999998	-0.20045000000000002	4.204350000000002	2.9827499999999993		17.69955	-0.3751500000000014
	-0.6474499999999992	-0.11864999999999881				11.430750000000003	4.0667500000000025	2.5782500000000006	58.85305000000001	-6.833349999999999	57.079750000000004	-17.13905			26.31175	-0.95505	-0.19234999999999758	4.463649999999998	2.9928500000000007		18.224750000000004	-0.3694500000000005
	-0.6331500000000005	-0.08194999999999908				11.437750000000001	4.083850000000002	2.585750000000001	58.86845000000001	-6.771850000000001	57.855050000000006	-17.12235			27.059050000000003	-0.9520499999999998	-0.1632499999999979	5.394250000000003	4.722049999999999		18.33125	-0.36255000000000237
	-0.6116500000000009	-0.06995000000000218				11.46895	4.172450000000001	2.5951500000000003	67.38165000000001	-6.464549999999999	58.33825	-17.008650000000003			28.689849999999996	-0.9484499999999976	-0.15614999999999668	6.35435	4.753249999999998		18.406450000000003	-0.29165000000000063
	-0.5883500000000019	-0.0525500000000001				11.48885	4.309450000000002	2.7127500000000033	67.93095000000001	-6.451450000000001	59.71125000000001	-16.998350000000002			29.272249999999996	-0.9449499999999986	-0.12575000000000003	6.744650000000004	4.762550000000001		19.177049999999998	-0.2552500000000002
	-0.5778500000000015	-0.03865000000000052				12.532350000000001	4.335849999999997	2.7228500000000047	67.94135	-6.44425	60.263850000000005	-16.71525			29.442649999999997	-0.9413499999999999	-0.10654999999999859	6.7675500000000035	5.317049999999998		19.19165	-0.24975000000000236
	-0.5641500000000015	-0.02775000000000105				12.542750000000005	4.42755	2.731950000000001	69.13965	-5.95945	69.55415	-16.691950000000002			29.466150000000003	-0.9380500000000005	-0.07284999999999897	6.775749999999999	5.3263500000000015		19.64245	-0.24194999999999922
	-0.5558499999999995	0.5142500000000005				12.558550000000004	4.571749999999998	3.2771500000000024	69.15155	-5.943850000000001	69.95075	-16.42205			30.065749999999998	-0.9347499999999975	-0.06754999999999711	6.8104499999999994	5.336850000000002		19.68145	-0.22435000000000116
	-0.5111500000000007	0.6779499999999992				12.568449999999999	4.581750000000003	3.282150000000005	69.17015	-5.829349999999998	70.02045000000001	-16.19835			30.07635	-0.9309499999999993	-0.060249999999999915	7.1499500000000005	7.15015		19.956350000000004	-0.21454999999999913
	-0.4922500000000021	0.9882499999999972				12.580850000000005	6.041549999999997	3.2893500000000024	69.19475	-5.814450000000001	74.88745	-16.161050000000003			30.098249999999997	-0.9271499999999975	-0.051249999999999574	7.399649999999998	7.1658500000000025		20.45455	-0.15634999999999977
	-0.46225000000000094	1.030350000000002				12.596850000000003	6.057550000000003	3.2957500000000017	69.81085	-5.796250000000001	76.03615	-15.723450000000001			30.797549999999998	-0.9229500000000002	-0.039349999999998886	7.892950000000003	7.178950000000004		20.539550000000002	-0.11265000000000214
	-0.4414499999999997	1.271849999999997				12.780550000000005	6.285549999999997	3.797750000000004	70.89755000000001	-5.50845	78.64535000000001	-15.71005			32.86364999999999	-0.9192499999999981	-0.025849999999998374	8.991450000000004	7.7797500000000035		21.662650000000003	-0.10624999999999929
	-0.4204499999999989	1.3241499999999995				12.794150000000002	6.31005	3.806650000000001	70.93085	-5.433450000000001	78.67025000000001	-15.66585			32.908649999999994	-0.9149499999999975	0.014950000000002461	10.161550000000002	7.788950000000003		21.99645	-0.06044999999999945
	-0.41104999999999947	3.0046500000000016				13.160850000000003	6.324049999999996	3.8156500000000015	71.51885	-5.06955	81.06845	-15.644050000000002			35.192949999999996	-0.910149999999998	0.05735000000000312	10.177450000000004	7.799250000000004		23.38265	-0.014150000000000773
	-0.3973499999999994	3.2242500000000014				13.287350000000004	6.449949999999998	3.8373500000000043	80.50055	-5.04965	85.04205	-15.63685			36.22515	-0.9054499999999983	0.5112500000000004	10.196050000000003	8.350649999999998		24.08315	-0.005850000000002353
	-0.38204999999999956	4.280550000000002				14.023050000000005	6.45665	4.501750000000005	84.06475	-4.652650000000001	88.09345	-15.605850000000002			40.76525000000001	-0.9005499999999991	0.5194500000000026	10.59535	8.628850000000003		24.09295	0.026949999999999363
	-0.315450000000002	4.579649999999997				14.03295	7.38945	4.508050000000001	84.14625000000001	-4.637450000000001	88.96115	-15.596050000000002			40.78855	-0.8957499999999996	0.5322500000000012	10.958850000000002	8.63645		24.721149999999998	0.17164999999999964
	-0.2948500000000003	4.585550000000001				14.040950000000002	7.424449999999997	4.999849999999999	85.41955	-4.626049999999999		-15.352350000000001			41.60155	-0.8909500000000001	0.5490500000000011	11.007850000000001	10.300549999999998		25.171450000000004	0.4065499999999993
	-0.2843499999999999	4.59235				14.170250000000003	7.46095	5.00825		-4.179649999999999		-15.01155			42.57435000000001	-0.8858499999999978	0.8582500000000017	11.845850000000002	10.332350000000002		25.233950000000004	0.5454499999999989
	-0.26835000000000164	4.667550000000002				14.182850000000002	8.301550000000002	5.014050000000001		-4.164549999999998		-14.990550000000002			42.67495000000001	-0.8811499999999981	0.8716500000000025	12.227250000000002	10.343149999999998		26.453950000000003	1.021449999999998
	-0.2562500000000014	5.317550000000001				14.551650000000002	8.751450000000002	5.025650000000002		-3.676549999999999		-14.98075			44.45035	-0.8758499999999998	0.8808500000000024	12.238450000000004	10.352750000000004		27.008750000000003	1.1603499999999976
	-0.24835000000000207	5.70645				15.51565	8.765849999999997	5.03115		-3.6661499999999982		-14.718250000000001			44.74565	-0.8707499999999975	1.0121500000000019	12.249750000000002	12.25055		27.57975	1.3272499999999958
	-0.18455000000000155	6.24455				15.52335	8.77645	5.047350000000005		-3.6572500000000012		-14.596150000000002			46.29115	-0.8658499999999982	1.1687499999999993	13.032250000000001	12.80575		28.26465	1.4442500000000003
	-0.17545000000000144	7.140649999999997				15.536750000000005	8.789950000000001	5.069050000000001		-3.4818500000000014		-14.579350000000002			46.53905	-0.8610499999999988	1.1844500000000018	13.042849999999998	18.67735		30.46955	1.4554500000000026
	-0.1664500000000011	7.159850000000002				16.295750000000005	8.98105	5.498850000000001		-3.4587499999999984		-14.462150000000001			46.57915	-0.8545499999999997	1.3551499999999983	13.054649999999999	18.686450000000004		30.80935	1.4831499999999984
	-0.1288499999999999	7.60905				16.31055	8.99005	5.508649999999999		-3.4395500000000006		-14.455550000000002			51.61515	-0.8489499999999985	1.371649999999999	13.066550000000003	18.69635		31.23745	1.5004499999999972
	-0.10965000000000202	8.016250000000003				16.453450000000004	10.070449999999997	5.515150000000002		-3.3659500000000016		-14.44445			51.89515	-0.8436500000000002	1.630150000000004	14.327850000000002	20.377150000000004		31.954649999999997	1.5139499999999977
	-0.036650000000001626	9.82975				16.98755	10.086450000000003	5.637650000000004		-2.96415		-14.418750000000003			51.91375000000001	-0.8380499999999991	2.151250000000001	14.350150000000003	20.38645		32.47895	1.5217500000000008
	-0.008849999999998914	9.848449999999996				17.968450000000004	10.215549999999997	5.784549999999999		-2.6183499999999995		-14.347250000000003			52.382149999999996	-0.8325499999999977	2.23705	14.95985	20.404750000000003		32.501850000000005	1.5607500000000023
	0.0007500000000000284	9.862350000000003				17.97585	10.913050000000002	5.790450000000003		-2.6106499999999997		-14.331050000000001			54.87365	-0.8259499999999989	2.297250000000002	14.974550000000004	20.431050000000003		33.33315	1.7828499999999998
	0.013249999999999318	11.123450000000002				17.983250000000005	10.970850000000002	5.797550000000005		-2.4237499999999983		-13.918750000000003			61.61435	-0.8208500000000001	2.4166500000000006	15.147650000000002	21.194350000000004		33.34495	1.7918500000000002
	0.6141499999999986	11.593950000000003				18.000750000000004	11.078349999999997	5.901550000000004		-2.408950000000001		-13.911350000000002			61.62955000000001	-0.8155499999999982	2.464549999999999	15.158350000000002	21.20555		34.57764999999999	1.8754499999999972
	0.7500499999999981	12.19165				18.023050000000005	11.146049999999999	5.908249999999999		-2.2240499999999983		-13.227450000000001			63.565650000000005	-0.8107499999999987	2.491850000000003	15.761950000000002	21.21625		35.44125	1.917149999999996
	0.7593500000000013	12.60775				19.05565	11.93075	6.3855499999999985		-2.2051499999999997		-12.893350000000002			64.87905	-0.8038500000000006	2.78885	16.186250000000005	22.08405		38.33615	1.9636499999999977
	0.7662499999999994	12.861949999999997				19.069450000000003	11.94315	7.0852499999999985		-1.9568499999999993		-12.87545			64.88795	-0.7917500000000004	2.8034500000000016	18.39655	22.095450000000003		38.36144999999999	1.970049999999997
	1.0307500000000012	13.327749999999998				20.104750000000003	11.959050000000001	7.315149999999999		-1.6718499999999992		-12.862750000000002			64.89935	-0.785149999999998	2.999649999999999	18.40915	22.105550000000004		39.755250000000004	1.9776500000000006
	1.039150000000003	13.733349999999998				20.111650000000004	12.414750000000002	7.320850000000004		-1.1445499999999988		-12.85275			64.91105	-0.7769499999999994	3.0109500000000047	19.23965	22.498549999999998		40.676649999999995	2.2223500000000023
	1.4836500000000008	14.07715				20.12885	12.428749999999997	7.328050000000001		-1.134450000000001		-12.84395			64.92195000000001	-0.7708499999999994	3.0515500000000024	19.254050000000003	22.51145		40.69494999999999	2.2309499999999964
	1.5031500000000015	14.105149999999998				20.13915	12.646449999999998	7.655049999999999		-0.9826499999999996		-12.763250000000003			65.13965	-0.7633499999999991	3.773250000000001	19.26595	22.52405		40.92914999999999	2.2948500000000003
	1.521449999999998	15.591249999999999				20.146550000000005	12.71075	7.662250000000004		-0.977450000000001		-12.600250000000003			65.47545000000001	-0.75535	4.091350000000002	19.27725	24.919750000000004		41.35015	2.3192500000000003
	2.1007500000000014	15.838750000000001				21.359650000000002	12.937450000000002	7.670750000000002		-0.972249999999999		-12.551550000000002			65.82575	-0.7474500000000006	4.730450000000001	20.751749999999998	25.66475		41.87105	2.4699500000000008
	2.1092499999999994	16.22355				22.39515	12.948649999999997	7.859449999999999		-0.9673499999999997		-12.25225			65.83965	-0.7403499999999994	4.803349999999998	20.76085	25.67345		42.32634999999999	2.8130500000000005
	2.119150000000001	16.24385				23.695050000000002	12.972550000000002	7.873450000000002		-0.9623500000000007		-12.15495			67.32345000000001	-0.7317499999999981	4.842450000000003	21.31135	26.072150000000004		43.47225	2.8307499999999983
	2.427949999999999	16.275850000000002				24.624250000000004	12.99325	7.883350000000004		-0.9579500000000003		-12.051650000000002			67.33555	-0.7193499999999986	4.854650000000003	21.689049999999998	26.424650000000003		43.50395	2.8493499999999976
	2.436849999999996	16.28495				25.17895	14.50395	7.8899500000000025		-0.9529500000000013		-11.93055			70.58975000000001	-0.7119499999999981	5.819550000000003	23.761550000000003	28.38925		44.24745	2.859849999999998
	2.6563499999999998	17.32155				25.18665	14.519650000000002	7.90165		-0.947849999999999		-11.565750000000001			70.64005	-0.704349999999998	5.91835	24.61355	28.71695		45.47765	3.381350000000001
	3.2068499999999993	17.35675				25.193850000000005	15.183849999999996	7.929950000000002		-0.9435499999999983		-11.312750000000001			70.66045	-0.6951499999999982	6.971450000000001	24.626450000000002	30.08575		45.887950000000004	4.241049999999998
	3.2320499999999974	17.392349999999997				25.204250000000002	15.54035	7.936850000000003		-0.9391500000000015		-11.304750000000002			70.67745000000001	-0.6862499999999976	7.019549999999999	24.81605	30.107250000000004		45.951049999999995	4.344750000000001
	3.4342500000000022	18.93115				25.913650000000004	15.55105	7.943250000000003		-0.9339499999999994		-11.273150000000001			70.69655	-0.6767499999999984	7.027350000000002	24.831350000000004	30.12035		47.17075	4.355949999999996
	3.7288499999999978	18.944149999999997				25.930550000000004	15.562250000000002	8.50655		-0.9288500000000006		-11.259050000000002			71.02515	-0.6679499999999976	7.047250000000002	25.245050000000003	31.381249999999998		48.69024999999999	4.396249999999998
	4.04805	19.03095				26.751650000000005	15.707049999999999	8.51465		-0.9239500000000014		-11.155050000000003			72.36175	-0.6529500000000006	7.065450000000002	25.679550000000003	33.16565		49.114850000000004	4.721749999999997
	4.068050000000003	19.28585				26.76025	15.827850000000002	8.83335		-0.9187499999999993		-11.14085			72.38635000000001	-0.6396499999999996	7.08145	27.05725	34.11025000000001		49.49025	4.74755
	4.232949999999999	20.089850000000002				27.531350000000003	15.841350000000002	8.83935		-0.91385		-10.763850000000001			75.03625000000001	-0.63035	7.097049999999999	27.766250000000003	34.11645		49.53505	4.812549999999998
	4.762350000000001	20.650850000000002				27.53805	15.876850000000001	8.848050000000004		-0.9081499999999991		-10.754850000000001			79.94815	-0.6192499999999974	8.03885	28.53345	34.123850000000004		50.01575	6.113849999999996
	4.777249999999999	21.431549999999998				27.54905	16.05065	9.022850000000002		-0.9021499999999989		-10.74785			79.96815000000001	-0.608349999999998	8.182950000000002	28.809950000000004	34.13035000000001		50.03555	6.31325
	4.787850000000002	21.44985				28.345550000000003	17.72955	9.028650000000003		-0.8950500000000012		-10.653750000000002			80.86965000000001	-0.6004499999999986	8.22055	29.79995	34.13785		50.53614999999999	6.867749999999997
	5.174949999999999	22.771150000000002				28.428650000000005	17.74195	9.037749999999999		-0.8880499999999998		-10.64865			80.91725	-0.5826499999999974	8.229250000000004	30.729650000000003	34.14605		51.16875	6.89265
	5.187450000000002	23.06025				28.60805	18.26745	9.079049999999999		-0.8810499999999983		-10.640150000000002			86.28935	-0.57545	8.346750000000004	31.07485	34.15325		51.18464999999999	7.255050000000001
	5.2013500000000015	24.06415				28.614650000000005	18.28755	9.09405		-0.87425		-10.625350000000001			87.64175	-0.5630500000000005	8.89095	33.35425000000001	35.61635000000001		51.20505	7.270849999999999
	5.573150000000002	24.23025				31.20895	18.62725	9.100649999999998		-0.8680500000000002		-10.60745				-0.5552499999999974	9.17325	33.36255	35.62495		51.405249999999995	7.28435
	5.673750000000002	24.922349999999998				32.62005	18.65405	9.338449999999998		-0.8622499999999995		-10.595750000000002				-0.5238499999999995	9.208250000000003	34.056650000000005	37.76405000000001		51.58475	7.660149999999998
	5.974450000000001	24.95885				32.63665	19.57155	9.34515		-0.854849999999999		-10.228650000000002				-0.5154499999999977	9.223050000000004	34.79145000000001	37.77535		52.63204999999999	7.84065
	6.461850000000002	25.43165				32.69545	19.58165	9.35115		-0.8488499999999988		-10.222550000000002				-0.49895000000000067	9.623050000000003	36.90445000000001	37.79325		53.008449999999996	8.786950000000001
	6.541749999999997	25.78095				34.55935	20.550050000000002	9.35755		-0.8405500000000004		-10.21255				-0.49074999999999847	9.631850000000004	37.04665	39.99235		53.48904999999999	8.856449999999999
	6.953050000000001	25.799850000000003				34.57265	20.569950000000002	9.362849999999998		-0.8328500000000005		-10.081850000000003				-0.47084999999999866	10.062349999999999	38.27845000000001	40.00635		53.78305	8.893649999999997
	6.975350000000002	25.85735				34.58415	20.58745	9.382750000000005		-0.8256499999999996		-9.81805				-0.4636499999999977	10.382549999999998	39.19445	40.04775000000001		53.95715	9.14245
	8.481350000000003	26.606150000000003				35.09805000000001	21.15705	10.97505		-0.8151499999999992		-9.660350000000001				-0.45374999999999943	10.391549999999999	39.676550000000006	41.66865		54.16974999999999	9.16255
	8.490350000000003	26.618350000000003				36.20445	21.206549999999996	11.001149999999999		-0.8048499999999983		-9.586650000000002				-0.42494999999999905	10.410750000000004	39.69215	42.959950000000006		54.348749999999995	9.18075
	8.62405	26.63475				36.22245	21.221149999999998	11.051350000000003		-0.7971499999999985		-9.576050000000002				-0.40664999999999907	10.42945	40.66915	42.97245000000001		55.394549999999995	9.25265
	8.649249999999999	26.69335				36.25225	24.57695	11.060750000000002		-0.7890499999999996		-9.53395				-0.3872499999999981	10.451650000000004	40.68085000000001	42.97905		55.42505	10.16855
	9.74025	27.376050000000003				36.74335	25.85995	11.726650000000003		-0.7815499999999993		-9.454150000000002				-0.3788499999999999	11.278749999999999	40.93445	42.988550000000004		55.44985	10.82975
	10.241150000000001	27.38835				37.25915	25.87935	11.733950000000004		-0.7738499999999995		-9.013650000000002				-0.35334999999999894	11.31815	41.48285	42.99565		55.46585	10.84255
	10.572950000000002	27.731150000000003				37.291450000000005	26.95105	11.74045		-0.7652499999999982		-9.00205				-0.3421500000000002	11.364450000000001	41.500550000000004	44.61625000000001		56.11045	10.885850000000001
	11.947950000000002	27.81415				37.31255000000001	26.96995	11.746150000000004		-0.7566500000000005		-8.880650000000003				-0.33285000000000053	11.929950000000002	42.25115000000001	46.41985000000001		56.58125	11.594550000000002
	12.266749999999998	28.774350000000002				37.396350000000005	26.98255	11.755150000000004		-0.7495499999999993		-8.864050000000002				-0.3203499999999977	11.948650000000004	42.864850000000004	46.42755000000001		56.594449999999995	11.60605
	12.308449999999997	29.79035				37.40465	26.996950000000002	11.760850000000001		-0.7419499999999992		-8.63205				-0.3112499999999976	11.961250000000003	42.87885	46.43515000000001		57.029849999999996	11.65205
	12.395050000000001	29.974549999999997				37.527049999999996	27.011549999999996	11.973650000000003		-0.7346499999999985		-8.071550000000002				-0.2748500000000007	11.993550000000003	43.72885000000001	46.44715000000001		57.89574999999999	12.571049999999996
	12.427649999999996	29.98595				38.24145000000001	27.30705	12.331950000000003		-0.7276500000000006		-8.02535				-0.265349999999998	12.234750000000002	43.73655000000001	49.29075		59.55775	12.591350000000002
	12.594550000000002	30.00455				38.95675000000001	27.320849999999997	12.338150000000002		-0.7212500000000013		-8.010950000000001				-0.24905000000000044	13.044450000000001	44.03895	54.64005		59.58045	12.695849999999997
	12.797749999999997	30.011549999999996				38.96435	27.372049999999998	12.350649999999998		-0.7140500000000003		-8.004250000000003				-0.23794999999999789	13.21415	44.22885000000001	55.11195000000001		60.06784999999999	12.707550000000001
	13.334950000000003	30.30725				38.971250000000005	27.59705	12.356850000000005		-0.7041499999999985		-7.70355				-0.22724999999999795	13.225150000000003	45.02275	55.12225000000001		60.72895	13.524649999999998
	14.911150000000003	30.710649999999998				38.97705	27.789550000000002	12.36225		-0.6971500000000006		-7.684050000000003				-0.21204999999999785	13.28305	45.47505000000001	55.15655000000001		61.42484999999999	13.546649999999996
	14.924449999999997	31.506649999999997				38.98745	28.922949999999997	12.370650000000001		-0.6884499999999996		-7.675650000000001				-0.18374999999999986	13.716750000000001	45.49655	59.227050000000006		61.78935	13.559349999999998
	15.895349999999997	31.546249999999997				39.201950000000004	29.76355	12.379750000000005		-0.6792499999999997		-7.660250000000001				-0.15634999999999977	13.96075	45.728750000000005	59.23895		63.42585	13.572849999999999
	17.086850000000002	31.691550000000003				41.17625	29.825349999999997	12.648350000000004		-0.6705499999999986		-7.654450000000001				-0.14824999999999733	14.153850000000002	45.737750000000005	61.45765		65.57764999999999	14.000649999999997
	17.09725	33.06375				41.418150000000004	29.84405	12.656949999999998		-0.6567499999999988		-7.428250000000002				-0.1302500000000002	14.16515	45.98035	61.46615		65.60275	15.502950000000002
	17.583250000000003	33.811350000000004				41.431850000000004	29.85435	12.664449999999999		-0.6474499999999992		-7.266650000000002				-0.11874999999999858	14.17755	46.58155000000001	61.47555		66.28444999999999	16.749149999999997
	17.59045	34.459050000000005				42.36245	30.085849999999997	12.671250000000004		-0.6392500000000005		-7.255850000000002				-0.09584999999999866	14.202250000000003	47.60735000000001	61.492450000000005		66.29854999999999	16.75975
	17.601249999999997	34.91785				42.37205000000001	36.05175	13.212350000000004		-0.6293499999999987		-7.091050000000003				-0.05064999999999742	14.216550000000002	48.80185	61.50305		66.46374999999999	18.103849999999998
	17.60905	36.88235				42.39115	36.062650000000005	13.22355		-0.61815		-7.08465				-0.042449999999998766	14.551449999999999	48.84625	61.509550000000004		66.71124999999999	18.112849999999998
	20.04015	37.78795000000001				42.71215	36.57435000000001	13.238150000000001		-0.61205		-6.965350000000001				-0.028949999999998255	15.022050000000004	48.85395000000001	61.521550000000005		66.72664999999999	18.123749999999998
	20.05465	37.98885				42.72005000000001	36.853049999999996	13.923550000000002		-0.6041500000000006		-6.956250000000001				-0.019249999999999545	15.454249999999998	48.86895	62.99995		67.52135	18.14245
	20.50335	37.99705				42.98305	36.88215000000001	13.92905		-0.5946500000000015		-6.940950000000001				0.010250000000002757	15.57995	53.23705000000001	63.02705		67.54885	18.162649999999996
	20.516949999999998	38.00815				44.60585	36.966750000000005	13.935350000000003		-0.5795500000000011		-6.53595				0.4308499999999995	16.087950000000003	53.61755000000001	63.66525		68.83505	19.17175
	21.144650000000002	38.03675				44.63155	38.535650000000004	13.94275		-0.5698499999999989		-6.434650000000001				0.7261500000000005	17.10675	53.63785	63.673550000000006		68.84485	19.18245
	21.56495	38.553250000000006				46.292449999999995	39.70275000000001	13.951850000000004		-0.5584500000000006		-6.4186499999999995				0.9279500000000027	17.14395	53.65275000000001	63.69125000000001		68.87545	20.027449999999998
	21.70045	38.569050000000004				46.840650000000004	39.73895	13.961050000000004		-0.5458500000000015		-6.410050000000002				0.9394500000000008	17.15545	54.34505	63.70665000000001		69.18285	20.05705
	21.776950000000003	38.59075				48.15555	39.803650000000005	14.462250000000001		-0.534749999999999		-6.260750000000002				0.9523500000000027	17.823450000000005	54.35695	64.15015000000001		69.44785	21.26015
	22.983349999999998	39.00695				48.172450000000005	39.87155	14.469750000000001		-0.5186500000000009		-6.109750000000002				0.9595500000000001	17.957650000000005	54.37445000000001	64.15895		69.46124999999999	21.27275
	22.997649999999997	39.72595				49.256350000000005	39.99855000000001	14.477250000000002		-0.49905000000000044		-5.84365				0.9670500000000004	18.273750000000003	55.370850000000004	64.80465000000001		71.69924999999999	21.29415
	23.014349999999997	40.625550000000004				49.27935	40.29505	14.493849999999998		-0.484849999999998		-5.836450000000003				0.9725500000000018	18.451650000000004	55.94045	64.81475		72.55125	21.305449999999997
	23.897250000000003	40.754850000000005				49.29165	40.61455000000001	14.500049999999998		-0.473749999999999		-5.719250000000002				1.4088499999999975	19.30765	56.54925	65.11635000000001		72.91105	23.786550000000002
	24.36935	41.47665000000001				49.70135	40.64075	15.56905		-0.4519500000000001		-5.561350000000001				1.561049999999998	19.35755	56.55605	65.12825000000001		72.91935	23.84215
	24.376450000000002	41.48495				49.70805000000001	40.66515	15.574450000000002		-0.43655000000000044		-5.531950000000002				1.588350000000002	19.381650000000004	56.56885	66.72745		72.93785	23.85095
	24.422749999999997	42.39135				49.71605	44.99865	15.582850000000004		-0.4233499999999992		-5.200850000000003				1.5982500000000037	19.85245	56.90705	67.47335000000001		73.08234999999999	24.10265
	24.444950000000002	44.36035				50.44765	45.462450000000004	15.58895		-0.4147500000000015		-5.177850000000003				1.911649999999998	19.876050000000003	56.92335	68.30995		74.31205	24.41535
	25.407349999999997	44.469750000000005				52.03725000000001	45.51625	16.53325		-0.40305000000000035		-5.168850000000003				1.92455	20.485650000000003	57.68015000000001	68.32715		74.34355	25.00035
	25.428749999999997	44.48025				52.046150000000004	49.80655	16.540050000000004		-0.39114999999999966		-5.161750000000001				1.9331500000000013	20.75825	58.97375000000001	68.34995		75.61305	25.01125
	26.25165	44.49605				52.05365	49.84025	16.54745		-0.3815500000000007		-5.12565				1.955250000000003	21.194150000000004	58.99105	68.36365		75.62655	25.89135
	26.620749999999997	45.037850000000006				52.58145	49.867050000000006	16.94635		-0.34694999999999965		-5.118850000000002				2.0002499999999976	21.20515	59.39945	68.37335		76.45864999999999	26.763049999999996
	26.637449999999998	45.11335				53.63125	49.964650000000006	16.95345		-0.3373500000000007		-5.10275				2.4727500000000013	21.25035	59.85085000000001	69.37185000000001		76.85265	26.77945
	26.647650000000002	45.38085000000001				55.143350000000005	50.48825000000001	16.96645		-0.3257499999999993		-5.074650000000002				2.4799499999999988	21.27045	59.86335000000001	69.69795		77.63935	26.79315
	26.77905	45.690250000000006				55.15485	50.497749999999996	16.97465		-0.3092499999999987		-5.045250000000003				2.4898500000000006	21.29165	60.02935000000001	69.71275		81.31654999999999	27.43915
	27.506249999999998	45.75425				55.16625	50.53085	16.982850000000003		-0.29935000000000045		-5.03895				2.499649999999999	21.67665	60.87315000000001	69.72815		81.98335	29.827049999999996
	28.454649999999997	47.14835000000001				55.186150000000005	50.54435000000001	17.818950000000005		-0.2898500000000013		-4.7135500000000015				2.82245	21.756450000000005	60.88655	69.73975		82.29705	29.84685
	28.56435	47.162850000000006				56.112550000000006	50.56075	17.82655		-0.2528499999999987		-4.70215				2.8388500000000043	22.49085	60.89535000000001	69.90005000000001		82.69435	29.859849999999998
	28.572149999999997	47.67975				56.123349999999995	51.35395	21.347850000000005		-0.21894999999999953		-4.692050000000002				2.846149999999998	22.49945	61.468050000000005	69.90995000000001		83.18915	29.885450000000002
	28.58295	47.734750000000005				56.13205	51.36925000000001	23.509250000000005		-0.21184999999999832		-4.684350000000002				3.6041500000000006	22.566550000000003	63.12185000000001	69.91795		84.09235	29.92515
	28.590149999999998	48.50125				56.14255000000001	51.38015	23.517750000000003		-0.19144999999999968		-4.61355				3.6392500000000005	22.58465	63.16355	69.92765		84.16445	29.937949999999997
	28.82655	48.53805				56.15715000000001	58.28155000000001	23.54265		-0.18495000000000061		-4.603650000000002				3.6476500000000023	22.95405	64.63875	69.94675000000001		84.75484999999999	30.16145
	28.837950000000003	48.91485				56.31485	58.29205	25.45755		-0.1728500000000004		-4.594250000000002				3.7534500000000044	23.57995	64.65325	71.40335		86.68634999999999	30.17565
	29.05765	48.95375				56.85775	58.30465000000001	25.48425		-0.16525000000000034		-4.324950000000001				3.7678499999999993	23.59045	64.68015000000001	71.41605		87.95815	30.215749999999996
	29.99985	49.733050000000006				57.25115	58.333650000000006	26.81795		-0.15394999999999825		-4.216550000000002				4.258750000000003	23.98015	64.90215	72.19805000000001		88.42524999999999	32.36725
	30.241649999999996	50.29025				57.69505	60.70755	26.825150000000004		-0.11524999999999963		-3.411150000000003				4.2642500000000005	25.046650000000003	65.32945000000001	72.20905			32.380449999999996
	30.256849999999996	50.31835000000001				57.71855	60.76325	26.82975		-0.10324999999999918		-3.402350000000002				4.271449999999998	25.114750000000004	65.70295	72.21735000000001			33.40625
	30.81025	50.524950000000004				57.73395	63.58685	26.838650000000005		-0.07945000000000135		-3.3899500000000025				4.278250000000003	25.364950000000004	65.72095	72.37525000000001			33.415549999999996
	30.81885	51.76435000000001				60.20145	63.59495	30.479850000000003		-0.06824999999999903		-3.3523500000000013				4.296749999999999	25.383350000000004	66.29645000000001	73.42335			33.42335
	31.35325	51.77935000000001				60.213249999999995	63.63255000000001	30.485650000000003		-0.038750000000000284		-3.2151500000000013				4.3866499999999995	25.461450000000003	68.98775	73.43305000000001			33.434349999999995
	32.10655	53.52395				60.222550000000005	63.66815	30.491850000000003		-0.02465000000000117		-3.2051499999999997				4.476949999999999	25.47165	69.53785	73.45305			33.44494999999999
	32.97685	54.77825				60.23355	69.15485	30.498549999999998		-0.010549999999998505		-2.957650000000001				4.487750000000002	25.67005	69.56175	74.44465000000001			33.45895
	32.99125000000001	54.86765				60.243249999999996	69.16345	30.510250000000003		0.0006500000000002615		-2.647350000000003				4.494949999999999	25.68335	70.51945	74.45465			34.92885
	33.52085000000001	55.198750000000004				60.253350000000005	69.24555000000001	30.608950000000004		0.6913499999999999		-2.62725				5.0641500000000015	25.70475	70.53195000000001	74.48465			34.942949999999996
	33.66445	55.36135				61.508950000000006	69.26655000000001	30.70235		0.7118500000000019		-2.519350000000003				5.45345	25.71375	70.96405	74.83565			34.95895
	33.67635	55.41315				62.13455	72.15615	32.77655		0.732050000000001		-2.436250000000001				5.460850000000004	25.72675	71.97515	75.83705			37.98165
	34.26535	55.52725000000001				62.48445	72.94935000000001	32.78685		1.1585500000000017		-2.3614500000000014				5.469849999999997	27.30255	71.98475	77.24705			37.99634999999999
	36.21785	55.53685				62.495250000000006	72.96655	35.42205		1.1685499999999998		-2.2927500000000016				5.4835499999999975	27.83635	71.99295000000001	77.80135			38.01764999999999
	36.70355000000001	55.762150000000005				62.517649999999996	78.85405	37.17295		1.1840500000000027		-2.2520500000000006				6.149150000000002	27.920850000000005	72.00215	77.81185			38.03264999999999
	36.76095000000001	56.13685000000001				65.12785	79.07145	37.18055000000001		1.4185499999999998		-2.2348500000000016				6.599149999999998	28.164350000000002	72.44805000000001	77.82615			38.05175
	36.77065	56.83295				65.88374999999999	82.71535	37.18705		1.429750000000002		-2.228650000000002				7.004549999999998	28.70555	74.80015	77.83875			38.184349999999995
	36.78295	56.852050000000006				66.40525	82.74945000000001	37.45895		1.4395500000000006		-1.728550000000002				7.014350000000004	28.92325	74.80835	79.24695			39.084149999999994
	37.12525000000001	56.88555000000001				66.74885	82.77005	37.46825000000001		1.4524500000000025		-1.6171500000000023				7.020849999999999	28.940549999999998	74.81575000000001	79.25805000000001			39.11654999999999
	37.13655	57.117450000000005				68.59915000000001	87.45325	40.37505		1.4801499999999983		-1.5923499999999997				7.503249999999998	28.95025	75.29155	80.13365			39.12625
	37.15195	57.32265000000001				68.60794999999999	87.46775000000001	40.390550000000005		1.5906500000000001		-1.5856500000000011				7.548849999999998	29.49135	76.03465	80.16085000000001			43.84765
	37.15965	58.31885				69.06015	87.54425	40.40365		1.7332500000000017		-1.1942500000000003				7.842450000000003	30.291750000000004	76.04225000000001	82.74195			43.855149999999995
	37.62765	58.63805000000001				69.63794999999999	87.63095	40.41475000000001		1.7706499999999998		-1.1560500000000005				8.186249999999998	30.51445	77.06995	82.75505000000001			43.87755
	37.637150000000005	58.65345000000001				69.64875	88.97465	40.421350000000004		1.861650000000001		-1.0372500000000002				8.195850000000004	30.526550000000004	77.08585000000001	86.59195000000001			44.685249999999996
	38.70165	59.581950000000006				72.44095000000002		40.43155		1.8717500000000022		-0.9994499999999995				8.44125	30.61695	77.09615000000001	87.30745			44.69945
	38.80895000000001	60.33425				72.44845000000001		41.72685		1.9214500000000037		-0.9975500000000004				8.447750000000003	30.63325	77.10615				45.46164999999999
	38.82055	60.42325000000001				72.45525		41.73715		2.0593499999999985		-0.9830500000000022				8.456150000000004	32.07655	78.44185				45.47614999999999
	39.50515	61.13535				73.50784999999999		41.74355		2.067350000000001		-0.9788500000000013				8.88345	33.33615	78.67135				45.54285
	39.63505000000001	61.143150000000006				73.52285		41.76735000000001		2.329550000000001		-0.9749499999999998				9.49025	33.61835000000001	79.92255				46.31635
	39.682550000000006	61.15395000000001				73.53715		41.77385000000001		2.3844499999999975		-0.9712500000000013				9.498450000000002	33.64535000000001	80.00965000000001				46.32464999999999
	40.00775	61.16565				73.60515000000001		41.78845000000001		2.6676499999999983		-0.9676500000000026				9.842749999999999	34.86835000000001	80.01735000000001				46.33645
	40.87615000000001	62.55545000000001				74.98965000000001		41.93715		2.6802499999999974		-0.9634500000000017				10.185150000000004	34.90235	80.81385				47.24024999999999
	41.864450000000005	62.567750000000004				75.00264999999999		41.94435		3.0907500000000034		-0.9599500000000027				10.23555	34.96045000000001	80.98035				47.24995
	41.87585	62.59115				77.85284999999999		45.80855000000001		3.3053500000000007		-0.9564500000000002				10.676150000000003	35.003150000000005	81.12565000000001				47.26174999999999
	41.88745	62.92245				78.38665		45.81975		3.315450000000002		-0.9530500000000011				11.080050000000004	35.94285000000001	81.86345				47.30855
	42.34325	63.42945				78.41805		45.84085		3.3259500000000024		-0.9494500000000023				11.39845	36.32305000000001	82.06895				47.85454999999999
	42.35135	63.48615000000001				78.43525		47.44595000000001		3.623949999999997		-0.9457500000000003				12.992149999999999	36.86035000000001	82.98425				47.863749999999996
	42.35775000000001	64.05415				78.96805		47.454750000000004		4.130950000000002		-0.9418500000000023				13.811850000000003	36.87585	82.99505				47.87245
	42.38385000000001	64.56235000000001				79.63945000000001		47.46445		4.146449999999998		-0.9380500000000005				13.826249999999998	37.09615000000001	83.02155				47.88754999999999
	43.08775	64.57975				79.64775		47.47025000000001		4.445649999999997		-0.933950000000003				14.20665	37.10405	83.52855000000001				50.20795
	43.095150000000004	64.58655				79.66415		47.47685		4.495349999999998		-0.9295500000000025				14.223749999999999	37.27765000000001	83.54365				50.21925
	43.102450000000005	64.59415				79.67115000000001		47.48205		4.825849999999999		-0.9247499999999995				14.231950000000001	37.83355	84.89265				50.22784999999999
	43.43685000000001	64.60295				80.16265000000001		48.71135000000001		5.493550000000003		-0.916050000000002				14.239950000000004	38.22265	85.04475000000001				50.24244999999999
	43.44685	64.62165				80.17585		48.727050000000006		5.508149999999997		-0.9115500000000019				14.25415	38.60575	85.32855				50.26375
	44.24025	64.63065				80.40625		48.745050000000006		5.520250000000001		-0.902350000000002				14.26165	40.31665000000001	86.43135000000001				50.35405
	44.25415000000001	64.64095				80.42555000000002		48.75765		5.531650000000003		-0.897750000000002				14.331050000000001	40.329750000000004	88.46365				50.36515
	44.26625	65.12315000000001				80.50655		49.19805000000001		5.9269500000000015		-0.8931500000000021				15.231550000000002	41.087450000000004					50.67604999999999
	44.27375000000001	65.14145				83.86355		49.20365000000001		6.163450000000001		-0.8884500000000024				15.377150000000004	41.58605					53.02064999999999
	44.279650000000004	65.61395				83.88065		49.21015		6.181149999999999		-0.8833500000000001				15.401250000000001	41.98185000000001					53.114549999999994
	44.28965000000001	65.62125				86.19104999999999		49.22385		6.195249999999998		-0.8784500000000008				15.520950000000003	42.29245					53.15334999999999
	44.30445	65.63885				86.21205		49.23105000000001		6.211250000000003		-0.8737500000000011				16.359350000000003	43.41295000000001					53.24905
	44.70375	65.80345				86.21844999999999		50.63335000000001		6.849149999999998		-0.8686500000000024				16.36865	44.712050000000005					54.20295
	44.71135000000001	65.81715				86.22794999999999		50.64205000000001		6.865150000000003		-0.8639500000000027				18.135650000000002	45.42755000000001					54.224149999999995
	45.09855	65.96895				87.47415000000001		50.64975000000001		7.637449999999998		-0.8587500000000006				18.483750000000004	45.46655					54.23904999999999
	46.036550000000005	65.97645				87.48495		50.66605		8.000350000000001		-0.8538500000000013				18.489950000000004	45.48785000000001					54.24804999999999
	47.347750000000005	67.19955				88.11245		53.63065		8.330749999999998		-0.8493500000000012				19.189850000000003	47.34025000000001					57.11824999999999
	47.49605	67.78735				88.11994999999999		57.60625		8.343250000000001		-0.8440500000000029				19.968350000000004	47.373050000000006					57.37434999999999
	47.71585	67.80935000000001				88.13325		57.61175		8.60625		-0.8388500000000008				21.185950000000002	47.86165000000001					58.67354999999999
	47.72965000000001	67.82375						57.61735		8.688649999999999		-0.8334500000000027				21.479850000000003	48.67045					58.687349999999995
	47.74035000000001	68.05995						57.62745000000001		8.815749999999998		-0.8284500000000001				21.491450000000004	50.63475000000001					59.84795
	47.74795	68.07505						57.63615		8.830650000000002		-0.8240499999999997				22.040650000000003	50.75595					59.85674999999999
	47.98245	68.74565						57.643550000000005		8.85435		-0.8186500000000017				22.29595	50.77215000000001					59.87174999999999
	47.997150000000005	68.75505						57.653850000000006		8.91405		-0.8130500000000005				22.591649999999998	50.811350000000004					59.90904999999999
	48.51835	69.07385000000001						57.81515		8.930249999999997		-0.8075500000000027				22.752150000000004	52.11975000000001					60.58055
	48.66915	69.08575						60.00895		8.972550000000002		-0.8015500000000024				22.75955	52.13265					60.58924999999999
	48.67785000000001	70.14465						65.65035		9.362350000000003		-0.7959500000000013				22.785050000000002	52.14775					60.60095
	48.69605	70.57975						67.17655		9.378649999999997		-0.790650000000003				22.79335	52.20325000000001					60.61784999999999
	49.66045	70.59205						67.69405		9.74325		-0.7846500000000027				23.192850000000004	54.88515000000001					60.64085
	49.67815	71.32345000000001						67.70115		9.945649999999997		-0.7787500000000023				23.21135	57.21315					65.33605
	49.68985000000001	71.37325						67.70945		10.122850000000003		-0.772350000000003				24.73125	57.32555000000001					69.32164999999999
	49.97935	72.23405						67.71935		10.138949999999998		-0.7657500000000006				24.863250000000004	58.68875					69.33245
	50.31625	72.73145000000001						67.72655		10.799249999999997		-0.7604500000000023				24.87465	58.82755					70.97905
	50.48825000000001	73.14315						67.74165		10.809450000000002		-0.75535				25.55445	59.337050000000005					70.99195
	50.83025000000001	73.16085						67.81175		10.819950000000002		-0.7497500000000024				25.562549999999998	60.16345000000001					71.01474999999999
	50.86455000000001	73.52735						67.81925000000001		10.857949999999999		-0.7447499999999998				25.571949999999998	62.26545					71.72614999999999
	50.955650000000006	73.53525						70.04915000000001		11.384249999999998		-0.7387499999999996				25.812050000000003	62.45255					73.37445
	50.97435	74.28465						70.05475		11.47185		-0.73245				26.435550000000003	63.95085					73.38875
	51.07945000000001	74.30375000000001						70.06155000000001		11.745349999999998		-0.72635				26.448150000000002	64.76575000000001					73.45895
	51.85055	74.31515						70.06805		11.757749999999998		-0.7201500000000003				26.460649999999998	65.77485					73.48554999999999
	51.859350000000006	74.42575000000001						70.08125000000001		11.766450000000003		-0.7144500000000029				26.483349999999998	65.87335					73.50075
	53.15345000000001	74.45115						70.09095		11.778450000000003		-0.7092500000000008				26.650850000000002	65.89105					73.85835
	53.27445	75.12475						70.09965000000001		12.229949999999999		-0.7024500000000025				26.656850000000002	65.90875000000001					73.86805
	53.53345	75.30085						70.10745		12.319550000000003		-0.6957500000000003				27.423150000000003	66.62135					73.88125
	55.69655	75.79095000000001						72.37545		12.42885		-0.6891500000000015				27.431950000000004	66.98505					73.92665
	56.499750000000006	75.84655000000001						72.38205		12.540949999999999		-0.6837499999999999				27.441750000000003	68.70415					73.93775
	56.507850000000005	75.86085						72.38865		12.559749999999998		-0.6774500000000003				27.452250000000003	71.31875000000001					74.77985
	58.16765000000001	75.98765						72.39535000000001		12.856950000000001		-0.6694500000000012				27.80195	72.27295000000001					74.80744999999999
	58.17675	76.77735						72.40195		12.870949999999997		-0.6628500000000024				27.810950000000002	72.59245					75.07065
	58.18815000000001	76.89185						72.41225		12.886950000000002		-0.657350000000001				28.495549999999998	72.66615					75.09035
	58.19715000000001	77.00895						72.42095		13.259350000000001		-0.6513500000000008				28.635949999999998	75.37875000000001					75.16145
	58.58635000000001	77.03605						72.62465		13.269949999999998		-0.6431500000000021				29.22575	75.91075000000001					75.17004999999999
	58.606049999999996	77.40205						72.83835		13.441550000000003		-0.6347500000000004				29.245950000000004	75.94115000000001					75.18175
	59.85745	78.01195						72.85295		13.450950000000002		-0.6283500000000011				29.253850000000003	76.72435					78.63635
	60.861850000000004	78.14465						74.36725		13.600350000000002		-0.6213499999999996				29.261150000000004	77.02275					78.64564999999999
	62.63215000000001	78.68705						74.39155000000001		13.613850000000003		-0.6154500000000027				29.40915	78.70195000000001					78.65835
	62.64275000000001	79.66495						81.78615		14.30085		-0.6083500000000015				30.96055	78.91235					78.87344999999999
	63.31785000000001	79.78355						81.79155		14.329449999999998		-0.5987500000000026				30.97165	79.91945000000001					78.89895
	63.366550000000004	81.60545						81.80325		14.38625		-0.5926500000000026				30.981150000000003	80.88505					79.09044999999999
	63.848150000000004	82.21735						81.80925		14.416450000000001		-0.5841500000000011				31.187450000000002	81.28565					79.10685
	63.86365000000001	82.86205						82.58105		15.13645		-0.5774500000000025				31.196949999999998	82.07205					79.37875
	64.44785	84.37515						82.59535000000001		15.775850000000002		-0.5692500000000003				31.77495	83.41465000000001					79.38915
	64.49355	84.61925000000001						82.60895000000001		15.786350000000002		-0.5614500000000007				31.92245	83.43815000000001					79.39795
	65.46395	84.80215						82.61765000000001		15.98515		-0.5545500000000025				32.570750000000004	83.46425					79.43865
	65.70255	84.90885						82.64415000000001		16.635949999999998		-0.546750000000003				32.579049999999995	83.58945					79.56535
	65.71455	84.91935000000001						82.65435000000001		17.534650000000003		-0.5394500000000022				32.59035	83.71745					79.66035
	66.17735	85.70225						84.77305000000001		17.74735		-0.5328499999999998				33.47765	83.73435					81.80964999999999
	67.11365	86.77285						84.79355000000001		18.245050000000003		-0.5258500000000019				33.66825	87.22385					82.57385
	67.12345	86.80845000000001						84.80515000000001		18.258149999999997		-0.5186500000000009				33.70195	88.33805000000001					82.58225
	67.13065	86.82095						88.69495		18.267750000000003		-0.5130499999999998				33.71015						84.19194999999999
	67.14195000000001	87.07495						88.70185000000001		18.293049999999997		-0.5054499999999997				33.71674999999999						84.84264999999999
	67.64495000000001	87.35115						88.71325		18.434749999999998		-0.4978499999999997				35.62245						84.85645
	68.00555							88.72065		18.612150000000003		-0.48815000000000097				35.63074999999999						84.87695
	68.20025							88.72685		18.70495		-0.48385000000000034				35.640950000000004						85.08155
	68.53655							88.73695000000001		18.71795		-0.48015000000000185				36.27284999999999						85.09864999999999
	68.65595							88.74825		18.731550000000002		-0.4714500000000008				36.283950000000004						85.54185
	69.45565									18.765449999999998		-0.46385000000000076				36.29294999999999						85.55895
	69.48385									18.95755		-0.44894999999999996				36.599549999999994
	69.50485									19.170849999999998		-0.4405500000000018				36.61055
	69.54385									19.539150000000003		-0.43255000000000265				36.623949999999994
	69.55455									19.562749999999998		-0.4236500000000021				36.63175
	69.69415000000001									19.75435		-0.4161500000000018				36.641549999999995
	69.70485000000001									19.850649999999998		-0.40685000000000215				36.65245
	69.71675									19.85815		-0.3982500000000009				37.313649999999996
	70.10285									20.16145		-0.39055000000000106				37.32155
	70.11925000000001									20.172349999999998		-0.37955000000000183				37.33015
	70.36595									20.27985		-0.37035000000000196				37.606849999999994
	70.38115									20.289649999999998		-0.3627500000000019				38.371849999999995
	70.62655000000001									20.30555		-0.3561499999999995				39.71634999999999
	70.64915									20.331750000000003		-0.34715000000000273				40.537549999999996
	70.67825									20.61035		-0.33865000000000123				40.70115
	71.76725									20.68735		-0.3312500000000007				40.71254999999999
	71.77835									20.898550000000004		-0.3194499999999998				40.72175
	71.79075									20.922749999999997		-0.31095000000000184				40.80745
	72.09765									21.21625		-0.3046500000000023				41.18755
	72.10685000000001									21.55315		-0.29565000000000197				41.19785
	72.22025000000001									21.580050000000004		-0.2847500000000025				41.21575
	72.22915									21.935550000000003		-0.27415000000000234				41.424049999999994
	72.41285									21.949250000000003		-0.26004999999999967				42.25735
	72.42765									21.96115		-0.2505500000000005				42.27544999999999
	72.76415									21.983749999999997		-0.24095000000000155				42.72165
	72.79115									22.089850000000002		-0.23205000000000098				42.73195
	72.80275									22.12745		-0.2201500000000003				42.74005
	72.91835									22.185550000000003		-0.21365000000000123				42.81654999999999
	72.96475000000001									22.515449999999998		-0.2056500000000021				43.38875
	72.97645									22.87015		-0.19635000000000247				43.796049999999994
	72.99895000000001									23.809749999999998		-0.18905000000000172				43.80544999999999
	73.02635000000001									23.82485		-0.16254999999999953				43.93325
	73.27845									23.860850000000003		-0.15334999999999965				44.44364999999999
	73.28755000000001									23.87725		-0.14335000000000164				44.450649999999996
	73.83635000000001									24.109550000000002		-0.1299500000000009				44.46155
	73.85255000000001									24.121350000000003		-0.1185500000000026				44.516549999999995
	74.03055									24.22465		-0.10525000000000162				44.70895
	74.04015									24.678250000000002		-0.08975000000000222				44.71674999999999
	74.08675000000001									24.68715		-0.07915000000000205				45.67295
	74.94845000000001									24.697750000000003		-0.06815000000000282				45.67975
	74.95535000000001									24.735249999999997		-0.05874999999999986				46.59245
	74.96105									25.003449999999997		-0.048550000000002314				46.602850000000004
	74.96665									25.27725		-0.03754999999999953				46.624849999999995
	74.97505000000001									25.46805		-0.0306500000000014				46.64135
	74.98795									25.47785		-0.02095000000000269				46.65115
	75.00135									25.493350000000003		-0.011050000000000892				46.73935
	75.26075									25.513050000000003		0.002849999999998687				46.74504999999999
	75.26995000000001									25.674450000000004		0.007049999999999557				46.760149999999996
	76.35275									26.15275		0.14894999999999925				47.01705
	76.37545									26.16985		0.21444999999999936				47.32115
	76.47785									26.180850000000003		0.25154999999999816				47.33754999999999
	76.48795									26.78645		0.3741500000000002				47.35735
	76.52315									27.01145		0.4662499999999987				47.554050000000004
	76.89355									27.01875		0.4765499999999996				47.83154999999999
	77.33865									27.082649999999997		0.48334999999999795				47.84205
	77.35385000000001									27.289550000000002		0.5192499999999995				48.56394999999999
	77.37855									27.371550000000003		0.7031499999999973				48.57285
	77.75055									27.78355		0.7976499999999973				48.582449999999994
	77.75775									28.09255		1.0690500000000007				49.269949999999994
	77.78355									28.104650000000003		1.0943500000000022				49.945049999999995
	77.79655									28.115150000000003		1.153850000000002				49.955349999999996
	77.80725									28.131649999999997		1.195249999999998				49.96355
	78.43485									28.37915		1.2382499999999972				50.23845
	79.11555									28.75315		1.340250000000001				50.358549999999994
	79.12575									28.87555		1.3511500000000005				50.370149999999995
	79.52255000000001									29.16175		1.5855500000000013				50.70805
	79.67505									29.17115		1.6119499999999967				51.009249999999994
	79.68805									29.185550000000003		1.6458499999999994				51.024950000000004
	79.83975000000001									29.25285		1.9117500000000014				51.052049999999994
	80.11745									29.26595		1.9499499999999976				51.06205
	80.32145									29.39175		2.0256499999999953				52.24315
	80.87725									30.60005		2.040749999999999				52.256249999999994
	80.88515000000001									30.758149999999997		2.5897499999999987				52.26384999999999
	80.89615									30.99685		2.61655				52.27145
	80.93995000000001									31.017750000000003		2.626549999999998				52.27754999999999
	81.18995000000001									31.504949999999997		2.6432499999999983				52.28595
	81.20085									31.628049999999998		3.019549999999999				52.31184999999999
	81.65145									31.947950000000002		3.048750000000002				53.17295
	81.67055									32.39085		3.3467499999999966				53.178349999999995
	82.00205									32.85525		3.355450000000001				53.18795
	82.01115									32.885949999999994		3.6267499999999977				53.19794999999999
	82.57455									33.31455		3.63495				55.09365
	82.59025									33.32365		3.713350000000002				55.11064999999999
	82.84225									33.34235000000001		3.7284499999999987				55.11834999999999
	83.11325000000001									33.35195		4.147349999999999				56.24185
	83.12275									33.56975		4.367650000000001				56.268649999999994
	84.05135									33.58935000000001		4.379949999999997				56.46025
	84.05995									33.727850000000004		4.548550000000002				56.69645
	84.14505									33.73595		4.589850000000002				56.705349999999996
	85.04775000000001									34.06365000000001		4.6085499999999975				56.74235
	85.09775									34.26415		4.617049999999995				57.98644999999999
	85.13765000000001									34.28075		4.634649999999997				58.69345
	85.43285									34.517250000000004		4.954649999999997				58.69855
	85.44025									34.559650000000005		4.966950000000001				58.704449999999994
	85.45075									34.57435000000001		4.975349999999995				58.71145
	85.86425									34.77915		4.99755				58.720150000000004
	86.48365									34.82535		5.139949999999995				58.734049999999996
	86.57805									35.59275000000001		5.264050000000001				59.84025
										35.71265000000001		5.325349999999997				60.187349999999995
										35.728750000000005		5.4284500000000016				60.627250000000004
										35.903850000000006		5.567649999999997				61.03125
										36.01025		5.580249999999996				61.03895
										36.05145		5.699349999999999				61.04795
										36.22545000000001		5.85285				61.81205
										36.23865000000001		5.917550000000002				61.81935
										36.26195		6.136050000000001				61.827749999999995
										36.595150000000004		6.163549999999997				62.054249999999996
										36.605050000000006		6.282050000000002				62.073049999999995
										37.051050000000004		6.300149999999999				62.08664999999999
										37.068650000000005		6.342549999999999				62.66775
										37.18105		6.351949999999999				62.676649999999995
										37.52655		6.358650000000001				62.867149999999995
										37.54585		6.458549999999999				62.87335
										37.58555		6.464549999999999				62.881249999999994
										37.94085		6.470749999999999				62.985150000000004
										38.142250000000004		6.604049999999997				63.23415
										38.16845000000001		6.77515				63.254149999999996
										38.19475		7.067550000000001				63.52535
										38.487350000000006		7.205049999999996				63.54075
										38.93775000000001		7.228149999999996				63.593149999999994
										39.41785		7.3193499999999965				64.95255
										39.60685000000001		7.674150000000001				65.27335
										39.61965000000001		7.784850000000002				65.75784999999999
										39.80295000000001		7.80705				65.95094999999999
										39.82395000000001		8.154250000000001				65.96005
										40.35005000000001		8.317649999999997				65.97355
										40.36635		8.347849999999998				65.98145
										40.385450000000006		8.355450000000001				66.24965
										40.78515		8.364250000000002				66.89075
										41.096450000000004		8.371149999999997				66.90665
										41.13315		8.38195				66.91645
										41.27385000000001		8.64095				68.57545
										41.459050000000005		8.64995				68.58355
										41.47355		8.672349999999998				68.59015
										41.773250000000004		8.688950000000002				68.59765
										41.91905		8.823049999999999				68.68505
										41.926950000000005		8.940949999999997				69.03795
										41.938550000000006		8.957249999999998				69.04495
										41.962450000000004		8.97675				69.60265
										42.02165000000001		8.995250000000002				69.61475
										42.09395000000001		9.189849999999996				69.62665
										42.24765000000001		9.247849999999996				69.63565
										42.32905000000001		9.383349999999997				69.69905
										42.33935000000001		9.455749999999998				70.07405
										42.47605		9.730349999999998				70.12185
										42.933350000000004		9.748450000000002				71.37355
										42.98355000000001		9.975349999999995				71.38325
										43.07515000000001		10.038749999999997				71.83085
										43.08985		10.075149999999997				71.83735
										43.18475000000001		10.176149999999996				71.84575
										43.40275		10.22635				72.12344999999999
										43.51395000000001		10.41105				73.28654999999999
										44.08425		10.68185				74.19275
										44.09755		10.791149999999998				74.35655
										44.50295		10.822849999999999				74.42285
										44.51335		10.88345				74.43145
										44.52425000000001		10.891850000000002				74.55655
										44.53645		11.07975				74.88935
										44.55825		11.288050000000002				74.90344999999999
										44.77425000000001		11.307549999999996				75.92905
										44.78115		11.621349999999996				76.91975
										44.96115		11.63025				76.94015
										44.97655		11.954049999999999				76.94885
										44.995050000000006		12.168849999999996				78.02525
										45.11945		12.20385				78.04854999999999
										45.13085000000001		12.212050000000001				78.44945
										45.30515		12.231950000000001				78.45705
										45.39925000000001		12.24195				78.46535
										45.40655000000001		12.27795				78.47805
										45.41785		12.287249999999997				78.61225
										46.15695000000001		12.29615				79.22364999999999
										46.41335000000001		12.359349999999996				79.24995
										46.428650000000005		12.886849999999999				79.26295
										46.59745000000001		13.09105				79.28295
										46.67545		13.19295				80.44085
										46.68865000000001		13.20195				80.44895
										46.74145		13.27795				80.47935
										47.21475000000001		13.315949999999997				80.62125
										47.45845		13.521849999999997				81.72375
										47.48375		13.870149999999999				81.80624999999999
										47.77065		13.885749999999998				81.91915
										47.79055000000001		14.113449999999997				81.93065
										47.79905000000001		14.225149999999996				81.93845
										47.81445000000001		14.312850000000001				81.94505
										48.24475000000001		14.452449999999995				81.95765
										48.63525		14.620250000000002				81.96634999999999
										48.75965000000001		15.099450000000001				82.42755
										48.77315		15.148349999999997				82.43675
										48.80955		15.467949999999998				82.45245
										48.817350000000005		15.505749999999995				83.64775
										48.85325		15.711449999999996				83.65495
										48.881150000000005		15.755149999999997				85.18645
										48.96615		15.87575				85.19275
										48.980450000000005		15.90745				85.20295
										49.407650000000004		15.917649999999998				85.21705
										49.44505000000001		16.02795				85.22975
										49.67245		16.191349999999996				85.23925
										50.26465		16.24085				85.81215
										50.277150000000006		16.25075				86.56805
										50.34895		16.516249999999996				86.58624999999999
										50.54155		16.526349999999997				86.71164999999999
										50.96965		16.62295				86.72165
										51.536150000000006		16.63415				87.36075
										52.11305		16.644249999999996				87.36815
										52.12615000000001		16.65105				87.37474999999999
										52.21095		17.105549999999997				87.38595
										52.259150000000005		17.194549999999996				87.70165
										52.291250000000005		17.27575				87.71124999999999
										52.445350000000005		17.28675				87.90205
										52.56025000000001		17.336249999999996				87.93934999999999
										53.08785		17.69635
										53.37575000000001		17.70645
										53.69075000000001		17.92135
										53.77615		17.93355
										53.78845		17.943749999999998
										53.81105000000001		18.033149999999996
										53.952650000000006		18.36595
										53.989450000000005		18.671449999999997
										54.000550000000004		18.982049999999997
										54.117050000000006		18.98915
										54.124750000000006		19.12665
										54.23185000000001		19.144949999999998
										54.33425		19.151349999999997
										54.44865		19.162849999999995
										54.700050000000005		19.235649999999996
										54.726150000000004		19.242549999999998
										55.13705		19.25185
										55.161950000000004		19.265449999999998
										55.210750000000004		19.431949999999997
										55.91825		19.43695
										56.30475		19.443049999999996
										56.95505		19.66875
										57.08385		19.67755
										57.108450000000005		19.748549999999998
										57.29395000000001		19.77985
										57.317350000000005		19.787849999999995
										57.52465000000001		19.92415
										57.55255000000001		19.94065
										58.48395000000001		19.96435
										58.50675		20.20575
										58.51995000000001		20.288050000000002
										58.68875		20.298349999999996
										58.87095000000001		20.37855
										58.890950000000004		20.500649999999997
										58.937250000000006		20.54595
										59.13535		20.57825
										59.37885		20.766650000000002
										59.87955000000001		20.78565
										59.91825		21.125849999999996
										60.00625000000001		21.13775
										60.74105		21.174249999999997
										60.85555000000001		21.191549999999996
										61.15865000000001		21.50075
										61.21885		21.60495
										61.48405000000001		21.61225
										61.51755		21.620549999999998
										61.99445		21.673349999999996
										62.18645000000001		21.679349999999996
										62.62975		21.68825
										63.16945		21.775949999999998
										63.555350000000004		22.28925
										63.64965000000001		22.35175
										63.67765		22.467249999999996
										63.70465		22.581749999999996
										63.721050000000005		22.589949999999998
										63.904250000000005		22.61915
										63.91805000000001		22.689049999999998
										64.48085		22.707649999999997
										64.49095		22.945649999999997
										64.56325000000001		23.128049999999998
										64.57525		23.221749999999997
										64.59785000000001		23.346149999999998
										64.98925		23.53925
										65.14115000000001		23.546249999999997
										65.42975		23.612549999999995
										65.84465		23.620549999999998
										65.85635		23.81435
										65.86425		24.07585
										65.87945		24.17885
										66.13015		24.39605
										66.22045		24.464249999999996
										66.36705		24.58555
										66.38285		24.746950000000002
										66.45945		24.75335
										66.57865000000001		24.910949999999996
										66.84975		25.09895
										66.85755		25.10905
										67.13125000000001		25.15165
										67.29425		25.646150000000002
										68.01915000000001		25.788149999999998
										68.03575000000001		25.901549999999997
										68.19005		25.91065
										68.37355000000001		25.93245
										68.39175		26.194749999999996
										68.73055000000001		26.202749999999998
										68.76855		26.290849999999995
										69.43695000000001		26.41835
										69.78625000000001		26.505349999999996
										70.81945		26.514549999999996
										70.83625		26.531449999999996
										70.96075		26.577650000000002
										71.88635000000001		26.72165
										72.11425		26.728550000000002
										72.25395		26.745949999999997
										72.73765		26.77305
										73.09495		26.852149999999998
										73.10475000000001		26.936049999999998
										73.11495000000001		27.544949999999996
										73.40975		27.556250000000002
										73.81545		27.850550000000002
										73.83605		27.856550000000002
										74.44615		28.194149999999997
										74.45375		28.60455
										74.46575		28.760049999999996
										74.47835		28.92565
										74.55445		29.05915
										74.56135		29.101649999999996
										74.64095		29.19365
										74.85105		29.38115
										75.21425		29.51875
										75.30975000000001		29.630549999999996
										76.10935		29.68845
										76.13425000000001		29.847149999999996
										76.44865		29.882049999999996
										76.45715		29.88535
										76.47885000000001		29.97105
										77.54815		29.981849999999998
										77.56235000000001		30.04615
										77.57575		30.221749999999997
										77.59305		30.235249999999997
										77.81745000000001		30.25435
										77.92705000000001		30.286349999999995
										78.34195		30.525049999999997
										79.58635000000001		30.544050000000002
										79.82845		30.55295
										79.95015000000001		30.577449999999995
										79.97595		30.587149999999998
										80.14805		30.62215
										80.16985		30.65355
										80.29175000000001		30.81715
										80.39935		30.88115
										80.49125000000001		30.89395
										80.76445000000001		30.91045
										80.89555		31.20285
										81.15795		31.52665
										81.16925		31.57675
										81.43985		31.592049999999997
										82.00405		31.59985
										82.13385000000001		31.635749999999998
										82.34235000000001		31.64355
										82.99435		32.01935
										83.18725		32.205650000000006
										83.19915		32.21615
										83.47305		32.22664999999999
										83.51775		32.30884999999999
										84.15285		32.341449999999995
										84.27885		32.352850000000004
										84.33715000000001		32.39985
										84.34455		32.40835
										84.35365		32.432950000000005
										84.65915		32.64465
										84.68545		32.660250000000005
										84.72015		32.79214999999999
										85.09255		32.802049999999994
										85.25395		33.01235
										85.30425000000001		33.24705
										85.72655		33.26065
										85.75135		33.26585
										85.81905		33.27505000000001
										85.82895		33.400850000000005
										85.84155		33.641149999999996
										85.85705		33.66015
										85.87225000000001		33.79435000000001
										86.09675		34.070750000000004
										86.11395		34.08255
										86.52805000000001		34.096050000000005
										86.61115000000001		34.10365
										86.71225		34.34285
										86.72965		34.35295000000001
										87.02835		34.59595
										87.05325		34.60685000000001
										87.10705		34.64245
										87.24555000000001		34.64945
										87.26615000000001		34.655950000000004
										87.48305		34.668850000000006
										87.64195000000001		34.72995
										87.67865		34.940250000000006
										87.89205		34.948350000000005
										87.91925		35.23765
										87.93805		35.372749999999996
										88.46155		35.48425
										88.58675000000001		35.55465000000001
										88.97045		35.56325
												35.820949999999996
												36.00965000000001
												36.02275
												36.034549999999996
												36.042950000000005
												36.05185
												36.15275
												36.37585
												36.40835
												36.43345000000001
												36.44675000000001
												36.844750000000005
												36.88065
												37.236450000000005
												37.273849999999996
												37.353750000000005
												37.38975000000001
												37.621750000000006
												37.811949999999996
												37.84365
												38.123850000000004
												38.52695
												38.533950000000004
												38.553650000000005
												38.56255
												38.692350000000005
												38.759150000000005
												38.76585
												38.87185000000001
												38.88105
												38.90535
												39.65865000000001
												39.82025
												39.89045
												39.898250000000004
												39.99385000000001
												40.21565
												40.23015000000001
												40.34665
												40.35685000000001
												40.36385
												40.37155
												40.629450000000006
												40.703950000000006
												40.788250000000005
												40.79715
												41.24535
												41.39465
												41.51395000000001
												41.606449999999995
												41.962050000000005
												42.084950000000006
												42.09665
												42.17835000000001
												42.243449999999996
												42.25125
												42.266850000000005
												42.50025000000001
												42.64045
												42.65225000000001
												42.932950000000005
												42.95765
												42.987350000000006
												42.99655
												43.001850000000005
												43.011849999999995
												43.32455
												43.45295
												43.638850000000005
												43.72355
												43.73245
												43.74255000000001
												43.75565
												43.78445000000001
												43.79665
												43.836349999999996
												44.09495
												44.22385
												44.28035
												44.32625
												44.47185
												44.48395000000001
												44.65975
												44.77785
												44.807050000000004
												44.936350000000004
												44.942350000000005
												44.95105000000001
												45.21565
												45.32175000000001
												45.32915
												45.46885
												45.55735
												45.56345
												45.57185
												45.58265
												45.86605
												45.91405
												45.92685
												46.088049999999996
												46.23835
												46.25425
												46.462950000000006
												46.46965
												46.61035
												47.08545000000001
												47.11755000000001
												47.17885
												47.25235000000001
												47.57555000000001
												47.64505
												47.655150000000006
												47.86695
												48.200649999999996
												48.34455
												48.35385000000001
												48.361850000000004
												48.39845
												48.40415
												48.410250000000005
												48.689750000000004
												48.72925000000001
												48.89065000000001
												48.90225000000001
												48.97945
												49.01005000000001
												49.693349999999995
												49.77345
												49.92255
												49.930949999999996
												50.02475
												50.03435
												50.053650000000005
												50.06035
												50.277550000000005
												50.46955
												50.475049999999996
												50.48125
												50.55175
												50.565650000000005
												50.63905
												50.825050000000005
												50.89635
												50.90415
												50.91315
												50.92295
												51.08245000000001
												51.08895
												51.28415
												51.296850000000006
												51.533150000000006
												51.54405
												51.611050000000006
												51.90395000000001
												51.908950000000004
												51.92175
												52.24705
												52.25775
												52.37135000000001
												52.50975
												52.53005
												52.64435
												52.766450000000006
												52.908950000000004
												52.97895
												53.02185
												53.03245
												53.17615000000001
												53.28215
												53.31275000000001
												53.329350000000005
												53.41525
												53.592650000000006
												53.60255000000001
												53.60855000000001
												53.66675000000001
												53.84375
												53.92545
												54.062250000000006
												54.39175
												54.40225000000001
												54.41245000000001
												54.42445000000001
												54.44435
												54.45195
												54.462450000000004
												54.69855
												54.85865
												54.86395
												54.87675
												54.918549999999996
												55.32555000000001
												55.33995
												55.383449999999996
												55.54345000000001
												55.553250000000006
												55.56215
												55.87395000000001
												56.59375
												56.59975
												56.66905
												56.77405
												56.78715
												56.88965
												56.91175
												56.95215
												57.05345
												57.15965
												57.17275000000001
												57.319050000000004
												57.350750000000005
												57.584450000000004
												57.79315
												58.185050000000004
												58.191649999999996
												58.20215
												58.235150000000004
												58.32885
												58.33545000000001
												58.87595
												58.94955
												58.95555
												58.96625
												58.97585000000001
												58.98665
												58.99355
												59.14435
												59.15365
												59.16595000000001
												59.188550000000006
												59.507850000000005
												59.725049999999996
												59.73115
												59.76035
												59.91475
												59.99335000000001
												60.03685
												60.22765
												60.23425
												60.24225
												60.26165
												60.288250000000005
												60.389250000000004
												60.41335000000001
												60.53245
												60.54675
												60.56765
												60.77655
												60.78805
												60.88005
												60.88975000000001
												60.91805000000001
												61.03535000000001
												61.294250000000005
												61.31155
												61.401849999999996
												61.844350000000006
												61.921350000000004
												61.92775
												62.00965000000001
												62.01585
												62.28275000000001
												62.348349999999996
												62.356750000000005
												62.368750000000006
												62.379149999999996
												62.38655
												62.40075
												62.58595
												62.598349999999996
												62.60895000000001
												62.650450000000006
												63.46275
												63.46945000000001
												63.51575
												63.53965000000001
												63.55175
												63.70755
												63.93365
												63.94775
												63.993449999999996
												64.00075
												64.01765
												64.02665
												64.29245
												64.74845
												64.94345
												64.94975000000001
												64.95765
												65.00745
												65.01705
												65.14455
												65.15845
												65.16375000000001
												65.17115
												65.33435
												65.44725
												65.45525
												65.66925
												65.72725
												65.90895
												65.92655
												66.15465
												66.40035
												66.41875
												66.42785
												66.50855
												66.51975
												66.52605
												66.59435
												66.93975
												67.06515
												67.07955
												67.33185
												67.50425
												67.53625
												67.56295
												67.57235
												67.66055
												67.69105
												67.84065
												67.84845
												68.02335000000001
												68.05265
												68.33385
												68.34235
												68.42455
												68.43325
												68.73295
												68.79765
												68.80575
												68.83115000000001
												68.89935
												68.91125
												68.92555
												68.93475000000001
												69.27485
												69.28465
												69.29085
												69.30805000000001
												69.31645
												69.43275
												69.47335
												69.49235
												69.86855
												69.88125000000001
												69.89475
												69.96115
												70.13925
												70.15625
												70.20495
												70.29935
												70.48715
												70.67615
												70.69135
												70.69875
												70.71145
												70.87055000000001
												71.38405
												71.50165
												71.51225000000001
												71.52885
												71.55085
												71.55645
												71.63985
												71.87125
												71.89755
												72.12605
												72.45185000000001
												72.45755
												72.54395
												73.09365
												73.18315
												73.20325
												73.65295
												73.72345
												73.87525000000001
												73.88765000000001
												74.00905
												74.02875
												74.03575000000001
												74.04415
												74.05145
												74.14865
												74.22565
												74.53395
												74.78065000000001
												74.81285
												74.83375000000001
												74.84305
												74.98685
												75.00655
												75.13145
												75.15845
												75.34205
												75.34805
												75.36605
												75.69575
												75.74425000000001
												75.81535000000001
												75.82595
												75.83795
												75.95845
												75.96765
												76.00855
												76.19015
												76.19905
												76.59605
												76.84005
												77.03425
												77.05145
												77.22065
												77.43725
												77.45335
												77.46195
												77.63465000000001
												77.71315
												77.79605000000001
												77.80625
												77.91495
												77.94705
												77.96585
												78.12605
												78.34985
												78.57135
												78.61305
												78.68045000000001
												78.93605000000001
												78.94205000000001
												78.95685
												78.96395
												78.98725
												79.24065
												79.38385
												79.39435
												79.53235000000001
												79.73555
												79.87585
												79.96105
												79.98625
												80.13415
												80.29855
												80.30585
												80.56415
												80.57425
												80.64465
												80.68015
												80.70635
												80.90005000000001
												81.00125
												81.14425
												81.42405000000001
												81.65485
												81.69695
												81.75575
												81.76875
												81.78455
												81.82415
												81.89325000000001
												81.93235
												82.26975
												82.29705
												82.30415
												82.31135
												82.38585
												82.39265
												82.84685
												82.97795
												83.02125000000001
												83.03655
												83.10445
												83.46585
												83.49495
												83.72515
												83.73005
												83.90695000000001
												83.97505
												84.00255
												84.00925000000001
												84.06595
												84.10805
												84.15775000000001
												84.37675
												84.45855
												84.46535
												84.47325000000001
												84.49295000000001
												84.73835
												84.74535
												84.82865
												84.83815
												84.84645
												84.86595
												84.97145
												84.97705
												84.99095
												85.08085
												85.13665
												85.37965
												85.41715
												85.71245
												85.72875
												85.74615
												85.86275
												85.87825000000001
												85.88695
												86.04625
												86.10045000000001
												86.21075
												86.41935000000001
												86.42995
												86.75285000000001
												86.97205
												87.19295
												87.25015
												87.25925000000001
												87.28575000000001
												87.56585
												87.57415
												87.72075
												87.73375
												87.74075
												87.75045
												87.85085000000001
												88.08675000000001
												88.09405
												88.45675
												88.58345
												88.64115
												88.65705
