# Supplementary material for: Stimulus duration encoding occurs early in the moth olfactory pathway
Source: Commun Biol. 2024 Oct 3;7:1252. doi: 10.1038/s42003-024-06921-z (PMC11449909; doi:10.1038/s42003-024-06921-z)
Supplement: Supplementary file 3 — Supplementary Data 1 [file 42003_2024_6921_MOESM3_ESM.zip › Fig 2/C/5000ms.csv]

neuron 1	neuron 2	neuron 3	neuron 4	neuron 5	neuron 6	neuron 7	neuron 8	neuron 9	neuron 10	neuron 11	neuron 12	neuron 13	neuron 14	neuron 15	neuron 16	neuron 17	neuron 18	neuron 19	neuron 20	neuron 21	neuron 22	neuron 23
-33.872949999999996	-34.87415	-32.33265	-4.90635	-34.53115	-34.95645	-34.68455	-30.949450000000002	-29.08045	-33.85875	-34.23285	-34.89375	-34.63665	-20.49935	-31.99625	-34.17575	-33.68665	-28.07815	-34.98525	-30.55905	-33.81275	-33.93165	-33.89105
-33.78575	-33.39545	-24.78685	-4.899149999999999	-29.298949999999998	-34.67645	-34.10645	-30.917450000000002	-29.049549999999996	-33.80355	-33.57245	-33.73545	-34.62785	-20.487450000000003	-31.97565	-34.13845	-32.71425	-27.90605	-27.532249999999998	-30.54715	-33.79815	-33.42185	-33.883449999999996
-27.181749999999997	-29.98555	-24.770850000000003	-4.893149999999999	-19.87935	-34.66915	-32.43145	-28.42015	-29.036749999999998	-24.72815	-33.52675	-30.753149999999998	-34.46045	-20.47085	-31.96615	-27.73235	-29.99355	-26.91075	-10.70935	-30.53535	-26.95515	-32.74995	-33.87365
-18.39165	-28.74235	-24.75705	-4.887049999999999	-7.375349999999997	-34.65125	-32.41375	-27.40255	-28.971049999999998	-23.011850000000003	-33.09305	-30.737849999999998	-34.354350000000004	-20.45895	-27.30155	-27.71525	-29.98455	-26.899250000000002	-4.983349999999998	-30.52555	-24.25455	-32.73775	-33.84175
-16.02085	-28.719749999999998	-24.729350000000004	-4.881349999999998	-7.367149999999999	-34.363749999999996	-31.25535	-27.380950000000002	-26.867649999999998	-23.000750000000004	-32.48945	-29.62695	-34.34475	-20.44645	-22.42385	-24.03685	-29.06535	-25.33435	-4.97925	-26.198749999999997	-23.53495	-32.18665	-33.82125
-16.00245	-28.62955	-24.71055	-4.874649999999999	-7.3600499999999975	-34.35235	-31.24755	-24.420550000000002	-26.850849999999998	-22.986150000000002	-32.29875	-29.614349999999998	-33.79365	-20.429450000000003	-22.41265	-23.93215	-29.03455	-24.836850000000002	-4.975949999999997	-26.18795	-23.52205	-32.17135	-24.91605
-13.523249999999997	-26.70185	-24.582150000000002	-4.865649999999999	-7.350649999999998	-34.29995	-31.23055	-24.409150000000004	-26.84525	-20.322450000000003	-30.83385	-28.494049999999998	-33.44315	-19.98085	-19.05925	-21.63825	-28.861649999999997	-24.16165	-4.972349999999999	-26.177349999999997	-16.106749999999998	-29.85805	-24.88195
-13.511949999999999	-26.195549999999997	-24.48245	-4.838549999999998	-7.331349999999997	-34.28575	-31.21465	-21.87805	-26.839549999999996	-9.62545	-30.44275	-26.08835	-33.42715	-19.91565	-19.03225	-18.368450000000003	-27.15315	-23.49375	-4.968149999999998	-26.16695	-15.407249999999998	-29.36255	-21.20375
-13.49045	-23.34725	-24.46495	-4.817649999999997	-4.968549999999997	-34.18425	-29.87975	-18.110950000000003	-26.833949999999998	-4.9811499999999995	-29.62055	-25.576349999999998	-33.419850000000004	-18.50835	-19.00615	-18.349950000000003	-26.48265	-23.43655	-4.964549999999999	-6.99635	-15.398249999999997	-29.256649999999997	-21.18645
-5.124049999999997	-20.21775	-24.45165	-4.801949999999998	-4.963749999999997	-33.47195	-29.86855	-18.10225	-26.82705	-4.976750000000003	-28.493450000000003	-25.22395	-33.41305	-18.48555	-10.32255	-13.41385	-26.47195	-21.917050000000003	-4.960750000000001	-4.97655	-15.382249999999999	-29.245749999999997	-21.15975
-5.091449999999998	-20.19915	-24.313450000000003	-4.734849999999998	-4.959049999999998	-33.45115	-26.634050000000002	-18.09215	-22.518649999999997	-4.97185	-26.159950000000002	-24.47045	-33.31535	-4.975350000000002	-9.74325	-13.39685	-26.45765	-21.89315	-4.957249999999998	-4.972049999999999	-15.370349999999998	-29.230749999999997	-21.09045
-4.983449999999998	-20.17225	-24.29465	-4.65785	-4.954949999999997	-33.43665	-26.61835	-15.201450000000001	-22.51055	-4.968150000000001	-25.89685	-21.172649999999997	-32.41225	-4.970950000000002	-9.72465	-11.818250000000003	-26.44375	-20.97235	-4.95355	-4.968249999999998	-14.199649999999998	-28.71155	-21.07565
-4.979049999999997	-20.15605	-23.191450000000003	-4.651449999999997	-4.9506499999999996	-33.37355	-26.61135	-15.183150000000001	-22.505149999999997	-4.964750000000002	-25.59765	-21.13565	-32.11255	-4.966850000000001	-7.78115	-11.806750000000001	-26.43105	-19.82085	-4.949349999999999	-4.964649999999999	-14.17035	-28.692349999999998	-20.957349999999998
-4.974049999999998	-17.54245	-23.18295	-4.61655	-4.946249999999999	-33.13525	-26.60325	-15.170750000000002	-22.49805	-4.96115	-25.47085	-14.60775	-31.37665	-4.9628499999999995	-7.766550000000002	-11.75975	-24.753549999999997	-18.758750000000003	-4.945349999999998	-4.96125	-13.69715	-28.61555	-20.93925
-4.969949999999997	-17.144849999999998	-23.17295	-4.546949999999999	-4.941649999999999	-32.71415	-25.92675	-15.159650000000003	-22.489449999999998	-4.957150000000002	-25.06635	-11.06465	-29.79605	-4.958650000000002	-7.75095	-4.982150000000001	-22.855449999999998	-18.28615	-4.940549999999998	-4.95795	-13.64675	-25.378049999999998	-20.48005
-4.96555	-17.078049999999998	-23.15815	-4.538149999999998	-4.936249999999998	-32.35395	-25.133049999999997	-9.59375	-22.48395	-4.953250000000001	-24.84635	-10.99625	-29.78765	-4.954450000000001	-7.733550000000001	-4.977550000000001	-22.17125	-18.272850000000002	-4.934850000000001	-4.954549999999998	-13.623549999999998	-25.160549999999997	-20.46335
-4.961449999999999	-15.486249999999998	-9.200950000000002	-4.52815	-4.931349999999998	-32.33355	-25.123849999999997	-9.561850000000003	-22.477449999999997	-4.949350000000003	-24.77015	-8.666549999999997	-29.29595	-4.95035	-7.714549999999999	-4.973950000000002	-22.15375	-18.05125	-4.92915	-4.951149999999998	-10.29325	-21.369349999999997	-19.59425
-4.957849999999997	-15.47345	-9.158850000000001	-4.428349999999998	-4.926849999999998	-32.32115	-25.108449999999998	-9.532950000000003	-22.469049999999996	-4.9456500000000005	-23.86085	-8.183049999999998	-29.284850000000002	-4.94595	-4.97795	-4.97035	-22.14475	-17.853250000000003	-4.9232499999999995	-4.94745	-6.97195	-19.997049999999998	-19.57865
-4.953749999999999	-15.452849999999998	-7.616750000000003	-4.422649999999997	-4.9210499999999975	-32.13485	-23.40085	-7.90785	-22.151049999999998	-4.941850000000002	-23.82945	-7.632249999999999	-29.27655	-4.94135	-4.972550000000002	-4.96705	-22.13375	-17.62295	-4.9171499999999995	-4.943549999999998	-6.954649999999997	-19.287549999999996	-19.551650000000002
-4.949549999999999	-15.434649999999998	-5.8914500000000025	-4.345649999999999	-4.915749999999999	-31.724149999999998	-23.39125	-6.834850000000003	-22.132649999999998	-4.937750000000001	-23.772350000000003	-5.3633500000000005	-29.25845	-4.934850000000001	-4.96725	-4.963250000000002	-21.341549999999998	-17.373250000000002	-4.90925	-4.938949999999998	-5.187950000000001	-18.585449999999998	-17.90075
-4.945049999999998	-15.410649999999997	-4.97935	-4.321749999999998	-4.910749999999997	-31.663249999999998	-22.35685	-6.823250000000002	-17.89445	-4.933949999999999	-23.25005	-4.983650000000001	-29.08625	-4.9280500000000025	-4.962150000000001	-4.959350000000001	-18.46835	-15.49905	-4.900849999999998	-4.934649999999998	-5.178349999999998	-16.990249999999996	-15.626149999999999
-4.9404499999999985	-13.840049999999998	-4.974050000000002	-4.248049999999999	-4.903949999999998	-31.62455	-21.45075	-4.986450000000001	-17.887249999999998	-4.9280500000000025	-22.80585	-4.97925	-28.48495	-4.919450000000001	-4.957350000000002	-4.955650000000002	-18.25675	-14.34075	-4.888549999999999	-4.929849999999998	-5.16555	-16.901449999999997	-15.614349999999998
-4.93525	-13.17035	-4.969150000000003	-4.10595	-4.895349999999997	-31.61425	-16.53685	-4.982850000000003	-17.881849999999996	-4.922450000000001	-20.62675	-4.975149999999999	-28.475550000000002	-4.908450000000002	-4.953150000000001	-4.952150000000003	-18.24745	-14.272950000000002	-4.88205	-4.923849999999998	-5.1294499999999985	-16.191149999999997	-13.085249999999998
-4.9308499999999995	-13.15805	-4.964850000000002	-4.0978499999999976	-4.885349999999999	-31.599449999999997	-14.343250000000001	-4.979650000000003	-17.87475	-4.91685	-20.612050000000004	-4.971450000000001	-27.57525	-4.9010500000000015	-4.9491499999999995	-4.94885	-18.23605	-11.359450000000002	-4.874649999999999	-4.9186499999999995	-4.9811499999999995	-16.086049999999997	-12.948450000000001
-4.92605	-11.195349999999998	-4.96105	-4.088949999999997	-4.8768499999999975	-31.28145	-14.33175	-4.976850000000002	-17.86855	-4.911750000000001	-20.59365	-4.967749999999999	-27.55885	-4.89255	-4.945050000000002	-4.945450000000001	-18.21085	-11.328050000000001	-4.86365	-4.913049999999998	-4.97655	-14.780749999999998	-12.93405
-4.920749999999998	-11.183049999999998	-4.956750000000003	-4.079249999999998	-4.861749999999997	-31.25795	-12.64695	-4.973950000000002	-17.829449999999998	-4.906549999999999	-20.574350000000003	-4.963649999999998	-26.679050000000004	-4.881450000000001	-4.940550000000002	-4.942150000000002	-18.11675	-8.806550000000001	-4.857150000000001	-4.906749999999999	-4.970749999999999	-12.157049999999998	-10.50195
-4.914649999999998	-10.38475	-4.952250000000003	-4.062249999999999	-4.8528499999999966	-31.073249999999998	-12.635449999999999	-4.970950000000002	-15.547649999999997	-4.89875	-20.07475	-4.95965	-26.67015	-4.87125	-4.936250000000001	-4.938850000000002	-17.32875	-8.769650000000002	-4.850749999999998	-4.898249999999997	-4.96555	-12.124949999999998	-10.49005
-4.908749999999998	-10.33935	-4.948050000000002	-4.04515	-4.821449999999999	-30.70095	-10.631350000000001	-4.968250000000001	-13.451549999999997	-4.88625	-20.063250000000004	-4.955349999999999	-25.892850000000003	-4.856750000000002	-4.931750000000001	-4.935350000000003	-17.31705	-8.750350000000001	-4.82695	-4.8905499999999975	-4.95945	-10.741649999999996	-10.469149999999999
-4.902549999999998	-6.161249999999999	-4.943350000000002	-4.036149999999999	-4.8032499999999985	-30.67975	-10.620049999999999	-4.965450000000001	-13.44625	-4.871449999999999	-19.84285	-4.951249999999998	-25.493250000000003	-4.843350000000001	-4.9269500000000015	-4.93205	-17.23915	-8.36375	-4.819050000000001	-4.880849999999999	-4.952949999999998	-10.701149999999998	-8.92575
-4.894849999999998	-6.152849999999997	-4.938450000000003	-4.029049999999998	-4.77825	-30.431449999999998	-10.60915	-4.962850000000003	-13.437949999999997	-4.86345	-18.33315	-4.94725	-25.475550000000002	-4.812750000000001	-4.921749999999999	-4.9284500000000016	-17.21135	-8.29935	-4.808049999999998	-4.858349999999998	-4.94755	-10.69155	-8.86635
-4.888549999999999	-6.125049999999998	-4.934050000000003	-3.92605	-4.765749999999997	-30.40665	-9.60285	-4.9600500000000025	-11.181149999999999	-4.85435	-17.77175	-4.943149999999999	-25.327350000000003	-4.797150000000002	-4.917450000000002	-4.924950000000003	-17.20195	-8.28765	-4.7838499999999975	-4.85125	-4.940549999999998	-10.68245	-8.849250000000001
-4.882249999999999	-4.98255	-4.92895	-3.9018499999999996	-4.753749999999997	-30.00375	-9.332249999999998	-4.9574500000000015	-11.175949999999997	-4.841350000000002	-17.74335	-4.93825	-25.316250000000004	-4.788450000000001	-4.91075	-4.921250000000001	-17.18955	-8.138350000000003	-4.765349999999998	-4.844649999999998	-4.93045	-10.381249999999998	-8.837150000000001
-4.8718499999999985	-4.978649999999998	-4.923350000000003	-3.81015	-4.741249999999997	-29.771749999999997	-9.06345	-4.954450000000001	-11.169349999999998	-4.80395	-17.719350000000002	-4.933450000000001	-24.91075	-4.762550000000001	-4.90465	-4.9173500000000026	-17.05585	-6.8424499999999995	-4.737749999999998	-4.838649999999998	-4.920549999999999	-10.06505	-4.9800499999999985
-4.86505	-4.9750499999999995	-4.917550000000002	-3.7914499999999975	-4.7080499999999965	-29.70255	-9.04965	-4.9517500000000005	-11.159449999999996	-4.789950000000001	-16.980050000000002	-4.928049999999999	-24.89635	-4.751250000000002	-4.8960500000000025	-4.913550000000001	-15.81635	-6.821149999999999	-4.72325	-4.83015	-4.896449999999998	-8.669649999999997	-4.97495
-4.85885	-4.97195	-4.911550000000002	-3.710449999999998	-4.654049999999998	-29.56515	-8.060949999999998	-4.94885	-7.442749999999997	-4.762550000000001	-16.71205	-4.9225499999999975	-24.88775	-4.7211500000000015	-4.88195	-4.90935	-15.80845	-6.80275	-4.697050000000001	-4.818249999999999	-4.88645	-6.614449999999998	-4.97025
-4.84975	-4.9689499999999995	-4.9036500000000025	-3.524949999999997	-4.646749999999997	-29.55545	-6.441649999999999	-4.946050000000003	-4.986649999999997	-4.742450000000002	-16.50655	-4.917249999999999	-24.37685	-4.689050000000002	-4.875450000000001	-4.905150000000003	-15.79485	-6.4750499999999995	-4.687649999999998	-4.80875	-4.879049999999999	-4.972149999999999	-4.96585
-4.838649999999998	-4.965949999999999	-4.894650000000002	-3.4775499999999973	-4.632749999999998	-29.14145	-6.4343499999999985	-4.943250000000003	-4.983449999999998	-4.731850000000001	-16.02625	-4.90945	-24.36915	-4.65165	-4.868850000000002	-4.900750000000002	-15.786649999999998	-5.61975	-4.677849999999999	-4.801549999999999	-4.8707499999999975	-4.9674499999999995	-4.95965
-4.827249999999999	-4.962449999999997	-4.88805	-3.4216499999999996	-4.617749999999997	-28.81995	-6.418849999999999	-4.940350000000002	-4.980649999999997	-4.687750000000001	-16.013650000000002	-4.902649999999998	-23.850550000000002	-4.569950000000002	-4.862850000000002	-4.896250000000002	-15.760449999999999	-5.557550000000003	-4.6377500000000005	-4.7925499999999985	-4.84685	-4.963649999999998	-4.954750000000001
-4.818649999999998	-4.959049999999998	-4.877550000000003	-3.3286499999999997	-4.604849999999999	-28.74445	-6.4014500000000005	-4.937150000000003	-4.978149999999999	-4.66675	-15.99125	-4.894549999999999	-23.84075	-4.548650000000002	-4.855150000000002	-4.891250000000003	-15.742449999999998	-4.978250000000003	-4.62565	-4.743549999999999	-4.828849999999999	-4.959249999999997	-4.9506499999999996
-4.806749999999997	-4.955649999999999	-4.869250000000001	-3.130149999999997	-4.5658499999999975	-28.29475	-5.79655	-4.933850000000003	-4.975749999999998	-4.649750000000001	-15.903550000000003	-4.887449999999998	-22.848550000000003	-4.536850000000001	-4.835550000000001	-4.885950000000001	-12.146649999999998	-4.972150000000003	-4.58295	-4.7067499999999995	-4.788550000000001	-4.9552499999999995	-4.946149999999999
-4.79485	-4.951749999999997	-4.856750000000002	-3.1115499999999976	-4.4994499999999995	-27.65535	-5.785149999999998	-4.930750000000003	-4.973149999999997	-4.63205	-15.88365	-4.876749999999998	-22.83905	-4.525850000000002	-4.82685	-4.880650000000003	-12.13765	-4.967750000000002	-4.527549999999998	-4.701049999999999	-4.77205	-4.950849999999999	-4.9395500000000006
-4.787149999999997	-4.947849999999999	-4.84985	-3.102649999999997	-4.480449999999998	-27.631349999999998	-4.97935	-4.927250000000001	-4.970949999999998	-4.620650000000001	-15.37755	-4.868449999999999	-22.43325	-4.5042500000000025	-4.820450000000001	-4.87575	-12.123149999999999	-4.9628499999999995	-4.484349999999999	-4.69275	-4.695550000000001	-4.9469499999999975	-4.93365
-4.780049999999999	-4.943249999999999	-4.84075	-3.096549999999997	-4.341149999999999	-27.582749999999997	-4.975449999999999	-4.923850000000002	-4.968549999999997	-4.614250000000002	-15.07245	-4.859349999999999	-22.425150000000002	-4.446950000000001	-4.81165	-4.8694500000000005	-12.092649999999999	-4.958650000000002	-4.44575	-4.682549999999999	-4.635649999999998	-4.941849999999999	-4.927350000000001
-4.768549999999998	-4.939149999999998	-4.822650000000003	-3.083449999999999	-4.257149999999999	-27.56835	-4.97185	-4.920150000000003	-4.966249999999999	-4.580750000000002	-14.72035	-4.849149999999998	-22.26095	-4.389850000000003	-4.78875	-4.861650000000001	-11.608349999999998	-4.955349999999999	-4.439049999999998	-4.6514500000000005	-4.62715	-4.937649999999998	-4.917449999999999
-4.760149999999999	-4.934549999999998	-4.812250000000002	-3.075849999999999	-4.222249999999999	-27.554949999999998	-4.968450000000001	-4.917050000000003	-4.963949999999997	-4.57385	-14.393450000000001	-4.84215	-21.896050000000002	-4.33605	-4.780750000000001	-4.855350000000001	-11.60155	-4.95185	-4.432749999999999	-4.57255	-4.606849999999998	-4.932849999999998	-4.9121500000000005
-4.75215	-4.9282499999999985	-4.799750000000003	-2.882950000000001	-4.21125	-27.53625	-4.965049999999998	-4.91375	-4.961549999999999	-4.537750000000003	-14.34405	-4.83325	-21.888650000000002	-4.31175	-4.76305	-4.848950000000002	-11.58765	-4.947950000000002	-4.376749999999998	-4.562549999999998	-4.537949999999999	-4.927649999999996	-4.90185
-4.743549999999999	-4.923349999999999	-4.791350000000001	-2.782449999999997	-4.070049999999998	-27.43855	-4.961849999999998	-4.910250000000001	-4.959049999999998	-4.483750000000001	-13.97005	-4.82395	-21.76005	-4.302849999999999	-4.740750000000002	-4.840450000000001	-11.579449999999998	-4.94435	-4.364750000000001	-4.5532499999999985	-4.4099499999999985	-4.922749999999997	-4.88485
-4.728449999999999	-4.918049999999997	-4.780950000000001	-2.7678499999999957	-4.000349999999997	-27.429949999999998	-4.958749999999998	-4.90635	-4.956449999999997	-4.475350000000002	-13.68845	-4.809049999999999	-21.74865	-4.25675	-4.702349999999999	-4.8324500000000015	-10.946549999999998	-4.9406500000000015	-4.3539499999999975	-4.51455	-4.36985	-4.916749999999997	-4.87865
-4.66695	-4.912849999999999	-4.769350000000003	-2.754649999999998	-3.910249999999998	-27.41575	-4.955449999999999	-4.901950000000003	-4.953749999999999	-4.437650000000001	-13.004950000000001	-4.799149999999997	-21.55685	-4.212250000000001	-4.670349999999999	-4.81785	-9.24325	-4.93685	-4.33305	-4.499649999999999	-4.36345	-4.909849999999999	-4.871749999999999
-4.61955	-4.906049999999997	-4.748650000000001	-2.6405499999999975	-3.8645499999999977	-27.219549999999998	-4.95215	-4.897750000000002	-4.951249999999998	-4.418850000000003	-12.992350000000002	-4.7899499999999975	-21.547150000000002	-4.10905	-4.645949999999999	-4.80115	-5.180049999999998	-4.932650000000002	-4.239149999999999	-4.4517500000000005	-4.3557500000000005	-4.904049999999998	-4.8424499999999995
-4.591249999999999	-4.89565	-4.737950000000001	-2.5277499999999975	-3.8479499999999973	-27.193649999999998	-4.94905	-4.893550000000001	-4.948349999999998	-4.336650000000002	-12.978950000000001	-4.7799499999999995	-21.53725	-4.077249999999999	-4.626049999999999	-4.791150000000002	-5.165949999999999	-4.928850000000001	-4.232849999999999	-4.35125	-4.30555	-4.895249999999997	-4.827549999999999
-4.577349999999999	-4.888749999999998	-4.728250000000003	-2.3118499999999997	-3.778549999999999	-27.17935	-4.945350000000001	-4.889750000000003	-4.945749999999997	-4.313549999999999	-12.96135	-4.771549999999998	-21.52905	-4.0702500000000015	-4.615650000000002	-4.77205	-5.147349999999999	-4.925150000000002	-4.194050000000001	-4.28275	-4.297649999999997	-4.8879499999999965	-4.818149999999999
-4.5543499999999995	-4.883949999999999	-4.719150000000003	-2.3017499999999984	-3.7685499999999976	-27.167749999999998	-4.942350000000001	-4.885550000000002	-4.942849999999996	-4.30545	-12.92755	-4.760249999999999	-21.33025	-4.05885	-4.57855	-4.763350000000003	-5.11205	-4.921250000000001	-4.1843499999999985	-4.265349999999998	-4.290949999999999	-4.881149999999998	-4.810549999999999
-4.54655	-4.877549999999999	-4.71105	-2.1819500000000005	-3.747449999999997	-27.04865	-4.939149999999998	-4.881150000000002	-4.939849999999996	-4.290649999999999	-12.618550000000003	-4.738949999999999	-21.32025	-4.040050000000001	-4.4563500000000005	-4.71555	-4.98385	-4.916450000000001	-4.105149999999998	-4.259249999999998	-4.2825500000000005	-4.872749999999996	-4.803049999999999
-4.53285	-4.867149999999999	-4.684950000000001	-2.1623499999999964	-3.69445	-26.90985	-4.93535	-4.876950000000001	-4.936849999999996	-4.248950000000001	-12.59995	-4.725749999999998	-21.30185	-4.030250000000002	-4.3892500000000005	-4.682450000000003	-4.980449999999998	-4.911850000000001	-4.058149999999998	-4.251749999999998	-4.245249999999999	-4.865949999999998	-4.78265
-4.48545	-4.859549999999999	-4.674250000000001	-2.148049999999998	-3.627749999999999	-26.85785	-4.931850000000001	-4.871950000000002	-4.933749999999996	-4.234750000000002	-12.24905	-4.707149999999999	-21.15915	-3.947050000000001	-4.263550000000002	-4.657350000000001	-4.977550000000001	-4.90635	-4.0360499999999995	-4.18505	-4.21565	-4.859749999999998	-4.75845
-4.466449999999998	-4.851749999999999	-4.66075	-2.131450000000001	-3.5601499999999966	-26.69175	-4.928449999999998	-4.8670500000000025	-4.930449999999997	-4.21105	-11.72955	-4.689049999999998	-21.15155	-3.8404500000000006	-4.210150000000002	-4.6377500000000005	-4.974450000000001	-4.90175	-3.9968499999999985	-4.17605	-4.174149999999997	-4.852349999999998	-4.7468499999999985
-4.459349999999997	-4.835549999999998	-4.6342500000000015	-1.9553499999999957	-3.533549999999998	-26.52405	-4.92445	-4.862650000000002	-4.9275499999999965	-4.112450000000003	-11.72045	-4.67775	-21.14315	-3.8323500000000017	-4.200749999999999	-4.556750000000001	-4.971550000000001	-4.89725	-3.9891499999999986	-4.169449999999998	-4.15915	-4.843049999999998	-4.701049999999999
-4.43535	-4.818249999999999	-4.62275	-1.9083499999999987	-3.521349999999998	-26.514049999999997	-4.92005	-4.855550000000001	-4.923949999999998	-4.02975	-11.44095	-4.6381499999999996	-20.60915	-3.8119499999999995	-4.195050000000002	-4.530550000000002	-4.968450000000001	-4.89255	-3.97325	-4.043150000000001	-3.99305	-4.832049999999999	-4.6843499999999985
-4.427249999999997	-4.805249999999997	-4.596050000000002	-1.696950000000001	-3.508749999999999	-26.43235	-4.915749999999999	-4.849350000000001	-4.920549999999999	-3.9914500000000004	-11.422150000000002	-4.626749999999998	-20.60085	-3.7846500000000027	-4.18225	-4.505850000000002	-4.965450000000001	-4.88625	-3.933049999999998	-4.030649999999998	-3.980349999999998	-4.821449999999999	-4.654350000000001
-4.417749999999998	-4.79815	-4.5885500000000015	-1.6650500000000008	-3.4150499999999973	-26.41955	-4.91075	-4.844750000000001	-4.916949999999996	-3.9096500000000027	-10.510550000000002	-4.616350000000001	-20.58405	-3.665050000000001	-3.86055	-4.422450000000001	-4.962350000000001	-4.881050000000002	-3.92605	-4.0177499999999995	-3.9624500000000005	-4.800749999999997	-4.62125
-4.40625	-4.764749999999999	-4.575850000000003	-1.6486499999999964	-3.39415	-25.802149999999997	-4.904450000000001	-4.839850000000002	-4.913349999999998	-3.858150000000002	-10.494150000000001	-4.609249999999999	-20.57555	-3.6213499999999996	-3.8497500000000002	-4.384350000000001	-4.959049999999998	-4.87585	-3.9011499999999977	-4.009149999999998	-3.953150000000001	-4.792649999999998	-4.613050000000001
-4.396749999999997	-4.756549999999997	-4.560750000000002	-1.6160500000000013	-3.341049999999999	-25.343049999999998	-4.89855	-4.8339500000000015	-4.909549999999999	-3.8434500000000007	-10.456150000000001	-4.58625	-19.652050000000003	-3.6128500000000017	-3.806049999999999	-4.3267500000000005	-4.955749999999998	-4.870650000000001	-3.8240499999999997	-3.908149999999999	-3.8271499999999996	-4.784349999999996	-4.578150000000001
-4.367849999999997	-4.750049999999998	-4.54785	-1.6087500000000006	-3.324349999999999	-25.17105	-4.89245	-4.82845	-4.904949999999996	-3.7445500000000003	-10.14435	-4.56345	-19.63145	-3.579250000000002	-3.7962500000000006	-4.30405	-4.952249999999999	-4.8655500000000025	-3.816649999999999	-3.9008499999999984	-3.8203499999999977	-4.768949999999997	-4.5630500000000005
-4.3032499999999985	-4.7411499999999975	-4.511050000000001	-1.5221499999999963	-3.277949999999997	-24.96965	-4.88505	-4.820150000000002	-4.901249999999997	-3.739150000000002	-10.13205	-4.519849999999998	-19.16375	-3.5335500000000017	-3.7887500000000003	-4.267050000000001	-4.948550000000001	-4.8607499999999995	-3.7850499999999982	-3.88955	-3.7280499999999996	-4.756649999999997	-4.552250000000001
-4.291249999999998	-4.7091499999999975	-4.50385	-1.4534499999999966	-3.1489499999999992	-24.82215	-4.869150000000001	-4.8130500000000005	-4.897249999999996	-3.7334500000000013	-9.86075	-4.51435	-18.69995	-3.5055499999999995	-3.7439500000000017	-4.223850000000002	-4.944849999999999	-4.855350000000001	-3.7654499999999977	-3.821649999999998	-3.69735	-4.744049999999998	-4.52195
-4.256249999999998	-4.69885	-4.491350000000001	-1.3406499999999966	-2.982749999999996	-24.52715	-4.8622499999999995	-4.807350000000003	-4.893049999999999	-3.7267500000000027	-9.838550000000001	-4.505949999999999	-18.68965	-3.41235	-3.713049999999999	-4.18665	-4.940749999999998	-4.848850000000002	-3.701249999999998	-3.8139499999999984	-3.6557499999999976	-4.729749999999999	-4.502649999999999
-4.245849999999997	-4.684549999999998	-4.479050000000001	-1.3303499999999957	-2.9748499999999964	-24.50965	-4.852249999999998	-4.801350000000003	-4.8890499999999975	-3.7158499999999997	-9.598950000000002	-4.480149999999998	-18.54605	-3.4052500000000023	-3.6465500000000013	-4.166350000000001	-4.936450000000001	-4.843150000000001	-3.6914499999999997	-3.7617499999999993	-3.643349999999998	-4.721449999999997	-4.493649999999999
-4.234549999999999	-4.670649999999998	-4.468150000000001	-1.2824499999999972	-2.9622499999999974	-24.35485	-4.840250000000001	-4.796850000000003	-4.885249999999999	-3.6259499999999996	-9.110850000000003	-4.470749999999999	-17.57085	-3.354050000000001	-3.635349999999999	-4.151250000000001	-4.93235	-4.836650000000002	-3.679549999999999	-3.6687499999999993	-3.563649999999999	-4.703549999999996	-4.481950000000001
-4.204749999999997	-4.661949999999997	-4.438950000000002	-1.2406499999999951	-2.8828499999999977	-24.33645	-4.833349999999999	-4.79045	-4.881149999999998	-3.5988500000000023	-9.09235	-4.428149999999999	-17.56475	-3.3386500000000012	-3.56165	-4.091650000000001	-4.928149999999999	-4.83145	-3.6652500000000003	-3.5969499999999996	-3.54955	-4.691449999999996	-4.426849999999998
-4.18685	-4.654049999999998	-4.426250000000003	-1.2182499999999976	-2.8739500000000007	-24.17235	-4.8252500000000005	-4.780350000000002	-4.877049999999997	-3.542550000000002	-8.47295	-4.3557500000000005	-17.559350000000002	-3.279350000000001	-3.4299500000000016	-4.02965	-4.923849999999998	-4.824249999999999	-3.575949999999999	-3.5901499999999977	-3.4118499999999976	-4.682249999999996	-4.4197500000000005
-4.17915	-4.637449999999998	-4.4121500000000005	-0.9969499999999982	-2.8469499999999996	-23.983449999999998	-4.804849999999998	-4.775450000000003	-4.871949999999998	-3.495250000000002	-7.937250000000002	-4.3474499999999985	-17.53965	-3.2611500000000007	-3.420650000000002	-4.006150000000002	-4.919049999999999	-4.818350000000002	-3.568349999999999	-3.5806499999999986	-3.4019499999999994	-4.670749999999998	-4.390249999999998
-4.170949999999998	-4.62735	-4.40025	-0.8711500000000001	-2.6726499999999973	-23.86265	-4.792649999999998	-4.761550000000003	-4.867549999999998	-3.4845500000000023	-7.61055	-4.33595	-16.68395	-3.129550000000002	-3.3887500000000017	-3.9425500000000007	-4.9149499999999975	-4.80725	-3.524449999999998	-3.5509500000000003	-3.3627499999999984	-4.661249999999999	-4.382950000000001
-4.16095	-4.614049999999999	-4.334150000000001	-0.8628500000000017	-2.6631500000000017	-23.84185	-4.786249999999999	-4.754850000000001	-4.863049999999998	-3.4771500000000017	-7.425150000000002	-4.30875	-16.67575	-3.108650000000001	-3.2388499999999993	-3.920550000000002	-4.910049999999998	-4.80125	-3.51905	-3.5253499999999995	-3.3109499999999983	-4.645749999999996	-4.36345
-4.139749999999999	-4.57075	-4.3263500000000015	-0.7994500000000002	-2.5984499999999997	-23.64445	-4.77215	-4.74615	-4.855449999999998	-3.4609500000000004	-6.43665	-4.287649999999999	-16.464550000000003	-3.09675	-3.153649999999999	-3.908950000000001	-4.902950000000001	-4.795750000000002	-3.4969499999999982	-3.3417499999999976	-3.2987499999999983	-4.624049999999997	-4.297049999999999
-4.120249999999999	-4.539349999999999	-4.315050000000003	-0.7910499999999985	-2.5886500000000012	-23.63335	-4.765450000000001	-4.730650000000001	-4.850449999999999	-3.4464500000000022	-6.41395	-4.25675	-16.286550000000002	-3.0748500000000014	-3.10445	-3.887150000000002	-4.896549999999998	-4.786350000000002	-3.4746500000000005	-3.3164499999999997	-3.20345	-4.610849999999999	-4.29045
-4.048949999999998	-4.51585	-4.30545	-0.6351499999999959	-2.5017500000000013	-23.523249999999997	-4.735150000000001	-4.7200500000000005	-4.845449999999996	-3.3648500000000006	-6.020250000000001	-4.245249999999999	-16.08175	-3.0666500000000028	-3.021650000000001	-3.81015	-4.88945	-4.780750000000001	-3.4644499999999994	-3.2981499999999997	-3.166249999999998	-4.601149999999997	-4.230650000000001
-4.001249999999999	-4.478249999999999	-4.295650000000002	-0.578949999999999	-2.3176500000000004	-23.512349999999998	-4.716149999999999	-4.71275	-4.839549999999999	-3.3562499999999993	-6.001150000000003	-4.21415	-15.78285	-2.9559500000000014	-2.868450000000003	-3.7428500000000007	-4.882549999999998	-4.772750000000002	-3.3745499999999993	-3.1652500000000003	-3.1545500000000004	-4.587749999999996	-4.223749999999999
-3.992449999999998	-4.466149999999999	-4.285450000000001	-0.5680499999999995	-2.244349999999997	-23.47755	-4.707349999999998	-4.70495	-4.833649999999999	-3.343250000000001	-5.99325	-4.198449999999998	-15.765050000000002	-2.918050000000001	-2.7988500000000016	-3.6445500000000024	-4.8768499999999975	-4.766350000000003	-3.36515	-3.149449999999998	-2.997549999999997	-4.574549999999999	-4.2135500000000015
-3.984449999999999	-4.42755	-4.2714500000000015	-0.5464500000000001	-2.2237499999999955	-23.43695	-4.68975	-4.698250000000002	-4.828849999999999	-3.2652500000000018	-5.944850000000002	-4.14545	-15.38805	-2.9020500000000027	-2.785249999999998	-3.632950000000001	-4.8718499999999985	-4.760750000000002	-3.359449999999999	-3.1361500000000007	-2.9856499999999997	-4.551149999999996	-4.180150000000001
-3.9747500000000002	-4.376049999999999	-4.263450000000002	-0.23714999999999975	-2.1619499999999974	-23.25435	-4.63645	-4.681350000000002	-4.823549999999997	-3.2505500000000005	-5.52955	-4.130050000000001	-15.374950000000002	-2.878149999999998	-2.7396499999999975	-3.565050000000003	-4.86515	-4.75095	-3.321349999999999	-3.072050000000001	-2.90775	-4.5399499999999975	-4.109349999999999
-3.9378499999999974	-4.337149999999998	-4.22785	-0.15764999999999674	-2.138549999999995	-22.689349999999997	-4.630849999999999	-4.666650000000001	-4.817949999999996	-3.178650000000001	-5.218350000000001	-4.05575	-14.128050000000002	-2.86665	-2.7314500000000024	-3.55555	-4.856849999999998	-4.742750000000001	-3.2830499999999994	-3.04345	-2.89405	-4.485549999999996	-4.09065
-3.928449999999998	-4.3302499999999995	-4.203850000000003	-0.10875000000000057	-2.1279499999999985	-22.53165	-4.622250000000001	-4.660250000000001	-4.811049999999998	-3.1113500000000016	-5.20055	-4.0493500000000004	-14.115850000000002	-2.8532500000000027	-2.6956500000000005	-3.5285500000000027	-4.850249999999999	-4.734950000000001	-3.2312499999999993	-3.0237499999999997	-2.8724500000000006	-4.475249999999999	-4.061049999999998
-3.8771500000000003	-4.294049999999999	-4.19265	-0.10054999999999836	-2.1005499999999984	-22.494149999999998	-4.55275	-4.644850000000002	-4.804049999999997	-3.05555	-5.1856500000000025	-4.01585	-14.10865	-2.7118499999999983	-2.669550000000001	-3.492650000000001	-4.8435500000000005	-4.72935	-3.2067499999999995	-2.92615	-2.8410499999999956	-4.4652499999999975	-4.047450000000001
-3.7578499999999977	-4.275949999999998	-4.184250000000002	-0.016950000000001353	-2.0680499999999995	-22.32045	-4.517849999999999	-4.6144500000000015	-4.797049999999999	-3.0255500000000026	-5.164650000000002	-4.006550000000001	-14.099150000000002	-2.7015499999999975	-2.6504499999999993	-3.4730500000000006	-4.833649999999999	-4.721250000000001	-3.1487499999999997	-2.9204500000000024	-2.6733499999999992	-4.455149999999996	-4.0325500000000005
-3.751249999999999	-4.26465	-4.142950000000003	0.07905000000000229	-1.967649999999999	-22.273249999999997	-4.399349999999998	-4.609150000000003	-4.788349999999998	-2.821550000000002	-5.0225500000000025	-3.9713499999999975	-13.92785	-2.6372500000000016	-2.5152500000000018	-3.457650000000001	-4.826349999999998	-4.7128499999999995	-3.138849999999998	-2.9153499999999966	-2.659149999999997	-4.442649999999997	-4.004549999999998
-3.7427499999999974	-4.257249999999999	-4.133050000000001	0.5843500000000006	-1.7141499999999965	-22.23475	-4.394649999999999	-4.602350000000001	-4.783249999999999	-2.789050000000003	-4.98385	-3.9597499999999997	-13.92025	-2.6286500000000004	-2.5022500000000036	-3.43985	-4.818549999999998	-4.69735	-3.1202499999999986	-2.9087499999999977	-2.6512499999999974	-4.417449999999999	-3.991150000000001
-3.70655	-4.246649999999999	-4.053550000000001	1.003149999999998	-1.6973500000000001	-22.19005	-4.390049999999999	-4.5961500000000015	-4.776749999999996	-2.780050000000003	-4.97805	-3.9130499999999984	-13.32685	-2.6212500000000034	-2.4608500000000006	-3.43675	-4.806850000000001	-4.69125	-3.0999499999999998	-2.9024500000000018	-2.5986499999999992	-4.4088499999999975	-3.97935
-3.669349999999998	-4.144649999999999	-4.044250000000002	3.091950000000004	-1.5332499999999953	-21.91165	-4.296150000000001	-4.5813500000000005	-4.768749999999997	-2.7714500000000015	-4.972950000000001	-3.89405	-12.19405	-2.53425	-2.4426500000000004	-3.419050000000002	-4.800750000000001	-4.65925	-3.0745499999999986	-2.894750000000002	-2.5736500000000007	-4.392249999999997	-3.9392500000000013
-3.649849999999997	-4.131249999999998	-3.99775	3.1124500000000026	-1.4881499999999974	-21.75735	-4.291550000000001	-4.571550000000002	-4.761749999999999	-2.6409500000000037	-4.96865	-3.8740500000000004	-12.182550000000003	-2.5236500000000035	-2.1905500000000018	-3.3983500000000006	-4.793849999999999	-4.651150000000001	-3.0665499999999994	-2.8214499999999987	-2.5358499999999964	-4.367549999999998	-3.92915
-3.5699499999999986	-4.10605	-3.9893500000000017	4.94285	-1.4278499999999994	-21.747149999999998	-4.286749999999998	-4.552850000000003	-4.749049999999997	-2.5495500000000035	-4.964550000000003	-3.8623499999999993	-12.175450000000001	-2.5047500000000014	-2.1774500000000003	-3.333350000000003	-4.785149999999998	-4.64405	-3.0273499999999984	-2.8136499999999955	-2.4093499999999963	-4.339249999999996	-3.8917499999999983
-3.496649999999999	-4.098149999999997	-3.9762500000000003	4.95825	-1.3604500000000002	-21.694049999999997	-4.2753499999999995	-4.545750000000002	-4.7422499999999985	-2.5347500000000025	-4.960150000000002	-3.8474499999999985	-12.156750000000002	-2.46105	-2.1275499999999994	-3.321150000000003	-4.77815	-4.636749999999999	-3.0121499999999983	-2.7289499999999975	-2.370750000000001	-4.289349999999999	-3.854849999999999
-3.4617499999999986	-4.0913499999999985	-3.9575500000000012	13.36175	-1.27055	-21.67155	-4.266749999999998	-4.53725	-4.733049999999999	-2.5270500000000027	-4.955850000000002	-3.79195	-11.96415	-2.409950000000002	-1.9695499999999981	-3.27065	-4.768549999999998	-4.625450000000001	-2.987650000000002	-2.7118499999999983	-2.2514499999999984	-4.278449999999999	-3.8419500000000006
-3.455949999999998	-4.076449999999998	-3.945450000000001	13.370150000000002	-1.164749999999998	-21.579250000000002	-4.254749999999998	-4.526250000000001	-4.723849999999999	-2.519350000000003	-4.951050000000002	-3.7813499999999998	-11.958850000000002	-2.3523500000000013	-1.9634500000000017	-3.213350000000002	-4.7605499999999985	-4.606450000000002	-2.9446499999999958	-2.5158500000000004	-2.2318500000000014	-4.261949999999999	-3.796849999999999
-3.4479499999999987	-3.946649999999998	-3.9246499999999997	14.22475	-1.129249999999999	-21.56405	-4.244949999999999	-4.51605	-4.716449999999998	-2.4338499999999996	-4.94605	-3.7615499999999997	-11.953050000000001	-2.3162500000000037	-1.9557500000000019	-3.193950000000001	-4.753450000000001	-4.574249999999999	-2.9079499999999996	-2.5096500000000006	-2.104549999999996	-4.2461499999999965	-3.7887500000000003
-3.3588500000000003	-3.9338499999999996	-3.911450000000002	19.121450000000003	-1.0415500000000009	-21.25905	-4.216149999999999	-4.481250000000003	-4.705849999999998	-2.424050000000001	-4.941050000000001	-3.74925	-11.94725	-2.281950000000002	-1.9301499999999976	-3.0485500000000023	-4.7357499999999995	-4.566650000000003	-2.8635499999999965	-2.498350000000002	-2.089750000000002	-4.218149999999998	-3.777049999999999
-3.3371499999999976	-3.8820499999999996	-3.8979500000000016	35.894949999999994	-0.9380499999999969	-21.239449999999998	-4.194649999999999	-4.42455	-4.699049999999996	-2.367449999999998	-4.935850000000002	-3.69735	-11.93185	-2.252749999999999	-1.9224499999999978	-3.0371500000000005	-4.72945	-4.56035	-2.853749999999998	-2.41995	-2.0739499999999964	-4.205949999999998	-3.713449999999998
-3.32695	-3.8562499999999993	-3.8786500000000004	40.886750000000006	-0.8380499999999955	-21.20275	-4.185749999999999	-4.398350000000001	-4.690649999999998	-2.3564500000000024	-4.931050000000003	-3.653649999999999	-11.919350000000001	-2.097850000000001	-1.911050000000003	-3.0166499999999985	-4.71265	-4.55105	-2.8039500000000004	-2.4087499999999977	-2.0540499999999966	-4.197149999999997	-3.6964499999999987
-3.3128499999999974	-3.7639499999999977	-3.8142500000000013	51.45165	-0.8195499999999996	-21.11715	-4.179849999999998	-4.390150000000002	-4.678949999999997	-2.347749999999998	-4.926349999999999	-3.645949999999999	-11.907350000000001	-2.066050000000004	-1.8521500000000017	-2.8790499999999994	-4.70485	-4.53435	-2.786850000000001	-2.358550000000001	-1.9760500000000008	-4.1847499999999975	-3.6800500000000014
-3.3002499999999984	-3.755149999999997	-3.758050000000001	53.226749999999996	-0.6071499999999972	-20.872349999999997	-4.11365	-4.376750000000001	-4.669849999999997	-2.3209500000000034	-4.919050000000002	-3.6054499999999976	-11.36495	-2.0022500000000036	-1.6871500000000026	-2.8236500000000007	-4.695249999999998	-4.526350000000001	-2.7240499999999983	-2.3475499999999982	-1.966549999999998	-4.169349999999998	-3.672550000000001
-3.2837499999999977	-3.73705	-3.743850000000002	53.24395	-0.5929499999999948	-20.78705	-4.049050000000001	-4.3694500000000005	-4.660549999999997	-2.2929499999999976	-4.911950000000001	-3.5962499999999977	-11.35775	-1.9899500000000003	-1.6760500000000036	-2.786750000000005	-4.680049999999998	-4.493449999999999	-2.7123500000000007	-2.3391499999999965	-1.8475499999999982	-4.158049999999999	-3.665849999999999
-3.2761499999999977	-3.7151499999999977	-3.7314500000000024	53.254549999999995	-0.45615000000000094	-20.22155	-4.027349999999998	-4.327950000000001	-4.640149999999998	-2.1367499999999993	-4.906549999999999	-3.5856499999999976	-11.070150000000002	-1.9309500000000028	-1.5994499999999974	-2.7385500000000036	-4.673849999999998	-4.4859500000000025	-2.703249999999997	-2.2650500000000022	-1.792349999999999	-4.077749999999998	-3.658249999999999
-3.263849999999998	-3.6100499999999975	-3.718350000000001	53.26465	-0.4490499999999997	-20.04375	-4.0005500000000005	-4.290550000000003	-4.612149999999996	-2.031550000000003	-4.901350000000001	-3.508749999999999	-11.06445	-1.8810500000000019	-1.5912500000000023	-2.713550000000005	-4.6614499999999985	-4.472850000000001	-2.6249499999999983	-2.258749999999999	-1.7511499999999955	-4.063749999999999	-3.6373500000000014
-3.2518499999999975	-3.599649999999997	-3.68985	53.28245	-0.28555000000000064	-19.92765	-3.9921499999999988	-4.278450000000003	-4.606749999999998	-2.0228499999999983	-4.8942499999999995	-3.4903499999999994	-11.05875	-1.859650000000002	-1.472450000000002	-2.700250000000004	-4.65455	-4.45655	-2.6150499999999965	-2.248649999999998	-1.552349999999997	-4.0388499999999965	-3.542749999999998
-3.1802499999999974	-3.5913499999999985	-3.6707500000000017	56.886250000000004	-0.26865000000000094	-19.864649999999997	-3.941749999999999	-4.273150000000001	-4.589049999999997	-1.7646500000000032	-4.88655	-3.4799499999999988	-11.050150000000002	-1.7843500000000034	-1.4281500000000023	-2.6878500000000045	-4.644549999999999	-4.442450000000001	-2.5291500000000013	-2.2362499999999983	-1.5202499999999972	-4.029449999999997	-3.519549999999999
-3.1785499999999978	-3.572849999999999	-3.6566500000000026	58.90505	-0.11034999999999684	-19.744549999999997	-3.9124499999999998	-4.251550000000002	-4.582249999999998	-1.752050000000004	-4.8770500000000006	-3.4625500000000002	-10.944850000000002	-1.7730499999999978	-1.386250000000004	-2.624050000000004	-4.63505	-4.417450000000002	-2.5147499999999994	-2.181350000000002	-1.400349999999996	-4.002149999999997	-3.440649999999998
-3.1663499999999978	-3.558449999999997	-3.637550000000001	59.59625	0.6634500000000045	-19.46315	-3.823550000000001	-4.228750000000002	-4.571249999999999	-1.7460500000000039	-4.870750000000001	-3.4231499999999997	-10.93675	-1.6568499999999986	-1.3759500000000031	-2.5790500000000023	-4.627749999999999	-4.381350000000001	-2.5056499999999957	-2.1009499999999974	-1.3213500000000025	-3.943649999999998	-3.4074500000000008
-3.158149999999999	-3.4408499999999975	-3.573550000000001	62.61935	0.6753500000000017	-19.215249999999997	-3.80875	-4.211950000000002	-4.534149999999997	-1.7106500000000011	-4.862550000000002	-3.3794499999999985	-10.266350000000003	-1.6297500000000014	-1.235750000000003	-2.5654499999999985	-4.6146499999999975	-4.37565	-2.475349999999999	-2.0829499999999967	-1.282350000000001	-3.9291499999999964	-3.399449999999998
-3.1199499999999993	-3.434949999999997	-3.56025		1.3468500000000034	-19.08585	-3.8027499999999996	-4.19425	-4.510349999999999	-1.6927500000000038	-4.8546499999999995	-3.3444499999999984	-10.257950000000001	-1.598150000000004	-1.2237500000000026	-2.53895	-4.583649999999999	-4.35455	-2.4534499999999966	-2.076050000000002	-1.2484499999999983	-3.900249999999996	-3.3428499999999985
-3.0467499999999994	-3.4255499999999977	-3.5386500000000005		1.995350000000002	-19.07555	-3.795349999999999	-4.182450000000003	-4.496049999999997	-1.6509500000000017	-4.84665	-3.320550000000001	-10.24145	-1.5300500000000028	-1.1459499999999991	-2.4996500000000026	-4.565149999999999	-4.335450000000002	-2.3202500000000015	-2.0407499999999956	-1.2377499999999984	-3.881549999999997	-3.275549999999999
-2.96575	-3.4094499999999996	-3.531550000000003		2.696850000000005	-19.02275	-3.788450000000001	-4.168950000000002	-4.489449999999998	-1.5202500000000043	-4.839850000000002	-3.3085500000000003	-9.765150000000002	-1.5134499999999989	-1.0599500000000006	-2.431449999999998	-4.544449999999998	-4.328850000000003	-2.2880499999999984	-1.908450000000002	-1.1646500000000017	-3.8523499999999977	-3.2621499999999983
-2.9330500000000015	-3.315149999999999	-3.521650000000001		3.38335	-18.94035	-3.770949999999999	-4.157350000000001	-4.483449999999998	-1.4129500000000021	-4.829450000000001	-3.2617499999999993	-9.758950000000002	-1.483550000000001	-1.0380499999999984	-2.3601500000000044	-4.53435	-4.32095	-2.2588500000000025	-1.8991499999999988	-1.1249499999999983	-3.812149999999999	-3.2467499999999987
-2.8483499999999964	-3.3037499999999973	-3.490250000000003		3.6261500000000026	-18.74365	-3.7567500000000003	-4.086850000000002	-4.466149999999999	-1.4034499999999994	-4.818650000000002	-3.251149999999999	-9.75225	-1.4384500000000031	-1.0200499999999977	-2.3475499999999982	-4.515750000000001	-4.26295	-2.1982500000000016	-1.8870500000000021	-0.965049999999998	-3.7830499999999994	-3.235050000000001
-2.8236500000000007	-3.293149999999997	-3.465950000000003		4.611250000000005	-18.56765	-3.7147499999999987	-4.079750000000001	-4.456449999999997	-1.3915500000000023	-4.80405	-3.194749999999999	-9.746850000000002	-1.391849999999998	-1.011250000000004	-2.3354500000000016	-4.510449999999999	-4.25545	-2.18985	-1.8166499999999957	-0.9335499999999968	-3.754649999999998	-3.226849999999999
-2.7603499999999954	-3.284049999999997	-3.434750000000001		4.6279499999999985	-18.45255	-3.5924499999999995	-4.073550000000001	-4.388749999999998	-1.3246499999999983	-4.79495	-3.1417499999999983	-9.14535	-1.301949999999998	-1.0032500000000013	-2.231250000000003	-4.504950000000001	-4.24755	-2.1827499999999986	-1.8070499999999967	-0.8514499999999998	-3.7395499999999977	-3.2123500000000007
-2.744250000000001	-3.1832499999999975	-3.413450000000001		4.86195	-18.35325	-3.5721500000000006	-4.0580500000000015	-4.383149999999997	-1.3158499999999975	-4.777950000000001	-3.132349999999999	-9.13955	-1.2804500000000019	-0.9045500000000004	-2.2196500000000015	-4.473050000000001	-4.22775	-2.1180499999999967	-1.629649999999998	-0.8363499999999959	-3.724549999999997	-3.1986500000000007
-2.7348500000000016	-3.1701499999999996	-3.3902500000000018		5.256550000000004	-18.27125	-3.567350000000001	-4.049950000000003	-4.374449999999996	-1.29495	-4.770250000000001	-3.1160499999999978	-9.13325	-1.1576500000000038	-0.7902500000000003	-2.1176500000000047	-4.44885	-4.22015	-2.095649999999999	-1.5934499999999971	-0.7656500000000008	-3.702849999999998	-3.1850500000000004
-2.669249999999998	-3.123149999999999	-3.37425		6.218350000000001	-17.760749999999998	-3.565249999999999	-4.044150000000002	-4.361749999999997	-1.1941500000000005	-4.761150000000001	-3.0995500000000007	-8.600850000000001	-1.0723500000000001	-0.7809500000000043	-2.05265	-4.43975	-4.206250000000001	-2.0466499999999996	-1.577449999999999	-0.7151500000000013	-3.6817499999999974	-3.147449999999999
-2.61045	-3.09985	-3.318450000000002		7.1238500000000045	-17.75395	-3.549050000000001	-3.956150000000001	-4.345749999999999	-1.1849500000000006	-4.749650000000003	-3.067249999999998	-8.22495	-1.0396500000000017	-0.7720500000000001	-2.01605	-4.4297499999999985	-4.184750000000001	-2.0315499999999957	-1.5637499999999989	-0.6739499999999978	-3.673449999999999	-3.0934500000000007
-2.554249999999996	-3.05255	-3.3039500000000004		7.963850000000001	-17.72545	-3.49475	-3.9437500000000014	-4.318249999999999	-1.1742500000000007	-4.727450000000001	-3.05105	-7.9380500000000005	-1.0292499999999976	-0.7512499999999989	-1.9966500000000025	-4.418949999999999	-4.162649999999999	-2.024149999999999	-1.4796499999999995	-0.5511499999999998	-3.6614499999999985	-3.0547499999999985
-2.543050000000001	-3.003549999999997	-3.295550000000002		8.13765	-17.71475	-3.4868500000000004	-3.9224500000000013	-4.313049999999997	-0.966149999999999	-4.7146500000000024	-3.0384499999999974	-7.931050000000003	-1.010550000000002	-0.720950000000002	-1.98095	-4.41245	-4.14715	-1.9192499999999981	-1.4334500000000006	-0.541249999999998	-3.649949999999997	-3.0374499999999998
-2.498750000000001	-2.981749999999998	-3.289450000000002		8.15025	-17.698449999999998	-3.4806500000000007	-3.91685	-4.2727499999999985	-0.929549999999999	-4.703749999999999	-3.013149999999996	-7.893650000000001	-0.9187500000000028	-0.7137499999999974	-1.9165500000000009	-4.364850000000001	-4.0835500000000025	-1.9112500000000026	-1.3331499999999963	-0.5265500000000003	-3.6036499999999982	-2.9625500000000002
-2.4601499999999987	-2.9685500000000005	-3.2765500000000003		10.118749999999999	-17.48295	-3.469549999999998	-3.8568500000000014	-4.2274499999999975	-0.8514499999999998	-4.684750000000001	-2.943649999999998	-7.88205	-0.8558500000000038	-0.7041499999999985	-1.8036500000000046	-4.331849999999999	-4.044450000000001	-1.8847499999999968	-1.3223500000000001	-0.48834999999999695	-3.5510499999999965	-2.949950000000001
-2.4468499999999977	-2.948050000000002	-3.225450000000002		10.782050000000005	-17.18555	-3.451550000000001	-3.8502500000000026	-4.220449999999996	-0.8185500000000019	-4.676349999999999	-2.9348499999999973	-7.873350000000002	-0.8122499999999988	-0.5735499999999973	-1.718350000000001	-4.323449999999998	-4.00065	-1.8225499999999997	-1.234650000000002	-0.4774499999999975	-3.519949999999998	-2.9433500000000024
-2.355550000000001	-2.84075	-3.1982500000000016		11.425350000000002	-17.04795	-3.44275	-3.8312500000000007	-4.213449999999998	-0.811550000000004	-4.665050000000001	-2.919249999999998	-7.864050000000002	-0.7976500000000044	-0.41584999999999894	-1.6923500000000047	-4.30405	-3.986650000000001	-1.8125500000000017	-1.226549999999996	-0.375949999999996	-3.486849999999997	-2.9312499999999986
-2.346350000000001	-2.8021499999999975	-3.188850000000002		12.189150000000005	-17.024649999999998	-3.385950000000001	-3.821050000000003	-4.2080499999999965	-0.7527499999999989	-4.646250000000002	-2.905450000000002	-7.85305	-0.7751500000000036	-0.3897499999999994	-1.6697500000000005	-4.28275	-3.9433500000000024	-1.7584499999999963	-1.06635	-0.13964999999999606	-3.4261499999999963	-2.9238500000000016
-2.338549999999998	-2.794150000000002	-3.1735500000000023		12.613550000000004	-16.41575	-3.323550000000001	-3.8125500000000017	-4.199949999999998	-0.7445500000000038	-4.6292500000000025	-2.8218499999999977	-7.309950000000001	-0.762750000000004	-0.2578499999999977	-1.6485500000000002	-4.27055	-3.934850000000001	-1.7492499999999964	-1.059750000000001	-0.022449999999999193	-3.4012499999999974	-2.910350000000001
-2.3279500000000013	-2.787950000000002	-3.055250000000001		13.300450000000005	-16.39005	-3.2715500000000013	-3.803350000000002	-4.168449999999996	-0.7074500000000015	-4.6007500000000014	-2.7944499999999977	-7.301750000000002	-0.7042500000000018	-0.2491500000000002	-1.6025500000000008	-4.25525	-3.92915	-1.72945	-1.049749999999996	1.4605499999999978	-3.3519499999999987	-2.900750000000002
-2.229050000000001	-2.7469499999999982	-3.0474500000000013		13.31145	-16.33825	-3.2636499999999984	-3.7851500000000016	-4.155449999999998	-0.6983499999999978	-4.592750000000002	-2.785249999999998	-7.009350000000001	-0.686550000000004	-0.20924999999999727	-1.5322500000000048	-4.24175	-3.92005	-1.6241500000000002	-1.0385500000000008	1.5551499999999976	-3.3433499999999974	-2.857050000000001
-2.1867499999999964	-2.6804500000000004	-3.0362500000000026		14.167450000000002	-16.32855	-3.202449999999999	-3.7641500000000008	-4.136249999999997	-0.5192499999999995	-4.57235	-2.7278499999999966	-6.321149999999999	-0.5250500000000002	-0.18684999999999974	-1.5056500000000028	-4.235849999999999	-3.9132500000000014	-1.5529499999999956	-1.0300499999999957	1.6302500000000038	-3.328849999999999	-2.839750000000002
-2.1424499999999966	-2.610349999999997	-3.023950000000003		14.552350000000004	-16.31925	-3.190950000000001	-3.718250000000001	-4.131449999999997	-0.5065500000000043	-4.564250000000001	-2.7107499999999973	-6.31495	-0.4700500000000005	-0.09485000000000099	-1.3271500000000032	-4.192249999999998	-3.8645500000000013	-1.5467499999999959	-0.8950499999999977	2.5226499999999987	-3.3150499999999994	-2.8039500000000004
-2.128549999999997	-2.5887499999999974	-2.9562500000000043		14.731450000000002	-16.30115	-3.1428499999999993	-3.7008500000000026	-4.121649999999999	-0.4991500000000002	-4.5497499999999995	-2.6916499999999957	-6.307950000000002	-0.3998500000000007	-0.06954999999999956	-1.298250000000003	-4.186049999999998	-3.858150000000002	-1.5402500000000003	-0.7860499999999959	2.5376499999999993	-3.2982499999999995	-2.7929499999999976
-2.101549999999996	-2.5787499999999994	-2.9109499999999997		16.093450000000004	-16.13995	-3.0639499999999984	-3.6868500000000033	-4.111649999999997	-0.42295000000000016	-4.529350000000001	-2.599249999999998	-6.30095	-0.3764499999999984	0.0004500000000007276	-1.2846499999999992	-4.174949999999999	-3.7920499999999997	-1.5141500000000008	-0.7713499999999982	2.700949999999999	-3.272449999999999	-2.7737499999999997
-2.088949999999997	-2.527549999999998	-2.894750000000002		16.49295	-15.893249999999998	-3.0542499999999997	-3.635150000000003	-4.0937499999999964	-0.4103500000000011	-4.5138500000000015	-2.591949999999997	-6.292850000000001	-0.30425000000000324	1.1830500000000015	-1.2571500000000029	-4.1675499999999985	-3.73545	-1.5080499999999972	-0.7630499999999998	2.7130500000000026	-3.262249999999998	-2.765650000000001
-2.036450000000002	-2.483249999999998	-2.8782500000000013		16.80805	-15.731349999999999	-2.9799500000000023	-3.6281500000000015	-4.058749999999996	-0.3455500000000029	-4.50215	-2.582250000000002	-6.170750000000002	-0.29084999999999894	1.6428500000000028	-1.224250000000005	-4.1499500000000005	-3.7287500000000016	-1.4392500000000013	-0.7555499999999995	2.9346499999999978	-3.2361499999999985	-2.71105
-2.026849999999996	-2.4723499999999987	-2.8697500000000034		20.981050000000003	-15.721349999999997	-2.969050000000003	-3.6194500000000005	-4.045749999999998	-0.24484999999999957	-4.494050000000001	-2.526049999999998	-5.340350000000001	-0.21715000000000373	1.652549999999998	-1.2132500000000022	-4.12585	-3.71875	-1.3787499999999966	-0.69285	3.2914499999999975	-3.1785499999999978	-2.6819500000000005
-1.9482500000000016	-2.4544500000000014	-2.8480500000000006		22.01305	-15.696949999999998	-2.88335	-3.6082500000000017	-4.027449999999998	-0.2088499999999982	-4.481350000000003	-2.496850000000002	-4.99785	-0.2018500000000003	1.668849999999999	-1.196550000000002	-4.079449999999998	-3.70055	-1.3058499999999995	-0.6819500000000005	3.7711499999999987	-3.0871499999999976	-2.6727500000000006
-1.92145	-2.3102499999999964	-2.8406500000000037		22.810250000000003	-15.54825	-2.872950000000003	-3.5999499999999998	-4.020049999999998	-0.1731499999999997	-4.45035	-2.4529500000000013	-4.981850000000001	-0.14305000000000234	2.0953499999999963	-1.1766500000000022	-4.05255	-3.692450000000001	-1.298249999999996	-0.6691500000000019	4.138449999999999	-3.0730499999999985	-2.593049999999998
-1.8932500000000019	-2.301949999999998	-2.7829499999999996		25.05175	-15.482949999999999	-2.8584499999999977	-3.592950000000002	-3.965449999999997	-0.06615000000000038	-4.43995	-2.4233499999999992	-4.9757500000000014	-0.12085000000000434	2.329650000000001	-0.9769500000000022	-4.038049999999998	-3.68365	-1.2523499999999999	-0.5832499999999996	4.192050000000002	-3.045849999999998	-2.5842499999999973
-1.8848500000000001	-2.2929499999999976	-2.768950000000004		25.06185	-15.42145	-2.842950000000002	-3.5836500000000022	-3.956949999999999	-0.016950000000001353	-4.43235	-2.408049999999996	-4.972550000000002	-0.03744999999999976	2.6127499999999984	-0.945450000000001	-4.02525	-3.672150000000002	-1.2439499999999981	-0.5119499999999988	4.20825	-3.029449999999997	-2.5768500000000003
-1.8723499999999973	-2.278349999999996	-2.670349999999999		25.559350000000002	-15.112449999999999	-2.739449999999998	-3.5714500000000022	-3.949449999999999	0.2806500000000014	-4.41535	-2.2943500000000014	-4.969550000000002	0.029350000000000875	2.778349999999996	-0.8987499999999997	-4.005749999999999	-3.6305499999999995	-1.2374500000000026	-0.49944999999999595	4.244149999999998	-3.0159499999999966	-2.5677499999999966
-1.7769499999999994	-2.2129499999999993	-2.6579499999999996		26.910050000000005	-14.922149999999998	-2.7299500000000023	-3.5432500000000005	-3.9335499999999968	0.8418500000000009	-4.378450000000001	-2.2821500000000015	-4.966650000000001	8.146949999999997	3.259050000000002	-0.8506500000000017	-3.953849999999999	-3.62265	-1.1271500000000003	-0.4910500000000013	4.9966500000000025	-2.994349999999997	-2.527850000000001
-1.7495499999999993	-2.1050499999999985	-2.5957500000000024		28.13875	-14.911849999999998	-2.7244499999999974	-3.439350000000001	-3.8880499999999962	0.8566500000000019	-4.366150000000001	-2.271349999999998	-4.963750000000001	8.770150000000001	3.279849999999996	-0.8405500000000004	-3.943349999999999	-3.599450000000001	-1.0812499999999972	-0.39674999999999727	5.431750000000001	-2.9168499999999966	-2.4640500000000003
-1.7411499999999975	-2.094549999999998	-2.5842500000000044		30.217149999999997	-14.419149999999998	-2.7027500000000018	-3.39255	-3.881549999999997	0.863749999999996	-4.343150000000001	-2.2395500000000013	-4.960650000000001	8.786850000000001	3.2966499999999996	-0.8275500000000022	-3.9342499999999987	-3.591750000000001	-1.0734500000000011	-0.39005000000000223	5.605350000000001	-2.8968500000000006	-2.428049999999999
-1.6221499999999978	-2.0853499999999983	-2.569650000000003		30.451349999999998	-14.39385	-2.699550000000002	-3.386650000000003	-3.8646499999999975	2.1208499999999972	-4.335350000000002	-2.193649999999998	-4.957650000000001	12.995849999999997	4.045450000000002	-0.7783500000000032	-3.924949999999999	-3.5569500000000005	-1.0623500000000021	-0.2817500000000024	5.9271499999999975	-2.8760499999999993	-2.41545
-1.615249999999996	-1.9855499999999964	-2.498650000000005		30.46935	-14.382349999999999	-2.6889499999999984	-3.3771500000000003	-3.828949999999999	2.8284499999999966	-4.308450000000001	-2.1767499999999984	-4.951550000000001	15.912749999999996	4.068649999999998	-0.7343499999999992	-3.9171499999999995	-3.4701500000000003	-1.0554500000000004	-0.2192500000000024	6.065249999999999	-2.8502499999999955	-2.398049999999998
-1.6040500000000009	-1.918050000000001	-2.487250000000003		30.70395	-14.103949999999998	-2.678849999999997	-3.367750000000001	-3.8158499999999975	2.844850000000001	-4.289250000000003	-2.1494500000000016	-4.948350000000001	19.07985	4.4404499999999985	-0.5915500000000051	-3.8664500000000004	-3.4645500000000027	-0.977649999999997	-0.20964999999999634	6.417949999999998	-2.7673500000000004	-2.3809499999999986
-1.5964499999999973	-1.8738499999999974	-2.475750000000005		31.148950000000006	-13.68655	-2.6645499999999984	-3.3599500000000013	-3.728349999999999	2.9020499999999956	-4.2481500000000025	-2.106349999999999	-4.941549999999999	22.555149999999998	4.8942499999999995	-0.5687500000000014	-3.8592499999999994	-3.43215	-0.8797500000000014	-0.18215000000000003	6.943550000000002	-2.740949999999998	-2.280549999999998
-1.5862499999999997	-1.8079499999999982	-2.4441500000000005		31.762049999999995	-13.366049999999998	-2.643250000000002	-3.3518500000000024	-3.6862499999999976	2.9131500000000017	-4.236150000000002	-2.091850000000001	-4.937850000000001	23.388849999999998	4.919049999999999	-0.5339500000000044	-3.8404500000000006	-3.38345	-0.8704499999999982	-0.15585000000000093	7.087049999999998	-2.7237499999999955	-2.273850000000003
-1.5551499999999976	-1.751349999999995	-2.401850000000003		32.33755	-13.323550000000001	-2.633749999999999	-3.3031500000000023	-3.6763499999999993	3.5502499999999984	-4.211550000000003	-2.0158500000000004	-4.9341500000000025	25.78405	6.318849999999998	-0.43744999999999834	-3.83315	-3.3731500000000025	-0.8606499999999997	-0.1428499999999957	7.106250000000003	-2.6461499999999987	-2.2541500000000028
-1.5473500000000016	-1.6790499999999966	-2.385850000000005		33.22775000000001	-13.237449999999999	-2.560049999999997	-3.27665	-3.661649999999998	4.018949999999997	-4.148050000000001	-1.9390500000000017	-4.93065	33.707350000000005	7.367449999999998	-0.42395000000000493	-3.7688500000000005	-3.346450000000001	-0.8530499999999961	-0.03275000000000006	7.12885	-2.638149999999996	-2.245049999999999
-1.517249999999997	-1.6607500000000002	-2.3693500000000043		33.62775	-13.091549999999998	-2.538649999999997	-3.2497500000000024	-3.6435499999999976	4.037549999999996	-4.1399500000000025	-1.889649999999996	-4.926750000000002	35.78135	7.383049999999997	-0.41244999999999976	-3.75985	-3.285350000000001	-0.7872500000000002	-0.01554999999999751	7.434249999999999	-2.597449999999995	-2.2152499999999975
-1.4828499999999991	-1.616349999999997	-2.3554500000000047		33.975550000000005	-13.03115	-2.4267499999999984	-3.1880500000000005	-3.629249999999999	5.971350000000001	-4.131250000000001	-1.8629499999999979	-4.9232499999999995	39.99825	8.113050000000001	-0.3683499999999995	-3.7475500000000004	-3.272850000000002	-0.7397500000000008	0.5570500000000038	9.190649999999998	-2.571950000000001	-2.2022499999999994
-1.4703499999999963	-1.6103499999999968	-2.3461500000000015		35.919450000000005	-12.79015	-2.420749999999998	-3.1773500000000006	-3.601049999999997	5.987049999999996	-4.097950000000001	-1.790549999999996	-4.919450000000001	40.291349999999994	8.13355	-0.3542500000000004	-3.7377499999999984	-3.206150000000001	-0.6820499999999967	2.1069499999999977	10.741950000000003	-2.556750000000001	-2.1952500000000015
-1.4525499999999951	-1.5932499999999976	-2.2787500000000023		36.737649999999995	-12.780549999999998	-2.402149999999999	-3.1692500000000017	-3.5602499999999964	7.580849999999998	-4.08935	-1.7766499999999965	-4.91555	40.820949999999996	8.145150000000001	-0.3314500000000038	-3.7137499999999974	-3.1971500000000006	-0.6537500000000023	2.1138499999999993	10.757150000000003	-2.523849999999996	-2.181449999999998
-1.2857500000000002	-1.529449999999997	-2.260249999999999		38.77625	-12.76435	-2.3924499999999966	-3.1555500000000016	-3.547349999999998	9.464149999999997	-4.070550000000001	-1.7618500000000026	-4.911650000000002	40.83584999999999	8.64085	-0.11254999999999882	-3.6789500000000004	-3.1906500000000015	-0.6444499999999991	2.1265500000000017	10.996850000000002	-2.4283499999999947	-2.149949999999997
-1.2748500000000007	-1.5071499999999958	-2.2310500000000033		41.71975	-12.736249999999998	-2.3672499999999985	-3.141750000000002	-3.540549999999996	9.832250000000002	-4.05395	-1.696550000000002	-4.907450000000001	45.16175	9.324750000000002	-0.033950000000004366	-3.6720499999999987	-3.1652500000000003	-0.5617499999999964	2.4090500000000006	11.00815	-2.3902499999999947	-2.0392500000000027
-1.2602499999999992	-1.4773500000000013	-2.189149999999998		42.17905	-12.67445	-2.2273500000000013	-3.0690500000000007	-3.532049999999998	10.835549999999998	-4.020150000000001	-1.6616500000000016	-4.90335	45.60724999999999	9.566850000000002	-0.021750000000004377	-3.6100499999999975	-3.135950000000001	-0.5542499999999961	2.41545	11.13055	-2.3795499999999947	-2.032449999999997
-1.2476500000000001	-1.4311499999999953	-2.175049999999999		43.99445000000001	-12.55985	-2.2178499999999985	-3.062450000000002	-3.5226499999999987	11.89875	-4.011150000000001	-1.6446499999999986	-4.898950000000003	48.62295	10.07385	0.002849999999995134	-3.6024499999999975	-3.1153499999999994	-0.5310500000000005	2.4245500000000035	11.48565	-2.3542500000000004	-2.0248500000000007
-1.2322500000000005	-1.370049999999999	-2.152149999999999		44.00115	-12.51585	-2.05865	-2.970649999999999	-3.514949999999999	13.58925	-4.003250000000001	-1.617449999999998	-4.894450000000003	50.07225	10.109549999999999	1.0034500000000008	-3.568349999999999	-3.0945500000000017	-0.38324999999999676	3.9359499999999983	11.644649999999999	-2.340049999999998	-2.013849999999998
-1.2190499999999957	-1.359650000000002	-2.1346500000000006		44.13445000000001	-11.83645	-1.8885500000000022	-2.9633499999999984	-3.418649999999996	14.386849999999995	-3.9859500000000025	-1.536049999999996	-4.891750000000002	52.91074999999999	10.12115	1.0214500000000015	-3.5614500000000007	-3.0710499999999996	-0.37434999999999974	3.959850000000003	12.603850000000001	-2.305749999999996	-1.9594499999999968
-1.1479500000000016	-1.3508500000000012	-2.1169500000000028		44.156650000000006	-11.75345	-1.8783499999999975	-2.9363500000000045	-3.4072499999999977	14.398249999999997	-3.968350000000001	-1.5054499999999962	-4.885149999999999	58.320049999999995	10.14125	2.03425	-3.546949999999999	-3.01755	-0.36625000000000085	3.9725499999999982	12.65455	-2.26135	-1.928849999999997
-1.06635	-1.333750000000002	-2.05865		46.34875	-11.12695	-1.86815	-2.9196500000000043	-3.364049999999999	14.928649999999998	-3.94125	-1.479849999999999	-4.880950000000002	59.75534999999999	11.272649999999999	2.2144499999999994	-3.5173500000000004	-3.0088500000000025	-0.35924999999999585	9.213650000000001	15.059649999999998	-2.149650000000001	-1.9226499999999973
-1.0581499999999977	-1.2785499999999956	-1.9970500000000015		47.14225	-10.786950000000001	-1.8557500000000005	-2.903649999999999	-3.3566499999999984	15.307949999999998	-3.8896499999999996	-1.4460499999999996	-4.876350000000002	62.763949999999994	11.49335	2.4183499999999967	-3.508849999999999	-2.9937499999999986	-0.27405000000000257	9.219250000000002	15.079349999999998	-2.1402499999999947	-1.9131500000000017
-1.049349999999997	-1.1332499999999968	-1.9859500000000025		47.15165	-10.222649999999998	-1.8324500000000015	-2.86665	-3.3429499999999983	15.343350000000001	-3.87425	-1.3634500000000003	-4.8716500000000025	69.67565	11.827750000000002	2.734249999999996	-3.489349999999998	-2.94735	-0.2595499999999973	9.224049999999998	15.62265	-2.0951499999999967	-1.905149999999999
-1.0343499999999963	-1.0857499999999973	-1.9570500000000024		48.152049999999996	-10.13185	-1.8069500000000005	-2.823450000000001	-3.336349999999996	17.01025	-3.8621499999999997	-1.3528499999999966	-4.866950000000003	75.90395	11.852249999999998	2.816849999999995	-3.468149999999998	-2.9301499999999976	-0.2491500000000002	9.230550000000001	15.63805	-2.026849999999996	-1.8217500000000015
-1.0118499999999955	-1.0758499999999955	-1.9481499999999983		48.25475000000001	-9.492649999999998	-1.7195499999999981	-2.8154499999999985	-3.3013499999999993	17.47585	-3.850450000000002	-1.3269499999999965	-4.8622499999999995	78.77005	12.736449999999998	2.835249999999995	-3.4571499999999986	-2.9226500000000044	-0.20514999999999617	9.236550000000001	15.657650000000004	-2.006450000000001	-1.7781499999999966
-0.9358500000000021	-1.0617499999999964	-1.9346500000000049		48.59565	-9.065349999999999	-1.682850000000002	-2.805250000000001	-3.292149999999996	18.219549999999998	-3.825050000000001	-1.3164499999999961	-4.857749999999999	83.06425	12.763350000000003	3.667049999999996	-3.4079499999999996	-2.90775	-0.19754999999999967	9.242449999999998	15.762349999999998	-1.9943499999999972	-1.7696499999999986
-0.8367500000000021	-0.9691499999999991	-1.9183500000000038		49.95445	-8.68985	-1.5727499999999992	-2.7773499999999984	-3.2315499999999986	18.963250000000002	-3.7515500000000017	-1.3055499999999967	-4.85305	83.08794999999999	12.827550000000002	3.7884499999999974	-3.3968500000000006	-2.83305	-0.1854499999999959	9.249250000000004	15.786549999999998	-1.972850000000001	-1.7502500000000012
-0.7706499999999963	-0.9461499999999958	-1.8831500000000005		53.22875	-8.679649999999999	-1.5609499999999983	-2.7329500000000024	-3.2238499999999988	21.356949999999998	-3.70655	-1.213949999999997	-4.847950000000001		14.195949999999996	4.0558499999999995	-3.3664500000000004	-2.8050500000000014	-0.16244999999999976	9.257849999999998	16.44545	-1.9117499999999978	-1.6789500000000004
-0.7397500000000008	-0.912549999999996	-1.8716500000000025		53.25275	-8.143449999999998	-1.5366500000000016	-2.7182500000000047	-3.2162499999999987	21.363549999999996	-3.6876500000000014	-1.1774500000000003	-4.843050000000002		15.277450000000002	4.104349999999997	-3.3423499999999997	-2.7961500000000044	-0.14844999999999686	9.27335	17.14425	-1.8905499999999975	-1.6400500000000022
-0.7273500000000013	-0.7933499999999967	-1.8012500000000031		53.57035	-7.967749999999999	-1.4174500000000023	-2.7033500000000004	-3.1587499999999977	23.17575	-3.6746499999999997	-1.1161499999999975	-4.83905		15.293050000000001	5.522749999999995	-3.3251500000000007	-2.7885500000000008	-0.062249999999998806	10.054450000000003	17.16715	-1.8808499999999952	-1.6262499999999989
-0.7186499999999967	-0.7757500000000022	-1.772350000000003		57.72455	-7.729150000000001	-1.3111499999999978	-2.6217499999999987	-3.138149999999996	23.82555	-3.666150000000002	-1.0994499999999974	-4.833450000000003		15.32425	5.5436499999999995	-3.30715	-2.7755500000000026	-0.029849999999996157	10.061750000000004	17.182650000000002	-1.870049999999999	-1.614449999999998
-0.7099499999999992	-0.7512499999999989	-1.6949499999999986		57.74645	-7.708949999999998	-1.24315	-2.5961500000000015	-3.088849999999997	24.40925	-3.6433500000000016	-1.0821499999999986	-4.82835		16.64195	5.633749999999999	-3.25695	-2.7648500000000027	-0.016550000000002285	10.07085	17.93025	-1.7651499999999984	-1.5814499999999967
-0.6724499999999978	-0.6951499999999982	-1.6798500000000018		59.09005	-7.456150000000001	-1.2259499999999974	-2.5894499999999994	-3.0754499999999965	26.77865	-3.6267500000000013	-0.9762500000000003	-4.823050000000002		16.66075	5.815950000000001	-3.2494499999999995	-2.7281499999999994	1.081949999999999	10.088549999999998	17.95975	-1.7386499999999998	-1.5640500000000017
-0.6581499999999991	-0.6772500000000008	-1.6618500000000012		69.87145000000001	-7.430350000000001	-1.2086499999999987	-2.530050000000003	-3.0635499999999993	27.219049999999996	-3.6193500000000007	-0.9131500000000017	-4.817050000000002		16.95125	6.389849999999996	-3.22175	-2.6668500000000037	1.4718500000000034	12.156950000000002	18.082950000000004	-1.6831499999999977	-1.5557499999999962
-0.6290499999999994	-0.6434500000000014	-1.5838499999999982		71.71865	-7.405549999999998	-1.1997500000000016	-2.5174500000000037	-3.0528499999999994	27.244949999999996	-3.5844500000000004	-0.8937499999999972	-4.81185		18.36275	7.590350000000001	-3.20195	-2.6476499999999987	1.4781499999999994	12.164650000000002	18.187150000000003	-1.6586499999999944	-1.537550000000003
-0.61965	-0.4751499999999993	-1.5760500000000022		73.40195	-7.388949999999998	-1.147750000000002	-2.464350000000003	-3.0261499999999977	27.794449999999998	-3.567450000000001	-0.8832499999999968	-4.806850000000001		19.127249999999997	9.05135	-3.191749999999999	-2.603650000000002	1.4845499999999987	12.176749999999998	18.54985	-1.6484499999999969	-1.4742499999999978
-0.5809500000000014	-0.43354999999999677	-1.5169500000000014		76.17785	-6.413449999999997	-1.1343499999999977	-2.4440500000000043	-2.955149999999996	27.83475	-3.535450000000001	-0.8441499999999991	-4.80105		19.13935	9.062649999999998	-3.18225	-2.5714499999999987	1.504649999999998	13.130650000000003	19.271349999999998	-1.6276499999999956	-1.468350000000001
-0.5701499999999982	-0.40934999999999633	-1.5087499999999991		77.80135000000001	-6.400449999999999	-1.1183499999999995	-2.427750000000003	-2.890749999999997	29.41035	-3.5254499999999993	-0.8319499999999991	-4.79635		22.551249999999996	9.071149999999996	-3.136849999999999	-2.551650000000002	2.503550000000004	13.14125	19.393349999999998	-1.5995500000000007	-1.4456500000000005
-0.44324999999999903	-0.40014999999999645	-1.498650000000005		81.23655	-6.302350000000001	-1.0824500000000015	-2.3942499999999995	-2.871449999999996	29.97715	-3.5168500000000016	-0.7996499999999997	-4.791150000000002		23.25625	9.567749999999997	-3.13035	-2.516849999999998	2.5447500000000005	13.15025	19.412750000000003	-1.4456500000000005	-1.435450000000003
-0.38604999999999734	-0.3524499999999975	-1.4759500000000045		82.45814999999999	-6.132549999999998	-0.9681500000000014	-2.3107499999999987	-2.853349999999999	29.988849999999992	-3.5011500000000026	-0.7693499999999958	-4.78415		23.27845	9.60425	-3.1103500000000004	-2.468049999999998	2.8028499999999994	18.372350000000004	20.59335	-1.3806499999999957	-1.4281500000000023
-0.3764499999999984	-0.3379499999999993	-1.385550000000002			-5.778949999999998	-0.9619500000000016	-2.295950000000005	-2.822649999999996	29.996649999999995	-3.490850000000002	-0.745350000000002	-4.77815		24.348349999999996	9.999949999999998	-3.0986499999999992	-2.4160499999999985	2.9137500000000003	18.38225	20.634550000000004	-1.3428499999999985	-1.4098499999999987
-0.31954999999999956	-0.3192499999999967	-1.3717499999999987			-5.6466499999999975	-0.951749999999997	-2.28895	-2.8146500000000003	30.004849999999998	-3.45805	-0.6690499999999986	-4.772950000000002		24.73865	10.11085	-3.0772499999999994	-2.406150000000004	3.0280500000000004	18.38975	21.243850000000002	-1.3276499999999984	-1.3217500000000015
-0.28164999999999907	-0.29684999999999917	-1.3112500000000011			-5.44755	-0.9403500000000022	-2.278350000000003	-2.712849999999996	31.96385	-3.44745	-0.6331500000000005	-4.767050000000001		24.754649999999998	10.481349999999999	-3.04035	-2.365250000000003	3.3520499999999984	19.922650000000004	22.06015	-1.2566500000000005	-1.3032499999999985
-0.2713499999999982	-0.2729500000000016	-1.2947500000000005			-5.38625	-0.9240500000000011	-2.2521500000000003	-2.7056499999999986	32.05625	-3.4357500000000023	-0.5239499999999992	-4.76145		25.141350000000003	11.179049999999997	-3.013849999999998	-2.3206500000000005	3.6830500000000015	19.930750000000003	22.197050000000004	-1.1953499999999977	-1.2940499999999986
-0.25534999999999997	-0.2609500000000011	-1.2563500000000047			-5.186149999999998	-0.9067500000000024	-2.243949999999998	-2.6993499999999955	33.007749999999994	-3.3706500000000013	-0.4814500000000024	-4.755750000000003		26.578049999999998	11.60295	-2.992849999999997	-2.3046500000000023	3.882649999999998	19.941050000000004	22.216250000000002	-1.131450000000001	-1.2803499999999985
-0.21614999999999895	-0.2508499999999998	-1.2392499999999984			-5.17595	-0.885150000000003	-2.2311499999999995	-2.63035	34.001650000000005	-3.359750000000002	-0.4700500000000005	-4.748650000000001		27.557049999999997	11.711549999999995	-2.975450000000002	-2.2702500000000043	4.3661499999999975	24.62565	22.244950000000003	-1.04495	-1.2733500000000006
-0.19814999999999827	-0.22084999999999866	-1.2196500000000015			-4.9796499999999995	-0.8345500000000001	-2.2234499999999997	-2.596049999999998	34.17185	-3.339850000000002	-0.4507499999999993	-4.742550000000001		27.56825	13.369149999999998	-2.9681500000000014	-2.2514499999999984	4.604050000000001	24.63595	23.61965	-1.030549999999998	-1.2390499999999989
-0.179549999999999	-0.0949499999999972	-1.2045500000000047			-4.973749999999999	-0.7635500000000022	-2.1334500000000034	-2.5776499999999984	34.45485	-3.3217500000000015	-0.4389499999999984	-4.736350000000002		29.256550000000004	14.427050000000001	-2.9467500000000015	-2.2367500000000007	4.6157499999999985	24.64295	23.98545	-1.020150000000001	-1.2089500000000015
-0.17134999999999678	-0.06624999999999659	-1.0976500000000016			-4.968450000000001	-0.7551500000000004	-2.0709500000000034	-2.5617499999999964	34.47275	-3.3103499999999997	-0.41774999999999807	-4.73095		29.652749999999997	14.646049999999995	-2.912849999999999	-2.2200500000000005	4.900950000000002	24.655050000000003	24.531150000000004	-1.0099499999999964	-1.19435
-0.16485000000000127	0.0021500000000003183	-1.0268500000000031			-4.962350000000001	-0.7470500000000015	-2.0621500000000026	-2.520249999999997	35.54515	-3.2253500000000024	-0.4026500000000013	-4.72335		30.06595	14.65775	-2.8883500000000026	-2.1486500000000035	6.119350000000004	24.661949999999997	24.60705	-0.9934499999999957	-1.1442499999999995
-0.06074999999999875	0.4861500000000021	-0.932850000000002			-4.957449999999998	-0.7370499999999964	-2.048250000000003	-2.5062499999999943	36.843349999999994	-3.207650000000001	-0.3496499999999969	-4.715949999999999		30.20375	14.680949999999996	-2.879550000000002	-2.080849999999998	6.755650000000003	25.78765	25.24805	-0.9818499999999943	-1.1300499999999971
-0.0072499999999990905	0.7119500000000016	-0.9247500000000031			-4.9530499999999975	-0.7295499999999961	-2.035650000000004	-2.497250000000001	37.06005	-3.1831500000000013	-0.29964999999999975	-4.709950000000003		30.221450000000004	15.165849999999999	-2.8642499999999984	-2.04345	7.1664499999999975	25.79815	25.26435	-0.9504499999999965	-1.1191499999999976
0.9079499999999996	0.7961500000000044	-0.861850000000004			-4.94885	-0.7145500000000027	-1.98245	-2.4866499999999974	37.071149999999996	-3.135950000000001	-0.28804999999999836	-4.704150000000002		32.143150000000006	15.19005	-2.8472500000000025	-2.013150000000003	8.014850000000003	25.80715	25.295450000000002	-0.8809499999999986	-1.071550000000002
1.050850000000004	1.157350000000001	-0.8511500000000041			-4.943349999999999	-0.7056499999999986	-1.97025	-2.4256499999999974	39.53355	-3.1179500000000004	-0.23595000000000255	-4.696850000000001		32.16244999999999	15.354149999999997	-2.8246499999999983	-1.9947500000000034	9.08645	25.824350000000003	26.07535	-0.8021499999999975	-1.0214500000000015
1.4606500000000011	1.1704500000000024	-0.818950000000001			-4.938549999999999	-0.5247499999999974	-1.9140500000000031	-2.4019499999999994	39.54945	-3.1048500000000026	-0.1836500000000001	-4.690850000000001		32.914649999999995	16.41635	-2.795249999999996	-1.98395	9.098950000000002	26.70655	27.740450000000003	-0.7870500000000007	-1.0088500000000025
1.9578500000000005	1.2550500000000042	-0.8048500000000018			-4.93385	-0.4366500000000002	-1.8950500000000048	-2.3830499999999972	39.564249999999994	-3.0829500000000003	-0.1586500000000015	-4.68385		33.95075	16.435049999999997	-2.773849999999996	-1.9782500000000027	10.296550000000003	26.71555	28.81805	-0.7280499999999961	-0.984650000000002
1.973950000000002	1.2859499999999997	-0.794550000000001			-4.929949999999998	-0.4250499999999988	-1.8395500000000027	-2.367049999999999	39.57985	-3.067050000000002	-0.08254999999999768	-4.67605		33.972750000000005	16.45895	-2.7236499999999992	-1.9632500000000022	10.311149999999998	27.403350000000003	29.144349999999996	-0.7152499999999975	-0.9413499999999999
1.9940500000000014	1.4135500000000008	-0.683250000000001			-4.92615	-0.36574999999999847	-1.772750000000002	-2.358550000000001	39.59825	-3.0579500000000017	-0.059849999999997294	-4.668850000000003		33.98555	16.86005	-2.716149999999999	-1.9416500000000028	10.780850000000001	27.40905	29.86795	-0.6520499999999956	-0.9308499999999995
2.035350000000001	1.5906500000000037	-0.6736500000000021			-4.922349999999998	-0.22294999999999732	-1.7560500000000019	-2.3421499999999966	41.90924999999999	-3.0437499999999993	0.008949999999998681	-4.663450000000001		34.010549999999995	17.294449999999998	-2.692149999999998	-1.8750500000000017	11.569850000000002	27.417749999999998	32.90655	-0.6068499999999943	-0.9211499999999972
2.052250000000001	2.308950000000003	-0.6433499999999981			-4.918150000000001	-0.1930499999999995	-1.7484499999999983	-2.292349999999999	42.77994999999999	-3.0165500000000023	0.44454999999999956	-4.65625		34.195949999999996	17.556350000000002	-2.6731499999999997	-1.8661499999999975	11.92785	31.215849999999996	32.931050000000006	-0.46365000000000123	-0.8335500000000025
2.0680499999999995	2.5328500000000034	-0.6262499999999989			-4.9136500000000005	-0.1655499999999961	-1.6860500000000016	-2.28575	42.79064999999999	-2.99465	0.8690500000000014	-4.65015		35.60164999999999	17.58685	-2.6176499999999976	-1.7868500000000012	13.282249999999998	31.224449999999997	32.95345	-0.43694999999999595	-0.8092499999999987
2.5603499999999997	2.837049999999998	-0.5263500000000008			-4.908549999999998	-0.01624999999999943	-1.6029499999999999	-2.2618499999999955	42.834250000000004	-2.9655500000000004	1.2720500000000001	-4.64395		36.67314999999999	17.984249999999996	-2.6079500000000024	-1.7766500000000036	13.918050000000001	31.245749999999994	33.08915	-0.40714999999999435	-0.8009500000000003
3.422150000000002	2.8516499999999994	-0.46205000000000496			-4.90315	0.0006500000000002615	-1.5784500000000037	-2.2078500000000005	42.85914999999999	-2.9120500000000007	1.7508499999999998	-4.636750000000003		43.375550000000004	19.56975	-2.5602499999999964	-1.7565500000000043	13.926650000000002	31.261249999999997	33.88515	-0.39204999999999757	-0.7781499999999966
3.451050000000002	2.8868500000000026	-0.4495500000000021			-4.896149999999999	0.7210499999999982	-1.570050000000002	-2.1878499999999974	43.70535	-2.884050000000002	1.76905	-4.63035		50.072950000000006	22.74145	-2.5410499999999985	-1.7168500000000009	14.564349999999997	31.89785	34.22945000000001	-0.27035000000000053	-0.7358499999999992
3.993450000000003	2.9000500000000002	-0.43404999999999916			-4.890149999999998	0.7269500000000022	-1.4858499999999992	-2.120449999999998	44.10885	-2.867350000000002	1.7804500000000019	-4.620350000000002		50.10915	23.255649999999996	-2.5151499999999984	-1.6559500000000043	14.57555	31.90645	34.335550000000005	-0.2602499999999992	-0.6865499999999969
4.560749999999999	2.9082500000000024	-0.4230500000000035			-4.88485	0.8644499999999979	-1.4475499999999997	-2.0939499999999995	45.42225	-2.8091500000000025	1.7985499999999988	-4.614650000000001		50.50685	23.678449999999998	-2.438749999999999	-1.629649999999998	15.779049999999998	31.913550000000008	35.36045000000001	-0.17474999999999596	-0.6373499999999979
5.091750000000005	3.084949999999999	-0.4097500000000025			-4.873449999999998	1.0245499999999979	-1.4390500000000017	-2.0702499999999944	47.64415	-2.7628500000000003	1.808250000000001	-4.60885		50.55114999999999	24.62195	-2.432549999999999	-1.6101500000000044	15.803850000000004	31.919649999999997	35.421749999999996	-0.16534999999999656	-0.6256500000000003
5.102249999999998	3.0927500000000023	-0.39365000000000094			-4.862549999999999	2.348150000000004	-1.4250499999999988	-2.0635499999999993	47.93345	-2.7293500000000037	2.101550000000003	-4.601050000000001		55.448750000000004	25.24705	-2.4230499999999964	-1.6001499999999993	17.204549999999998	32.95175	35.501250000000006	-0.15755000000000052	-0.6139500000000027
5.112650000000002	3.1031499999999994	-0.37975000000000136			-4.856549999999999	2.8480500000000006	-1.4057500000000047	-2.0380499999999984	48.819449999999996	-2.680250000000001	2.1079500000000024	-4.593050000000002		55.870450000000005	25.88015	-2.413350000000001	-1.5502499999999984	17.22215	34.58945000000001	35.600150000000006	-0.14304999999999524	-0.6057500000000005
5.129850000000005	3.1132500000000007	-0.3199499999999986			-4.84665	3.0740499999999997	-1.3871499999999983	-2.022449999999999	50.11925	-2.6645499999999984	2.1187499999999986	-4.58305		61.160849999999996	26.957549999999998	-2.39555	-1.5259500000000017	17.234949999999998	34.598549999999996	39.34075000000001	0.005150000000000432	-0.568950000000001
5.317050000000002	3.3479500000000044	-0.30734999999999957			-4.833649999999999	3.1343499999999977	-1.3368499999999983	-2.001249999999999	50.787150000000004	-2.6187499999999986	2.2758499999999984	-4.576050000000002		66.17555	27.94715	-2.364049999999999	-1.517949999999999	17.24635	35.37655	39.355650000000004	1.4982499999999987	-0.5607499999999987
5.75985	3.358550000000001	-0.283450000000002			-4.7875499999999995	3.4692500000000024	-1.2543500000000023	-1.9797499999999957	50.962650000000004	-2.5972500000000025	3.016150000000003	-4.5691500000000005		66.19935	28.79215	-2.3369500000000016	-1.4642499999999998	17.449849999999998	35.58845	39.60975	1.5148500000000027	-0.5476499999999973
5.801549999999999	3.5210500000000025	-0.2636499999999984			-4.75675	3.4895500000000013	-1.1597500000000025	-1.952849999999998	52.563449999999996	-2.5402500000000003	3.3225499999999997	-4.56165		68.34545	28.93385	-2.306849999999997	-1.4567499999999995	18.16935	35.595949999999995	40.37415000000001	1.6338500000000025	-0.5353500000000011
6.855450000000005	3.65775	-0.15885000000000105			-4.751549999999998	3.504550000000002	-1.1532499999999999	-1.7983499999999992	52.770450000000004	-2.522750000000002	3.9034499999999994	-4.552350000000001			28.97065	-2.284950000000002	-1.4300500000000014	18.177350000000004	35.601350000000004	40.78695	1.6468500000000006	-0.5282499999999999
6.955849999999998	3.666650000000004	-0.1503500000000031			-4.745449999999998	4.431249999999999	-1.135550000000002	-1.7795500000000004	52.99165	-2.5025499999999994	3.9397500000000036	-4.54635			30.707249999999995	-2.2700499999999977	-1.4160499999999985	18.75855	35.60915000000001	40.79905	1.6697500000000005	-0.46564999999999657
6.966650000000001	4.0547499999999985	-0.13745000000000118			-4.738849999999999	4.846449999999997	-1.094450000000002	-1.7708499999999958	53.59395	-2.4525500000000022	3.9629499999999993	-4.53875			32.360549999999996	-2.226849999999999	-1.3884499999999989	18.769849999999998	36.20745	41.68725	1.8428500000000057	-0.4337499999999963
7.14255	4.344349999999999	-0.07545000000000357			-4.728649999999998	4.856650000000002	-1.0495500000000035	-1.7147499999999951	55.874050000000004	-2.438450000000003	4.306449999999998	-4.5321500000000015			32.37725	-2.205149999999996	-1.3789500000000032	19.89765	36.21605	41.807849999999995	1.8746500000000026	-0.42694999999999794
8.177750000000003	4.36345	-0.0680499999999995			-4.71705	5.459150000000001	-1.0363499999999988	-1.7048500000000004	55.890449999999994	-2.392150000000001	4.499549999999999	-4.525450000000003			32.39384999999999	-2.1938499999999976	-1.368549999999999	19.91355	36.22375	42.68975	1.8824500000000057	-0.4050500000000028
8.197250000000004	4.37115	-0.020150000000001			-4.709849999999999	5.70825	-0.9856499999999997	-1.6953499999999977	55.900650000000006	-2.35295	4.5210500000000025	-4.51895			32.49184999999999	-2.1523499999999984	-1.3106500000000025	19.921350000000004	36.23175	42.70265	2.047450000000005	-0.38324999999999676
8.876249999999999	4.450749999999999	0.011249999999996874			-4.7015499999999975	5.866550000000004	-0.9437500000000014	-1.6531499999999966	55.91115	-2.3401500000000013	5.032049999999998	-4.5055499999999995			32.50625	-2.1349499999999964	-1.293050000000001	22.44625	36.24015000000001	42.77725	2.7499500000000054	-0.3525500000000008
8.893149999999999	4.63035	1.522750000000002			-4.692249999999998	5.879249999999999	-0.8908500000000004	-1.6020499999999984	57.34435	-2.292250000000003	5.0595500000000015	-4.49465			34.215650000000004	-2.1035499999999985	-1.2582500000000039	22.81935	38.18905	43.03195	2.76755	-0.3344499999999968
9.43665	4.741550000000004	1.5322499999999977			-4.670949999999998	6.000450000000001	-0.8787500000000037	-1.566749999999999	57.356550000000006	-2.280450000000002	5.684249999999999	-4.488250000000001			34.411750000000005	-2.0459499999999977	-1.220950000000002	22.99655	38.199549999999995	43.06745	2.96875	-0.28905000000000314
10.15625	4.753050000000002	1.9921499999999952			-4.63805	6.366250000000001	-0.7915500000000009	-1.5525499999999965	57.381049999999995	-2.239150000000002	5.813450000000003	-4.4735499999999995			35.13585	-2.0387500000000003	-1.2081500000000034	23.42935	38.217850000000006	45.46705000000001	2.9933499999999995	-0.27214999999999634
10.171350000000004	5.38655	2.0059499999999986			-4.630949999999999	6.682549999999999	-0.7787500000000023	-1.4414499999999961	57.75424999999999	-2.1929500000000033	5.831250000000004	-4.465450000000001			35.787349999999996	-2.0248500000000007	-1.1984500000000011	23.467150000000004	40.35585	46.02195	3.36665	-0.2146499999999989
10.811050000000002	5.396850000000001	2.368850000000002			-4.61665	6.691549999999999	-0.7551500000000004	-1.4276499999999999	58.23095	-2.16545	6.341950000000004	-4.457550000000001			36.666549999999994	-1.9882500000000007	-1.1824500000000029	23.490250000000003	40.36355	46.04295	3.553750000000001	-0.20335000000000036
10.835450000000002	5.846850000000003	2.4374499999999983			-4.557849999999998	6.713549999999998	-0.7470500000000015	-1.389649999999996	62.938250000000004	-2.0961500000000015	7.373049999999999	-4.445050000000002			37.954249999999995	-1.9584499999999991	-1.1374500000000012	23.70465	40.370349999999995	46.05205	3.6420500000000047	-0.17454999999999643
11.29985	5.963950000000004	2.4685500000000005			-4.55255	7.208449999999999	-0.7361500000000021	-1.3797499999999943	63.59575	-2.0816500000000033	7.838050000000003	-4.432450000000003			37.97344999999999	-1.9477499999999992	-1.1221499999999978	23.71345	40.38125	46.13465	4.021850000000001	-0.1475500000000025
12.48585	5.9707500000000024	2.963549999999998			-4.545749999999998	7.326450000000001	-0.667349999999999	-1.3003499999999946	65.92294999999999	-2.060549999999999	7.854950000000002	-4.42455			38.47835	-1.9148500000000013	-1.0516500000000022	23.72665	40.795849999999994	48.35175	4.04175	-0.12084999999999724
12.502050000000004	5.990949999999998	2.9740499999999983			-4.539349999999999	7.346850000000003	-0.607050000000001	-1.2639499999999941	65.93635	-2.0244500000000016	7.956450000000004	-4.415050000000001			38.60725	-1.8371500000000012	-0.9944500000000005	24.76245	40.80395000000001	50.397749999999995	5.089449999999999	-0.06174999999999642
14.00665	5.999949999999998	3.303350000000002			-4.52825	7.655949999999997	-0.5943499999999986	-1.25685	65.95245	-2.00385	8.459250000000004	-4.403750000000002			38.62005	-1.826749999999997	-0.9818500000000014	25.000349999999997	43.38585	50.46845	5.314950000000003	-0.00034999999999740794
14.01285	6.590150000000001	4.635349999999995			-4.50975	7.812750000000001	-0.5470499999999987	-1.2138500000000008	66.07055	-1.9028500000000008	8.749650000000003	-4.396750000000001			40.21845	-1.8044499999999957	-0.9538500000000028	26.06875	43.40185	51.123650000000005	5.458750000000002	0.0990499999999983
14.028649999999999	6.723050000000001	4.649949999999997			-4.4907499999999985	7.827649999999998	-0.5319500000000019	-1.1946499999999958	67.61265	-1.8750500000000017	9.46385	-4.38785			40.87244999999999	-1.7641500000000008	-0.8483500000000035	26.138849999999998	43.41505	52.36785	5.756150000000005	0.5550500000000014
14.32985	6.734050000000003	4.831649999999996			-4.47175	7.8361500000000035	-0.38855000000000217	-1.17915	67.64805000000001	-1.8628500000000017	9.47945	-4.37715			41.085249999999995	-1.7340499999999963	-0.7833499999999987	27.61215	43.42095	52.38725	5.922650000000004	0.5625500000000017
14.34055	6.97045	4.8402499999999975			-4.454049999999999	8.967550000000003	-0.3436500000000038	-1.1395499999999998	68.18565000000001	-1.8420500000000004	10.02845	-4.36985			41.68404999999999	-1.712849999999996	-0.7750500000000002	28.213950000000004	43.429849999999995	53.08975	5.9526500000000055	0.6430500000000023
14.84075	6.985250000000001	5.022449999999999			-4.447050000000001	8.979350000000004	-0.31195000000000306	-1.1298499999999976	69.15154999999999	-1.8027500000000032	10.52095	-4.361350000000002			43.87754999999999	-1.6217499999999987	-0.7277500000000003	28.91305	45.11515000000001	53.420350000000006	6.114049999999999	0.6533500000000032
14.877650000000003	7.0214500000000015	5.495149999999995			-4.43995	9.654249999999998	-0.21135000000000304	-1.0032499999999942	71.55775	-1.7888500000000036	11.079549999999998	-4.35285			43.89015	-1.6099499999999978	-0.7030499999999975	28.941850000000002	45.125949999999996	53.44895	6.127450000000003	0.7913500000000013
14.892050000000005	7.316749999999999	6.188749999999999			-4.38965	9.70485	-0.20105000000000217	-0.9851499999999973	72.60255000000001	-1.7263500000000036	11.097250000000003	-4.34545			44.48855	-1.538649999999997	-0.6079500000000024	29.640150000000006	45.13215	53.49045	6.785050000000005	0.8163499999999999
15.392949999999999	8.471250000000005	6.4071500000000015			-4.375350000000001	10.294249999999998	-0.19435000000000002	-0.9569499999999991	75.33355	-1.664749999999998	11.657049999999998	-4.3363499999999995			44.524750000000004	-1.530149999999999	-0.5140499999999975	29.652649999999994	45.14185	54.379749999999994	6.8002500000000055	0.9282499999999985
16.884750000000004	8.753350000000005	6.423349999999999			-4.336649999999999	10.301050000000004	-0.15984999999999872	-0.948049999999995	75.34755000000001	-1.6367499999999993	12.667749999999998	-4.32245			45.25965	-1.5158500000000004	-0.5043500000000023	30.192850000000007	45.15395	54.396049999999995	6.869750000000003	1.1290499999999994
17.461550000000003	9.088750000000005	6.625149999999998			-4.3108499999999985	10.306150000000002	-0.07335000000000491	-0.8571499999999972	77.24905000000001	-1.6248500000000021	12.678649999999998	-4.311150000000001			46.26485	-1.49165	-0.4347500000000011	30.204250000000002	47.10595	54.86455	7.420950000000005	1.1380499999999998
17.49745	9.37265	6.7130499999999955			-4.291349999999998	10.31315	-0.048950000000004934	-0.8370499999999979	78.22455	-1.60595	13.597349999999999	-4.304450000000003			47.13255	-1.479849999999999	-0.3687499999999986	30.870149999999995	47.112649999999995	55.669149999999995	7.520050000000005	1.2188500000000033
18.78085	9.97365	6.7278499999999966			-4.26125	10.323750000000004	-0.027250000000002217	-0.7211499999999944	81.57385	-1.5825499999999977	14.054549999999999	-4.296250000000001			47.59315	-1.4500499999999974	-0.361850000000004	30.892449999999997	47.12015	57.70435	7.724350000000001	1.4516500000000008
19.372950000000003	10.272849999999998	7.0510499999999965			-4.207249999999998	11.159150000000004	-0.016550000000002285	-0.7064499999999967	81.60245	-1.5653500000000022	14.144550000000002	-4.28435			47.99455	-1.3804499999999962	-0.3379499999999993	31.849149999999995	47.12845000000001	57.746249999999996	7.98395	1.460250000000002
19.389050000000005	10.71425	7.3191500000000005			-4.173849999999998	11.168149999999997	0.49364999999999526	-0.6520499999999956	81.63045	-1.5476500000000044	14.17785	-4.2738499999999995			48.50105	-1.340049999999998	-0.32825000000000415	33.11625000000001	47.137049999999995	58.780849999999994	8.191850000000002	1.5405500000000032
19.925650000000005	11.03425	7.54795			-4.1649499999999975	12.010950000000001	0.6400499999999951	-0.5217499999999973	81.65455	-1.471350000000001	14.534950000000002	-4.263950000000001			49.725550000000005	-1.3281500000000008	-0.3179500000000033	33.12715	47.143750000000004	60.56665	8.36215	1.5544500000000028
20.25575	11.687350000000002	7.568750000000001			-4.0643499999999975	12.048050000000003	0.8944499999999991	-0.5137499999999946	82.51044999999999	-1.4266500000000022	14.587049999999998	-4.249750000000002			50.10905	-1.310850000000002	-0.2935500000000033	33.182950000000005	48.05925	60.99145000000001	8.45355	1.5602500000000035
20.476550000000003	12.194949999999999	7.947150000000001			-4.04945	12.060450000000003	0.9065499999999957	-0.48954999999999416	83.51304999999999	-1.4076500000000038	14.612250000000003	-4.236250000000002			51.111349999999995	-1.250949999999996	-0.2737499999999997	33.569050000000004	48.069750000000006	62.28125000000001	8.486650000000004	1.5659500000000008
21.28015	12.204250000000002	7.964849999999998			-4.04045	12.290849999999999	0.9180500000000009	-0.4313499999999948	84.31635	-1.3521500000000017	15.561350000000004	-4.228450000000002			52.09815	-1.189949999999996	-0.2503500000000045	33.57995	49.27695000000001	62.961450000000006	9.473849999999999	1.6771499999999975
21.72255	12.221150000000002	8.163049999999998			-3.994250000000001	12.306550000000001	1.0451499999999996	-0.41014999999999446		-1.331150000000001	15.908549999999998	-4.2211500000000015			52.931850000000004	-1.1797499999999985	-0.22415000000000163	33.58985	49.283449999999995	64.01255	10.045750000000005	1.7543500000000023
23.643750000000004	12.846250000000005	8.525649999999999			-3.946649999999998	13.251649999999998	1.3265499999999975	-0.29625000000000057		-1.3099500000000006	16.41155	-4.211950000000002			52.949149999999996	-1.166249999999998	-0.19745000000000346	34.266549999999995	49.30065	64.94855000000001	10.313749999999999	1.768650000000001
24.09695	13.275649999999999	8.544849999999997			-3.93675	13.264650000000003	1.356650000000002	-0.28984999999999417		-1.3024500000000003	16.44475	-4.20185			54.523649999999996	-1.114449999999998	-0.134050000000002	34.515950000000004	49.31765000000001	64.96825000000001	10.592750000000002	1.8859500000000011
24.120350000000002	13.302750000000003	8.751750000000001			-3.9256499999999974	13.28275	1.3643500000000017	-0.28264999999999674		-1.2931500000000042	17.13615	-4.193450000000002			54.538450000000005	-1.104149999999997	-0.11744999999999806	35.657849999999996	49.767050000000005	65.00025	10.609450000000002	1.8927499999999995
25.221049999999998	14.316650000000003	9.076450000000001			-3.869049999999998	14.904150000000001	1.3761499999999955	-0.16404999999999603		-1.2243500000000012	18.080350000000003	-4.184350000000002			54.619350000000004	-1.0262499999999974	-0.07905000000000229	36.93645000000001	49.77545	67.16355000000001	10.763550000000002	1.9007500000000022
25.564149999999998	14.338950000000004	9.43405			-3.8107499999999987	14.92725	1.4032499999999999	-0.10644999999999527		-1.2088499999999982	18.10555	-4.17285			54.63184999999999	-1.0034500000000008	-0.022050000000000125	38.36175	49.781749999999995	67.17665	10.797250000000005	2.0210500000000025
25.588950000000004	14.42635	9.447849999999995			-3.7967499999999994	14.973849999999999	1.4418499999999952	-0.0540499999999966		-1.1842499999999987	18.34165	-4.153950000000002			54.647349999999996	-0.9016499999999965	0.9490499999999997	38.379149999999996	49.80025	67.58664999999999	11.348849999999999	2.0407500000000027
26.28035	15.38035	9.76115			-3.7811500000000002	15.496650000000002	1.6628499999999988	-0.045949999999997715		-1.1733499999999992	18.62775	-4.144850000000002			55.68645	-0.8924499999999966	0.9584499999999991	38.72925000000001	49.80675	69.07955000000001	11.959450000000004	2.3846500000000006
26.93215	15.501449999999998	9.835749999999997			-3.7703500000000005	15.503050000000002	2.0887499999999974	0.36625000000000085		-1.1528500000000008	19.543950000000002	-4.13335			55.69925	-0.8693499999999972	0.9651500000000013	39.61345	52.40725	69.14415	12.377850000000002	2.418149999999997
26.945550000000004	15.51735	9.894549999999995			-3.7581500000000005	15.511450000000004	2.0988499999999988	0.3776500000000027		-1.132249999999999	19.554450000000003	-4.100550000000002			55.88354999999999	-0.8455499999999958	1.0040499999999994	39.62245	56.68045	70.38704999999999	12.38975	2.4307500000000033
28.83325	16.767450000000004	9.979149999999997			-3.671150000000001	15.728250000000003	2.107149999999997	0.705449999999999		-1.022750000000002	19.964550000000003	-4.08595			56.175549999999994	-0.8181499999999957	1.0864499999999992	41.54715	56.68855	70.40674999999999	12.40905	2.440649999999998
29.36045	16.79305	10.690249999999999			-3.6609499999999997	15.93855	2.715849999999996	0.7146499999999989		-0.9760500000000008	20.484949999999998	-4.0741499999999995			56.19285	-0.8057499999999962	1.3476500000000016	41.89275000000001	56.70045	70.42984999999999	12.417750000000005	2.730649999999997
29.573949999999996	17.129850000000005	10.701549999999997			-3.6252499999999976	16.600450000000002	2.854949999999995	0.9000500000000002		-0.9408499999999975	20.866149999999998	-4.06315			60.09225	-0.7639500000000012	1.478749999999998	42.975449999999995	66.05015	71.07155	12.553250000000006	2.7744500000000016
30.43405	17.43745	10.71445			-3.5447500000000005	16.91355	3.016849999999998	0.9068500000000057		-0.8997500000000045	21.06845	-4.045350000000003			60.346349999999994	-0.7034499999999966	1.4895500000000013	42.99055	66.06174999999999	71.37174999999999	12.706949999999999	3.1210499999999968
30.796850000000006	17.80185	10.730550000000001			-3.4852500000000006	17.19625	3.4404499999999985	0.9276499999999999		-0.8798499999999976	21.08985	-4.030350000000002			64.00434999999999	-0.69285	1.5764500000000012	44.23335	67.09315000000001	71.38284999999999	12.727050000000006	3.443550000000002
30.812250000000006	17.916450000000005	10.893349999999998			-3.4761500000000005	17.44885	3.5291500000000013	1.1054500000000047		-0.8616500000000045	21.10975	-4.0225500000000025			67.26034999999999	-0.6842499999999987	1.7803499999999985	45.23525000000001	70.02945	71.40275	13.48865	3.4782500000000027
31.197450000000003	19.14145	11.082949999999997			-3.465049999999998	17.458150000000003	3.669249999999998	1.4372499999999988		-0.7782499999999999	21.632550000000002	-4.002650000000003			68.72604999999999	-0.6738500000000016	1.838949999999997	45.246750000000006	70.03514999999999	72.32114999999999	13.885150000000003	3.485750000000003
33.27535	19.15815	11.274049999999995			-3.4568499999999993	17.472749999999998	3.7256500000000017	1.4435500000000019		-0.7655499999999975	21.83985	-3.9834500000000013			69.36205000000001	-0.663649999999997	1.848950000000002	45.25765	70.04214999999999	72.37815	13.917550000000006	3.5021500000000003
33.290549999999996	19.37245	11.62885			-3.3397499999999987	17.485149999999997	3.8247500000000016	1.5528499999999994		-0.7548499999999976	22.072650000000003	-3.975450000000002			69.37465	-0.5532499999999985	2.129649999999998	45.49275	70.05445	74.60114999999999	14.39595	3.780149999999999
33.54705	19.393950000000004	12.490649999999995			-3.321349999999999	17.61605	3.850049999999996	1.5592500000000058		-0.6970500000000044	22.496250000000003	-3.9612499999999997			69.76695000000001	-0.5395499999999984	2.2351499999999973	45.88945	75.13525000000001	77.43615	15.118650000000002	3.891449999999999
34.221050000000005	19.407049999999998	12.788049999999998			-3.274149999999999	17.626150000000003	3.86045	1.5653500000000022		-0.6460500000000025	24.47365	-3.9483500000000014			71.19215	-0.49425000000000097	2.249049999999997	46.00605	75.14285000000001	79.43745000000001	15.47345	4.448250000000002
34.87905000000001	20.40885	12.80245			-3.2582500000000003	17.874850000000002	4.009650000000001	1.8780500000000018		-0.6184500000000028	25.09395	-3.935950000000002			72.16194999999999	-0.4641499999999965	2.34675	46.195049999999995	75.15025	79.67005	15.68945	4.48415
34.89345	22.278750000000002	12.88785			-3.2411499999999975	17.89255	4.261749999999999	2.3066500000000048		-0.5676500000000004	25.43215	-3.9262499999999996			72.19335000000001	-0.4455499999999972	2.396349999999998	46.209149999999994	75.15885	81.70255	16.08695	4.758749999999999
36.14075	22.47475	13.346150000000002			-3.2143499999999996	17.90195	4.273350000000001	2.3131500000000003		-0.5442499999999981	25.45465	-3.911450000000002			73.34864999999999	-0.38194999999999624	2.6121499999999997	46.221149999999994	78.30435	84.06535	16.36905	4.784950000000002
36.14705000000001	22.543550000000003	13.559449999999998			-3.201349999999998	19.173250000000003	4.310949999999998	2.320050000000002		-0.512750000000004	25.86005	-3.900750000000002			73.35794999999999	-0.33474999999999966	2.7987499999999983	46.84695000000001	78.31205	84.10024999999999	16.77095	4.805149999999998
36.420950000000005	23.104750000000003	13.583149999999996			-3.1941500000000005	19.18495	4.776449999999997	2.3262500000000017		-0.49054999999999893	26.077550000000002	-3.8919500000000014			73.37355	-0.321550000000002	2.989849999999997	46.85395	82.02475000000001	84.65635	16.78765	4.813749999999999
36.436949999999996	23.14085	13.75665			-3.1844499999999982	19.45115	4.911749999999998	2.6498500000000007		-0.45745000000000147	26.09715	-3.875350000000001			76.04165	-0.2965499999999963	3.0015500000000017	46.86775	82.03094999999999	84.89904999999999	17.200250000000004	4.821249999999999
36.45075	25.88715	13.99895			-3.1031499999999994	19.45915	5.419849999999997	2.8161500000000004		-0.4291499999999999	27.442950000000003	-3.8582500000000017			76.51845	-0.27924999999999756	3.1801499999999976	47.35325	82.03975		17.46145	4.828150000000001
37.19245000000001	25.896250000000002	14.65795			-3.027049999999999	19.852649999999997	5.427949999999996	2.822749999999999		-0.39085000000000036	27.81875	-3.8449500000000008			76.53254999999999	-0.24575000000000102	3.2371499999999997	47.364850000000004	82.04915		17.499950000000005	5.087249999999997
37.582750000000004	26.709250000000004	14.738149999999997			-3.0051500000000004	20.451050000000002	5.442149999999998	2.8743499999999997		-0.3786500000000004	27.90365	-3.8386500000000012			77.41305	-0.15594999999999715	3.705149999999996	48.280649999999994	82.06275		17.675150000000002	5.103250000000003
37.829750000000004	26.718450000000004	14.88805			-2.998350000000002	20.463949999999997	5.485349999999997	2.947749999999999		-0.36035000000000394	28.154450000000004	-3.8248500000000014			78.13685000000001	-0.060549999999999216	3.778349999999996	50.40335			17.87995	5.118549999999999
38.50995	27.44455	15.313449999999996			-2.969149999999999	20.484450000000002	5.598849999999999	2.955750000000002		-0.25685	28.472749999999998	-3.801650000000002			81.95485	-0.044249999999998124	4.264649999999996	50.42635			18.350050000000003	5.246049999999997
38.931650000000005	27.45165	15.408349999999999			-2.8928499999999957	20.500349999999997	5.80415	2.969850000000001		-0.20284999999999798	29.437050000000006	-3.780450000000002			84.56774999999999	-0.017150000000000887	4.556750000000001	51.452749999999995			18.944450000000003	5.284550000000003
38.95035	27.475950000000005	15.649149999999999			-2.8805499999999995	20.706650000000003	5.85745	3.3091500000000025		-0.1369499999999988	29.888150000000003	-3.77205				-0.009349999999997749	4.568950000000001	51.46385000000001			19.041850000000004	5.49145
39.251450000000006	27.894550000000002	16.73355			-2.744349999999997	20.71235	5.948349999999998	3.3266500000000008		-0.10354999999999848	30.677150000000005	-3.7524499999999996				0.0033499999999975216	4.614350000000002	51.47765			19.211750000000002	5.605150000000002
39.26565000000001	28.23635	16.75305			-2.7081499999999963	21.25555	6.476949999999995	4.00085		-0.08984999999999843	31.119450000000008	-3.7440500000000014				0.827849999999998	4.670749999999998	52.47595			19.226750000000003	6.176749999999998
39.49335000000001	28.681850000000004	16.880049999999997			-2.687350000000002	21.95675	6.488050000000001	4.012050000000002		0.8051499999999976	31.84055	-3.720950000000002				0.9011500000000012	4.678849999999997	52.97175			20.198750000000004	6.182450000000003
39.50935	29.629350000000002	17.86105			-2.678849999999997	21.968249999999998	6.5155499999999975	4.020250000000004		0.8148499999999999	31.85205	-3.7105500000000013				0.9130499999999984	4.702750000000002	52.991749999999996			20.238750000000003	6.198149999999998
42.86465	29.86045	18.12795			-2.6648500000000013	21.97885	7.096350000000001	4.184250000000006		0.8297499999999971	31.867650000000005	-3.6945499999999996				0.9219500000000025	5.004649999999998	53.28935			20.467550000000003	6.220149999999997
42.88835	30.828150000000008	18.28065			-2.6017500000000027	21.987250000000003	7.116050000000001	4.188650000000003		0.8558499999999967	32.14615	-3.679850000000002				0.9482500000000016	5.018149999999999	53.30045			20.679850000000002	6.233049999999999
42.91235	30.843649999999997	18.78575			-2.544550000000001	22.59765	7.240649999999995	4.199150000000003		1.143650000000001	32.34995	-3.667950000000001				1.0695499999999996	5.0410499999999985	53.698350000000005			21.01095	6.240949999999998
42.94605	30.932150000000007	19.27675			-2.533049999999996	23.71685	7.248950000000001	4.2096500000000034		1.1593499999999963	32.692249999999994	-3.6571500000000015				1.0755499999999998	5.051549999999999	53.710350000000005			21.171550000000003	6.272750000000002
42.98895	30.95125	19.42085			-2.520949999999999	23.730449999999998	7.268349999999998	4.217550000000003		1.1763499999999993	32.831849999999996	-3.629950000000001				1.0865500000000026	5.072449999999996	54.408249999999995			21.206050000000005	7.004649999999998
43.89545	31.268650000000008	20.03895			-2.4282499999999985	24.89315	7.2810500000000005	4.42315		1.219850000000001	33.958850000000005	-3.61505				1.1017500000000027	5.177349999999997	54.425349999999995			21.612050000000004	7.501049999999999
43.91135	31.28685	21.10235			-2.3546499999999995	24.90585	7.351949999999995	4.856250000000003		1.7884499999999974	34.63315000000001	-3.5942500000000024				1.1221499999999978	5.229549999999996	55.54315			21.957050000000002	7.792749999999998
44.27695	32.03475	21.139649999999996			-2.3157500000000013	24.915550000000003	7.36665	4.97925		1.8039500000000004	34.639950000000006	-3.5752500000000005				1.5010499999999993	5.259349999999998	57.82285			22.51885	7.8180499999999995
45.23025	32.051050000000004	21.615049999999997			-2.307449999999996	24.94945	7.386949999999999	4.987450000000003		1.8188499999999976	34.65595	-3.556250000000002				1.50835	5.329349999999998	57.839650000000006			22.531850000000006	7.961350000000003
45.245450000000005	32.40735000000001	23.05675			-2.207749999999997	25.089750000000002	7.577750000000002	5.19905		2.5606499999999954	34.678850000000004	-3.547150000000002				1.5163500000000028	5.41695	57.855149999999995			22.545650000000002	8.15475
46.683049999999994	33.55865	23.07125			-2.1863499999999974	25.10035	7.587949999999999	5.207250000000002		2.5740499999999997	35.35745000000001	-3.5330499999999994				1.7761500000000012	5.567549999999997	58.681250000000006			22.972450000000002	8.86195
46.70635	33.69245000000001	23.924149999999997			-2.122949999999996	26.341949999999997	7.825649999999996	5.4389500000000055		2.5879499999999993	35.84575	-3.510950000000001				1.849650000000004	5.87415	58.68835			22.987750000000005	8.896050000000002
47.153949999999995	33.74255000000001	23.949149999999996			-2.096649999999997	26.55475	8.13765	5.44755		2.6031499999999994	35.86285	-3.5021500000000003				1.8590500000000034	6.134949999999996	58.70805			23.21215	8.91865
47.17675	34.296949999999995	25.598349999999996			-2.0532499999999985	26.568849999999998	8.156749999999995	5.505450000000003		2.625250000000001	37.66545	-3.4845500000000023				2.2437499999999986	6.2400499999999965	59.41695			23.219250000000002	9.698950000000004
47.27995	34.322649999999996	25.92725			-2.037149999999997	26.842750000000002	8.170749999999998	5.5103500000000025		2.635149999999996	37.678050000000006	-3.4730500000000006				2.283149999999999	6.294249999999998	59.43445			23.47215	9.716650000000001
47.645250000000004	34.35785	26.189549999999997			-1.9630500000000026	27.05325	8.239249999999998	5.516650000000006		2.646349999999998	38.403749999999995	-3.4600500000000025				2.2888500000000036	6.368449999999996	59.450450000000004			23.750950000000003	9.779249999999998
47.83625000000001	34.498149999999995	26.19945			-1.8154499999999985	27.063850000000002	8.248649999999998	5.525950000000002		2.6568499999999986	38.64115	-3.4440500000000007				2.3006499999999974	6.380749999999999	61.15135000000001			23.954250000000002	10.949150000000003
48.978750000000005	34.85875	26.21345			-1.7745499999999979	27.36195	8.350549999999998	5.5336500000000015		3.2071499999999986	38.65515	-3.41845				2.533549999999998	6.435749999999999	62.07455			24.25025	11.992350000000002
49.31425	35.975049999999996	26.46235			-1.7462499999999963	27.37195	8.373249999999999	5.613950000000003		3.228749999999998	39.56635000000001	-3.382450000000002				2.539749999999998	6.720149999999997	62.69215			24.260350000000003	12.044649999999997
49.54815000000001	35.985150000000004	26.56395			-1.735749999999996	27.37905	8.52505	6.058150000000005		3.246850000000002	40.13755	-3.3578500000000027				2.5525500000000036	6.8324500000000015	62.70385			24.353750000000005	12.059150000000002
50.144549999999995	36.55515	27.103249999999996			-1.698050000000002	27.388350000000003	9.343049999999998	6.067550000000004		3.5846499999999963	40.71385	-3.3426500000000026				2.562249999999999	6.861049999999999	63.711650000000006			24.491350000000004	12.131750000000004
50.71285	36.580749999999995	27.53235			-1.620350000000002	27.597749999999998	9.775149999999996	6.075850000000003		3.817050000000002	40.75445	-3.3165499999999994				2.8805499999999995	7.176249999999996	65.47455000000001			24.551050000000004	12.236249999999998
50.85865	36.60835	28.65515			-1.551249999999996	27.611850000000004	9.783850000000001	6.092550000000003		3.8746499999999955	40.889649999999996	-3.30875				2.8886499999999984	7.188850000000002	65.71955			24.86285	12.26715
50.892250000000004	36.62525000000001	29.110749999999996			-1.5224499999999992	28.241750000000003	9.812149999999995	6.099250000000005		4.604050000000001	41.466950000000004	-3.29945				3.0435500000000033	7.202449999999999	66.43745			25.133050000000004	12.280549999999998
50.91265	36.97345	29.127049999999997			-1.5048499999999976	28.248150000000003	10.133449999999996	6.105450000000005		5.316749999999999	41.93975	-3.2836500000000015				3.1848499999999973	7.443950000000001	66.46795			25.885350000000003	12.57255
51.638149999999996	37.008449999999996	30.192849999999993			-1.4819499999999977	28.25515	10.153849999999998	6.557850000000002		5.466450000000002	42.871649999999995	-3.248850000000001				3.191749999999999	7.453649999999996	66.89685			25.927950000000003	13.248649999999998
51.65615	37.51245	30.756050000000002			-1.2211500000000015	28.660449999999997	10.39595	6.5624500000000054		5.86495	43.16025	-3.21265				3.2018500000000003	7.630749999999999	70.93565			26.451950000000004	13.277949999999997
51.698350000000005	37.519549999999995	32.304249999999996			-1.1467499999999973	28.83945	10.448450000000001	6.566450000000003		6.335749999999997	43.17275	-3.1987500000000004				3.2129499999999993	7.774749999999997	71.13855			26.622950000000003	13.292949999999998
52.26865000000001	38.778549999999996	32.91114999999999			-1.1249499999999983	28.850450000000002	10.974049999999998	6.573050000000002		6.7163499999999985	43.19065	-3.18525				3.342649999999999	8.078849999999996	72.46035			26.67535	13.324449999999999
52.31375	38.79975	32.99735			-1.10745	28.86025	10.988749999999996	6.581250000000004		7.169350000000001	43.204150000000006	-3.1718500000000027				3.3549500000000023	8.287549999999996	73.44555			26.89385	13.43795
53.26695000000001	38.811949999999996	34.25895			-1.0924499999999995	29.76665	11.09375	6.5950500000000005		7.1786499999999975	43.58235	-3.1513500000000008				3.6398500000000027	8.29965	74.32225			27.56255	13.451450000000001
54.47895	39.31045	34.59935			-1.0472499999999982	29.774150000000006	11.117149999999995	6.59995		7.492049999999999	43.93235000000001	-3.1092499999999994				3.752050000000004	8.311149999999998	74.83995			28.072650000000003	13.81205
54.49875	40.181349999999995	35.12774999999999			-0.9389499999999984	30.088750000000005	11.12565	6.605450000000005		7.7821500000000015	44.821149999999996	-3.08605				3.758250000000004	8.322249999999997	74.85105			28.263150000000003	13.82255
54.99595000000001	40.59685	35.148849999999996			-0.8509499999999974	30.098550000000003	11.15455	6.61065		8.014949999999999	45.36485	-3.057750000000002				3.7641500000000008	8.32875	76.40155			28.277750000000005	14.02035
55.38185	41.319649999999996	35.63235			-0.7918499999999966	30.107950000000002	11.494749999999996	6.984950000000005		8.247349999999997	45.38075	-3.043750000000003				3.925850000000004	8.418950000000002	76.98975			28.35875	14.83305
55.39505	41.32715	35.985749999999996			-0.78125	30.788349999999994	11.506050000000002	6.99295		8.265749999999997	45.38915000000001	-3.025750000000002				3.9382500000000036	8.548749999999998	77.74245			28.865850000000002	14.868450000000003
56.74125000000001	41.33695	36.013149999999996			-0.7500500000000017	30.801249999999996	11.651649999999997	6.9992500000000035		8.963450000000002	45.41585	-2.989449999999998				4.01455	8.91825	78.64035			29.051250000000003	14.877650000000003
56.804550000000006	41.61515	36.027649999999994			-0.6899499999999961	31.214150000000004	11.68385	7.115349999999999		9.602150000000002	45.427749999999996	-2.973150000000004				4.300049999999999	8.936149999999998	81.51565000000001			29.15685	15.118549999999999
57.49235	41.637950000000004	36.04105			-0.6754499999999979	31.227249999999998	12.06485	7.120950000000001		9.62095	46.203250000000004	-2.962150000000001				4.306150000000002	8.956049999999998	81.90305000000001			29.619350000000004	15.128549999999997
57.51755	41.938050000000004	36.06035			-0.6349499999999964	31.83265	12.073450000000001	7.130050000000004		9.642649999999996	46.52455	-2.934750000000001				4.31465	9.15345	81.92775			29.755150000000008	15.153350000000003
57.84375	42.11725	36.174549999999996			-0.577149999999996	31.841549999999998	12.413350000000001	7.317150000000005		10.100949999999997	47.055550000000004	-2.894350000000003				4.3202500000000015	9.286949999999997	83.38865			30.108750000000008	15.16075
57.86605	42.365449999999996	36.18845			-0.5006500000000003	31.875249999999994	12.428449999999998	7.32405		10.19455	48.13125	-2.8776500000000027				5.093350000000001	9.29775	83.41005			30.792049999999996	16.15735
58.105050000000006	42.380849999999995	36.49464999999999			-0.379249999999999	32.09675	12.88465	7.32985		10.683949999999996	48.251349999999995	-2.868850000000002				5.111249999999998	9.307549999999999	83.83805			30.81405	16.16545
59.38915	42.40175000000001	36.66714999999999			-0.3192499999999967	32.10705	12.981949999999998	7.33775		11.326749999999997	48.60105000000001	-2.8587500000000006				5.408749999999998	9.620249999999999				30.83065	16.62395
59.47305	43.72985	36.85785			-0.22305000000000064	32.13135	13.24595	7.34695		11.34205	48.64155	-2.8142500000000013				5.419350000000001	9.743549999999999				31.01975000000001	16.63315
59.48665	43.74195	37.41645			-0.2141499999999965	32.86345	13.862850000000002	7.355050000000006		11.797649999999997	48.66625	-2.793050000000001				5.444850000000002	9.787849999999999				31.36455	16.64795
60.036950000000004	43.76705	37.434650000000005			-0.20344999999999658	32.88605	15.718449999999997	7.525750000000002		11.878949999999996	50.499550000000006	-2.7770500000000027				5.457750000000004	9.803550000000001				31.887949999999996	16.79085
60.04505	44.778949999999995	38.15035			-0.09825000000000017	33.134150000000005	15.725249999999996	7.5336500000000015		11.896450000000002	51.233250000000005	-2.7503500000000045				5.526350000000001	9.910449999999997				32.20965	16.809649999999998
60.05815	44.82105	38.420249999999996			0.7281499999999994	33.15035	15.731949999999998	7.64875		12.194949999999999	52.12285000000001	-2.7396500000000046				5.536850000000001	9.966549999999998				32.519650000000006	16.83965
60.066649999999996	44.841449999999995	39.04174999999999			1.4941499999999976	33.438649999999996	15.73975	7.654850000000003		12.552050000000001	52.55795	-2.725050000000003				5.544350000000001	10.230449999999998				32.53355	17.070749999999997
60.08095	45.94445	39.47265			1.5725499999999997	33.45635	15.802349999999997	7.808250000000001		12.573549999999997	54.19805	-2.6903500000000022				5.760449999999999	10.411650000000002				32.56255000000001	17.085749999999997
60.33325000000001	46.665549999999996	39.48094999999999			1.7699500000000015	33.921549999999996	15.841650000000001	7.814050000000002		12.58475	54.783049999999996	-2.6700500000000034				5.81015	10.664450000000002				32.92315	17.672849999999997
62.03645	46.681349999999995	39.49145			1.9096499999999992	33.92915000000001	16.15095	8.058250000000001		12.598549999999996	54.79995	-2.6605500000000006				5.818449999999999	10.918549999999996				33.73085	17.69525
63.990849999999995	46.70055000000001	40.08765			2.079650000000001	33.937349999999995	16.172449999999998	8.06355		13.266649999999998	55.93995	-2.63485				6.212450000000004	10.931649999999998				33.85555	17.75535
64.02555	46.712050000000005	41.82065			2.091850000000001	33.95485000000001	16.73475	8.308350000000004		13.286349999999999	56.444449999999996	-2.612650000000002				6.22645	10.940849999999998				34.044850000000004	17.81465
64.72945	46.73235	44.44565			3.0351500000000016	34.39555	16.741749999999996	8.313050000000004		13.459449999999997	58.42445	-2.5987500000000026				6.256550000000004	10.97325				35.13815	17.95375
65.93475000000001	46.987449999999995	44.65155			3.48695	34.40795	16.76175	8.319450000000003		13.480150000000002	59.16225000000001	-2.548949999999998				6.2614500000000035	11.07085				35.29945	18.01095
65.97265	47.870549999999994	45.12174999999999			3.5106499999999983	34.418549999999996	16.77225	8.882950000000001		13.670549999999999	59.32305	-2.5336500000000015				6.272750000000002	11.22925				35.50015	19.31485
67.47655	47.878550000000004	45.714349999999996			3.53125	34.42685	16.877649999999996	8.890150000000006		13.67935	59.718349999999994	-2.516449999999999				6.617049999999999	11.475749999999998				35.752649999999996	19.46275
67.49465000000001	47.88575	45.72515			4.05545	34.43585	17.04625	8.895850000000003		13.878949999999996	60.344150000000006	-2.4870500000000035				6.843150000000001	11.822249999999997				35.77495	19.521050000000002
67.81535	48.43825	45.75104999999999			4.30735	35.53855	17.059849999999997	8.900550000000003		13.89725	60.36115	-2.472850000000001				6.926549999999999	11.957549999999998				36.16695000000001	19.66245
69.93825	49.376850000000005	45.856449999999995			4.463749999999997	35.56685	17.356650000000002	8.905550000000005		14.073549999999997	60.66425	-2.399650000000001				6.933550000000004	11.977350000000001				36.18005	19.997349999999997
70.62355	49.392849999999996	46.29505			4.638649999999998	36.151349999999994	17.570949999999996	8.911550000000005		14.252949999999998	60.67965	-2.3912499999999994				6.946649999999998	11.985349999999997				36.19395000000001	20.01365
70.65005000000001	49.40915	46.313649999999996			4.775950000000002	36.15945000000001	17.583750000000002	9.021150000000006		14.697849999999995	60.83505	-2.380650000000003				6.953450000000004	12.026049999999998				36.650650000000006	20.022750000000002
71.50065000000001	49.58045	46.33385			4.806350000000002	36.16915	17.591450000000002	9.120450000000005		14.718049999999998	60.931450000000005	-2.3712500000000034				6.96125	12.04215				36.87985	20.820549999999997
71.58875	50.05385	46.453649999999996			4.840150000000001	37.487449999999995	17.855249999999998	9.126850000000005		15.18495	61.00415	-2.361150000000002				7.055050000000001	12.161549999999998				37.53085000000001	20.88825
72.18875	50.56595	46.74405			4.851849999999999	37.50125	18.27115	9.327350000000003		15.34075	61.242349999999995	-2.3320500000000024				7.099049999999998	13.185850000000002				37.73105	20.970550000000003
72.80955	51.41335000000001	47.685249999999996			4.864750000000001	37.507549999999995	18.286949999999997	9.336649999999999		15.359049999999996	62.14055	-2.318950000000001				7.1686499999999995	13.23715				37.90085	21.243949999999998
73.18095	51.42005	48.19355			5.058950000000003	37.54345000000001	18.67765	9.344750000000005		15.587449999999997	62.89745	-2.3003500000000017				7.41675	13.469250000000002				38.01215	21.253549999999997
73.21195	51.43075	50.91374999999999			5.18815	37.872150000000005	18.931649999999998	9.741150000000005		15.947049999999997	63.174749999999996	-2.2710500000000025				7.50835	13.879849999999998				38.51485	21.930950000000003
73.37775	51.73805	51.19324999999999			5.643250000000002	38.15675	19.481749999999998	9.747150000000005		16.446849999999998	63.184850000000004	-2.2562500000000014				7.639150000000001	14.035449999999997				39.43995	22.17855
73.58105	53.478049999999996	51.44284999999999			5.653150000000004	38.168350000000004	19.52015	9.917950000000005		16.462849999999996	63.642950000000006	-2.238350000000004				7.649149999999999	14.087249999999997				39.616949999999996	22.878549999999997
73.59445	53.690650000000005	52.099050000000005			5.90925	38.17645	19.54685	10.588250000000002		16.474249999999998	63.65555	-2.1974500000000035				7.657450000000004	14.24595				39.68365000000001	22.89015
75.31115	54.09995000000001	52.483549999999994			5.992049999999999	38.88225	19.628949999999996	10.594750000000005		16.51025	63.89225	-2.1635500000000008				8.357750000000003	14.592649999999999				40.16095000000001	22.905549999999998
75.35285	55.005250000000004	52.53914999999999			6.681850000000004	38.88995	19.661449999999995	10.60615		16.63145	64.49125000000001	-2.1368500000000026				8.568449999999999	14.630049999999997				40.339850000000006	23.06335
75.36845	55.786649999999995	52.55145			6.692750000000004	38.89905	19.674349999999997	10.61495		16.77695	64.52375	-2.1193500000000043				8.646650000000001	15.092149999999997				40.99165	23.094250000000002
75.37985	55.81545	53.15285			6.70185	39.17415	20.264849999999996	10.623850000000004		16.78575	64.68735000000001	-2.0883499999999984				8.863550000000004	15.163049999999998				41.00705	23.656550000000003
77.12045	56.09195	54.528850000000006			6.710749999999997	39.76435000000001	20.27115	10.629950000000001		17.526649999999997	64.69425000000001	-2.057850000000002				8.873550000000002	15.24125				41.42665	23.66735
79.72085	56.10325	54.60145			6.807749999999999	39.779849999999996	20.295949999999998	10.639650000000003		17.585250000000002	64.70355	-2.043849999999999				8.879249999999999	15.267649999999996				41.489250000000006	23.677950000000003
80.80185	56.442350000000005	54.64385			6.827350000000003	40.309749999999994	20.75895	10.64725		17.59845	64.71465	-2.022350000000003				9.210749999999997	15.28765				41.88885	23.755250000000004
81.20385	56.654250000000005	54.980850000000004			7.194050000000004	40.570049999999995	21.667049999999996	10.800850000000004		17.606749999999998	65.82535000000001	-1.9838500000000039				9.221850000000003	15.344549999999998				41.90985	23.78665
82.11695	57.12965	55.758449999999996			7.209049999999998	40.58045	21.76025	10.823450000000001		17.62115	66.66964999999999	-1.9442500000000038				9.392049999999998	15.795650000000002				42.00925	23.96495
83.03415	57.17245	55.873549999999994			7.2248500000000035	40.97515	21.77295	11.241050000000001		18.025750000000002	66.69205	-1.92145				9.399950000000004	15.838049999999996				42.026050000000005	24.98695
83.37805	57.34285	55.88905			7.489449999999998	40.984750000000005	21.780549999999998	11.249450000000003		18.18855	66.95145	-1.9023499999999984				9.414650000000002	15.851549999999996				43.207150000000006	24.99995
83.39045	57.35765000000001	56.336749999999995			7.50515	40.99305	22.363749999999996	11.25705		18.297849999999997	66.97345000000001	-1.8695500000000038				9.705649999999999	16.094549999999998				43.40465	25.01795
83.74935	58.430949999999996	57.123549999999994			7.69265	41.30245000000001	22.383049999999997	11.491150000000005		18.311149999999998	66.99525	-1.818249999999999				9.716650000000001	16.321149999999996				43.45935000000001	25.03855
84.41435	58.44245000000001	57.46395			7.969149999999999	41.46875	22.398849999999996	11.497550000000004		18.32365	67.78725	-1.8031500000000023				9.733150000000002	16.42085				43.893350000000005	25.12075
	58.497749999999996	58.422250000000005			8.22645	41.47855	22.41565	11.50365		19.35705	68.13194999999999	-1.7720500000000001				9.741750000000003	16.42955				44.28485	25.28425
	58.539249999999996	58.660849999999996			8.233850000000004	42.81985	22.840049999999998	11.511450000000004		19.634549999999997	68.51105000000001	-1.7566500000000005				9.75195	16.691049999999997				44.53915	25.40905
	58.96895000000001	59.15115			8.24655	42.84295	22.849849999999996	12.185050000000004		19.64705	68.74545	-1.74165				9.844749999999998	16.912749999999996				44.670049999999996	25.42765
	60.004850000000005	60.14725			8.319749999999999	43.68245	22.865949999999998	12.19115		19.697049999999997	69.14144999999999	-1.6912500000000037				10.02955	16.985749999999996				44.67685000000001	25.43895
	60.49295000000001	60.407849999999996			8.522849999999998	43.69095	22.943349999999995	12.197050000000004		19.724849999999996	69.18395000000001	-1.6587499999999977				10.036749999999998	17.18705				45.28495	25.457549999999998
	60.51195	60.550650000000005			8.752250000000004	43.69815	22.976149999999997	12.20225		19.81765	69.93485000000001	-1.6407500000000041				10.046350000000004	17.41655				45.311550000000004	25.47085
	60.61695	61.62734999999999			8.760350000000003	43.70635	23.002249999999997	12.212050000000005		19.833349999999996	69.95195000000001	-1.6264499999999984				10.17315	17.50575				45.43815	26.04495
	60.62965	61.63464999999999			8.896050000000002	43.89935	23.429850000000002	12.22475		19.987949999999998	69.96915000000001	-1.5790500000000023				10.179949999999998	17.519849999999998				45.45005	26.075049999999997
	62.29715	61.646649999999994			9.149950000000004	43.909949999999995	23.463249999999995	12.839850000000006		20.096449999999997	70.53705	-1.5300500000000028				10.185949999999998	17.614849999999997				45.99205	26.093049999999998
	62.57385000000001	61.65604999999999			9.174950000000003	43.91685	23.68235	12.853850000000001		20.40025	70.54525000000001	-1.5099500000000035				10.194949999999999	17.91415				46.16195	26.120649999999998
	62.620050000000006	61.662949999999995			9.28255	44.205749999999995	23.819849999999995	12.864450000000005		20.418149999999997	70.55975000000001	-1.4776500000000041				10.200949999999999	18.361649999999997				47.06655	26.26365
	62.74195	61.67125			9.291049999999998	44.22165	24.209449999999997	12.86965		20.506149999999998	71.11335	-1.4630500000000026				10.568550000000002	18.387349999999998				47.444750000000006	26.273049999999998
	63.18885	61.70075			9.303850000000004	44.402950000000004	24.230249999999998	12.875150000000005		20.52315	71.49635	-1.4493500000000026				10.58025	18.903149999999997				47.621950000000005	26.29405
	63.37135000000001	61.765649999999994			9.329349999999998	44.799850000000006	24.33605	13.026450000000004		20.68645	71.52895000000001	-1.328949999999999				10.592750000000002	18.92385				47.63705000000001	26.796750000000003
	63.65235	61.78765			9.575949999999999	44.806650000000005	24.59915	13.035850000000003		21.021749999999997	71.54114999999999	-1.287150000000004				10.949550000000002	18.94965				47.85245	27.066250000000004
	65.90075	61.902249999999995			9.603549999999998	44.81955000000001	24.65515	13.04215		21.050849999999997	72.13114999999999	-1.2280500000000032				10.957450000000001	19.531549999999996				48.32665000000001	27.07315
	65.92355	62.04445			9.704450000000001	44.93405	24.889849999999996	13.21445		21.38205	72.14675	-1.2107500000000044				10.96875	19.54535				48.47645000000001	27.08755
	65.94095	62.05955			9.771050000000002	44.940349999999995	24.90835	13.22065		21.39235	72.15755000000001	-1.1890500000000017				11.386049999999997	19.94865				48.596849999999996	27.10315
	65.95425	62.84625			9.782650000000004	44.94735	24.98115	13.227050000000006		21.403549999999996	72.17914999999999	-1.1557499999999976				11.39875	20.274250000000002				48.98205000000001	28.284350000000003
	67.77315	63.52835			9.95805	44.966449999999995	25.190649999999998	13.233150000000002		21.79625	72.40344999999999	-1.1163500000000042				11.405349999999999	20.28595				49.15645	28.29495
	67.78265	63.55114999999999			10.059550000000002	45.260949999999994	25.201549999999997	13.246950000000005		21.80715	72.42814999999999	-1.0850500000000025				11.798250000000003	20.29735				49.83505	28.93305
	67.94855	63.573049999999995			10.082549999999998	45.26925	25.36645	13.717550000000003		22.359949999999998	73.84434999999999	-1.0535500000000013				11.806350000000002	20.307249999999996				49.990249999999996	28.949150000000003
	67.96005	64.04695			10.090150000000001	45.557950000000005	25.60335	13.73675		22.73035	73.86495	-1.0029499999999985				11.816850000000002	20.36235				50.17185	29.162250000000007
	67.97815	64.18995			10.103549999999998	46.19645	25.629149999999996	13.742450000000005		22.74655	74.09395	-0.9510500000000022				12.554250000000003	20.379350000000002				50.43595	29.191350000000007
	68.89815	65.26315			10.18835	46.210750000000004	26.035849999999996	14.353850000000001		23.01325	75.43785	-0.9304500000000004				12.56055	20.39795				50.85145000000001	29.362050000000004
	68.90745	65.65355			10.19755	46.22165	26.153950000000002	14.370049999999999		23.62625	75.44735	-0.9148500000000013				12.574849999999998	20.415549999999996				51.484950000000005	29.372549999999997
	70.36045	66.52555			10.400550000000003	46.51065	26.26865	14.378150000000005		24.151049999999998	75.45625000000001	-0.8864500000000035				12.580550000000002	20.55925				51.50305000000001	29.381949999999996
	71.18575	66.74855			10.41675	46.520250000000004	26.427749999999996	14.385750000000002		24.16355	75.67235	-0.8770500000000041				12.59035	20.85185				51.583450000000006	29.389149999999994
	71.68285	68.27295			10.432949999999998	46.538349999999994	26.434649999999998	14.390750000000004		24.17615	76.00135	-0.8274499999999989				12.60165	20.91335				51.786350000000006	29.414049999999996
	71.99695	68.28585			10.466349999999998	46.76635	26.448349999999998	14.395450000000004		24.22755	76.65035	-0.7136500000000012				12.613350000000004	21.09135				52.04175	32.00555000000001
	72.75125	68.79615			10.887050000000002	47.220349999999996	26.469450000000002	14.406950000000002		24.26245	79.05555000000001	-0.7014500000000012				12.911549999999998	21.11855				52.44115	32.02695000000001
	72.76295	68.84345			10.89555	47.227149999999995	26.478749999999998	14.419150000000002		24.520249999999997	79.59955	-0.6716499999999996				12.918150000000004	21.130249999999997				52.53265	32.23615
	72.78805	69.17235			11.00235	47.24015	26.796349999999997	14.42765		24.53595	79.61515	-0.6145500000000013				12.925150000000002	21.138550000000002				53.00025	32.667750000000005
	73.32255	70.17614999999999			11.014650000000003	47.496849999999995	26.81745	14.435250000000003		24.816449999999996	79.62825000000001	-0.5791499999999985				12.93345	21.29905				53.110850000000006	32.68425
	73.57965	70.21275			11.199350000000003	48.005449999999996	26.83715	14.873750000000001		25.30975	79.66325	-0.5454500000000024				12.95525	21.64315				53.18495000000001	32.696850000000005
	73.59265	70.22415			11.789650000000002	48.01235	26.85125	14.891150000000003		25.327149999999996	79.68334999999999	-0.5088500000000025				13.224850000000004	21.65645				53.30195	32.958949999999994
	73.60265	70.25065			11.800449999999998	48.95255	27.335549999999998	15.075250000000004		25.35085	79.69905	-0.48235000000000383				13.971150000000002	21.70275				53.31225	32.967949999999995
	75.08325	70.58315			11.894950000000001	49.859849999999994	27.950449999999996	15.085150000000006		25.658749999999998	79.78565	-0.4657499999999999				14.559550000000002	21.720349999999996				53.726350000000004	32.978550000000006
	75.09125	70.67875			12.079250000000002	49.870050000000006	28.31165	15.090650000000004		25.699550000000002	80.68324999999999	-0.39195000000000135				14.586550000000003	21.727449999999997				53.73575	32.99285
	75.10335	71.16675			12.350650000000002	49.89035	28.339349999999996	15.097850000000001		25.887949999999996	81.66024999999999	-0.3631500000000045				14.84205	21.757849999999998				54.11515000000001	33.192550000000004
	75.11735	71.18955			12.58495	49.89875000000001	28.35215	15.10425		26.05605	82.32454999999999	-0.3367500000000021				14.849650000000004	21.884949999999996				54.825250000000004	33.20205000000001
	75.13405	71.28484999999999			12.60015	50.117549999999994	28.827349999999996	15.113350000000004		26.83815	82.47104999999999	-0.3010500000000036				14.89065	21.951050000000002				54.84765000000001	33.37275
	75.45635	72.23915			12.613550000000004	50.149249999999995	28.85855	15.473350000000003		26.85215	82.49655000000001	-0.28455000000000297				15.05285	22.10655				54.99485000000001	33.79765
	75.46955	72.44855			12.78895	50.155550000000005	28.876149999999996	15.478550000000006		26.87715	83.26765	-0.21614999999999895				15.060850000000002	22.185049999999997				55.21945	33.80795
	75.48075	73.17805			12.79795	50.16575	29.03784999999999	15.497750000000003		27.38895	83.86605	-0.10345000000000226				15.106250000000003	22.32795				55.961549999999995	33.817249999999994
	76.06395	74.33935			13.066050000000004	50.199749999999995	29.070049999999995	15.517949999999999		27.57175	83.92984999999999	-0.08525000000000205				15.178550000000001	22.38655				55.979850000000006	33.84565
	76.90635	75.61605			13.257750000000001	50.220749999999995	29.29625	15.524650000000001		27.588549999999998	84.54384999999999	-0.036549999999998306				15.18835	22.730849999999997				56.37865	35.85315000000001
	76.95385	75.65785			13.26775	50.23065	30.174350000000004	15.640350000000005		27.74975	84.82075	-0.008150000000000546				15.313949999999998	23.02565				56.39585	37.04385
	77.08115000000001	75.74785			13.424750000000003	50.363550000000004	30.186149999999998	15.758250000000004		27.98545		0.0028500000000022396				15.32125	23.15715				56.43025000000001	37.05325
	77.52175	75.77175			13.52545	50.55655	30.20035	15.776850000000003		28.29735		0.007049999999999557				15.950250000000004	23.29645				56.62855	37.76085
	77.55825	75.79214999999999			13.61835	50.57445	30.214150000000004	15.789349999999999		28.54905		0.4266500000000022				15.95655	23.39875				56.65395	37.81395
	77.94705	76.03914999999999			14.53615	50.58565	30.734650000000002	15.887750000000004		28.758049999999997		1.3590499999999963				15.998249999999999	23.42855				57.01155000000001	37.96035
	77.97605	76.58705			14.591149999999999	50.59195	30.74525	15.892850000000003		28.80185		1.540549999999996				16.012050000000002	23.771050000000002				57.17195	38.00545
	78.17785	77.41555			14.91265	50.798249999999996	30.790949999999995	15.903649999999999		30.152949999999997		1.5626499999999979				16.08095	23.988149999999997				57.73265	38.07085
	78.48855	77.42555			15.037849999999999	50.83895	30.800849999999997	16.58305		30.164750000000005		1.7205499999999958				16.08965	24.00305				57.75575	38.20135
	79.24545	77.43345			15.04795	50.85275	30.891350000000003	16.591450000000002		30.413149999999995		1.7785499999999956				16.20295	24.45655				57.815850000000005	38.24205
	79.96655	77.44195			15.060250000000003	51.823949999999996	31.469750000000005	16.60425		30.580049999999993		1.9441500000000005				16.280450000000002	24.533749999999998				57.88485000000001	38.25555000000001
	79.99585	77.45235			15.09715	51.85135	31.481449999999995	16.61155		31.318949999999994		2.135950000000001				16.291449999999998	24.618650000000002				57.89345000000001	38.266650000000006
	80.56715	77.46645			15.106450000000002	52.250550000000004	31.48845	16.62005		31.730349999999994		2.2318500000000014				16.517049999999998	24.630649999999996				57.90055	39.629650000000005
	80.58385	77.55655			15.364550000000001	52.430949999999996	31.664749999999998	16.750750000000004		32.187149999999995		2.240549999999999				16.79045	24.864150000000002				57.956250000000004	39.639149999999994
	81.12825000000001	78.09135			15.46445	52.43885	31.861549999999994	16.763150000000003		32.35765		2.322749999999999				16.799750000000003	24.95845				58.19035	39.68425
	82.77185	78.39765			15.74125	52.45985	31.869749999999996	16.95145		32.387049999999995		2.3277500000000018				16.806449999999998	25.10805				58.35935	40.05165
	82.79115	79.44505			16.04855	52.48125	32.43984999999999	16.95845		32.649049999999995		2.3390500000000003				16.816650000000003	25.116749999999996				58.37635000000001	40.13555
		79.45635			16.08045	53.87885	33.34455	16.965050000000005		32.658750000000005		2.5687500000000014				17.31935	25.142249999999997				58.398450000000004	40.148050000000005
		79.50925			16.38015	53.88535	33.35755	17.299750000000003		32.66824999999999		2.6404500000000013				17.591050000000003	25.158250000000002				58.78795	40.161049999999996
		79.63905			17.282450000000004	53.89005	33.41714999999999	17.307850000000002		33.019650000000006		2.652949999999997				18.026650000000004	25.171349999999997				60.043150000000004	40.69264999999999
		80.56235			17.30845	53.89555	33.43485	17.59915		33.403349999999996		3.0189499999999967				18.03295	25.389849999999996				60.76645	40.702850000000005
		80.77995			17.33925	53.90145	33.96405	17.619350000000004		33.563750000000006		3.0384499999999974				18.04585	25.39815				60.958850000000005	40.720949999999995
		81.23965			17.416249999999998	53.90904999999999	34.84555	17.625150000000005		33.861250000000005		3.336649999999999				18.58135	25.404849999999996				61.01555	40.75185
		81.49235			17.42525	53.920249999999996	34.86035	18.11155		34.03445		3.350749999999998				19.319250000000004	25.72755				61.46805	40.82555
		81.52035			17.44525	53.94045	35.55955	18.116550000000004		34.93335		3.5707499999999968				19.53635	25.835250000000002				62.37045	41.14965
		81.54025			17.46015	54.07214999999999	35.87755	18.131750000000004		34.948550000000004		3.5765499999999975				19.548450000000003	25.855649999999997				62.39715	41.360850000000006
		83.93035			17.849249999999998	54.08055	36.54015	18.674750000000003		35.17875		3.636249999999997				19.862949999999998	25.951749999999997				63.17385000000001	41.370650000000005
		84.93254999999999			17.92255	54.72025000000001	37.27055	18.683350000000004		35.193450000000006		3.6698499999999967				19.87245	26.326749999999997				63.65565	41.392450000000004
					18.152950000000004	54.732749999999996	37.28305	18.694850000000002		35.26945		3.6952500000000015				19.88095	26.549149999999997				63.97175000000001	41.79775
					18.22775	54.95725	37.535349999999994	18.70185		35.27985		3.7104500000000016				19.91055	26.82945				64.22045	42.67865
					18.41635	55.676649999999995	37.773849999999996	18.709250000000004		35.62985		3.81015				20.18495	27.01865				64.22794999999999	43.35635
					18.44525	55.690650000000005	37.895849999999996	18.72515		35.96415		3.8203499999999977				20.190649999999998	27.02505				64.25075000000001	43.40485
					18.66585	55.705749999999995	37.90885	19.31205		36.07385		3.8628500000000017				20.19975	27.205550000000002				64.26165	43.943450000000006
					18.702849999999998	55.855450000000005	38.65375	19.316850000000002		36.08285		3.965449999999997				20.20845	27.23225				64.34875	43.95334999999999
					18.712850000000003	55.863150000000005	38.67515	19.322250000000004		36.12555		4.427849999999999				20.408749999999998	27.52075				64.73035000000002	45.50955
					18.865650000000002	55.87585	40.95515	19.329250000000002		36.44604999999999		4.444649999999996				20.71485	27.533749999999998				65.32894999999999	46.743249999999996
					19.286749999999998	55.886750000000006	40.97324999999999	19.33775		36.689150000000005		4.680749999999996				20.81995	27.881549999999997				65.34495000000001	46.79125
					19.29795	56.527150000000006	40.98304999999999	19.679750000000006		36.859249999999996		4.874049999999997				20.835250000000002	28.13445				65.36095	46.802150000000005
					19.592350000000003	56.540350000000004	41.000150000000005	19.68625		36.97885		5.047750000000001				21.14875	28.19285				66.45655	46.838649999999994
					19.751350000000002	56.54785	41.87075	19.69325		37.26145		5.235149999999997				21.16785	28.506050000000002				66.59455	46.86115
					19.84525	56.769149999999996	41.92654999999999	19.69865		37.73015		5.253549999999997				22.015950000000004	28.520449999999997				66.61365	46.87244999999999
					19.92975	56.78005	41.94385	19.707050000000002		38.259049999999995		5.259749999999997				22.02525	29.11775				67.00925000000001	46.96215
					20.025550000000003	57.204049999999995	41.966049999999996	20.299750000000003		38.26584999999999		5.447249999999997				22.03335	29.314549999999997				67.02425	47.027849999999994
					20.21985	57.21155	42.11855	20.31105		38.27255		5.510550000000002				22.11345	29.352450000000005				67.51705000000001	50.441449999999996
					20.23485	57.34555	42.14175	20.674150000000004		38.28195		5.563850000000002				22.121850000000002	29.374250000000004				67.63175000000001	50.471349999999994
					20.49615	57.856449999999995	42.68485	20.679750000000006		38.40905		5.573749999999997				22.13805	29.388549999999995				69.11045000000001	50.50325
					20.50725	57.87125	42.69714999999999	20.684350000000002		38.614349999999995		5.588450000000002				22.467350000000003	29.40245				69.54544999999999	50.55495
					21.54925	57.88175	43.488249999999994	20.689950000000003		38.62414999999999		5.624749999999999				22.481050000000003	29.510549999999995				69.85935	50.615649999999995
					21.565649999999998	57.88835	43.570449999999994	20.696350000000002		38.633950000000006		5.768749999999997				22.65605	29.761049999999997				69.86824999999999	51.13425
					21.589550000000003	58.54195	43.94695	20.978250000000003		38.646750000000004		5.775849999999998				23.102650000000004	29.776049999999998				70.16335000000001	51.146350000000005
					22.225050000000003	58.548950000000005	43.954750000000004	20.98545		38.661350000000006		5.98695				23.11025	30.238950000000003				70.42955	51.25065
					22.315849999999998	58.57225	44.027950000000004	21.446350000000002		38.672549999999994		5.9944500000000005				23.38995	30.568349999999995				70.54085	51.904050000000005
					22.583150000000003	58.58295	44.23975	21.451550000000005		39.02394999999999		6.006749999999997				23.936750000000004	30.755049999999997				70.57114999999999	51.91375
					22.947450000000003	58.93535	44.25265	21.459250000000004		39.408350000000006		6.248750000000001				23.96595	30.78465				71.33875	52.93725
					23.02435	58.94125	44.81985	21.468650000000004		39.416850000000004		6.258849999999995				24.26195	30.805549999999997				71.38315	53.27155
					23.04435	59.092349999999996	45.21594999999999	21.47415		39.42955		6.4260499999999965				24.269750000000002	31.105149999999995				71.40635	53.290749999999996
					23.05455	59.09845	45.300749999999994	21.77545		39.73945		6.444749999999999				24.487450000000003	31.125150000000005				71.51265000000001	53.488049999999994
					23.179050000000004	59.11385	46.39905	21.78125		39.752649999999996		6.454749999999997				24.494550000000004	31.431650000000005				71.74705	53.523050000000005
					23.204349999999998	59.766850000000005	46.543350000000004	22.171350000000004		39.767149999999994		6.46255				24.759549999999997	31.446349999999995				72.46015	53.54565
					23.597749999999998	59.77615	48.25534999999999	22.18005		40.336149999999996		6.798249999999996				24.76695	31.777550000000005				72.47614999999999	53.56305
					23.72065	59.78875000000001	48.877250000000004	22.18775		40.34645		7.182449999999996				25.05975	31.94265				72.50025	53.691750000000006
					23.909550000000003	59.79835	48.890550000000005	22.52565		40.381949999999996		7.197749999999999				25.06695	31.999349999999993				72.82935	54.25835
					24.17555	59.92345	48.918350000000004	22.53915		40.38985		7.20805				25.075250000000004	32.18554999999999				72.84325000000001	54.26735
					24.459650000000003	60.61605	49.25255	22.785650000000004		40.40624999999999		7.216850000000001				25.10315	32.351150000000004				73.04724999999999	54.61785
					25.15835	60.627849999999995	49.261849999999995	22.79135		40.43234999999999		7.376550000000002				25.27635	32.944050000000004				73.08115000000001	54.63505
					25.44945	60.725049999999996	49.737849999999995	22.796950000000002		40.78275		7.77975				25.56445	33.34365				73.89744999999999	56.04685
					25.46615	61.51845	49.75744999999999	22.810950000000005		41.073550000000004		7.790050000000001				25.57475	33.355850000000004				74.06655	56.06065
					25.590850000000003	61.53715	49.77485	23.108150000000002		41.08325		7.796149999999997				25.667650000000002	33.36765				74.07605000000001	56.07205
					25.60185	61.673249999999996	50.404250000000005	23.591950000000004		41.14084999999999		7.826149999999998				25.70355	33.42375				74.08275	56.142450000000004
					25.61385	61.682050000000004	50.41345	23.598350000000003		41.152350000000006		7.839649999999999				25.70915	33.689949999999996				74.10075	56.15735
					25.626849999999997	61.694050000000004	50.424549999999996	23.671150000000004		41.17405		8.11045				25.81205	33.69745				74.34055000000001	56.32205
					25.821550000000002	61.83735	50.44855	23.809350000000002		41.20645		8.49465				26.491950000000003	33.71875				74.61595	56.360350000000004
					25.90435	61.85435	50.46325	23.81725		41.22205		8.756349999999998				26.499450000000003	33.993449999999996				75.32525000000001	56.533449999999995
					26.079349999999998	62.087050000000005	50.48004999999999	23.828450000000004		41.37305		9.02075				26.51695	34.203450000000004				76.34935000000002	56.635749999999994
					26.477449999999997	62.28295	50.63745	24.696650000000005		41.61965		9.049149999999997				26.65755	34.21124999999999				76.35915	57.02825000000001
					26.637549999999997	62.314049999999995	50.65635	24.709850000000003		41.640750000000004		9.20635				26.926949999999998	34.91695				76.37475	57.042350000000006
					26.827150000000003	62.365750000000006	50.67585	25.629550000000002		41.815949999999994		9.24445				27.39965	35.74865				76.39815000000002	57.05435000000001
					26.84245	62.38805000000001	51.44695	25.638350000000003		41.84015		9.498350000000002				27.410850000000003	35.76805				76.66495	57.29935
					27.04985	63.36505	51.45895	25.65025		42.08434999999999		9.519149999999996				27.41865	35.78635				77.58965	57.31464999999999
					27.14915	63.375150000000005	51.47225	25.69455		42.30075		9.638649999999998				28.07555	35.812749999999994				77.80595	58.83945000000001
					27.21595	63.85535	51.48434999999999	26.10985		42.683550000000004		9.645649999999996				28.081850000000003	35.83525				77.90174999999999	60.503750000000004
					27.227650000000004	63.87625	52.533249999999995	26.11965		43.107350000000004		9.67875				28.089750000000002	36.097049999999996				78.21775	60.84504999999999
					27.31075	63.88935000000001	52.54814999999999	26.12545		43.12305		9.725650000000002				28.096049999999998	36.114549999999994				78.45875000000001	60.86665
					27.322650000000003	64.81255	52.55815	26.13335		43.36665		9.73715				28.108650000000004	36.13804999999999				78.79285000000002	60.914750000000005
					27.614150000000002	64.81995	52.58284999999999	26.54815		43.583949999999994		9.958750000000002				28.288650000000004	36.16955				79.12925000000001	62.20865
					27.634950000000003	64.82945	52.60275	26.555350000000004		43.845549999999996		9.963049999999996				28.70055	36.33095				79.77074999999999	62.22755
					27.77545	64.97535	52.62575	26.56145		44.74465		9.970349999999996				28.707750000000004	36.50805				79.80965	62.244949999999996
					27.792050000000003	65.01165	52.823449999999994	26.566950000000006		45.081849999999996		9.984049999999996				28.716549999999998	36.52145				80.30744999999999	62.39925
					28.10385	65.55955	52.85164999999999	26.573750000000004		45.42764999999999		9.999249999999996				29.448349999999998	36.71705				80.32655	62.54685
					28.31315	66.02735	52.992549999999994	26.59035		45.580549999999995		10.043749999999996				29.830050000000007	36.731849999999994				80.71355	62.55375
					28.375950000000003	66.04215	56.31035	27.120850000000004		45.66835		10.05265				30.05375	37.06625				81.05825000000002	62.56145
					28.634349999999998	66.62555	56.32424999999999	27.132650000000005		46.20955		10.418950000000002				30.076950000000004	37.117149999999995				81.08015	64.30445
					28.806449999999998	66.63395	56.58194999999999	27.139050000000005		46.47405		10.446750000000002				30.087750000000007	37.528549999999996				81.10665	64.73145
					28.821150000000003	66.91075000000001	56.753249999999994	27.25575		46.864349999999995		10.476349999999996				30.101350000000004	37.54535				81.49365	64.74154999999999
					29.127850000000002	67.32825	56.810050000000004	27.26175		47.001650000000005		10.48265				31.05245	37.555350000000004				81.50874999999999	66.34455
					29.15685	67.55025	57.314049999999995	27.43685		47.01785		10.61685				31.110149999999997	37.698350000000005				81.80395000000001	66.35274999999999
					29.186249999999994	67.56155	57.326750000000004	27.446350000000002		47.02505		10.669049999999999				31.12095	37.713350000000005				82.22534999999999	66.36785
					29.325250000000004	68.13485	57.34025	27.45975		47.044549999999994		10.80885				31.501349999999995	38.31895				82.25285	66.41945000000001
					29.347950000000004	68.15005000000001	58.35655	27.466550000000005		47.100649999999995		11.106450000000002				31.775349999999996	38.36385				82.54995	66.46915000000001
					30.023649999999996	68.60825	58.37625	27.475950000000005		47.112950000000005		11.122549999999997				31.81145	38.89565				82.65405000000001	68.42455000000001
					30.110049999999994	68.83785	58.75435	27.90605		47.603950000000005		11.136649999999996				32.02335	39.20675				82.73545000000001	68.45755
					30.121050000000004	69.01375	58.766549999999995	27.92145		47.80895		11.18795				32.031650000000006	39.219750000000005				83.80945	68.49605
					30.17535	69.27585	58.79084999999999	27.948950000000004		48.07725		11.200249999999997				32.04905	39.225849999999994				83.83365	68.51335
					30.196050000000007	69.28255	58.80185	27.95785		48.104049999999994		11.265349999999998				32.05795	39.23994999999999				84.29515	68.53495000000001
					30.568649999999998	69.28985	58.86225	28.37845		48.789350000000006		11.402049999999996				32.09265	39.25465				84.67075	69.14015
					30.621150000000007	69.92955	58.88674999999999	28.383850000000002		48.815149999999996		11.534849999999999				32.10305	39.28885				84.68854999999999	69.16354999999999
					30.839850000000006	69.94055	59.70755	28.389450000000004		48.98244999999999		11.546749999999996				32.11985000000001	39.45155				84.92785	69.61505
					30.950449999999996	69.95565	59.73625	28.41225		49.19235		11.647149999999996				32.26725	39.46485					69.66685000000001
					31.450350000000007	69.96465	60.634150000000005	29.057450000000003		49.21075		11.659349999999996				32.51145	40.21575					69.71025
					31.56955	70.29005	60.645250000000004	29.06295		49.35574999999999		11.70675				32.51945	40.23595					71.23285000000001
					31.74855	70.29895	60.66974999999999	29.082549999999998		49.70034999999999		11.870750000000001				32.542449999999995	40.24605					71.28565
					31.76175	70.30655	60.679249999999996	29.08905		49.71614999999999		12.01415				32.84315	40.25515					71.29735
					31.94545	70.91585	60.689049999999995	29.09715		49.737550000000006		12.168849999999999				32.85205	40.31325					71.30905000000001
					32.07235000000001	71.08105	60.72024999999999	29.396050000000002		50.37775		12.30905				32.86365	40.58215					71.34604999999999
					32.22625	71.08535	60.803650000000005	29.405150000000006		50.64315		12.690249999999999				32.96745000000001	40.90835					71.71035
					32.347649999999994	71.09105	61.215149999999994	29.41135		50.654450000000004		12.700049999999997				33.308550000000004	40.934349999999995					71.72614999999999
					32.36585	71.10055	61.30414999999999	29.41905		51.019650000000006		12.709150000000001				33.480349999999994	41.32365					71.73585
					32.54775	71.10805	61.312749999999994	30.073949999999996		51.148050000000005		13.000250000000001				33.49755	41.890550000000005					71.75195
					32.731649999999995	71.11445	62.22645	30.079750000000004		51.28594999999999		13.009949999999996				33.631449999999994	41.91045					72.49965
					32.75065	71.88595	62.23555	30.085850000000008		51.53195		13.065550000000002				33.639649999999996	41.967349999999996					72.50864999999999
					32.76685	72.80235	62.247550000000004	30.100750000000005		51.76955		13.199550000000002				33.662749999999996	42.19085					72.51955000000001
					33.32375	72.81435	63.068349999999995	30.107349999999997		52.03965		13.294350000000001				33.928549999999994	42.287549999999996					72.52935
					33.47615	72.83205	63.08324999999999	30.114950000000007		52.39785		13.30565				34.551849999999995	42.589150000000004					73.04225
					33.49545	72.84495	63.09994999999999	30.498050000000006		52.937549999999995		13.36195				34.559549999999994	42.974450000000004					73.10884999999999
					33.51915	72.85085	63.11435	31.344850000000008		52.94774999999999		13.480350000000001				34.78105	43.00215					73.54305
					33.718349999999994	73.72045	63.128550000000004	31.35015		52.95825		13.492449999999998				35.280750000000005	43.467349999999996					73.55265
					34.052550000000004	74.00655	63.685050000000004	31.35515000000001		52.96744999999999		13.570549999999997				35.288149999999995	43.48195					73.99385000000001
					34.06185	74.09535	63.88674999999999	31.36175		52.98105		13.583549999999995				35.29655	43.966750000000005					74.00405
					34.07565	74.11265	63.90015	31.837850000000003		52.997049999999994		13.674749999999996				35.30965	44.38074999999999					74.02805000000001
					34.089850000000006	74.24355	64.00085	31.846050000000005		53.01055		13.720950000000002				35.31615	44.789550000000006					74.24635
					34.09865	74.25145	65.59765	31.85235		55.083549999999995		13.874749999999999				35.325849999999996	45.32885					74.25985
					34.10605	74.26405	65.93825	33.00835000000001		55.09445		13.91055				35.41425	45.35265					74.27064999999999
					34.115249999999996	74.27435	67.52735	33.01775000000001		55.10545		13.919150000000002				35.58835	45.74634999999999					74.42085
					34.12265	74.33845	67.54125	33.03195000000001		55.11415		14.086649999999999				35.594249999999995	45.754549999999995					74.53975
					34.20875	74.34625	67.61064999999999	33.04815000000001		55.136649999999996		14.09545				35.696450000000006	45.76285					74.55335
					34.52355000000001	74.58025	67.74895	33.38175		55.52895		14.110949999999995				36.520149999999994	45.78444999999999					74.80314999999999
					34.64065	75.71275	67.76595	33.39195000000001		55.82975		14.138950000000001				36.55975	45.98555					74.81215
					34.64915	76.22155	67.77775	33.41445		56.17495		14.313749999999999				37.291450000000005	46.555350000000004					74.82395
					34.69565000000001	76.25965	67.81395	33.42125		56.56974999999999		14.40195				37.298350000000006	46.612750000000005					75.11025000000001
					34.706250000000004	77.01865	67.82525	33.431650000000005		57.064550000000004		14.43795				37.32985	46.65365					75.11945
					34.71985	77.76285	67.90885	33.61085		57.46905		14.561749999999996				37.34775	47.03075					75.22205
					34.786449999999995	77.77305	67.99235	33.61695		57.48305		14.819749999999999				37.655750000000005	47.04205					75.44125
					35.29395	77.78535	68.46145	33.62355000000001		57.815149999999996		14.972949999999997				37.66665	47.062349999999995					75.51335
					35.30755	77.79325	68.78365	33.632450000000006		58.185750000000006		15.354950000000002				37.684850000000004	47.301050000000004					75.54235
					35.37345	77.80905	68.79214999999999	33.76165		59.298750000000005		15.388950000000001				37.78585	47.41844999999999					75.99195
					35.64255000000001	78.26225	68.80215	34.13365		59.722649999999994		15.518349999999998				38.104549999999996	47.80265					77.72604999999999
					35.66565000000001	78.79995	70.89945	34.139849999999996		59.76324999999999		15.69455				38.242749999999994	48.113550000000004					77.73785000000001
					35.795449999999995	79.16295	71.85475	34.14505		60.30165		15.767049999999998				38.32375	48.22185					78.05985000000001
					36.05095000000001	79.17005	72.00444999999999	34.15075		60.44465		15.774949999999997				38.935849999999995	48.74464999999999					78.07415
					36.11545	79.17715	72.01505	34.15645000000001		60.45934999999999		15.780949999999997				38.941449999999996	48.795950000000005					79.86885000000001
					36.44415	79.18305	72.02895	34.91515		60.471250000000005		15.82875				38.952450000000006	48.82355					79.88104999999999
					36.45945	79.72895	72.13735	34.92895		60.65465		16.31425				39.27995000000001	49.52945					79.89855
					37.18965000000001	79.74475	72.45555	34.93435000000001		61.09645		16.37025				39.454249999999995	49.98134999999999					79.97784999999999
					37.25415	80.11255	72.46865	34.94255		61.204150000000006		16.648049999999998				39.51645	49.993449999999996					80.74915000000001
					37.529050000000005	80.60095	72.48505	34.947649999999996		61.237550000000006		16.658249999999995				40.169050000000006	50.809349999999995					80.76114999999999
					37.59905	80.61675	72.51715	34.95375		61.474250000000005		16.667949999999998				40.176750000000006	51.868449999999996					80.76745
					37.62555	81.11945	72.53415	34.96185		61.484950000000005		16.73115				40.182750000000006	51.87765					80.78264999999999
					37.750350000000005	81.13055	73.57095	35.35755		61.500049999999995		16.96065				40.188750000000006	51.88305					84.30425
					37.853950000000005	81.14265	73.92975	35.842150000000004		61.78025		17.15715				40.19505	51.91565					84.32215
					37.866350000000004	81.15465	74.43905	35.85565		61.94885		17.245449999999998				41.12015	52.505250000000004					84.35235
					37.88115	81.16035	74.47205	35.86385		62.255950000000006		17.25535				41.55025	53.195350000000005					84.36435
					38.13085	81.17745000000001	74.49575	35.86935		62.40695		17.26375				41.564249999999994	53.21155					84.40795
					38.142450000000004	82.15225	76.65015	35.876149999999996		62.53575		17.26965				41.583949999999994	53.22255					84.44765000000001
					38.15225	82.67225	76.66135	36.24365		62.54865		17.556449999999998				42.666850000000004	53.398849999999996					84.73235
					38.16285	83.02325	76.68045	36.24855000000001		62.562549999999995		17.56225				42.871950000000005	53.66695					84.76655
					38.17875	83.51055	76.90044999999999	36.25405000000001		62.68695		17.90245				43.127649999999996	53.684250000000006
					38.21345	83.69685	77.10975	36.26065		63.28955		17.912749999999996				43.207550000000005	53.70415
					38.60805	83.71705	78.40935	36.26735000000001		63.420049999999996		17.92295				43.21605	54.281549999999996
					39.04665000000001	83.72645	80.16925	37.74145		63.433150000000005		17.95335				43.874550000000006	54.29965
					39.34185	84.79225	81.02105	37.74735		63.44245		17.963549999999998				44.086850000000005	54.31295
					39.40175		81.03045	37.75285000000001		63.49614999999999		18.087249999999997				44.09245000000001	54.32365
					39.416050000000006		81.04305	38.74725000000001		63.777750000000005		18.23605				44.10045	54.33995
					39.44535		81.05705	38.75435		63.95865		18.33965				44.110049999999994	54.924949999999995
					39.47235		81.07605	38.76885		63.97944999999999		18.460749999999997				44.32505	55.12134999999999
					39.57635		81.25635	39.229150000000004		64.24484999999999		18.467549999999996				44.55935	55.13445
					39.67265		81.91775	39.23765		64.39535000000001		18.475450000000002				44.566250000000004	55.14465
					39.734950000000005		81.93465	39.52395		64.41425000000001		18.63225				44.58465	55.16785
					39.753750000000004		81.97525	39.69825		64.94305		18.87225				44.914449999999995	55.579049999999995
					39.827450000000006		82.00234999999999	39.70425		65.31934999999999		19.485949999999995				44.923750000000005	56.225449999999995
					40.05035		83.05445	39.71955		65.39994999999999		19.88765				44.93045	56.39595
					40.300450000000005		83.07175	39.98915000000001		65.55205000000001		19.91415				44.936150000000005	56.41244999999999
					40.31525		83.07995	39.99855000000001		65.96225000000001		19.92595				45.128750000000004	56.69695
					40.360549999999996		83.09215	40.01115		65.98894999999999		19.950449999999996				45.48565	56.881249999999994
					40.54955		83.10955	40.01765		66.15465		20.085250000000002				45.493649999999995	57.425349999999995
					40.58115		83.11595	40.02425000000001		66.40985		20.09225				45.50315	57.451049999999995
					40.663149999999995		83.55055	40.32825		66.65344999999999		20.098950000000002				46.29255	57.63915
					41.173350000000006		83.56075	40.33685		66.67165		20.25255				46.59545000000001	58.106750000000005
					41.19025		83.57365	40.342650000000006		66.70755		20.91355				46.603649999999995	58.216449999999995
					41.25665		83.58575	40.42365000000001		66.95915		21.145849999999996				46.611650000000004	58.62335
					41.31965		84.30095	40.43135000000001		66.96865		21.260550000000002				46.629349999999995	59.061049999999994
					41.330549999999995		84.31035	40.44945		67.23265		21.26735				46.71235000000001	59.29214999999999
					41.41375		84.32525	40.469049999999996		67.25104999999999		21.27585				46.96745000000001	59.38915
					41.618249999999996			40.869150000000005		67.27054999999999		21.40025				46.97875	59.568650000000005
					41.63015000000001			40.87355000000001		67.44354999999999		21.536249999999995				47.003949999999996	59.57615
					41.68095			40.879450000000006		67.90265		21.66075				47.52195	59.87094999999999
					41.83635			40.88475		67.92885000000001		21.67805				47.750750000000004	59.936449999999994
					42.27695000000001			40.89135		68.23095		21.68895				48.306450000000005	60.445750000000004
					42.28865			40.91175		68.25905		22.025750000000002				48.320249999999994	60.95725
					42.543150000000004			40.919650000000004		68.35435000000001		22.041150000000002				48.32505	61.35315
					42.78955			41.209050000000005		68.39425		22.05035				48.330850000000005	61.995850000000004
					42.831849999999996			41.214349999999996		68.41245		22.24315				48.337250000000004	62.008449999999996
					42.917049999999996			41.220150000000004		68.68985		22.252449999999996				48.34825	62.03574999999999
					42.95665			42.00155000000001		68.94915		22.475949999999997				49.455450000000006	63.180350000000004
					43.32035			42.13575		69.31705		22.48635				49.464549999999996	63.37195
					44.19545			42.15335		69.70515		22.53935				49.48905	64.17165
					44.205450000000006			42.46325		69.72235		22.75515				49.549749999999996	64.19345
					44.45635000000001			42.47595		69.96414999999999		22.93985				49.559450000000005	64.42745
					44.539750000000005			42.49565		70.06325000000001		22.947449999999996				49.566449999999996	64.56685
					44.565549999999995			42.50965000000001		70.08115000000001		22.953249999999997				49.87015	64.61375
					44.783750000000005			42.81075		70.09035		23.00745				49.876749999999994	64.64175
					44.818149999999996			42.816050000000004		70.17515		23.01345				50.10375	64.99015
					44.893750000000004			42.823750000000004		70.19485		23.02015				50.10915000000001	65.50305
					44.939550000000004			42.84625		70.55414999999999		23.03785				50.119350000000004	65.51835
					45.16885			42.85275		70.56395		23.046949999999995				50.128449999999994	65.53314999999999
					45.177749999999996			42.85865		70.57845		23.076349999999998				50.135749999999994	65.88255
					45.82045			43.04365		70.66735		23.09035				50.57535000000001	66.14455
					45.84545000000001			43.05005		70.91595000000001		23.18905				50.580850000000005	66.55275
					46.153650000000006			43.88725000000001		70.93145000000001		23.52655				50.741350000000004	66.57055
					46.19335			43.89535000000001		71.55045000000001		23.61285				50.754349999999995	66.58035
					46.23875			43.90325		71.56905		23.62225				50.881750000000004	66.89305
					46.253750000000004			44.20455		71.70785000000001		23.708750000000002				50.888349999999996	67.39905
					46.273149999999994			44.213350000000005		71.72585000000001		23.73605				51.11655	67.94785
					46.312050000000006			44.228750000000005		71.73845		23.98565				51.37355	67.98755
					46.32515			44.35615		71.74715		24.556849999999997				51.38215	68.18095
					46.34275			44.36505		72.24555000000001		24.656950000000002				51.42025	69.49915
					46.362649999999995			44.37395000000001		72.25874999999999		24.77635				51.61405	69.54545
					46.55025			44.72685		72.36285000000001		24.859650000000002				51.63255	69.87995
					46.758050000000004			44.73265000000001		72.81495000000001		25.128949999999996				51.64615	69.88845
					47.02125			44.73955000000001		72.83574999999999		25.410249999999998				51.65625000000001	69.93805
					47.14625			44.752250000000004		72.94745		25.416249999999998				51.667750000000005	70.16055
					47.19155			44.76095000000001		72.96025		25.47705				51.67865	70.20085
					47.20865			45.16565		73.18185		25.485549999999996				51.688849999999995	70.25385
					47.39385000000001			45.178250000000006		73.38614999999999		25.61625				52.815450000000006	70.58805
					47.409150000000004			45.18915		73.64625000000001		25.634549999999997				52.82235000000001	70.65745
					47.42135			45.19985		74.03215		25.64365				52.83625	70.66755
					47.60035			45.20635		74.04605000000001		25.83265				52.99985	70.67695
					47.60855			45.84455		74.59844999999999		25.84415				53.00785	71.10885
					47.683150000000005			45.85425000000001		74.84504999999999		26.18775				53.07375	71.78775
					48.38315000000001			45.86515		74.86314999999999		26.445349999999998				53.07895	71.79725
					48.45635000000001			46.367450000000005		75.30414999999999		26.499249999999996				53.08535	71.80955
					48.463150000000006			46.373149999999995		75.31465		26.513550000000002				53.092549999999996	71.82085
					48.47645000000001			46.37795		75.32704999999999		26.52355				53.222249999999995	71.88875
					48.524350000000005			46.393550000000005		75.34254999999999		26.751149999999996				53.228649999999995	72.04075
					48.72945000000001			46.839349999999996		75.35355000000001		26.927949999999996				53.240649999999995	72.26135
					48.928149999999995			46.84445000000001		75.92925		27.00235				53.410149999999994	72.27435
					48.976949999999995			46.853350000000006		75.95224999999999		27.105649999999997				53.948550000000004	73.74755
					48.99155			46.85925		76.25424999999998		27.799949999999995				54.588150000000006	73.82265
					49.12135			46.865449999999996		76.27074999999999		27.95895				55.24315000000001	74.02445
					49.152049999999996			46.872749999999996		76.48195000000001		27.967149999999997				55.25415	74.34385
					49.161449999999995			46.88295000000001		76.60775000000001		28.040149999999997				55.46555	74.46325
					49.45105			47.572950000000006		76.62825000000001		28.18815				55.478649999999995	75.46965
					49.458850000000005			47.57825		76.78784999999999		28.33845				55.585649999999994	75.74755
					49.46935			47.58265		76.80375000000001		28.378749999999997				55.59175	75.91765
					49.710649999999994			47.587950000000006		76.95365000000001		28.386449999999996				55.597950000000004	75.92505
					49.77975			47.59425		77.30375000000001		28.399549999999998				55.605349999999994	75.93415
					49.80115			47.60785		77.52795		28.416150000000002				55.61345000000001	75.94215
					50.13505			47.61395		77.54204999999999		28.53425				55.65815	75.95125
					50.41765			47.62565000000001		77.55675		28.58045				55.97075	75.96165
					50.466550000000005			48.003150000000005		77.57095000000001		28.58865				55.97775000000001	76.05705
					50.48085			48.14155000000001		77.78415000000001		28.604349999999997				56.835150000000006	76.71155
					50.88885			48.14675		77.99815000000001		28.634549999999997				56.84435	76.75885
					50.913450000000005			48.15175000000001		78.24765		28.82915				56.85505	77.43145
					50.92595000000001			48.16095		78.87004999999999		29.072450000000003				56.868550000000006	77.96645
					50.93965000000001			48.16955		78.89105		29.11255				56.98605	78.13125
					50.95225			48.18775000000001		79.24465000000001		29.301249999999996				56.992250000000006	78.14455
					51.17595000000001			48.51995000000001		79.25485		29.311949999999996				57.00455	78.30795
					51.770649999999996			48.52605		79.27005		29.894850000000005				57.015449999999994	78.31715
					51.78395			48.53435		79.27895000000001		29.90235				57.111650000000004	79.27685
					51.79635			49.68775000000001		79.45734999999999		29.914149999999992				57.42575	79.49135
					51.823249999999994			49.69385		79.86144999999999		30.001850000000005				57.43125	79.49855
					51.83305000000001			49.69975000000001		79.88045		30.007949999999994				57.437450000000005	79.52235
					51.851350000000004			49.70655000000001		79.93945		30.013549999999995				57.673049999999996	79.54055
					51.925050000000006			49.72425		80.22845000000001		30.030149999999992				57.687050000000006	79.55315
					51.940549999999995			49.72985		80.24914999999999		30.046949999999995				57.87885000000001	79.68984999999999
					52.04965000000001			49.74835		80.43905000000001		30.057149999999993				57.88765	80.34735
					52.062450000000005			49.75335		80.46435		30.114549999999994				57.89525	80.46525
					52.306450000000005			49.87525000000001		80.96455		30.287449999999993				58.35985	80.47825
					52.45945			49.88015		81.18945		30.713750000000005				58.410149999999994	80.65225
					52.822449999999996			49.88725000000001		81.51804999999999		30.83815				58.80965	80.65925
					52.86745			49.898250000000004		81.63915		31.206149999999994				58.830450000000006	80.67955
					53.41035			50.56145000000001		81.66284999999999		31.211349999999996				59.041850000000004	81.01935
					53.44285			50.57185		81.71095		31.310249999999996				59.412749999999996	81.61295
					53.59915			50.57745		81.83134999999999		31.56165				59.421150000000004	81.66005
					53.69375			50.584450000000004		82.14535000000001		31.670249999999996				59.67625	81.70575
					53.709849999999996			50.59015000000001		82.20495		31.680750000000003				59.77855	81.93905
					53.72105			50.59505		82.45974999999999		32.116749999999996				59.78655	82.13785
					53.72965			50.61165		82.78045		32.128150000000005				59.82125	82.73075
					53.862550000000006			50.63165000000001		82.79124999999999		32.32415				60.17105	82.75785
					53.89625			51.467650000000006		82.80545000000001		32.338750000000005				60.17745	82.77315
					53.99215			51.47765		82.85075		32.52445				60.18805	82.96675
					54.12135			51.48455		83.33044999999998		32.657349999999994				60.612649999999995	83.38965
					54.149449999999995			51.62565000000001		83.52285		32.85535				60.631049999999995	83.41365
					54.19305000000001			51.63095		83.73134999999999		32.86225				60.640350000000005	84.09835
					54.204249999999995			51.63705		83.97025		32.888549999999995				60.70225	84.13195
					54.67565			51.64235000000001		84.24144999999999		33.14555				61.149350000000005	84.25365
					54.77985			51.64835000000001		84.27635000000001		33.18814999999999				61.15995	84.34685
					54.79385			51.82055		84.65315000000001		33.37895				61.70945	84.61305
					54.80695000000001			51.83115000000001		84.66645		33.38634999999999				61.71715
					54.826950000000004			54.04245		84.91895		33.83775				61.725950000000005
					55.549150000000004			54.05075000000001				33.84694999999999				61.73615
					55.569849999999995			54.064949999999996				33.85535				61.74615000000001
					55.620349999999995			54.07015				34.07145				62.30675
					55.773649999999996			54.07615				34.07995				62.462650000000004
					55.797450000000005			54.597350000000006				34.269549999999995				62.470549999999996
					55.974849999999996			55.07275				34.63504999999999				62.48185
					56.420350000000006			55.07875				34.640550000000005				63.03365
					56.43895			55.08885000000001				34.649649999999994				63.10905
					56.449149999999996			55.09785000000001				34.65575				63.11645000000001
					56.45665			55.10435				34.954049999999995				63.230250000000005
					56.82725			55.52295000000001				35.07525				63.44675
					56.892149999999994			55.52785				35.21285				63.47615
					56.90025000000001			55.53735				35.384150000000005				63.49425
					57.183150000000005			55.54445				35.44855				63.89795
					57.18995			55.58325000000001				35.54174999999999				63.90765
					57.196549999999995			55.740449999999996				35.620850000000004				64.44205
					57.353249999999996			55.746750000000006				35.63835				64.45365000000001
					57.76565			55.75375				35.644850000000005				65.45025000000001
					57.83705			56.560950000000005				35.97215				65.58265
					57.86025			56.57025				35.98285				65.94274999999999
					57.97835			56.57525				36.196650000000005				65.95384999999999
					58.00685000000001			56.92465				36.37375				66.61824999999999
					58.504349999999995			56.93025				36.388949999999994				67.29485
					58.79725			56.93615				36.69045				67.32145
					58.974349999999994			56.94225				36.698949999999996				67.41035
					58.996249999999996			56.94845000000001				36.70855				67.91205
					59.20875			57.967150000000004				36.98325				68.43285
					59.518449999999994			57.981449999999995				37.111149999999995				68.44265000000001
					59.539049999999996			57.98915000000001				37.11855				69.24244999999999
					59.62525			57.994550000000004				37.202349999999996				69.24995000000001
					59.635349999999995			58.00265				37.20935				69.26335
					59.64285			58.75065000000001				37.21575				69.65275
					59.846349999999994			58.76655000000001				37.39125				69.66125
					59.982549999999996			58.99735				37.404349999999994				70.10585
					60.01725			59.002750000000006				37.416650000000004				70.11695
					60.05975			59.014849999999996				37.48765				70.63355000000001
					60.339549999999996			59.026650000000004				37.49485				70.64415
					60.58845			59.043350000000004				37.724549999999994				70.65514999999999
					60.598949999999995			59.72715000000001				37.766549999999995				70.66635
					60.611250000000005			59.73425				37.784949999999995				70.80945
					61.10445000000001			59.744550000000004				38.18785				71.03245000000001
					61.53855000000001			59.75045				38.28775				71.04495
					62.35875000000001			59.76395000000001				38.45295				71.06264999999999
					62.394349999999996			61.06215				38.465450000000004				71.58205000000001
					62.57365000000001			61.06885				38.65535				71.71195
					62.768350000000005			61.07825				38.812749999999994				72.17824999999999
					63.07775			61.30375000000001				39.06245				72.18695
					63.11815000000001			61.30945				39.071749999999994				72.20384999999999
					63.46385			61.31485000000001				39.094350000000006				72.22135
					63.474849999999996			61.32305000000001				39.103750000000005				72.23015000000001
					63.49505			61.725049999999996				39.36735				72.90285
					64.02735000000001			61.73205				39.65665				73.66364999999999
					64.31145000000001			61.73695000000001				39.66905				73.67265
					64.68195			61.74125000000001				39.71115				73.69895
					64.74035			61.74745				39.77955				74.22225
					65.50485			62.15885				39.78805				74.23085
					65.86165			62.16405				40.17345				74.56065000000001
					66.42644999999999			62.17005				40.32724999999999				74.72145
					66.45255			62.56125				40.813050000000004				74.80054999999999
					66.53004999999999			62.566950000000006				40.822950000000006				75.05255
					66.76625000000001			62.57245				40.91884999999999				75.10125
					66.80924999999999			62.99665				41.21485				75.11035000000001
					66.83365			63.00175				41.30345				75.46395000000001
					66.84405000000001			63.00755000000001				41.31295				75.47515000000001
					67.02535			63.01575				41.58215				75.48865
					67.21764999999999			63.203950000000006				41.69055				75.49945
					67.23545000000001			63.229749999999996				42.11055				75.75534999999999
					67.31805			64.04175000000001				42.11555				75.76885000000001
					67.83805000000001			64.04715				42.12585				75.79085
					67.86064999999999			64.05275				42.134249999999994				76.23464999999999
					68.03455			64.05775				42.15214999999999				76.24355
					68.04755			64.06595				42.16615				77.00625
					68.07265000000001			64.11675				42.20515				77.03105
					68.33765			64.41365				42.22095				77.18055000000001
					68.64435			64.42355				42.237449999999995				77.63114999999999
					68.96924999999999			64.61365				42.244150000000005				77.70635000000001
					69.75045			64.61915				42.25104999999999				77.72184999999999
					69.91024999999999			64.62465				42.49655				78.34505000000001
					70.08555000000001			64.63965				42.504149999999996				78.42885000000001
					71.21504999999999			66.75245				42.51415				78.43424999999999
					71.36234999999999			66.75835000000001				42.521249999999995				78.43965
					71.86375000000001			66.76395000000001				42.53245				78.45044999999999
					72.28405000000001			66.76945				42.54325				78.46605
					72.29535000000001			66.77885				42.86395				78.53595000000001
					72.36755			67.23235				43.135949999999994				78.54415
					72.68645000000001			67.23985				43.26105				78.55234999999999
					72.75014999999999			67.26115				43.33685				79.36215000000001
					72.76355000000001			67.26835				43.345749999999995				79.43084999999999
					72.84555			68.31215				43.41105				80.05715000000001
					73.11925			68.31715				43.483850000000004				80.11605
					73.40125			68.32275				43.771550000000005				80.12495000000001
					73.41184999999999			68.33095				43.78255				80.82445000000001
					73.53614999999999			68.34025				43.936949999999996				81.43594999999999
					73.54655			68.34825000000001				44.13275				81.44364999999999
					73.66085000000001			68.35545				44.18554999999999				81.45795000000001
					73.76345			68.42905				44.32285				81.46535
					73.86075			68.44535				44.338849999999994				81.47335000000001
					74.03425000000001			68.45175				44.401250000000005				82.45015000000001
					74.51745			68.45735				44.46445				82.81135
					74.53645			69.51765				44.523250000000004				82.82935
					74.67644999999999			69.52285				44.52945				83.01435000000001
					74.90115			69.53485				44.641949999999994				83.03425000000001
					74.91635			69.54135000000001				45.03385				83.04095000000001
					74.92775			69.54905000000001				45.058350000000004				83.06275
					75.10114999999999			69.56025				45.06515				83.27175
					75.65735000000001			69.56655				45.07214999999999				83.28595000000001
					75.75225			69.57225				45.31425				83.30824999999999
					75.78944999999999			69.59025				45.42045				83.46345
					75.88695000000001			69.98645				45.430049999999994				83.47255000000001
					75.91075000000001			69.99605				45.44135				83.48935
					75.95304999999999			70.06085				45.45155				83.83635000000001
					76.28084999999999			70.95485000000001				45.46095
					76.62715			70.96275				45.73965
					76.72215			70.96925				45.765550000000005
					76.75094999999999			70.98005				45.892849999999996
					76.90764999999999			70.98745				46.01474999999999
					77.07485			70.99445				46.02435
					77.17654999999999			71.02005				46.04814999999999
					77.27834999999999			71.28055				46.073750000000004
					77.30185			71.29955				46.37415
					77.31514999999999			72.88565				46.39215
					77.60855000000001			72.89195000000001				46.52945
					77.85255000000001			72.89745				46.770849999999996
					78.30635000000001			72.90325				46.83735
					78.31925000000001			72.90795				46.900949999999995
					78.45785000000001			72.91425				46.920249999999996
					78.86144999999999			74.47005				46.93055
					79.12215			74.47475				47.10745
					79.72455			74.47915				47.11435
					79.74375			74.48495				47.16544999999999
					79.75815			74.49005				47.365750000000006
					79.85055			74.49895000000001				47.38705
					79.86404999999999			74.71115				47.87004999999999
					80.17795000000001			74.71765				47.90344999999999
					80.37105			74.72845000000001				48.088849999999994
					80.39914999999999			74.73495				48.101150000000004
					80.59424999999999			75.35995				48.30955
					80.61115000000001			75.36545				48.65275
					80.62395000000001			75.37385				48.65845
					80.75874999999999			75.76655000000001				48.66475
					80.78795			75.77205000000001				48.68785
					80.81335000000001			75.78035				48.701350000000005
					80.82505			75.78615				49.867149999999995
					80.94335000000001			75.79285				50.126450000000006
					81.28684999999999			76.94175				50.14385
					81.31684999999999			77.89865				50.15145
					81.43745000000001			77.90415				50.260450000000006
					81.86105			77.91565				50.268550000000005
					82.17955			77.92725				50.45195
					82.42965000000001			78.26965				50.45815
					82.50315			78.27605				50.63535
					82.61695			78.28185				50.72834999999999
					82.63255000000001			78.29435000000001				50.79795
					83.09864999999999			78.30225				50.813950000000006
					83.60835			78.31025				50.950450000000004
					83.63525000000001			79.38335000000001				51.091049999999996
					83.67715000000001			79.38885				51.391949999999994
					83.79185000000001			79.39475				51.79835
					84.01235			79.40365				51.85535
					84.05175			79.53005				51.874750000000006
					84.25264999999999			79.53755				52.059650000000005
					84.29325			79.54365				52.318349999999995
					84.58654999999999			81.32495				52.49705
					84.60534999999999			81.32975				52.519850000000005
					84.63505			81.33785				52.78744999999999
					84.73455000000001			81.34635				52.79684999999999
								81.35235				52.80685
								81.36295				52.81845
								81.37015				52.92035
								81.37865000000001				53.00534999999999
								82.43815000000001				53.125150000000005
								82.44375000000001				53.13235
								82.45115				53.304050000000004
								82.45855				53.377449999999996
								82.46655				53.44225
								82.64805				53.48845
								82.66115				53.63055
								82.66745				53.63955
								82.67525				53.65315
								82.83395				53.66515
								82.84115				53.67914999999999
								82.84685				53.78614999999999
								83.38285				53.95125
								83.38755				53.983850000000004
								83.39255				54.04214999999999
								83.40215				54.225750000000005
								83.40975				54.49504999999999
								83.73095				54.521649999999994
								83.74035				54.73125
								83.74635				54.852850000000004
								84.33505				54.862449999999995
								84.34265				54.89274999999999
								84.34905				54.902249999999995
								84.35725000000001				54.91175
								84.36225				55.32825
								84.36895				55.346149999999994
								84.37605				55.567949999999996
								84.38435				55.57585
								84.67665000000001				55.58435
								84.68135000000001				55.594350000000006
								84.68885				55.61735
								84.76575				55.62585
								84.77165000000001				56.38334999999999
								84.91215				56.39295
								84.91895				56.40915
								84.93255				56.417950000000005
								84.93935				56.43145
								84.94805000000001				56.447649999999996
								84.95535				56.518649999999994
												56.77995
												56.89815
												56.93854999999999
												57.03444999999999
												57.224450000000004
												57.235150000000004
												57.48155
												57.72024999999999
												57.731849999999994
												57.741749999999996
												57.751149999999996
												57.90904999999999
												57.97945
												58.161649999999995
												58.16875
												58.235150000000004
												58.57825
												58.58475
												58.59115
												58.76745
												58.970349999999996
												58.987750000000005
												58.99995
												59.033550000000005
												59.125150000000005
												59.13934999999999
												59.224050000000005
												59.51155
												59.53014999999999
												59.539550000000006
												59.551649999999995
												59.56935
												59.71464999999999
												59.90375
												59.96495
												59.97225
												60.004149999999996
												60.01415
												60.12455
												60.236149999999995
												60.54445
												60.551249999999996
												61.02525
												61.032349999999994
												61.04885
												61.317449999999994
												61.34715
												61.522850000000005
												61.53404999999999
												61.798649999999995
												61.966449999999995
												62.236850000000004
												62.244550000000004
												62.25375
												62.30915
												62.31784999999999
												62.44745
												62.48125
												62.68755
												62.87705
												62.887550000000005
												62.99204999999999
												62.999750000000006
												63.16225
												63.18415
												63.19605
												63.21585
												63.225849999999994
												63.29384999999999
												63.301649999999995
												63.401250000000005
												63.83005
												63.92314999999999
												64.08615
												64.09365
												64.41725
												64.89315
												65.15485
												65.19745
												65.47475
												65.48205
												65.53545
												65.72425
												65.74965
												65.75805
												66.34805
												66.43265
												66.55735
												66.56335
												66.58024999999999
												66.82025
												66.82975
												66.84015
												67.05015
												67.05715
												67.39805
												67.42954999999999
												67.44195
												67.49705
												67.50465
												67.68995
												68.13465
												68.14805
												68.38445
												68.75315
												68.96655
												68.99625
												69.20675
												69.21435
												69.22485
												69.30615
												69.31765
												69.37165
												69.38065
												69.89795
												69.98625
												70.03215
												70.26705
												70.27465
												70.55975
												70.62885
												71.03835
												71.06755
												71.11234999999999
												71.34475
												71.35345
												71.36575
												71.39795
												71.41155
												71.42965
												71.44135
												71.75825
												71.76455
												71.93665
												71.94715
												72.31455
												72.78505
												72.81415
												73.05065
												73.06385
												73.09955
												73.43205
												73.54575
												73.60585
												73.77915
												74.11205
												74.19284999999999
												74.26345
												74.31815
												74.33085
												74.67575
												75.04984999999999
												75.57585
												75.58675
												75.59564999999999
												75.63204999999999
												76.03065
												76.05114999999999
												76.13485
												76.23475
												76.24125
												76.43785
												76.44754999999999
												76.45785
												76.46735
												76.47815
												76.58895
												76.59515
												76.60115
												76.82085
												77.11745
												77.12645
												77.13525
												77.14125
												77.52755
												77.74875
												77.92905
												77.93485
												77.94284999999999
												77.95105
												77.96645
												77.97315
												78.04395
												78.91695
												79.04875
												79.14845
												79.18145
												79.32355
												79.44035
												79.45105
												79.53595
												79.88835
												79.89435
												79.90655
												79.92095
												80.18815
												80.21865
												80.23405
												80.24435
												80.35275
												80.37615
												80.45145
												80.82635
												81.14565
												81.15735
												81.25465
												81.31654999999999
												81.62525
												81.83805
												82.33985
												82.38465
												82.39574999999999
												82.40385
												82.55135
												82.57205
												82.58015
												82.65745
												82.66505
												82.82485
												82.86915
												83.10615
												83.11905
												83.62975
												83.63765
												84.14055
												84.14825
												84.15495
												84.16905
												84.30035
												84.45025
												84.46515
												84.60435
												84.61405
												84.79365
												84.80655
												84.90044999999999
