# Supplementary material for: Stimulus duration encoding occurs early in the moth olfactory pathway
Source: Commun Biol. 2024 Oct 3;7:1252. doi: 10.1038/s42003-024-06921-z (PMC11449909; doi:10.1038/s42003-024-06921-z)
Supplement: Supplementary file 3 — Supplementary Data 1 [file 42003_2024_6921_MOESM3_ESM.zip › Fig 2/C/20ms.csv]

neuron 1	neuron 2	neuron 3	neuron 4	neuron 5	neuron 6	neuron 7	neuron 8	neuron 9	neuron 10	neuron 11	neuron 12	neuron 13	neuron 14	neuron 15	neuron 16	neuron 17	neuron 18	neuron 19	neuron 20	neuron 21	neuron 22
-29.847849999999998	-29.81925	-0.0022500000000000853	-27.24255	-28.688650000000003	-29.99565	-29.64635	-28.94455	-23.16165	-27.235950000000003	-29.48765	-29.013350000000003	-22.104750000000003	-25.14605	-23.542450000000002	-30.00415	-25.70865	-29.93975	-28.60425	-25.05075	-26.27865	-29.99865
-29.50535	-29.09035	0.001649999999997931	-24.94525	-28.18395	-29.82205	-29.633850000000002	-26.765449999999998	-23.155250000000002	-27.21355	-17.24315	-26.34235	-20.586750000000002	-21.488349999999997	-21.25345	-29.57555	-16.09085	-29.93375	-28.59535	-24.961350000000003	-3.5166499999999985	-29.00285
-29.490949999999998	-29.07385	0.005649999999999267	-24.93635	-26.69975	-29.68805	-29.62695	-26.71835	-23.14245	-26.94925	-15.526449999999999	-26.33305	-4.61665	-21.47135	-10.84805	-29.56665	-16.06855	-29.92255	-28.584149999999998	-10.510350000000003	0.013150000000003104	-28.86335
-29.47705	-28.070050000000002	0.00975000000000037	-24.923650000000002	-25.456850000000003	-29.410950000000003	-27.92315	-25.65225	-23.120350000000002	-16.68965	-14.831249999999999	-26.32055	-3.267150000000001	-15.122349999999999	-10.821350000000002	-29.559250000000002	-14.681149999999999	-29.90815	-28.577849999999998	-10.471250000000001	0.018850000000000477	-28.84095
-29.05695	-27.799850000000003	0.01384999999999792	-18.83255	-25.44525	-29.38315	-27.914550000000002	-25.63765	-23.11235	-16.67485	-12.807549999999999	-21.287550000000003	-1.8416500000000013	-15.104849999999999	-10.809350000000002	-29.55285	-11.723849999999999	-29.44755	-27.22405	-10.449850000000001	0.023950000000002802	-28.57015
-28.06675	-27.617350000000002	0.01774999999999949	-18.812350000000002	-25.298450000000003	-29.373450000000002	-27.898950000000003	-25.622349999999997	-23.10215	-13.266950000000001	-11.59405	-18.20445	-1.0594500000000018	-11.056549999999998	-10.796050000000001	-29.547050000000002	-4.66235	-29.13695	-26.35105	-9.66205	0.031050000000000466	-28.55735
-27.917749999999998	-26.56895	0.022149999999999892	-16.20865	-23.488950000000003	-29.35435	-27.88795	-25.60795	-21.72425	-8.90045	-9.872449999999997	-16.71715	0.005449999999999733	-9.969149999999999	-10.699350000000003	-27.86835	-3.2752499999999998	-29.12915	-26.34355	-9.63055	0.036350000000002325	-27.23605
-27.22945	-26.55795	0.026949999999999363	-16.20035	-23.47475	-29.19415	-27.32035	-22.687849999999997	-21.66075	-8.89095	-3.1801499999999976	-16.68955	0.010149999999999437	-9.952649999999998	-2.0888500000000008	-27.24315	0.0018500000000010175	-29.12265	-25.74275	-4.9395500000000006	0.04375000000000284	-27.22585
-26.07125	-25.18045	0.0318499999999986	-16.191850000000002	-23.467550000000003	-28.774250000000002	-27.30805	-22.66405	-17.35875	0.00134999999999863	0.01285000000000025	-16.481250000000003	0.014949999999998909	-9.92465	-2.068550000000002	-27.23515	0.00694999999999979	-29.11085	-25.73415	-4.899550000000001	0.04975000000000307	-26.15065
-25.861349999999998	-25.16505	0.04035000000000011	-10.54975	-23.45885	-28.76735	-27.28865	-21.93455	-17.35015	0.006149999999998101	0.018950000000000244	-8.010350000000003	0.019849999999998147	-7.458749999999998	-0.6850500000000004	-26.75425	0.012350000000001415	-28.55275	-24.60735	-4.881350000000001	0.058150000000001256	-26.13575
-25.78915	-25.15145	0.04924999999999713	-10.537850000000002	-23.44865	-28.750950000000003	-27.27805	-21.904449999999997	-17.33895	0.009850000000000136	0.02465000000000117	-1.3621499999999997	0.023849999999999483	-0.0019500000000007844	-0.003750000000000142	-26.74595	0.016850000000001586	-27.82275	-24.594649999999998	-4.86965	0.07165000000000177	-26.12595
-25.623649999999998	-24.69975		-6.03875	-20.42385	-28.73815	-25.85565	-19.78235	-17.33245	0.013149999999999551	0.02955000000000041	-1.3493500000000012	0.028349999999999653	0.002449999999999619	4.9999999998107114e-05	-26.73815	0.021450000000001523	-27.61365	-22.812549999999998	0.01104999999999734	13.81655	-22.29475
-24.95665	-24.69135		-4.266350000000003	-14.995650000000001	-28.72885	-24.946350000000002	-17.75435	-17.32525	0.01735000000000042	0.0353500000000011	-1.3186500000000017	0.03464999999999918	0.004249999999998977	0.003650000000000375	-26.72715	0.025550000000002626	-27.58725	-22.78985	0.01944999999999908	20.183550000000004	-22.19645
-24.942249999999998	-24.67575		0.05245000000000033	-14.98755	-28.71395	-24.932450000000003	-17.67015	-17.30695	0.02114999999999867	0.041550000000000864	-0.0032500000000013074	0.041449999999997544	0.009850000000000136	0.00694999999999979	-24.09925	0.031550000000002854	-27.54865	-22.77985	0.03304999999999936	20.295050000000003	-22.18695
-24.90835	-24.465950000000003		0.06034999999999968	-14.961350000000001	-28.526950000000003	-24.610850000000003	-17.655949999999997	-15.43105	0.024950000000000472	0.054450000000002774	0.0011499999999990962	0.04694999999999894	0.013550000000002171	0.010549999999998505	-24.088050000000003	0.03825000000000145	-26.77195	-19.61525	0.06015000000000015	32.477650000000004	-22.12405
-23.22165	-23.15285		0.07024999999999793	-14.118150000000002	-28.50305	-24.60095	-17.62005	-15.425250000000002	0.029049999999998022	0.07195000000000107	0.004449999999998511	0.057749999999998636	0.017849999999999255	0.014049999999997453	-24.07855	0.04315000000000069	-26.76445	-19.60835	0.06954999999999956	33.74915	-19.37775
-23.20405	-23.142650000000003		0.08174999999999955	-13.23225	-28.197450000000003	-24.58595	-14.51685	-15.409650000000001	0.032849999999999824	0.08745000000000047	0.006149999999998101	0.792349999999999	0.02185000000000059	0.017450000000000188	-24.07045	0.0528499999999994	-25.90915	-19.59565	0.2044499999999978	34.93065000000001	-16.80955
-23.146349999999998	-23.130250000000004		0.09114999999999895	-13.22755	-28.14485	-24.56805	-14.491249999999999	-15.400850000000002	0.03924999999999912	2.13955	0.010449999999998738	3.089449999999996	0.02564999999999884	0.020749999999999602	-23.08085	0.061350000000000904	-24.94875	-19.58515	0.23104999999999976	41.835950000000004	-13.78585
-20.92005	-23.077350000000003		5.414950000000001	-13.22305	-27.80665	-22.929250000000003	-14.473049999999999	-15.088750000000001	0.044650000000000745	20.43895	0.014849999999999142	23.980749999999997	0.029450000000000642	0.02394999999999925	-23.07255	0.8608500000000028	-24.08115	-17.59525	0.24414999999999765	42.42725000000001	-10.57715
-20.88825	-23.066250000000004		5.431250000000002	-13.21095	-27.70585	-22.92255	-14.391449999999999	-15.08275	0.05114999999999981	40.17465	0.019249999999999545	27.86355	0.03395000000000081	0.026949999999999363	-23.056150000000002	3.9375500000000017	-24.06365	-17.58835	2.368750000000002	53.624550000000006	-9.584150000000001
-18.985349999999997	-22.61345		7.258749999999996	-12.716050000000003	-27.53545	-22.91485	-0.003849999999999909	-6.448650000000001	0.058550000000000324	40.25895	0.02424999999999855	32.182050000000004	0.03924999999999912	0.030249999999998778	-22.165750000000003	4.88785	-23.40285	-17.58045	2.3867499999999957	55.960550000000005	-9.40285
-18.963949999999997	-22.51305		7.515049999999999	-12.59665	-27.325850000000003	-22.90265	-0.00014999999999787406	-6.443450000000002	0.0680499999999995		0.02874999999999872	35.08095	0.044350000000001444	0.03354999999999819	-22.15765	5.946150000000003	-22.27165	-15.888649999999998	2.412749999999999		-9.071449999999999
-18.37275	-20.81115		24.602050000000002	-9.20345	-27.30085	-21.45745	0.0029500000000020066	-6.4293499999999995	2.290249999999997		0.03715000000000046	35.22914999999999	0.05185000000000173	0.03715000000000046	-21.56405	8.98865	-21.85005	-14.399149999999999	6.142149999999997		-9.06175
-18.34535	-19.850550000000002		33.89834999999999	-9.033550000000002	-27.13875	-21.444250000000004	0.006050000000001887	-6.42295	3.2258499999999977		0.9241499999999974		0.059250000000002245	0.04064999999999941	-21.55725	8.99615	-21.83905	-14.39055	6.540249999999997		-8.339749999999999
-17.34675	-19.49575		33.90755	-8.68665	-26.758450000000003	-20.90025	0.009350000000001302	-6.414950000000001	3.621649999999999		1.9445499999999996		0.06514999999999915	0.04434999999999789	-21.548450000000003	9.007449999999999	-21.82195	-14.37745	6.55875		-7.417950000000001
-17.306649999999998	-19.259950000000003		41.36345	-7.65795	-26.722450000000002	-20.22605	0.012350000000001415	-1.094450000000002	3.6521500000000024		3.8153499999999987		0.07175000000000153	0.04795000000000016	-21.008650000000003	9.014850000000003	-21.80595	-14.361049999999999	6.590149999999998		-4.12895
-13.07665	-18.87135		41.57615	-7.63955	-26.68025	-20.210350000000002	0.015550000000001063	-1.0886500000000012	9.520950000000003		10.850750000000001		0.08095000000000141	0.05194999999999794	-20.998150000000003	9.024349999999998	-21.45335	-13.45785	8.781049999999997		-4.116949999999999
-13.042549999999999	-18.861250000000002		44.05385	-7.625350000000001	-26.664050000000003	-20.200450000000004	0.018350000000001643	-1.08155	13.553050000000002		21.782749999999997		0.0940499999999993	0.056049999999999045	-20.63035	9.039250000000003	-21.03815	-13.447949999999999	19.975149999999996		-4.100349999999999
-13.01755	-18.516450000000003		44.06094999999999	-6.28595	-26.609650000000002	-20.18775	0.02125000000000199	-1.0720500000000008	13.694549999999996		21.81285		0.7304500000000012	0.06104999999999805	-17.43445	9.04665	-21.02965	-13.434149999999999	20.699650000000002		-1.3083500000000008
-11.67115	-18.419050000000002		44.06954999999999	-3.306350000000002	-26.562050000000003	-20.05205	0.024450000000001637	-1.0637500000000024	19.52555		25.176550000000002		0.751850000000001	0.06605000000000061	-17.42735	9.056150000000002	-20.72235	-13.422649999999997	20.767949999999995		-0.9391500000000015
-11.628149999999998	-17.649150000000002		44.10074999999999	0.003849999999999909	-26.475450000000002	-19.175050000000002	0.028050000000000352	-1.058250000000001	19.53755		29.64415		1.836750000000002	0.0727499999999992	-17.41805	9.159550000000003	-20.49505	-13.408449999999998	35.79474999999999		-0.9290500000000002
-11.53895	-17.551750000000002		47.82625	0.008449999999999847	-26.39695	-19.163650000000004	0.03134999999999977	-1.0528499999999994	19.55145		32.38825		1.8557500000000005	0.07845000000000013	-17.40405	9.167549999999999	-20.48425	-11.138649999999998	40.12715		-0.9092500000000001
-11.080649999999999	-17.543350000000004		49.54025	0.013449999999998852	-26.190250000000002	-18.12825	0.034950000000002035	-1.0468500000000027	25.02125		34.284949999999995		3.9122500000000002	0.0855499999999978	-16.80885	13.967150000000004	-20.25725	-11.121649999999999	40.13565		0.001549999999998164
-10.795649999999998	-17.40795		49.55244999999999	0.01875000000000071	-26.074250000000003	-18.117250000000002	0.03855000000000075	-0.8817500000000003	25.03375		48.20755		6.5332500000000024	0.0984499999999997	-16.53965	14.877749999999999	-20.071849999999998	-8.981749999999998	40.17344999999999		0.006350000000001188
-8.545549999999999	-17.179650000000002		49.56685	0.02314999999999756	-26.02295	-17.227650000000004	0.04235000000000255	-0.8743499999999997	25.058649999999997		49.06394999999999		6.552950000000003	0.11994999999999933	-16.52975	18.23185	-19.01885	-8.97515	40.32615		0.011949999999998795
-8.22365	-16.175250000000002		50.35934999999999	0.027549999999997965	-25.50855	-17.21195	0.04654999999999987	-0.00595000000000212	25.077650000000002		49.559749999999994		7.046550000000003	6.540749999999999	-15.86265	22.45055	-18.985950000000003	-8.96255	44.91745		0.020250000000000767
-6.25985	-16.15585		50.796949999999995	0.032049999999998136	-25.26305	-16.191650000000003	0.050550000000001205	-0.0029500000000020066	26.756649999999997		58.17165		22.40495	7.0608499999999985	-14.994950000000001	23.88225	-18.69815	-8.956149999999997	52.100849999999994		0.02785000000000082
-3.4053499999999985	-15.534950000000002		50.81255	0.036949999999997374	-25.240550000000002	-16.17245	0.05595000000000283	0.00014999999999787406	38.18355		58.18514999999999		22.416850000000004	7.104649999999996	-10.14405	26.36535	-17.95805	-8.949349999999999	52.15084999999999		0.04084999999999894
-3.3744499999999995	-15.520950000000001			0.04315000000000069	-25.199350000000003	-16.164450000000002	0.06174999999999997	0.002849999999998687	41.25505		59.04535		22.429949999999998	12.70965	-10.137050000000002	30.237949999999998	-17.94615	-7.618449999999999	53.23715		0.04694999999999894
-2.766449999999999	-15.510450000000002			0.049450000000000216	-24.05645	-16.136950000000002	0.07065000000000055	0.005349999999999966	42.48365				24.434350000000002	12.738649999999996	-10.12425	41.01775000000001	-17.76765	-7.606749999999998	57.09084999999999		0.0525500000000001
-2.740449999999999	-15.500550000000002			0.054649999999998755	-23.905250000000002	-16.11705	0.4137500000000003	0.007749999999997925	42.50685				29.68235	16.671849999999996	-10.113949999999999	43.17595	-17.446550000000002	-7.591149999999999	58.18384999999999		0.06214999999999904
-2.3782499999999978	-15.492550000000001			0.059950000000000614	-23.812350000000002	-15.772050000000002	0.42934999999999945	0.010249999999999204	51.679249999999996				32.788650000000004	19.102549999999997	-10.004350000000002	44.050349999999995	-17.394849999999998	-7.57985			0.06905000000000072
-2.182549999999999	-15.092450000000001			0.0689499999999974	-23.79625	-15.146450000000002	0.44284999999999997	0.012649999999997164	51.691950000000006				41.58955	19.378249999999998	-9.864250000000002	45.29495	-17.368949999999998	-6.00845			0.07995000000000019
-2.053049999999999	-14.438150000000002			1.1881500000000003	-23.64725	-15.141950000000001	0.47194999999999965	0.015149999999998442	55.90845				42.242149999999995	19.39055	-9.85305	50.90345000000001	-17.15925	-5.995850000000001			0.09165000000000134
-2.024449999999998	-14.427350000000002			4.506249999999998	-23.580750000000002	-15.133350000000002	0.6777499999999996	0.017849999999999255	56.06685				42.254549999999995	19.72545	-9.66215	54.43115	-16.915950000000002	-0.3692499999999974			0.30515000000000114
0.0007500000000000284	-14.397450000000001			6.059049999999996	-23.502550000000003	-15.123050000000001	0.7330500000000022	0.020350000000000534	58.70285				42.26575	19.744449999999997	-9.65345		-16.60455	-0.3561499999999995			2.551750000000002
0.005050000000000665	-14.333750000000002			12.309549999999998	-23.14025	-15.10715	1.0531500000000023	0.023049999999997794	58.71385000000001				42.275450000000006	20.51875	-8.39405		-16.59415	-0.34474999999999767			2.558850000000003
0.009050000000002001	-14.325150000000002			12.32415	-23.129150000000003	-14.382950000000001	1.5450499999999998	0.02594999999999814	65.75305				43.07455	21.712749999999996	-8.37415		-16.570149999999998	-0.0946499999999979			5.222649999999998
0.013249999999999318	-14.314550000000002			13.09815	-23.082050000000002	-14.274550000000001	2.875950000000003	0.02914999999999779	67.15995000000001				43.088350000000005	22.730050000000002	-6.848050000000001		-16.43185	-0.07174999999999798			9.40295
0.016850000000001586	-14.295250000000001			16.79525	-23.06265	-14.170050000000002	9.90775	0.0324499999999972					43.12495	22.742749999999997	-6.8378499999999995		-16.41975	-0.058149999999997704			9.424949999999999
0.020649999999999835	-13.937150000000003			20.446949999999998	-22.84175	-13.654150000000001	12.135950000000001	0.03575000000000017						22.80785	-5.836549999999999		-16.28635	-0.0005500000000004945			9.447550000000003
0.02534999999999954	-13.90295			22.428050000000002	-22.733150000000002	-13.646650000000001	12.15345	0.03885000000000005						38.56904999999999	-4.861050000000002		-15.84105	0.0031500000000015405			11.187650000000001
0.030350000000002098	-13.888950000000001			31.60155	-22.44455	-13.417750000000002	12.184649999999998	0.043250000000000455						42.72425	-4.85305		-15.37985	0.007550000000001944			11.205049999999996
0.0350500000000018	-13.013650000000002			34.99924999999999	-21.95735	-13.410950000000003	12.213250000000002	0.04654999999999987						45.95944999999999	-4.098649999999999		-15.36145	0.010950000000001125			11.930049999999998
0.039450000000002206	-12.680850000000003			38.32164999999999	-21.584450000000004	-13.40465	12.769350000000003	0.05114999999999981						48.54445	-4.0900500000000015		-15.34955	0.014350000000000307			11.940450000000002
0.04425000000000168	-12.655750000000001			39.85365	-21.57575	-13.390350000000002	14.393750000000004	0.05564999999999998						52.54294999999999	-4.08315		-14.97565	0.01774999999999949			11.96755
0.049150000000000915	-11.828650000000003			45.87944999999999	-21.56595	-13.206950000000003	14.417050000000003	0.06044999999999945						52.55485	-4.052949999999999		-13.923850000000002	0.02125000000000199			15.149049999999999
0.05485000000000184	-11.309150000000002			46.75224999999999	-21.244550000000004	-13.160250000000001	14.427350000000004	0.06605000000000061						58.01975	-4.0436499999999995		-13.899550000000001	0.024750000000000938			15.324450000000002
0.06044999999999945	-11.295850000000002			51.761849999999995	-21.226350000000004	-13.153550000000003	14.448750000000004	0.07294999999999874						58.235749999999996	-2.710750000000001		-13.63795	0.02885000000000204			35.83255
0.0762500000000017	-9.36805			51.78205	-21.184450000000002	-12.939250000000001	22.54195	0.08104999999999762						71.30414999999999	-2.4375500000000017		-13.329550000000001	0.03294999999999959			36.01235
0.08415000000000106	-9.358150000000002			51.78895	-20.66645	-12.928350000000002	22.56225	0.09154999999999802						71.31625	-2.4273500000000006		-13.32235	0.036650000000001626			43.95644999999999
0.1307500000000026	-9.344550000000002			51.79724999999999	-20.57405	-12.82965	22.581650000000003	0.09825000000000017						84.98894999999999	-2.4177500000000016		-13.314150000000001	0.041150000000001796			43.96955
0.14734999999999943	-9.31305			53.077349999999996	-20.56295	-12.72465	22.60015	0.7196499999999979						89.51185	-1.69745		-13.073250000000002	0.04684999999999917			44.02475
0.34025000000000105	-9.050150000000002			53.11144999999999	-20.548650000000002	-12.71385	22.645850000000003	0.7274499999999975						89.53045	-1.6881500000000003		-13.06355	0.054750000000002075			49.032349999999994
0.8051500000000011	-8.57995			53.12115	-20.522750000000002	-12.695350000000001	25.141350000000003	0.7330499999999986							-1.6785500000000013		-12.664750000000002	0.06225000000000236			49.04205
0.8529499999999999	-8.465850000000003			53.13374999999999	-20.29665	-12.44265	40.159650000000006	0.7919499999999999							-1.6632500000000014		-12.498449999999998	1.0564500000000017			49.05584999999999
1.2737499999999997	-8.22905			53.150549999999996	-20.176550000000002	-11.86335	40.182449999999996	0.8451500000000003							-0.003650000000000375		-12.24645	1.0631500000000003			49.07485
1.2909500000000023	-8.21705			61.612049999999996	-20.133450000000003	-11.85585	40.244350000000004	0.8564499999999988							-0.0004500000000007276		-11.55375	1.0698500000000024			49.098349999999996
2.8050500000000014	-7.774350000000002			64.57565	-20.08085	-11.62105	40.302150000000005	0.8704499999999982							0.002649999999999153		-11.35885	1.0751500000000007			49.14045
3.398850000000003	-7.764750000000003			66.98384999999999	-19.986850000000004	-11.60585	40.38385	1.1143499999999982							0.005649999999999267		-11.34535	1.0840500000000013			49.15164999999999
3.751950000000001	-7.7359500000000025			67.00144999999999	-19.77475	-11.591450000000002	47.724650000000004	1.1195500000000003							0.008449999999999847		-11.31335	2.754249999999999			49.57015
3.924750000000003	-6.939950000000003			68.61245	-19.76305	-11.38915	47.73385	1.1247499999999988							0.011250000000000426		-10.568449999999999	2.7662499999999994			50.12904999999999
4.097349999999999	-6.813450000000003			69.30935	-19.706850000000003	-11.37715	47.74455	1.1293499999999987							0.014350000000000307		-10.40165	3.3590500000000034			55.04835
4.26735	-6.547750000000001			69.96485	-19.682050000000004	-10.318450000000002	47.76145	1.1371499999999983							0.01735000000000042		-9.97495	3.372550000000004			55.08125
4.281750000000002	-6.413050000000002			70.47985	-19.58415	-10.244050000000001	57.112950000000005	1.15165							0.020350000000000534		-9.96565	6.188250000000004			55.09514999999999
6.272750000000002	-6.178550000000001			70.49974999999999	-19.57345	-10.217550000000003	57.12745	1.75685							0.023550000000000182		-9.94915	6.19605			55.72314999999999
6.289149999999999	-6.16535				-19.496250000000003	-10.207050000000002	57.14585	1.7631499999999996							0.027149999999998897		-9.579450000000001	6.213650000000001			55.769549999999995
6.396650000000001	-6.154050000000002				-19.404850000000003	-8.65145	57.164750000000005	1.7688500000000005							0.030649999999997846		-9.570450000000001	10.030650000000001			57.26335
6.406750000000002	-6.118250000000003				-19.316650000000003	-8.641850000000002		1.7748499999999972							0.03524999999999778		-9.550049999999999	10.524349999999998			59.91544999999999
7.040950000000002	-5.680150000000001				-19.266150000000003	-8.617250000000002		1.8630499999999977							0.03964999999999819		-9.06165	10.53105			59.925749999999994
7.0547499999999985	-5.670950000000001				-19.22565	-5.583750000000002		1.8698499999999996							0.04475000000000051		-8.856750000000002	10.552149999999997			62.33655
7.335349999999998	-4.917950000000001				-19.178150000000002	-4.282450000000001		3.559450000000002							0.050850000000000506		-8.10755	10.564550000000004			62.34665
7.358550000000001	-4.905850000000001				-19.083550000000002	-4.270250000000001		3.57095							0.05705000000000027		-7.4456500000000005	12.28875			63.918949999999995
8.179749999999999	-4.879150000000003				-18.77145	-4.262550000000001		3.7042499999999983							0.0642499999999977		-7.43215	12.315849999999998			63.934749999999994
8.381950000000003	-4.175050000000002				-18.423450000000003	-4.251250000000002		3.7113499999999995							0.07355000000000089		-7.411750000000001	12.891750000000002			63.97314999999999
8.869350000000004	-4.165650000000003				-18.275550000000003	-4.244850000000003		3.736349999999998							0.10764999999999958		-7.40185	12.903350000000003			63.98644999999999
8.892850000000003	-4.152350000000002				-18.02775	-4.236150000000002		6.385450000000002							0.1332500000000003		-7.376950000000001	12.915849999999999			63.99995
9.218150000000001	-4.017850000000003				-17.89065	-3.445050000000002		8.940749999999998							0.6720499999999987		-6.391850000000002	12.928049999999999			65.24575
9.26135	-4.0016500000000015				-17.621650000000002	-3.422150000000002		8.946650000000002							0.6843499999999985		-6.38505	13.862949999999998			65.27005
11.028150000000004	-3.79345				-17.56785	-3.033350000000002		8.95195							1.1107499999999995		-6.3779499999999985	13.885750000000002			67.82575
11.311250000000001	-3.4188500000000026				-16.901450000000004	-3.023250000000001		8.962749999999996							1.4897500000000008		-6.36055	16.878950000000003			68.66525
11.597950000000004	-2.1383500000000026				-16.86025	-1.5422500000000028		8.971149999999998							1.6999499999999976		-6.344750000000001	19.26455			68.67345
12.07105	-2.1239500000000007				-16.74445	-0.7775500000000015		8.979049999999997							1.7081499999999998		-5.92155	19.283950000000004			70.57835
12.090150000000001	-2.1007500000000014				-16.58195	-0.7705500000000001		11.42435							1.929949999999998		-5.028749999999999	27.30175			70.65805
12.216749999999998	-1.738850000000003				-16.53355	-0.7644500000000001		11.434749999999998							1.93825		-4.443149999999999	27.316850000000002			71.40984999999999
13.14895	-1.730050000000002				-16.51985	-0.7576500000000017		11.440049999999996							1.953949999999999		-4.2433499999999995	27.32315			71.42155
13.169449999999998	-1.7214500000000008				-16.479550000000003	-0.750350000000001		11.44575							4.199549999999999		-4.21735	30.413850000000004			71.43545
13.309150000000002	-1.7139500000000005				-16.463150000000002	-0.7413500000000006		11.453949999999995							4.222550000000002		-3.9299500000000016	30.438450000000003			71.46495
15.967350000000003	-0.705250000000003				-16.42185	-0.7304500000000012		11.470049999999997							5.402249999999999		-3.3797500000000014	30.451349999999998			71.87525
15.98415	-0.002550000000002939				-16.408050000000003	0.0055499999999995		15.123049999999996							5.411950000000001		-3.168050000000001	31.37865			71.88924999999999
16.14555	0.0011499999999990962				-16.257350000000002	0.010149999999999437		15.12915							5.653850000000002		-3.1563499999999998	31.39425			72.90665
16.27695	0.004349999999998744				-16.249050000000004	0.01414999999999722		15.136749999999996							5.811150000000001		-2.8557500000000005	31.432850000000002			72.93594999999999
18.389250000000004	0.007549999999998391				-16.217750000000002	0.01804999999999879		15.14845							5.817150000000002		-2.439049999999998	31.444250000000004			74.89285
18.400150000000004	0.010849999999997806				-15.896950000000002	0.022149999999999892		15.19145							5.824349999999999		-1.8327500000000008	33.39635			76.05005
20.389850000000003	0.014049999999997453				-15.695350000000001	0.02594999999999814		15.311150000000001							5.842449999999996		-1.370049999999999	33.40505			76.06385
20.69415	0.017449999999996635				-15.665450000000002	0.030049999999999244		18.23495							6.195049999999998		-1.35745	33.41645			76.07565
20.71575	0.020749999999999602				-15.136550000000002	0.03464999999999918		18.241649999999996							6.837749999999996		-0.0870500000000014	34.41595			83.43235
20.730650000000004	0.024149999999998784				-15.089650000000002	0.03885000000000005		18.248049999999996							7.312450000000002		-0.001449999999998397	34.42355			84.56725
20.75535	0.0277499999999975				-14.926150000000002	0.04434999999999789		18.25715							9.580549999999999		0.003650000000000375	34.431549999999994			84.58695
20.76795	0.03194999999999837				-14.864850000000002	0.05024999999999835		18.27085							9.586850000000002		0.008050000000000779	34.44075			84.59955
21.30005	0.03584999999999994				-14.761350000000002	0.0575499999999991		24.321949999999998							10.839049999999997		0.011849999999999028	34.45915			84.63034999999999
21.33735	0.03994999999999749				-14.746850000000002	0.07834999999999681		24.328949999999995							11.778650000000003		0.01595000000000013	37.45745			87.02295
23.64725	0.04504999999999981				-14.581150000000001	0.08924999999999983		24.33655							11.817350000000001		0.019249999999999545	37.465250000000005			87.03215
24.30775	0.04964999999999975				-14.572450000000002	0.6345499999999973		24.34445							11.82865		0.023050000000001347	37.475550000000005			87.71804999999999
24.333550000000002	0.054949999999998056				-14.275850000000002	0.6481499999999976		24.35075							11.89825		0.02674999999999983	37.48375000000001
25.10875	0.06114999999999782				-14.072150000000002	0.657549999999997		26.630549999999996							12.756649999999997		0.0318499999999986	39.66425
25.153750000000002	0.06914999999999694				-14.036050000000003	0.6685499999999998		26.63835							13.524849999999997		0.03845000000000098	39.67235
27.63375	0.08754999999999669				-14.026250000000001	0.6996499999999983		26.647449999999996							13.726249999999997		0.04595000000000127	39.68065000000001
28.167450000000002	0.10584999999999667				-14.014050000000001	2.765150000000002		26.654349999999997							14.897650000000002		0.05934999999999846	39.90165
28.177149999999997	0.7254499999999986				-14.00505	2.7761499999999977		26.666349999999998							15.027849999999997		0.4977499999999999	39.91285
28.190649999999998	1.1302499999999966				-13.939150000000001	2.7956499999999984		26.67905							15.800050000000002		0.510349999999999	40.39655
28.204549999999998	1.1367499999999993				-13.561850000000003	3.1185499999999955		26.962749999999996							17.650949999999998		0.5194499999999991	40.40695
28.235150000000004	1.1430499999999988				-13.507950000000001	3.1274499999999996		29.17835							17.669749999999997		1.1232499999999987	44.65955
28.26375	1.1504499999999993				-13.49595	3.135049999999996		31.675549999999998							18.101249999999997		1.14105	44.67055
30.263350000000003	1.1602499999999978				-13.486250000000002	3.1740499999999976		31.683049999999998							18.432750000000002		1.1515500000000003	54.442150000000005
30.28935	1.4042499999999976				-13.430250000000001	3.6049499999999988		31.69145							18.596749999999997		1.6381499999999996	54.45005
30.705350000000003	1.9683499999999974				-13.411250000000003	3.6192499999999974		31.70515							18.60225		1.650549999999999	56.881049999999995
30.71635	1.9797499999999992				-13.400850000000002	5.785050000000002		31.73835							20.528249999999996		1.6644499999999987	58.84675000000001
31.860950000000003	1.9942499999999974				-12.93975	5.795950000000001		32.392849999999996							20.61935		2.337150000000001
31.920949999999998	2.6592499999999966				-12.478450000000002	5.81175		32.39945							21.250249999999998		3.6627500000000026
33.00755	2.6713500000000003				-12.452850000000002	9.400749999999999		33.52785							22.977349999999998		3.829250000000002
33.16335	3.17005				-12.34825	9.419549999999997		33.54315							22.986749999999997		4.073349999999998
34.80835	3.5289499999999983				-12.319850000000002	9.46135		38.323949999999996							23.42365		4.080849999999998
37.295049999999996	4.12105				-12.308850000000003	9.49775		38.330749999999995							23.43115		4.092649999999999
38.80095000000001	4.143350000000002				-11.962150000000001	9.500649999999997		38.33584999999999							23.45775		4.106349999999999
40.536849999999994	4.15465				-11.945450000000001	9.507249999999996		41.59155							24.591649999999998		4.28125
41.02185000000001	4.175650000000001				-11.933850000000003	10.493149999999996		41.59644999999999							24.60005		4.80865
41.558249999999994	4.562949999999997				-11.923450000000003	10.501949999999997		41.60355							25.70195		5.119549999999997
41.756350000000005	4.7139500000000005				-11.878050000000002	10.510049999999996		41.613249999999994							25.72875		5.12865
42.909150000000004	5.064350000000001				-11.81475	10.515449999999998		41.62065							26.508750000000003		5.333449999999999
42.94565000000001	5.736450000000001				-11.504450000000002	10.522449999999996		45.27454999999999							26.51675		5.5225500000000025
42.97205	5.755849999999999				-11.328650000000003	10.533649999999998		45.28104999999999							26.80465		5.531950000000002
43.149750000000004	5.826049999999999				-10.886850000000003	10.75055		45.28824999999999							26.81585		6.164050000000003
43.96545	6.488249999999997				-10.836450000000003	10.755849999999999		45.29455							26.893449999999998		6.306649999999998
43.99485000000001	7.171649999999996				-10.77665	10.762049999999999		45.31585							28.201449999999998		6.95825
44.02415	8.025549999999999				-10.393450000000001	11.443650000000002		45.59094999999999							28.218349999999997		7.101950000000002
45.29565	8.037049999999997				-10.35565	11.461649999999995		45.606449999999995							28.22575		7.934249999999999
45.800050000000006	8.051749999999995				-10.29025	12.115149999999996		46.175749999999994							28.23295		7.948050000000002
45.80965	8.599549999999997				-10.231950000000001	12.130549999999996		46.18155							28.24135		8.141150000000003
45.93865	8.616249999999997				-9.914750000000002	12.141949999999998		46.18814999999999							28.248450000000002		8.149349999999998
47.51315	8.716550000000002				-9.87105	12.149449999999998		46.19985							30.418249999999997		8.156649999999999
47.536849999999994	8.73425				-9.711350000000003	12.155249999999999		46.95465							30.424049999999998		8.463349999999998
47.54955	10.739049999999995				-9.698250000000002	12.163450000000001		46.96195							30.66065		9.068550000000002
47.562450000000005	11.308049999999998				-9.658650000000002	13.391850000000002		46.966849999999994							30.67495		9.344250000000002
47.737950000000005	11.318449999999995				-9.464450000000003	13.411649999999998		46.973349999999996							30.683649999999997		9.372250000000001
51.14255000000001	11.575549999999996				-9.18645	13.423849999999998		46.97865							34.64255		9.578850000000003
51.176449999999996	11.843549999999997				-9.073250000000002	13.430449999999997		47.04235							34.65105		9.661250000000003
51.29995	12.125350000000001				-8.89855	13.43695		48.30914999999999							34.66295000000001		10.104950000000002
51.326249999999995	13.032949999999996				-8.843350000000001	14.617049999999995		48.31604999999999							34.675250000000005		10.413850000000004
51.39725000000001	13.440949999999997				-8.508550000000003	14.868549999999995		48.33064999999999							34.688550000000006		10.809249999999999
52.16825000000001	13.922749999999997				-8.494850000000003	16.38685		48.36054999999999							36.64405000000001		10.815350000000002
52.20375000000001	15.369649999999996				-8.46695	16.39585		48.36685							36.654250000000005		10.824649999999998
52.385650000000005	15.876850000000001				-8.45635	16.41445		50.39045							36.66215		11.653649999999999
53.472150000000006	15.886050000000001				-8.426950000000001	16.43285		50.39815							36.670249999999996		11.678849999999997
53.49075	15.90295				-8.419350000000001	16.446249999999996		50.40575							37.01785000000001		12.34075
53.83605000000001	16.429749999999995				-8.408450000000002	18.064449999999997		50.43875							37.84895		12.406149999999997
54.97305000000001	16.44295				-8.39535	18.08255		50.44685							37.85515000000001		12.656149999999997
	16.58205				-8.370750000000001	18.27905		51.04875							40.83975000000001		12.92445
	18.34475				-8.10285	18.715949999999996		51.074349999999995							42.64635		12.937150000000003
	18.35545				-8.08445	18.722649999999998		52.63074999999999							43.79005000000001		12.949849999999998
	18.49585				-8.05225	18.73175		52.65745							43.79875		12.963549999999998
	18.84025				-8.036850000000001	20.819349999999996		52.68455							43.81815		12.971249999999998
	18.86095				-7.895150000000001	20.82585		52.69144999999999							45.18385000000001		12.995449999999998
	19.295849999999998				-7.853250000000003	20.84325		52.70325							45.197950000000006		13.56015
	19.30575				-6.88795	22.50285									45.20845		13.567749999999997
	19.50315				-6.873250000000002	23.270749999999996									45.21885		13.57815
	19.520149999999997				-6.8472500000000025	23.28055									45.23125		13.734949999999998
	19.54545				-6.79635	23.28885									46.79445		14.041049999999998
	20.57155				-6.619950000000003	23.50435									46.803250000000006		15.369950000000003
	20.62665				-6.475150000000003	23.511749999999996									50.38555000000001		15.792549999999999
	20.886349999999997				-6.351850000000002	24.058449999999997									52.707750000000004		15.896949999999997
	22.25755				-6.012650000000001	25.13115									52.72525		15.99635
	22.27405				-5.976950000000002	25.142749999999996									54.66425000000001		16.24295
	22.535050000000002				-5.928250000000002	26.385949999999998									54.674549999999996		16.32815
	22.917349999999995				-5.479550000000003	26.402849999999997									54.683949999999996		16.355449999999998
	22.934450000000002				-5.362850000000002	28.18115									55.99735		16.734450000000002
	22.945849999999997				-4.702950000000001	28.18885									56.00695		16.828449999999997
	22.95965				-4.6033500000000025	28.20105									56.01675		16.838549999999998
	23.026549999999997				-4.577750000000002	28.67755									56.04025		17.06875
	24.39655				-4.560450000000003	29.27215									56.675250000000005		17.43175
	25.38855				-4.545650000000002	29.279949999999996									56.70215		17.444049999999997
	25.408149999999996				-4.336250000000003	29.29015									57.14725		17.46125
	25.427849999999996				-4.327150000000003	29.30465									57.873450000000005		17.57475
	25.99945				-3.9634500000000017	29.88625									57.88575		17.899250000000002
	26.033349999999995				-3.800250000000002	29.89325									57.90015		18.406350000000003
	26.21075				-3.5542500000000032	29.90445									58.72945		18.81055
	26.219849999999997				-3.441950000000002	29.92025									58.88955		19.29105
	26.61525				-3.260150000000003	30.20385									60.23725		19.43215
	26.626749999999998				-3.1178500000000007	30.69765									62.22945		19.51225
	26.650449999999996				-2.996850000000002	30.705249999999996									62.30215		19.52075
	27.373749999999998				-2.8136500000000026	30.714949999999998									63.33125		19.52995
	27.48595				-2.7968500000000027	30.995549999999998									63.86365000000001		19.541449999999998
	27.50565				-2.661850000000001	31.009449999999998									63.87245		19.91055
	29.43135				-2.6315500000000007	31.017749999999996									64.10435		20.35685
	29.44015				-2.3582500000000017	31.06005									64.11675		20.81615
	29.45175				-2.346950000000003	32.79535									64.14515		21.24225
	29.46715				-2.3346500000000034	33.807050000000004									64.15625		21.254649999999998
	29.508549999999996				-2.305850000000003	33.81354999999999									66.91155		21.26815
	29.52775				-2.249550000000003	33.82025									66.91915		21.54585
	29.69765				-1.9803500000000014	33.82625									66.92795000000001		21.553350000000002
	29.707849999999997				-1.9227500000000006	33.83315									67.07165		21.590850000000003
	30.045349999999996				-1.86505	33.84694999999999									67.08865		21.60805
	30.57505				-1.82085	34.14765									67.10265		22.26135
	30.588349999999995				-1.811950000000003	34.17785000000001									67.14415		22.278550000000003
	31.05145				-1.8000500000000024	34.93515000000001									67.15195		22.42235
	31.07115				-1.7850500000000018	34.94745									67.16395		22.43125
	32.15944999999999				-1.7447500000000034	34.97155000000001									68.73495		22.67355
	32.17675				-1.6443500000000029	35.36125									69.12055000000001		22.81445
	32.183949999999996				-1.3898500000000027	35.37235									69.12915000000001		23.05135
	32.79845				-1.3791500000000028	35.385450000000006									69.14285000000001		23.078249999999997
	32.80645				-1.2760500000000015	35.39295									69.15225000000001		23.698749999999997
	32.82294999999999				-0.8806500000000028	35.404650000000004									69.18305000000001		23.74035
	32.84524999999999				-0.7686500000000009	35.969049999999996									70.12405		24.72735
	33.45654999999999				-0.7546500000000016	35.978049999999996									70.13705		24.73905
	33.47655				-0.6667500000000004	37.36825									70.14475		24.908050000000003
	35.261849999999995				-0.07575000000000287	37.379850000000005									71.61075		25.01905
	35.27905				-0.06445000000000078	38.20355000000001									71.62075		25.607750000000003
	35.301649999999995				-0.05795000000000172	38.213750000000005									72.89395		25.697850000000003
	35.51504999999999				-0.04845000000000255	38.236050000000006									72.90565000000001		25.70915
	35.77565				0.009549999999997283	38.25035									73.93005000000001		25.72565
	35.79774999999999				0.015349999999997976	39.220349999999996									74.79225000000001		25.755650000000003
	35.80844999999999				0.021049999999998903	39.234449999999995									75.81895		25.871250000000003
	35.97094999999999				0.027649999999997732	39.90375									75.82615		25.878549999999997
	35.98195				0.034849999999998715	39.91645									75.92325		26.020249999999997
	36.71485				0.04104999999999848	40.341049999999996									78.27415		26.57595
	36.97994999999999				0.04964999999999975	40.885549999999995									78.28135		27.111649999999997
	36.98764999999999				0.0575499999999991	40.89495000000001									78.92025		27.13505
	36.99754999999999				0.11694999999999922	40.905150000000006									79.78575000000001		28.564749999999997
	37.20125				0.13094999999999857	40.91765000000001									79.80655		28.95115
	37.31614999999999				0.1922499999999978	40.926550000000006									80.27685		29.01735
	37.342749999999995				0.20234999999999914	41.05785									80.28655		29.089550000000003
	37.65965				0.33264999999999745	41.99265									80.31605		29.60635
	37.67904999999999				0.5680499999999995	42.009150000000005									81.21135		29.61645
	38.10015				0.8932499999999983	42.456950000000006									81.22675000000001		29.62845
	38.72045				0.9042499999999976	42.47825									82.01595		29.82145
	39.700149999999994				0.9251499999999986	44.355450000000005									82.03135		30.303849999999997
	39.72985				0.9714499999999973	45.894450000000006									82.04465		30.333550000000002
	40.04625				1.018349999999998	45.90835									82.23545		30.58115
	40.05485				1.053449999999998	45.91575									82.24185		31.05905
	40.08024999999999				1.0635499999999993	46.04405									82.24905		31.07105
	40.09434999999999				1.0809499999999979	46.05775									83.01705		31.08695
	41.18755				1.2284499999999987	46.07535									83.42675		32.05655
	42.495549999999994				1.2944499999999977	46.08695									84.01295		32.53045
	42.51535				1.3081499999999977	48.57755									85.77095		32.58435
	42.742549999999994				1.3212499999999991	48.59995000000001									85.79825		33.06305
	44.12665				1.33155	48.79735000000001									85.81255		33.07215
	44.13884999999999				1.4568499999999993	49.571650000000005									87.79975		33.08255
	44.16815				1.4698499999999974	50.545249999999996									87.81055		33.09675
	45.14895				1.6611499999999992	50.55945											33.11185
	45.96565				1.838549999999998	50.573350000000005											33.22695
	46.38435				1.8485499999999995	50.68845											33.24105
	47.68575				1.856849999999998	50.69475											33.41195
	47.875249999999994				1.8855499999999985	50.72925000000001											33.61475
	47.88445				2.600649999999998	51.62405											33.62515
	48.18804999999999				2.770349999999997	51.639849999999996											33.94675
	48.22815				3.558849999999996	52.598150000000004											34.42975
	48.23854999999999				3.65935	52.606750000000005											34.43845
	48.25224999999999				4.23105	52.619550000000004											34.72324999999999
	48.28644999999999				4.377149999999997	53.130849999999995											34.747749999999996
	48.63414999999999				4.4010500000000015	54.87335											34.76875
	48.64564999999999				4.905249999999999	54.88015											35.52265
	49.67604999999999				5.182349999999996	54.891450000000006											36.007549999999995
	49.78824999999999				5.228449999999999	55.89325000000001											36.036150000000006
	51.30544999999999				5.271550000000001	55.90395000000001											36.06035
	51.75035				5.289649999999998	55.910650000000004											36.423950000000005
	52.70904999999999				5.320249999999998	55.91685											36.800250000000005
	52.746849999999995				5.335350000000002	55.92775											37.04815000000001
	52.89255				5.406849999999995	55.95155											37.057249999999996
	52.90004999999999				5.667750000000002	55.96055											37.06725
	52.93204999999999				5.697549999999996	56.363550000000004											37.43885
	52.95465				6.064049999999998	56.378550000000004											37.64565
	54.41844999999999				6.15315	56.39645											38.32275
	54.424949999999995				6.753350000000001	56.408249999999995											38.72855
	54.63714999999999				6.797949999999997	56.60965											39.47135
	54.64815				6.900949999999998	56.62155											39.522850000000005
	54.66175				7.063549999999996	56.640550000000005											39.692350000000005
	54.67985				7.3108499999999985	57.88035000000001											40.54325
	55.02874999999999				7.332350000000002	57.887950000000004											40.551950000000005
	55.55255				7.367049999999995	57.89515											40.848650000000006
	56.09344999999999				7.4576499999999974	57.90435000000001											41.901650000000004
	56.10065				7.640449999999998	57.920249999999996											42.33005
	56.13504999999999				7.650649999999995	60.32995											42.40015
	56.64075				8.354849999999995	60.34635											43.171549999999996
	56.65745				8.656949999999998	60.356449999999995											43.24795
	57.553749999999994				8.672049999999995	60.364149999999995											43.263450000000006
	59.49754999999999				8.825949999999995	60.65705											43.527950000000004
	59.51124999999999				8.837949999999996	60.66695											43.536550000000005
	59.53515				9.154549999999997	60.69205000000001											43.66915
	60.576049999999995				9.33785	60.70515											43.68025
					9.347249999999999	60.992149999999995											43.68885
					9.379549999999998	61.40035											44.07925
					10.227749999999997	62.21265											44.35355
					10.309249999999995	62.23205											44.75995
					10.392149999999997	62.889250000000004											44.77525
					10.405249999999999	62.90095000000001											44.81285
					10.433249999999997	62.91545000000001											45.89905
					10.630949999999995	65.87915											45.916650000000004
					10.639549999999996	67.10915											46.460049999999995
					10.65335	68.21205											46.509150000000005
					10.682649999999999	68.21915											46.52105
					10.72165	68.40235											46.55544999999999
					11.050650000000001	70.61265											46.73465
					11.294749999999997	70.62155											47.475750000000005
					11.698350000000001	70.63315											47.49405
					11.738649999999996	70.64765											47.582350000000005
					11.98385	70.65615											47.593050000000005
					11.992549999999998	70.66955											47.87505
					12.02325	71.19755											47.88435
					12.06155	71.20425											48.152150000000006
					12.073150000000002	71.22275											48.15975
					12.07885	71.37505											48.41575
					12.401549999999997	71.38685											48.425749999999994
					12.428450000000002	71.39465											48.43415
					12.64695	71.40185											48.54315
					12.656049999999997	72.46515000000001											48.93025
					12.929749999999995	72.47515											48.941950000000006
					12.973249999999997	73.50825											49.77785
					13.605049999999995	74.24705											49.93215000000001
					13.699349999999999	74.75755000000001											51.00175
					13.78135	75.20535											51.14565
					13.789349999999995	75.21785											51.157250000000005
					13.798349999999996	75.22655											51.35365
					13.80725												51.37155
					14.074949999999998												51.388549999999995
					14.12125												51.900850000000005
					14.187449999999995												51.993750000000006
					14.39375												52.84824999999999
					14.40615												52.89265
					14.56925												52.902550000000005
					14.58595												53.33475
					14.599149999999998												54.026650000000004
					14.624749999999995												54.041250000000005
					14.629949999999997												54.16095
					14.655550000000002												54.20545
					14.825849999999999												55.29474999999999
					15.224050000000002												55.30655
					15.241249999999997												55.70635
					15.301349999999996												56.29535
					15.405349999999995												56.310050000000004
					15.422949999999997												56.323750000000004
					15.47655												56.33175
					15.637550000000001												56.34625
					15.834749999999996												56.64575000000001
					15.865849999999998												56.873549999999994
					15.878849999999996												57.03035
					16.15035												57.14295
					16.265849999999997												57.15545
					16.651349999999997												57.17785000000001
					16.677649999999996												57.345650000000006
					16.74495												57.37205
					16.89585												57.55915
					16.908849999999997												57.91355
					16.960849999999997												58.02355
					17.070649999999997												58.13505000000001
					17.437049999999996												58.144149999999996
					17.489949999999997												58.443650000000005
					17.52125												58.47125
					17.675349999999998												58.47775
					17.69615												58.54485
					17.86865												59.102149999999995
					18.05275												59.436449999999994
					18.189249999999998												59.63615
					18.198649999999997												59.65275
					18.21025												60.13035000000001
					18.23685												60.287049999999994
					18.443449999999995												60.54345000000001
					18.479849999999995												60.829750000000004
					18.49305												60.884249999999994
					18.521449999999998												60.902150000000006
					18.98645												61.22085
					19.06065												61.31715
					19.07095												61.32785
					19.08465												61.36365000000001
					19.098049999999997												61.54285
					19.10585												61.73555
					19.11165												61.74615
					19.12515												61.754949999999994
					19.212549999999997												61.85445
					19.28005												62.049549999999996
					19.31965												62.067049999999995
					19.33875												62.085750000000004
					19.35775
					19.51705
					19.618749999999995
					19.651349999999997
					19.709349999999997
					19.81135
					19.85545
					19.86315
					20.05405
					20.233949999999997
					20.393149999999995
					20.53565
					20.712949999999996
					20.83635
					21.019449999999996
					21.053549999999998
					21.061849999999996
					21.124949999999995
					21.132449999999995
					21.40575
					21.59895
					21.68245
					21.692449999999997
					21.70255
					21.722649999999998
					21.73985
					21.815249999999995
					21.824249999999996
					21.91575
					21.92325
					22.125049999999998
					22.13305
					22.15485
					22.47745
					22.58825
					22.733949999999997
					22.90895
					23.22765
					23.238849999999996
					23.322349999999997
					23.341649999999998
					23.35995
					23.421449999999997
					23.444349999999996
					23.579449999999998
					23.588649999999998
					23.89115
					24.11505
					24.12015
					24.128049999999998
					24.395349999999997
					24.410349999999998
					24.461850000000002
					24.477949999999996
					25.208449999999996
					25.38735
					25.401949999999996
					25.592649999999995
					25.734349999999996
					25.781249999999996
					25.811849999999996
					25.823649999999997
					25.835149999999995
					25.917849999999998
					26.55835
					26.573150000000002
					26.96285
					27.157149999999998
					27.50975
					27.588149999999995
					27.62705
					27.70835
					27.72915
					27.751249999999995
					27.793249999999997
					27.80085
					27.808449999999997
					27.87085
					27.996950000000002
					28.01785
					28.225849999999998
					28.380949999999995
					28.402149999999995
					28.62665
					28.64175
					29.12405
					29.289649999999998
					29.512149999999995
					29.63155
					29.72485
					29.91665
					29.928249999999995
					29.938149999999997
					29.963649999999998
					30.023549999999997
					30.03735
					30.048149999999996
					30.07415
					30.14325
					30.89565
					30.97355
					31.133349999999997
					31.25995
					31.31965
					31.37705
					31.39435
					31.414149999999996
					31.42415
					31.44505
					31.574249999999996
					31.88105
					31.88775
					31.954649999999997
					32.18415
					32.42385
					32.61964999999999
					32.631150000000005
					32.74135
					33.349050000000005
					33.59654999999999
					33.95224999999999
					33.963849999999994
					34.045649999999995
					34.15044999999999
					34.37705
					34.43544999999999
					34.69364999999999
					34.70885
					34.80695
					34.855549999999994
					34.874449999999996
					34.950149999999994
					35.43925
					35.481449999999995
					35.88655
					35.897949999999994
					35.939449999999994
					36.05655
					36.15875
					36.61165
					36.845749999999995
					36.85435
					37.06774999999999
					37.23214999999999
					37.55175
					37.560649999999995
					37.598749999999995
					37.75664999999999
					37.77404999999999
					37.796949999999995
					37.82065
					37.87434999999999
					38.22494999999999
					38.23424999999999
					38.365849999999995
					38.85435
					38.86364999999999
					38.87065
					38.88745
					38.89855
					38.917249999999996
					39.52485
					39.53725
					40.048649999999995
					40.17744999999999
					40.189049999999995
					40.282849999999996
					40.29115
					40.58024999999999
					40.61805
					40.626949999999994
					40.63445
					40.64505
					40.68844999999999
					40.78604999999999
					40.80574999999999
					41.21105
					41.24194999999999
					41.35504999999999
					42.097049999999996
					42.11735
					42.329449999999994
					42.41685
					42.48814999999999
					42.57105
					42.57875
					43.60735
					43.61045
					43.66345
					43.87835
					43.890649999999994
					44.21235
					44.26715
					44.30385
					44.33135
					44.33824999999999
					44.34864999999999
					45.06904999999999
					45.36425
					45.66744999999999
					46.33484999999999
					46.80614999999999
					47.066649999999996
					47.091849999999994
					47.11465
					47.13575
					47.153949999999995
					47.219849999999994
					47.228449999999995
					47.24395
					47.67614999999999
					47.72924999999999
					47.77204999999999
					47.783649999999994
					48.13844999999999
					48.19954999999999
					48.21955
					48.38865
					48.84075
					49.00175
					49.20814999999999
					49.31845
					49.407849999999996
					49.41645
					49.50744999999999
					49.581149999999994
					49.61144999999999
					49.61964999999999
					50.203649999999996
					50.350849999999994
					50.63584999999999
					50.97045
					51.24924999999999
					51.27504999999999
					51.63445
					51.64045
					51.64914999999999
					51.65885
					51.859049999999996
					52.052049999999994
					52.198949999999996
					53.26075
					53.54615
					53.81545
					54.14134999999999
					54.22794999999999
					54.33524999999999
					54.44855
					54.57065
					54.58395
					54.59505
					54.74905
					55.04835
					55.05614999999999
					55.06755
					55.26334999999999
					55.50725
					55.59424999999999
					55.60735
					55.62034999999999
					55.65155
					55.702749999999995
					55.77995
					55.96915
					56.05144999999999
					56.05985
					56.112049999999996
					56.710449999999994
					56.73335
					56.83014999999999
					56.84335
					57.10324999999999
					57.258449999999996
					57.45025
					57.75215
					57.92564999999999
					57.93145
					57.94274999999999
					57.97565
					58.04915
					58.06654999999999
					58.08125
					58.16605
					58.38364999999999
					58.42944999999999
					58.615849999999995
					58.63315
					58.64354999999999
					58.78675
					59.34694999999999
					59.81165
					59.828149999999994
					59.842349999999996
					60.043049999999994
					60.06914999999999
					60.08454999999999
					60.13905
					60.30775
					60.45585
					60.47985
					60.59715
					60.74714999999999
					60.75734999999999
					60.76504999999999
					60.77234999999999
					60.80135
					60.85875
					61.00425
					61.17375
					61.361149999999995
					61.59774999999999
					61.60894999999999
					61.62814999999999
					61.66444999999999
					61.73965
					61.87285
					62.33224999999999
