# Supplementary material for: Stimulus duration encoding occurs early in the moth olfactory pathway
Source: Commun Biol. 2024 Oct 3;7:1252. doi: 10.1038/s42003-024-06921-z (PMC11449909; doi:10.1038/s42003-024-06921-z)
Supplement: Supplementary file 3 — Supplementary Data 1 [file 42003_2024_6921_MOESM3_ESM.zip › Fig 2/C/3ms.csv]

neuron 1	neuron 2	neuron 3	neuron 4	neuron 5	neuron 6	neuron 7	neuron 8	neuron 9	neuron 10	neuron 11	neuron 12	neuron 13	neuron 14	neuron 15	neuron 16	neuron 17	neuron 18	neuron 19	neuron 20	neuron 21	neuron 22
-29.30855	-28.26775	-29.56155	-27.412950000000002	-25.76865	-25.62605	-23.16485	-18.387349999999998	-25.74105	-28.835050000000003	-30.02065	-28.71385			-29.727050000000002	-27.51815	-29.33815	-29.19605	-29.45015	-20.15445	-23.164949999999997	-28.25255
-29.29715	-28.25615	-29.120449999999998	-25.79355	-18.27145	-11.704550000000001	-23.15685	-18.37405	-25.72265	-28.79915	-29.79195	-26.04235			-29.69325	-27.120449999999998	-29.33045	-26.20345	-29.43865	-17.52055	-23.138949999999998	-24.79655
-29.19565	-28.22835	-29.10265	-18.84195	-9.43365	-11.696549999999998	-22.50705	-18.32945	-25.71435	-13.015350000000002	-29.40505	-26.00535			-29.67915	-26.19435	-28.003049999999998	-21.32205	-29.42615	-17.51195	-22.708149999999996	-24.25025
-28.30875	-28.21595	-27.844949999999997	-12.85325	0.022149999999999892	-11.688649999999999	-8.408450000000002	-16.04555	-25.70355	-12.97475	-29.39405	-18.11875			-29.65045	-26.18225	-27.994549999999997	-20.53565	-28.39875	-17.481650000000002	-22.691049999999997	-24.22235
-28.15015	-12.289750000000002	-27.494049999999998	-6.522850000000002	0.03235000000000099	-11.68035	-8.40155	-11.78295	-21.84555	-12.963450000000002	-29.11285	-16.78915			-26.83795	-26.17115	-27.98475	-17.569650000000003	-28.10615	-17.46705	-15.738049999999998	-19.98805
-28.027649999999998	-12.275950000000002	-27.46755	-3.3340500000000013	0.046350000000000335	-7.3154499999999985	-8.38815	-11.742550000000001	-21.83715	-7.46715	-29.00485	-12.503249999999998			-26.82855	-24.166449999999998	-27.977249999999998	-14.42875	-28.05745	-16.198050000000002	-15.71835	-19.329250000000002
-27.95105	-4.6991499999999995	-27.433349999999997	32.290549999999996	14.41845	0.023849999999999483	-5.877849999999999	-7.671050000000001	-21.83195	-7.436150000000001	-28.89055	-12.47925			-26.76635	-24.114649999999997	-27.15635	-13.87545	-27.14565	-16.182450000000003	-15.702149999999998	-19.31325
-22.95525	-1.1753500000000017	-27.38225		23.357349999999997	21.92865	-5.86985	3.0103500000000025	-21.82535	7.214049999999997	-28.87485	-7.503049999999998			-26.754550000000002	-22.37705	-26.889149999999997	-10.33135	-27.11855	-15.58355	-11.51925	-17.62375
-22.925649999999997	0.02915000000000134	-26.82545			23.376050000000003	-5.856449999999999	35.513250000000006	-20.172150000000002	22.01895	-28.81845	0.017450000000000188			-26.18685	-22.34735	-25.832749999999997	-10.310950000000002	-27.111150000000002	-15.57385	-11.503249999999998	-15.72135
-22.398049999999998	0.039349999999998886	-26.51775			32.84665	-0.7802499999999988	35.53745	-20.16685	38.64685	-28.68985	0.02645000000000053			-26.17455	-20.16655	-25.823749999999997	-8.697850000000003	-27.10135	-15.552150000000001	-10.72065	-15.70215
-21.34875	0.04785000000000039	-26.50595			35.147949999999994	-0.7703500000000005	35.55115	-20.16095	38.65835	-28.67425	0.03345000000000198			-21.756149999999998	-20.14685	-25.80785	-7.09985	-26.47265	-15.244150000000001	-9.06655	-13.889949999999999
-18.926949999999998	0.05985000000000085	-26.41605			39.14224999999999	-0.762550000000001	35.56485	-20.14235	38.694950000000006	-28.196649999999998	0.042449999999998766			-21.73845	-14.430349999999999	-25.79265	-3.46575	-25.95045	-12.43035	-9.054849999999998	-10.10415
-18.89575	0.08105000000000118	-26.31655				11.586649999999999		-7.606549999999999	55.61645	-27.80275	0.06935000000000002			-21.72655	-14.415249999999999	-25.73125	-2.4920500000000025	-25.94025	-10.71695	-4.355249999999998	-5.414749999999998
-18.885849999999998	0.09574999999999889	-25.32555				11.60145		-7.598749999999999	55.641450000000006	-27.791150000000002	7.5656500000000015			-21.712049999999998	-14.106549999999999	-25.72405	-0.07685000000000031	-25.36375	-10.711650000000002	-4.31335	-4.67925
-18.86605	3.987949999999998	-24.36245				14.180050000000001		-7.568850000000001	55.74405	-27.69125	12.251149999999999			-21.69965	-13.781949999999998	-24.452849999999998	-0.0671500000000016	-25.35545	-10.705950000000001	-4.29665	-4.635149999999999
-18.73055	4.0199500000000015	-23.684849999999997				14.192950000000003		-7.55865	60.09095000000001	-26.63565	31.206550000000004			-16.29765	-12.50995	-24.44175	0.0009499999999995623	-25.33395	-10.70035	-4.20645	-4.5791499999999985
-18.55315	13.864449999999998	-22.85305				14.31655		-4.42895	72.27955	-26.55985	32.39215			-16.26175	-10.94115	-24.430149999999998	0.03994999999999749	-24.58395	-10.69415	-2.8932499999999983	-0.6994499999999988
-16.675449999999998	13.88935	-22.31095				14.455350000000003		-4.420449999999999	83.16425	-26.54785	32.904849999999996			-3.1545500000000004	-10.917849999999998	-23.519949999999998	0.8690499999999979	-24.563950000000002	-10.68705	-2.878149999999998	-0.3874500000000012
-16.457949999999997	24.679250000000003	-21.50775				23.20335		1.1869499999999995		-26.50225	32.93055			-2.8070500000000003	-6.126649999999998	-23.51175	2.960250000000002	-24.15955	-8.032150000000001	0.054050000000000153	0.024950000000000472
-15.87815		-21.49505				23.228949999999998		1.1940500000000007		-26.48705	34.06935			-2.767050000000001	-6.10595	-23.50105	9.493850000000002	-24.146050000000002	-8.024250000000002	0.06695000000000206	0.03604999999999947
-14.03925		-20.685049999999997				23.24405		1.2064500000000002		-26.30055	34.12995000000001			-1.161249999999999	-1.288450000000001	-22.479149999999997	9.805949999999996	-23.88455	-8.00685	3.221450000000001	0.06005000000000038
-13.274549999999998		-20.66445				23.88785		1.2180500000000016		-26.02295	34.14815			-1.136849999999999	-1.2711499999999987	-22.422849999999997	9.831249999999997	-23.87205	-7.726749999999999	8.01785	0.11965000000000003
-13.22615		-20.655549999999998				37.748250000000006		2.8156500000000015		-25.70405	34.63695			-1.126149999999999	0.011649999999999494	-21.307949999999998	14.84975	-23.80035	-7.719950000000001	8.03155	3.216450000000002
-12.737549999999999		-20.64785				37.75795		2.8229500000000023		-25.27765	35.251450000000006			-1.1107499999999995	0.015450000000001296	-20.744549999999997	15.42635	-23.76625	-6.30715	8.044149999999998	3.96875
-11.789649999999998		-20.63345				37.780350000000006		2.831750000000003		-25.25355	35.79365			-0.13785000000000025	0.019349999999999312	-20.236849999999997	16.085250000000002	-23.08405	-6.297750000000001	9.625850000000003	4.861249999999998
-11.77195		-20.60595				37.792049999999996		2.8418499999999973		-25.23415	35.81155000000001			-0.12975000000000136	0.02325000000000088	-20.227149999999998	16.61645	-22.94645	-4.693550000000002	11.774350000000002	5.637549999999997
-11.757349999999999		-20.56525				51.83465		2.8560499999999998		-25.22125	36.230450000000005			-0.11844999999999928	0.027550000000001518	-20.21575	18.958849999999998	-22.94145	-3.7302500000000016	12.025050000000004	9.73285
-11.487749999999998		-20.54975				62.445249999999994		2.8640500000000024		-25.07875	37.74175000000001			-0.09074999999999989	0.031749999999998835	-18.56445	19.86275	-22.74435	-3.722450000000002	12.04205	10.428849999999997
-10.997149999999998		-20.43225				62.455149999999996		6.2997499999999995		-24.367350000000002	37.87695000000001			0.016449999999998965	0.036350000000002325	-18.547649999999997	20.431150000000002	-22.73535	-3.71265	21.38415	10.470350000000003
-10.97965		-20.410249999999998				62.478649999999995		6.305949999999999		-24.34795	38.81335			0.020949999999999136	0.04064999999999941	-17.28575	22.793749999999996	-22.04775	-3.7002500000000005	21.404750000000003	13.167450000000002
-9.47065		-20.14115						6.330850000000002		-24.32835	39.39845000000001			0.025849999999998374	0.045750000000001734	-15.372649999999998	23.415549999999996	-21.905250000000002	-3.692050000000002	21.43845	15.490250000000003
-8.190849999999998		-18.02995						8.08635		-23.93655	40.96435000000001			0.032849999999999824	0.050250000000001904	-15.344949999999999	28.34505	-20.99955	-3.3070500000000003	21.605750000000004	19.064750000000004
-8.149349999999998		-17.55525						8.09195		-23.40495	43.98705000000001			0.03924999999999912	0.05734999999999957	-14.00085	28.37435	-20.979550000000003	-0.7885500000000008	21.750850000000003	20.92685
-7.615349999999999		-16.95715						8.102250000000002		-23.34655	47.227850000000004			0.04714999999999847	0.06354999999999933	-13.53915	28.389049999999997	-20.95615	-0.7746500000000012	24.602750000000004	21.36815
-7.591149999999999		-16.63485						8.113249999999997		-23.16575	48.91515			0.0525500000000001	0.07325000000000159	-13.518649999999997	32.924549999999996	-20.67425	-0.7636500000000019	24.62165	22.757150000000003
-7.571649999999998		-16.45965						8.124550000000003		-23.10235	50.03115000000001			0.060849999999998516	0.0835499999999989	-13.50865	33.662549999999996	-20.54605	0.0315499999999993	24.641250000000003	22.78745
-7.38045		-16.448349999999998						9.341750000000001		-22.72295	50.10955			0.37095000000000056	0.09045000000000059	-13.500049999999998	35.573350000000005	-20.53655	0.03715000000000046	25.518150000000002	24.57795
-6.51755		-16.43395						9.34795		-22.69405	52.173550000000006			0.37985000000000113	2.0178499999999993	-13.490749999999998	36.04715	-19.83415	0.04224999999999923	25.54575	26.66995
-5.900649999999999		-16.40565						9.354450000000003		-22.47415	53.03605			3.39715	2.0341500000000003	-13.478749999999998	36.73755	-19.82375	0.04785000000000039	25.564850000000003	26.68985
-5.891249999999999		-15.783549999999998						14.926449999999999		-21.841549999999998	54.11475			3.407549999999997	2.04335	-13.28595	38.760949999999994	-19.25065	0.05484999999999829	28.42345	31.473550000000003
-5.835750000000001		-15.77225						14.936650000000004		-21.67375				3.4185499999999998	2.0592500000000022	-11.76155	38.983450000000005	-19.12665	0.06155000000000044	28.442650000000004	31.55925
-5.414549999999998		-14.84545						14.942249999999998		-20.97795				4.66985	2.4583499999999994	-11.166349999999998	39.00364999999999	-18.84715	0.06915000000000049	29.641250000000003	31.58755
-5.3953500000000005		-14.703949999999999						28.112350000000003		-20.96515				4.679750000000002	2.4699500000000008	-11.120249999999999	44.25605	-18.69725	0.07665000000000077	31.844850000000005	33.00065
-4.510949999999998		-14.12295						28.11975		-20.95145				7.656749999999999	4.290049999999997	-11.092749999999999	44.274950000000004	-18.14805	0.0890500000000003	31.89455	35.12255
-4.494949999999999		-13.91515						28.12745		-20.57415				7.6673500000000026	4.3041500000000035	-11.08605	45.831450000000004	-17.678449999999998	1.2914499999999975	31.92155	35.313449999999996
-4.2411499999999975		-13.38455						28.15035		-20.55535				7.676550000000002	4.32225	-8.007649999999998	46.334050000000005	-17.139850000000003	1.2978500000000004	34.61475	36.98575
-1.7900500000000008		-13.367149999999999						28.162049999999997		-19.88355				7.6917500000000025	4.416549999999997	-8.000349999999997	46.347750000000005	-17.10075	1.308049999999998	40.86595	39.164350000000006
-1.7806499999999978		-13.358149999999998						28.94015		-19.53255				11.835049999999999	7.537749999999999	-7.98715	48.453450000000004	-16.159950000000002	1.32085	54.60225	40.777750000000005
-1.7585499999999996		-12.826449999999998						28.94595		-19.39765				11.87705	7.565549999999998	-7.722949999999997	51.49025	-16.042749999999998	3.099249999999998	55.38334999999999	43.731550000000006
-1.7361499999999985		-12.27955						28.953149999999997		-18.845950000000002				11.896049999999999	10.809650000000001	-7.69735	53.52445	-16.03505	3.1183499999999995	55.41225	44.62714999999999
-1.719149999999999		-9.756449999999997						28.968349999999997		-18.70145				13.803050000000002	10.82525	-7.680949999999999	53.540049999999994	-16.02525	3.130449999999996		44.65255
-1.4094499999999996		-9.740749999999998						29.118550000000003		-18.60445				30.021449999999998	12.444849999999999	-6.928549999999998	59.035250000000005	-15.69785	3.1445500000000024		44.669450000000005
-1.3813499999999976		-9.06795						33.71665		-18.53785				32.98805	12.793949999999999	-6.91225	59.76304999999999	-15.623750000000001	4.7041499999999985		44.833850000000005
-0.9532500000000006		-9.033649999999998						33.72185		-18.37845				33.00515	16.385949999999998	-5.858449999999998	61.77395	-15.56065	5.681550000000001		47.72015
-0.9004499999999993		-7.960449999999998						33.730050000000006		-18.140549999999998				33.02225	16.402150000000002	-5.562049999999999	62.95245	-15.46865	5.69115		50.719550000000005
-0.5120499999999986		-7.220849999999999						33.74135		-18.09045				33.032650000000004	19.815250000000002	-3.5589499999999994	63.81784999999999	-15.10645	5.704349999999998		51.49465
-0.28555000000000064		-6.57995						33.74955		-17.74405				35.39845	19.832649999999997	-1.774049999999999	66.39965	-15.09655	7.419649999999997		59.06405
0.021650000000001057		-6.56475						33.755250000000004		-16.70445				36.254149999999996	19.84495	-1.7671499999999973	73.01315	-15.002550000000001	7.431849999999997		63.08175000000001
0.029949999999999477		-5.89715						33.76165		-16.60725				38.05404999999999	19.900250000000003	-1.7537500000000001	73.03895	-14.69955	9.61685
0.03965000000000174		-5.7936499999999995						33.774950000000004		-16.07275				38.06885	20.471549999999997	-1.5385499999999972	73.78815	-14.58355	10.931649999999998
0.04824999999999946		-5.783349999999999						37.29615		-15.77415				38.10225	24.18845	-0.06654999999999944	74.74425	-14.527650000000001	10.93855
0.06295000000000073		-5.238949999999999						37.30715000000001		-15.68145				40.076049999999995	28.03325	0.010950000000001125	74.75555	-14.51225	10.95035
0.4887499999999996		-5.219449999999998						40.35495		-15.08175				40.10835	28.042150000000003	0.01454999999999984	75.25725	-14.168050000000001	10.971150000000002
0.501450000000002		-5.169349999999998						40.36175		-14.85205				40.14224999999999	28.051849999999998	0.018550000000001177	76.96105	-13.82215	10.98095
0.5130499999999998		-4.906949999999998						40.645250000000004		-14.53395				40.15464999999999	30.663549999999997	0.02235000000000298	77.13635	-13.235050000000001	16.428150000000002
0.5381500000000017		-4.898249999999997						40.65565000000001		-14.49705				41.478449999999995	30.678749999999997	0.02605000000000146	78.43605	-13.20985	16.43855
0.5509500000000003		-4.8916499999999985						40.66235		-14.46785				48.385549999999995	34.453450000000004	0.030150000000002564	79.01485	-12.77675	16.446649999999998
0.8647500000000008		-4.882249999999999						40.66805000000001		-14.16155				52.23904999999999	35.277249999999995	0.034950000000002035	79.10615	-12.637450000000001	16.45915
1.1021500000000017		-4.86805						40.69765000000001		-14.04675				52.90894999999999	36.20224999999999	0.03995000000000104	79.22675	-12.151250000000001	16.46895
1.5824500000000015		-3.977249999999998						42.280550000000005		-13.702449999999999				52.91924999999999	36.22274999999999	0.0464500000000001	80.73915	-10.928049999999999	16.48035
1.5945500000000017		-3.626950000000001						42.29695000000001		-13.685749999999999				52.93934999999999	38.747249999999994	0.05245000000000033		-10.75815	18.387949999999996
3.855450000000001		-3.6130499999999977						54.16725000000001		-13.64705				52.950649999999996	38.91024999999999	0.062350000000002126		-10.44115	18.393250000000002
3.8852500000000028		-3.1629499999999986						54.178250000000006		-13.57815				55.64645	40.23205	0.06845000000000212		-10.243650000000002	18.398649999999996
4.54635		-3.1484500000000004						54.19385		-13.564350000000001				55.65665	40.25935	0.18064999999999998		-10.033249999999999	18.40435
4.574250000000003		-3.1378500000000003						54.20315000000001		-13.549150000000001					42.97395	0.18595000000000184		-9.51925	18.40965
5.076850000000004		-3.125149999999998								-13.43495					43.27204999999999	0.8511500000000005		-9.495150000000002	18.415549999999996
6.532750000000004		-2.905549999999998								-13.41665					43.28954999999999	0.8870500000000021		-9.312750000000001	18.422849999999997
7.598250000000004		-2.8908500000000004								-13.167750000000002					44.477549999999994	1.5957500000000024		-9.30265	18.43005
7.627950000000002		-2.8602500000000006								-12.535350000000001					44.488249999999994	1.602050000000002		-8.804750000000002	18.438650000000003
9.25375		-2.847749999999998								-12.51425					46.49225	1.6109500000000025		-8.795650000000002	18.56955
9.271850000000004		-2.4252499999999984								-12.498349999999999					46.52034999999999	3.408249999999999		-8.78155	18.57875
9.303950000000004		-2.33305								-12.044250000000002					47.38974999999999	3.9579500000000003		-8.59705	18.58645
9.707049999999999		-2.322749999999999								-12.02175					51.945750000000004	3.968149999999998		-8.584150000000001	18.75795
10.038750000000004		-2.024449999999998								-11.873750000000001					51.98035	3.983650000000001		-8.39225	20.17085
10.70325		-1.3995499999999979								-11.75685					52.00565	4.152049999999999		-8.292450000000002	20.459849999999996
10.951650000000004		-1.35895								-11.728449999999999					58.444649999999996	4.162050000000004		-8.085049999999999	20.466549999999998
12.31455		-1.30715								-11.14075					58.46015	4.949950000000005		-7.824349999999999	20.47345
12.625450000000004		-0.7625499999999974								-11.129549999999998					58.47485	4.96885		-7.80735	20.48135
12.648050000000001		-0.7494499999999995								-11.09055					59.16785	5.030350000000002		-7.792950000000001	20.493049999999997
15.65165		-0.5702499999999979								-10.26745					62.55445	6.0674500000000045		-7.235849999999999	26.437649999999998
16.036649999999998		0.2789500000000018								-9.356750000000002					62.594449999999995	7.574749999999998		-7.01735	26.442949999999996
16.805249999999997		0.4734499999999997								-8.94895					62.62365	7.593050000000002		-6.394850000000002	26.447850000000003
16.838649999999998		0.49125000000000085								-8.858550000000001					64.81775	10.556050000000003		-6.38485	26.45335
17.25865		0.7247500000000002								-8.847449999999998					66.53635	11.249950000000002		-6.341250000000002	26.459649999999996
19.02045		0.9025500000000015								-8.809650000000001					66.55105	11.261050000000001		-6.2531500000000015	26.466450000000002
19.43095		0.9105500000000006								-8.696750000000002					66.84535	12.65185		-6.033149999999999	26.47515
21.777350000000002		1.8972499999999997								-8.47775					66.85955	12.91255		-6.0249500000000005	26.49355
22.475550000000002		2.0496500000000033								-7.258849999999999					69.66825	12.933650000000004		-5.66685	30.901049999999998
23.40745		2.164649999999998								-6.893450000000001					69.67994999999999	13.008350000000004		-5.65465	30.910449999999997
23.435350000000003		2.461450000000003								-6.765550000000001					74.14895	13.728550000000002		-5.233550000000001	30.923249999999996
24.204850000000004		3.4261500000000034								-6.727149999999998					77.35885	13.737150000000003		-5.224450000000001	30.93365
24.722150000000003		3.629450000000002								-6.716550000000002					78.52924999999999	13.755550000000003		-5.0630500000000005	30.942050000000002
24.73875		4.274550000000001								-6.5397500000000015					78.57985	14.768650000000004		-5.053550000000001	31.38615
24.759850000000004		4.285250000000001								-6.262250000000002					78.60175	14.780449999999998		-5.016850000000002	31.39595
26.551150000000003		4.301150000000003								-6.24295					88.41865	14.80575		-3.504249999999999	31.40235
26.56985		5.138549999999999								-6.222349999999999					89.09355	14.876650000000001		-3.27825	34.16195
27.959350000000004		5.38795								-6.205449999999999					89.10695	14.884850000000004		-3.123049999999999	34.17495
28.432350000000003		5.582049999999999								-6.195450000000001					89.12004999999999	14.899550000000001		-2.883050000000001	34.18234999999999
28.64925		5.651550000000004								-5.811350000000001					89.13015	15.48705		-2.8695500000000003	34.19604999999999
28.665450000000003		5.659850000000002								-4.77355						16.07355		-2.8623499999999993	35.06145
28.915050000000004		5.665949999999999								-4.75835						16.081750000000003		-2.853249999999999	35.06775
28.93205		6.518649999999997								-4.74625						16.66105		-2.8431500000000014	35.07515
30.894949999999998		6.545550000000002								-4.725249999999999						17.65395		-2.8354500000000016	35.09244999999999
31.98945		6.582049999999999								-4.710850000000001						17.678950000000004		-2.713049999999999	38.196549999999995
31.99905		6.594049999999999								-4.026250000000001						17.701150000000002		-2.444749999999999	38.204249999999995
32.01165		7.391250000000003								-3.6174500000000016						17.89375		-1.7512500000000024	38.21274999999999
32.140950000000004		7.59515								-3.2352500000000006						17.907950000000003		-1.7437500000000021	38.22075
32.14845		7.887249999999998								-3.016449999999999						18.83355		-1.63035	38.232850000000006
32.156850000000006		7.907149999999998								-2.7963500000000003						18.84645		-1.464850000000002	38.241949999999996
32.17635		9.089650000000002								-2.5984499999999997						18.885050000000003		-1.4335500000000003	49.264950000000006
32.34025		9.189850000000003								-2.5863499999999995						22.33445		-0.82395	49.276050000000005
33.03945		9.636150000000004								-2.561250000000001						22.346550000000004		-0.75685	51.118550000000006
33.16075000000001		9.916950000000003								-2.540749999999999						22.35775		-0.7484500000000018	51.84945
34.13445		9.939450000000004								-2.39245						22.367750000000004		-0.08685000000000187	52.97015
34.153850000000006		9.946749999999998								-2.2287500000000016						22.38405		-0.07935000000000159	52.975950000000005
36.30635000000001		9.956550000000004								-1.7886500000000005						22.452950000000005		-0.065450000000002	64.31594999999999
36.32145		10.174450000000004								-1.774750000000001						23.30555		0.033749999999997726	65.74685
36.33345		10.609550000000002								-1.74465						23.313550000000003		0.042449999999998766	65.75264999999999
36.77675000000001		11.126349999999999								-1.4568499999999993						25.002950000000002		0.05075000000000074	65.76175
38.121750000000006		11.352950000000003								-1.200050000000001						26.910550000000004		0.058149999999997704	65.77705
38.13265		12.747850000000003								-1.0809500000000014						26.922750000000004		0.06954999999999956	71.47985
38.14985		12.83035								0.029650000000000176						26.938550000000003		0.07894999999999897	71.48755
38.17715		12.87575								0.03954999999999842						26.95155		0.2975500000000011	71.50165000000001
38.76625		13.834950000000003								0.053650000000001086						27.07155		0.31544999999999845	73.26065
40.34115		14.38195								0.0639499999999984						27.080250000000003		0.6203499999999984	73.27494999999999
41.083650000000006		14.38985								0.07404999999999973						31.197550000000003		0.6387499999999982	73.65005
41.43315		14.453050000000001								0.09684999999999988						31.205250000000003		0.9813499999999991	73.65844999999999
43.535250000000005		14.766450000000003								0.9463499999999989						31.22595		1.728349999999999	75.79675
43.55055		15.045550000000002								0.9541499999999985						31.23795		1.8442499999999988	75.80824999999999
43.56945		15.33615								0.9645499999999991						33.61215		1.8835499999999996	75.81795
43.64035		16.405150000000003								0.9740499999999983						33.623850000000004		1.8943499999999993	77.59705
43.66525		16.434749999999998								0.9872499999999995						33.64135		2.175449999999998	77.60475
43.81105000000001		17.07155								1.0000500000000017						34.659850000000006		2.897449999999999	77.61155
43.84835000000001		17.09985								1.1126499999999986						35.42245000000001		3.10445	77.61725000000001
44.18845		17.730550000000004								1.2368500000000004						35.44455000000001		3.1191499999999976	77.62854999999999
44.79375		18.22075								1.7613500000000002						35.48555		3.138149999999996	77.63475
47.86165		18.24625								2.015550000000001						35.97225		3.148449999999997	77.65825000000001
49.61135		18.373749999999998								2.024750000000001						35.98365000000001		3.2763500000000008	81.00145
51.20525000000001		18.44665								2.281049999999997						35.99355		3.4344499999999982	81.00815
51.21655		19.453150000000004								2.3108499999999985						36.000550000000004		3.7023500000000027	81.01485
54.11035000000001		19.54955								2.3260499999999986						37.44815		3.8516499999999994	81.02115
54.12805		19.84195								2.629450000000002						37.46055		4.432049999999997	81.03285
		19.863250000000004								2.9220500000000023						38.627750000000006		4.9463500000000025
		19.88665								2.9764500000000034						39.20535000000001		5.48265
		20.025949999999998								3.2288499999999978						39.21695000000001		5.4918499999999995
		20.910550000000004								3.242949999999997						39.233450000000005		5.499049999999997
		21.827450000000002								3.257450000000002						39.26025		5.86985
		21.848850000000002								3.749550000000003						40.071250000000006		6.099550000000001
		21.85795								3.934949999999997						40.08855		6.2418499999999995
		22.718149999999998								4.0663500000000035						40.643950000000004		6.626350000000002
		22.729250000000004								4.074949999999998						40.650450000000006		7.05545
		23.032750000000004								4.094249999999999						40.66685000000001		8.764649999999996
		23.335350000000002								4.316550000000003						40.67465		8.797849999999997
		23.698850000000004								4.327949999999998						40.95415		8.806249999999999
		23.708050000000004								4.585350000000002						40.96495		9.169150000000002
		23.719649999999998								6.047650000000001						40.98575000000001		9.217349999999996
		23.73125								6.776250000000001						42.09375		9.225349999999999
		23.74115								6.78905						42.99015		9.23865
		23.75095								6.8119499999999995						42.99985000000001		9.245750000000001
		23.81325								7.0386500000000005						43.80115000000001		9.814949999999996
		23.82165								7.435550000000003						43.810050000000004		9.842849999999999
		24.37465								7.459750000000003						44.14645		10.795650000000002
		24.84215								7.663450000000001						44.17405000000001		10.80435
		24.86595								7.67775						44.40035		10.810650000000003
		25.35515								7.905750000000001						46.10855000000001		10.82835
		25.367950000000004								7.924650000000003						46.12295		10.843649999999997
		25.379749999999998								7.950349999999997						46.13395		11.700850000000003
		26.663750000000004								9.289150000000003						46.40875000000001		12.708649999999999
		28.12955								9.964650000000002						46.42945		13.00045
		28.170849999999998								10.662850000000002						47.18305000000001		13.023449999999997
		28.467250000000003								11.07565						47.41765000000001		13.72645
		28.659850000000002								11.234649999999998						47.42835000000001		14.182049999999997
		29.14755								11.329550000000001						47.71785		14.21295
		29.15705								11.38195						47.73405000000001		14.399549999999998
		29.897650000000002								12.288250000000001						47.74355		14.406349999999996
		29.975350000000002								12.317150000000002						51.03495000000001		14.419849999999997
		29.986750000000004								12.626549999999998						51.04825000000001		15.609549999999999
		31.177049999999998								12.660950000000003						51.05445		15.620049999999999
		32.34295								12.926350000000003						51.06215		15.63615
		32.38445								13.204449999999998						51.07265000000001		15.650750000000002
		32.39845								13.214049999999997						51.08265		15.813749999999999
		33.147549999999995								15.301750000000002						54.341750000000005		16.11725
		33.167950000000005								15.319550000000003						54.61075000000001		16.13595
		33.55815								16.06885						54.63735		17.44225
		33.56625								16.08275						54.654250000000005		18.61105
		33.580650000000006								16.11315						55.37695000000001		18.62345
		33.60025								16.406049999999997						55.38505000000001		18.637050000000002
		34.40635								16.932550000000003						56.80185		18.948749999999997
		34.799850000000006								18.14355						56.81065000000001		19.094749999999998
		34.80935000000001								18.79635						56.82185000000001		19.396549999999998
		34.81895								18.97635						59.70495000000001		19.43985
		34.83005								19.60525						59.71365		19.787349999999996
		35.54665								19.62315						60.11935000000001		19.908549999999998
		36.52865								19.88815						60.43375		20.032649999999997
		36.73825000000001								19.90375						61.11045		20.42635
		37.31215								19.918650000000003						61.12245		20.433349999999997
		37.352450000000005								20.00865						61.13295000000001		21.482750000000003
		37.72925000000001								20.398149999999998						61.14265		21.49725
		37.742050000000006								20.411150000000003						61.164550000000006		21.505850000000002
		37.75165								20.444950000000002						61.174350000000004		21.515050000000002
		37.76775000000001								20.545350000000003						61.46695000000001		21.54645
		37.78045								20.837750000000003						61.59315000000001		21.561549999999997
		38.455650000000006								21.23015						61.60095000000001		21.81255
		38.61495000000001								22.757050000000003								22.45525
		38.66685000000001								23.24395								22.55035
		38.67445000000001								23.60605								22.567050000000002
		39.16655								23.99715								22.578649999999996
		39.18215000000001								24.05275								22.814749999999997
		39.19755000000001								24.582449999999998								22.829349999999998
		40.00175								24.61565								22.86275
		40.21345000000001								24.950149999999997								22.99465
		40.59695000000001								24.98365								23.056150000000002
		41.022450000000006								25.119850000000003								23.331850000000003
		41.91765000000001								25.58505								23.550649999999997
		41.99595000000001								25.59595								23.56935
		42.491550000000004								25.645349999999997								23.783250000000002
		42.63125000000001								25.65745								23.79345
		43.11295								25.723650000000003								23.805950000000003
		43.13145								25.91405								24.204349999999998
		43.14505								26.486549999999998								24.607750000000003
		43.47325000000001								26.49905								24.621049999999997
		43.48195								27.190250000000002								24.74935
		43.48935								27.21305								24.77745
		43.50295								27.482049999999997								25.00495
		44.53625000000001								27.495050000000003								25.649749999999997
		44.93525000000001								27.815749999999998								25.936149999999998
		44.943250000000006								28.385949999999998								25.942949999999996
		44.95295								28.727749999999997								26.238349999999997
		45.53425								28.75505								26.24845
		45.554050000000004								28.965549999999997								26.26005
		46.17765								29.154549999999997								26.26795
		47.14235000000001								29.45025								26.280749999999998
		47.67765								29.457849999999997								26.655949999999997
		48.15265000000001								29.486050000000002								26.671950000000002
		48.32925								29.55295								26.752249999999997
		51.08455000000001								29.726850000000002								27.08645
		52.22775								30.38815								27.09995
		53.96065								30.408150000000003								27.46985
		54.07755								30.95215								27.683149999999998
		54.08865								31.14675								28.13875
		55.05555000000001								31.160749999999997								28.147149999999996
		55.06485000000001								31.17095								28.159950000000002
		55.09075								31.193749999999998								28.169649999999997
		55.11455000000001								31.20625								29.46535
		55.15875								31.44655								29.762549999999997
		55.63775000000001								31.948449999999998								29.771050000000002
		55.68475000000001								32.35015								29.792650000000002
		55.72545000000001								32.36475								29.80695
		56.05645								32.37415								29.979349999999997
		56.23235000000001								32.38875								30.69475
		56.54015000000001								32.59285								31.28705
		56.55265								32.93405								31.295250000000003
		56.559250000000006								32.949749999999995								31.92055
		57.10775000000001								32.959149999999994								32.61295
		57.12125								32.97215								32.621249999999996
		57.326750000000004								33.30435								32.98325
		57.61815								33.324349999999995								33.00005
		57.625550000000004								33.33695								33.020649999999996
		57.63945000000001								33.73865000000001								33.24085
		57.64895								34.31524999999999								33.25525
		58.38175000000001								34.329449999999994								33.88525
		58.63895000000001								34.51875								33.93245
		60.11035000000001								34.53505								34.04765
		60.146150000000006								34.72104999999999								36.18165
		60.19005								34.934349999999995								36.393049999999995
		61.251450000000006								34.94785								36.405350000000006
		61.265150000000006								35.63024999999999								36.41365
		61.29995000000001								35.73774999999999								37.322449999999996
		61.94515								36.53744999999999								37.55115
		62.43115								36.64805								37.56135
		62.917950000000005								36.73394999999999								37.711450000000006
		63.34195000000001								37.39914999999999								37.83375
		63.350350000000006								37.427049999999994								37.85945
		63.36305								37.52145								38.452850000000005
		63.36925000000001								37.95564999999999								38.462349999999994
		63.37575000000001								38.12025								38.47505
		63.390950000000004								38.40764999999999								38.58835
		63.39685								38.417649999999995								38.69535
		63.78945								38.43195								39.34374999999999
		64.48275000000001								38.83955								39.830549999999995
		64.62335								38.95474999999999								39.88075
		65.24865								39.14005								40.28965
		65.64955								39.30364999999999								40.29955
		66.78215								39.315749999999994								40.350249999999996
		67.72585000000001								39.92385								40.847150000000006
		69.11475								39.93334999999999								41.29775
		70.51885								41.166349999999994								41.73645
		70.52945000000001								41.18835								42.19115
		70.62665								41.49235								42.19935
		70.64825								41.50085								42.26785
		71.58695								41.51604999999999								42.27505
		72.65265000000001								41.585449999999994								42.283350000000006
		73.44025								42.31715								42.81065
		73.47185								42.68594999999999								42.81835
		75.04535								42.71625								42.828849999999996
		75.13335000000001								42.88114999999999								42.866350000000004
		75.80795								42.91105								43.19705
		76.80605								42.92994999999999								43.526050000000005
		76.81875000000001								43.55114999999999								43.711949999999995
		76.82995000000001								43.580749999999995								43.751650000000005
		76.83835								43.59264999999999								44.11485
		76.86175								43.72095								44.22174999999999
		76.93085								43.91624999999999								44.48544999999999
		77.22335000000001								43.935249999999996								44.49314999999999
		77.32955								44.19685								44.504650000000005
		77.64575								44.220749999999995								44.51265
		77.65435000000001								44.87264999999999								44.67925
		77.66845								45.47855								45.10715
		77.97345								45.49244999999999								45.119949999999996
		77.98665000000001								45.52204999999999								45.13255
		78.47255								45.60674999999999								45.140049999999995
		78.80445								45.78394999999999								45.59835
		78.82715								45.79745								45.86925
		79.05695								45.94884999999999								45.881750000000004
		80.50725								45.95904999999999								46.54494999999999
		80.82375								46.65445								46.79624999999999
		81.88055								46.66275								47.18175
		82.77305								46.90944999999999								47.195550000000004
		83.18295								46.93315								47.205949999999994
		83.40685								46.954449999999994								47.24585
		83.59835000000001								47.00395								47.50545
		83.68285								47.28345								47.514950000000006
		83.69795								47.64865								47.98355
		84.36705								47.66494999999999								47.997049999999994
		84.60945000000001								47.82254999999999								48.292449999999995
		85.00105								48.56734999999999								48.70275
		86.86495000000001								48.59675								49.35545
		86.88655								48.67725								49.62735
		87.82695000000001								48.69754999999999								49.634949999999996
		88.01155								48.719049999999996								49.648950000000006
		88.39645								49.08865								49.65855
										49.28484999999999								50.70235
										49.510549999999995								51.36875
										49.950450000000004								51.385650000000005
										49.96464999999999								51.76284999999999
										49.98255								51.77245
										50.82225								52.773149999999994
										50.84385								52.93385
										50.933949999999996								52.95334999999999
										51.35095								53.15095
										51.39224999999999								53.502050000000004
										51.41135								53.544149999999995
										51.68554999999999								53.568450000000006
										51.69414999999999								53.58304999999999
										51.72635								54.77595
										51.991749999999996								54.80595
										52.04485								54.95785
										53.00914999999999								55.09315
										53.51384999999999								55.33195
										53.52794999999999								55.34045
										53.54575								55.436749999999996
										53.55884999999999								55.75705
										53.57875								55.76725
										54.36465								55.77585
										54.37965								55.78655
										54.58574999999999								56.112249999999996
										54.91185								56.85614999999999
										55.14614999999999								56.868249999999996
										55.17505								56.90005
										55.18415								57.251250000000006
										55.57164999999999								57.26655
										55.59625								57.500449999999994
										55.67484999999999								57.65945
										55.882949999999994								58.059149999999995
										56.079049999999995								58.07385
										56.35065								58.18765
										56.74185								58.227650000000004
										57.04925								58.40154999999999
										57.06555								58.73265
										57.35594999999999								58.759750000000004
										57.376949999999994								59.145050000000005
										57.38924999999999								59.158449999999995
										57.83555								59.80864999999999
										57.85244999999999								59.832550000000005
										57.87125								59.85765
										58.37425								60.91425
										58.71665								61.673049999999996
										58.763149999999996								61.704649999999994
										58.79835								61.72545
										58.88164999999999								62.648649999999996
										59.066649999999996								63.083149999999996
										59.40845								63.095549999999996
										59.76285								63.617749999999994
										59.78425								63.842549999999996
										60.01594999999999								63.854949999999995
										60.14994999999999								63.91765
										60.43504999999999								64.10464999999999
										60.75735								64.49154999999999
										60.98895								65.65435
										61.35124999999999								65.76554999999999
										61.96705								66.91975
										62.62795								66.93265
										63.00175								66.94325
										63.02055								67.13045
										63.397149999999996								67.13905
										64.29384999999999								67.80875
										64.30645								67.93965
										64.34585								68.06755000000001
										65.72914999999999								68.41665
										65.80575								68.80335
										65.82835								69.37074999999999
										65.84355								69.93494999999999
										65.87065								69.95165
										66.57245								69.96414999999999
										67.28305								69.97755000000001
										67.29475								71.22205
										67.51925								71.51384999999999
										67.63355								71.98615000000001
										67.64735								72.00094999999999
										68.28195								72.10655
										68.39245								72.24195
										68.65795								72.24844999999999
										68.67425								72.25565
										69.22834999999999								72.88065
										69.24945								73.27965
										70.44475								74.10194999999999
										70.46575								74.11605
										70.56755								74.22964999999999
										70.98415								74.24334999999999
										70.99965								74.43905000000001
										71.07525								74.72125
										71.10005								74.74255
										71.31745								75.26155
										71.63425								75.27885
										71.87134999999999								75.39984999999999
										71.93755								75.68455
										71.96135								75.70495
										72.41244999999999								75.98755
										72.66544999999999								76.00715
										72.71695								76.39895000000001
										72.91475								76.91145
										72.92745								77.67185
										73.03215								77.90125
										73.17295								77.91094999999999
										73.42065								78.48445000000001
										73.43554999999999								78.56015
										73.78465								79.21244999999999
										73.79495								79.22555
										73.86444999999999								79.83175
										73.88635								79.84755000000001
										73.90705								80.37295
										73.94255								80.50084999999999
										73.97605								80.68745000000001
										74.45415								80.74185
										74.60584999999999								81.00004999999999
										74.96235								81.01135
										74.99135								81.14394999999999
										75.25914999999999								81.44155
										75.28405								81.48965000000001
										75.33345								81.50245000000001
										75.56564999999999								81.65375
										75.57655								81.67285000000001
										75.73564999999999								81.82565
										75.77024999999999								81.83494999999999
										76.54115								82.84985
										76.55435								82.86484999999999
										76.72515								83.26515
										77.06465								84.06084999999999
										77.07665								84.07554999999999
										77.08704999999999								84.25305
										77.09875
										77.11045
										77.13665
										77.50665
										77.84035
										77.87445
										77.88765
										78.07804999999999
										78.78415
										78.83225
										78.84065
										78.86795
										79.05975
										79.33995
										79.35405
										79.93684999999999
										80.30454999999999
										80.33995
										80.89444999999999
										81.21875
										81.23904999999999
										81.34344999999999
										81.35325
										81.36704999999999
										81.43795
										81.47355
										81.48965
										81.61865
										81.83955
										81.90894999999999
										82.09434999999999
										82.10705
										82.11845
										82.30185
