# Supplementary material for: Stimulus duration encoding occurs early in the moth olfactory pathway
Source: Commun Biol. 2024 Oct 3;7:1252. doi: 10.1038/s42003-024-06921-z (PMC11449909; doi:10.1038/s42003-024-06921-z)
Supplement: Supplementary file 3 — Supplementary Data 1 [file 42003_2024_6921_MOESM3_ESM.zip › Fig 2/C/2000ms.csv]

neuron 1	neuron 2	neuron 3	neuron 4	neuron 5	neuron 6	neuron 7	neuron 8	neuron 9	neuron 10	neuron 11	neuron 12	neuron 13	neuron 14	neuron 15	neuron 16	neuron 17	neuron 18	neuron 19	neuron 20	neuron 21	neuron 22	neuron 23
-30.558349999999997	-26.420249999999996	-1.981849999999998	-1.9385499999999958	-28.51455	-31.98225	-31.09245	-9.420750000000002	-30.47245	-20.35135	-31.77135	-31.635949999999998	-31.39245	-21.40235	-21.368949999999998	-26.39475	-31.60045	-23.95365	-30.922449999999998	-1.9732500000000002	-31.45265	-30.415049999999997	-31.824650000000002
-30.523249999999997	-1.9814499999999988	-1.9779499999999963	-1.9287499999999973	-28.50485	-31.97315	-31.07765	-9.40965	-30.46185	-20.33565	-31.745250000000002	-30.92065	-31.38685	-18.346449999999997	-1.98395	-2.2350499999999975	-31.58765	-23.93025	-30.879749999999998	-1.9693500000000022	-31.43235	-29.939049999999998	-31.80985
-29.204349999999998	-1.9777499999999968	-1.9739499999999985	-1.920149999999996	-28.25045	-31.71025	-31.05935	-9.39415	-25.552049999999998	-20.30355	-31.17305	-30.89715	-31.378149999999998	-17.200649999999996	-1.9790500000000009	-1.983349999999998	-29.497149999999998	-17.919150000000002	-30.02095	-1.9655500000000004	-30.56665	-28.299549999999996	-31.702650000000002
-29.15975	-1.9742499999999978	-1.970449999999996	-1.908649999999998	-28.235750000000003	-31.29415	-31.04805	-1.9826499999999996	-24.566049999999997	-13.37285	-31.15405	-28.035349999999998	-29.34425	-17.18535	-1.9754499999999986	-1.978749999999998	-29.484849999999998	-17.904049999999998	-30.00275	-1.9616500000000023	-30.55505	-25.200249999999997	-29.396250000000002
-28.187549999999998	-1.9709499999999984	-1.966949999999997	-1.9015499999999967	-28.22495	-30.85095	-30.894949999999998	-1.9790500000000009	-24.55595	-13.356850000000001	-30.825950000000002	-28.008449999999996	-29.33515	-10.394449999999999	-1.9714500000000008	-1.9749499999999998	-27.86865	-10.05895	-29.74755	-1.957650000000001	-30.52665	-17.892349999999997	-27.89825
-27.53005	-1.9678499999999985	-1.9634499999999981	-1.892749999999996	-28.21655	-30.58605	-30.88105	-1.9760500000000008	-24.53925	-8.983049999999999	-30.027150000000002	-14.080649999999999	-28.747249999999998	-1.9599499999999992	-1.96725	-1.9713499999999975	-27.854149999999997	-1.98095	-28.126549999999998	-1.9536499999999997	-28.08875	-16.171249999999997	-27.85395
-27.506149999999998	-1.9642499999999963	-1.9598499999999959	-1.879649999999998	-28.19825	-30.40385	-30.03615	-1.9730500000000006	-16.65515	-8.949850000000001	-29.019550000000002	-14.06485	-28.74045	-1.9531499999999973	-1.963549999999998	-1.9678499999999985	-27.84095	-1.9735499999999995	-28.11875	-1.9498500000000014	-28.076349999999998	-15.03465	-27.844250000000002
-27.17975	-1.9605499999999978	-1.9561499999999974	-1.8066499999999976	-25.966350000000002	-30.26055	-29.99765	-1.9700500000000005	-16.64915	-3.3979500000000016	-28.45775	-14.020249999999997	-28.73245	-1.945249999999998	-1.9595500000000001	-1.9641499999999965	-27.830149999999996	-1.96875	-26.99675	-1.94585	-28.06325	-6.680149999999998	-27.83115
-26.688449999999996	-1.9571499999999986	-1.952449999999999	-1.8007499999999972	-25.36685	-30.00575	-28.93215	-1.9670500000000004	-16.640949999999997	-2.0401500000000006	-28.44545	-9.256049999999998	-28.71885	-1.9394499999999972	-1.9555499999999988	-1.9606499999999976	-27.37155	-1.965049999999998	-25.666349999999998	-1.9418500000000023	-24.41915	-6.637649999999997	-25.233050000000002
-26.68125	-1.953249999999997	-1.948249999999998	-1.7938499999999955	-24.601650000000003	-29.98005	-27.557949999999998	-1.9640500000000003	-13.856449999999999	-1.9827499999999993	-27.917650000000002	-7.764349999999997	-27.405649999999998	-1.933049999999998	-1.9512499999999982	-1.957449999999998	-26.471049999999998	-1.9609500000000004	-25.64695	-1.9372500000000024	-24.40775	-6.503549999999997	-25.151850000000003
-26.661949999999997	-1.9495499999999986	-1.943049999999996	-1.7833499999999987	-20.23865	-29.70995	-27.55055	-1.9610500000000002	-6.35285	-1.9787500000000016	-27.65455	-7.74785	-27.391849999999998	-1.9266499999999986	-1.9472500000000004	-1.9540499999999987	-26.45245	-1.9570499999999988	-24.62935	-1.9312500000000021	-16.56445	-4.895449999999997	-25.14235
-25.89775	-1.9458499999999965	-1.937549999999998	-1.7698499999999981	-18.95905	-29.60295	-27.52275	-1.9581499999999998	-6.34225	-1.9749499999999998	-27.251250000000002	-1.9815499999999986	-26.44775	-1.9198499999999967	-1.9429499999999997	-1.950249999999997	-26.430749999999996	-1.952849999999998	-24.44425	-1.924949999999999	-13.69415	-3.0080499999999972	-25.13325
-25.573249999999998	-1.941049999999997	-1.9316499999999976	-1.711549999999999	-18.21665	-29.23995	-25.29925	-1.9553499999999993	-4.021749999999997	-1.9711500000000015	-23.58065	-1.977249999999998	-26.433049999999998	-1.9119499999999974	-1.9385499999999993	-1.946749999999998	-24.695149999999998	-1.94895	-24.40755	-1.9190500000000021	-13.679749999999999	-1.9690499999999993	-25.08255
-24.334249999999997	-1.9361499999999978	-1.925849999999997	-1.6896499999999968	-17.84155	-29.22775	-25.12505	-1.9521499999999996	-1.9831499999999984	-1.9677499999999988	-23.553350000000002	-1.9729499999999973	-23.07085	-1.9058499999999974	-1.9342499999999987	-1.9427499999999966	-24.68575	-1.9451499999999982	-22.821849999999998	-1.9133500000000012	-13.66405	-1.9647499999999987	-24.87555
-24.323349999999998	-1.9314499999999981	-1.9205499999999986	-1.6828499999999984	-17.30815	-29.20725	-25.10425	-1.9490499999999997	-1.9799499999999988	-1.9643499999999996	-23.25345	-1.968549999999997	-22.701749999999997	-1.8966499999999975	-1.9294499999999992	-1.939149999999998	-24.067749999999997	-1.9409500000000008	-22.47685	-1.90625	-13.63035	-1.9599499999999992	-24.84465
-23.24825	-1.926249999999996	-1.9152499999999968	-1.5775499999999987	-16.110350000000004	-29.19925	-25.091749999999998	-1.94585	-1.9770499999999984	-1.9606500000000011	-22.32105	-1.9642499999999998	-20.72475	-1.872449999999997	-1.9254499999999979	-1.9355499999999992	-24.058549999999997	-1.936049999999998	-21.38715	-1.8961500000000022	-11.601949999999999	-1.9546499999999973	-24.74405
-23.23295	-1.9205499999999986	-1.9081499999999956	-1.5176499999999962	-16.07635	-29.01045	-23.63065	-1.94285	-1.9745499999999971	-1.9573500000000017	-21.454050000000002	-1.960449999999998	-20.702849999999998	-1.853749999999998	-1.9204499999999989	-1.9314499999999981	-21.988749999999996	-1.931049999999999	-21.17535	-1.8900500000000022	-7.10275	-1.9499499999999976	-22.025350000000003
-22.903149999999997	-1.9135499999999972	-1.8998499999999972	-1.5026499999999956	-15.09535	-28.94305	-22.23055	-1.9394500000000008	-1.9719499999999996	-1.953949999999999	-19.756050000000002	-1.9561499999999974	-20.69305	-1.7924499999999988	-1.9155499999999996	-1.927349999999997	-21.977249999999998	-1.9250499999999988	-21.16425	-1.83615	-7.068950000000001	-1.945649999999997	-21.99905
-22.89465	-1.9070499999999981	-1.8910499999999963	-1.4956499999999977	-9.92135	-28.77565	-22.215449999999997	-1.9362500000000011	-1.9693499999999986	-1.9499500000000012	-19.49055	-1.9519499999999965	-20.36385	-1.7761499999999977	-1.909749999999999	-1.9229499999999966	-21.97045	-1.91995	-20.078249999999997	-1.8205500000000008	-1.97785	-1.9411499999999968	-20.193550000000002
-22.88535	-1.9001499999999965	-1.8844499999999975	-1.4888499999999958	-9.70645	-28.76605	-22.20545	-1.9329500000000017	-1.9668499999999973	-1.9460499999999996	-19.03875	-1.9477499999999992	-20.17295	-1.7676499999999997	-1.904049999999998	-1.9186499999999995	-21.594549999999998	-1.9155499999999996	-20.064549999999997	-1.81175	-1.9712500000000013	-1.9366499999999967	-17.905050000000003
-22.864849999999997	-1.8901499999999984	-1.8757499999999965	-1.4571499999999986	-9.70045	-28.53295	-22.19375	-1.9296500000000023	-1.9643499999999996	-1.9423500000000011	-19.03015	-1.9433499999999988	-18.22815	-1.7580499999999972	-1.8982500000000009	-1.9145499999999984	-21.58205	-1.910149999999998	-19.85605	-1.7928500000000014	-1.9653500000000008	-1.932349999999996	-17.896050000000002
-21.70565	-1.8823499999999989	-1.8642499999999984	-1.2917499999999968	-9.250850000000003	-28.38255	-21.48925	-1.92605	-1.9618499999999983	-1.93825	-18.906550000000003	-1.9383499999999998	-18.22095	-1.7482499999999987	-1.89105	-1.9104499999999973	-21.574849999999998	-1.9034499999999994	-19.837449999999997	-1.7566500000000005	-1.9598499999999994	-1.9275499999999965	-17.880650000000003
-21.445149999999998	-1.8700499999999955	-1.8477499999999978	-1.269949999999998	-8.451150000000002	-28.36475	-21.48225	-1.9223500000000016	-1.9591499999999975	-1.9343499999999985	-16.95075	-1.9328499999999984	-18.210449999999998	-1.6756499999999974	-1.8848500000000001	-1.9056499999999978	-21.545949999999998	-1.8969500000000004	-17.86255	-1.7473500000000008	-1.9531500000000008	-1.9225499999999975	-16.02905
-21.000349999999997	-1.8636499999999963	-1.8288499999999956	-0.9890499999999989	-8.132050000000003	-28.35555	-21.471049999999998	-1.9185499999999998	-1.9564500000000002	-1.9297499999999985	-16.31525	-1.9272499999999972	-17.48465	-1.6663499999999978	-1.8774499999999996	-1.9002499999999998	-21.48375	-1.8911499999999997	-17.84685	-1.6629500000000021	-1.9468500000000013	-1.9179499999999976	-15.97965
-20.98825	-1.8510499999999972	-1.8197499999999955	-0.9778499999999966	-7.985850000000003	-28.285249999999998	-21.459049999999998	-1.9150500000000008	-1.9537499999999994	-1.9237499999999983	-15.521250000000002	-1.91845	-17.476149999999997	-1.6308499999999988	-1.8698499999999996	-1.894449999999999	-20.80995	-1.8834499999999998	-16.74995	-1.6565499999999993	-1.94135	-1.9113499999999988	-15.96105
-20.97835	-1.8316499999999962	-1.8107499999999987	-0.8050499999999978	-7.904850000000003	-28.27085	-21.23745	-1.9109499999999997	-1.9509499999999989	-1.9190499999999986	-14.081950000000003	-1.910549999999997	-14.605449999999998	-1.5844499999999968	-1.8634500000000003	-1.8884499999999989	-17.966749999999998	-1.8743499999999997	-16.73465	-1.6391500000000008	-1.9344499999999982	-1.9042499999999976	-15.94765
-20.96915	-1.8258499999999955	-1.793649999999996	-0.7802499999999988	-7.50075	-28.26375	-21.22885	-1.9065499999999993	-1.9481499999999983	-1.9136500000000005	-12.648050000000001	-1.9048499999999997	-14.59545	-1.5690499999999972	-1.855550000000001	-1.8828499999999977	-16.97305	-1.8687499999999986	-16.72365	-1.5871500000000012	-1.9270500000000013	-1.8952499999999972	-15.83135
-20.95635	-1.8147499999999965	-1.7770499999999956	-0.7608499999999978	-7.39085	-28.25275	-21.221249999999998	-1.90165	-1.9450499999999984	-1.9089500000000008	-12.63505	-1.899449999999998	-13.161749999999998	-1.5265499999999967	-1.8489499999999985	-1.876649999999998	-16.965049999999998	-1.8606499999999997	-15.80095	-1.5803499999999993	-1.9155499999999996	-1.8876499999999972	-15.821450000000002
-20.59395	-1.8060499999999955	-1.7517499999999977	-0.6304499999999962	-7.124850000000002	-28.17185	-20.80135	-1.8969500000000004	-1.941749999999999	-1.9041500000000013	-10.978950000000001	-1.8906499999999973	-13.154149999999998	-1.5064499999999974	-1.8375500000000002	-1.8706499999999977	-16.95675	-1.8525500000000008	-14.339949999999998	-1.5709499999999998	-1.8972499999999997	-1.877749999999999	-15.80425
-20.33825	-1.7911499999999982	-1.7278499999999966	-0.6162499999999973	-6.361450000000001	-28.02385	-18.96935	-1.8923500000000004	-1.9383499999999998	-1.899049999999999	-10.952950000000001	-1.8824499999999986	-12.358249999999998	-1.3803499999999964	-1.8280499999999975	-1.861849999999997	-16.07755	-1.8363499999999995	-14.32705	-1.5634499999999996	-1.879950000000001	-1.8681499999999964	-9.06485
-20.31205	-1.7704499999999967	-1.7187499999999964	-0.6060499999999962	-6.03125	-27.97775	-18.379550000000002	-1.8876500000000007	-1.9351500000000001	-1.8937500000000007	-6.670650000000002	-1.8737499999999976	-12.345749999999999	-1.3660499999999978	-1.8123499999999986	-1.8540499999999973	-15.971349999999997	-1.826349999999998	-13.25545	-1.5431500000000007	-1.8474499999999985	-1.8574499999999965	-9.05695
-19.93065	-1.7606499999999983	-1.7099499999999956	-0.520749999999996	-5.500050000000002	-27.89945	-18.370350000000002	-1.88335	-1.9315499999999979	-1.8885499999999986	-6.629950000000001	-1.8627499999999984	-12.323149999999998	-1.350749999999998	-1.7273499999999977	-1.84225	-15.854049999999997	-1.8194499999999998	-13.242349999999998	-1.5276500000000013	-1.8367499999999986	-1.844149999999999	-9.047550000000001
-19.662149999999997	-1.7510499999999958	-1.6807499999999962	-0.5062499999999979	-5.3457500000000024	-27.88645	-18.362949999999998	-1.8789499999999997	-1.9281499999999987	-1.8806499999999993	-5.362650000000002	-1.84985	-11.772749999999998	-1.3379499999999993	-1.6748499999999993	-1.830449999999999	-15.845849999999999	-1.8092499999999987	-12.860949999999999	-1.46115	-1.8251500000000007	-1.833949999999998	-9.02365
-17.521349999999998	-1.7404499999999956	-1.6710499999999975	-0.2818499999999986	-4.2897500000000015	-27.83835	-18.35455	-1.8743499999999997	-1.9242499999999971	-1.86205	-4.718450000000001	-1.8332499999999996	-11.76635	-1.2925499999999985	-1.6659499999999987	-1.7870499999999971	-15.77545	-1.794349999999998	-12.85005	-1.4476499999999994	-1.76755	-1.815249999999999	-8.974250000000001
-16.793749999999996	-1.712449999999997	-1.6572499999999977	-0.07344999999999757	-4.264150000000001	-27.83165	-13.957149999999999	-1.8699499999999993	-1.920849999999998	-1.8554500000000012	-4.43845	-1.82245	-11.757249999999999	-1.283249999999999	-1.6164500000000004	-1.738349999999997	-15.76025	-1.7889499999999998	-12.67735	-1.440450000000002	-1.7421499999999988	-1.799749999999996	-8.887450000000001
-14.81945	-1.671949999999999	-1.6429499999999955	-0.05864999999999654	-4.213050000000003	-27.80715	-13.949549999999999	-1.863949999999999	-1.917349999999999	-1.8432500000000012	-3.7593500000000013	-1.8154499999999985	-9.003149999999998	-1.221149999999998	-1.6072500000000005	-1.7202499999999965	-14.389349999999997	-1.7824500000000008	-12.39565	-1.4307499999999997	-1.7053499999999993	-1.788249999999998	-8.68225
-14.797749999999997	-1.663249999999998	-1.6035499999999985	-0.008049999999997226	-3.5965500000000006	-27.38175	-13.94115	-1.85745	-1.91385	-1.8221500000000006	-2.323550000000001	-1.806049999999999	-7.63795	-1.2112499999999997	-1.5156500000000008	-1.7102499999999985	-14.254649999999998	-1.772949999999998	-12.385849999999998	-1.356349999999999	-1.6944499999999998	-1.7741499999999988	-8.670450000000002
-14.051549999999999	-1.6554499999999983	-1.5926499999999955	0.00015000000000497948	-3.5759500000000024	-27.30465	-13.92725	-1.8484499999999997	-1.9102499999999978	-1.8083500000000008	-1.9761500000000005	-1.7933499999999967	-7.63195	-1.1454499999999967	-1.3820499999999996	-1.690249999999999	-14.247149999999998	-1.7642500000000005	-12.374849999999999	-1.3410499999999992	-1.6358500000000014	-1.7608499999999978	-8.658350000000002
-14.043449999999996	-1.6295499999999983	-1.5707499999999968	0.8520500000000055	-3.494250000000001	-27.08695	-13.57575	-1.8419500000000006	-1.9059499999999971	-1.7767499999999998	-1.9704499999999996	-1.7787499999999987	-7.622349999999997	-1.1121499999999997	-1.359849999999998	-1.6776499999999999	-13.212249999999997	-1.750049999999998	-11.632349999999999	-1.2924500000000023	-1.5842500000000008	-1.744849999999996	-6.521350000000002
-14.033749999999998	-1.5307499999999976	-1.5544499999999957		-3.047550000000001	-27.039749999999998	-13.56595	-1.8362499999999997	-1.9017499999999998	-1.7516500000000015	-1.9653500000000008	-1.7549499999999973	-7.350149999999999	-1.0868499999999983	-1.3390500000000003	-1.6530499999999968	-11.85005	-1.6898499999999999	-11.193449999999999	-1.2663499999999992	-1.5718500000000013	-1.7090499999999977	-6.495650000000001
-13.374649999999999	-1.4999499999999983	-1.5139499999999977		-3.036950000000001	-27.03435	-13.54535	-1.8284500000000001	-1.897549999999999	-1.7364500000000014	-1.9605500000000013	-1.7415499999999966	-7.342549999999999	-1.0455499999999986	-1.2582500000000003	-1.6333499999999965	-10.97355	-1.6530500000000004	-10.41405	-1.25835	-1.498850000000001	-1.696749999999998	-6.483250000000002
-11.887749999999997	-1.479149999999997	-1.5047499999999978		-2.32235	-27.02725	-12.49945	-1.8211499999999994	-1.8924500000000002	-1.7134500000000017	-1.9559500000000014	-1.7308499999999967	-7.334849999999999	-0.9850499999999975	-1.2443500000000007	-1.6219499999999982	-10.962549999999997	-1.6347500000000004	-9.62695	-1.132950000000001	-1.4930500000000002	-1.6797499999999985	-6.465250000000001
-11.831949999999999	-1.4444499999999962	-1.4790499999999973		-1.9742500000000014	-26.679949999999998	-12.468049999999998	-1.8135499999999993	-1.8875499999999974	-1.687149999999999	-1.951550000000001	-1.7163499999999985	-6.547249999999998	-0.9775499999999973	-1.2303499999999978	-1.542749999999998	-10.95355	-1.6289499999999997	-9.090049999999998	-1.1143500000000017	-1.484849999999998	-1.6664499999999975	-1.9849500000000013
-11.12135	-1.4173499999999954	-1.4389499999999984		-1.9688500000000033	-26.61225	-12.363949999999999	-1.8037500000000009	-1.8835499999999996	-1.6552499999999988	-1.9467500000000015	-1.700849999999999	-6.538149999999998	-0.9377499999999976	-1.1040500000000009	-1.5235499999999966	-10.939649999999997	-1.6210500000000003	-9.079249999999998	-1.1036500000000018	-1.4716500000000003	-1.6459499999999991	-1.9806500000000007
-10.866049999999998	-1.344649999999998	-1.4313499999999983		-1.9642499999999998	-26.40375	-8.177150000000001	-1.796949999999999	-1.8780499999999982	-1.6156499999999987	-1.9421500000000016	-1.6761499999999998	-6.499749999999999	-0.9205499999999986	-1.0779499999999977	-1.5116499999999995	-10.063849999999999	-1.6140499999999989	-9.06195	-1.0886500000000012	-1.3765499999999982	-1.6360499999999973	-1.9766499999999994
-10.474749999999997	-1.3298499999999969	-1.3761499999999955		-1.9594500000000004	-26.36305	-8.16845	-1.7890499999999996	-1.871649999999999	-1.5823500000000017	-1.9373500000000021	-1.6509499999999981	-6.239449999999998	-0.8795499999999983	-1.0335499999999982	-1.404449999999997	-9.404049999999998	-1.6049499999999988	-8.663349999999998	-0.9137500000000003	-1.36355	-1.6239499999999971	-1.9723500000000023
-10.376649999999998	-1.318649999999998	-1.3689499999999981		-1.95355	-25.904249999999998	-8.15145	-1.7817499999999988	-1.866349999999997	-1.5744499999999988	-1.9326500000000024	-1.6283499999999975	-5.268449999999998	-0.8006499999999974	-0.854849999999999	-1.3904499999999977	-9.396449999999998	-1.569749999999999	-7.557749999999999	-0.8989499999999992	-1.354849999999999	-1.578249999999997	-1.968350000000001
-9.286449999999999	-1.288249999999998	-1.3367499999999986		-1.9490500000000033	-25.795749999999998	-7.116250000000001	-1.7676499999999997	-1.8614499999999978	-1.566749999999999	-1.9281500000000023	-1.6136499999999998	-4.426849999999998	-0.7868499999999976	-0.7881499999999981	-1.33615	-9.35915	-1.5467499999999994	-7.487349999999999	-0.7173499999999997	-1.2412500000000009	-1.568049999999996	-1.9649500000000018
-7.905549999999998	-1.279449999999997	-1.2979499999999966		-1.9448500000000024	-25.78345	-7.106849999999998	-1.7592500000000015	-1.8540499999999973	-1.5544499999999992	-1.9237500000000018	-1.5949499999999972	-4.418849999999999	-0.7268499999999989	-0.6837499999999999	-1.3275499999999987	-7.63955	-1.53735	-6.952449999999999	-0.68825	-1.167749999999998	-1.5598499999999973	-1.9609500000000004
-6.812049999999999	-1.168249999999997	-1.283249999999999		-1.9409500000000008	-25.75975	-7.095949999999998	-1.748350000000002	-1.8488499999999988	-1.5307500000000012	-1.9190500000000021	-1.582449999999998	-3.8584499999999977	-0.6924499999999973	-0.6746499999999997	-1.3061499999999988	-7.632449999999999	-1.4751499999999993	-5.718349999999997	-0.676750000000002	-1.1564499999999995	-1.5434499999999964	-1.9567499999999995
-6.050149999999999	-1.1165499999999966	-1.2754499999999958		-1.9370500000000028	-25.38715	-7.085850000000001	-1.7352500000000006	-1.8440499999999993	-1.5001500000000014	-1.9139499999999998	-1.5437499999999993	-3.850649999999998	-0.673449999999999	-0.5869499999999981	-1.2772499999999987	-7.086049999999997	-1.466549999999998	-4.49165	-0.6669499999999999	-1.147949999999998	-1.4946499999999965	-1.9518500000000003
-5.545949999999998	-1.0775499999999987	-1.2651499999999984		-1.9316500000000012	-25.38015	-7.074249999999999	-1.728349999999999	-1.8387499999999974	-1.4584499999999991	-1.9070500000000017	-1.5116499999999995	-1.9838500000000003	-0.6593499999999963	-0.5710499999999996	-1.2373499999999993	-6.771949999999997	-1.4577500000000008	-4.283349999999999	-0.5738500000000002	-1.071749999999998	-1.4610499999999966	-1.948050000000002
-5.533549999999998	-1.0058499999999988	-1.1876499999999979		-1.9265500000000024	-25.085549999999998	-6.39245	-1.7110500000000002	-1.8311499999999974	-1.3897499999999994	-1.8999500000000005	-1.495049999999999	-1.9805499999999974	-0.6094499999999989	-0.5642499999999977	-1.2232499999999966	-6.765649999999997	-1.4331500000000013	-4.27655	-0.5646500000000003	-1.0609499999999983	-1.4276499999999963	-1.9437500000000014
-5.33165	-0.9556499999999986	-1.1810499999999955		-1.9216500000000032	-25.06805	-6.37715	-1.6918500000000023	-1.8260499999999986	-1.3290499999999987	-1.8929500000000026	-1.4841499999999996	-1.9771499999999982	-0.48914999999999864	-0.5306499999999978	-1.1903499999999987	-6.750149999999998	-1.4250499999999988	-4.268349999999998	-0.5559499999999993	-1.0517499999999984	-1.4102499999999978	-1.939350000000001
-5.314249999999998	-0.9461499999999958	-1.1452499999999972		-1.916450000000001	-24.85155	-6.367750000000001	-1.6766500000000022	-1.819149999999997	-1.3207500000000003	-1.8782500000000013	-1.4259499999999967	-1.9743499999999976	-0.46544999999999703	-0.451550000000001	-1.1789499999999968	-6.742449999999998	-1.41385	-3.3001499999999986	-0.4758500000000012	-0.9404499999999985	-1.3984499999999969	-1.93525
-4.805149999999998	-0.8830499999999972	-1.0964499999999973		-1.9107500000000002	-24.83335	-5.954750000000001	-1.6678500000000014	-1.8118499999999997	-1.2987499999999983	-1.8613500000000016	-1.398349999999997	-1.9714499999999973	-0.45124999999999815	-0.3085500000000003	-1.135349999999999	-6.524349999999998	-1.3543500000000002	-3.2916500000000006	-0.3016500000000022	-0.8373500000000007	-1.3791499999999992	-1.9303500000000007
-4.378449999999997	-0.8518499999999989	-1.0317499999999988		-1.9044500000000006	-24.66295	-5.945550000000001	-1.652149999999999	-1.8007499999999972	-1.2845499999999994	-1.844850000000001	-1.3855499999999985	-1.9686500000000002	-0.34554999999999936	-0.11514999999999986	-1.1193499999999972	-6.51605	-1.3418500000000009	-2.9407499999999978	-0.2955500000000022	-0.7003500000000003	-1.3417499999999976	-1.9255500000000012
-4.364349999999998	-0.8380499999999955	-1.0163499999999956		-1.8987500000000033	-24.63205	-5.9258500000000005	-1.6339500000000022	-1.7945499999999974	-1.207650000000001	-1.828050000000001	-1.3722499999999975	-1.9656500000000001	-0.33844999999999814	-0.0902499999999975	-1.0565499999999979	-6.306249999999999	-1.3352499999999985	-2.93055	-0.27665000000000006	-0.690649999999998	-1.305449999999997	-1.9200499999999998
-4.331049999999998	-0.7806499999999978	-0.984849999999998		-1.8918500000000016	-24.62405	-5.336549999999999	-1.6224500000000006	-1.7865499999999983	-1.1793499999999995	-1.8126500000000014	-1.3601499999999973	-1.9627499999999998	-0.3316499999999998	-0.07704999999999984	-1.0299499999999995	-5.622349999999997	-1.3234500000000011	-2.7955499999999986	-0.265150000000002	-0.6783499999999982	-1.2728499999999983	-1.9120500000000007
-3.9961499999999965	-0.7680499999999988	-0.9407499999999978		-1.881450000000001	-24.54185	-5.327349999999999	-1.6114500000000014	-1.7800499999999992	-1.1346500000000006	-1.8039500000000004	-1.3248499999999979	-1.9598499999999994	-0.32264999999999944	0.013750000000001705	-1.011149999999997	-4.644349999999999	-1.2937499999999993	-1.9782499999999992	-0.2306500000000007	-0.66845	-1.2659499999999966	-1.9045500000000004
-3.982249999999997	-0.6824499999999958	-0.9207499999999982		-1.8604500000000002	-24.52625	-5.318649999999998	-1.5895499999999991	-1.7739499999999992	-0.9851500000000009	-1.7940500000000021	-1.279049999999998	-1.956949999999999	-0.29144999999999754	1.1759500000000003	-0.9590499999999977	-4.627849999999999	-1.2841500000000003	-1.9747500000000002	-0.11755000000000138	-0.5465499999999999	-1.2538499999999964	-1.8990500000000026
-3.2046499999999973	-0.6116499999999974	-0.8992499999999986		-1.849450000000001	-24.49285	-5.30415	-1.5584500000000006	-1.7681499999999986	-0.9752499999999991	-1.78275	-1.2552499999999966	-1.9538499999999992	-0.25264999999999915	1.1844499999999982	-0.7689499999999967	-4.454549999999998	-1.244250000000001	-1.9712499999999977	2.529849999999996	-0.5402500000000003	-1.2410499999999978	-1.8923500000000004
-3.1844499999999982	-0.601549999999996	-0.8725499999999968		-1.8184500000000021	-24.09955	-4.897549999999999	-1.5493500000000004	-1.7619499999999988	-0.9172499999999992	-1.7688500000000005	-1.2447499999999998	-1.9509499999999989	-0.24144999999999683	1.2042500000000018	-0.759249999999998	-4.447249999999997	-1.2303499999999978	-1.9677499999999988	2.5387500000000003	-0.4852500000000006	-1.1912499999999966	-1.8704500000000017
-2.757349999999999	-0.5856499999999976	-0.8643499999999982		-1.8112500000000011	-24.08975	-3.2822500000000012	-1.5217500000000008	-1.7521500000000003	-0.8550499999999985	-1.7430500000000002	-1.2239499999999985	-1.9477499999999992	-0.17464999999999975	1.8297500000000042	-0.7472499999999975	-4.437049999999999	-1.2229500000000009	-1.9643499999999996	2.5485499999999988	-0.47194999999999965	-1.173849999999998	-1.8628500000000017
-2.744349999999997	-0.5216499999999975	-0.8514499999999963		-1.796750000000003	-23.97315	-1.9806500000000007	-1.5045500000000018	-1.746649999999999	-0.7545499999999983	-1.7303500000000014	-1.1736499999999985	-1.94435	-0.14854999999999663	2.1183499999999995	-0.7142499999999998	-4.3439499999999995	-1.1548499999999997	-1.9610500000000002	10.129849999999998	-0.4363500000000009	-1.160549999999997	-1.85445
-2.51305	-0.5047499999999978	-0.8054499999999969		-1.7885500000000008	-23.756149999999998	-1.9773500000000013	-1.4963499999999996	-1.7350499999999975	-0.7083499999999994	-1.7142499999999998	-1.1650499999999973	-1.941049999999997	-0.11474999999999724	2.1335499999999996	-0.6995499999999986	-1.9862499999999983	-1.1323499999999989	-1.9577500000000008	10.143549999999998	-0.3727499999999999	-1.1448499999999981	-1.8414500000000018
-2.4536499999999997	-0.4533499999999968	-0.7288499999999978		-1.7711500000000022	-23.743650000000002	-1.973749999999999	-1.4536499999999997	-1.7184499999999971	-0.6995499999999986	-1.6880500000000005	-1.1546499999999966	-1.937549999999998	0.04655000000000342	2.9515499999999975	-0.6843499999999985	-1.9823499999999967	-1.0701499999999982	-1.9542499999999983	12.117150000000002	-0.2569499999999998	-1.0979499999999973	-1.8274500000000025
-1.9840499999999999	-0.4190499999999986	-0.7194499999999984		-1.7313500000000026	-23.533549999999998	-1.97025	-1.440450000000002	-1.707849999999997	-0.6937500000000014	-1.6707500000000017	-1.1386499999999984	-1.934149999999999	0.8058499999999995	3.371050000000004	-0.6598499999999987	-1.9790499999999973	-1.0330499999999994	-1.95045	12.124850000000002	-0.16604999999999848	-1.0548499999999983	-1.81175
-1.9781499999999994	-0.4111499999999957	-0.7103499999999983		-1.708750000000002	-23.182850000000002	-1.9666499999999978	-1.4261499999999998	-1.698649999999997	-0.597249999999999	-1.6642500000000027	-1.0768499999999968	-1.930449999999997	1.7230500000000006	4.198349999999998	-0.6054499999999976	-1.9759499999999974	-0.9656500000000001	-1.9469499999999975	12.133249999999997	-0.15834999999999866	-1.0448499999999967	-1.7837500000000013
-1.9738499999999988	-0.3333499999999958	-0.6863499999999974		-1.6953500000000012	-23.11275	-1.9636500000000012	-1.3629500000000014	-1.6899499999999996	-0.5886500000000012	-1.6509500000000017	-1.0505499999999977	-1.9268499999999982	2.571249999999999	4.239150000000002	-0.5773499999999991	-1.9728499999999976	-0.9519500000000001	-1.9431499999999993	12.145049999999998	-0.14225000000000065	-0.9849499999999978	-1.75835
-1.970049999999997	-0.2357499999999959	-0.6469499999999968		-1.67605	-22.221249999999998	-1.9607500000000009	-1.3477500000000013	-1.67755	-0.5055499999999995	-1.640150000000002	-1.041249999999998	-1.9228499999999968	2.599650000000004	5.728349999999999	-0.5247499999999974	-1.9697499999999977	-0.8793499999999987	-1.9380500000000005	12.161749999999998	-0.1250499999999981	-0.9724499999999985	-1.7510500000000029
-1.9660499999999992	-0.20544999999999547	-0.6386499999999984		-1.6685500000000033	-22.163449999999997	-1.957650000000001	-1.338049999999999	-1.665149999999997	-0.4934499999999993	-1.6071500000000007	-0.9977499999999999	-1.9187499999999993	2.868450000000003	5.9578500000000005	-0.508149999999997	-1.966549999999998	-0.8610499999999988	-1.93365	40.48714999999999	-0.09294999999999831	-0.9562499999999972	-1.7374500000000026
-1.9618499999999983	-0.11554999999999893	-0.6298499999999976		-1.640550000000001	-21.84285	-1.9542499999999983	-1.3294500000000014	-1.659049999999997	-0.4811499999999995	-1.5987500000000026	-0.94895	-1.9146499999999982	2.8871500000000054	5.974350000000001	-0.472649999999998	-1.9632499999999986	-0.81785	-1.929549999999999	40.499649999999995	0.9484500000000011	-0.9350499999999968	-1.7150500000000015
-1.9577499999999972	-0.026449999999996976	-0.6134499999999967		-1.5740500000000033	-21.721249999999998	-1.9509499999999989	-1.3050500000000014	-1.6432499999999983	-0.41185000000000116	-1.5261500000000012	-0.9330499999999979	-1.9107500000000002	6.517650000000003	6.581049999999998	-0.4477499999999992	-1.9601499999999987	-0.7710499999999989	-1.92455	45.044450000000005	1.061950000000003	-0.9196499999999972	-1.7058500000000016
-1.9541499999999985	-0.009149999999998215	-0.5981499999999969		-1.5584500000000006	-21.63325	-1.9477499999999992	-1.2722499999999997	-1.6248499999999986	-0.395150000000001	-1.5179500000000026	-0.9160499999999985	-1.906649999999999	6.621450000000003	10.978949999999998	-0.38544999999999874	-1.9567499999999995	-0.7645499999999998	-1.9203499999999991	45.052249999999994	1.0723500000000001	-0.836549999999999	-1.6972500000000004
-1.9500499999999974	1.012350000000005	-0.5875499999999967		-1.5063500000000012	-21.37495	-1.9440500000000007	-1.237750000000002	-1.6141499999999986	-0.2018500000000003	-1.5062500000000014	-0.9028499999999973	-1.9022499999999987	7.450150000000001	11.050049999999999	-0.3490499999999983	-1.9536499999999997	-0.7418499999999995	-1.915849999999999	66.62254999999999	1.1014499999999998	-0.8146499999999968	-1.6855500000000028
-1.9461499999999994	1.0427500000000052	-0.534749999999999		-1.4520499999999998	-21.36355	-1.9403499999999987	-1.1787500000000009	-1.6073500000000003	-0.18064999999999998	-1.4862500000000018	-0.8908499999999968	-1.8982499999999973	8.198550000000004	11.072650000000003	-0.33924999999999983	-1.9501499999999972	-0.7264499999999998	-1.9100499999999982	66.62915000000001	2.1001499999999993	-0.7789499999999983	-1.6692500000000017
-1.9424499999999973	1.3952500000000043	-0.41404999999999603		-1.39105	-21.35335	-1.9365500000000004	-1.1698500000000003	-1.5997500000000002	-0.12075000000000102	-1.4668500000000009	-0.8671499999999988	-1.8941499999999998	9.498450000000005	12.769449999999999	-0.30264999999999986	-1.9464499999999987	-0.7163499999999985	-1.9032499999999999	66.63704999999999	2.1530500000000004	-0.7675499999999964	-1.6616500000000016
-1.9388499999999986	1.6788500000000042	-0.4047499999999964		-1.2996500000000033	-21.32425	-1.9327499999999986	-1.1598500000000023	-1.5925499999999992	-0.10344999999999871	-1.4106500000000004	-0.8492499999999978	-1.8897499999999994	18.52805	12.806150000000002	-0.18584999999999852	-1.9422499999999978	-0.6803500000000007	-1.8981499999999976	66.64474999999999	3.1324499999999986	-0.7072499999999984	-1.6084500000000013
-1.9350499999999968	1.8420500000000004	-0.39624999999999844		-1.2602500000000028	-21.03745	-1.9285500000000013	-1.1301500000000004	-1.5816499999999998	-0.042349999999999	-1.3582500000000017	-0.8403499999999973	-1.885749999999998	18.55475	13.747250000000001	-0.17024999999999935	-1.9377499999999976	-0.6608499999999999	-1.88945	66.65135000000001	3.1434500000000014	-0.693249999999999	-1.5949500000000008
-1.931049999999999	1.8529499999999999	-0.3706499999999977		-1.2521500000000003	-21.02295	-1.9246499999999997	-1.12115	-1.5726499999999994	-0.016449999999998965	-1.3486500000000028	-0.8105499999999992	-1.8814499999999974	31.813050000000004	13.76885	-0.1322499999999991	-1.9329499999999982	-0.6339499999999987	-1.882749999999998	66.65745000000001	3.382550000000002	-0.6796499999999988	-1.5764500000000012
-1.9271499999999975	1.970950000000002	-0.3577499999999958		-1.2420500000000025	-20.90865	-1.9198500000000003	-1.1136499999999998	-1.562549999999998	-0.006850000000000023	-1.3358500000000006	-0.7512499999999989	-1.87725	33.33005	13.78405	-0.10554999999999737	-1.9278499999999994	-0.5421499999999995	-1.8770500000000006	66.66595000000001	5.562550000000002	-0.6691499999999984	-1.56635
-1.922749999999997	2.2474500000000006	-0.30804999999999794		-1.2268500000000024	-20.74525	-1.9150500000000008	-1.064350000000001	-1.5522499999999972	0.9882500000000007	-1.3155500000000018	-0.7403499999999994	-1.8732499999999987	33.35295000000001	13.802350000000004	-0.07764999999999844	-1.921949999999999	-0.5331499999999991	-1.8707499999999975	66.67545000000001	5.593049999999998	-0.6311499999999981	-1.5433500000000002
-1.9179499999999976	2.4493500000000026	-0.2453499999999984		-1.1480500000000013	-20.46595	-1.910149999999998	-1.03735	-1.5413499999999978	1.3146500000000003	-1.2523499999999999	-0.7159499999999994	-1.8687499999999986	34.16335000000001	15.393050000000002	-0.04614999999999725	-1.916649999999997	-0.5237499999999997	-1.8601499999999973	68.00205	7.510150000000003	-0.5928499999999985	-1.5348500000000023
-1.9133499999999977	2.461750000000002	-0.23694999999999666		-1.1396500000000032	-19.928649999999998	-1.905149999999999	-1.001850000000001	-1.5335499999999982	1.321950000000001	-1.2147500000000022	-0.6574499999999972	-1.8643499999999982	35.00175	15.420650000000002	-0.036549999999998306	-1.9119499999999974	-0.5051500000000004	-1.8546499999999995	68.01105000000001	7.525550000000003	-0.5821499999999986	-1.527350000000002
-1.908649999999998	2.820450000000001	-0.22994999999999877		-1.0342500000000001	-19.75425	-1.9000500000000002	-0.9922500000000021	-1.5003499999999974	1.5725499999999997	-1.2034500000000001	-0.6496499999999976	-1.859849999999998	35.017849999999996	21.283949999999997	-0.011350000000000193	-1.906649999999999	-0.45094999999999885	-1.8449500000000008	68.02445	8.370350000000002	-0.5742499999999993	-1.5196500000000022
-1.904049999999998	3.472850000000001	-0.18064999999999642		-0.98855	-19.73185	-1.8943499999999993	-0.9577500000000008	-1.481849999999998	2.6356499999999983	-1.1655499999999996	-0.640749999999997	-1.8550499999999985	36.63365	23.681350000000002	0.42524999999999835	-1.9002499999999998	-0.4262499999999996	-1.8358500000000006	68.04105000000001	8.399149999999999	-0.4987499999999976	-1.4793500000000002
-1.8978499999999983	3.496450000000003	-0.08884999999999721		-0.9776500000000006	-19.579250000000002	-1.8837499999999991	-0.9482500000000016	-1.4742499999999978	3.5082499999999968	-1.1567500000000024	-0.5945499999999981	-1.850249999999999	37.59195	24.423949999999998	0.868549999999999	-1.8945499999999988	-0.38684999999999903	-1.8237500000000004	68.05365	8.430950000000003	-0.48504999999999754	-1.4376500000000014
-1.8915499999999987	3.7515500000000017	-0.07164999999999822		-0.8347500000000032	-19.54045	-1.8778499999999987	-0.9064499999999995	-1.4531499999999973	3.8864500000000035	-1.1302500000000002	-0.5593499999999985	-1.8455499999999994	40.46015	31.823950000000004	2.8820499999999996	-1.8886499999999984	-0.2872500000000002	-1.8170499999999983	70.74055000000001	11.006050000000002	-0.4696499999999979	-1.4305500000000002
-1.8860499999999973	4.025650000000006	-0.008649999999995828		-0.7079500000000003	-19.37125	-1.8721500000000013	-0.8679500000000004	-1.4370499999999993	3.9011500000000012	-1.1155500000000025	-0.5416499999999971	-1.8408499999999997	41.10065	32.866150000000005	3.314550000000004	-1.8813499999999976	-0.2734500000000004	-1.8099500000000006	70.74865	11.01625	-0.4044499999999971	-1.361650000000001
-1.8809499999999986	4.0373500000000035	1.3539500000000046		-0.6999500000000012	-19.35805	-1.8643499999999982	-0.8619500000000002	-1.4221499999999985	4.26735	-1.06175	-0.4530499999999975	-1.835449999999998	42.199349999999995	32.91185	4.344149999999999	-1.8726499999999966	-0.26255000000000095	-1.79955	70.75795	11.067250000000001	-0.365949999999998	-1.3453499999999998
-1.8742499999999964	4.04795	1.367050000000006		-0.6617500000000014	-19.34335	-1.8553499999999978	-0.8541500000000006	-1.4164499999999975	4.281950000000002	-1.0332500000000024	-0.4453499999999977	-1.8302499999999995	44.051550000000006	37.71495	4.35275	-1.8660499999999978	-0.24745000000000061	-1.7881499999999981	70.76865000000001	13.27675	-0.3433499999999974	-1.3393499999999996
-1.8677499999999974	5.108450000000005	1.8875500000000045		-0.6088500000000003	-19.06055	-1.8451500000000003	-0.8409499999999994	-1.3956499999999998	4.298549999999999	-1.010550000000002	-0.42024999999999935	-1.825849999999999	46.69015	38.875550000000004	4.36795	-1.859449999999999	-0.23554999999999993	-1.7765500000000003	70.77885	13.307549999999999	-0.3284499999999966	-1.3277500000000018
-1.8607499999999995	5.118450000000003	3.6027500000000003		-0.5472500000000018	-19.045749999999998	-1.8377499999999998	-0.8180499999999995	-1.38335	8.44865	-1.0010500000000029	-0.40944999999999965	-1.820249999999998	47.87935	39.464349999999996	4.712650000000004	-1.854149999999997	-0.21134999999999948	-1.7698499999999981	70.78915	14.309750000000001	-0.2528499999999987	-1.272750000000002
-1.8550499999999985	6.378350000000005	4.20185		-0.5317500000000024	-19.03625	-1.8277499999999982	-0.7140500000000003	-1.365949999999998	11.020150000000001	-0.9627499999999998	-0.3960499999999989	-1.815249999999999	54.35705	43.896950000000004	4.986049999999999	-1.8466499999999968	-0.10804999999999865	-1.7569499999999998		15.636949999999999	-0.23554999999999637	-1.2678500000000028
-1.8489499999999985	8.480450000000005	4.631950000000003		-0.4764499999999998	-19.016750000000002	-1.8153499999999987	-0.70505	-1.3291499999999985	11.11835	-0.9546500000000009	-0.3318499999999993	-1.809149999999999	54.625150000000005	60.14895	5.007249999999999	-1.8390499999999967	-0.04854999999999876	-1.7480499999999992		17.42635	-0.21774999999999878	-1.2103500000000018
-1.8406499999999966	9.847050000000003	7.111850000000004		-0.46555000000000035	-18.87745	-1.7970499999999987	-0.6982500000000016	-1.307549999999999	14.53915	-0.8750500000000017	-0.32044999999999746	-1.8043499999999995	55.91785	60.50965000000001	5.643250000000002	-1.8306499999999986	-0.025150000000000006	-1.7390499999999989		17.438650000000003	-0.19644999999999868	-1.19745
-1.8347499999999997	9.971850000000003	7.119250000000001		-0.37315000000000254	-18.83325	-1.7885500000000008	-0.675650000000001	-1.2948500000000003	14.548450000000003	-0.8639500000000027	-0.3006499999999974	-1.7997499999999995	56.46285	63.30135	6.861850000000004	-1.824749999999998	-0.00994999999999635	-1.7227499999999978		18.381149999999998	-0.13624999999999687	-1.1548499999999997
-1.8264499999999977	10.88805	7.140450000000001		-0.29935000000000045	-18.82275	-1.7802499999999988	-0.6408500000000004	-1.281649999999999	14.560850000000002	-0.8421500000000002	-0.240949999999998	-1.793849999999999	56.47665000000001	63.66605	7.960850000000001	-1.8146499999999968	0.02734999999999843	-1.7051499999999997		19.85975	-0.12314999999999898	-1.1404500000000013
-1.8153499999999987	10.903650000000006	7.18385		-0.2709500000000027	-18.800449999999998	-1.768650000000001	-0.6336499999999994	-1.272549999999999	15.778149999999997	-0.7816500000000026	-0.22494999999999976	-1.7884499999999974	58.74365	73.27105	8.318850000000005	-1.80865	0.7363500000000016	-1.6962499999999991		20.779049999999998	-0.09744999999999848	-1.1290499999999994
-1.8096499999999978	12.54945	7.227150000000002		-0.2414500000000004	-18.72255	-1.7465499999999992	-0.6210500000000003	-1.2648499999999991	15.86515	-0.7408500000000018	-0.1889499999999984	-1.7835499999999982	58.755750000000006	73.28925	8.33585	-1.8013499999999993	0.7505499999999969	-1.6877499999999976		21.370449999999998	-0.06784999999999641	-1.0634499999999996
-1.800849999999997	12.556450000000005	7.37135		-0.2313500000000026	-18.46305	-1.7136500000000012	-0.5838500000000018	-1.253549999999997	17.078650000000003	-0.6998500000000014	-0.12774999999999892	-1.7781500000000001	62.76245	73.30165	8.761949999999999	-1.7939499999999988	1.276449999999997	-1.6757500000000007		24.71235	-0.0022499999999965326	-1.0468500000000027
-1.792349999999999	12.569850000000002	7.420050000000003		-0.19905000000000328	-18.45265	-1.6862500000000011	-0.5759499999999989	-1.2372499999999995	18.321649999999998	-0.6544500000000006	-0.10934999999999917	-1.7720500000000001	66.40365	74.99665	9.475349999999999	-1.7835499999999982	4.429850000000002	-1.6686499999999995		24.803849999999997	0.011250000000003979	-1.0377500000000026
-1.7823499999999974	12.612250000000003	8.355650000000004		-0.07005000000000194	-18.43025	-1.6382499999999993	-0.5480499999999999	-1.2299499999999988	18.33815	-0.6272500000000001	-0.09334999999999738	-1.7665499999999987	66.42255	75.00995	11.750150000000005	-1.7747499999999974	4.45655	-1.6600499999999982		28.475050000000003	0.8738500000000045	-1.0285500000000027
-1.775549999999999	13.755950000000006	8.369350000000004		0.8554499999999976	-18.42035	-1.5840500000000013	-0.5113500000000002	-1.2014499999999977	18.737050000000004	-0.6134500000000003	-0.08284999999999698	-1.759249999999998	75.02195	77.89175	12.618050000000004	-1.764949999999999	5.495049999999999	-1.644949999999998		28.50105	1.545250000000003	-1.0184500000000014
-1.7676499999999997	13.775650000000006	8.384350000000005		0.8742499999999964	-18.371850000000002	-1.5782500000000006	-0.4913500000000006	-1.1869499999999995	18.93725	-0.5850500000000025	-0.07344999999999757	-1.753549999999997	75.03665000000001	83.33125	13.021349999999998	-1.7558499999999988	6.48995	-1.6375499999999974		28.51815	1.581949999999999	-0.9923500000000018
-1.7456499999999977	16.198750000000004	8.409850000000006		1.4464499999999987	-18.244149999999998	-1.56175	-0.4819500000000012	-1.1629499999999986	21.267650000000003	-0.5682500000000026	-0.057049999999996714	-1.7430500000000002	75.35985000000001	83.44815	13.466650000000001	-1.7456499999999977	6.623750000000001	-1.6225500000000004		28.54285	2.033850000000001	-0.9750499999999995
-1.7317499999999981	16.743550000000006	8.523450000000004		1.6796499999999952	-18.13775	-1.5493500000000004	-0.47334999999999994	-1.1432499999999983	21.27465	-0.5554500000000004	0.563050000000004	-1.738349999999997	75.37075	84.83535	14.817350000000005	-1.7350499999999975	8.23395	-1.6018499999999989		28.648049999999998	2.9738499999999988	-0.9490499999999997
-1.721549999999997	16.757150000000003	9.33605		2.2456499999999977	-18.127850000000002	-1.5093500000000013	-0.46225000000000094	-1.133149999999997	21.28965	-0.5472500000000018	0.81785	-1.7314499999999988	77.08585000000001	84.88525	14.828250000000004	-1.7269499999999987	13.36965	-1.5962499999999977		32.467349999999996	3.412550000000003	-0.9396500000000003
-1.7005499999999998	17.051550000000006	9.354550000000003		2.259049999999995	-17.88545	-1.488150000000001	-0.40174999999999983	-1.090449999999997	21.62415	-0.5249500000000005	0.8547500000000028	-1.7262500000000003	77.10775	84.90945	14.853850000000001	-1.7183499999999974	17.198349999999998	-1.583949999999998		36.24795	3.7743500000000054	-0.9309500000000028
-1.6908499999999975	17.32945	9.629150000000003		2.269449999999999	-17.77675	-1.4405499999999982	-0.3937500000000007	-1.070249999999998	21.64085	-0.5073500000000024	0.8732499999999987	-1.7251499999999993	77.78725	84.92945	15.325050000000005	-1.6992499999999993	18.06095	-1.5619499999999995		37.182249999999996	4.307450000000003	-0.9222500000000018
-1.683449999999997	18.062850000000005	9.637950000000004		2.504349999999995	-17.51755	-1.4257500000000007	-0.379249999999999	-1.0497499999999995	22.72625	-0.42455	1.111850000000004	-1.71725	78.75705		19.75405	-1.6839499999999994	18.08845	-1.5457499999999982		37.338750000000005	4.326350000000005	-0.8597500000000018
-1.6714499999999965	18.08695	9.645950000000006		2.861149999999995	-17.50475	-1.3725500000000004	-0.36815	-1.0428499999999978	24.247549999999997	-0.3713499999999996	1.8701500000000024	-1.7042499999999983	81.61575		19.769750000000002	-1.6765499999999989	20.49035	-1.5307499999999976		38.60225	5.203650000000003	-0.8540500000000009
-1.649949999999997	18.327350000000003	9.65475		2.953949999999999	-17.23735	-1.364449999999998	-0.35685000000000144	-1.0017499999999977	25.908549999999998	-0.3583500000000015	2.6109500000000025	-1.6984499999999976	81.62835		19.79175	-1.6665499999999973	22.372550000000004	-1.5086499999999994		38.61265	5.986850000000004	-0.8348499999999994
-1.6241499999999967	19.804750000000006	9.678550000000001		3.68515	-17.05405	-1.3253500000000003	-0.30065000000000097	-0.9914500000000004	25.920949999999998	-0.33334999999999937	2.669550000000001	-1.6904499999999985	83.43665		20.146550000000005	-1.6593499999999999	23.66185	-1.498549999999998		39.40795	6.722750000000005	-0.7648500000000027
-1.6077499999999993	21.473850000000006	9.687450000000005		3.7045499999999976	-17.03735	-1.3205500000000008	-0.2731500000000011	-0.9562499999999972	28.01115	-0.2745500000000014	2.685050000000004	-1.6840499999999992	87.56165		21.904050000000005	-1.651449999999997	26.07065	-1.48855		39.42015000000001	6.836950000000002	-0.7540499999999994
-1.6003499999999988	21.48735	9.69865		4.66225	-17.02445	-1.3135499999999993	-0.26585000000000036	-0.9473500000000001	28.885350000000003	-0.2585499999999996	3.3136500000000026	-1.6751499999999986			23.801250000000003	-1.6381499999999996	26.720350000000003	-1.4422499999999978		39.46585	7.969950000000004	-0.7373500000000028
-1.5791499999999985	22.088250000000002	12.269750000000002		5.339449999999999	-16.983449999999998	-1.245549999999998	-0.2533500000000011	-0.919749999999997	28.906149999999997	-0.2275500000000008	3.335550000000005	-1.659749999999999			23.817550000000004	-1.6299499999999973	27.144350000000003	-1.42145		39.48335	8.20805	-0.7236500000000028
-1.56635	22.57555	17.727650000000004		5.353850000000001	-16.96435	-1.2393499999999982	-0.2464499999999994	-0.9118499999999976	30.37825	-0.19645000000000223	3.36965	-1.65165			24.214550000000003	-1.6217499999999987	27.944850000000002	-1.4124499999999998		39.78815	9.745150000000002	-0.6905500000000018
-1.5472499999999982	22.595650000000006	28.13055		5.539349999999999	-16.68815	-1.2325499999999998	-0.23215000000000074	-0.891449999999999	30.405749999999998	-0.1697500000000005	4.475149999999999	-1.6439500000000002			26.97415	-1.5888499999999972	33.70035000000001	-1.4017499999999998		39.80485	9.926250000000003	-0.6797500000000021
-1.5251499999999965	23.234950000000005	43.12825		6.341549999999998	-16.678849999999997	-1.1533499999999997	-0.20015000000000072	-0.885749999999998	30.440350000000002	-0.1576500000000003	5.908050000000003	-1.6375499999999974			33.97795	-1.5771499999999996	37.82805	-1.3881499999999996		40.549850000000006	11.164250000000003	-0.659950000000002
-1.5186499999999974	23.246550000000006	44.35555		6.56785	-16.66255	-1.1422500000000007	-0.14705000000000013	-0.8747499999999988	32.00355	-0.08435000000000059	5.927350000000004	-1.6287500000000001			35.21645	-1.5557499999999997	37.84005	-1.3799499999999973		40.57355	11.703450000000004	-0.6447500000000019
-1.5074499999999986	23.68455	48.676750000000006		7.13335	-16.368650000000002	-1.1330500000000008	-0.1369499999999988	-0.8520499999999984	35.99685	-0.07104999999999961	5.949249999999999	-1.6169499999999992			35.244949999999996	-1.53125	37.84775	-1.3744499999999995		42.40645000000001	11.749850000000002	-0.6034500000000023
-1.5001499999999979	25.415850000000006	71.25975		7.359249999999996	-16.29695	-1.1010500000000008	-0.12235000000000085	-0.8209499999999998	38.761050000000004	-0.0007500000000035811	6.88935	-1.6023499999999977			35.93735	-1.5071499999999993	46.39855000000001	-1.3628499999999981		42.42415	13.72755	-0.5512499999999996
-1.4881499999999974	25.934250000000006	74.83005		7.504349999999995	-16.28285	-1.0272499999999987	-0.11084999999999923	-0.8005499999999977	38.779450000000004	0.011350000000000193	7.689350000000005	-1.586949999999998			37.335950000000004	-1.4934499999999993	47.64355	-1.3448499999999974		42.44414999999999	13.74015	-0.533850000000001
-1.478349999999999	26.432950000000005	77.96025		8.097549999999998	-16.26365	-0.9609500000000004	-0.09515000000000029	-0.7896499999999982	38.78995	0.021549999999997738	8.292950000000005	-1.5806499999999986			38.857549999999996	-1.4739499999999985	50.85885	-1.3082499999999975		42.502750000000006	13.75045	-0.5237499999999997
-1.4445499999999996	26.75815			9.793349999999997	-16.25545	-0.9520499999999998	-0.010950000000001125	-0.7637499999999982	41.60115	0.5745500000000021	9.07515	-1.5734499999999976			45.937149999999995	-1.44585	55.59315	-1.2878499999999988		43.130449999999996	13.767450000000004	-0.4927500000000009
-1.436049999999998	28.34845			10.27055	-16.240949999999998	-0.9430499999999995	-0.001449999999998397	-0.7550499999999971	41.68095	0.722450000000002	9.882150000000003	-1.564549999999997			47.63505	-1.4388499999999986	55.61535	-1.2697499999999984		43.153949999999995	14.81205	-0.46245000000000047
-1.4022499999999987	28.36065			11.316249999999997	-15.879649999999998	-0.891849999999998	0.010849999999997806	-0.7478499999999997	41.69545	0.8161500000000004	10.046950000000002	-1.5570500000000003			53.55365	-1.4311499999999988	56.33925	-1.2632499999999993		43.97795000000001	15.192050000000002	-0.4523500000000027
-1.343549999999997	28.37285			12.746249999999996	-15.71085	-0.8099500000000006	0.22845000000000226	-0.7414500000000004	42.693850000000005	1.0321500000000015	10.756350000000005	-1.5482499999999995			53.56465000000001	-1.4194499999999977	56.369949999999996	-1.254249999999999		43.99095	16.185450000000003	-0.4418500000000023
-1.2941499999999984	28.391150000000003			12.756349999999998	-15.676449999999999	-0.8033499999999982	0.31354999999999933	-0.7036499999999997	42.72145	1.5696499999999958	10.766449999999999	-1.53885			53.57935	-1.3928499999999993	57.340849999999996	-1.205449999999999		48.951049999999995	18.07105	-0.43345000000000056
-1.249649999999999	29.030350000000006			12.77055	-15.567450000000001	-0.7974499999999978	0.4277499999999961	-0.658649999999998	42.731649999999995	2.0472499999999982	10.777450000000002	-1.5311500000000002			53.59075000000001	-1.347249999999999	57.36105	-1.19745		48.976150000000004	18.090850000000003	-0.42135000000000034
-1.2253499999999988	29.745650000000005			15.01025	-15.446549999999998	-0.7877499999999991	0.6740500000000011	-0.6498499999999972	46.75015	2.0588499999999996	10.93235	-1.5169499999999978			53.614650000000005	-1.3397499999999987	58.801750000000006	-1.1903499999999987		52.093450000000004	18.113150000000005	-0.38925000000000054
-1.2070499999999988	29.76095			16.111449999999998	-15.36215	-0.7368500000000004	0.7093500000000006	-0.6140499999999989	49.88975	2.615949999999998	12.37245	-1.5094499999999975			56.24745000000001	-1.3103499999999997	64.09485000000001	-1.1833500000000008		52.80585000000001	19.703050000000005	-0.38085000000000235
-1.1985499999999973	29.786450000000002			16.74185	-15.346149999999998	-0.7243500000000012	1.013149999999996	-0.6038499999999978	49.920849999999994	4.111049999999999	12.712450000000004	-1.5001499999999979			56.755050000000004	-1.3016499999999986	67.91884999999999	-1.1603499999999976		52.83685	19.761250000000004	-0.30065000000000097
-1.1901499999999992	30.538450000000005			16.929249999999996	-15.30695	-0.6953500000000012	1.039049999999996	-0.5907499999999999	49.93815	4.889849999999996	12.815650000000005	-1.4901499999999999			56.79095	-1.291649999999997	68.78854999999999	-1.1453500000000005		53.36995	20.281150000000004	-0.24014999999999986
-1.165149999999997	31.842950000000002			16.988949999999996	-15.298449999999999	-0.6415499999999987	1.0488500000000016	-0.5586500000000001	49.977650000000004	6.22195	13.394850000000005	-1.483749999999997			61.062850000000005	-1.2711499999999987	71.56325000000001	-1.1302500000000002		54.42855	20.301050000000004	-0.2117500000000021
-1.1583499999999987	32.44105			18.428350000000002	-14.838149999999999	-0.6334499999999998	1.1975499999999997	-0.5457499999999982	50.91925	6.620150000000002	13.52635	-1.4656500000000001			65.37105	-1.245049999999999	75.34785	-1.10895		54.438550000000006	22.953450000000004	-0.1799500000000016
-1.0650499999999994	32.47305000000001			18.71295	-14.73225	-0.5558499999999995	1.3316499999999962	-0.5371499999999969	52.22004999999999	7.114049999999999	13.685450000000003	-1.4573499999999981			65.39054999999999	-1.2156499999999966	76.35915	-1.0755499999999998		54.89725	22.975750000000005	-0.1465500000000013
-1.0357499999999966	32.90975000000001			19.90835	-14.727450000000001	-0.5364499999999985	1.4363499999999974	-0.5185499999999976	52.70825	8.35575	15.11345	-1.450249999999997			68.65135000000001	-1.2091499999999975	76.36945	-1.0477500000000006		54.91695	23.074550000000002	-0.09915000000000163
-1.0184499999999979	32.945550000000004			19.920249999999996	-14.71905	-0.5187500000000007	1.4477499999999992	-0.5069499999999998	52.716649999999994	8.720549999999996	18.90625	-1.4404499999999985			68.94115	-1.1713499999999968	76.38215	-1.0247499999999974		54.94695	23.205350000000003	-0.08895000000000053
-0.9723499999999987	33.54595			19.962849999999996	-14.710650000000001	-0.4903499999999994	1.6113500000000016	-0.4595500000000001	52.726850000000006	8.730550000000001	20.43575	-1.4328499999999984			69.33475000000001	-1.1603499999999976	83.35884999999999	-1.0078499999999977		56.454350000000005	23.224250000000005	-0.07285000000000252
-0.9644499999999994	33.556450000000005			22.445149999999998	-14.57255	-0.38895000000000124	1.854849999999999	-0.4256499999999974	53.797450000000005	8.75045	21.24185	-1.424949999999999			69.34925000000001	-1.1420499999999976	83.36935	-0.9967499999999987		56.480450000000005	23.359950000000005	-0.0671500000000016
-0.9587499999999984	33.572750000000006			22.88425	-14.56295	-0.3477499999999978	2.0188500000000005	-0.40305000000000035	60.529450000000004	9.398049999999998	22.883650000000003	-1.4115499999999983			69.36064999999999	-1.116349999999997	83.43945	-0.9816499999999984		56.95125	23.37905	-0.045350000000002666
-0.9463499999999989	34.12785			22.89195	-14.542449999999999	-0.33954999999999913	2.031349999999996	-0.38434999999999775	60.54355	13.43855	23.387050000000002	-1.3962499999999984			79.07585	-1.088949999999997	83.46924999999999	-0.9185499999999998		56.96235	25.03065	-0.035949999999999704
-0.9378499999999974	34.13815			22.898649999999996	-14.53095	-0.3329500000000003	2.3638499999999993	-0.341549999999998	60.58545	14.297449999999998	23.819250000000004	-1.3840499999999984			82.57215	-1.082449999999998	85.99725000000001	-0.909749999999999		60.44045	25.690350000000002	-0.028050000000000352
-0.9155499999999996	35.093250000000005			22.90815	-14.305250000000001	-0.32124999999999915	2.3746500000000026	-0.3321499999999986	64.12695	15.373249999999999	27.832350000000005	-1.376149999999999			85.75325000000001	-1.0396499999999982		-0.8957499999999996		61.40304999999999	30.22305	-0.019350000000002865
-0.9044499999999971	35.77455			22.920249999999996	-14.29165	-0.19454999999999956	2.3941499999999962	-0.32434999999999903	67.99645000000001	15.385349999999995	28.71405	-1.365949999999998				-1.01445		-0.8893500000000003		63.03145000000001	30.89535	0.02104999999999535
-0.8895499999999998	38.27915000000001			23.147549999999995	-13.948350000000001	-0.13155000000000072	2.500250000000001	-0.27564999999999884	70.19255000000001	15.400750000000002	29.859450000000002	-1.353349999999999				-1.0051499999999969		-0.8728499999999997		74.81715	32.55995	0.1609499999999997
-0.7758499999999984	38.287650000000006			23.51075	-13.722349999999999	-0.11955000000000027	2.651049999999998	-0.26784999999999926	70.45994999999999	17.935249999999996	30.05625	-1.3439499999999995				-0.9975499999999968		-0.8414499999999983		76.70145	34.65925	0.36574999999999847
-0.7601499999999994	38.309450000000005			24.268349999999998	-13.647749999999998	-0.10904999999999987	2.9455499999999972	-0.25124999999999886	70.46834999999999	20.85705	32.520649999999996	-1.3363499999999995				-0.9894499999999979		-0.8334499999999991		76.71955	35.54745	0.3777499999999989
-0.7330499999999986	39.616350000000004			24.28985	-13.63625	-0.054649999999998755	3.1523499999999984	-0.23534999999999684	70.51165	21.088949999999997	34.15025000000001	-1.3248499999999979				-0.937149999999999		-0.8238500000000002		82.74825	36.796350000000004	0.43934999999999746
-0.7241499999999981	39.62995			25.59525	-13.26465	-0.04694999999999894	3.1678500000000014	-0.22564999999999813	71.19055	22.346849999999996	34.161449999999995	-1.3124499999999983				-0.8830499999999972		-0.8128499999999974		82.75945	37.232150000000004	0.5836499999999987
-0.7063499999999969	42.201950000000004			25.61005	-13.117550000000001	-0.03865000000000052	3.1767499999999984	-0.19204999999999828	71.20245	26.05285	35.59135	-1.3059499999999993				-0.8747499999999988		-0.8058499999999995		82.78625	39.943250000000006	0.6099499999999978
-0.6760499999999965	42.43935			25.63015	-12.957550000000001	-0.021349999999998204	3.186250000000001	-0.18134999999999835	72.80985000000001	26.070549999999997	37.49515	-1.29345				-0.8641499999999986		-0.7980499999999999		86.64645	40.04625	0.6294499999999985
-0.6596499999999992	44.854549999999996			25.642049999999998	-12.93555	0.986850000000004	3.1930499999999995	-0.14034999999999798	72.82294999999999	26.934149999999995	37.52675	-1.2864499999999985				-0.8477499999999978		-0.7305499999999974		86.67695	41.39195000000001	0.7925499999999985
-0.6196499999999965	44.92945000000001			25.655049999999996	-12.926749999999998	0.995350000000002	3.355249999999998	-0.10604999999999976	76.32395	27.358150000000002	38.629250000000006	-1.2693499999999993				-0.815649999999998		-0.6835500000000003		87.22205	42.40415	0.8040499999999966
-0.5823499999999981	45.96765			25.872549999999997	-12.74805	1.00835	3.456850000000003	-0.09314999999999785	76.34245000000001	27.380449999999996	38.876650000000005	-1.256149999999998				-0.7919499999999999		-0.6736499999999985		87.24575	42.43925	0.8140500000000017
-0.5683499999999988	45.98395			25.880449999999996	-12.696749999999998	1.0171500000000009	3.5836499999999987	-0.0832499999999996	76.79325	27.68445	41.99415	-1.2443499999999972				-0.7368499999999969		-0.6680499999999974		87.39165	43.19305	0.8227499999999992
-0.5451499999999996	47.10465			25.89045	-12.61805	1.1051500000000019	3.5939499999999995	-0.06534999999999869	77.07685000000001	31.42575	42.183749999999996	-1.2301499999999983				-0.7259499999999974		-0.6187499999999986		87.39985	43.896150000000006	1.0942500000000024
-0.5344499999999996	47.12565			25.897149999999996	-12.57085	1.3617500000000007	3.8838500000000025	-0.034250000000000114	77.08385000000001	33.98535	43.002950000000006	-1.2203499999999998				-0.7159499999999994		-0.6042500000000004			43.921549999999996	1.1117500000000007
-0.46424999999999983	48.74385			25.90565	-12.551949999999998	1.3797500000000014	3.915050000000001	-0.010349999999995418	77.09365	34.17305	45.33865000000001	-1.210049999999999				-0.6904499999999985		-0.5705500000000008			43.93985000000001	1.1258499999999998
-0.455449999999999	48.75445			25.91545	-12.380849999999999	1.5525500000000036	3.928849999999997	-0.00274999999999892	77.10525000000001	34.83315	46.105250000000005	-1.190649999999998				-0.6539499999999983		-0.5573499999999996			43.95895	1.265749999999997
-0.4399499999999996	49.99665000000001			26.31895	-12.117550000000001	1.6955499999999972	4.385849999999998	0.4423500000000047	77.11564999999999	38.236450000000005	46.841249999999995	-1.1672499999999992				-0.6456499999999998		-0.548449999999999			44.030550000000005	1.2887500000000003
-0.42754999999999654	50.75515000000001			26.45035	-12.045849999999998	1.8195499999999996	4.399549999999998	0.5454500000000024	77.54505	38.247749999999996	48.06065	-1.1437499999999972				-0.6324499999999986		-0.5170499999999976			44.788250000000005	1.5753500000000003
-0.37054999999999794	50.770050000000005			26.47195	-11.896149999999999	2.056449999999998	4.929650000000002	0.5563500000000019	78.66884999999999	38.262950000000004	49.280750000000005	-1.1299499999999973				-0.5885499999999979		-0.5041499999999992			45.94815	1.5838499999999982
-0.35944999999999894	52.18585000000001			26.54175	-11.52795	2.079349999999998	5.407849999999996	0.6958500000000001	80.95824999999999	39.24865	50.03575	-1.12275				-0.5746499999999983		-0.49794999999999945			48.82715	1.5962499999999977
-0.3372499999999974	55.15425			27.301449999999996	-11.484749999999998	2.7129499999999993	5.61645	0.7027500000000018	81.82685000000001	40.04195	51.806450000000005	-1.1034499999999987				-0.5603499999999997		-0.49104999999999777			51.13825	1.8021499999999975
-0.30524999999999736	56.46835000000001			27.317349999999998	-11.414649999999998	2.7336499999999972	5.708350000000003	0.7367500000000007	81.86134999999999	42.530249999999995	51.82675	-1.0970499999999994				-0.5501499999999986		-0.4761500000000005			53.29945000000001	2.04345
-0.23294999999999888	56.478950000000005			27.672149999999995	-11.32665	2.9541499999999985	6.024050000000003	1.078949999999999	82.80515	42.75834999999999	52.50795	-1.0901499999999977				-0.49744999999999706		-0.46474999999999866			56.149150000000006	2.0783500000000004
-0.19964999999999833	56.700750000000006			28.201549999999997	-11.09795	3.06785	6.0580500000000015	1.1808499999999995	84.33435	42.910650000000004	54.73515	-1.0781499999999973				-0.4873499999999993		-0.4511499999999984			57.28115	2.084849999999996
-0.18604999999999805	57.887350000000005			28.207549999999998	-11.07975	3.256050000000002	6.360349999999997	1.2634499999999989		44.66655	55.12005	-1.0689499999999974				-0.45094999999999885		-0.4043499999999973			57.69735	2.09375
-0.172349999999998	62.20535			28.214349999999996	-11.065549999999998	3.3926500000000033	6.3938500000000005	1.2714500000000015		47.54675	56.42495	-1.059949999999997				-0.4439499999999974		-0.3608499999999992			57.713350000000005	2.1095499999999987
-0.1352499999999992	63.52495			28.22305	-11.04025	3.403350000000003	6.420949999999998	1.3898500000000027		47.832750000000004	57.517450000000004	-1.0453499999999991				-0.43304999999999794		-0.3540499999999973			57.728350000000006	2.1175500000000014
-0.07834999999999681	66.28795			28.22905	-10.89535	3.5673499999999976	7.011150000000001	1.606650000000002		48.67425	57.525650000000006	-1.0250500000000002				-0.370949999999997		-0.3416499999999978			59.97555	2.129550000000002
-0.04274999999999807	66.45255			28.235749999999996	-10.882449999999999	3.579749999999997	7.140349999999998	1.6202499999999986		48.69735	57.53995	-1.009649999999997				-0.3565499999999986		-0.3244499999999988			61.87585	2.1476499999999987
-0.03434999999999988	68.49244999999999			28.24805	-10.694749999999999	3.8413499999999985	7.159349999999996	1.6297500000000014		49.30865	57.55975	-0.9904499999999992				-0.34614999999999796		-0.2735500000000002			63.821250000000006	2.168849999999999
0.004049999999999443	69.21865			28.25925	-10.66705	3.855550000000001	7.168149999999997	1.640349999999998		49.51675	60.10885	-0.9718499999999999				-0.33674999999999855		-0.26565000000000083			64.81525	2.2189499999999995
0.48425000000000296	69.23865			28.27785	-10.65445	3.867449999999998	7.184449999999998	1.7328499999999991		49.85405	62.70165000000001	-0.9596499999999999				-0.30105000000000004		-0.24574999999999747			65.55175	2.227649999999997
0.6084500000000048	70.12795			29.15715	-10.646149999999999	3.875149999999998	7.419049999999999	2.003550000000004		49.86635	63.46575000000001	-0.95045				-0.28774999999999906		-0.23804999999999765			66.23655000000001	2.359249999999996
0.6262499999999989	70.14985000000001			29.273449999999997	-10.141649999999998	4.309449999999998	7.4297499999999985	2.007649999999998		49.89765	63.99725	-0.93825				-0.27174999999999727		-0.2274499999999975			67.99255000000001	2.3821499999999958
1.1953500000000048	72.87885			29.282849999999996	-10.13465	4.327449999999999	7.612349999999999	2.0139500000000012		50.890150000000006	66.74025	-0.9271499999999975				-0.24754999999999683		-0.22025000000000006			68.52115	2.4026500000000013
1.2104500000000016	72.89914999999999			29.29215	-10.12305	4.349649999999997	7.626049999999999	2.01905		50.91315	72.97565	-0.9139499999999998				-0.23054999999999737		-0.18914999999999793			68.53765	2.600049999999996
1.2245500000000007	73.67355			29.30115	-9.88825	4.366550000000004	8.183950000000003	2.0295500000000004		53.90245	72.99615	-0.8987499999999997				-0.22534999999999883		-0.1407500000000006			72.05605	3.3220499999999973
1.2922500000000028	73.68965			29.31505	-9.74035	4.622250000000001	8.192450000000001	2.368850000000002		54.369749999999996	75.03014999999999	-0.8832500000000003				-0.2179499999999983		-0.10634999999999906			72.27025	3.3368499999999983
1.5614500000000007	78.47075000000001			29.778549999999996	-9.669350000000001	5.281150000000004	8.216450000000002	2.7969500000000025		54.38475	78.43555	-0.8652499999999996				-0.1743499999999969		-0.09914999999999807			73.91015	3.431750000000001
1.9418500000000023	79.77525			29.786249999999995	-9.231349999999999	5.61515	8.444850000000002	2.8028499999999994		54.413250000000005	81.51945	-0.8477499999999978				-0.13804999999999978		-0.0794499999999978			73.94655	3.438449999999996
1.9584499999999991	80.22964999999999			29.79625	-9.21565	5.626449999999998	8.452350000000003	2.8098500000000044		54.430350000000004	81.52985000000001	-0.8366499999999988				-0.11864999999999881		-0.049049999999997596			74.47125	3.683250000000001
2.186950000000003	80.24475000000001			29.80775	-9.16835	5.637650000000001	8.58625	2.8901499999999984		54.45505	81.56275	-0.8208500000000001				-0.11274999999999835		-0.013049999999999784			75.47635	3.7284500000000023
2.198050000000002	80.25595000000001			30.132349999999995	-8.966349999999998	5.65025	8.708950000000002	3.0827500000000043		54.46795	84.78755000000001	-0.7978499999999968				-0.09444999999999837		0.007449999999998624			76.10485	4.1039499999999975
2.2160500000000027	82.05754999999999			30.457250000000002	-8.606749999999998	5.658450000000002	8.98115	3.0961500000000015		54.86825	86.16985	-0.7599499999999999				-0.039749999999997954		0.014450000000003627			79.61295	4.117350000000002
2.2321500000000043	82.06915000000001			30.463749999999997	-8.587050000000001	6.911549999999998	9.649749999999997	3.312649999999998		54.879149999999996	87.56784999999999	-0.7471499999999978				-0.017449999999996635		0.45734999999999815			80.33715000000001	4.27675
3.063050000000004	82.07985			30.47255	-8.578050000000001	6.923749999999998	9.661949999999997	3.320149999999998		55.091750000000005	87.59225	-0.7360499999999988				-0.00544999999999618		1.1149500000000003			82.57905000000001	4.345950000000002
3.078250000000004	83.38435000000001			30.479149999999997	-8.135950000000001	6.932949999999998	10.25085	3.332349999999998		55.606750000000005		-0.7255499999999984				0.7757500000000022		1.3498500000000035			82.59305	4.356549999999999
3.4068499999999986	83.39994999999999			30.48715	-8.11665	7.209850000000003	10.300449999999998	3.3406500000000037		57.42175		-0.69895				0.7815500000000029		1.8029500000000027			83.08735	4.603049999999996
3.425550000000001	87.44225			30.896349999999998	-7.8202500000000015	7.221049999999998	10.334449999999997	3.4060500000000005		57.952650000000006		-0.6842499999999987				0.7885500000000008		1.933250000000001			83.57475000000001	4.62715
3.979750000000003				32.76465	-7.8047499999999985	7.232950000000002	10.431550000000001	3.4737500000000026		59.57665		-0.674949999999999				0.7992500000000007		1.9392500000000013			83.78765	4.753149999999998
3.9895500000000013				33.304249999999996	-7.0791499999999985	7.692149999999998	10.959649999999996	3.4819500000000048		60.064049999999995		-0.6542499999999976				0.8074500000000029		1.9466499999999982			85.73015000000001	4.879649999999998
3.9981500000000025				34.17375	-6.637049999999999	7.702550000000002	11.086349999999996	3.873750000000001		60.41945		-0.6301499999999969				0.8150499999999994		1.9529500000000013			85.74895000000001	4.89085
4.007150000000003				34.967749999999995	-6.53415	8.055250000000001	11.66355	3.879550000000002		62.036950000000004		-0.6141499999999986				1.1013500000000036		2.831949999999999			85.91575	4.900649999999999
4.020150000000001				34.98235	-6.501449999999998	8.393749999999997	12.16825	3.885150000000003		66.55245		-0.6016499999999994				1.1073500000000038		2.839350000000003			86.70425	4.922649999999997
4.494350000000004				35.26365	-5.868749999999999	8.417349999999999	12.177050000000001	3.8919500000000014		66.79665		-0.5898499999999984				1.2207500000000024		2.84825			87.28465	5.473549999999996
4.506450000000001				35.38865	-5.826650000000001	8.709650000000003	12.191249999999997	4.064350000000005		66.81405		-0.5673499999999976				1.2300499999999985		3.0888500000000008				5.568249999999999
5.002450000000003				35.39865	-5.686049999999998	8.718049999999998	12.240450000000003	4.114449999999998		67.15185		-0.5385499999999972				1.2398500000000041		3.0947499999999977				5.57985
6.878150000000005				37.88844999999999	-5.663049999999998	8.724449999999997	12.42785	4.142150000000001		67.77305		-0.5202499999999972				1.2518500000000046		3.4337500000000034				6.103749999999998
6.925249999999998				38.09635	-5.648150000000001	8.734250000000003	12.439749999999997	4.367850000000004		67.81215		-0.50075				1.2577500000000015		3.4430499999999995				6.3487499999999955
8.074850000000005				38.828149999999994	-5.623449999999998	8.748750000000001	12.46725	4.371850000000002		68.35555		-0.4865499999999976				1.5182500000000019		4.193249999999999				6.540749999999996
9.592950000000002				39.088449999999995	-5.507349999999999	9.242049999999999	12.705649999999999	4.379249999999999		68.36545		-0.4730499999999971				1.524250000000002		4.674050000000001				6.899149999999999
9.609549999999999				41.630250000000004	-5.483650000000001	9.25105	12.867550000000001	4.391350000000003		68.37795		-0.44354999999999833				1.559750000000001		4.6863500000000045				6.907249999999998
11.549050000000001				42.484449999999995	-5.18845	10.352350000000001	12.88825	4.413350000000001		68.39104999999999		-0.4328499999999984				1.8909500000000037		4.711350000000003				7.972049999999996
13.659750000000003				44.76944999999999	-5.080649999999999	10.370249999999999	13.687849999999997	4.5824500000000015		68.42405		-0.4206499999999984				1.9023499999999984		5.035350000000001				7.997250000000001
15.556350000000002				44.85925	-5.0691500000000005	10.548549999999999	13.701349999999998	4.935050000000004		69.94085		-0.3897499999999994				1.9078500000000034		5.196950000000001				8.093249999999998
15.605150000000002				47.80844999999999	-4.941050000000001	10.559550000000002	13.949750000000002	4.943350000000002		70.50005		-0.33374999999999844				2.057850000000002		5.24465				8.100650000000002
16.81145				49.41515	-4.859950000000001	10.57855	13.96405	4.949150000000003		71.27205		-0.32214999999999705				2.1793499999999995		6.244750000000003				8.131749999999997
17.453050000000005				49.43155	-4.763549999999999	11.013750000000002	13.976849999999999	4.9552499999999995		71.29095		-0.30934999999999846				2.1864500000000007		6.518149999999999				8.14065
17.46705				50.018550000000005	-4.652650000000001	11.02035	13.983649999999997	4.960950000000004		71.79405		-0.2707499999999996				2.367450000000005		6.524250000000002				8.156750000000002
17.47625				50.281549999999996	-4.573450000000001	12.509149999999998	14.495249999999999	4.978450000000002		73.20605		-0.26285000000000025				2.3756500000000003		6.531550000000003				8.289249999999996
17.496950000000005				51.30385	-4.406849999999999	13.353650000000002	14.50515	5.0114500000000035		74.76655		-0.23364999999999725				2.3816500000000005		6.536650000000002				8.360149999999997
17.867150000000002				51.67715	-4.32395	14.091549999999998	14.969549999999998	5.017150000000001		74.78275		-0.2138499999999972				2.4349500000000006		6.5436499999999995				8.76775
17.874650000000003				52.25505	-4.312249999999999	15.16655	15.00875	5.041550000000001		76.65514999999999		-0.20284999999999798				2.4414500000000032		6.74935				8.84655
17.89495				52.26644999999999	-4.290949999999999	15.17745	17.56485	5.352150000000002		76.66835		-0.1936499999999981				2.4496499999999983		6.97645				9.615449999999996
18.40925				53.55915	-4.05885	15.186050000000002	17.57855	5.56035		78.72505		-0.1615499999999983				3.455350000000003		7.3860500000000044				9.63315
18.95595				53.943749999999994	-4.047550000000001	15.193350000000002	17.58755	5.56465		78.89555		-0.12834999999999752				3.4641500000000036		7.395949999999999				10.010550000000002
19.39705				54.85315	-3.9391500000000015	15.220150000000004	17.60875	5.569450000000003		80.55215		-0.11224999999999952				3.8926500000000033		7.406950000000002				10.04795
20.27165				55.127449999999996	-3.8157500000000013	15.658850000000001	18.013849999999998	5.575749999999999		80.70195		-0.1007499999999979				3.9138500000000036		7.569450000000003				10.05865
20.78145				55.55615	-3.562249999999999	15.664450000000002	18.503149999999998	5.582550000000005		82.89795		-0.08044999999999902				4.395850000000003		7.663449999999997				10.101749999999996
21.48565				56.64505	-3.3977499999999985	15.673850000000002	18.517249999999997	5.615650000000002		84.67945		-0.0683499999999988				4.4119500000000045		7.739750000000001				10.18795
21.92635				57.428749999999994	-3.3745499999999993	15.865250000000003	18.528349999999996	5.622150000000005		85.93965		-0.004649999999998045				4.510950000000001		7.938450000000003				10.343350000000001
21.951950000000004				57.73255	-3.3649500000000003	15.88505	18.830350000000003	5.6349500000000035				0.027149999999998897				4.62285		8.820450000000001				10.365949999999998
22.09375				58.41405	-3.3562499999999993	15.899149999999999	18.853250000000003	5.727350000000001				0.4862499999999983				4.72945		9.67895				10.395249999999997
26.277250000000002				60.11534999999999	-3.34215	15.907449999999997	18.86985	5.784550000000003				0.7729500000000016				5.866050000000001		9.692149999999998				10.827149999999996
27.25875				61.650949999999995	-3.3115500000000004	16.62565	20.91525	5.791850000000004				0.8649500000000003				5.872150000000005		9.790950000000002				10.839849999999998
27.27395				62.497150000000005	-3.24765	16.799149999999997	20.923250000000003	5.798850000000002				1.261250000000004				6.522750000000002		9.90965				10.968449999999997
27.775550000000003				62.513850000000005	-3.2087499999999984	18.211750000000002	20.995449999999998	5.805250000000001				1.3138500000000022				7.178150000000002		10.02545				10.980449999999998
28.190650000000005				62.53014999999999	-3.0482499999999995	18.47835	21.030549999999998	6.1105500000000035				1.7038500000000028				7.188549999999999		10.705950000000001				11.012749999999997
29.26075				63.02974999999999	-3.01745	18.48605	21.299549999999996	6.233150000000002				1.720950000000002				7.200450000000004		10.71895				11.396349999999998
30.028750000000002				63.86515	-2.9949499999999993	18.49935	21.36125	6.240949999999998				1.7985499999999988				7.607950000000002		11.012349999999998				12.033450000000002
31.034750000000003				64.46965	-2.9283499999999982	18.50855	21.893050000000002	6.609349999999999				1.8675500000000014				7.614650000000005		11.749650000000003				13.642049999999998
31.709050000000005				65.03395	-2.65775	18.52035	21.94625	6.639250000000004				1.8826499999999982				7.668550000000003		11.866149999999998				13.679650000000002
32.534749999999995				65.72595	-2.3648500000000006	18.821150000000003	22.112249999999996	6.652549999999998				2.051949999999998				8.464150000000004		11.964350000000003				13.790950000000002
33.043150000000004				67.12855	-2.0398500000000013	18.834650000000003	22.49575	6.898050000000005				2.0629500000000007				9.010950000000001		12.116050000000001				14.080449999999999
33.66835				69.43655	-2.027549999999998	19.649749999999997	23.274749999999997	6.904450000000004				2.5244500000000016				9.018950000000004		12.679749999999999				14.13635
33.69395000000001				70.80905	-2.0184500000000014	19.65755	23.28385	6.911650000000002				2.5310500000000005				9.172850000000004		12.68535				14.279649999999997
33.96295				70.82124999999999	-2.009450000000001	19.82615	23.37345	6.92015				2.557450000000003				9.649650000000001		12.698149999999998				15.768050000000002
34.06315				72.05185	-1.9912500000000009	20.243650000000002	23.422150000000002	7.060050000000004				2.564149999999998				9.660850000000003		12.70675				16.02435
34.076550000000005				74.72405	-1.9846499999999985	20.658749999999998	25.10955	7.06935				2.6046499999999995				9.833849999999998		12.726150000000004				16.60875
34.67935000000001				78.68265	-1.9790500000000009	20.668149999999997	25.11755	7.076950000000004				3.221250000000005				9.83885		12.826250000000002				16.64125
34.821549999999995				81.18805	-1.9738499999999988	20.676250000000003	25.419150000000002	7.383450000000003				3.4688500000000033				9.84375		13.784849999999999				17.60535
35.640750000000004				81.49225	-1.968350000000001	20.693649999999998	25.49575	7.393750000000004				3.692050000000002				9.853450000000002		13.79325				17.612249999999996
35.658750000000005				81.67465	-1.963049999999999	20.89145	26.389249999999997	7.466650000000001				3.760950000000001				9.864650000000005		13.80905				17.622549999999997
35.809149999999995				82.18615	-1.957650000000001	20.90025	26.40005	7.6316500000000005				3.7843500000000034				10.83925		14.015250000000002				17.669150000000002
37.52165				87.00045	-1.9521499999999996	21.23935	26.41935	7.640050000000002				3.918849999999999				10.852650000000004		14.177550000000004				18.88655
37.54655				87.55565	-1.9446499999999993	21.246450000000003	26.705849999999998	7.651150000000001				3.981349999999999				11.652349999999998		14.681350000000002				19.03965
37.925850000000004					-1.9380500000000005	21.67185	27.50895	7.79965				4.2492500000000035				11.65795		14.693249999999999				19.048049999999996
38.260349999999995					-1.9301500000000011	21.68535	27.51905	7.806550000000001				4.484050000000003				11.671350000000004		14.709150000000001				19.874449999999996
38.848850000000006					-1.92455	22.565150000000003	27.667949999999998	7.812350000000002				4.50365				11.683150000000005		15.266950000000001				19.887949999999996
40.604850000000006					-1.918849999999999	22.57575	27.681449999999998	7.817750000000004				4.514650000000003				12.442350000000005		15.27935				19.905049999999996
40.78555000000001					-1.9140499999999996	22.584650000000003	27.693849999999998	8.501850000000005				4.74765				12.580550000000002		15.28855				20.43835
41.851949999999995					-1.9080499999999994	22.77465	27.75325	9.006050000000002				4.777850000000001				13.231650000000002		15.66245				20.45355
43.63025					-1.9024499999999982	22.78335	29.36835	9.019950000000001				4.801949999999998				13.28875		15.881250000000001				20.47945
44.289750000000005					-1.8972499999999997	22.79985	29.385350000000003	9.027250000000002				5.08455				14.395050000000005		16.129849999999998				21.064549999999997
44.32845					-1.8906500000000008	22.901449999999997	30.21065	9.037950000000002				5.17615				14.63185		16.17405				21.073349999999998
44.42745					-1.884249999999998	23.530749999999998	30.21985	9.044450000000005				5.689149999999998				14.640250000000002		16.703450000000004				21.083149999999996
46.87475					-1.8782500000000013	24.170250000000003	30.43965	9.05075				5.7096500000000034				15.90175		16.71035				21.09375
46.99705000000001					-1.8684499999999993	24.17685	31.247749999999996	9.221049999999998				5.838349999999998				15.909150000000004		16.71855				21.108849999999997
47.023950000000006					-1.860949999999999	24.18365	31.784950000000002	9.22775				6.146850000000001				15.924950000000003		16.939550000000004				21.17385
48.46405000000001					-1.85445	24.189750000000004	31.800449999999998	9.239449999999998				6.3224500000000035				16.666650000000004		16.952849999999998				21.49705
48.49385					-1.8442499999999988	24.196150000000003	32.378949999999996	9.514050000000005				6.3594500000000025				16.675850000000004		17.155050000000003				21.525349999999996
49.60065000000001					-1.835449999999998	24.21125	32.61214999999999	9.52185				6.854550000000003				16.68605		17.63425				21.55475
49.729850000000006					-1.8200499999999984	24.69735	33.167750000000005	9.821350000000002				6.923549999999999				16.72705		17.659350000000003				21.59115
49.775349999999996					-1.7779500000000006	24.705849999999998	33.18295	9.830550000000002				6.933750000000003				16.732550000000003		17.727650000000004				21.830149999999996
51.344249999999995					-1.7677499999999995	24.71535	34.71605	9.839350000000003				7.727150000000002				17.38125		18.129350000000002				22.13125
51.520649999999996					-1.7604499999999987	24.72645	34.773649999999996	9.846049999999998				8.82985				17.44845		18.62455				22.14085
51.729949999999995					-1.7489500000000007	25.885150000000003	35.97015	10.431650000000005				8.91565				17.788650000000004		18.639049999999997				22.69645
51.950849999999996					-1.7323500000000003	25.89465	37.26015	10.43815				9.096450000000004				17.79665		19.288650000000004				22.706649999999996
51.969150000000006					-1.7199500000000008	25.911450000000002	37.27325	10.444650000000003				9.10895				18.50515		19.535850000000003				22.73205
51.98505000000001					-1.6944499999999998	26.252049999999997	37.28445	10.450850000000003				9.40455				20.078050000000005		19.80025				22.75325
52.32125					-1.6855499999999992	26.26775	37.298449999999995	10.45805				9.442050000000002				20.83305		19.823750000000004				22.76515
53.48005					-1.6778499999999994	26.27785	37.31405	10.466250000000002				9.450050000000005				20.84485		20.704349999999998				25.20265
53.51725					-1.6667500000000004	27.54985	40.456250000000004	10.472850000000001				10.01005				20.91135		20.71895				25.212049999999998
54.478550000000006					-1.6438500000000005	27.611449999999998	43.78665	10.550150000000002				10.019350000000003				21.081250000000004		20.99105				25.22235
54.533049999999996					-1.6157499999999985	27.83025	43.80965	10.558550000000004				10.043750000000003				21.102850000000004		21.003349999999998				25.23205
54.56305					-1.5975499999999982	27.84415	43.832950000000004	10.588050000000003				10.637250000000002				21.606450000000002		21.573550000000004				25.240850000000002
59.139450000000004					-1.5630500000000005	28.07775	45.65465	10.829950000000004				11.066949999999999				21.621450000000003		21.589350000000003				25.52545
59.70835					-1.5511499999999998	28.33565	45.681050000000006	10.837250000000004				11.074550000000002				21.634149999999998		22.01945				25.533549999999998
60.777049999999996					-1.5416500000000006	28.352850000000004	46.24185000000001	11.082250000000002				11.12155				21.667950000000005		22.046950000000002				28.354749999999996
61.16665					-1.53125	30.51245	46.25705	11.09095				11.288049999999998				21.94115		22.276850000000003				28.405450000000002
61.179449999999996					-1.4877499999999984	30.520049999999998	47.19535	11.123350000000002				11.295549999999999				21.960550000000005		22.528750000000002				28.412950000000002
61.607549999999996					-1.4311499999999988	31.05605	48.54935	11.228850000000001				11.31505				21.967550000000003		22.566450000000003				28.43905
61.634350000000005					-1.4226500000000009	31.067349999999998	48.92155	11.235550000000003				11.660150000000002				22.56525		22.57555				28.73095
61.86905000000001					-1.3982500000000009	31.09095	48.95395	11.242650000000005				11.759250000000002				22.573050000000002		22.91225				29.066649999999996
62.693450000000006					-1.3684499999999993	31.855850000000004	48.97455	11.305050000000001				12.281350000000003				23.581450000000004		22.920050000000003				29.074349999999995
62.899350000000005					-1.3558500000000002	31.879849999999998	50.728649999999995	11.40815				12.537550000000003				23.852850000000004		22.93965				29.185649999999995
63.48875					-1.3053500000000007	32.42815	50.922149999999995	11.413450000000005				12.558950000000003				24.77635		22.951349999999998				29.70445
63.50685000000001					-1.290849999999999	32.436350000000004	50.96425	11.42035				12.989150000000002				25.383250000000004		23.21915				29.725450000000002
63.55755					-1.26145	32.63495	51.48225	11.42895				13.275350000000003				25.394150000000003		23.30825				30.39555
63.570550000000004					-1.2550500000000007	32.64305	51.49385	11.830449999999999				13.301250000000003				25.39965		23.86385				32.647850000000005
63.58845					-1.190249999999999	32.65615	51.50845	11.83775				13.418550000000003				25.410650000000004		23.893950000000004				32.65535
66.74465000000001					-1.1412499999999994	32.66865	52.01305	11.851750000000003				13.429749999999999				25.79585		24.84375				32.665549999999996
68.51195000000001					-1.0857500000000009	32.67915000000001	52.025650000000006	11.861450000000005				13.437449999999998				26.63575		24.853450000000002				32.68415
68.86785					-1.0454499999999989	33.081450000000004	52.036849999999994	12.112450000000003				13.466549999999998				26.643250000000002		25.26195				32.99655
69.13745					-1.029250000000001	33.33265	52.84865	12.118749999999999				13.688650000000003				26.685450000000003		25.693150000000003				33.020250000000004
69.26875000000001					-1.0207499999999996	33.341750000000005	52.87015	12.127650000000003				14.698950000000004				27.208150000000003		26.04005				33.070350000000005
69.32724999999999					-1.0082500000000003	33.70795	52.90465	12.14275				15.179850000000002				27.304450000000003		26.04875				35.712450000000004
69.68475000000001					-1.0002500000000012	33.719350000000006	52.91675	12.316250000000004				15.188749999999999				27.329750000000004		26.05885				35.73734999999999
69.72014999999999					-0.9318500000000007	33.72795000000001	53.294050000000006	12.873150000000003				15.200250000000004				27.42385		26.070349999999998				36.13865
70.21405000000001					-0.9113499999999988	33.739549999999994	53.31135	12.879249999999999				15.44135				27.808550000000004		26.78385				37.00725
70.84665000000001					-0.8667499999999997	35.59625	53.32295	12.888550000000002				15.457050000000002				28.36135		26.793950000000002				37.791650000000004
73.42855					-0.8459499999999984	35.60755	53.339850000000006	12.920850000000002				15.710149999999999				28.371650000000002		26.80605				37.812749999999994
73.43615					-0.833949999999998	36.19265	53.392649999999996	12.930750000000003				15.964350000000003				28.439550000000004		27.209450000000004				37.860150000000004
73.45474999999999					-0.8050500000000014	36.20025	53.40865	13.064050000000002				16.549550000000004				28.466050000000003		27.219749999999998				37.93795
74.23724999999999					-0.7730500000000013	36.21425000000001	54.37005	13.07105				16.56145				28.480250000000005		27.940350000000002				38.04505
74.37715					-0.7471500000000013	36.22565	54.380050000000004	13.29665				16.612949999999998				29.008050000000004		28.39105				38.41674999999999
74.95775					-0.6713500000000003	36.243449999999996	54.39684999999999	13.301949999999998				16.97925				29.421750000000003		28.40155				39.34625
75.16765000000001					-0.592649999999999	36.59585	55.29364999999999	13.308250000000001				17.08625				29.43255		28.912550000000003				39.363749999999996
77.00675000000001					-0.564350000000001	36.609049999999996	58.55864999999999	13.31505				17.09315				29.439350000000005		28.94885				39.62774999999999
77.03225					-0.5394499999999987	36.61835000000001	61.14455	13.320450000000001				17.11065				29.60595		29.42935				39.63705
77.49825000000001					-0.5254499999999993	36.91395	61.16635	13.327449999999999				17.261450000000004				29.615950000000005		29.44475				42.10455
77.99385000000001					-0.49265000000000114	37.49795	61.44635	13.38035				17.731250000000003				29.627050000000004		29.678350000000002				42.94045
79.79535000000001					-0.48574999999999946	39.703149999999994	61.85645	13.388449999999999				17.737450000000003				29.97475		29.69325				42.98375
79.80725000000001					-0.3899499999999989	39.71145	61.89384999999999	13.396250000000002				17.85065				29.983450000000005		30.22815				42.999849999999995
80.53275					-0.3748499999999986	39.724450000000004	62.68095	13.607750000000003				18.03555				30.56745		30.39195				43.05555
81.86765					-0.28474999999999895	40.622550000000004	62.69935	13.61365				19.047150000000002				31.50085		30.406350000000003				43.12245
81.89134999999999					-0.23345000000000127	40.63395	64.14495	13.62415				19.05455				31.50835		31.067050000000002				43.14574999999999
82.51365000000001					-0.2231500000000004	41.622150000000005	64.94524999999999	13.640250000000002				19.717150000000004				31.522550000000003		31.883850000000002				44.81614999999999
83.40035					-0.19865000000000066	41.64985	64.97845000000001	14.323050000000002				19.728050000000003				31.845750000000002		32.270050000000005				44.82495
84.68475000000001					-0.18495000000000061	41.85365	65.13505	14.329349999999998				20.314750000000004				32.61945		33.00415				44.83385
84.71754999999999					-0.11674999999999969	42.253150000000005	65.59045	14.333350000000003				20.34225				33.14495000000001		33.19975				44.840050000000005
84.95015000000001					0.5760500000000022	42.260549999999995	66.23795000000001	14.33775				20.456650000000003				33.26995000000001		33.20825				44.851150000000004
85.59275					0.5935500000000005	43.08695	66.28444999999999	14.349049999999998				21.560450000000003				33.28595		33.64485				45.535349999999994
85.62825000000001					1.0347500000000025	43.094449999999995	66.29675	14.35575				21.567350000000005				33.29965		34.020450000000004				45.545550000000006
86.85194999999999					1.3288500000000028	43.12295	66.94645	14.365850000000002				21.583849999999998				33.46575		34.50195				45.55714999999999
					1.3890499999999975	43.13905	67.12625	14.37755				22.05035				33.480450000000005		34.52715				45.56595
					1.5939499999999995	43.380449999999996	67.15105	14.385950000000001				22.05885				34.25125		35.007250000000006				45.609750000000005
					1.808250000000001	43.711349999999996	67.19524999999999	14.820149999999998				22.07065				34.28905		35.01735				48.35934999999999
					2.476149999999997	44.785250000000005	68.68764999999999	14.826950000000004				22.690850000000005				34.30185		35.51485				48.36825
					2.65475	44.80135	68.69645	14.832650000000001				22.77485				34.98835		35.88505				48.42245
					3.0195500000000024	44.81855	68.70705000000001	14.838549999999998				22.79855				35.65745		35.89535				48.68554999999999
					3.321950000000001	45.129850000000005	70.18324999999999	14.850349999999999				23.579349999999998				38.33905		35.90555				49.66985
					3.4678499999999985	45.13745	70.20134999999999	15.006950000000003				24.156950000000002				38.34675		36.03785				49.691649999999996
					3.5997500000000002	45.167649999999995	70.94194999999999	15.013150000000003				24.186350000000004				38.568250000000006		36.059850000000004				49.70635
					3.8819500000000033	45.35705	70.95085	15.020150000000001				24.195750000000004				38.57575		36.20915				49.71615
					3.894350000000003	45.37435000000001	74.21055000000001	15.027950000000004				24.44325				38.58415000000001		37.33625				49.74915
					4.386949999999999	46.00565	75.28014999999999	15.034950000000002				24.45545				38.59325		37.344150000000006				49.75695
					4.552250000000001	46.79575	75.33195	15.67035				24.698950000000004				39.40715		37.36195				49.769949999999994
					4.875450000000001	46.807950000000005	75.35225	15.676050000000004				24.709850000000003				40.84125		37.380649999999996				49.78075
					4.9977500000000035	46.81585	78.14795000000001	15.682850000000002				24.88505				42.36055		38.25235				49.860150000000004
					5.132849999999998	46.82405	78.44024999999999	15.688850000000002				25.042749999999998				42.37095000000001		38.623650000000005				49.99204999999999
					5.5225500000000025	46.834950000000006	78.44864999999999	15.695550000000004				25.049550000000004				42.902249999999995		38.640449999999994				50.100449999999995
					5.61345	46.881150000000005	79.59715	16.358249999999998				25.06095				44.052949999999996		39.005950000000006				50.11425
					5.634549999999997	47.11935	79.61375000000001	16.364449999999998				25.243450000000003				44.06545		39.020649999999996				52.265150000000006
					5.750349999999997	47.13005	79.63405	16.375550000000004				25.25275				44.07475000000001		39.42125000000001				52.27244999999999
					5.865949999999998	47.56945	79.67675	16.614449999999998				25.262750000000004				44.78575000000001		39.43035				52.278949999999995
					5.95335	48.15635	81.67355	16.76115				25.87825				44.79905000000001		39.95435				52.28635
					6.153150000000004	48.38735	82.66725	16.77075				26.15435				44.81285		39.96425				52.29875
					6.18045	48.39534999999999	82.68225000000001	16.777050000000003				26.164250000000003				44.829750000000004		40.45745				53.32315
					6.58625	48.40535	84.04845	16.78785				26.52015				45.41575		40.76565				53.334450000000004
					6.63955	48.413650000000004	84.05805000000001	17.146550000000005				26.94675				45.42425		40.77295				53.355450000000005
					6.75835	49.09935	85.13505	17.48135				27.29755				46.39045		41.324850000000005				53.365750000000006
					6.79945	49.876050000000006	85.14535000000001	17.48675				27.304850000000002				46.39975		41.58005000000001				53.38575
					6.9585500000000025	50.67885	85.17994999999999	17.492850000000004				27.640550000000005				46.98805		41.851949999999995				53.91605
					6.965850000000003	51.13335000000001	85.19784999999999	17.49805				27.65095				46.99665		41.860850000000006				53.93665
					6.97625	52.13975000000001	86.31285	17.50475				27.92385				47.00665000000001		42.19635				53.954449999999994
					7.001350000000002	53.18015	86.32745	17.51495				27.93305				47.01745		42.835249999999995				54.27995
					7.0192499999999995	53.20205	86.33815000000001	17.52145				27.947450000000003				47.03345		42.842949999999995				54.289950000000005
					7.0310500000000005	53.37165	86.34854999999999	17.542749999999998				27.956450000000004				47.18655		42.87005				54.30525
					7.041249999999998	53.38145	87.08765	17.791450000000005				28.18755				48.70385		43.88515				54.31205
					7.118549999999999	53.52375000000001	87.10204999999999	17.79725				28.19545				49.19185		43.89795				54.346149999999994
					7.3095500000000015	53.534549999999996	87.11375000000001	17.80245				28.207050000000002				49.93175000000001		43.90945				54.99325
					7.320549999999997	53.55815	87.15195	17.807650000000002				28.32665				49.951350000000005		44.05025				55.004149999999996
					7.3350500000000025	55.41745		17.816650000000003				28.332250000000002				49.96115		44.19505				55.02605
					7.373449999999998	55.834149999999994		19.155450000000002				28.33845				50.245050000000006		44.414350000000006				55.04044999999999
					7.414149999999999	55.841350000000006		19.167250000000003				28.34765				50.253150000000005		44.42355				55.053650000000005
					7.720649999999999	55.84975		19.44625				29.409750000000003				50.27675000000001		44.430550000000004				55.17545
					7.857750000000003	55.859449999999995		19.452849999999998				29.414950000000005				50.282250000000005		44.67835				55.18785
					7.96405	56.515550000000005		19.460550000000005				29.423250000000003				50.88185		44.693949999999994				55.21915
					8.011650000000003	57.24185		19.646550000000005				29.71045				51.042649999999995		46.418150000000004				56.28045
					8.265250000000002	57.25695		19.65175				29.718049999999998				51.04835		46.579550000000005				56.947050000000004
					8.339950000000002	57.27005		19.656550000000003				29.74575				51.06205		46.73415000000001				57.19345
					8.476950000000002	57.29795		19.662550000000003				30.266550000000002				51.953950000000006		46.961149999999996				57.203450000000004
					8.75665	57.818650000000005		19.66845				30.839750000000002				51.96655		47.56875				57.245450000000005
					8.765050000000002	57.825149999999994		20.327350000000003				30.88865				51.982150000000004		47.58365				59.48094999999999
					8.773150000000001	58.818650000000005		20.66055				31.06765				52.91515		47.863049999999994				59.48845
					8.779449999999997	59.20845		20.666650000000004				31.247550000000004				52.95215		47.87745				59.49905
					9.11495	59.21725000000001		20.673450000000003				31.780750000000005				52.965050000000005		48.794149999999995				62.326750000000004
					9.161850000000001	59.44725		20.691650000000003				31.793350000000004				53.49565		48.80975				63.17285
					9.169449999999998	59.46025		21.73995				31.90215				53.50535000000001		49.16765				63.181349999999995
					9.176949999999998	60.285349999999994		21.745650000000005				32.33735				53.525549999999996		49.17905				63.234449999999995
					9.45035	60.663650000000004		21.750750000000004				32.34385				54.34845		49.651050000000005				63.25775
					9.48675	60.674949999999995		21.90665				32.35565				54.361850000000004		50.138749999999995				63.266949999999994
					9.730850000000004	60.68705		21.91995				32.36695				54.91055		50.449549999999995				64.10445
					9.83325	60.69445		21.926949999999998				32.857150000000004				55.46525		50.45995				64.11355
					9.845149999999997	60.71155		22.707349999999998				32.86495000000001				55.70465		50.477650000000004				64.12455
					10.272750000000002	62.529849999999996		22.723150000000004				32.873149999999995				55.72685		51.34095				67.04514999999999
					10.286450000000002	62.53895		22.730150000000002				33.20325				57.226749999999996		51.629749999999994				67.06715
					10.573950000000004	63.432649999999995		22.73905				33.235150000000004				57.313550000000006		51.64125000000001				68.29055
					10.586950000000002	63.44685		22.867850000000004				33.634550000000004				58.97585000000001		51.65435				68.29825
					11.47815	63.460350000000005		22.87435				33.65795				58.98415		51.66525000000001				68.32254999999999
					12.176050000000004	63.47865		22.892650000000003				33.98165				58.995850000000004		51.67835				68.35505
					12.368850000000002	63.486850000000004		23.04815				33.991550000000004				60.38725000000001		52.544549999999994				69.11855
					12.389450000000004	63.49485		23.118050000000004				34.01835				60.408950000000004		52.748250000000006				70.10485
					12.504249999999999	63.51435000000001		23.12735				34.03145000000001				61.754450000000006		52.76285000000001				70.99835
					12.60405	63.69605		23.670650000000002				34.116749999999996				61.780249999999995		52.80635				71.77105
					12.635950000000001	63.711349999999996		23.67785				34.12665				63.12135000000001		53.146449999999994				71.78525
					12.651650000000004	64.39785		23.68685				34.15205				63.13125000000001		53.167750000000005				71.80185
					12.666850000000004	65.02125		23.69755				34.58155000000001				63.14545		53.58875				71.82535
					12.67595	65.02735		23.93345				34.591750000000005				64.23485000000001		54.04085				72.39355
					12.803649999999998	65.03595		23.93985				35.24005				64.25035		54.06065				72.53535
					13.045250000000003	65.04145		23.946350000000002				35.25895				65.03305		54.210950000000004				72.57275
					13.091450000000002	65.05115		23.97305				35.270250000000004				65.23515		54.55115				74.53495
					13.169049999999999	65.70655000000001		24.89015				35.59985				65.25205		55.064550000000004				74.54715
					13.179450000000003	66.00145		24.894849999999998				35.62395000000001				65.26265000000001		55.08675				77.06184999999999
					13.19455	66.12505		24.90085				35.63205000000001				65.57495		55.32095				77.07315
					13.241149999999998	66.13395		25.07535				35.963350000000005				66.45585		55.340250000000005				78.04514999999999
					13.437649999999998	66.14835		25.086550000000003				36.21385000000001				66.49085		55.34645				79.30225
					13.492049999999999	66.33135		25.09995				36.222350000000006				67.28015		55.35285				79.54605
					13.653150000000004	66.34215		25.22535				36.903949999999995				67.28825		55.42925				79.95095
					13.772849999999998	66.35285		25.234650000000002				37.24615				67.32015		55.82515				81.79465
					13.830649999999999	67.26815		25.25345				37.580749999999995				67.51495		55.833450000000006				81.80895
					13.846350000000001	67.92755		25.669450000000005				37.58595				72.31895		56.024350000000005				81.84325
					14.134749999999997	69.68965		25.67595				38.21655				72.41465		56.43985				81.86315
					14.147750000000002	69.69865		25.68195				38.22465				72.90655		56.68125				81.88425
					14.467950000000002	70.42735		26.549550000000004				38.23565000000001				73.62175		57.082150000000006				84.04165
					14.836849999999998	70.43475		26.55505				39.047250000000005				75.59735		57.830149999999996				84.05715
					14.844549999999998	70.44235		26.563450000000003				39.053349999999995				76.56805		57.84615				84.15455
					15.255049999999997	70.45235		27.33265				39.086650000000006				76.58155000000001		57.96905				85.55565
					15.32575	70.48415		27.340049999999998				39.314750000000004				76.87505		58.17995				85.56225
					15.410249999999998	71.22185		27.373150000000003				39.97455000000001				77.29535		58.398050000000005				85.56855
					15.436250000000001	71.22975		27.38525				39.984350000000006				77.33295		58.89425000000001				85.57755
					15.57875	71.24015		27.39575				40.29305000000001				77.37655		58.92105				85.58685
					15.587150000000001	71.24555		27.403950000000002				40.29835				79.02525		60.208949999999994				85.60085
					15.710549999999998	71.51435000000001		27.659350000000003				40.657250000000005				79.79275		60.22775000000001				85.65425
					15.722050000000003	71.52055		27.66525				40.69525				80.23135		60.496950000000005				85.71745
					15.734549999999999	71.55505		27.67125				40.70295				81.56975		60.73945
					15.74895	71.56665		27.89465				40.71265				81.83915		61.071450000000006
					15.759250000000002	71.57675		27.90005				40.80775				82.62605		61.66595
					16.45525	71.93335		27.98605				41.320049999999995				82.65865000000001		61.672850000000004
					16.47215	71.94625		29.268250000000002				41.32745				82.67165		61.69905000000001
					16.483649999999997	73.93905		29.282450000000004				41.77825				83.67295		62.67835
					16.50345	73.95605		29.88525				41.820350000000005				83.69205		62.686150000000005
					16.512950000000004	73.96425		29.89445				42.26905000000001				84.33535		62.696450000000006
					16.67385	75.48395000000001		30.15685				42.27705				84.36355		63.25315
					16.802349999999997	75.49695		30.16415				42.62075				84.38515		63.26475
					16.890050000000002	75.70165		30.17085				42.62925				85.08915		63.82645
					17.139650000000003	75.71665		30.17705				42.63865				85.17225		63.99315000000001
					17.21875	77.34545		30.183750000000003				42.649550000000005				85.30375000000001		64.53915
					17.48905	77.35355		31.46615				42.668949999999995				86.45255		64.55735000000001
					17.970149999999997	77.82745		31.47905				42.88735				86.46375		64.89595
					18.16715	78.17725		31.490850000000002				43.26625				86.53085		64.91165000000001
					18.18405	78.18445		31.498150000000003				43.273250000000004						65.24965
					18.42955	78.56665		31.51155				43.283150000000006						66.31165000000001
					18.53595	78.58525		32.45385				43.292649999999995						66.31985
					18.54755	78.59695		34.02135				43.69655						66.34424999999999
					18.55905	79.78995		34.02735				43.704750000000004						67.02674999999999
					18.582050000000002	80.13325		34.03645				43.713449999999995						67.05775
					18.98205	80.13985		34.04745				44.286249999999995						67.70595
					18.992150000000002	80.15115		34.05695				44.294650000000004						67.71355
					19.199150000000003	80.16325		34.06595				44.30645						67.72194999999999
					19.340850000000003	80.17405		34.09075				44.31465						67.73435
					19.52265	80.18945		36.36435				45.13225						67.92185
					19.535649999999997	80.64565		36.381150000000005				45.43025						68.95845
					19.68855	80.65805		36.38835				45.829350000000005						68.97325000000001
					19.936750000000004	81.25955		36.39295				45.839150000000004						69.54145
					20.038850000000004	81.27695		36.39775				45.84935						69.55865
					20.233849999999997	81.28525		36.42515				45.945949999999996						69.98165
					20.255250000000004	82.70185000000001		36.80655				46.30905						69.98894999999999
					20.30955	82.76935		36.816950000000006				46.647549999999995						69.99885
					20.32085	82.94775		37.61595				46.66225						70.01055
					20.370449999999998	82.95635		37.62155				46.67805						70.32894999999999
					21.26965	82.96735		37.62875				47.20145000000001						70.58914999999999
					21.283749999999998	82.97745		37.63495				47.21385000000001						70.80465000000001
					21.39385	83.40745		37.64085				47.23225000000001						71.20814999999999
					21.50065	83.44105		37.65275				47.472049999999996						71.44545
					21.524949999999997	83.63045		37.65885				47.48255						71.45745
					21.577150000000003	83.64145		39.55885000000001				47.98235						72.40485000000001
					21.93905	84.51375		39.565250000000006				48.28215						72.62115
					22.20295	84.52955		39.57145				48.30875						72.63595000000001
					22.22325	84.54365		39.57925				48.435249999999996						72.64644999999999
					22.25495	84.77385		42.46085000000001				48.99065						73.39335
					22.56825	84.78195		42.47025000000001				49.140150000000006						73.40445
					22.57745	85.42065		42.477850000000004				49.37925						73.84055000000001
					23.20595	85.42985		42.486850000000004				49.38615						73.86355
					23.217150000000004	86.25365000000001		42.49665				50.01065						74.79075
					23.713949999999997	86.26035		42.510850000000005				50.01755						74.79724999999999
					23.72665	86.27665		42.97955				50.03765						74.80545000000001
					23.887549999999997	86.98005		42.98505				50.32685000000001						74.81305
					23.985950000000003	86.99865		44.21195				50.34075						74.83445
					23.99165			44.96065				50.747550000000004						74.85464999999999
					24.011650000000003			44.969750000000005				51.05505000000001						74.91454999999999
					24.026449999999997			44.975750000000005				51.91785						75.39044999999999
					24.04045			45.01505				51.92635						75.40645
					24.056649999999998			45.02175				52.390150000000006						75.41614999999999
					24.067750000000004			45.02645				52.76675						75.53645
					24.29385			45.03145000000001				53.10185						76.45345
					24.64985			45.038250000000005				53.501450000000006						76.46414999999999
					24.73845			47.923950000000005				53.51405						76.47515000000001
					24.74675			47.93015				53.798550000000006						76.49005
					24.94525			47.952749999999995				53.934349999999995						76.63145
					25.008850000000002			48.162549999999996				54.515150000000006						76.85555
					25.01925			48.16945				54.65145						76.86615
					25.24505			48.18085000000001				55.522850000000005						76.87545
					25.27225			48.192750000000004				55.529849999999996						76.89144999999999
					25.38635			48.20335				55.54365						77.93435
					25.407649999999997			48.51865000000001				55.609049999999996						77.96135000000001
					25.456650000000003			48.52615				55.76575						78.22505000000001
					25.56205			49.14545				55.77405						78.60435000000001
					25.66035			49.151849999999996				56.59155						79.11744999999999
					25.68775			49.36305				57.167950000000005						79.12915000000001
					25.72965			49.36925000000001				57.182050000000004						79.13874999999999
					25.73715			52.795550000000006				57.18915						79.65395000000001
					25.75445			52.81585				57.51375						80.07415
					26.26525			52.821250000000006				58.131249999999994						80.25745
					26.47795			52.909949999999995				58.29135000000001						80.41575
					26.58095			52.929950000000005				58.30385						80.42425
					26.597749999999998			52.938050000000004				58.400850000000005						80.61895000000001
					26.97775			53.257549999999995				58.901250000000005						80.97075000000001
					26.988149999999997			53.265150000000006				59.63175						82.13935000000001
					27.27505			53.27405				59.644450000000006						82.15065000000001
					27.61685			55.345349999999996				59.76505						82.25444999999999
					27.62805			55.35465000000001				60.00025000000001						82.26615000000001
					27.696150000000003			55.36005				60.008449999999996						83.36205000000001
					27.88635			55.368849999999995				60.06015000000001						83.38525000000001
					28.10855			55.375550000000004				60.465450000000004						83.53975
					28.34785			56.896150000000006				61.246750000000006						83.55465000000001
					28.355649999999997			56.90205				61.25435						84.58685
					28.429050000000004			56.91775				61.269149999999996						85.03495000000001
					28.441650000000003			56.928650000000005				62.07705						85.36535
					28.89595			56.93655				62.68755						85.88135
					28.972749999999998			56.94255				62.98035						85.89224999999999
					29.23655			58.17005				63.10915						86.18065000000001
					29.257350000000002			58.175650000000005				63.34185000000001						87.21535
					29.597250000000003			58.18145				64.00295
					29.60465			58.18575				64.46715
					29.61235			59.84365				65.27815
					30.01065			59.85315				65.28535000000001
					30.116349999999997			59.864050000000006				65.29245
					30.128149999999998			59.870149999999995				65.30515
					30.14105			59.874750000000006				65.32555
					30.16485			59.88105				66.13425
					30.687150000000003			59.887550000000005				66.14815
					31.038249999999998			59.89675				66.34035
					31.107550000000003			59.90975				66.37935
					31.387349999999998			60.267250000000004				66.39275
					31.556449999999998			60.27235				66.66205000000001
					31.62115			60.27975000000001				67.56055
					31.779850000000003			60.28545				67.56805
					32.090650000000004			62.23035				70.14755
					32.10215			62.24485				70.16145
					32.111749999999994			64.75835000000001				71.01085
					32.128449999999994			64.76565000000001				71.02865
					32.159349999999996			64.77235				72.01045
					32.19455			64.78025				72.01735000000001
					32.21425			64.79345				72.02735
					32.230250000000005			64.89195000000001				72.17645
					32.292849999999994			64.89865				72.18465
					32.339949999999995			65.23755				73.01815
					32.354549999999996			65.24665				73.02735
					32.61205			65.25335				73.45765
					32.623250000000006			65.26595				73.46655
					32.719150000000006			66.67005				73.51135000000001
					32.82535000000001			66.68775000000001				73.52375
					32.90045			67.37705				74.09095
					32.95485			67.39515				74.09965
					32.98105			67.40345				74.10895000000001
					32.99945			67.41035000000001				74.11845
					33.07595			67.70615000000001				74.29555
					33.08235			67.71185				74.30155
					33.09445			67.73125				74.32715
					33.170849999999994			67.74565				74.34395
					33.73575			67.86075				75.26375
					33.773050000000005			67.97415				75.27435
					33.78445			67.97985				75.28075
					33.792750000000005			69.61505				75.29595
					33.84135			69.62175				75.30555
					34.160149999999994			69.62725				75.73535
					34.16725			69.63525				75.74085
					34.175450000000005			69.64445				75.74715
					34.18735			69.65065				75.75525
					34.19965			69.65795				75.88025
					34.28755			69.67075				76.82995
					34.29655			69.80145				77.07505
					34.443450000000006			70.22275				77.08885000000001
					34.59705			70.22855				77.12755
					34.85345			70.23595				78.24625
					34.97245			70.24265				78.26965
					35.267950000000006			70.25005				78.28225
					35.29795000000001			71.26165				78.90595
					35.58535			71.26955				78.91455
					35.78785			71.27485				78.92465
					35.81605			71.28015				79.08565
					36.037749999999996			71.28975				79.31225
					36.06635000000001			72.41715				79.76095000000001
					36.187549999999995			72.42385				80.27045
					36.37685			72.71775				81.51675
					36.43995			72.72265				82.16655
					36.44975			72.73105				82.17355
					36.456250000000004			72.73825000000001				82.18425
					36.47235			72.74675				82.19385
					36.856249999999996			74.56475				82.54835
					37.16665			74.57165				82.56035
					37.31065			74.57795				83.05865
					37.526450000000004			74.58625				83.25885
					37.54565			74.59995				83.52975
					37.78485			74.60615				83.53985
					37.83835			74.70365				84.12485
					37.855349999999994			74.70955000000001				85.84575
					37.892149999999994			74.71585				85.85335
					37.963649999999994			74.95765				85.87595
					38.17695			74.96265				87.05465
					38.629650000000005			76.49975				87.23095
					38.81805000000001			76.50895				87.42105000000001
					39.23825			76.51895				87.43265
					39.515350000000005			76.52845				87.51745
					39.537150000000004			76.53515				87.53765
					39.68365000000001			76.54185
					39.854850000000006			76.55045
					39.878750000000004			77.40755
					39.885650000000005			77.41955
					40.105650000000004			78.43315
					40.25625			78.43935
					40.39084999999999			79.99285
					40.855349999999994			79.99845
					40.99465			80.00625
					41.027350000000006			80.01595
					41.13345			80.02375
					41.451649999999994			80.03195
					42.347649999999994			80.27505000000001
					42.36105			80.35225
					42.416549999999994			80.91965
					42.739250000000006			84.89095
					42.75325			84.89915
					43.104549999999996			85.54025
					43.200849999999996			85.97515
					43.211850000000005			85.98455
					43.221349999999994			85.99225
					43.40515			86.35965
					43.512750000000004			86.36845
					43.57735			86.37465
					43.627950000000006			87.01825
					43.636649999999996			87.03185
					43.64625			87.18065
					43.65655			87.18815000000001
					43.78055			87.19545000000001
					43.880649999999996
					44.03265
					44.13345
					44.202949999999994
					44.53625
					44.844150000000006
					44.867650000000005
					45.156749999999995
					45.48115000000001
					45.560849999999995
					45.57005
					45.84245000000001
					45.895450000000004
					45.922149999999995
					46.028349999999996
					46.264450000000004
					46.494949999999996
					46.76005
					46.77195
					47.08155
					47.37315
					47.45445
					47.46985
					47.548449999999995
					47.773149999999994
					47.895450000000004
					48.125350000000005
					48.427249999999994
					48.479549999999996
					48.49855
					48.50655
					48.561150000000005
					48.688849999999995
					48.882650000000005
					48.89485
					48.955149999999996
					49.276050000000005
					49.43964999999999
					49.92995
					49.954150000000006
					50.38465
					50.43985
					50.45435
					50.686150000000005
					50.93665000000001
					51.123749999999994
					51.389950000000006
					51.617749999999994
					51.784650000000006
					51.81365
					51.89055
					52.148050000000005
					52.158350000000006
					52.210249999999995
					52.21715
					52.22745
					52.235549999999996
					52.24295
					52.31875
					52.329950000000004
					52.847249999999995
					52.86835
					52.95575
					53.169549999999994
					53.60075
					53.61955
					53.687450000000005
					53.77685
					54.56145
					54.73985
					55.05994999999999
					55.14575
					55.321450000000006
					55.32985
					55.520050000000005
					55.529149999999994
					55.79475
					55.81525
					55.83625
					56.09175
					56.38545
					56.70535
					56.985049999999994
					57.13815
					57.25055
					57.46775
					57.48905
					57.49815
					57.52545
					57.535050000000005
					57.62005
					57.766650000000006
					57.79175
					57.83885
					57.87695
					57.89315
					58.292449999999995
					58.47615
					58.494350000000004
					58.504250000000006
					58.917350000000006
					58.92595000000001
					59.02415
					59.38925
					59.398450000000004
					59.412150000000004
					59.42235
					59.57205
					59.653749999999995
					59.798750000000005
					60.14725000000001
					60.48445
					60.753350000000005
					61.03575
					61.11355
					61.11944999999999
					61.12825
					61.164849999999994
					61.196949999999994
					61.489250000000006
					61.52245
					61.52995000000001
					61.89065
					61.916450000000005
					62.032450000000004
					62.08925
					62.19264999999999
					62.26725
					62.281349999999996
					62.33115
					62.36985000000001
					62.95735
					62.971849999999996
					63.08465
					63.10175
					63.325750000000006
					63.462250000000004
					63.57985
					63.68335
					64.09235000000001
					64.35655
					64.53535
					64.81835000000001
					64.84185
					64.93875
					65.08105
					65.09705
					65.55834999999999
					65.56745000000001
					66.01935
					66.03155000000001
					66.05385000000001
					66.82634999999999
					66.96535
					67.12334999999999
					67.13085000000001
					67.14765
					67.45525
					67.46555000000001
					67.72325000000001
					67.73605
					67.76525000000001
					67.77635000000001
					67.79124999999999
					67.90545
					67.96905000000001
					68.20734999999999
					68.23585
					68.41645
					68.42474999999999
					68.51235
					68.69715
					68.90145000000001
					68.91345000000001
					69.47614999999999
					69.54204999999999
					69.83224999999999
					69.84295
					70.34405000000001
					70.45634999999999
					70.81025
					70.81755000000001
					70.84245000000001
					71.12055000000001
					71.84445
					71.85395
					71.93235000000001
					71.94215
					71.99664999999999
					72.20285000000001
					72.21355
					72.29935
					72.37485000000001
					72.49025
					72.81305
					73.08535
					73.45814999999999
					73.74765
					74.10695000000001
					74.23734999999999
					74.47194999999999
					74.48214999999999
					74.74834999999999
					74.76735
					74.78315
					74.85645
					75.09025
					75.60775000000001
					75.98705000000001
					76.42134999999999
					76.48065
					76.52995000000001
					76.64574999999999
					76.90164999999999
					76.91755
					76.94094999999999
					77.05865
					77.35865000000001
					77.46414999999999
					77.74095
					77.84755000000001
					77.86404999999999
					77.96565000000001
					78.24795
					78.25635
					78.40125
					78.71285
					78.73175
					78.85685000000001
					79.02185
					79.34965
					79.36625000000001
					79.38945000000001
					79.40695
					79.61375000000001
					79.66475
					79.95415
					80.27895000000001
					80.35675
					80.68725
					80.75845000000001
					81.24855
					81.25855000000001
					81.27215000000001
					81.44665
					81.46375
					81.70994999999999
					81.72935000000001
					81.75155000000001
					81.87854999999999
					81.89495
					82.29935
					82.31514999999999
					82.69045
					82.80345
					82.81854999999999
					82.82925
					83.16155
					83.94864999999999
					84.20345
					84.23384999999999
					84.41065
					84.42115000000001
					84.44065
					84.45044999999999
					84.82135
					85.29745
					85.36865
					85.66114999999999
					85.80234999999999
					85.82425
					86.18735000000001
					86.20075
					86.33725000000001
					86.59625
					86.66425000000001
					86.81795
					86.89044999999999
					87.27615
					87.28485
					87.79075
					87.95145
					87.96895
