# Supplementary material for: Stimulus duration encoding occurs early in the moth olfactory pathway
Source: Commun Biol. 2024 Oct 3;7:1252. doi: 10.1038/s42003-024-06921-z (PMC11449909; doi:10.1038/s42003-024-06921-z)
Supplement: Supplementary file 3 — Supplementary Data 1 [file 42003_2024_6921_MOESM3_ESM.zip › Fig 2/C/500ms.csv]

neuron 1	neuron 2	neuron 3	neuron 4	neuron 5	neuron 6	neuron 7	neuron 8	neuron 9	neuron 10	neuron 11	neuron 12	neuron 13	neuron 14	neuron 15	neuron 16	neuron 17	neuron 18	neuron 19	neuron 20	neuron 21	neuron 22	neuron 23
-30.070349999999998	-29.609550000000002	-30.44595	-23.95075	-29.49835	-30.162750000000003	-29.57035	-27.960250000000002	-29.87755	-30.489150000000002	-30.07205	-29.85235	-29.66085	-29.45145	-21.86175	-29.90895	-27.94735	-28.08365	-30.45785	-30.51305	-24.321550000000002	-30.23635	-27.904149999999998
-29.644849999999998	-28.73885	-30.28015	-5.430350000000001	-29.48915	-29.93835	-29.550250000000002	-18.21865	-29.872549999999997	-26.16065	-29.86585	-29.54125	-29.65225	-28.75945	-21.84995	-29.87885	-27.93575	-28.068949999999997	-29.91455	-30.506149999999998	-20.82385	-30.210350000000002	-27.88705
-28.70575	-28.72955	-30.02095	-5.417750000000002	-29.47885	-29.73205	-29.53735	-18.17705	-29.866549999999997	-26.14555	-29.81015	-29.46525	-24.145049999999998	-26.23335	-21.813650000000003	-28.717650000000003	-27.92655	-27.969749999999998	-29.36365	-30.49785	-20.81035	-28.879250000000003	-27.86325
-27.08975	-28.70795	-29.913149999999998	-0.4559500000000014	-29.469549999999998	-29.68205	-29.528950000000002	-15.51665	-17.532349999999997	-22.58745	-28.86965	-29.44925	-24.136249999999997	-24.34665	-21.79475	-28.54185	-25.45595	-26.469549999999998	-29.35325	-30.49265	-15.935450000000001	-26.51895	-27.587149999999998
-26.260849999999998	-28.67895	-29.89465	-0.44805000000000206	-29.43235	-29.42725	-29.521150000000002	-15.496950000000002	-8.966749999999998	-22.56265	-28.86135	-28.31875	-20.862949999999998	-15.08845	-17.43335	-28.137050000000002	-25.44875	-25.212249999999997	-29.34115	-30.48665	-9.731750000000002	-24.943550000000002	-27.32895
-26.24845	-28.15745	-28.70425	-0.4397500000000001	-20.892049999999998	-29.289250000000003	-28.71225	-2.838350000000002	-8.961049999999997	-18.61465	-28.84965	-27.618949999999998	-20.85515	-14.55535	-13.46745	-27.09845	-25.44215	-25.186149999999998	-29.31895	-30.47995	-7.945350000000001	-24.91265	-27.30295
-26.21555	-28.133650000000003	-26.667749999999998	-0.43215000000000003	-20.88195	-29.25665	-28.702650000000002	-2.8232500000000016	-8.953249999999997	-15.840850000000001	-28.82335	-27.31965	-19.00115	-9.98995	-9.744050000000001	-26.115850000000002	-24.64575	-22.04775	-29.16155	-30.47155	-7.836649999999999	-20.74865	-27.289849999999998
-26.187849999999997	-27.46835	-26.059649999999998	-0.4264499999999991	-20.85925	-29.08485	-28.68245	-2.7999500000000026	-5.555949999999999	-11.05585	-28.33265	-25.31255	-18.978949999999998	-0.47465000000000046	-7.021550000000001	-21.50645	-24.615850000000002	-19.16275	-28.88555	-30.46035	-1.788050000000002	-8.144450000000003	-25.41895
-26.16975	-27.45905	-25.92035	-0.4187499999999993	-20.84435	-28.66015	-28.20985	-0.4819500000000012	-5.540949999999999	-6.03885	-27.92525	-25.30075	-17.582749999999997	-0.4667500000000011	-6.982749999999999	-20.785650000000004	-23.68255	-19.14315	-26.70685	-30.44635	-0.4817500000000017	-3.635950000000001	-25.353749999999998
-25.626749999999998	-27.43845	-25.54355	-0.4126499999999993	-20.68325	-28.29205	-28.20295	-0.4778500000000001	-5.516749999999998	-5.310950000000002	-27.60065	-25.26595	-17.570249999999998	-0.46004999999999896	-0.48325000000000173	-20.642650000000003	-22.66365	-19.13255	-25.99135	-30.16355	-0.4734499999999997	-3.5972500000000025	-25.32145
-25.072149999999997	-27.428350000000002	-25.522149999999996	-0.399049999999999	-16.33445	-28.04465	-27.525650000000002	-0.4744500000000009	-5.5090499999999984	-0.4758500000000012	-27.18185	-24.40385	-17.54115	-0.451550000000001	-0.47935000000000016	-20.45955	-22.65515	-18.84695	-25.72925	-29.92345	-0.4656500000000001	-0.47494999999999976	-24.088949999999997
-22.527749999999997	-27.40285	-25.27265	-0.3927499999999995	-12.301749999999998	-28.025550000000003	-27.51615	-0.47105000000000175	-5.502049999999997	-0.4718499999999999	-25.85735	-24.28225	-15.380949999999999	-0.4449499999999986	-0.47524999999999906	-19.179450000000003	-22.63155	-17.70825	-25.71995	-27.12675	-0.4598499999999994	-0.4700500000000005	-17.42575
-21.60935	-26.73935	-25.263749999999998	-0.38415000000000177	-2.9725499999999982	-27.827350000000003	-27.504450000000002	-0.4678500000000021	-5.493749999999999	-0.46795000000000186	-25.34175	-24.27295	-11.341549999999998	-0.4396500000000003	-0.4715500000000006	-19.15965	-22.603650000000002	-15.936049999999998	-24.31325	-27.119149999999998	-0.4524499999999989	-0.464850000000002	-17.41255
-21.589349999999996	-26.69885	-24.230549999999997	-0.3614500000000014	-0.47334999999999994	-27.81725	-27.49555	-0.46395000000000053	-5.48705	-0.46424999999999983	-24.22295	-23.81815	-11.32705	-0.4338499999999996	-0.4674499999999995	-17.79305	-20.74485	-15.622049999999998	-23.898049999999998	-27.11165	-0.44324999999999903	-0.45995000000000275	-15.04585
-21.47515	-26.68995	-23.792749999999998	-0.25124999999999886	-0.4674499999999995	-27.80395	-27.48815	-0.4606500000000011	-0.48504999999999754	-0.4607500000000009	-23.67755	-23.81075	-8.811149999999998	-0.4278499999999994	-0.46365000000000123	-12.00805	-20.737650000000002	-1.8366499999999988	-23.18655	-6.202649999999998	-0.43714999999999904	-0.45504999999999995	-15.027949999999999
-19.541649999999997	-26.67695	-23.78445	-0.18815000000000026	-0.4627499999999998	-27.75125	-27.48045	-0.45745000000000147	-0.48224999999999696	-0.45674999999999955	-23.63665	-23.79675	-8.803449999999998	-0.42095000000000127	-0.4596499999999999	-10.255450000000003	-20.72895	-1.2467499999999987	-22.82235	-6.189149999999998	-0.4252500000000019	-0.4498500000000014	-1.8084500000000006
-19.26715	-26.38885	-22.90975	-0.1694500000000012	-0.4582499999999996	-27.620350000000002	-26.97885	-0.4542500000000018	-0.47944999999999993	-0.45275000000000176	-23.521349999999998	-22.75035	-8.797049999999999	-0.4143499999999989	-0.4560500000000012	-10.239650000000001	-18.478650000000002	-0.48024999999999807	-21.93045	-6.181349999999998	-0.4136500000000005	-0.4449500000000022	-0.466549999999998
-19.244949999999996	-19.74415	-22.878249999999998	-0.15204999999999913	-0.45345000000000013	-27.57575	-26.95165	-0.45105000000000217	-0.4767499999999991	-0.4491499999999995	-22.82135	-22.442349999999998	-7.708349999999999	-0.40664999999999907	-0.45234999999999914	-10.193650000000002	-18.46835	-0.473749999999999	-21.91995	-6.166349999999998	-0.40504999999999924	-0.43865000000000265	-0.45814999999999984
-17.714149999999997	-19.70675	-22.85725	-0.03894999999999982	-0.44835000000000136	-27.36405	-26.934250000000002	-0.44754999999999967	-0.4740499999999983	-0.4449500000000022	-22.81005	-20.690350000000002	-7.701649999999997	-0.40034999999999954	-0.4481500000000018	-7.638350000000003	-18.45395	-0.46924999999999883	-21.91085	-4.329349999999998	-0.39284999999999926	-0.4335500000000003	-0.4474499999999999
-17.699949999999998	-19.362050000000004	-22.042949999999998	-0.023550000000000182	-0.4440500000000007	-27.351750000000003	-26.65755	-0.4440500000000007	-0.4713499999999975	-0.4407500000000013	-22.76715	-20.560850000000002	-7.687849999999997	-0.3885499999999986	-0.4433499999999988	-7.6255500000000005	-18.42655	-0.4655499999999968	-21.89765	-4.303650000000001	-0.3785500000000006	-0.4283500000000018	-0.4379499999999972
-14.42165	-19.33495	-21.86695	0.1203499999999984	-0.4391500000000015	-27.01395	-26.65115	-0.4410500000000006	-0.46884999999999977	-0.43674999999999997	-22.74845	-19.15595	-3.5984499999999997	-0.36984999999999957	-0.4390500000000017	-6.024850000000001	-17.05705	-0.4610500000000002	-21.49645	-3.1549499999999995	-0.36994999999999933	-0.4228500000000004	-0.4247499999999995
-14.033549999999998	-17.09785	-21.85275	0.6630499999999984	-0.4346500000000013	-26.98845	-26.64195	-0.4376500000000014	-0.4662499999999987	-0.4319500000000005	-22.59015	-19.08495	-2.5862499999999997	-0.3602500000000006	-0.4344500000000018	-4.127550000000003	-15.26225	-0.45704999999999885	-21.48405	-3.1472499999999997	-0.3565499999999986	-0.4170499999999997	-0.4149499999999975
-12.13985	-16.784350000000003	-21.71165	1.1593499999999999	-0.43015000000000114	-26.76465	-26.62925	-0.4340500000000027	-0.46374999999999744	-0.42645000000000266	-22.37305	-18.94255	-2.578249999999997	-0.3268500000000003	-0.429549999999999	-0.48595000000000255	-14.70125	-0.45374999999999943	-21.14115	-3.1376500000000007	-0.3244499999999988	-0.41125000000000256	-0.41004999999999825
-9.205449999999999	-16.763350000000003	-20.869149999999998		-0.4248499999999993	-26.694950000000002	-26.623250000000002	-0.4305500000000002	-0.4612499999999997	-0.42105000000000103	-21.96245	-17.87055	-1.1670499999999997	-0.3066500000000012	-0.4233499999999992	-0.4819500000000012	-14.35115	-0.44984999999999786	-21.13325	-3.129749999999998	-0.2906499999999994	-0.4028500000000008	-0.4052499999999988
-8.232349999999997	-15.420650000000002	-20.848549999999996		-0.4190499999999986	-26.59565	-26.36935	-0.42675000000000196	-0.45864999999999867	-0.4164500000000011	-21.833550000000002	-17.75685	-0.4984499999999983	-0.29194999999999993	-0.4177500000000016	-0.47815000000000296	-12.79055	-0.44624999999999915	-21.12135	-3.1243499999999997	-0.2843499999999999	-0.39505000000000123	-0.3993499999999983
-8.223249999999997	-15.40215	-20.79085		-0.4137500000000003	-26.52215	-25.66835	-0.42235000000000156	-0.45594999999999786	-0.41155000000000186	-21.60455	-17.25625	-0.48494999999999777	-0.274049999999999	-0.41215000000000046	-0.47485	-12.781649999999999	-0.4427500000000002	-21.10805	-3.1187499999999986	-0.2687500000000007	-0.38395000000000223	-0.38734999999999786
-6.38345	-15.367450000000002	-20.49195		-0.40704999999999814	-26.066850000000002	-25.655050000000003	-0.41765000000000185	-0.45324999999999704	-0.40585000000000093	-20.782249999999998	-16.76315	-0.4818499999999979	-0.26425000000000054	-0.40605000000000047	-0.4711500000000015	-12.765350000000002	-0.4389499999999984	-20.576749999999997	-3.111550000000001	-0.24924999999999997	-0.37645000000000195	-0.3719499999999982
-6.360349999999997	-15.25135	-20.484049999999996		-0.4007499999999986	-26.04455	-25.18955	-0.41244999999999976	-0.45045	-0.39945000000000164	-20.74455	-16.61215	-0.47864999999999824	-0.20275000000000176	-0.3978500000000018	-0.46775000000000233	-12.75665	-0.4338499999999996	-20.55945	-1.6744500000000002	-0.2380500000000012	-0.3627500000000019	-0.3565499999999986
-4.596649999999997	-15.244050000000001	-20.47325		-0.39454999999999885	-26.03635	-25.17425	-0.4078499999999998	-0.44764999999999944	-0.3663500000000006	-19.96105	-16.18395	-0.4754499999999986	-0.1518499999999996	-0.39144999999999897	-0.46465000000000245	-12.743750000000002	-0.42905000000000015	-19.78505	-1.66385	-0.20955000000000013	-0.3526500000000006	-0.3512500000000003
-4.584249999999997	-14.37145	-20.46295		-0.3865499999999997	-25.856250000000003	-24.74565	-0.4037500000000023	-0.4449499999999986	-0.35955000000000226	-19.935650000000003	-16.170450000000002	-0.4727499999999978	-0.12815000000000154	-0.3843500000000013	-0.46165000000000234	-11.57095	-0.42464999999999975	-19.60315	-1.6457499999999996	-0.16825000000000045	-0.3343500000000006	-0.3454499999999996
-4.557949999999998	-10.916050000000002	-20.45185		-0.37464999999999904	-25.47125	-24.73735	-0.3992500000000021	-0.4420499999999983	-0.33895000000000053	-19.70355	-15.58445	-0.46984999999999744	-0.1191500000000012	-0.37624999999999886	-0.45855000000000246	-11.539450000000002	-0.41995000000000005	-19.579749999999997	-0.48134999999999906	-0.09734999999999872	-0.32094999999999985	-0.33924999999999983
-3.948249999999998	-10.885650000000002	-20.291449999999998		-0.36414999999999864	-25.42275	-24.728550000000002	-0.39445000000000263	-0.43914999999999793	-0.32975000000000065	-19.225949999999997	-14.89585	-0.46704999999999686	-0.08755000000000024	-0.3667499999999997	-0.45555000000000234	-10.414450000000002	-0.4149499999999975	-19.36725	-0.4768499999999989	-0.061650000000000205	-0.30075000000000074	-0.3020499999999977
-3.9335499999999968	-8.94415	-20.27655		-0.348749999999999	-24.88925	-24.69695	-0.38895000000000124	-0.4359499999999983	-0.3110500000000016	-19.03615	-13.771450000000002	-0.46415000000000006	-0.03584999999999994	-0.357050000000001	-0.45245000000000246	-10.40175	-0.4105499999999971	-19.245350000000002	-0.47325000000000017	0.002849999999998687	-0.29295000000000115	-0.27734999999999843
-3.56335	-8.92295	-20.17835		-0.3431500000000014	-24.87925	-23.729950000000002	-0.3836499999999994	-0.43294999999999817	-0.3038500000000006	-19.00825	-13.75245	-0.4612499999999997	-0.028349999999999653	-0.34994999999999976	-0.4493500000000026	-10.265350000000002	-0.4005499999999991	-19.23335	-0.469850000000001	1.1367499999999993	-0.2738499999999995	-0.2655499999999975
-3.5430499999999974	-8.891850000000002	-20.16805		-0.3274499999999989	-24.720950000000002	-23.70635	-0.37815000000000154	-0.4294499999999992	-0.2890499999999996	-18.987450000000003	-13.71855	-0.4582499999999996	-0.019950000000001467	-0.34335000000000093	-0.44615000000000293	-10.25195	-0.3949499999999979	-18.893749999999997	-0.4666499999999978	1.152750000000001	-0.25815000000000055	-0.24574999999999747
-3.5039499999999997	-8.292550000000002	-18.036049999999996		-0.3183499999999988	-24.43305	-22.970550000000003	-0.3705500000000015	-0.42634999999999934	-0.2779500000000006	-18.820050000000002	-13.387450000000001	-0.45534999999999926	0.38315000000000055	-0.3349499999999992	-0.4424500000000009	-9.78895	-0.3883499999999991	-18.18605	-0.46344999999999814	2.5348500000000023	-0.24155000000000015	-0.22334999999999994
-1.7602499999999992	-7.82105	-17.411949999999997		-0.28644999999999854	-23.13995	-22.96275	-0.36465000000000103	-0.4230499999999999	-0.22545000000000215	-18.805149999999998	-11.454550000000001	-0.4521499999999996	2.767349999999997	-0.3160500000000006	-0.4390500000000017	-9.67915	-0.3805499999999995	-18.17505	-0.4599499999999992	6.4968499999999985	-0.22475000000000023	-0.21214999999999762
-1.7163499999999985	-7.783550000000002	-17.33135		-0.2774499999999982	-23.12095	-22.95205	-0.35904999999999987	-0.4193499999999979	-0.19635000000000247	-18.56935	-11.23285	-0.4490499999999997	6.563550000000003	-0.30675000000000097	-0.43565000000000254	-9.667349999999999	-0.37265000000000015	-17.59485	-0.4566499999999998	6.506350000000001	-0.19265000000000043	-0.1649499999999975
-1.3690499999999979	-7.1046499999999995	-17.31895		-0.2666499999999985	-23.10755	-22.94275	-0.35185000000000244	-0.41534999999999656	-0.18895000000000195	-18.070149999999998	-10.782050000000002	-0.44594999999999985	12.574949999999998	-0.2983499999999992	-0.43215000000000003	-9.268450000000001	-0.36444999999999794	-17.198549999999997	-0.45315000000000083	12.695150000000002	-0.17985000000000184	-0.13925000000000054
-0.6973500000000001	-5.1168499999999995	-16.99125		-0.25645000000000095	-22.78085	-22.81015	-0.3462500000000013	-0.4115499999999983	-0.0978500000000011	-17.61155	-10.144749999999998	-0.43934999999999746	13.03005	-0.2876499999999993	-0.42875000000000085	-5.54055	-0.3575499999999998	-17.007649999999998	-0.4499500000000012	12.755550000000003	-0.15265000000000128	-0.1223499999999973
-0.4832499999999982	-4.966850000000001	-16.75385		-0.24255000000000138	-22.49895	-22.79915	-0.34025000000000105	-0.4079499999999996	-0.06605000000000061	-17.50535	-9.280650000000001	-0.43244999999999933	14.333250000000003	-0.27834999999999965	-0.42505000000000237	-5.533550000000002	-0.3512500000000003	-16.99795	-0.446749999999998	17.14955	-0.12395000000000067	-0.06155000000000044
-0.47834999999999894	-4.9467500000000015	-14.962049999999998		-0.23205000000000098	-22.478450000000002	-22.52365	-0.3332499999999996	-0.40424999999999756	-0.05465000000000231	-17.096249999999998	-9.269850000000002	-0.4287499999999973	17.17265	-0.26585000000000036	-0.42105000000000103	-4.6564499999999995	-0.3396499999999989	-16.99185	-0.4430499999999995	17.16985	-0.1141500000000022	-0.03014999999999901
-0.4741499999999981	-3.480450000000001	-14.139249999999997		-0.17324999999999946	-22.255650000000003	-21.823950000000004	-0.3269500000000001	-0.40015	-0.04165000000000063	-17.08215	-9.23375	-0.4209499999999977	18.09895	-0.20814999999999984	-0.41665000000000063	-4.649750000000001	-0.32904999999999873	-16.979149999999997	-0.43884999999999863	17.37215	-0.10485000000000255	-0.02254999999999896
-0.47054999999999936	-2.9426500000000004	-13.828049999999998		-0.15964999999999918	-22.15715	-21.80325	-0.31675000000000253	-0.39555000000000007	0.28735	-16.99435	-9.224350000000001	-0.41694999999999993	26.66365	-0.16905000000000214	-0.41265000000000285	-4.637650000000001	-0.3220499999999973	-16.74225	-0.4352499999999999	17.597350000000002	-0.06425000000000125	-0.01595000000000013
-0.466549999999998	-2.5997500000000002	-13.459449999999997		-0.10364999999999824	-22.11385	-20.691650000000003	-0.31065000000000254	-0.39114999999999966	0.6574500000000008	-16.691850000000002	-8.16565	-0.41304999999999836	30.584349999999997	-0.1576500000000003	-0.4083500000000022	-4.62895	-0.3150499999999994	-15.04915	-0.43104999999999905	19.574250000000003	-0.04654999999999987	-0.002849999999998687
-0.46284999999999954	-2.1377500000000005	-13.021049999999999		-0.0940499999999993	-21.919150000000002	-20.68145	-0.30455000000000254	-0.3865499999999997	0.6685499999999998	-16.42955	-7.676349999999999	-0.4088499999999975	32.34524999999999	-0.14525000000000077	-0.4039500000000018	-3.6941500000000005	-0.30334999999999823	-14.89365	-0.4262499999999996	26.44485	-0.02815000000000012	0.007150000000002876
-0.45904999999999774	-2.122250000000001	-12.60775		-0.07404999999999973	-20.91375	-20.66675	-0.2951499999999996	-0.38134999999999764	0.8040500000000002	-16.22955	-7.3339500000000015	-0.4044499999999971	36.45295	2.499550000000003	-0.39995000000000047	-3.685549999999999	-0.2953499999999991	-14.13055	-0.42184999999999917	26.482650000000003	-0.003849999999999909	0.06575000000000131
-0.45464999999999733	-1.9966500000000025	-12.58155		-0.01834999999999809	-20.763550000000002	-20.37225	-0.2876499999999993	-0.3758499999999998	0.9066499999999991	-16.20465	-6.087250000000001	-0.3999499999999969	36.93995000000001	2.512150000000002	-0.39555000000000007	-3.626249999999999	-0.2872500000000002	-13.447949999999999	-0.41754999999999853	28.427449999999997	0.6922499999999978	0.3185500000000019
-0.4507499999999993	-1.9664500000000018	-12.46255		1.3150499999999994	-20.74105	-20.33875	-0.27694999999999936	-0.3714499999999994	1.1661499999999982	-16.169150000000002	-5.6793499999999995	-0.39184999999999803	43.78305	2.5424499999999988	-0.39065000000000083	-3.617650000000001	-0.2818499999999986	-13.17935	-0.413450000000001	31.02625	0.7390499999999989	0.3600500000000011
-0.4469499999999975	-1.9510500000000022	-11.937649999999998		1.5364499999999985	-20.66395	-19.256050000000002	-0.26285000000000025	-0.36684999999999945	1.1758500000000005	-15.82285	-5.251049999999999	-0.3880499999999998	44.21005000000001	3.0060499999999983	-0.3856500000000018	-3.60745	-0.2743499999999983	-12.61325	-0.4090500000000006	31.040850000000002	1.4060500000000005	0.5660500000000006
-0.4430499999999995	-0.4825499999999998	-11.924349999999997		2.0449500000000036	-19.38245	-19.24525	-0.2447499999999998	-0.36214999999999975	1.1846499999999978	-15.81585	-5.23875	-0.38374999999999915	47.36195000000001	3.01915	-0.38055000000000305	-3.5930500000000016	-0.2641499999999972	-12.588750000000001	-0.4038499999999985	31.163749999999997	3.4996499999999955	0.576550000000001
-0.43884999999999863	-0.47875000000000156	-11.83755		10.487150000000003	-19.353650000000002	-19.23905	-0.2350500000000011	-0.3570499999999974	1.597450000000002	-15.80595	-4.833349999999999	-0.379249999999999	55.775850000000005	3.5882499999999986	-0.3748500000000021	-2.971450000000001	-0.2577499999999979	-12.578949999999999	-0.39784999999999826	32.862449999999995	13.36535	0.5891500000000001
-0.43494999999999706	-0.47504999999999953	-11.65345		11.070150000000002	-18.63315	-18.99255	-0.2161500000000025	-0.35164999999999935	1.6254500000000007	-15.78645	-4.517949999999999	-0.37424999999999997	56.72505000000001	3.7990499999999976	-0.3694500000000005	-2.9528500000000015	-0.24434999999999718	-12.187549999999998	-0.39154999999999873	34.372749999999996	13.652749999999997	0.740750000000002
-0.43065	-0.4714500000000008	-9.862549999999999		13.602250000000002	-18.58535	-18.10745	-0.20315000000000083	-0.3463499999999975	5.225450000000002	-15.51465	-3.672650000000001	-0.37024999999999864	56.751050000000006	6.498850000000001	-0.3638500000000029	-2.8984500000000004	-0.22834999999999894	-12.153749999999999	-0.3858499999999978	34.38674999999999	14.95485	0.7487500000000011
-0.4259499999999967	-0.46835000000000093	-9.852349999999998		16.98465	-18.10105	-18.09355	-0.1427499999999995	-0.34084999999999965	6.1268499999999975	-15.15705	-2.6443499999999993	-0.3606499999999997	60.90505	10.277249999999999	-0.3572500000000005	-2.8841500000000018	-0.21444999999999936	-11.865749999999998	-0.38094999999999857	34.40145	15.219149999999999	0.756450000000001
-0.4210499999999975	-0.4654500000000006	-9.783549999999998		17.556250000000002	-18.08555	-16.98845	-0.1191500000000012	-0.33474999999999966	7.34695	-15.14045	-2.2790500000000016	-0.35004999999999953	62.60165000000001	15.718050000000002	-0.3516500000000029	-2.6580499999999994	-0.20104999999999862	-11.12155	-0.3751499999999979	37.18294999999999	15.229349999999997	0.7649500000000025
-0.41674999999999685	-0.46215000000000117	-9.398449999999997		19.179750000000002	-17.56995	-16.97275	-0.11125000000000185	-0.32924999999999827	8.383249999999997	-15.13075	-1.9818500000000014	-0.3409499999999994	76.91865	31.69895	-0.3444500000000019	-2.636050000000001	-0.1953499999999977	-11.067350000000001	-0.36935000000000073	38.44565	18.23675	1.1911500000000004
-0.4105499999999971	-0.4590500000000013	-9.268849999999997		19.718149999999998	-16.26905	-16.952350000000003	-0.09704999999999941	-0.32324999999999804	9.357050000000001	-14.98135	-1.9659499999999994	-0.3301499999999997	76.96345000000001	57.940749999999994	-0.33885000000000076	-2.4853500000000004	-0.17124999999999702	-10.625149999999998	-0.3616500000000009	39.534549999999996	18.51545	1.20045
-0.4058499999999974	-0.45615000000000094	-9.202749999999998		28.63305	-16.03885	-16.58235	-0.07295000000000229	-0.3161499999999968	19.54475	-14.82235	-1.9506499999999996	-0.3247499999999981	78.96475000000001	62.34644999999999	-0.33275000000000077	-2.474450000000001	-0.1527499999999975	-10.606849999999998	-0.3514499999999998	39.55185	19.935850000000002	1.2441500000000012
-0.4010499999999979	-0.4529500000000013	-9.189249999999998		28.64845	-16.007150000000003	-16.57445	-0.03375000000000128	-0.3103499999999997	25.020849999999996	-14.70865	-0.8094500000000018	-0.31984999999999886	81.85565	62.37035	-0.32225000000000037	-2.460650000000001	-0.1446499999999986	-9.638449999999999	-0.34365000000000023	43.21755	24.978049999999996	1.483349999999998
-0.395349999999997	-0.44975000000000165	-9.16685		28.93205	-15.94655	-16.567050000000002	-0.02405000000000257	-0.3020499999999977	27.335050000000003	-14.356349999999999	-0.7885500000000008	-0.3149499999999996		79.21865	-0.31125000000000114	-1.3791499999999992	-0.13945000000000007	-9.626149999999999	-0.3368499999999983	43.25274999999999	25.003349999999998	1.913050000000002
-0.38844999999999885	-0.44645000000000223	-9.156849999999999		45.739450000000005	-15.926950000000001	-15.59905	-0.002449999999999619	-0.2902499999999968	35.46885	-14.058150000000001	-0.48385000000000034	-0.30824999999999747		80.60195	-0.30485000000000184	-1.360050000000001	-0.1335499999999996	-9.347649999999998	-0.32894999999999897	45.20264999999999	26.14405	2.0312500000000036
-0.38034999999999997	-0.4432500000000026	-8.95065		47.809250000000006	-15.83065	-15.583450000000001	-0.0004500000000007276	-0.2808499999999974	38.288250000000005	-13.954149999999998	-0.4801499999999983	-0.303449999999998		80.69115	-0.2870500000000007	-1.35285	-0.12544999999999717	-9.320350000000001	-0.32014999999999816	45.49745	27.66995	2.041450000000001
-0.3728499999999997	-0.4401500000000027	-8.925749999999997		51.83725	-15.821850000000001	-13.08015	0.014049999999997453	-0.27314999999999756	39.97395	-13.56515	-0.47635000000000005	-0.29754999999999754		83.40585	-0.2800500000000028	-0.47715000000000174	-0.11744999999999806	-9.30715	-0.3055500000000002	48.67205	39.98895	3.4906499999999987
-0.36744999999999806	-0.43674999999999997	-8.815349999999999		51.857150000000004	-15.659550000000001	-12.791450000000001	0.4270499999999977	-0.2632499999999993	40.03335	-13.371849999999998	-0.47265000000000157	-0.2920499999999997			-0.2536500000000004	-0.47275000000000134	-0.0744499999999988	-9.29495	-0.29295000000000115	48.686449999999994	44.983549999999994	3.87275
-0.36104999999999876	-0.43285000000000196	-8.04185		57.91105	-15.642050000000001	-12.785150000000002	0.440649999999998	-0.25184999999999746	45.209149999999994	-13.35775	-0.46914999999999907	-0.28644999999999854			-0.24055000000000248	-0.4653500000000008	-0.06114999999999782	-8.807649999999999	-0.28474999999999895	49.41324999999999	46.873850000000004	6.481550000000002
-0.3523499999999977	-0.4289500000000004	-8.034949999999998		59.24655	-15.47765	-12.75655	0.647949999999998	-0.2426499999999976	45.22085	-13.08455	-0.4656500000000001	-0.28115000000000023			-0.21735000000000326	-0.46195000000000164	-0.051249999999999574	-8.795749999999998	-0.26454999999999984	53.342349999999996	46.88965	6.502350000000003
-0.3467500000000001	-0.42505000000000237	-8.01785		68.31365000000001	-15.469650000000001	-12.748850000000001	0.8265499999999975	-0.23404999999999987	45.24795	-12.86385	-0.4620500000000014	-0.27594999999999814			-0.1653500000000001	-0.458750000000002	-0.022349999999999426	-8.78415	-0.2533500000000011	55.87434999999999	49.52645	6.817650000000004
-0.33944999999999936	-0.42075000000000173	-8.003549999999997		75.39865	-15.196150000000001	-12.739550000000001	1.1206499999999977	-0.22644999999999982	45.265249999999995	-12.636050000000001	-0.45834999999999937	-0.26905			-0.14815000000000111	-0.45534999999999926	-0.013949999999997686	-8.426649999999999	-0.23704999999999998	55.90015	49.54745	6.8422500000000035
-0.3321499999999986	-0.41655000000000086	-7.652149999999999		75.40985	-15.15765	-11.75815	1.1564499999999995	-0.19494999999999862	60.102050000000006	-12.307950000000002	-0.45394999999999897	-0.2625499999999974			-0.139050000000001	-0.4518500000000003	-0.005149999999996879	-8.41685	-0.23034999999999783	55.91135	51.34375	7.463850000000004
-0.3233499999999978	-0.41185000000000116	-7.448449999999998		80.78975	-15.143450000000001	-10.774550000000001	1.1770499999999977	-0.18544999999999945	60.11505	-11.80715	-0.4490499999999997	-0.2544499999999985			-0.1086500000000008	-0.4482500000000016	0.0029500000000020066	-7.864549999999998	-0.2210499999999982	55.94024999999999	58.728350000000006	8.299949999999999
-0.31354999999999933	-0.4067500000000024	-7.436549999999997		88.61155000000001	-14.741650000000002	-10.75675	1.3693500000000007	-0.17664999999999864	60.157349999999994	-11.795449999999999	-0.4441500000000005	-0.24854999999999805			-0.041550000000000864	-0.4440500000000007	0.04285000000000139	-7.3622499999999995	-0.21255000000000024	57.56094999999999	65.71235	11.927250000000004
-0.30664999999999765	-0.4018499999999996	-7.2396499999999975			-14.556550000000001	-10.74585	1.3854499999999987	-0.16114999999999924	74.01465	-11.78425	-0.43925000000000125	-0.24155000000000015			0.5331499999999991	-0.43984999999999985	0.8806500000000028	-7.353749999999998	-0.2049500000000002	57.58914999999999	70.86485	12.455949999999998
-0.29884999999999806	-0.39695000000000036	-7.202949999999998			-14.536150000000001	-10.14135	1.4370499999999993	-0.14384999999999692	74.03314999999999	-11.76755	-0.4338499999999996	-0.22234999999999872			1.3856499999999983	-0.43544999999999945	1.673849999999998	-7.308350000000001	-0.1938500000000012	60.460049999999995	73.60255	15.609150000000003
-0.2932499999999969	-0.3926499999999997	-6.884749999999997			-14.143250000000002	-10.12305	1.4738499999999988	-0.13454999999999728	74.04665	-11.75535	-0.42824999999999847	-0.21624999999999872			1.39865	-0.4309499999999993	2.339549999999999	-7.042950000000001	-0.18315000000000126	60.47914999999999	83.59365	17.29245
-0.28674999999999784	-0.38795	-6.366249999999997			-12.995150000000002	-10.114350000000002	1.9174500000000023	-0.12254999999999683	75.42184999999999	-11.736049999999999	-0.4220499999999987	-0.20844999999999914			2.1527499999999975	-0.4258500000000005	3.0619499999999995	-7.01905	-0.1656499999999994	60.496849999999995	85.76675	20.83295
-0.2744499999999981	-0.38255000000000194	-6.350749999999998			-12.51605	-10.10915	2.0684499999999986	-0.10944999999999894	75.43765	-11.724250000000001	-0.4160499999999985	-0.2021499999999996			2.5547499999999985	-0.4198500000000003	3.327749999999998	-6.71105	-0.1576500000000003	67.10235		20.852950000000003
-0.26784999999999926	-0.3769500000000008	-6.033649999999998			-12.49145	-10.103550000000002	2.090849999999996	-0.10154999999999959	75.46515	-11.70185	-0.40804999999999936	-0.19414999999999694			2.841949999999997	-0.4143499999999989	3.5774500000000025	-6.626649999999998	-0.15174999999999983	67.11054999999999		20.86375
-0.2545499999999983	-0.371850000000002	-5.586649999999999			-12.10115	-10.093150000000001	3.140650000000001	-0.08004999999999995	85.33285	-11.30565	-0.4007499999999986	-0.18804999999999694			3.1216499999999954	-0.4081499999999991	4.8400500000000015	-6.15015	-0.14414999999999978	68.16915		25.34685
-0.245949999999997	-0.3633500000000005	-4.68535			-11.57215	-10.082450000000001	3.1513500000000008	-0.06534999999999869		-11.222449999999998	-0.3921500000000009	-0.1804499999999969			3.940950000000001	-0.4018499999999996	4.869150000000001	-6.14085	-0.11714999999999876	68.18135		25.36265
-0.22224999999999895	-0.35795000000000243	-4.45215			-11.19445	-9.61065	3.4725499999999982	0.001050000000002882		-10.81635	-0.38425000000000153	-0.173449999999999			4.657849999999996	-0.39635000000000176	5.91085	-5.91395	-0.0730499999999985	68.32925		25.39285
-0.2152499999999975	-0.3512500000000003	-4.3733499999999985			-10.96135	-9.59195	3.5576500000000024	0.3102499999999999		-10.553349999999998	-0.3780500000000018	-0.16394999999999982			5.436250000000001	-0.3894500000000001	6.509850000000004	-5.420249999999999	-0.06724999999999781	70.36054999999999		25.41795
-0.1798499999999983	-0.34575000000000244	-4.338649999999998			-10.35625	-9.584050000000001	3.5776499999999984	0.4607500000000009		-10.253150000000002	-0.3703499999999984	-0.15734999999999744			5.448749999999997	-0.3815500000000007	7.109350000000003	-5.1442499999999995	-0.023049999999997794	70.39835		26.10095
-0.1463499999999982	-0.3400500000000015	-3.9790499999999973			-10.34685	-9.15155	3.601149999999997	0.4661500000000025		-10.23385	-0.36015000000000086	-0.15005000000000024			5.461349999999996	-0.37604999999999933	7.120850000000001	-4.98715	-0.0012499999999988631	73.56755		27.68915
-0.13654999999999973	-0.33285000000000053	-3.748149999999999			-10.330450000000003	-9.14275	3.8203499999999977	0.5437500000000028		-10.06445	-0.3522500000000015	-0.1416499999999985			5.750349999999997	-0.3691500000000012	7.145750000000003	-4.977450000000001	0.0073499999999988574	73.57854999999999		27.702650000000002
-0.12404999999999688	-0.32445000000000235	-2.0196499999999986			-10.314350000000001	-9.11025	3.855550000000001	0.550650000000001		-10.05085	-0.34254999999999924	-0.13394999999999868			5.782249999999998	-0.3580500000000022	8.765550000000001	-4.359749999999998	0.6764499999999991			27.714850000000002
-0.11264999999999858	-0.31865000000000165	-2.0033499999999975			-9.782350000000001	-8.172350000000002	4.042749999999998	0.5597500000000011		-9.451250000000002	-0.3309500000000014	-0.12304999999999922			6.113349999999997	-0.3522500000000015	8.796250000000004	-2.970749999999999	1.1740500000000011			27.751450000000002
-0.1004499999999986	-0.3090500000000027	-1.9891499999999986			-9.61665	-8.16655	4.070450000000001	0.8341500000000011		-9.40195	-0.3079500000000017	-0.11204999999999998			6.136150000000001	-0.3458500000000022	9.16085	-2.60905	1.18365			29.504749999999998
-0.08984999999999843	-0.30274999999999963	-1.7570499999999996			-9.47365	-8.144850000000002	4.588149999999999	1.06025		-9.373750000000001	-0.3012499999999996	-0.10524999999999807			7.568149999999996	-0.33784999999999954	9.171050000000005	-1.858550000000001	1.1916499999999992			29.51595
-0.06284999999999741	-0.29545000000000243	-1.7447499999999998			-9.31035	-8.13935	5.235349999999997	1.0699500000000022		-9.36025	-0.2903500000000001	-0.09814999999999685			8.606549999999999	-0.3255499999999998	9.639750000000003	-1.850249999999999	1.1979500000000023			29.53565
-0.05594999999999928	-0.2886500000000005	-1.5120499999999986			-9.23535	-8.108150000000002	5.307749999999999	1.0747500000000016		-9.007549999999998	-0.28115000000000023	-0.0902499999999975			8.797350000000002	-0.3185500000000019	9.982250000000004	-1.2514499999999984	1.6440500000000036			36.85405
-0.04774999999999707	-0.28115000000000023	-0.6251499999999979			-9.143350000000002	-8.09695	5.324149999999996	1.0831500000000034		-8.99735	-0.27005000000000123	-0.08145000000000024			9.52055	-0.3069500000000005	11.57695	-0.8846500000000006	1.6732499999999995			38.47805000000001
-0.018549999999997624	-0.2734500000000004	-0.4585499999999989			-9.027250000000002	-7.680050000000001	6.375949999999996	1.1025500000000008		-8.98715	-0.25645000000000095	-0.06794999999999973			9.85405	-0.2975500000000011	14.063750000000002	-0.8478500000000011	3.382349999999999			38.48755
-0.01244999999999763	-0.2617500000000028	-0.4535499999999999			-8.398150000000001	-7.300750000000001	6.395049999999998	1.1067500000000017		-8.850750000000001	-0.24224999999999852	-0.057749999999998636			10.287349999999996	-0.2907499999999992	14.943549999999998	-0.4771499999999982	3.399849999999997			40.97795000000001
-0.003849999999999909	-0.2516500000000015	-0.4487499999999969			-8.38005	-7.294550000000001	6.4049499999999995	1.235750000000003		-8.84075	-0.2228500000000011	-0.05144999999999911			10.307949999999998	-0.27915000000000134	17.88215	-0.47325000000000017	3.700050000000001			40.98805
0.006950000000003342	-0.23545000000000016	-0.44384999999999764			-8.35895	-7.285550000000001	6.417349999999999	1.240750000000002		-8.550350000000002	-0.21284999999999954	-0.041749999999996845			11.651249999999997	-0.2684500000000014	17.96505	-0.46954999999999814	3.7084500000000027			41.03665000000001
0.021150000000002223	-0.22675000000000267	-0.4392499999999977			-8.348850000000002	-7.277350000000002	6.646749999999997	1.376850000000001		-7.840350000000001	-0.1919499999999985	-0.03265000000000029			15.534349999999996	-0.2572499999999991	18.628450000000004	-0.4662499999999987	3.721950000000003			41.06725
0.8191500000000005	-0.21805000000000163	-0.4341499999999989			-8.207550000000001	-7.267849999999999	7.269750000000002	1.5411499999999982		-7.68815	-0.18374999999999986	-0.025249999999999773			17.29135	-0.246850000000002	19.69295	-0.4630499999999991	3.741150000000001			44.49775000000001
0.8280500000000011	-0.2046500000000009	-0.4292499999999997			-7.92745	-7.257149999999999	8.51135	1.5497499999999995		-7.460650000000001	-0.17265000000000086	-0.007549999999998391			17.304949999999998	-0.23965000000000103	19.711850000000002	-0.45945000000000036	6.000049999999998			44.50905
0.8422499999999999	-0.16925000000000168	-0.4243499999999969			-7.81925	-6.341250000000002	8.51905	1.7013500000000015		-6.757449999999999	-0.14845000000000041	0.006850000000000023			18.648449999999997	-0.22994999999999877	22.86655	-0.4563500000000005	6.010149999999999			44.53705000000001
0.8584500000000013	-0.15265000000000128	-0.41884999999999906			-7.622350000000001	-4.556850000000001	8.53875	1.7072499999999984		-6.383649999999999	-0.12744999999999962	0.011549999999999727			19.96185	-0.21724999999999994	24.850649999999998	-0.4527499999999982	8.663450000000001			44.55525
1.6643500000000024	-0.10855000000000103	-0.41284999999999883			-7.585550000000001	-4.550650000000001	8.55735	1.8773500000000034		-6.363250000000001	-0.09025000000000105	0.01905000000000001			19.973349999999996	-0.19314999999999927	24.85905	-0.44934999999999903	8.680049999999998			53.632850000000005
1.6727500000000042	-0.10164999999999935	-0.40704999999999814			-6.69425	-4.545349999999999	8.578849999999996	2.00075		-6.255050000000001	-0.054050000000000153	0.3985500000000002			20.04685	-0.1827500000000022	24.88665	-0.4447499999999991	8.752750000000002			53.65505
1.6918499999999987	-0.07295000000000229	-0.40094999999999814			-5.724050000000002	-4.539650000000002	9.268549999999998	2.014050000000001		-5.901150000000001	-0.03164999999999907	0.40985000000000227			21.255649999999996	-0.1720499999999987	24.897650000000002	-0.4399499999999996	8.758149999999997			53.96215000000001
1.7038499999999992	-0.061949999999999505	-0.3943499999999993			-5.662749999999999	-4.53295	9.27825	2.4221499999999985		-5.767250000000001	-0.0016500000000014836	0.5043500000000023			23.08195	-0.12265000000000015	25.952450000000002	-0.435649999999999	8.764050000000001			58.03665000000001
2.271850000000004	-0.010550000000002058	-0.38234999999999886			-5.233450000000001	-2.1387500000000017	9.295650000000002	2.426750000000002		-5.73995	0.008849999999998914	0.5091500000000018			23.094249999999995	-0.11195000000000022	27.770950000000003	-0.43065	8.771350000000002			58.04455
2.8129500000000043	0.008449999999999847	-0.37575000000000003			-5.082750000000001	-2.13025	10.92465	2.4336500000000036		-5.664349999999999	0.2713499999999982	0.794550000000001			24.83155	-0.10444999999999993	27.85995	-0.4248499999999993	8.776950000000003			58.05905
2.836949999999998	0.026949999999999363	-0.3680500000000002			-5.057549999999999	-2.12275	10.936949999999996	2.451150000000002		-4.64405	0.7600499999999997	0.8037500000000009			24.862649999999995	-0.09375	30.88535	-0.419550000000001	8.788050000000002			58.06945
3.677850000000003	0.5562499999999986	-0.3521499999999982			-5.04335	-2.11655	10.954149999999998	2.985850000000003		-4.61505	1.0281500000000001	0.8166500000000028			25.10035	-0.08194999999999908	30.89775	-0.4136500000000005	8.801550000000002			58.50965000000001
3.6925500000000007	0.5634499999999996	-0.33314999999999984			-4.940950000000001	-2.1102500000000006	13.505449999999996	2.9924500000000016		-4.30245	1.2637500000000017	0.9380500000000005			25.82145	-0.04305000000000092	32.86385	-0.4082499999999989	8.954049999999999			58.523250000000004
4.268750000000001	0.9522499999999994	-0.3220499999999973			-4.724450000000001	-0.9223500000000016	13.517949999999999	3.008849999999999		-3.7188499999999998	1.88185	0.9432500000000026			26.191849999999995	-0.028050000000000352	35.08435	-0.40275000000000105	9.187850000000001			58.58095
4.9147500000000015	1.0448500000000003	-0.3098499999999973			-4.618550000000003	-0.7473500000000008	13.532150000000001	3.3118500000000033		-3.7075500000000012	2.559049999999999	0.95045			26.205149999999996	-0.016049999999999898	35.46725000000001	-0.3974499999999992	9.196749999999998			72.01225000000001
5.422350000000005	1.5717500000000015	-0.2980499999999999			-4.604749999999999	-0.4772500000000015	13.55135	3.3207500000000003		-3.13035	2.8808500000000024	0.9615500000000026			27.10445	0.011250000000000426	35.929050000000004	-0.3907500000000006	9.204249999999998			72.10135000000001
5.689650000000004	1.6644500000000022	-0.2892499999999991			-4.533850000000001	-0.47334999999999994	13.97665	3.329850000000004		-3.10285	2.895850000000003	0.9795499999999997			30.15085	0.018449999999997857	36.98105000000001	-0.38434999999999775	9.759249999999998			72.11165000000001
7.469350000000002	2.0618499999999997	-0.27424999999999855			-4.4293499999999995	-0.4697500000000012	14.074149999999996	3.3907500000000006		-3.0305500000000016	3.198050000000002	1.3655500000000025			30.92725	1.0626499999999979	38.30565	-0.3775499999999994	9.769850000000002			72.12255
7.479650000000003	2.0809500000000014	-0.26714999999999733			-4.41225	-0.4664500000000018	15.614150000000002	3.4014500000000005		-3.0237499999999997	3.3191500000000005	1.3919500000000014			30.941249999999997	1.0688500000000012	38.34225000000001	-0.3724500000000006	9.777849999999997			72.13285
7.491450000000004	2.5080499999999972	-0.2589499999999987			-3.983550000000001	-0.46325000000000216	15.638149999999996	3.4096500000000027		-2.8455499999999994	3.6904499999999985	1.4066500000000026			31.82535	1.0768500000000003	38.763850000000005	-0.36684999999999945	12.778949999999998			72.20435
7.504650000000002	3.0266499999999965	-0.247049999999998			-3.579150000000002	-0.4599499999999992	16.697649999999996	3.7249500000000033		-2.83465	4.577950000000001	1.6913500000000035			31.845349999999996	1.1035499999999985	40.38985000000001	-0.3606499999999997	12.786649999999998			72.52885
8.548449999999999	3.719949999999997	-0.2382499999999972			-3.474450000000001	-0.45655	30.158749999999998	3.7301499999999983		-2.4913500000000006	4.601149999999997	1.787749999999999			33.63365	1.6915499999999994	43.03945	-0.3535499999999985	12.796049999999997			76.97335000000001
9.22785	3.7282499999999956	-0.22724999999999795			-3.4201499999999996	-0.45335000000000036	30.18965	3.735250000000004		-2.4392500000000013	5.095950000000002	1.7986499999999985			33.64725	4.937449999999998	43.05815000000001	-0.3462499999999977	12.807649999999999			78.16605
9.276050000000001	3.7373499999999993	-0.21894999999999953			-2.573150000000002	-0.4501500000000007	33.115449999999996	3.744450000000004		-2.4222499999999982	5.550550000000001	1.8057499999999997			33.68665	4.945549999999997	47.07815000000001	-0.3369499999999981	13.49135			78.18065
10.235450000000004	3.7543500000000023	-0.20664999999999978			-2.49915	-0.446550000000002	34.885450000000006	4.179649999999999		-2.212150000000001	5.5580500000000015	2.083549999999999			34.814949999999996	5.432749999999999	48.52405	-0.32835000000000036	14.043450000000004			78.19015
10.269050000000004	4.029350000000001	-0.16644999999999754			-2.1570500000000017	-0.4430499999999995	36.15035	4.836450000000003		-1.9814499999999988	5.575249999999997	2.09065			35.75695	5.445050000000002	53.22515	-0.3221500000000006	14.052450000000004			78.20445000000001
11.638950000000005	4.132350000000002	-0.16044999999999732			-1.6493500000000019	-0.43984999999999985	36.15935	4.843150000000005		-1.9601499999999987	5.749249999999996	2.099050000000002			40.021950000000004	5.4700500000000005	54.688550000000006	-0.3136499999999991	15.31815			78.22135
11.844350000000002	4.386649999999996	-0.1469499999999968			-1.59835	-0.4363500000000009	36.169650000000004	4.879850000000001		-1.3740500000000004	5.757849999999998	2.1868500000000033			40.04785	5.984749999999998	56.712450000000004	-0.30734999999999957	15.328050000000001			78.23785000000001
12.10755	4.403649999999999	-0.13884999999999792			-1.3438499999999998	-0.4326500000000024	39.34375	5.369150000000001		-1.334150000000001	6.31955	2.197849999999999			40.06755	6.4774499999999975	56.725350000000006	-0.29465000000000074	17.157349999999997			82.55395
13.56905	4.8365499999999955	-0.13074999999999903			-0.8199500000000022	-0.4291499999999999	39.353750000000005	5.378550000000001		-1.26145	6.65005	2.8293500000000016			41.38204999999999	6.78125	57.680350000000004	-0.2834499999999984	17.163349999999998			82.56885
14.354650000000003	5.399149999999999	-0.12044999999999817			-0.7924500000000023	-0.4255500000000012	39.368849999999995	5.384850000000004		-1.2543499999999987	6.6660499999999985	2.844249999999999			41.40495	6.923349999999999	58.59415	-0.27154999999999774	17.16925			82.58575
14.42285	5.413249999999998	-0.10774999999999935			-0.47465000000000046	-0.42154999999999987	39.39335	5.39265		-1.2402499999999996	6.683549999999997	2.8754500000000043			46.19775	7.623750000000001	59.13605000000001	-0.26314999999999955	17.192850000000004			85.13845
14.633150000000004	6.011049999999997	-0.09334999999999738			-0.4695500000000017	-0.41735000000000255	39.45725	5.400749999999999		-1.2311499999999995	7.51285	2.8844500000000046			51.22305	7.6342500000000015	60.042550000000006	-0.25534999999999997	20.10545			85.14785
15.386050000000001	6.023350000000001	-0.07204999999999728			-0.46415000000000006	-0.4130500000000019	47.00565	5.406650000000003		-1.2229500000000009	7.522649999999999	2.893049999999999			51.24365	7.64725	60.06595	-0.24765000000000015	20.11115			85.17485
15.41385	6.030149999999999	-0.039349999999998886			-0.4593500000000006	-0.4087500000000013	47.619150000000005	5.412650000000003		-1.2145499999999991	8.149749999999997	3.0456499999999984			51.513149999999996	7.897849999999998	60.076350000000005	-0.240949999999998	20.11565			85.19015
15.51635	6.062550000000002	-0.029049999999998022			-0.4551499999999997	-0.4039500000000018	47.63634999999999	5.421749999999999		-1.2042499999999983	8.168050000000001	3.0523500000000006			51.52535	8.899149999999999	64.36365	-0.23304999999999865	20.119450000000004
15.538250000000001	6.076250000000002	-0.020649999999999835			-0.45115000000000194	-0.3987499999999997	47.65635	5.699450000000002		-1.191749999999999	8.587449999999997	3.057750000000002			51.54015	9.73525	66.48125	-0.22644999999999982	20.123949999999997
15.844350000000002	7.491250000000001	-0.010449999999998738			-0.446550000000002	-0.3937500000000007	47.72395	5.709950000000003		-1.1801500000000011	8.597850000000001	3.0704500000000046			54.47135	10.660849999999996	70.96345000000001	-0.219850000000001	20.12875
16.70665	7.553550000000001	0.005250000000000199			-0.4424500000000009	-0.3873500000000014	47.74875	5.717650000000003		-0.9966499999999989	9.429250000000003	3.0786499999999997			54.48585	10.672150000000002	71.03775	-0.21124999999999972	20.13415
17.231350000000003	8.13035	0.013850000000001472			-0.4383499999999998	-0.38005000000000067	56.86135	5.724550000000004		-0.9889499999999991	9.742550000000001	3.425950000000004			54.503249999999994	10.706449999999997	71.38415	-0.19995000000000118	20.140150000000002
18.04445	8.292249999999996	0.04245000000000232			-0.434350000000002	-0.37175000000000225	67.03855	5.734150000000003		-0.9711500000000015	9.754950000000001	3.436049999999998			54.532650000000004	11.091349999999998	73.62625	-0.1922499999999978	20.150650000000002
18.07605	8.307850000000002	0.0610500000000016			-0.43074999999999974	-0.36544999999999916	67.12665	6.177650000000003		-0.47804999999999964	11.100949999999997	5.130750000000003			60.75465	11.09995	75.04645000000001	-0.18244999999999933	20.28605
18.125049999999998	8.317250000000001	0.44615000000000293			-0.42705000000000126	-0.36015000000000086	72.28275	6.9639500000000005		-0.47384999999999877	11.313450000000003	5.211549999999999			61.97425	12.93665	75.05465000000001	-0.16795000000000115	20.300749999999997
18.14885	8.36835	0.7227500000000013			-0.4228500000000004	-0.35355000000000203	72.30375	6.975249999999999		-0.46944999999999837	11.419550000000001	5.219950000000001			62.232749999999996	13.01625	75.06405000000001	-0.15814999999999912	20.312749999999998
20.423750000000002	8.984049999999996	0.73705			-0.41884999999999906	-0.3465500000000006	76.28525	7.333050000000004		-0.46584999999999965	11.671550000000003	5.498250000000002			62.247749999999996	13.024349999999998	76.10195	-0.14525000000000077	20.320449999999997
21.337950000000003	9.059550000000002	0.7516500000000015			-0.414550000000002	-0.33655000000000257	79.18515	7.342650000000003		-0.4623500000000007	12.15025	5.84835			63.20625	13.039650000000002	77.93685	-0.13654999999999973	20.65655
22.181550000000005	9.826949999999997	0.9335500000000003			-0.4095499999999994	-0.32755000000000223	80.44365	7.3511500000000005		-0.45834999999999937	12.556849999999997	5.856750000000002			66.12465	14.638550000000002	77.94425000000001	-0.12484999999999857	20.66595
22.19595	9.90605	0.9461500000000029			-0.4043500000000009	-0.3157500000000013	80.45495	7.61955		-0.4543500000000016	13.243049999999997	5.86375			67.82424999999999	15.243549999999999	81.27025	-0.11554999999999893	20.674450000000004
22.260050000000003	9.95635	0.9607500000000009			-0.39905000000000257	-0.3025500000000001	80.74365	7.62595		-0.45005000000000095	13.743450000000003	5.870050000000003			67.83845	15.254649999999998	81.44455	-0.10705000000000098	20.687749999999998
22.83385	9.96145	1.3540500000000009			-0.3937500000000007	-0.294550000000001	80.76885	7.632050000000003		-0.4457500000000003	13.762250000000002	6.336450000000003			69.49145	15.266649999999998	85.35685000000001	-0.09675000000000011	22.73425
22.881850000000004	9.967849999999999	1.3628500000000017			-0.38795	-0.28525000000000134	86.93805	7.6425500000000035		-0.4414499999999997	14.632950000000001	6.342749999999999			72.04084999999999	15.955149999999996	85.67935	-0.08745000000000047	24.56685
22.89505	9.975749999999998	1.4960500000000003			-0.3810500000000019	-0.27435000000000187	88.55225	7.849250000000001		-0.43684999999999974	15.233550000000001	6.833749999999998			77.54695	16.074150000000003	86.25415000000001	-0.07675000000000054	24.57205
24.02945	9.983649999999997	1.5076500000000017			-0.3745499999999993	-0.26695000000000135	88.58924999999999	8.341750000000001		-0.43274999999999864	15.542749999999998	6.839450000000003			78.19165	16.094749999999998	87.25895	-0.06735000000000113	24.57715
24.30165	10.377749999999999	1.6277500000000025			-0.3669499999999992	-0.25485000000000113	88.65255	8.347449999999998		-0.4281499999999987	15.557650000000002	7.222550000000002			78.20325	16.104950000000002	88.03465	-0.059149999999998926	24.58205
24.46455	10.494349999999997	1.6428499999999993			-0.359650000000002	-0.22575000000000145		8.358350000000005		-0.42295000000000016	16.241750000000003	7.408249999999999			78.21355	16.129849999999998	88.25045	-0.049849999999999284	24.59365
24.94805	10.523649999999996	1.6546500000000002			-0.3514499999999998	-0.17624999999999957		8.758350000000004		-0.4170499999999997	16.442149999999998	8.230149999999998			79.02615	21.07315	88.74625	-0.028249999999999886	25.876549999999998
26.255150000000004	10.582549999999998	2.0237500000000033			-0.33004999999999995	-0.16685000000000016		8.772950000000005		-0.4116500000000016	16.542749999999998	8.23705			79.05145	21.08885		-0.020649999999999835	25.88065
26.74455	11.75555	2.7175499999999992			-0.32035000000000124	-0.13945000000000007		8.78545		-0.4059500000000007	17.264850000000003	8.245250000000002			80.74235	22.098750000000003		-0.001649999999997931	25.88515
27.49305	11.904849999999996	2.7306500000000007			-0.3083500000000008	-0.09585000000000221		9.285350000000005		-0.39975000000000094	17.27805	8.254250000000003			80.76335	22.111649999999997		0.021950000000000358	25.89035
29.18635	11.926749999999998	2.8115500000000004			-0.27915000000000134	-0.054349999999999454		9.300750000000004		-0.3937500000000007	17.30775	8.493350000000003			84.14005	22.127850000000002		0.3866499999999995	25.89605
29.26255	12.86045	3.637150000000002			-0.2677499999999995	-0.027650000000001285		9.597550000000002		-0.38785000000000025	17.407049999999998	8.499150000000004			85.00195	22.140050000000002		0.9331500000000013	25.90375
29.77475	12.95485	3.647949999999998			-0.25505000000000067	-0.019950000000001467		9.60435		-0.3816500000000005	17.64895	8.512650000000004			86.93325	22.297649999999997		1.47485	25.908849999999997
29.978850000000005	13.720749999999995	3.6562500000000036			-0.24115000000000109	-0.009350000000001302		9.890850000000004		-0.3744499999999995	18.06725	10.04975			86.94835	22.307049999999997		1.665650000000003	28.82135
30.25035	13.730449999999998	3.9787500000000016			-0.21655000000000157	0.00975000000000037		9.931149999999999		-0.36714999999999876	18.62905	10.057950000000002			87.77185	22.315150000000003		1.6722500000000018	28.82505
30.28925	13.75665	4.055450000000004			-0.20725000000000193	0.7057499999999983		9.937149999999999		-0.35885000000000034	19.71485	10.06665			87.80265	23.104149999999997		1.6922499999999978	28.82955
30.69765	14.778549999999996	4.065050000000003			-0.16795000000000115	0.8265499999999975		9.945049999999998		-0.3501499999999993	19.724649999999997	11.413750000000004			88.18505	23.626849999999997		1.7039500000000025	28.83375
31.089650000000002	14.977449999999997	4.207750000000001			-0.1553500000000021	0.8658499999999982		10.09215		-0.34305000000000163	20.46015	11.429649999999999				23.634949999999996		2.142750000000003	28.83745
31.654550000000004	14.984850000000002	5.216249999999999			-0.13364999999999938	1.0052500000000002		12.260549999999999		-0.33644999999999925	20.599649999999997	11.439350000000001				26.052349999999997		2.181650000000001	28.843349999999997
31.847650000000005	14.99485	5.2235499999999995			-0.1241500000000002	1.0188500000000005		12.268450000000005		-0.32835000000000036	20.778750000000002	12.268350000000002				26.060850000000002		2.7609499999999976	28.847849999999998
33.67224999999999	15.004950000000001	6.667950000000001			-0.1130500000000012	1.5670499999999983		12.27515		-0.3200499999999984	21.03745	12.275650000000002				26.06915		3.06945	28.85475
33.68965	15.34975	6.92455			-0.05495000000000161	1.5967499999999966		12.289550000000002		-0.31044999999999945	22.10035	13.120349999999998				26.560650000000003		3.1868500000000033	29.667150000000003
33.716849999999994	15.417650000000002	7.382250000000003			-0.04595000000000127	1.608749999999997		12.309250000000002		-0.30334999999999823	22.70245	13.254950000000004				26.57145		4.053650000000001	29.67115
36.567949999999996	15.680349999999997	8.452950000000005			-0.03025000000000233	1.8774499999999996		13.466350000000002		-0.2978500000000004	22.912149999999997	13.263250000000003				27.58395		4.777950000000001	29.67515
36.58555	16.724849999999996	8.617750000000004			-0.015250000000001762	1.8912499999999959		13.472850000000005		-0.2893499999999989	23.499850000000002	14.88155				27.594749999999998		5.586250000000003	29.68075
36.59975	16.73355	8.67025			0.006449999999997402	1.9368499999999962		13.479650000000003		-0.28115000000000023	23.52115	14.888549999999999				28.47025		5.611749999999997	29.686850000000003
36.621449999999996	16.746449999999996	8.735050000000005			1.673849999999998	1.9449500000000022		13.885650000000002		-0.27124999999999844	24.57855	16.777850000000004				29.58945		5.62745	29.69315
37.90155	17.038649999999997	9.21435			1.6922499999999978	2.2498499999999986		13.899850000000004		-0.2630499999999998	24.65665	16.785950000000003				29.599249999999998		5.838049999999999	33.88185
37.93355	17.438850000000002	9.511849999999999			1.823649999999997	2.9620500000000014		15.051550000000002		-0.2516500000000015	25.515050000000002	18.380350000000004				29.651249999999997		5.847649999999998	33.88575
37.95855	17.48435	9.53715			1.8394499999999958	2.983349999999998		15.058150000000001		-0.24344999999999928	26.21635	18.41835				30.115650000000002		6.429750000000002	33.88965
37.98224999999999	18.680949999999996	10.055250000000004			2.4518499999999968	2.993750000000002		15.06815		-0.23545000000000016	27.28855	18.435350000000003				30.14015		7.080749999999998	33.89345
38.15715	18.692050000000002	10.063150000000004			3.036950000000001	3.1644499999999987		15.07695		-0.22854999999999848	27.69695	18.45215				30.766849999999998		7.150050000000004	33.89705000000001
40.882949999999994	19.076349999999998	10.074050000000003			3.0471499999999985	3.3778499999999987		15.082850000000004		-0.219850000000001	27.718850000000003	18.80785				30.77865		7.355149999999998	33.90235
43.549350000000004	19.09135	10.091850000000004			3.081349999999997	3.3851499999999994		16.133150000000004		-0.21184999999999832	28.119349999999997	18.83055				30.78445		7.625150000000001	34.94165000000001
43.65845	20.707050000000002	10.101850000000002			3.093949999999996	3.393449999999998		16.14115		-0.2041499999999985	29.617350000000002	19.511750000000003				30.790349999999997		8.094350000000002	34.945750000000004
44.014250000000004	20.928649999999998	10.93805			3.2937499999999993	3.4028499999999973		16.145950000000003		-0.19154999999999944	30.040349999999997	19.52875				31.56845		8.27705	34.94975000000001
44.02905	21.286749999999998	11.144650000000002			3.3081500000000013	3.4102500000000013		16.152449999999998		-0.1805500000000002	31.307250000000003	21.37035				31.58005		8.635050000000003	34.95425
45.878550000000004	21.30355	11.71695			3.7823499999999974	3.434949999999997		16.158350000000002		-0.16754999999999853	31.316049999999997	21.37635				34.126949999999994		9.220850000000002	34.95925
46.74575	21.393050000000002	12.620149999999999			3.796949999999999	3.4465499999999984		16.16385		-0.1579499999999996	31.945050000000002	21.38925				34.13565		9.231649999999998	34.96345000000001
46.90925	22.01815	12.64585			3.8218500000000013	3.8363499999999995		16.172050000000002		-0.1474499999999992	32.77455	21.40125				34.14505		9.848850000000002	34.97045
48.126549999999995	22.70895	12.66535			4.214949999999998	4.386549999999996		16.177850000000003		-0.13044999999999973	33.03285	21.54715				34.15174999999999		9.860450000000004	35.36255
48.32464999999999	22.724849999999996	12.673849999999998			4.284549999999999	4.394549999999999		16.183450000000004		-0.11905000000000143	34.79855	21.55645				34.162549999999996		9.870650000000001	35.365750000000006
50.29275	23.848549999999996	13.34085			4.317649999999997	4.402350000000002		16.19065		-0.10685000000000144	34.809050000000006	21.573249999999998				34.55615		10.06155	35.36925000000001
50.31045	23.864849999999997	13.352950000000003			5.2394500000000015	4.4114499999999985		16.64435		-0.09375	35.75015	22.12665				35.359849999999994		10.344150000000003	35.373050000000006
50.33045	24.377449999999996	13.362750000000002			5.312850000000001	4.422749999999997		16.651750000000003		-0.08155000000000001	36.270649999999996	22.158850000000005				35.367050000000006		10.357049999999997	35.37655000000001
52.50645	24.39835	13.509249999999998			5.3256499999999996	5.202749999999998		18.49305		-0.07134999999999891	36.29305	23.00455				35.373450000000005		10.382749999999998	35.38045000000001
52.52405	24.84675	14.012650000000004			6.031949999999998	5.705749999999998		18.498950000000004		-0.04404999999999859	37.171749999999996	23.022050000000004				35.381150000000005		10.629850000000001	35.38975000000001
53.06175	25.81275	15.783350000000002			6.048349999999996	6.982749999999999		18.505150000000004		-0.029650000000000176	37.178850000000004	23.030150000000003				35.786150000000006		10.660050000000002	37.68145
60.44414999999999	25.823050000000002	15.84795			6.6255500000000005	6.997150000000001		18.51035		-0.022349999999999426	37.82515	23.047750000000004				35.79575		10.672749999999997	37.68545
60.47735	25.837049999999998	17.088850000000004			6.68845	7.2971499999999985		18.522250000000003		-0.013049999999999784	38.10945	24.61485				36.46195		10.900650000000002	37.689350000000005
60.57594999999999	26.05155	17.17495			6.7028500000000015	7.977450000000001		18.52795		0.41554999999999964	38.181450000000005	24.623950000000004				36.47385		11.25975	37.69685
60.86685	26.371449999999996	17.48575			7.040749999999999	7.987649999999999		18.54575		0.43655000000000044	38.83845	24.630550000000003				36.480050000000006		11.26765	37.70205
61.02145	26.38545	17.50655			7.311150000000001	8.001049999999996		19.84475		0.6614499999999985	39.79815	24.63945				36.48635		11.332350000000002	37.707750000000004
61.902950000000004	26.397149999999996	17.52985			7.373149999999999	10.277150000000002		19.849950000000003		0.8795499999999983	39.81225	24.65105				36.49395		11.827949999999998	37.712450000000004
61.96164999999999	26.56275	18.872049999999998			7.908649999999998	10.632650000000002		19.85715		0.8936500000000009	40.172549999999994	25.350150000000003				36.508250000000004		11.923550000000002	38.665850000000006
63.54575	27.47565	18.90425			7.952549999999999	10.642349999999997		19.863650000000003		0.9121500000000005	40.19025	26.443050000000003				36.51635		12.630550000000003	38.66975000000001
65.11895	27.482149999999997	19.660550000000004			7.960750000000001	10.651250000000001		19.87065		1.2662499999999994	40.66975	26.45625				37.538349999999994		13.13815	38.67385
65.15025	27.60105	19.691950000000002			8.197349999999997	11.38045		20.336450000000003		1.2775500000000015	41.444849999999995	26.626250000000002				37.55285000000001		13.158649999999998	38.67815
66.09224999999999	27.61305	19.91795			9.001949999999997	11.388049999999996		22.39005		1.2885500000000008	42.840650000000004	26.80875				39.13265		13.67585	38.68305000000001
69.79955	28.471449999999997	20.27405			10.15185	11.413549999999997		22.39545		1.519949999999998	43.41865000000001	26.81775				39.13934999999999		13.723949999999999	38.68945000000001
71.73555	28.479749999999996	20.289350000000002			10.291949999999996	11.41965		22.40185		1.5331500000000027	44.14585	27.079450000000005				40.008750000000006		14.091849999999997	38.69685
71.75525	28.495649999999998	20.32545			10.306650000000001	11.66085		22.40805		1.9565500000000036	44.481249999999996	27.486950000000004				40.01635		14.11335	39.02035000000001
71.79115	28.596249999999998	20.72825			10.38645	11.668850000000003		22.41915		1.9698499999999974	44.49314999999999	27.49395				40.488550000000004		14.130150000000004	39.02375000000001
72.23675	28.65235	20.736349999999998			10.530849999999997	11.679149999999996		22.50315		2.6533499999999997	44.963950000000004	27.504450000000002				41.68915		14.420849999999998	39.02735
72.25345	30.13865	20.749950000000002			10.541250000000002	13.582849999999997		23.440250000000002		3.067649999999997	45.076950000000004	27.681750000000005				41.978350000000006		14.71285	39.03295
72.48875	30.15585	20.758150000000004			11.113649999999996	13.58915		23.448150000000002		3.3581499999999984	45.13855	27.69935				42.02815		14.723850000000002	39.03715000000001
73.13575	30.43925	20.76805			11.187250000000002	13.599450000000001		23.453750000000003		3.3792500000000025	45.777849999999994	28.782750000000004				42.038349999999994		14.737950000000001	41.739050000000006
73.18475	30.521250000000002	20.77705			11.396649999999998	13.609149999999996		23.459750000000003		3.3903500000000015	46.32375	28.79055				42.270849999999996		14.75095	41.742850000000004
73.21424999999999	30.540950000000002	20.96645			11.439350000000001	13.704550000000001		24.719650000000005		3.4366499999999967	46.33415	28.802850000000003				42.50704999999999		14.91365	41.74685000000001
73.88045	30.55035	21.71955			11.872849999999996	13.71995		24.72765		3.450050000000001	46.58005000000001	28.81715				42.85015		15.746350000000003	41.751450000000006
73.97125	30.620350000000002	21.987150000000003			11.902249999999999	15.028949999999998		26.470050000000004		3.6588499999999975	46.628949999999996	29.301350000000003				42.87575		15.869150000000001	41.756550000000004
74.01115	30.634749999999997	22.049850000000003			12.09345	15.044250000000002		26.478550000000002		3.673849999999998	47.235949999999995	29.311850000000003				44.95354999999999		16.184949999999997	41.76165
75.85245	30.996049999999997	22.90355			12.350149999999996	16.38925		26.487350000000003		3.891650000000002	47.26625000000001	29.32395				44.960049999999995		16.450550000000003	41.768550000000005
75.86915	31.09165	22.913750000000004			12.88155	16.400650000000002		26.49285		3.9950500000000027	48.066250000000004	29.73945				44.96724999999999		16.455949999999998	41.89535000000001
75.88145	31.997349999999997	22.93075			13.35585	16.41445		26.505750000000003		4.197849999999999	48.62225	29.75545				45.69225		16.47165	41.899550000000005
75.90155	32.00945	22.94575			13.38005	16.42285		26.51355		4.34665	48.75855000000001	31.108950000000004				45.728449999999995		16.490750000000002	41.90405
77.04195	32.659349999999996	23.702950000000005			13.766749999999998	17.334349999999997		27.484350000000003		4.361949999999997	49.20405	31.117750000000004				45.777150000000006		16.831149999999997	41.910250000000005
78.20085	32.66615	23.74135			14.50845	17.560349999999996		27.578750000000003		4.375449999999997	49.21595	31.126549999999998				47.54835		17.210150000000002	44.29695000000001
78.44125	32.67245	24.47745			14.666149999999998	18.01825		27.58805		4.378649999999997	49.56655	31.13265				47.64725		17.64135	44.30095
79.49145	32.68815	25.39005			14.717249999999996	18.02775		31.260950000000005		4.384849999999997	50.22975	31.15485				48.12595		17.90975	44.30475
79.51155	32.71595	25.73255			14.797050000000002	18.03355		31.26685		4.9036500000000025	50.242349999999995	31.162050000000004				49.359750000000005		17.923849999999998	44.30875
79.93175	32.72495	25.750450000000004			14.887649999999997	18.047549999999998		31.271850000000004		5.085550000000001	50.632250000000006	31.17325				49.36765		18.552049999999998	44.31345
80.13585	33.13205	25.75805			15.072149999999997	18.368349999999996		31.281250000000004		5.915150000000001	50.645450000000004	31.199749999999998				50.21115		18.580450000000003	44.31785000000001
80.16105	33.14005	25.769949999999998			15.535149999999998	19.967249999999996		31.29185		5.993750000000002	51.33845	31.863450000000004				50.21955		19.158350000000002	44.329750000000004
80.36515	33.18505	25.97765			15.553749999999997	20.702049999999996		32.173950000000005		6.25075	51.91365	33.712950000000006				51.23835		19.341649999999998	44.65445
80.38635	33.19695	25.98835			16.02345	21.215349999999997		32.18065		6.41535	53.09485	33.723650000000006				51.261849999999995		19.660950000000003	44.658550000000005
82.90785	34.33815	26.33805			16.45925	21.23945		32.199650000000005		6.8326499999999974	53.67465000000001	33.73405000000001				51.269149999999996		20.759249999999998	44.66205000000001
82.92165	34.35575	26.895350000000004			16.469150000000003	21.955049999999996		32.206050000000005		6.855349999999998	53.68835000000001	35.32535				51.28375		21.69355	44.67105000000001
82.95115	34.37625	27.42365			17.339449999999996	22.47525		32.214650000000006		7.2934500000000035	53.97615	35.33375000000001				51.29145		21.708650000000002	44.67545
83.73755	36.58555	27.46775			17.354049999999997	22.489050000000002		32.221450000000004		7.597249999999999	53.99785000000001	35.34495000000001				51.31285		22.32415	44.68075
83.76205	36.62094999999999	27.730050000000002			17.689049999999998	22.49795		32.22695		8.002350000000003	55.33904999999999	35.35025				51.911950000000004		22.70255	45.01695000000001
83.77595	36.762550000000005	28.00465			17.71395	23.566950000000002		32.951049999999995		8.27795	55.353550000000006	35.36195000000001				51.920649999999995		22.71775	45.02075000000001
83.79715	37.85435	28.016450000000003			17.83485	23.90145		32.95785000000001		8.325950000000002	55.87985	36.038650000000004				51.95675		22.73465	45.02475
85.21255	38.42515	28.52645			17.85195	23.91345		32.96385000000001		8.334950000000003	56.57555	36.044250000000005				51.96785		22.96135	45.02935000000001
85.74504999999999	39.529349999999994	28.633550000000003			18.45535	24.91495		32.96885		8.568450000000002	56.594550000000005	36.05245000000001				53.09625		23.570649999999997	45.03365000000001
85.77965	39.55575	29.15205			18.46695	24.95175		32.97435		9.06815	57.021750000000004	36.063950000000006				53.10625		23.580250000000003	45.726150000000004
86.51465	41.879850000000005	29.951150000000002			18.95235	25.519450000000003		32.986149999999995		9.359950000000001	57.21165	37.09835000000001				53.115849999999995		24.197350000000004	45.73035
86.53475	41.90335	30.626450000000002			19.06605	25.52965		34.77235		9.593250000000001	57.53785	37.104150000000004				53.12465		24.20755	45.73445000000001
86.54655	42.16005	30.63985			19.380750000000003	25.862149999999996		34.77805000000001		9.874350000000003	57.54995	37.68755				53.968149999999994		24.325750000000003	45.73845
86.56255	42.17215	30.654750000000003			19.47615	25.87965		34.78415000000001		10.066849999999999	58.793150000000004	37.699650000000005				54.23975		24.346149999999998	45.74365
87.25404999999999	42.438050000000004	30.798550000000002			19.48875	25.891049999999996		34.78945		10.201849999999997	58.848850000000006	37.71735000000001				54.24764999999999		24.701249999999998	45.74965
87.62065	42.90904999999999	31.04745			19.565949999999997	26.83635		34.795550000000006		10.359649999999998	60.612550000000006	38.512150000000005				54.25555		24.93145	48.385450000000006
89.04115	42.919250000000005	31.324450000000002			19.74025	27.313149999999997		34.80145		10.370349999999998	60.822449999999996	38.52345000000001				54.64805		25.175349999999998	48.38945000000001
89.05375	43.24905	31.599149999999998			20.067849999999996	27.32485		34.80815000000001		10.602749999999997	61.150749999999995	44.564750000000004				54.65755		25.187749999999998	48.39305
89.07854999999999	43.60185	32.03985			20.12725	27.33355		34.813050000000004		10.679649999999999	61.875350000000005	44.576750000000004				54.672250000000005		25.198249999999998	48.39755000000001
89.20455	44.180350000000004	32.04795			20.39825	27.34105		34.81815		10.789550000000002	61.89084999999999	45.32925				56.21865		25.208949999999998	48.402950000000004
	44.199349999999995	32.06675			21.542350000000003	28.22525		34.82305000000001		10.812650000000001	62.36215000000001	46.53535000000001				56.43885		26.166549999999997	48.408950000000004
	45.52334999999999	32.86725			21.59065	28.24025		34.82955000000001		10.994049999999998	63.150349999999996	47.34025000000001				56.44905		26.175349999999998	48.41955
	46.279349999999994	32.87865000000001			21.96455	28.248749999999998		35.89035000000001		11.006350000000001	63.286049999999996	47.35365				57.41055		27.40375	49.12805
	46.323449999999994	33.033550000000005			21.975550000000002	28.26465		35.896150000000006		11.338849999999997	63.944750000000006	47.67465				57.41875		27.417350000000003	49.13145
	47.22305	33.17555			21.99415	28.27535		35.90195		11.694350000000004	64.09225	48.364450000000005				57.42614999999999		27.439650000000004	49.13565
	47.92755	33.18845			22.229850000000003	29.088449999999998		35.90755		11.71415	64.58015	48.77615				57.43984999999999		27.70325	49.13995
	48.57984999999999	33.496750000000006			22.964650000000002	29.09535		36.07195		11.915450000000003	64.59905	48.79305000000001				60.52095		27.714650000000002	49.144450000000006
	48.78935	34.27105			22.977349999999998	29.10455		36.07715		11.93975	65.76935	49.96195				60.547349999999994		27.861549999999998	49.149950000000004
	49.05225	34.75475			23.00415	29.11585		42.32455		12.248450000000002	66.32505	51.404250000000005				60.55714999999999		27.87445	49.15535
	49.059749999999994	35.83465000000001			23.59595	29.43115		42.33045		12.400650000000002	67.64695	51.41305				60.57665		28.13405	50.71575
	49.074349999999995	35.858850000000004			23.83375	29.440549999999998		42.33775		12.500249999999998	67.65705	52.48675				62.44005		28.15875	50.72175
	49.12425	35.874750000000006			23.846749999999997	30.052249999999997		42.78285000000001		13.318349999999999	67.93674999999999	52.49835				62.45525000000001		28.31285	50.72685
	49.14245	36.66505000000001			23.90225	30.063549999999996		42.79625		13.32975	68.52715	52.51575000000001				64.45975		28.32525	50.731350000000006
	49.418049999999994	37.69035000000001			24.034249999999997	30.361250000000002		42.80615		13.350649999999998	68.55154999999999	54.41715000000001				66.78345		28.529550000000004	50.73725
	49.531850000000006	37.916650000000004			24.04485	30.37385		42.81255		13.400850000000002	69.49465000000001	54.46385000000001				66.79605		29.09495	50.74605000000001
	49.540350000000004	38.508250000000004			24.37745	30.627750000000002		46.07475000000001		13.511349999999997	69.77484999999999	55.15065				66.80345		29.359150000000003	52.05695
	50.33015	39.155550000000005			24.658649999999998	31.879250000000003		46.50085		13.523750000000003	69.79925	55.16005				66.81665		29.37065	52.06075
	50.335449999999994	39.17105000000001			24.69105	31.885749999999998		46.50645		13.540949999999999	69.81025	55.167550000000006				67.58045		29.389750000000003	52.06495000000001
	51.30825	39.18625			24.998250000000002	31.89655		46.51755		13.914150000000003	69.81905	55.702650000000006				67.59994999999999		29.407149999999998	52.06975
	51.44485	39.19555000000001			25.13005	32.24804999999999		46.52605000000001		13.92625	70.39814999999999	55.71255000000001				67.66915		29.421650000000003	52.074650000000005
	51.45545	39.29445000000001			25.18915	33.233050000000006		46.53385		14.191149999999997	70.40414999999999	57.60385000000001				68.07345		29.69765	52.07985000000001
	51.47385	39.86215			25.20215	34.48625		48.794650000000004		14.211049999999997	70.41315	59.80885000000001				69.48185		29.713449999999998	53.25805
	51.58154999999999	39.91985000000001			25.53005	34.49414999999999		48.79955000000001		14.36225	70.42605	59.825450000000004				69.49125		29.724349999999998	53.26315000000001
	51.843450000000004	39.93645000000001			25.55935	34.51505		48.80585000000001		14.390649999999997	70.77205000000001	60.683350000000004				69.58605		29.78925	53.26805
	52.371449999999996	41.21515000000001			26.527849999999997	35.23675		56.47715000000001		14.626949999999997	72.41245	61.39235000000001				69.60065		30.30595	53.27695
	52.543549999999996	41.88895000000001			27.097350000000002	35.24735		56.48395000000001		14.776349999999997	73.35804999999999	61.402950000000004				69.79365		30.31685	53.283150000000006
	52.57965	42.48975			27.12745	35.26904999999999		56.49265000000001		14.791549999999997	73.69784999999999	62.762950000000004				70.09585		30.793049999999997	57.95955000000001
	52.793350000000004	42.49655			27.15545	37.27284999999999		56.504450000000006		14.805650000000004	73.99834999999999	62.770250000000004				70.11095		31.715750000000003	57.96355
	52.805350000000004	43.362350000000006			27.44655	40.24794999999999		56.51395000000001		14.934949999999997	74.37865	62.77735				71.37775		31.81215	57.96895000000001
	52.827349999999996	43.38185			28.253249999999998	40.52924999999999		56.52265		15.20025	74.72545	62.78375000000001				73.58505		31.847350000000002	57.97595
	53.86794999999999	43.40055000000001			28.43565	40.80574999999999		59.04195		15.221950000000003	77.09254999999999	62.79185000000001				75.61795		32.55175	59.60795
	55.117149999999995	43.52175000000001			28.44535	40.81784999999999		59.05205000000001		15.264050000000001	78.38874999999999	62.804550000000006				75.63145		32.56925	59.613550000000004
	55.13955	43.55295000000001			28.632749999999998	40.82724999999999		59.063950000000006		15.300650000000001	79.26835	62.81975				75.64104999999999		32.77695	59.61895
	55.15445	43.77555000000001			28.644650000000002	40.85884999999999		59.07215000000001		16.10115	81.58645000000001	63.49475000000001				75.66085		32.78555	59.62745000000001
	55.247550000000004	43.92305			28.684549999999998	41.08695		59.08215		16.112550000000002	81.60385	64.06325000000001				75.82805		32.915049999999994	59.76835
	55.257149999999996	43.93195			28.873949999999997	41.11265		65.04625		16.126250000000002	81.93795	64.07035				76.53885		33.549350000000004	59.77445
	55.85705	43.94045			29.08825	41.13114999999999		65.05145		16.140150000000002	83.61134999999999	64.08235				76.54585		33.63685000000001	59.780550000000005
	55.86704999999999	43.95835000000001			29.22745	41.88494999999999		65.05905		16.163950000000003	83.79464999999999	64.09085				76.55615		33.73675	59.78675
	55.876149999999996	43.97135			29.24775	41.89744999999999		65.06435		16.685350000000003	83.95775	65.06525				78.67555		33.75835000000001	61.37375
	55.98715	44.11855			29.25785	42.681349999999995		65.07095000000001		16.701449999999998	86.38735	65.07425				78.68255		34.21735000000001	61.37875000000001
	56.58765	44.131150000000005			29.342449999999996	42.68875		65.08795		16.972550000000002	87.40905000000001	65.38585				78.69765		34.22975000000001	61.38335000000001
	56.594849999999994	44.15925			29.63515	42.69574999999999		65.09475		16.997249999999998	87.66315	65.40005000000001				78.70895		34.45195000000001	61.38865
	56.60665	44.31955000000001			29.76765	42.85395		65.10325		17.298550000000002	87.67035000000001	65.40775000000001				78.73085		35.12995000000001	61.394850000000005
	56.966449999999995	44.33165000000001			29.78995	42.85974999999999		78.23785000000001		17.40675	87.67965000000001	68.80535				78.99045		35.332750000000004	61.40145
	56.980149999999995	44.42145000000001			29.82755	43.90115		78.24415		17.42665	88.54085	68.81375				79.85565		35.54225000000001	62.72345
	57.27705	45.866550000000004			30.364749999999997	44.932649999999995		79.63365		17.796049999999997	89.42945	68.82965				80.06175		35.623450000000005	62.73075
	57.293949999999995	45.88435000000001			30.64325	44.94255		79.64175		17.87445	89.43815000000001	69.46095000000001				83.58515		35.640150000000006	62.73765
	57.30605	45.933350000000004			30.82055	44.95845		79.65165		17.88885		69.46725				83.82785		35.90375	62.75155000000001
	57.32585	46.234350000000006			31.26635	45.40915		79.65825000000001		18.084750000000003		69.47755000000001				83.99825		36.07645000000001	63.068650000000005
	57.721450000000004	46.69955			31.315250000000002	45.414249999999996		79.66485		18.324050000000003		69.49455				85.10294999999999		36.54735000000001	63.073350000000005
	57.95815	47.53385			31.59255	45.41874999999999		85.42405000000001		18.74885		70.21175000000001				85.13835		36.55595000000001	63.07995000000001
	57.969449999999995	47.54785000000001			31.616849999999996	45.42345		85.43235		18.759849999999997		70.22375000000001				85.14695		36.56805	63.08815
	58.48365	47.85145			32.06595	45.43115		85.43895		18.99795		70.23215				85.15685		36.58715000000001	63.094750000000005
	59.00075	47.88685000000001			32.73245	45.43795		85.44645		19.301849999999998		70.97145				85.35145		36.73495	63.75645
	59.019850000000005	50.24865000000001			32.835449999999994	46.53375		85.45135		19.311049999999998		70.97925000000001				85.35975		36.74195	63.76185000000001
	59.15814999999999	50.64205000000001			33.609350000000006	46.54365		85.46025		19.52685		70.98715				85.90545		36.93375	63.76675
	59.31985	50.66005			33.66415000000001	46.97995		85.95795000000001		19.748549999999998		72.29725				85.91645		36.96175000000001	63.77205000000001
	59.47085	50.814750000000004			34.42305	46.98644999999999		85.96395000000001		19.765249999999998		72.30405				85.93075		37.34375	63.78245
	59.481750000000005	50.92665000000001			35.15015	48.30005		86.49185		19.87315		72.31095				85.93835		38.09675	70.11555
	60.00425	51.221050000000005			35.28065000000001	48.30735		86.49845		20.30195		72.35805				85.94915		38.32285	70.12345
	60.648250000000004	51.25125			35.28845	48.314049999999995		88.93435000000001		20.408350000000002		73.21615				87.05435		38.514250000000004	70.13215000000001
	60.83194999999999	51.27785			35.42085	48.32204999999999		88.94085000000001		20.49565		74.24955				87.07095		38.91595000000001	70.14255
	61.042550000000006	51.286950000000004			35.47085	48.331149999999994				20.72655		74.25885000000001				87.07905		39.22645	70.15015000000001
	61.058949999999996	51.64795000000001			35.59765	48.34035				20.86745		75.35795				87.08924999999999		39.521150000000006	72.04385
	61.44645	52.53715000000001			36.25805	48.34734999999999				20.880950000000002		75.36795000000001				88.53045		39.89115000000001	72.05085000000001
	61.45694999999999	52.87015000000001			36.36895	48.47125				21.13455		80.01085				88.72455		39.89905	72.05775
	61.69605	53.38485			36.57195	48.87304999999999				21.31585		80.49285				88.79335		39.90915000000001	72.06455
	62.61635	53.49725000000001			36.65845	48.88945				21.338649999999998		81.27965						39.92205	72.07715
	62.887649999999994	54.01005000000001			36.69425	49.19085				21.36015		81.28495000000001						40.149150000000006	73.00645
	63.676050000000004	54.752250000000004			37.83685	49.207449999999994				21.38345		81.29635						40.30415000000001	73.01285
	63.69154999999999	55.05215000000001			37.86765	50.22435				21.643649999999997		81.30595000000001						40.33905	73.02125000000001
	63.81125	56.13365			38.16985	50.233549999999994				21.66625		82.83585000000001						40.666650000000004	73.02745
	64.11935	56.16575			38.24575	50.25975				22.00975		82.85085000000001						40.67755000000001	73.04155
	64.16455	56.62145000000001			38.25685	50.45895				22.34045		83.01695000000001						41.18345000000001	75.51105
	64.17715	56.80825			38.27355	50.46615				22.615550000000002		83.02645000000001						41.56575000000001	75.51915000000001
	64.18715	58.06365000000001			39.29325	51.239149999999995				22.64715		83.04755						42.07455	75.52465000000001
	64.21424999999999	58.071250000000006			39.34365	51.24544999999999				22.84365		83.06255						42.09065000000001	75.53295
	64.28045	58.08175			39.855850000000004	51.25394999999999				23.292550000000002		83.47765000000001						42.222750000000005	75.54175000000001
	64.28875	58.09805			39.86625000000001	51.26164999999999				23.358549999999997		83.67125						42.55035000000001	76.53435
	65.48965	58.10665			39.87585	51.53505				23.763250000000003		83.67905						42.80445	76.53895
	66.07245	58.16545000000001			40.03545	51.54245				23.84175		84.01545						42.974450000000004	76.54705
	66.08335	58.29845			40.36755000000001	51.56295				23.85195		84.02395						42.99005000000001	76.55445
	66.09925	58.31415			41.11345	51.836749999999995				23.966350000000002		84.03415000000001						43.47115000000001	76.56945
	66.46294999999999	58.33905			41.17295	52.05255				23.997249999999998		84.04165						43.480850000000004	78.40105
	66.51705	59.42985			41.19865	52.06125				24.18565		85.69265						43.489850000000004	78.40765
	67.26535	59.49995			41.55855	52.07365				24.80515		85.70075						43.50265	78.41395
	67.28625	59.51195			41.57255000000001	52.08154999999999				25.12745		87.94345						43.538650000000004	78.42545
	67.30595	59.532250000000005			41.84295	53.07455				25.14225		87.96775000000001						43.54515000000001	79.84885
	67.81455	59.745850000000004			41.951750000000004	53.08595				25.28345		88.21425						43.652150000000006	79.85535
	67.86285	59.81315000000001			41.99165000000001	53.09734999999999				25.36885		88.22535						44.37025	79.86255
	68.73245	59.82065			42.052350000000004	53.832449999999994				26.14975		88.23435						44.98675	79.86955
	68.75035	59.84245			42.16605	53.84084999999999				26.22375		89.45685						45.00135	79.87765
	69.39715	59.85265000000001			42.488749999999996	53.84895				26.23575		89.46835						45.02315	79.88895000000001
	69.41055	59.86665000000001			42.74515000000001	53.859849999999994				26.256249999999998								45.48205	81.16075000000001
	69.81365	59.87455			42.885149999999996	55.182249999999996				26.72695								45.53915000000001	81.16855000000001
	70.70675	59.89905			42.90995000000001	55.187749999999994				26.773950000000003								45.54695000000001	81.17695
	71.70115	60.982150000000004			43.35235	55.20394999999999				26.785149999999998								45.75065000000001	81.18325
	71.71305	61.44955			43.94485	55.20994999999999				26.902350000000002								45.94655	81.19125000000001
	72.09335	61.65925			44.19955	55.22064999999999				27.502750000000002								46.074250000000006	81.30495
	72.12585	61.68535			44.21325	55.234449999999995				27.54075								46.22685	81.31285
	72.41535	61.78495000000001			44.45125	55.24445				27.565050000000003								46.913250000000005	83.84675
	72.42525	61.84355000000001			45.38745	55.36505				27.91025								47.103350000000006	83.85615
	72.43505	62.28215			45.481049999999996	55.373949999999994				27.91985								47.30255000000001	86.36935
	72.45935	62.31195000000001			45.522149999999996	55.38265				27.933449999999997								47.31025000000001	86.37595
	72.77415	62.39455000000001			45.54025	55.703649999999996				27.94445								47.31935	86.38285
	73.07695	62.70725			45.712450000000004	55.71155				28.032149999999998								47.32755	86.38935000000001
	73.32995	63.04155			45.89735	55.72784999999999				28.515649999999997								47.86205000000001	87.89865
	73.66555	63.05815000000001			45.94315	56.56545				28.760949999999998								47.87635	87.91215000000001
	74.29505	63.25585000000001			45.96195	56.57294999999999				29.01785								48.79145	87.92015
	74.30555	63.73535000000001			46.02905	57.12165				29.02625								48.80785	89.33915
	74.32345	64.86855			46.15415	60.10584999999999				29.036649999999998								49.58715000000001	89.34585
	74.96675	64.89465			46.68795	60.11435				29.198449999999998								49.608450000000005	89.35055
	74.97875	65.99475000000001			46.91995	60.13915				29.434250000000002								49.62055000000001	89.35785
	75.14625	66.00235			47.15235	60.20954999999999				29.444550000000003								49.98245	89.36765
	75.49634999999999	66.30815000000001			47.68055	60.21665				29.832649999999997								50.09285
	75.50845	66.42075			48.52915	60.22985				30.14455								50.10215000000001
	75.52135	66.49455			48.81385	60.70465				30.493750000000002								50.11665000000001
	76.08695	66.93655000000001			49.290549999999996	60.71235				30.521449999999998								50.23095000000001
	76.32485	66.97475			49.35425000000001	60.72704999999999				30.55515								50.23895
	76.51205	67.10235			49.77835	61.59854999999999				30.99115								50.75375000000001
	76.67914999999999	67.94625			49.79485	61.62044999999999				31.19555								50.76235
	79.98215	68.47175			50.36735	61.63655				31.22315								50.79835
	80.00155	69.16195			50.78905	61.97484999999999				31.251949999999997								50.80685
	80.02665	69.89655			50.86125	61.98935				31.31195								51.31085
	80.03795	69.90545			51.052350000000004	62.36395				31.763250000000003								51.32445
	80.04945	70.01625			51.49055	62.584649999999996				31.777849999999997								51.34625
	80.05754999999999	70.25545000000001			51.717150000000004	62.59365				32.18085000000001								51.557550000000006
	81.36345	70.27065			51.74635000000001	62.61175				32.19584999999999								52.08035000000001
	82.78715	70.29185000000001			52.00065000000001	62.62384999999999				32.31375								52.09095000000001
	82.80365	70.36455000000001			52.01415	63.94735				32.34455								52.10315
	83.07925	70.45855			52.885450000000006	63.957449999999994				32.759550000000004								52.29715
	83.50625	70.54915000000001			53.09825000000001	64.18515				32.77975000000001								52.30855000000001
	83.51575	70.70705000000001			53.160650000000004	64.19284999999999				32.789249999999996								52.38995
	83.98155	70.75415000000001			53.17615000000001	64.20075				32.798950000000005								52.710350000000005
	83.99875	71.32445			53.18455	64.23774999999999				32.81175								52.85195
	86.34255	71.74695			53.46045000000001	64.54934999999999				32.82155								53.09465
	86.37805	72.33065			53.47095	65.37075				32.832049999999995								53.60165000000001
	86.55085	72.66045000000001			53.81715	65.38935				33.73514999999999								53.60945000000001
	86.57245	72.85955			54.333349999999996	65.83735				33.75475								53.62275000000001
	86.61045	73.57305000000001			54.72025000000001	65.84514999999999				33.783649999999994								53.83975000000001
	88.06235	74.04145000000001			54.79785	65.86495				34.03815								54.10425000000001
	88.79435	74.61155000000001			54.87595	66.32625				34.301050000000004								54.44225
	88.97055	74.65255			54.96965	66.33635				34.81935								54.44895000000001
	88.98545	74.81995			55.32965	66.34235				34.97855								54.63395
	89.24965	74.84815			55.34275000000001	66.35145				35.58945								54.64135
		75.19035000000001			55.41915	66.36025				35.608149999999995								54.64945
		75.65145000000001			55.45505	67.05414999999999				37.18355								55.227450000000005
		76.15255			55.46745	67.06105				37.20094999999999								55.351150000000004
		76.17915			55.98015000000001	67.06835				37.42175								56.18445
		76.81805			55.99355	68.14014999999999				37.90575								56.46995
		76.84925000000001			56.057050000000004	68.14885				37.93825								56.78335
		76.98175			56.17345	68.16024999999999				38.10535								57.42885
		77.00915			56.862049999999996	68.35365				38.11645								57.43745
		77.67605			57.016149999999996	70.67745				38.52745								57.445350000000005
		78.29815			57.32585	70.68755				39.05785								58.28245
		78.44755			57.54925	74.25295				39.23795								58.29195
		78.65845			57.564750000000004	74.25975				39.25534999999999								58.29875
		79.71975			58.23195	74.26854999999999				39.820949999999996								58.325050000000005
		79.73815			58.244749999999996	74.27595				39.83125								58.58215
		80.00135			58.256550000000004	74.28694999999999				40.26065								58.84395000000001
		80.27825			58.27375000000001	76.50715				40.84094999999999								59.739850000000004
		80.28695			58.59165	76.52095				40.85225								59.76435000000001
		80.29375			58.61695	76.53115				40.86475								59.77365
		80.30065			58.62565000000001	76.76065				40.88305								60.29405
		80.31355			58.64555	76.76925				40.99325								60.54675
		80.34195000000001			58.689350000000005	77.37965				41.01675								60.56105000000001
		80.35505			59.72385	77.38844999999999				41.37944999999999								60.67115
		80.61755000000001			59.888450000000006	77.96244999999999				41.550349999999995								60.68025
		80.62835000000001			59.996750000000006	78.55194999999999				41.57554999999999								61.16405
		80.66875			60.13195	78.55855				41.65145								61.18085000000001
		81.27015			60.16415000000001	80.12445				42.541349999999994								61.240750000000006
		81.28205			60.483850000000004	80.13414999999999				42.62635								62.23965
		81.29515			60.70155	80.14314999999999				42.64524999999999								62.39405000000001
		82.03845000000001			60.71325	80.20145				43.12125								62.68875
		82.06135			60.77445	80.20795				43.132149999999996								62.81945
		82.08345			60.93115	80.28595				43.15514999999999								63.33005
		82.56445000000001			61.08895	80.52035				43.40115								63.53065000000001
		82.61715000000001			61.29625	80.54495				43.74315								63.858050000000006
		83.63955			62.149150000000006	82.06774999999999				43.761849999999995								63.86905
		83.66785			62.167950000000005	82.82835				44.02194999999999								64.13465000000001
		83.68185000000001			62.20715	85.73174999999999				44.08664999999999								64.14665000000001
		85.09185000000001			62.451750000000004	85.73925				44.94645								64.15875
		86.16825			62.486450000000005	88.36035				45.061949999999996								64.99515000000001
		86.50485			62.71065	88.37724999999999				46.09245								65.31955
		86.51845			62.81785000000001	88.40105				46.53545								66.10315
		87.75475			63.773250000000004	88.63535				46.67274999999999								66.17585000000001
		88.01515			64.70465					46.73805								66.32835
		88.02885			64.90305000000001					46.75175								66.81705000000001
		88.09575000000001			64.98585					46.78264999999999								66.82815000000001
		88.75245000000001			65.36525					46.95994999999999								66.95625
		89.46605000000001			65.61975					47.192049999999995								67.65835
					65.64065000000001					47.766949999999994								68.27185
					65.90045					48.09125								68.31305
					67.34845					48.115849999999995								68.43445
					67.49975					48.539649999999995								68.44865
					67.51365					49.05964999999999								68.47195
					68.62175					49.078649999999996								68.68825000000001
					68.96015					49.10315								68.97405
					69.06565					49.50775								69.77285
					69.69605					49.52244999999999								69.78765
					71.12095000000001					49.99865								70.38525
					71.14465					50.01975								70.47165000000001
					71.55815					50.03675								70.47955
					72.13895000000001					50.36825								70.49125000000001
					72.15325					50.499849999999995								70.74695
					72.29705					50.63414999999999								70.75845000000001
					72.31195					50.88435								70.77435
					72.60385000000001					50.891949999999994								71.53765
					72.81965					50.90415								71.54915
					72.83735					50.94825								71.56525
					73.66605					51.64335								72.05395
					74.10395					51.659949999999995								72.06935
					74.13385000000001					52.823449999999994								72.38015
					74.65875					52.84165								72.91315
					74.72805					53.15875								72.92705000000001
					74.74705					53.89125								73.52825
					75.11735					54.00735								73.53565
					75.12545					54.01965								73.54355000000001
					75.13245					54.519949999999994								73.88605
					75.14625000000001					54.65604999999999								74.41985000000001
					75.18035					54.903949999999995								74.43065
					75.19355					55.08055								74.44775
					75.42365000000001					55.098349999999996								74.75935
					75.59065					55.18764999999999								74.77585
					76.34145000000001					55.40315								75.56995
					76.36665					55.43764999999999								75.98945
					76.38055					55.44704999999999								76.12695000000001
					76.60605					55.88204999999999								76.14115000000001
					76.61595					56.18294999999999								77.09575000000001
					76.91055					56.875249999999994								77.17135
					76.92635					57.14435								77.83975000000001
					77.52745					57.40335								77.85795
					77.61965000000001					58.48384999999999								77.96305000000001
					77.90265000000001					58.50465								77.97975000000001
					78.12425					58.51445								78.10425000000001
					78.26115					58.53465								78.45205
					78.45115					59.19794999999999								78.69035000000001
					78.47105					59.21124999999999								79.09915000000001
					78.47825					59.36895								79.50705
					79.14025000000001					59.47055								79.52295000000001
					79.16165000000001					59.60865								80.30795
					79.69095					59.64265								80.58775
					79.71115					60.73134999999999								80.61545000000001
					79.72145					60.74275								80.72195
					79.86855					60.75475								80.73735
					79.91615					60.775549999999996								81.06665000000001
					80.27815					60.89985								81.07655
					80.29245					63.09845								81.17735
					80.30285					63.65464999999999								81.50125
					80.33315					63.717349999999996								82.23725
					80.62165					63.74235								82.57325
					80.63335000000001					63.85074999999999								82.58145
					80.75115000000001					64.38825								82.59705000000001
					80.89425					64.40565								82.62785000000001
					80.90895					64.43275								83.28405000000001
					80.95535					64.44765								83.77515000000001
					80.96965					64.58155								83.79415
					81.16975000000001					65.42495								83.80665
					81.17865					65.44445								84.10655
					81.74405					65.47675								84.11935
					81.79905000000001					65.49454999999999								84.15165
					81.80935000000001					65.50985								84.52735
					82.32455					65.67925								84.54055000000001
					82.33935					65.81195								85.00115000000001
					82.48035					66.33735								85.01805
					82.49025					66.34935								85.27095
					82.97145					66.38714999999999								85.98835000000001
					83.06195					66.44655								85.99705
					83.11685					66.50165								86.24135
					83.48015000000001					66.63835								86.25435
					83.49035					67.67075								86.26715
					83.50755000000001					67.68675								87.06945
					83.51585					68.31045								87.07975
					83.53175					68.63435								87.40815
					83.55415					68.91565								87.73025
					83.75605					69.29464999999999								88.36825
					83.77065					69.31495								88.37715
					84.54725					69.32665								88.50625000000001
					84.80515					69.33664999999999								88.51475
					85.43305000000001					69.85565								88.52905
					85.62005					69.97715								88.65595
					86.15785					69.98774999999999								89.05255000000001
					86.25935					70.36505								89.07465
					86.60645000000001					70.38345								89.08735
					86.62155					70.88374999999999
					87.51515					71.57355
					87.63985000000001					71.85685
					87.64845					71.87545
					87.65705					71.88855
					87.92745000000001					71.90155
					87.93505					72.45394999999999
					87.95705000000001					72.47234999999999
					88.19695					72.90405
					88.60945000000001					72.92014999999999
					88.98025					72.94695
										72.96844999999999
										73.15245
										73.49345
										73.91705
										73.92725
										73.94015
										73.97534999999999
										73.98304999999999
										73.99504999999999
										74.00925
										74.02624999999999
										74.37944999999999
										74.39345
										74.81195
										75.10385
										75.45625
										75.83545
										76.40464999999999
										76.74875
										76.76745
										76.77985
										76.79805
										76.81465
										77.39455
										77.41725
										77.44404999999999
										77.70465
										78.37675
										78.84725
										79.22755
										79.42195
										79.99674999999999
										80.32185
										80.38345
										80.81725
										80.91194999999999
										80.92694999999999
										81.43715
										81.44865
										81.93485
										82.18455
										82.22274999999999
										82.23545
										82.44985
										82.84875
										82.86805
										83.60464999999999
										83.80265
										83.84514999999999
										84.08935
										84.67134999999999
										85.09115
										85.22045
										85.23214999999999
										85.24735
										85.36675
										85.92105
										86.30005
										86.59205
										87.04634999999999
										87.11444999999999
										87.72305
										87.76594999999999
										87.80114999999999
										87.81445
										88.54334999999999
										88.56015
										89.16515
										89.19515
