# Supplementary material for: Stimulus duration encoding occurs early in the moth olfactory pathway
Source: Commun Biol. 2024 Oct 3;7:1252. doi: 10.1038/s42003-024-06921-z (PMC11449909; doi:10.1038/s42003-024-06921-z)
Supplement: Supplementary file 3 — Supplementary Data 1 [file 42003_2024_6921_MOESM3_ESM.zip › Fig 2/C/5ms.csv]

neuron 1	neuron 2	neuron 3	neuron 4	neuron 5	neuron 6	neuron 7	neuron 8	neuron 9	neuron 10	neuron 11	neuron 12	neuron 13	neuron 14	neuron 15	neuron 16	neuron 17	neuron 18	neuron 19	neuron 20	neuron 21	neuron 22
-29.778049999999997	-27.35275	-29.99215	-29.37495	-22.79835	-29.05215	-29.85315	-20.84915	-27.69875	-22.767650000000003	-29.50325	-9.90945	-29.943949999999997	-20.64165	-28.87715	-29.14915	-28.63355	-17.59235	-29.90835	-19.609949999999998	-25.536250000000003	-30.019849999999998
-29.761049999999997	-26.57825	-29.98545	-28.51905	-1.3995499999999979	-26.77035	-29.82225	-20.840649999999997	-27.693150000000003	-5.06005	-29.16805	0.029450000000000642	-29.934749999999998	-14.08355	-28.850550000000002	-29.131249999999998	-28.58035	-14.856349999999999	-29.71665	-19.60085	-25.50185	-29.33345
-29.389249999999997	-26.56035	-28.77975	-28.50895	0.013750000000001705	-10.773050000000001	-29.38285	-20.81495	-27.688250000000004	-5.0397500000000015	-26.97765	0.0420499999999997	-27.81035	-13.879850000000001	-28.833650000000002	-29.10915	-20.61395	-10.88625	-29.06535	-19.59315	-25.45005	-29.068849999999998
-27.05695	-23.681350000000002	-28.76905	-28.49905	0.019249999999999545	-9.969350000000002	-29.36735	-5.177849999999999	-27.679050000000004	-5.020750000000003	-26.307650000000002	0.05105000000000004	-27.803449999999998	-10.59515	-24.194850000000002	-29.09545	-20.56625	-7.477550000000001	-28.98845	-19.58585	-11.65485	-28.98615
-27.035349999999998	-21.95975	-28.52545	-28.47975	0.02505000000000024	-9.285250000000001	-28.80365	-5.16535	-27.672250000000002	2.722850000000001	-26.28415	0.07695000000000007	-27.79365	-8.52045	-24.18465	-29.08755	-20.544150000000002	0.02645000000000053	-28.97715	-19.579549999999998	-11.639950000000002	-28.08535
-26.98005	-20.99005	-28.50845	-23.25515	0.030450000000001864	0.028249999999999886	-28.79315	-5.155249999999999	-27.63305	6.969149999999999	-24.93305	19.502150000000004	-26.111649999999997	-8.48235	-8.663450000000001	-29.068949999999997	-18.73125	0.03375000000000128	-28.87855	-19.572249999999997	-11.61515	-27.75265
-26.736649999999997	-20.97645	-26.483449999999998	-9.38365	0.0350500000000018	0.03744999999999976	-28.77895	-5.08925	-21.12505	45.667049999999996	-24.91525		-26.10495	-7.68515	0.01004999999999967	-28.61955	-18.72115	0.04795000000000016	-28.47335	-19.56545	-8.02055	-27.35155
-26.724149999999998	-20.95995	-26.34435	-9.37455	0.03955000000000197	0.04544999999999888	-26.626649999999998	-5.06155	-21.11895	48.25145	-24.44215		-26.08635	-2.8362499999999997	0.01595000000000013	-28.602349999999998	-18.70845	0.05775000000000219	-27.60415	-19.55885	-8.00195	-27.03445
-26.68405	-20.81915	-26.33015	-9.36695	0.04514999999999958	0.06044999999999945	-26.61665	-3.091049999999999	-21.11145	53.645149999999994	-24.112650000000002		-24.308249999999997	-2.8167500000000025	0.021950000000000358	-27.763749999999998	-18.698549999999997	0.0671500000000016	-27.35575	-19.419849999999997	-2.5507500000000007	-27.018549999999998
-26.227149999999998	-20.807250000000003	-26.283949999999997	-9.356549999999999	0.05455000000000254	0.07995000000000019	-26.37865	0.01425000000000054	-21.10295	57.159349999999996	-22.60915		-24.294549999999997	0.06644999999999968	0.027449999999998198	-26.696849999999998	-18.68255	0.08585000000000065	-27.33505	-19.41265	-1.4370500000000028	-26.657449999999997
-26.215649999999997	-20.77625	-25.573549999999997	-7.20805	0.0630500000000005	0.20864999999999867	-26.14435	0.02325000000000088	-21.094250000000002		-20.332050000000002		-24.285149999999998	0.07654999999999745	0.034849999999998715	-11.89115	-18.666449999999998	13.366650000000003	-26.97255	-19.40375	0.030349999999998545	-26.64135
-26.11385	-17.423250000000003	-25.55565	-4.812850000000001	29.347649999999998	10.70035	-26.13125	0.028349999999999653	-21.08155		-19.083350000000003		-24.276649999999997	0.09795000000000087	0.041550000000000864	-10.81915	-18.61645	14.21605	-26.96205	-19.39555	3.7382500000000007	-26.62885
-25.536749999999998	-17.412550000000003	-24.29565	-0.3200499999999984	45.98495	27.980249999999998	-26.11815	0.03645000000000209	-16.11765		-13.615550000000002		-22.36645	4.413550000000001	0.04884999999999806	-8.88465	-18.27255	20.317449999999997	-26.95125	-19.38825	3.7559499999999986	-25.59205
-25.47555	-16.907049999999998	-24.28785	-0.3116500000000002	48.07115	28.01455	-26.10195	0.049450000000000216	-16.10915		-13.598850000000002		-22.355349999999998	4.4563500000000005	0.05705000000000027	-8.87445	-18.08315	20.494449999999997	-26.60835	-19.055349999999997	5.652450000000002	-25.50295
-25.04355	-16.89615	-24.27935	1.1265500000000017	48.08305	28.08565	-25.01915	0.0572499999999998	-16.102850000000004		-13.58735		-22.34405	6.037849999999999	0.06455000000000055	-5.90165	-18.07455	27.499950000000002	-26.269849999999998	-19.04455	5.68665	-24.984949999999998
-24.064049999999998	-16.888150000000003	-24.27185	5.22785		28.323949999999996	-23.93085	0.07264999999999944	-15.112050000000002		-13.554550000000003		-22.33205	9.554650000000002	0.07564999999999955	-5.892149999999997	-16.716450000000002	29.69485	-26.26235	-18.76215	10.155549999999998	-24.893549999999998
-24.04095	-16.87705	-24.26465	18.101250000000004		35.14625	-23.92115	0.08024999999999949	-15.106550000000002		-10.63475		-22.32235	9.57985	0.7482499999999987	-5.8794499999999985	-16.707749999999997	34.00605	-25.48605	-18.75255	16.59205	-23.530949999999997
-23.70115	-16.86475	-24.25755	21.561650000000004		35.161750000000005	-23.90965	37.73125	-15.098650000000001		-9.19145		-17.68385	9.594850000000001	5.552950000000003	-5.86665	-16.699849999999998	41.34165	-25.47575	-18.22645	16.62925	-23.254949999999997
-23.67665	-16.85235	-24.24775	26.166050000000002		42.230650000000004	-23.06935		-15.091550000000002		-8.73255		-17.675349999999998	10.540750000000003	19.22555	-5.845749999999999	-16.68585	41.374849999999995	-25.46725	-18.21105	16.64145	-23.14085
-23.63245	-16.841450000000002	-24.23825	26.17565		51.32274999999999	-22.35755		-15.077350000000001		-7.883950000000002		-17.667849999999998	19.176249999999996	20.627850000000002	-1.2205499999999994	-16.66125		-23.98215	-16.55275	19.223349999999996	-22.965249999999997
-22.63955	-15.68205	-24.20505	37.96065		59.666450000000005	-22.35105		-14.158450000000002		-7.867450000000002		-8.827949999999998	19.844749999999998	25.41315	0.012750000000000483	-14.358149999999998		-23.97445	-15.498449999999998	19.24785	-22.238049999999998
-22.080949999999998	-15.66505	-24.195149999999998	37.97435		59.67795	-22.34135		-14.142050000000001		-7.528950000000002		-8.81805	27.24875	28.880449999999996	0.01735000000000042	-14.35065		-23.93955	-15.492349999999998	25.919150000000002	-22.22665
-22.067249999999998	-15.646650000000001	-23.333849999999998	39.07475000000001		66.45665	-22.33115		-13.359950000000001		-7.516349999999999		-8.801449999999999	30.27525	30.10465	0.021150000000002223	-14.34335		-23.79685	-15.48735	35.127050000000004	-22.218649999999997
-21.31205	-15.62935	-23.01765	39.09245		67.31395	-22.312649999999998		-13.353850000000001		-4.842850000000002		-8.79025	31.449350000000003	31.171149999999997	0.02534999999999954	-14.11145		-23.36575	-15.480949999999998	41.086549999999995	-22.177249999999997
-20.739649999999997	-15.35815	-22.70675			67.33314999999999	-17.90935		-13.348550000000003		-4.832650000000001		-5.712249999999997	32.03985	32.87995	0.029050000000001575	-14.09165		-23.354950000000002	-15.472949999999999	44.10444999999999	-22.070149999999998
-20.719649999999998	-15.34295	-22.666249999999998				-17.35195		-13.329150000000002		-4.80875		-5.7030499999999975	35.649150000000006	32.89325	0.03294999999999959	-13.45195		-21.86305	-15.464049999999999	44.12745	-21.825049999999997
-19.647949999999998	-14.902550000000002	-22.641949999999998				-17.34405		-13.322450000000003		-4.793950000000002		-5.381149999999998	36.519850000000005	32.906549999999996	0.03655000000000186	-13.44125		-21.20955	-13.722649999999998	44.99415	-21.528149999999997
-19.63225	-14.64635	-22.05245				-17.33605		-5.385050000000003		-2.456949999999999		-5.369149999999998	36.54474999999999	36.78435	0.04095000000000226	-13.425650000000001		-21.07235	-13.71255	45.001650000000005	-21.26815
-19.61275	-13.64135	-21.64125				-15.58305		-5.375450000000001		-1.6491500000000023		-5.353249999999999	37.606049999999996	36.80355	0.04475000000000051	-13.414349999999999		-20.64515	-13.676749999999998	48.77654999999999	-20.787149999999997
-18.41915	-12.415950000000002	-21.266849999999998				-15.569849999999999		-5.367350000000002		-1.3796500000000016		-1.7874499999999998	38.282849999999996	54.304550000000006	0.049450000000000216	-13.399149999999999		-20.07045	-12.315849999999998	56.571450000000006	-20.24895
-18.40155	-12.39525	-21.25795				-15.56205		-5.359350000000003		-1.2449499999999993		-1.7741499999999988	38.96275	54.31895	0.05444999999999922	-13.38165		-19.78895	-12.29975	57.88354999999999	-20.13075
-18.382649999999998	-10.52385	-20.51805				-15.28315		-5.351850000000002		-0.49184999999999945		-1.340449999999997	40.49065	54.54774999999999	0.06155000000000044	-12.303349999999998		-19.72405	-10.96295		-19.65645
-17.927349999999997	-10.507850000000001	-20.22655				-15.272649999999999		-5.340950000000003		-0.4802500000000016		-1.3320499999999988	45.427949999999996		0.07055000000000078	-12.286449999999999		-19.12905	-10.954149999999998		-19.44785
-17.51965	-10.494250000000001	-20.21405				-14.06185		-4.356050000000003		0.024750000000000938		0.006850000000000023	49.039950000000005		0.07665000000000077	-12.275749999999999		-19.10875	-10.944749999999999		-17.682049999999997
-17.485549999999996	-10.190450000000002	-19.51175				-14.05275		-4.34375		0.04064999999999941		0.009650000000000603	49.06215		3.2142500000000034	-11.358550000000001		-18.467750000000002	-10.929749999999999		-17.38635
-17.466649999999998	-10.176449999999999	-19.50125				-14.02695		-2.8239500000000035		0.06915000000000049		0.012750000000000483	53.597750000000005		3.226650000000003	-11.28605		-17.890349999999998	-10.922049999999999		-17.36325
-16.934649999999998	-9.47025	-19.34085				-12.306349999999998		-2.818450000000002		0.08074999999999832		0.015850000000000364	56.16145		8.522450000000003	-11.001749999999998		-17.879849999999998	-7.788249999999998		-17.248649999999998
-16.92425	-8.03605	-19.329549999999998				-12.295549999999999		-2.8117500000000035		0.09104999999999919		0.018950000000000244	56.18044999999999		10.23125	-10.99015		-17.86975	-7.780049999999999		-16.92215
-16.26215	-8.02515	-19.10465				-12.28615		-2.8041500000000035		1.4081499999999991		0.02235000000000298	57.03895		10.25655	-10.98215		-17.49855	-7.770250000000001		-16.568749999999998
-16.06385	-7.98565	-19.07105				-12.27485		-0.9127500000000026		2.1705499999999986		0.025850000000001927	58.745850000000004		12.62855	-10.74185		-16.841749999999998	-6.7627500000000005		-16.55055
-14.806049999999999	-5.575150000000001	-18.411949999999997				-11.65025		-0.9057500000000012		2.8310499999999976		0.02984999999999971	62.274649999999994		12.64135	-10.72625		-16.40865	-6.7520500000000006		-16.02355
-14.773549999999998	-5.2520500000000006	-18.098149999999997				-11.641949999999998		-0.8975500000000025		4.914149999999999		0.03345000000000198	62.29495		12.652249999999999	-10.02385		-15.99605	-5.068949999999997		-15.997049999999998
-14.178049999999999	-5.239150000000002	-18.06985				-10.729949999999999		-0.8911500000000032		5.405749999999998		0.03785000000000238	65.07615		20.24095	-9.80545		-15.98835	-5.048449999999999		-15.556949999999999
-13.83485	-4.05265	-18.05745				-10.711549999999999		-0.8850500000000032		5.536250000000003		0.0420499999999997	65.09455		28.293850000000003	-9.784949999999998		-15.97945	-4.325150000000001		-15.534149999999999
-11.64435	-3.868850000000002	-17.71215				-10.497150000000001		-0.8778500000000022		6.332050000000002		0.04865000000000208	65.95945		47.81094999999999	-9.08325		-15.96155	-3.146049999999999		-15.213349999999998
-11.610949999999999	-2.879249999999999	-17.70215				-8.51735		0.01104999999999734		6.947249999999997		0.053350000000001785	66.11185			-6.70825		-15.35505	-2.43835		-15.00635
-11.210049999999999	-2.867049999999999	-16.756149999999998				-8.50195		0.014349999999996754		6.970849999999999		0.06005000000000038	67.20785			-6.69885		-15.33865	-0.8568499999999979		-14.33725
-11.07565	-2.8431500000000014	-16.70465				-5.9868500000000004		0.01764999999999972		7.014249999999997		0.07545000000000002	67.89445			-6.614349999999998		-14.98475	0.012050000000002115		-14.270249999999999
-10.031049999999997	-0.40334999999999965	-16.46465				-5.979749999999999		0.021949999999996805		8.382350000000002		0.09084999999999965	68.95945			-5.480550000000001		-14.97155	0.016650000000002052		-13.85615
-10.019949999999998	0.010349999999998971	-16.265949999999997				-5.97345		0.026049999999997908		8.990049999999997		0.2648500000000027	73.64355			-5.471450000000001		-14.60505	0.020550000000000068		-13.83775
-8.867749999999997	0.014350000000000307	-16.142449999999997				-5.9578500000000005		0.02984999999999971		10.968049999999998		0.276250000000001	73.66345			-4.916249999999998		-14.02195	0.02505000000000024		-13.82115
-8.843149999999998	0.018249999999998323	-16.12355				-5.723649999999999		0.033449999999998425		11.743850000000002		0.6686500000000031	74.83195			-4.90485		-14.01015	0.02984999999999971		-13.695249999999998
-8.826649999999997	0.021950000000000358	-15.30035				-5.71565		0.03804999999999836		11.75875		0.6776499999999999	78.55655			-4.515349999999998		-13.808150000000001	0.033850000000001046		-13.488249999999997
-8.81955	0.02594999999999814	-15.28835				-5.704249999999998		0.044849999999996726		12.615450000000003		1.2490500000000004	80.62665			-4.50535		-13.051649999999999	0.03815000000000168		-13.46565
-7.521949999999997	0.029650000000000176	-15.026349999999999				-4.2753499999999995		0.04944999999999666		14.600749999999998		1.2546500000000016	81.22755			-4.478349999999999		-13.036750000000001	0.04224999999999923		-12.772649999999999
-7.489549999999998	0.03354999999999819	-13.678249999999998				-4.263349999999999		0.055349999999997124		15.474449999999997		2.460850000000004	85.71894999999999			-4.46275		-13.027249999999999	0.0461500000000008		-12.716549999999998
-7.306649999999998	0.03715000000000046	-13.667549999999999				-4.248649999999998		0.06204999999999927		15.918749999999996		2.4813500000000026	85.80745			-4.452949999999998		-12.58125	0.05105000000000004		-12.694749999999999
-6.986749999999997	0.04194999999999993	-12.846049999999998				-4.234549999999999		0.4200499999999998		15.929249999999996		5.966449999999998	88.54344999999999			-3.382349999999999		-12.31355	0.05685000000000073		-12.404149999999998
-5.381049999999998	0.0464500000000001	-12.835049999999999				-3.2780500000000004		0.4312499999999986		15.950049999999997		5.976650000000003				-3.3550499999999985		-12.29015	0.06375000000000242		-12.38655
-5.015749999999997	0.05114999999999981	-12.821449999999999				-3.2696499999999986		0.4370499999999993		16.673450000000003		5.988650000000003				-3.3097499999999975		-12.00665	0.07515000000000072		-11.985049999999998
-4.991949999999999	0.058849999999999625	-12.47915				-3.2600499999999997		0.4544499999999978		18.07665		10.268249999999998				-2.1407500000000006		-10.99015	0.1141500000000022		-11.949649999999998
-4.961549999999999	0.07065000000000055	-11.948249999999998				-3.246649999999999		0.9913499999999971		18.253749999999997		10.27705				-2.125350000000001		-10.91835	0.12304999999999922		-11.358349999999998
-2.9083499999999987	0.07894999999999897	-11.923649999999999				-3.2281499999999994		0.9980499999999992		18.64465		11.684050000000003				0.010950000000001125		-10.41375	1.1549499999999995		-10.83755
-1.9736499999999992	0.09134999999999849	-11.763549999999999				-2.55725		1.0032499999999978		18.66265		11.690950000000004				0.014849999999999142		-9.896149999999999	1.1650500000000008		-10.803949999999997
-1.3982499999999973	0.673449999999999	-11.55135				-2.54955		1.0162499999999994		18.962449999999997		11.709950000000003				0.01815000000000211		-9.87915	1.1728500000000004		-10.61205
-1.380749999999999	0.6955500000000008	-11.269849999999998				-2.5325500000000005		1.0228499999999983		19.219949999999997		18.78545				0.021650000000001057		-9.820350000000001	2.655649999999998		-10.387149999999998
-1.1045499999999997	1.9067499999999988	-11.248849999999997				-2.434049999999999		1.0291499999999978		19.254849999999998		18.79315				0.025549999999999073		-9.097249999999999	2.664249999999999		-10.30715
-1.088049999999999	2.3894499999999965	-11.08435				-1.914749999999998		1.036249999999999		21.379149999999996		18.80815				0.029650000000000176		-8.785350000000001	4.056349999999998		-9.42795
-0.812149999999999	2.8831500000000005	-10.663249999999998				-1.9076500000000003		1.047749999999997		22.433349999999997		18.81985				0.033550000000001745		-8.742550000000001	5.158750000000001		-9.41865
-0.23634999999999806	3.829650000000001	-10.035149999999998				-1.8736499999999978		2.1062499999999957		22.948949999999996		19.36445				0.03795000000000215		-7.69875	5.179849999999998		-9.403749999999999
-0.2201500000000003	4.02805	-9.66965				-0.8752500000000012		2.112549999999999		22.992449999999998		19.388250000000003				0.042550000000002086		-5.8903500000000015	5.19425		-9.030749999999998
-0.20284999999999798	6.646850000000001	-9.27655				-0.810649999999999		2.1213499999999996		23.86005		32.05185				0.04964999999999975		-5.870750000000001	6.555949999999999		-9.012449999999998
-0.03804999999999836	6.667650000000002	-9.26325				-0.798449999999999		2.1268499999999975		25.041249999999998		32.06285				0.05444999999999922		-5.535550000000001	6.5656500000000015		-8.421049999999997
-0.013149999999999551	6.68965	-9.11795				-0.27515		2.134749999999997		26.050849999999997		41.73365				0.065450000000002		-4.487449999999999	6.580650000000002		-7.631049999999998
0.009850000000000136	6.84525	-8.70795				-0.2633499999999991		2.141849999999998		26.41055		41.74305				0.15465000000000018		-4.470649999999999	6.597750000000001		-7.340549999999997
0.015450000000001296	7.605649999999997	-8.687749999999998				-0.25675000000000026		2.1511500000000012		26.98485		41.76375				0.16424999999999912		-3.5482499999999995	7.451449999999998		-7.067249999999998
0.021950000000000358	7.620249999999999	-7.969950000000001				-0.2458500000000008		2.259749999999997		27.230649999999997		41.772149999999996				0.1722500000000018		-3.34525	7.470949999999998		-7.056049999999999
0.02815000000000012	8.140749999999997	-7.525649999999999				-0.2383500000000005		4.939949999999996		27.254649999999998		41.78314999999999				0.41625000000000156		-3.33165	9.584550000000004		-6.524949999999997
0.033250000000002444	8.151849999999996	-7.201149999999998				-0.003650000000000375		4.946349999999995		28.94095		48.901650000000004				0.4286500000000011		-3.245049999999999	9.594249999999999		-6.508749999999999
0.04105000000000203	8.592550000000003	-6.937649999999998				0.0020500000000005514		24.630249999999997		29.188449999999996		48.924049999999994				0.44865000000000066		-3.2373499999999993	9.601650000000003		-6.495849999999997
0.047750000000000625	9.10725	-6.529349999999997				0.008950000000002234		24.636249999999997		29.636649999999996		48.93384999999999				1.225550000000002		-3.0237499999999997	9.61185		-6.483249999999998
0.055850000000003064	9.124749999999999	-6.5140499999999975				0.01565000000000083		24.64145		30.24765		59.483850000000004				1.2329500000000024		-2.2332500000000017	10.018550000000001		-6.466249999999999
0.07055000000000078	9.146450000000002	-6.22925				0.02564999999999884		26.183549999999997		30.95335		59.494249999999994				1.2408500000000018		-2.21415	10.807649999999999		-5.566849999999999
0.1285500000000006	9.155850000000001	-5.361249999999998				0.03335000000000221		26.192049999999995		31.09075		59.50574999999999				1.253350000000001		-2.0843500000000006	10.81645		-5.2655499999999975
1.8903500000000015	10.386949999999999	-4.016749999999998				0.03985000000000127		26.198349999999998		31.291849999999997		59.528949999999995				2.041550000000001		-1.6956500000000005	11.540250000000004		-5.250149999999998
1.9098500000000023	10.402650000000001	-4.0020500000000006				0.04895000000000138		26.207749999999997		32.14835		59.54185				2.050850000000004		-1.1672499999999992	11.571450000000002		-5.236049999999999
2.564250000000005	11.07235	-3.56945				2.729650000000003		33.09055		32.73155		65.48335				2.069250000000004		-1.1553499999999985	12.169750000000004		-5.027349999999998
3.833549999999999	11.219349999999999	-3.0765499999999975				2.771449999999998		33.095749999999995		32.98235		65.49105				3.8735500000000016		-1.1415499999999987	12.178250000000002		-4.8439499999999995
4.67625	13.138449999999999	-2.4160499999999985				3.5316500000000026		33.12135		33.40145		65.50045				3.8850499999999997		-1.0732500000000016	12.436150000000001		-3.9987499999999976
4.699549999999999	13.147649999999999	-2.2493499999999997				3.5424499999999988		33.129149999999996		34.61435		65.51035				4.039250000000003		-0.8095500000000015	14.869250000000005		-3.9908499999999982
5.287650000000003	14.783549999999998	-2.234349999999999				3.5527499999999996		33.140049999999995		34.62205		65.51875				4.0495500000000035		-0.7974500000000013	14.886150000000004		-3.9801499999999983
6.047750000000004	15.371650000000002	-2.2236499999999992				4.10755		33.14785		34.630449999999996		67.31285				4.330950000000001		-0.6719499999999989	14.903050000000004		-3.9651499999999977
6.06495	15.40475	-1.9094499999999996				4.1144500000000015		34.74504999999999		34.639849999999996		67.32945				4.341950000000004		-0.6619500000000009	17.768650000000004		-3.9561499999999974
6.085850000000004	16.78125	-1.7879499999999986				4.121649999999999		34.758849999999995		34.657849999999996		67.34665				7.535150000000002		-0.6200499999999991	17.777449999999998		-3.943249999999999
7.138250000000003	18.15885	-1.3917499999999983				4.379050000000003		43.25395		35.045550000000006		69.26285				7.559249999999999		-0.17275000000000063	19.71245		-3.696249999999999
7.15185	18.17145	-0.6574500000000008				5.492950000000004		43.263149999999996		35.96625		69.27825				7.572650000000003		-0.04364999999999952	19.73705		-3.6854499999999994
7.438150000000004	19.78255	-0.6094499999999989				5.504749999999998		49.99995		36.84855		69.28435				8.72345		0.010349999999998971	20.371150000000004		-3.5582499999999975
7.612649999999999	20.936949999999996	-0.6023499999999977				5.512649999999997		50.01585		36.867549999999994		69.29315				9.19415		0.015149999999998442	20.401750000000003		-3.005749999999999
7.629050000000003	20.94825	-0.5951500000000003				5.522549999999999		51.76105		37.63575		69.30145				9.20635		0.019649999999998613	21.25695		-2.3561499999999995
8.340350000000004	22.639449999999997	-0.5866499999999988				6.2213499999999975		51.77034999999999		42.67005		82.99135				9.216549999999998		0.024950000000000472	24.047050000000002		-2.2006499999999996
8.360050000000005	22.64985	-0.5727499999999992				9.511849999999999		51.77745		43.69225		83.00355				9.795050000000003		0.029949999999999477	24.056750000000005		-1.1421499999999973
8.985250000000004	22.69995	-0.5651499999999992				9.63365		54.533550000000005		43.96785		83.01115				9.80245		0.034250000000000114	24.064850000000003		-0.8915499999999987
9.344649999999998	22.712249999999997	-0.5579499999999982				9.642350000000004		54.539249999999996		46.42585		85.37474999999999				9.809350000000002		0.03865000000000052	24.07565		-0.738349999999997
9.493350000000003	22.730849999999997	-0.40504999999999924				9.649750000000001		54.54684999999999		48.31755		85.38114999999999				9.82065		0.07035000000000124	26.781850000000002		-0.3366499999999988
10.222750000000001	22.74655	-0.3069500000000005				9.66985		54.55615		48.79925		85.38835				13.642949999999999		0.08105000000000118	27.06815		-0.3164499999999997
10.236050000000002	25.106949999999998	-0.24295000000000044				10.139050000000001		60.16714999999999				85.40044999999999				15.640750000000004		0.8724500000000006	27.084950000000003		-0.21884999999999977
13.054950000000002	25.59825	-0.19384999999999764				10.149350000000002		60.17715								17.16885		1.573550000000001	28.086050000000004		-0.19664999999999822
13.090250000000001	25.914450000000002	0.052949999999999164				10.15895		60.18245								17.181150000000002		1.6899499999999996	28.09725		-0.040449999999999875
13.83275	26.275349999999996	0.06034999999999968				11.510050000000003		60.19175								20.889250000000004		1.9674499999999995	28.107650000000003		0.008550000000003166
13.879450000000002	26.43005	0.08255000000000123				11.517050000000001		60.206050000000005								21.154049999999998		2.0459500000000013	28.11745		0.03195000000000192
14.555150000000001	26.43755	0.1232500000000023				11.81305										23.40665		2.329550000000001	28.127750000000002		0.040449999999999875
14.636350000000004	26.44925	0.13654999999999973				12.780849999999997										23.414050000000003		2.74305	28.14325		0.048850000000001614
15.431950000000004	29.367849999999997	0.2444500000000005				12.79635										23.42085		2.758550000000003	28.325950000000002		0.06145000000000067
15.45215	29.60915	0.5429500000000012				13.864749999999997										23.427950000000003		3.248949999999997	28.33185		0.12785000000000224
16.23855	29.621650000000002	0.5544499999999992				13.886350000000004										24.00425		3.866449999999997	28.345650000000003		0.7604500000000023
16.69985	29.63675	0.5768500000000003				15.77985										24.020850000000003		3.8762500000000024	28.45175		0.8108500000000021
16.710150000000002	29.656349999999996	0.6481500000000011				16.476450000000003										24.034350000000003		3.8877500000000005	28.478550000000002		1.3407499999999999
16.73405	30.13565	0.8275500000000022				18.16175										25.106450000000002		4.0227499999999985	28.953550000000003		1.6090499999999999
17.353550000000002	30.15345	0.9677500000000023				18.172349999999998										25.116350000000004		4.313350000000003	31.89675		1.7084500000000027
18.73345	33.49785	0.9789500000000011				20.935950000000002										25.124250000000004		5.4979499999999994	31.90745		2.149750000000001
19.343550000000004	33.67895	0.9933499999999995				20.952650000000002										25.132350000000002		5.682950000000002	34.69964999999999		2.44275
19.361349999999998	36.49715	1.5253499999999995				20.972550000000002										27.06445		5.737849999999998	35.657650000000004		2.4576500000000046
20.81325	36.51225	3.144949999999998				20.984550000000002										27.79215		6.0068499999999965	36.93245		2.6972500000000004
20.83635	36.523950000000006	3.4731500000000004				24.506249999999998										27.798949999999998		6.020849999999999	36.984449999999995		2.7221500000000027
21.376750000000005	39.35444999999999	3.743750000000002				26.164150000000003										27.811550000000004		6.03135	36.99535		3.595450000000003
21.39185	40.19275	3.7528499999999987				26.173150000000003										28.73265		6.609950000000001	37.20855		3.7724500000000027
21.753650000000004	40.42395	4.097150000000003				26.18845										28.74405		6.698449999999998	37.22064999999999		4.029350000000004
21.769650000000002	40.43175	4.463750000000001				27.67495										28.760350000000003		6.96095	39.71374999999999		4.814650000000004
22.08015	40.44845	4.4920500000000025				27.680650000000004										29.673949999999998		6.977050000000002	41.58825		4.825750000000003
22.39805	40.45745	5.302350000000001				27.688550000000003										29.68385		7.947550000000003	41.61595		4.8352499999999985
22.855950000000004	40.46645	5.322150000000004				27.694350000000004										32.23735		8.028249999999996	41.631550000000004		5.0423500000000026
23.11695	40.47335	5.332049999999999				27.699949999999998										32.25155		8.339949999999998	41.84895		5.263349999999999
23.14395	40.48815	5.566150000000004				27.70645										32.26765		9.148050000000001	41.85544999999999		5.322550000000003
23.15915	40.49465	5.577650000000002				27.714450000000003										33.08635		9.35735	41.86505		5.564850000000003
23.39095	41.599650000000004	5.7235499999999995				28.507250000000003										33.10095		11.797050000000002	41.87195		6.03565
24.79825	41.61915	6.324650000000002				28.51825										33.11255		11.810649999999999	41.877250000000004		6.27345
24.809750000000005	41.64854999999999	6.50545				28.53045										33.45555		11.829350000000002	41.88374999999999		6.748149999999999
24.82355	42.25195	6.832249999999998				30.317249999999998										33.50135		12.141749999999998	41.89165		6.765049999999999
28.423150000000003	42.26145	8.565950000000004				32.510549999999995										34.45005		12.169549999999997	41.90495		7.4236499999999985
29.017950000000003	42.37454999999999	8.577650000000002				32.59205										34.45745		12.50975	42.00595		7.461549999999999
29.027850000000004	43.84475	8.58915				32.60755										34.478249999999996		12.52215	42.01885		7.472350000000002
29.037250000000004	44.039449999999995	8.600649999999998				33.076449999999994										34.485949999999995		12.538149999999998	42.02714999999999		8.172149999999998
29.063950000000002	44.06735	8.738450000000004				33.108850000000004										34.886950000000006		12.638949999999998	42.37925		8.459350000000004
29.40725	46.727349999999994	8.86785				34.60034999999999										34.89685000000001		13.131449999999997	45.17685		8.71395
29.464850000000002	48.507650000000005	8.880550000000003				34.60735										35.068149999999996		13.138450000000002	45.18415		8.755150000000004
31.09365	48.52245	9.16045				34.621849999999995										35.076150000000005		13.14865	45.19255		8.88345
31.10225	48.55094999999999	9.174150000000001				34.63605										35.083949999999994		13.69015	47.48904999999999		8.913450000000001
31.114050000000002	52.645649999999996	9.356649999999998				34.64545										35.09275		13.708049999999997	47.84845		8.926350000000003
31.15225	52.951249999999995	9.72315				34.65445										35.098549999999996		13.97465	47.85825		8.991050000000005
33.75305	53.762350000000005	9.792350000000003				37.53595										37.06225		14.362449999999999	49.87805		9.155449999999998
33.96755	57.064150000000005	10.154149999999998				37.54405										37.075250000000004		14.375850000000003	49.89104999999999		9.356350000000003
34.15955000000001	57.082550000000005	11.27045				37.551249999999996										37.11405		15.438550000000003	49.90075		9.367550000000005
34.45115	57.77295	12.856350000000003				38.72815										37.13385		15.91725	49.90975		9.383550000000003
34.73795000000001	57.80115	13.009049999999998				39.078149999999994										37.302550000000004		16.181250000000002	54.569649999999996		9.397450000000003
34.74865000000001	58.75155	13.593050000000002				39.08565										37.31465000000001		17.392950000000003	56.02865		9.661850000000005
35.13775000000001	58.76185	13.600950000000001				39.10155										37.32175		17.40695	56.03845		10.182550000000003
36.60195	59.780049999999996	13.615750000000002				40.30575										41.361250000000005		17.422749999999997	56.39905		11.804649999999999
36.733050000000006	59.80285	14.047050000000002				40.32695										41.37345		17.461949999999998	58.00205		11.814250000000005
39.19355	60.92025	14.061049999999998				40.33265										41.865649999999995		17.579649999999997	58.009550000000004		11.823049999999999
39.22675000000001	60.92955	14.07265				40.338449999999995										41.874950000000005		17.595249999999997	58.02445		11.835150000000002
40.18955000000001	60.94755	14.11975				40.350049999999996										43.60685		18.10095	58.63164999999999		12.113250000000004
40.207750000000004	60.969249999999995	14.50995				41.59665										43.615649999999995		18.10715	58.63965		12.13495
40.90845	64.79915	14.533150000000003				41.602850000000004										43.622350000000004		18.12335	58.64865		12.810550000000003
41.49955	64.81084999999999	14.94705				41.626549999999995										44.12255		18.13045	60.32315		12.925250000000002
41.53255	65.44675000000001	14.95835				42.22825										45.010349999999995		18.46925	60.333349999999996		13.471250000000001
42.08775	65.79095000000001	14.969550000000002				42.239149999999995										45.02925		18.719849999999997	60.34635		13.655650000000005
42.177350000000004	65.80645000000001	15.15315				42.25954999999999										45.03755		19.29895	71.19085		14.068050000000003
44.16295000000001	68.43684999999999	15.172349999999998				42.91664999999999										46.31275		20.69275	71.20495		14.786150000000003
44.71345000000001	68.45785000000001	15.212149999999998				42.92524999999999										46.38425		20.71005	71.21905		14.833250000000003
51.27785	68.53465	15.561150000000001				42.93514999999999										46.411350000000006		20.72425	74.78484999999999		14.849149999999998
51.33565	69.71195	15.610949999999999				44.25184999999999										48.367749999999994		21.037450000000003			15.426950000000001
51.70405000000001	69.73474999999999	16.58035				45.87375										49.645050000000005		21.17285			15.512350000000001
51.84665000000001	71.52465000000001	16.604050000000004				45.88435										49.65195000000001		21.669749999999997			16.094150000000003
51.86205000000001	77.02035000000001	17.66475				45.89184999999999										49.66035		21.676550000000002			16.32005
53.66045000000001	81.34725	17.67365				45.89975										50.263250000000006		21.68485			16.331550000000004
53.79455	81.35884999999999	17.697750000000003				47.34474999999999										50.27055000000001		21.712950000000003			16.467850000000002
56.181250000000006	81.36765	17.707449999999998				49.709149999999994										50.278150000000004		22.007050000000003			16.635450000000002
56.37295	84.81025	17.75055				49.717150000000004										55.495250000000006		22.016250000000003			16.76485
57.85945000000001	84.82445000000001	18.57055				49.723749999999995										57.16635		22.044050000000002			17.152449999999998
58.57985000000001	84.83165	18.588150000000002				49.74875										57.714850000000006		22.05535			18.06685
60.55935000000001	84.94995	19.215350000000004				49.75645										57.723850000000006		23.30785			18.78475
60.60735000000001	84.96355	20.715550000000004				49.76365										57.74425		23.32865			18.79915
61.030550000000005	85.11105	20.72225				51.00085										57.78265		23.589949999999998			19.36975
61.06885000000001	85.12305	20.734150000000003				51.40035										59.78445		23.84775			19.380350000000004
61.37565000000001	85.14615	20.797950000000004				51.407349999999994										59.79345		23.86075			19.60175
62.35405	86.85955000000001	21.26255				51.43825										59.800450000000005		24.396849999999997			19.83425
62.545950000000005	86.88175000000001	21.713850000000004				52.180049999999994										59.80725		24.407950000000003			20.57115
62.74095	86.90445	21.731849999999998				52.19185										59.83365		24.852349999999998			21.185950000000002
63.64755000000001	89.52054999999999	21.743550000000003				52.19995												25.135749999999998			21.535750000000004
64.30235		21.767350000000004				53.01965												25.498749999999998			22.565750000000005
65.71685000000001		21.775450000000003				53.03054999999999												26.375249999999998			22.62635
65.73685		21.964949999999998				54.010149999999996												26.384649999999997			23.017950000000003
67.24215000000001		22.341350000000002				54.02074999999999												26.395750000000003			23.32305
67.26395000000001		22.351450000000003				55.20564999999999												26.610850000000003			23.590350000000004
67.61855		22.370050000000003				55.23044999999999												26.621350000000003			24.77535
70.56225		22.69125				55.70904999999999												26.93135			25.769450000000003
71.84525000000001		22.980950000000004				55.71925												26.93935			25.801350000000003
71.86515		23.024649999999998				55.73474999999999												26.952250000000003			27.075750000000003
73.72015		23.23765				55.74625												26.971149999999998			27.807150000000004
74.84765		23.25605				56.73765												27.329449999999998			27.81925
75.26895		23.277449999999998				56.74504999999999												27.353849999999998			28.677850000000003
76.21835		23.465750000000003				56.751549999999995												27.63065			28.68865
76.25085		24.88735				56.758449999999996												29.637849999999997			28.756250000000005
76.72745		25.055850000000003				56.76705												29.86915			29.737350000000003
77.41285		25.07565				57.90124999999999												30.121350000000003			30.107250000000004
77.97365		25.595450000000003				57.926649999999995												30.41945			30.55765
78.66635000000001		25.63085																30.42545			30.649150000000002
80.10805		27.114050000000002																31.02495			30.756650000000004
80.98045		27.34855																31.574650000000002			31.79845
81.21655		27.492250000000002																31.819750000000003			31.96655
82.50255		27.68715																33.23694999999999			32.720650000000006
82.52935000000001		27.81625																33.25685			32.922349999999994
82.54075		29.300250000000002																33.27575			33.607749999999996
82.60445		30.149350000000002																33.446250000000006			34.18105
82.92925000000001		30.158649999999998																33.77865			35.30545000000001
82.94695		30.18205																33.78765			35.49045000000001
83.37435		30.640449999999998																34.369150000000005			35.501850000000005
83.46185		31.33405																34.391850000000005			35.57275
83.52045000000001		31.64285																35.02375000000001			35.81215
83.95005		31.735250000000004																35.557950000000005			35.858450000000005
84.00265		31.887850000000004																35.56705000000001			35.98835000000001
84.01845		33.19005																35.60315			36.009550000000004
86.46495		33.20215																36.115750000000006			36.10055
86.48375		33.220150000000004																36.12425			36.128150000000005
86.52065		33.28345																36.14235000000001			36.57195
87.08045		33.29625																36.97345			36.58265
87.09665000000001		33.40285																37.46025			36.66875
88.63115		33.601749999999996																37.46815000000001			37.87245
88.94175		34.56575000000001																37.47995			38.204750000000004
88.99535		34.57175000000001																37.49335000000001			38.38735000000001
89.61745		34.57875																37.50405000000001			38.64335
89.68695000000001		34.585350000000005																37.75865			38.991550000000004
		34.614450000000005																38.515550000000005			39.773250000000004
		34.63195																38.52535			39.807550000000006
		34.71785																39.05185			40.57535
		36.30015																39.08025000000001			40.88035000000001
		36.957750000000004																39.24335000000001			41.08165000000001
		37.603750000000005																39.25345			41.52435
		37.62735000000001																39.26705			41.53465
		38.044650000000004																39.44725			41.70935
		38.05435																39.91265			41.94505000000001
		38.99825																40.46215000000001			41.95715
		39.02775																40.59875000000001			42.61695
		39.10065																40.60695			42.62835000000001
		39.320750000000004																40.63145			42.63905000000001
		39.70165																41.88385000000001			42.65405
		40.11765																42.63935000000001			42.83395
		40.12895																42.730050000000006			43.24145
		40.14375000000001																43.036550000000005			43.29875
		40.15635																43.04705			43.51285
		40.164950000000005																43.57135000000001			43.53335
		41.36085																43.57725000000001			43.54755
		41.74945000000001																43.58265			43.56545
		42.36305																43.59395000000001			43.57645000000001
		42.37715																44.032650000000004			43.599050000000005
		42.534850000000006																44.05125000000001			43.858850000000004
		42.54505																44.21135000000001			44.14775
		43.50245000000001																44.55475			44.19075000000001
		44.06105000000001																45.05245000000001			44.25065000000001
		44.76325																45.05975000000001			44.37635
		44.77735																45.06985			44.541650000000004
		44.79505																45.08135			44.98235000000001
		45.22415000000001																45.87115			44.997150000000005
		45.24275																46.54275			45.019850000000005
		45.92775																46.817750000000004			45.02575
		46.03075																46.82605000000001			45.14675000000001
		46.26135000000001																46.85775000000001			45.16705
		46.28325000000001																47.07285			45.82605000000001
		46.29705																47.30085			46.023250000000004
		46.57735000000001																47.495450000000005			46.30525
		46.75195000000001																47.50345			46.46905000000001
		46.802350000000004																47.68575			46.48485000000001
		47.58035000000001																48.12445000000001			46.74525
		47.594750000000005																48.18785			47.15715
		48.79755																48.198949999999996			47.43705
		49.03075																48.57885			47.46945000000001
		49.04005000000001																48.93345000000001			47.48505
		49.04925																48.95445000000001			47.98095000000001
		49.06255																49.38065			48.10475000000001
		49.35235																49.39545			48.32445
		50.578950000000006																49.40345000000001			48.33525
		50.60405																49.49835			48.34935
		50.68305000000001																49.74125000000001			48.70885
		50.69175																49.75495000000001			48.80775
		50.69775																50.149150000000006			48.89295
		51.53115000000001																50.17145000000001			48.973650000000006
		51.80015																51.84545			49.21235
		52.521150000000006																52.13865			49.283150000000006
		53.00765																52.14895			49.423950000000005
		53.221050000000005																52.16335000000001			49.44645
		53.42375																52.171350000000004			49.805350000000004
		53.70235000000001																52.187650000000005			49.821650000000005
		54.99935000000001																52.35605000000001			49.84495000000001
		55.75865																52.48525000000001			50.12635
		56.12935																52.61065000000001			50.724050000000005
		56.28105000000001																53.589150000000004			50.73785000000001
		56.31575000000001																53.596450000000004			50.74735000000001
		56.54845																53.60515000000001			50.80725000000001
		56.572950000000006																53.61855			51.33285000000001
		56.86225																53.63345000000001			51.34295
		56.87525000000001																54.29225000000001			51.36205000000001
		57.21905000000001																54.304550000000006			51.46525000000001
		57.22695																54.549549999999996			51.541250000000005
		60.07865000000001																55.08725			51.73445000000001
		60.11215																55.73745000000001			52.04225000000001
																		55.75415000000001			52.33505000000001
																		55.768550000000005			52.34985
																		55.78435			52.48835000000001
																		56.43275			52.83775
																		56.94475			53.07735000000001
																		57.20765			53.27235
																		57.34205			53.62375
																		57.61685			53.72945
																		57.62845			53.75425
																		57.64665000000001			53.780550000000005
																		59.049850000000006			54.48925
																		59.06675			55.29365
																		59.37025			55.30845000000001
																		59.84115			56.016850000000005
																		59.85185			56.27955
																		60.17585			56.60475000000001
																		60.19155000000001			56.623450000000005
																		60.35175000000001			56.782250000000005
																		60.52005			57.07685000000001
																		60.53085			57.10185
																		60.68735000000001			57.27565
																		60.70625			57.69165000000001
																		61.11755000000001			57.99655
																		61.13175			58.091350000000006
																		61.557050000000004			58.36925000000001
																		61.57215000000001			58.50685
																		61.60315			58.665850000000006
																		62.09875000000001			59.03295
																		62.63575			59.53715000000001
																		62.64875000000001			59.76905000000001
																		63.09155			59.78275000000001
																		63.113150000000005			59.79785000000001
																		63.127250000000004			60.23245
																		64.12385			61.01455
																		64.34295			61.22505000000001
																		64.60125000000001			61.86835000000001
																		64.61015			62.17685
																		64.91535			62.47095
																		65.01755			63.59015000000001
																		65.38245			63.68625
																		65.67445000000001			64.27615
																		65.69005			64.45285
																		66.19875			64.46265000000001
																		66.22355			64.48465
																		66.80655			65.12535000000001
																		66.81975			65.49905000000001
																		67.47265			65.83625
																		67.48905			66.26075
																		67.61725			67.30865
																		68.87505			67.72945
																		68.88535			67.74295000000001
																		68.89895			67.77405
																		69.63865			67.79195
																		70.01435000000001			67.81435
																		70.02795			67.93555
																		71.18255			68.08695
																		71.20605			68.27375
																		71.21855000000001			68.29025
																		71.78235000000001			68.31615000000001
																		71.80525			68.91095
																		71.82015			68.97955
																		72.04885			68.99335
																		72.60275			70.07445
																		72.92415			70.09305
																		72.93155			70.70285
																		72.93925			71.12655000000001
																		72.95035			71.15305000000001
																		72.96165			71.18465
																		73.37365			71.33775
																		73.38725000000001			71.35685000000001
																		73.73365			72.24575
																		73.75145			72.52865
																		73.95435			72.57365
																		73.97965			72.59295
																		74.25875			72.78165
																		74.74965			73.06785
																		74.76055000000001			73.09145000000001
																		75.50595			73.16585
																		75.72705			73.85745
																		75.74495			73.87895
																		76.62145000000001			73.88805
																		76.68385			74.72445
																		77.98805			74.75115000000001
																		77.99845			75.87715
																		78.13265			75.97385
																		78.15915			76.23305
																		78.66585			76.35225
																		79.26155			76.37465
																		79.89765			77.09735
																		80.71945000000001			77.35975
																		81.20315000000001			77.37115
																		81.27935000000001			77.87465
																		81.99285			78.47615
																		82.67675			78.99485
																		82.70365000000001			79.38745
																		82.96515000000001			79.40185000000001
																		82.97155000000001			79.49935
																		82.99705			79.74485
																		83.66895000000001			79.79675
																		84.43095000000001			80.03915
																		84.43775000000001			80.14985
																		84.44565			80.51445000000001
																		84.45535000000001			80.97325000000001
																		84.85725000000001			81.10675
																		85.47055			81.36675000000001
																		86.14205			81.49785
																		86.15275			81.51605
																		86.16475			81.86855
																		86.31815			81.92205
																		86.79075			82.16755
																		86.94135			82.19055
																		87.20695			82.45685
																		88.02165000000001			83.17235000000001
																		88.03175			83.80825
																		88.16685			83.82185000000001
																		88.20195			84.01225000000001
																		88.54935			84.08425000000001
																		88.57315			84.31485
																		88.59175			84.41495
																		89.07695			84.69175
																		89.08915			85.06505
																		89.10375			85.84335
																		89.11345			85.91595000000001
																		89.63025			86.25255
																		89.64295			86.62085
																		89.88535			86.72525
																		89.89795000000001			88.25525
																					88.44955
																					89.16735
																					89.18425
																					89.75745
																					89.76965
