# Supplementary material for: Stimulus duration encoding occurs early in the moth olfactory pathway
Source: Commun Biol. 2024 Oct 3;7:1252. doi: 10.1038/s42003-024-06921-z (PMC11449909; doi:10.1038/s42003-024-06921-z)
Supplement: Supplementary file 3 — Supplementary Data 1 [file 42003_2024_6921_MOESM3_ESM.zip › Fig 2/D/data.csv]

3ms	5ms	10ms	20ms	50ms	100ms	200ms	500ms	1000ms	2000ms	5000ms
0.095749999999999	0.1285499999999996	0.08724999999999895	0.14724999999999924	0.16784999999999856	0.05954999999999941	0.03294999999999887	0.02125000000000199	0.011050000000000892	0.00404999999999589	-0.007750000000001478
0.09675000000000022	0.09114999999999795	0.07145000000000025	0.10584999999999979	0.14154999999999945	0.12804999999999964	0.023150000000000392	0.026949999999999363	0.013149999999999551	-0.008850000000002467	0.00274999999999892
0.060949999999998394	0.0630499999999995	0.17984999999999984	0.0492499999999967	0.04614999999999796	0.05755000000000052	0.030050000000002075	0.06115000000000137	-0.027650000000001285	-0.00835000000000008	0.011649999999999494
0.09055000000000046	0.04895000000000039	0.05184999999999974	0.06904999999999674	0.09435000000000286	0.020349999999998397	0.05294999999999844	-0.023450000000000415	-0.024450000000001637	-0.06964999999999932	-0.11064999999999969
0.06845000000000223	0.08024999999999849	0.16425000000000067	0.20235000000000228	0.05555000000000092	0.04464999999999861	-0.0014500000000026714	-0.018449999999997857	-0.023849999999999483	-0.11674999999999969	-0.09875000000000256
0.07894999999999908	0.0618500000000023	0.056749999999998975	0.08904999999999987	0.059049999999999866	0.05405000000000157	0.007650000000000989	0.006749999999996703	-0.014249999999996987	-0.02224999999999966	0.0006500000000002615
0.0890500000000004	0.09104999999999819	0.10955000000000027	0.07094999999999942	0.06574999999999846	0.07474999999999951	0.01945000000000191	0.009650000000000603	-0.020949999999999136	0.01104999999999734	-0.01624999999999943
	0.07564999999999855	0.08655000000000058	0.09785000000000067	0.0650500000000001	0.16144999999999995	0.025850000000001205	0.014049999999997453	-0.021349999999998204	-0.0029500000000020066	-0.045750000000001734
	0.07664999999999977	0.05625000000000014	0.06784999999999954	0.03215000000000216	0.01954999999999671	0.010650000000001103	0.001150000000002649	-0.024649999999997618	-0.006650000000000489	-0.016449999999998965
	0.1722500000000008	0.17095000000000282	0.08754999999999981	0.0963499999999982	0.07675000000000196	0.03355000000000102	-0.04165000000000063	0.0007500000000000284	0.02174999999999727	-0.08934999999999604
	0.08584999999999965	0.30744999999999734	0.03715000000000003	0.03425000000000082	0.05324999999999988	0.031150000000003064	-0.013149999999999551	0.030450000000001864	-0.05694999999999695	0.009349999999997749
	0.08124999999999971	0.05494999999999962	0.05754999999999867	0.04994999999999976	0.15894999999999868	0.0424500000000016	0.008150000000000546	0.0071499999999993236	0.027149999999998897	0.007450000000002177
	0.12304999999999822	0.10645000000000039	0.09374999999999957	0.09935000000000187	0.03765000000000071	0.01105000000000017	0.01905000000000001	-0.024649999999997618	-0.11414999999999864	0.029650000000000176
		0.14864999999999795	0.1199499999999989	0.08585000000000136	0.0758500000000005	0.02974999999999922	-0.019650000000002166	-0.0420499999999997	0.013750000000001705	5.000000000165983e-05
		0.11914999999999921	0.1332499999999999	0.09375000000000071	0.06305000000000191	-0.005649999999999988	-0.14535000000000053	-0.013350000000002638	-0.010950000000001125	0.0020499999999969987
		0.053250000000000026	0.06145000000000024	0.045650000000002675	0.05825000000000244	0.016449999999998244	-0.0414500000000011	0.01015000000000299	-0.005349999999996413	0.0037499999999965894
		0.1495499999999994	0.05924999999999826	0.19535000000000197	0.10495000000000018	0.018150000000001387	0.018549999999997624	0.05745000000000289	0.027949999999997033	-0.021549999999997738
		0.06144999999999868	0.06215000000000216	0.10925000000000011	0.13785000000000167	0.035950000000002535	0.04285000000000139	-0.011949999999998795	0.01465000000000316	-0.01635000000000275
		0.06714999999999961	0.0717500000000011	0.09264999999999972	0.04125000000000298	0.02104999999999818	0.022050000000000125	-0.056049999999999045	-0.11735000000000184	-0.015149999999998442
		0.06935000000000159	0.09145000000000138	0.14565000000000056	0.1295499999999997	-0.0343500000000006	0.007449999999998624	0.02254999999999896	-0.09274999999999878	-0.02185000000000059
		0.10284999999999812			0.01165000000000091	0.010950000000000404	0.002949999999998454	0.005349999999999966	0.010350000000002524	-0.14354999999999762
					0.03264999999999815	0.0009499999999988407	-0.003849999999999909	0.026849999999999596	0.021249999999994884	0.09964999999999691
							0.06585000000000107
