# Supplementary material for: Stimulus duration encoding occurs early in the moth olfactory pathway
Source: Commun Biol. 2024 Oct 3;7:1252. doi: 10.1038/s42003-024-06921-z (PMC11449909; doi:10.1038/s42003-024-06921-z)
Supplement: Supplementary file 3 — Supplementary Data 1 [file 42003_2024_6921_MOESM3_ESM.zip › Fig 2/B/50ms.csv]

t(s)	neuron 0	neuron 1	neuron 2	neuron 3	neuron 4	neuron 5	neuron 6	neuron 7	neuron 8	neuron 9	neuron 10	neuron 11	neuron 12	neuron 13	neuron 14	neuron 15	neuron 16	neuron 17	neuron 18	neuron 19	neuron 20	mean
-1.0	0.0	82.76556995484074	0.0	0.0	0.0	0.0	0.0	0.0	1.9527125905651767e-222	0.0	7.339990170603305e-147	0.0	0.0	0.0	0.0	1.7780551156011834e-14	0.0	0.0	0.0	0.0	0.0	3.941217616897179
-0.991991991991992	0.0	37.44888220009684	0.0	0.0	0.0	0.0	0.0	0.0	1.133351284866319e-200	0.0	2.9507512598003255e-129	0.0	0.0	0.0	0.0	6.131591515017506e-21	0.0	0.0	0.0	0.0	0.0	1.783280104766516
-0.983983983983984	0.0	1.4418045823396144	0.0	0.0	0.0	0.0	0.0	0.0	5.0590614532693196e-180	0.0	9.123236283645023e-113	0.0	0.0	0.0	0.0	1.6262241601241577e-28	0.0	0.0	0.0	0.0	0.0	0.06865736106379117
-0.975975975975976	0.0	0.004277582256480085	0.0	0.0	0.0	0.0	0.0	0.0	1.7368190230184595e-160	0.0	2.1694240142189406e-97	0.0	0.0	0.0	0.0	3.3171629192218996e-37	0.0	0.0	0.0	0.0	0.0	0.00020369439316571833
-0.967967967967968	0.0	9.76079005026502e-07	0.0	0.0	0.0	0.0	0.0	0.0	4.585834510831168e-142	0.0	3.967520344127598e-83	0.0	0.0	0.0	0.0	5.203941356476178e-47	0.0	0.0	0.0	0.0	0.0	4.647995262030962e-08
-0.95995995995996	0.0	1.7129751136552535e-11	0.0	0.0	0.0	4.11870527636013e-310	0.0	0.0	9.312394980790865e-125	0.0	5.580499585612111e-70	0.0	0.0	0.0	0.0	6.27880773193913e-58	0.0	0.0	0.0	0.0	0.0	8.157024350739302e-13
-0.9519519519519519	0.0	2.3120453027956007e-17	0.0	0.0	0.0	2.4733898332774197e-284	0.0	0.0	1.4543990983845004e-108	0.0	6.0367917846941164e-58	0.0	0.0	0.0	0.0	5.826411762774333e-70	0.0	0.0	0.0	0.0	0.0	1.1009739537121908e-18
-0.943943943943944	0.0	2.4000529561117018e-24	0.0	0.0	0.0	1.142361676847961e-259	0.0	0.0	1.7469682174809434e-93	0.0	5.022483425218287e-47	0.0	0.0	0.0	0.0	4.158190307870215e-83	0.0	0.0	0.0	0.0	0.0	1.1428823600531912e-25
-0.9359359359359359	0.0	1.9161279590777294e-32	0.0	0.0	0.0	4.057830274319797e-236	0.0	0.0	1.613859079895502e-79	0.0	3.2137347314422077e-37	0.0	0.0	0.0	0.0	2.2823736703467696e-97	0.0	0.0	0.0	0.0	0.0	9.124571887738305e-34
-0.9279279279279279	0.0	1.1765418782757993e-41	0.0	0.0	0.0	1.1085705305010995e-213	0.0	0.0	1.146635582731773e-66	0.0	1.5815420345135034e-28	0.0	0.0	0.0	0.0	9.634924906955039e-113	0.0	6.00784e-319	0.0	0.0	0.0	7.531152545302958e-30
-0.91991991991992	0.0	5.556092549452295e-52	0.0	0.0	0.0	2.3292278789020677e-192	0.0	0.0	6.265625284329833e-55	0.0	5.98591645004197e-21	0.0	0.0	0.0	0.0	3.128161153336125e-129	0.0	8.484002859564178e-293	0.0	0.0	0.0	2.85043640478189e-22
-0.9119119119119119	0.0	2.0179516256155663e-63	0.0	0.0	0.0	3.763915184560747e-172	0.0	0.0	2.6331925678621934e-44	0.0	1.7424477394816696e-14	0.0	0.0	0.0	0.0	7.811044311752289e-147	0.0	9.210046340825008e-268	0.0	0.0	0.0	8.29737018800795e-16
-0.9039039039039038	0.0	5.636781878833434e-76	0.0	0.0	0.0	4.6778562971004196e-153	0.0	0.0	8.510988852276191e-35	0.0	3.9009292938638024e-09	0.0	0.0	0.0	0.0	1.5000588009805654e-165	0.0	7.689569442270957e-244	0.0	0.0	0.0	1.8575853780303822e-10
-0.8958958958958959	0.0	1.2109630924159113e-89	0.0	0.0	0.0	4.471292927048238e-135	0.0	0.0	2.115712352050293e-26	0.0	6.716698775521959e-05	0.0	0.0	0.0	0.0	2.215576060439957e-185	0.0	4.937662821577418e-221	0.0	0.0	0.0	3.19842798834379e-06
-0.8878878878878879	0.0	2.0008281227773182e-104	0.0	0.0	0.0	3.2869914002287e-118	0.0	0.0	4.0449431518102807e-19	0.0	0.088947259377627	0.0	0.0	0.0	0.0	2.516774141674116e-206	0.0	2.4384847017202885e-199	0.0	0.0	0.0	0.004235583779887
-0.8798798798798799	0.0	2.542540373035116e-120	0.0	0.0	0.0	1.8584171806181847e-102	0.0	0.0	5.947678157139765e-13	0.0	9.066259623081363	0.0	0.0	0.0	0.0	2.1987761686199753e-228	0.0	9.261852054438581e-179	0.0	0.0	0.0	0.4317266487181885
-0.8718718718718719	0.0	2.4848783450946907e-137	0.0	0.0	0.0	8.081036240574406e-88	0.0	0.0	6.726085339987322e-08	0.0	73.01638586109989	0.0	0.0	0.0	0.0	1.4773962693080042e-251	0.0	2.7055455020754365e-159	0.0	0.0	0.0	3.476970758493369
-0.8638638638638638	0.0	1.867762293746799e-155	0.0	0.0	0.0	2.7025273379584663e-74	0.0	0.0	0.0005850171359164114	0.0	86.20456879035825	0.0	0.0	0.0	0.0	7.634703465008815e-276	0.0	6.07842474148285e-141	0.0	0.0	0.0	4.105007324166389
-0.8558558558558559	0.0	1.0797352368575417e-174	0.0	0.0	0.0	6.951080786920151e-62	0.0	0.0	0.3915347090524976	0.0	76.2949058486704	0.0	0.0	0.0	0.0	3.034356109102215e-301	0.0	1.050283261978832e-123	0.0	0.0	0.0	3.651735264653471
-0.8478478478478478	0.0	4.800562678899952e-195	0.0	0.0	0.0	1.3750350700110529e-50	0.0	0.0	20.33351542039962	0.0	63.93995186656252	0.0	0.0	0.0	0.0	0.0	0.0	1.3957288111284448e-107	0.0	0.0	0.0	4.013022251760101
-0.8398398398398399	0.0	1.641520130483523e-216	0.0	0.0	0.0	2.091964992028826e-40	0.0	0.0	94.40111926114777	0.0	60.76302946405306	0.0	0.0	0.0	0.0	0.0	0.0	1.4265100685125715e-92	0.0	0.0	0.0	7.388768986914326
-0.8318318318318318	0.0	4.316974469564187e-239	0.0	0.0	0.0	2.4477905226782515e-31	0.0	0.0	125.21403765489657	0.0	14.361367588561583	0.0	0.0	0.0	0.0	0.0	0.0	1.1213155321721116e-78	0.0	0.0	0.0	6.646447868736103
-0.8238238238238238	0.0	8.731562083302276e-263	0.0	0.0	0.0	2.2027909528080485e-23	0.0	0.0	112.55745653081915	0.0	71.31770922836424	0.0	0.0	0.0	0.0	0.0	0.0	6.778912579186797e-66	0.0	0.0	0.0	8.755960274246828
-0.8158158158158157	0.0	1.3582621889246615e-287	0.0	0.0	0.0	1.5245845627590353e-16	0.0	0.0	21.59909629564033	0.0	42.287798722538795	0.0	0.0	0.0	0.0	0.0	0.0	3.151892721951368e-54	0.0	0.0	0.0	3.042233096103768
-0.8078078078078078	0.0	1.625004152e-313	0.0	0.0	0.0	8.11538168721948e-11	0.0	0.0	0.41044164679337164	0.0	1.92936450659576	0.0	0.0	0.0	0.0	0.0	0.0	1.1270988852328867e-43	0.0	0.0	0.0	0.11141934064144217
-0.7997997997997999	0.0	2.055e-321	0.0	0.0	0.0	3.3223515285469322e-06	0.0	1.956e-321	0.000622802661967984	0.0	0.00677006533912767	0.0	0.0	2.57e-322	0.0	0.0	0.0	3.099786709223928e-34	0.0	0.0	1.45384e-319	0.0003521995406011524
-0.7917917917917918	0.0	6.048016e-318	0.0	0.0	0.0	0.01046071601505207	0.0	1.139754e-317	7.303235584024566e-08	0.0	1.8270508488303124e-06	0.0	0.0	8.55297e-319	0.0	0.0	0.0	6.556631897390716e-26	0.0	0.0	6.0889248e-316	0.0004982198142027019
-0.7837837837837838	0.0	1.7020362376e-314	0.0	0.0	0.0	2.5331239496632665	0.0	6.4140006496e-314	6.590530678010035e-13	0.0	3.792168334226486e-11	0.0	0.0	2.273424344e-315	0.0	0.0	0.0	1.0666182033635776e-18	0.0	0.0	2.4335100709e-312	0.12062494998580224
-0.7757757757757757	0.0	4.587798476747e-311	0.0	0.0	0.0	47.17703781616784	0.0	3.42956399288237e-310	4.574432429835063e-19	0.0	6.053461423495426e-17	0.0	0.0	5.79170319647e-312	0.0	0.0	0.0	1.3344932428572037e-12	0.0	0.0	9.28369807879262e-309	2.2465256102937703
-0.7677677677677678	0.0	1.1844208885848331e-307	0.0	0.0	0.0	67.57469512732465	0.0	1.74243901952247e-306	2.44195302671699e-26	0.0	7.431887889018116e-24	0.0	0.0	1.4140185107665916e-308	0.0	0.0	0.0	1.2841121809960397e-07	0.0	0.0	3.3805751439357876e-305	3.2178426312255173
-0.7597597597597597	0.0	2.9286368933655216e-304	0.0	0.0	0.0	7.444177502518787	1.4857e-320	8.412135313031848e-303	1.0025755268075806e-34	0.0	7.017359384259688e-32	0.0	0.0	3.308467722769334e-305	0.0	0.0	0.0	0.000950317552906264	0.0	0.0	1.174972732232208e-301	0.3545298961938902
-0.7517517517517518	0.0	6.935461710706027e-301	0.0	0.0	0.0	0.06307123482513238	3.0272337e-316	3.8593485161385053e-299	3.165746639158949e-44	0.0	5.095977324605375e-41	0.0	0.0	7.418595973859563e-302	0.0	0.0	0.0	0.5408959567701217	0.0	0.0	3.897786093726851e-298	0.02876034245691686
-0.7437437437437437	0.0	1.573001645699754e-297	0.0	0.0	0.0	0.0022770431315235077	5.768917319977e-312	1.682753660069265e-295	7.688018442044158e-55	0.0	2.8461674895148257e-51	0.0	0.0	1.5941880419516837e-298	0.0	0.0	0.0	23.677612997871726	0.0	0.0	1.2340883719219225e-294	1.1276138114763452
-0.7357357357357357	1.4362808313756016e-300	3.416813784699327e-294	0.0	0.0	0.0	0.9490221167654559	1.028171879378869e-307	6.973965043811678e-292	1.4359254011703996e-66	0.0	1.222566859533095e-62	0.0	0.0	3.283071832198767e-295	0.0	0.0	0.0	79.71522925949225	0.0	0.0	3.7290420755914694e-291	3.8411548274408434
-0.7277277277277278	3.3804350714042724e-275	7.107991054335017e-291	0.0	0.0	0.0	30.981923974190206	1.713823857960818e-303	2.7476685524300543e-288	2.0626642367685627e-79	0.0	4.038908209767108e-75	0.0	0.0	6.4795408629924275e-292	0.0	0.0	0.0	20.640674244327762	2.3e-322	0.0	1.0753641851265973e-287	2.4582189627865696
-0.7197197197197197	6.119064512066295e-251	1.416124940871695e-287	0.0	0.0	0.0	78.85390953459742	2.6717907261605277e-299	1.0293703462666501e-284	2.2787904881503406e-93	0.0	1.0262059922161727e-88	0.0	0.0	1.2255501609607896e-288	0.0	0.0	0.0	0.41104148773544985	2.2239e-319	0.0	2.959412223851588e-284	3.774521477253946
-0.7117117117117118	8.51876550742612e-228	2.7019770210638736e-284	0.0	0.0	0.0	47.86281522473539	3.8956684452902416e-295	3.6680157454355176e-281	1.9362411960879753e-108	0.0	2.0053228753213228e-103	0.0	0.0	2.2214725941578374e-285	0.0	0.0	0.0	0.0006295447936036793	2.7755003e-316	0.0	7.771972304402406e-281	2.279211655691857
-0.7037037037037037	9.121105821601541e-206	4.937235237613578e-281	0.0	0.0	0.0	77.17091097074596	5.312674042152693e-291	1.2436943705313119e-277	1.2653005968099751e-124	0.0	3.013791949352886e-119	0.0	0.0	3.858991646706638e-282	0.0	0.0	0.0	7.415608834581091e-08	3.346278159e-313	0.0	1.9476781040937389e-277	3.674805287852479
-0.6956956956956957	7.510995879447212e-185	8.639829884532744e-278	0.0	0.0	0.0	13.864574975867042	6.776496580053781e-287	4.0145957948468727e-274	6.359268593139142e-142	0.0	3.483545020559863e-136	0.0	0.0	6.424357899116576e-279	0.0	1.14e-322	0.0	6.718095736258592e-13	3.8968360711828e-310	0.0	4.657443619718184e-274	0.6602178559937006
-0.6876876876876876	4.756929903216157e-165	1.447915550176923e-274	0.0	0.0	0.0	0.19212312685068955	8.084782591677195e-283	1.2345330298323158e-270	2.4581015618304373e-160	0.0	3.0967688197790755e-154	0.0	0.0	1.024964034441752e-275	0.0	1.4174e-319	0.0	4.680850413033739e-19	4.383203602179528e-307	0.0	1.062690910684971e-270	0.009148720326223311
-0.6796796796796797	2.3170487892766028e-146	2.3237837842758784e-271	0.0	0.0	0.0	0.00020475749525653686	9.022227320163266e-279	3.61960108240698e-267	7.307547984359717e-180	0.0	2.1172656041405903e-173	0.0	0.0	1.5671498871084233e-272	0.0	1.5412424e-316	0.0	2.5083176567879226e-26	4.762122488101672e-304	0.0	2.313555285645389e-267	9.750356916977945e-06
-0.6716716716716717	8.680061540202876e-129	3.5722015616183803e-268	0.0	0.0	0.0	1.6783371933776256e-08	9.417894022961344e-275	1.0129073949379588e-263	1.6707933097913504e-200	0.0	1.1133227860102837e-193	0.0	0.0	2.2963361103042128e-269	0.0	1.62120807895e-313	0.0	1.0337594837697946e-34	4.997339896076124e-301	0.0	4.805639579824828e-264	7.992081873226789e-10
-0.6636636636636637	2.5008614299279154e-112	7.989657011434825e-248	0.0	0.0	0.0	1.058029626470429e-13	9.196062458249109e-271	2.7088326210176043e-260	2.938008027872241e-222	0.0	4.5024204871585687e-215	0.0	0.0	3.224655949268892e-266	0.0	1.64938788340076e-310	0.0	3.276692424626951e-44	5.065316959495839e-298	0.0	9.52370671301275e-261	5.038236316525852e-15
-0.6556556556556556	5.541606087256265e-97	7.930640701228687e-225	0.0	0.0	0.0	5.1297433519477265e-20	8.399873934351317e-267	6.93346708087047e-257	3.973401280643358e-245	0.0	1.4003938822566843e-237	0.0	0.0	4.339646207598889e-263	0.0	1.6230168086718986e-307	0.0	7.987871064357683e-55	4.959110360736559e-295	0.0	1.800651797055209e-257	2.4427349294989172e-21
-0.6476476476476476	9.444106447758925e-83	6.054351229930851e-203	0.0	0.0	0.0	1.9128135720305205e-27	7.177649924346284e-263	1.701440155571052e-253	2.308636014167172e-253	0.0	3.349913218490807e-261	0.0	0.0	5.596909375623021e-260	0.0	1.5446831624695253e-304	0.0	6.516595707392447e-63	4.689540942221266e-292	0.0	3.247940871928764e-254	9.108636057288193e-29
-0.6396396396396397	1.2378422276375338e-69	3.55472614288216e-182	0.0	0.0	0.0	5.4856595448497656e-36	5.737829061320424e-259	4.010372000900231e-250	6.307882427536933e-250	0.0	6.163055901055637e-286	0.0	0.0	6.917755928779732e-257	0.0	2.9093560322944676e-301	0.0	1.6084955677588853e-51	4.283379086304833e-289	0.0	5.588911604695818e-251	2.6122188308808414e-37
-0.6316316316316316	1.2478112976829206e-57	1.6051805292223477e-162	0.0	0.0	0.0	1.2099411724378767e-45	4.291283836202866e-255	9.096433509937971e-247	1.636537526974667e-246	0.0	4.31544598045456e-303	0.0	0.0	8.194174452165568e-254	0.0	3.8587945765671474e-276	0.0	3.054203553811536e-41	3.7791596529861473e-286	0.0	9.174314062165915e-248	1.4544402609184667e-42
-0.6236236236236237	9.674125820764472e-47	5.574691217649222e-144	0.0	0.0	0.0	2.0524796452935816e-56	3.002762237213096e-251	1.9890091933050463e-243	4.031506252953137e-243	0.0	3.7522150652078554e-300	0.0	0.0	9.301825467309118e-251	0.0	7.699121654127576e-252	0.0	4.4602097889011426e-32	3.238187064648326e-283	1.437902e-317	1.4365941346621698e-244	2.123909423286263e-33
-0.6156156156156156	5.768378484416036e-37	1.4890077193088325e-126	0.0	0.0	0.0	2.6777662352475238e-68	1.9659377597207765e-247	4.1986021734435443e-240	9.429520878058922e-240	0.0	3.156743067135224e-297	0.0	0.0	1.0119386353474725e-247	0.0	1.1814351919916673e-228	0.0	5.009470155983412e-24	4.0773848059711884e-280	8.597880676337e-312	2.1458334061158907e-241	2.3854619790399946e-25
-0.6076076076076076	2.645300194454842e-28	3.0588084439135155e-110	0.0	0.0	0.0	7.196431446235917e-68	1.2043590364904176e-243	8.564113678691556e-237	2.0939777519700254e-236	0.0	2.5696869636192188e-294	0.0	0.0	1.0550260389138088e-244	0.0	1.394305123657152e-206	0.0	4.327205291307106e-17	1.0493363373132224e-275	4.5511267735757376e-306	3.0573634758191028e-238	2.0605739482540758e-18
-0.5995995995995996	9.329865396672059e-21	4.832666328618436e-95	0.0	0.0	0.0	5.048008138681011e-56	6.904035624078263e-240	1.6885230560538246e-233	4.414599731259231e-233	0.0	2.0240008038979878e-291	0.0	0.0	1.0541324673619174e-241	0.0	1.2655664174198401e-185	0.0	2.8747653665311794e-11	6.723276450086991e-271	2.1326028454600937e-300	4.155042460373777e-235	1.3689358892686504e-12
-0.5915915915915916	2.5307834819114554e-14	5.87219594741041e-81	0.0	0.0	0.0	2.7233414675112048e-45	3.7036967358066036e-236	3.2168615573065105e-230	8.835310101788213e-230	0.0	1.5425193242675929e-288	0.0	2.17e-322	1.0093695785685264e-238	0.0	8.834688868383455e-166	0.0	1.4688468202686715e-06	3.985656088666029e-266	8.84635915048649e-295	5.386042587650315e-232	6.994508788459554e-08
-0.5835835835835836	5.279755399570852e-09	5.487739233719038e-68	0.0	0.0	0.0	1.1299607293534991e-35	1.8594247397551893e-232	5.916537958173438e-227	1.6785559497094375e-226	0.0	1.1374701792398098e-285	0.0	1.6982e-319	9.262500471893116e-236	0.0	4.743258305018313e-147	0.0	0.005772046345808917	2.1437348232489802e-261	3.2484985828749336e-289	6.659154077149528e-229	0.00027485960121734844
-0.5755755755755756	8.471334166025522e-05	3.9442605200626586e-56	0.0	0.0	0.0	3.605817983019541e-27	8.736928689289025e-229	1.0492139996523661e-223	3.0269433720279833e-223	0.0	8.115941339034122e-283	0.0	1.402004e-316	8.145716388210928e-233	0.0	1.958580790998703e-129	0.0	1.744465200676621	1.0459093072474356e-256	1.0560009958395484e-283	7.852587497606215e-226	0.08307380542944195
-0.5675675675675675	0.10453675695431491	2.1803033267900188e-45	0.0	0.0	0.0	8.849596087331923e-20	3.8424015079240894e-225	1.7915931221311035e-220	5.180808699221737e-220	0.0	5.603085536369685e-280	0.0	1.1223833803e-313	6.865202266637811e-230	0.0	6.219928674368287e-113	0.0	40.54842688181612	4.62878981157617e-252	3.0388516932847016e-278	8.831629766565332e-223	1.9358554113700208
-0.5595595595595595	9.921228013708381	9.269310731772517e-36	0.0	0.0	0.0	1.670406982181127e-13	1.5817489106787015e-221	2.9425750973910487e-217	8.415640119922095e-217	0.0	3.742872893914366e-277	0.0	8.7129856484755e-311	5.544985305093332e-227	0.0	1.5191774910539032e-97	0.0	72.48779819088095	1.8581952440724315e-247	7.741376947134736e-273	9.473132489821535e-220	3.92423934307569
-0.5515515515515516	72.4170847425591	3.0307991968806622e-27	0.0	0.0	0.0	2.4249363458050782e-08	6.09523282407352e-218	4.6467269227638385e-214	1.2973269574665188e-213	0.0	2.419203370426999e-274	0.0	6.558836507267689e-308	4.2921063273812673e-224	0.0	2.8537165129036857e-83	0.0	9.966324083354221	6.76652481547859e-243	1.745783786858993e-267	9.690848655997102e-217	3.9230194690553657
-0.5435435435435436	40.65330358635848	7.621598814385668e-20	0.0	0.0	0.0	0.0002707432188777119	2.198810616882476e-214	7.059729098766709e-211	1.897898367888568e-210	0.0	1.5129659434127285e-271	0.0	4.787630744315085e-305	3.1839303213717717e-221	0.0	4.1228006729202635e-70	0.0	0.10538633495393804	2.235066578281538e-238	3.4851881483480546e-262	9.454457675680373e-214	1.9409028887872048
-0.5355355355355356	1.7552130833188209	1.4740567541047114e-13	0.0	0.0	0.0	0.2324845152195146	7.426022973985924e-211	1.0342221037103236e-207	2.634958204876522e-207	0.0	9.155359432273891e-269	0.0	3.3888201771915166e-302	2.263495564658645e-218	0.0	4.58092358159478e-58	0.0	8.57063096831339e-05	1.868390889069131e-226	6.1592173896316495e-257	8.796494049159523e-211	0.09465634784991266
-0.5275275275275275	0.0058283154650982305	2.192610758890448e-08	0.0	0.0	0.0	15.353580636957833	2.3481228891003058e-207	1.4670835939849635e-204	3.4723772829562274e-204	0.0	5.3605718232742735e-266	0.0	2.3260038889752082e-299	1.5421220643275454e-215	0.0	3.9146501408197094e-47	0.0	5.360687478151108e-09	1.7174974225891278e-204	9.635813122980602e-252	7.80499707968019e-208	0.7314004276052251
-0.5195195195195195	1.488454119044404e-06	0.00025083529106531435	0.0	0.0	0.0	77.98382187287933	6.951925636582774e-204	2.028209664999667e-201	4.345410730248824e-201	0.0	3.036940707215343e-263	0.0	1.5481262835472708e-296	1.0068873029848577e-212	0.0	2.572835743955207e-37	0.0	2.578738956815038e-14	1.214237556318807e-183	1.3344881947189842e-246	6.604171706534276e-205	3.713527342696407
-0.5115115115115115	2.923526620851813e-11	0.22070595534763313	0.0	0.0	0.0	30.463412801008854	1.9272187212912338e-200	2.755631612234359e-198	5.169335835343284e-198	0.0	1.6647574993740268e-260	0.0	9.991630538544998e-294	6.30036902879305e-210	0.0	1.3005000273211229e-28	0.0	9.540551319162564e-21	6.6022266252699655e-164	1.6360803756278e-241	5.328919426223983e-202	1.461148512208844
-0.5035035035035035	4.4162927251499616e-17	14.957748566223312	0.0	0.0	0.0	0.9152332601672352	5.002856285050399e-197	3.712579749514607e-195	5.858480424371169e-195	0.0	8.829886485994737e-258	0.0	6.253172145326828e-291	3.7781058541180866e-207	0.0	5.055776528904855e-21	0.0	5.849366892958708e-25	2.7609363371853313e-145	1.7756528642080839e-236	4.100418632645727e-199	0.755856277447169
-0.49549549549549554	5.130832653757347e-24	81.89680197958482	0.0	0.0	0.0	0.0021147753119731354	1.2161384442466237e-193	4.995843984795788e-192	6.352950242429882e-192	0.0	4.531570431885106e-255	0.0	3.794883411853509e-288	2.1712271737073436e-204	0.0	1.511626762917507e-14	0.0	6.930289192617553e-18	8.879766714163472e-128	1.705984294483686e-231	3.008700048977754e-196	3.8999484168998477
-0.4874874874874875	4.584553517145625e-32	87.76528003376842	0.0	0.0	0.0	3.758165211185922e-07	2.768469267126227e-190	6.733921815372892e-189	6.646516147245381e-189	0.0	2.25025544761619e-252	0.0	2.2332149487063764e-285	1.1958023977146455e-201	0.0	3.4760057786663922e-09	0.0	6.317927722986814e-12	2.196473251136549e-111	1.4509602765168318e-226	2.1051593248325381e-193	4.179299067288918
-0.47947947947947944	3.150543223670493e-41	60.088945462346665	0.0	0.0	5.196014e-318	5.136493028720199e-12	5.901988432686212e-187	9.067036621762322e-186	6.806406787728813e-186	0.0	1.0811958810569865e-249	0.0	1.2743732594309138e-282	6.311558098403312e-199	0.0	6.147465332878258e-05	0.0	4.429728895541082e-07	4.17858729966751e-96	1.0924449174307226e-221	1.404560587029339e-190	2.861381303808477
-0.4714714714714715	1.665148753131398e-51	4.748684381291632	0.0	0.0	6.9933756528728e-310	5.3992910241407014e-18	1.178325903917642e-183	1.2105507093110167e-182	6.9753217977484646e-183	0.0	5.0265084472624113e-247	0.0	7.051748403690861e-280	3.192543025313146e-196	0.0	0.08361914879405954	0.0	0.0023886847719870787	6.113814250413698e-82	7.28126950044046e-217	8.935930185293269e-188	0.2302234388027466
-0.46346346346346345	6.768615271829204e-63	0.02930216761762672	0.0	0.0	7.390586182088535e-302	4.365017299534503e-25	2.203146251784059e-180	1.587188344931273e-179	7.34859446776832e-180	0.0	2.26109039106032e-244	0.0	3.7838246586287195e-277	1.5476043568340972e-193	1.73022533e-315	8.756929954829081	0.0	0.9906488343209499	6.879774421807486e-69	4.296137718410628e-212	5.420975947353218e-185	0.4655657598460789
-0.4554554554554555	2.1160494924436626e-75	1.3912357861290634e-05	0.0	0.0	6.13261655934087e-294	2.7140284788234473e-33	3.857715646904142e-177	2.0242912670851446e-176	8.125433063648646e-177	0.0	9.841445809497798e-242	0.0	1.9687892647059463e-274	7.189623342183283e-191	4.274387406187571e-307	72.81388782784778	0.0	31.598016644854447	5.95408946502816e-57	2.2439481385540367e-207	3.13580131068692e-182	4.97199611357429
-0.44744744744744747	5.087811489322899e-89	5.080268831431325e-10	0.0	0.0	3.9956517952763516e-286	1.2978426156949004e-42	6.325863941788957e-174	2.4914716578406054e-173	9.442174847399685e-174	0.0	4.144664296233078e-239	0.0	9.933481731024648e-272	3.200923861034069e-188	8.142295264179977e-299	90.03003729261373	0.0	77.51381515290248	3.9631062165318975e-46	1.0375546178814147e-202	1.7296097442755405e-179	7.978278687905916
-0.4394394394394394	9.408391934462635e-104	1.4267635874687872e-15	0.0	0.0	2.044110430271128e-278	4.773194683738489e-53	9.714077639232516e-171	2.941352427068084e-170	1.130556382948201e-170	0.0	1.688920813757515e-236	0.0	4.860017101622601e-269	1.3657385220736555e-185	1.1959735963704258e-290	70.20070750754694	0.0	14.624384643111638	2.0287814584838965e-36	4.2469060295903065e-198	9.096444568409397e-177	4.039290102412314
-0.4314314314314315	1.3380704779591198e-119	3.081743890706046e-22	0.0	0.0	8.210998475618775e-271	3.5122582411787064e-48	1.396883958277724e-167	3.3162712828672955e-167	1.3551056564314687e-167	0.0	6.65914833681224e-234	0.0	2.3057283150822453e-266	5.584480578787259e-183	1.354559590534126e-282	7.687053213278503	0.0	0.21220484142692816	7.98755793246393e-28	1.5388555920973543e-193	4.5615756330628075e-174	0.3761551454621634
-0.42342342342342343	1.4635978930620381e-136	5.1194142048758555e-30	0.0	0.0	2.5897776940365272e-263	2.986340403958019e-38	1.8809480314060608e-164	3.55973891255557e-164	1.5849619256313678e-164	0.0	2.5404904340546088e-231	0.0	1.060748688782783e-263	2.188371351796247e-180	1.182977319670304e-274	0.06657748587119637	0.0	0.00023681661750669654	2.4186441583587004e-20	4.9361302873918466e-189	2.1810902809304394e-171	0.0031816334518430032
-0.4154154154154154	1.231242962213261e-154	6.540684388184574e-39	0.0	0.0	6.413629934108894e-256	1.9528612300201162e-29	2.371524178914302e-161	3.629745226336204e-161	1.777293950036369e-161	0.0	9.377906797008029e-229	0.0	4.732067268074079e-261	8.218305225023925e-178	7.96629711761913e-267	4.4389006441245484e-05	0.0	2.0325828558537914e-08	5.632603672470122e-14	1.4016477784133018e-184	9.943610292470205e-169	2.1147301107680984e-06
-0.40740740740740744	7.966085168235783e-174	6.426955846456055e-49	0.0	4.43883e-319	1.2471543515254563e-248	9.821610399213494e-22	2.799531609844131e-158	3.509806509269828e-158	1.8904016719331313e-158	0.0	3.3495289348006003e-226	0.0	2.0470259634162995e-258	2.9577844609846747e-175	4.136550790200283e-259	2.276227648650677e-09	0.0	1.3417250906675012e-13	1.0088498527572209e-08	3.5233412095738896e-180	4.322376341202055e-166	5.888028737491874e-10
-0.3993993993993994	5.7698336645782774e-189	4.856983610499865e-60	4.605e-321	4.3305160680275e-309	1.9041949646173872e-241	3.7990384847117445e-15	3.09399436173039e-155	3.2139534299362385e-155	1.8957561815053213e-155	0.0	1.15758003771173e-223	0.0	8.586769951153877e-256	1.0201729158342445e-172	1.6562351645042816e-251	8.977090146923736e-15	3.85e-322	6.811739378039129e-20	0.00013897515552595814	7.840324637050424e-176	1.79145385920725e-163	6.6178645494635394e-06
-0.39139139139139134	4.434096061856062e-184	2.822975821143239e-72	9.722262345202e-311	2.933005469723866e-299	2.2828507332793808e-234	1.1301826192203093e-09	3.201077004383562e-152	2.7837459627060543e-152	1.7865337960715201e-152	0.0	3.8708629692266646e-221	0.0	3.4927728296148046e-253	3.372128114609201e-170	5.113372368414195e-244	2.7229188026956473e-21	6.69381190102e-312	4.257030844811827e-24	0.14731313534355034	1.5444609039724191e-171	7.079294352457485e-161	0.00701491126065395
-0.3833833833833834	2.9420574370090077e-179	1.2619056289477149e-85	1.3702380220427841e-300	1.3791283351951922e-289	2.148911430516402e-227	2.5861299683498383e-05	3.1001207120934486e-149	2.2781877754477804e-149	1.579305574507232e-149	0.0	1.2524318880599216e-218	0.0	1.3776690044946663e-250	1.068211755293055e-167	1.2172915812590155e-236	6.352036641476361e-29	1.0543293366868332e-301	3.7652386034923824e-17	12.099704618819793	2.6932912769535754e-167	2.667303984357641e-158	0.5761776419104512
-0.37537537537537535	1.6853824145602015e-174	4.338362080921665e-100	1.311425362293108e-290	4.502099406983177e-280	1.5883068670517653e-220	0.045562612771751484	2.810140921961211e-146	1.7599166836245013e-146	1.308367268612407e-146	0.0	3.934459199246439e-216	6.1624e-319	5.269306616020409e-248	3.2429006962858213e-165	2.234516653467097e-229	1.1396473819043029e-37	1.1251843162862634e-291	2.5628832878256657e-11	85.03393634509916	4.157701071910435e-163	9.581871297871475e-156	4.051404712280788
-0.3673673673673674	8.335795098667741e-170	1.147106953078691e-115	8.52334422173529e-281	1.0203380175851944e-270	9.21775601008138e-214	6.241690272812907	2.38398707211259e-143	1.282155209705373e-143	1.015255863454516e-143	2.3214240975e-313	6.577340114923863e-212	6.826388375553802e-308	1.9543218557305896e-245	9.434805623172671e-163	3.162819094711413e-222	1.572559904901707e-47	8.13608807996948e-282	1.3416658150109769e-06	108.5481742889876	5.68181030408648e-159	3.281864656913025e-153	5.466184090641254
-0.35935935935935936	3.559564483960497e-165	2.332712559402456e-132	3.761797065830587e-271	1.6054310096774913e-261	4.200402423010108e-207	72.85560854120513	1.8926220183993593e-140	8.801717662886215e-141	7.377007119221543e-141	2.8804715740293466e-302	2.4315524554723685e-205	4.834588022432607e-297	7.028663353315018e-243	2.6306027795810382e-160	3.451969004518355e-215	1.6688722696571262e-58	3.986136858890599e-272	0.0054018071855580566	42.14574123693151	6.873591689569068e-155	1.071718941685789e-150	5.476511980253439
-0.3513513513513513	1.3123448176316812e-160	3.648364500955947e-150	1.1274559534524532e-261	1.7537101518040372e-252	1.5029048622493146e-200	121.71083832643916	1.4059342358638786e-137	5.688986239234305e-138	5.01852120554174e-138	2.2582168109868295e-291	7.2163822404988745e-199	2.1898454671461686e-286	2.451226437633766e-240	7.0291142501111344e-158	2.905100773515279e-208	1.3621288679092186e-70	1.3232239779270595e-262	1.6726805267631903	1.7744398569282318	7.361126178609068e-151	3.3367878045260604e-148	5.959902795720503
-0.3433433433433434	4.177344744438599e-156	1.049582510971392e-153	2.294682960029047e-252	1.3299722354755882e-243	4.2222794724901726e-194	46.665449325474654	9.771553893667028e-135	3.4596799396348564e-135	3.1961295464365516e-135	1.1185634271575775e-280	1.6882849596140492e-192	6.343851142664616e-276	8.289496652820589e-238	1.7999852247353784e-155	1.885199411789781e-201	8.550519359429108e-84	2.97617943215632e-253	39.83511931638279	0.005910146804321251	6.978600313514918e-147	9.905157641795622e-146	4.119356132793418
-0.3353353353353353	1.148031849263075e-151	2.6187137003501373e-151	3.1714997585880826e-243	7.002384005419342e-235	9.314024144456177e-188	2.082695859047783	6.35354311331439e-132	1.9783107210466434e-132	1.9054817162585236e-132	3.5006487108901366e-270	3.113591899729701e-186	1.1753792436978816e-265	2.7656840226595957e-235	4.417334510844643e-153	9.43311585240318e-195	4.128059903642341e-98	4.5355447103236176e-244	72.96228767460292	1.5168171249499397e-06	5.856739677106394e-143	2.8033486917829977e-143	3.5735707166889443
-0.3273273273273274	2.724010749080488e-147	6.256864425130449e-149	2.976634837576554e-234	2.5595750151650447e-226	1.6132535897272894e-181	0.0075635884698957	3.864367873752596e-129	1.0630777379842748e-129	1.0634202726617328e-129	6.921964772517272e-260	4.526550195698346e-180	1.3927993925874687e-255	2.21078913680146e-228	1.0389021535661498e-150	3.6396097517125685e-188	1.5327759794358087e-113	4.683218130274982e-235	10.278031903081537	2.9943408004136024e-11	4.351179979084478e-139	7.564386438255741e-141	0.4897902615038751
-0.31931931931931934	5.580395230981735e-143	1.4316352900658807e-146	1.897165959135269e-225	6.495437241860146e-218	2.1940312957942617e-175	2.124930633384534e-06	2.1984064543629155e-126	5.365757190831797e-127	5.555432812194956e-127	8.647750971077842e-250	5.187554917879185e-174	1.0555641660412036e-245	7.128565533522525e-220	2.341596255875272e-148	1.0828199553100098e-181	4.377141432179884e-130	3.2764527759546305e-226	0.11135268130973285	4.546235925341793e-17	2.861684201502682e-135	1.9460285290161324e-138	0.005302609820969822
-0.3113113113113113	9.870118398513274e-139	3.1537531072139274e-144	8.211149744242109e-217	1.1443727555086357e-209	2.342922338816114e-169	4.5940364577686734e-11	1.1696670622305678e-123	2.5427475904461516e-124	2.7166873754077714e-124	6.826056862199706e-240	4.686491015803829e-168	5.1164204548649505e-236	1.5867195171355604e-211	5.057925098311677e-146	2.484045009158323e-175	9.613503129931323e-148	1.5531307978640053e-217	9.27834667616221e-05	5.308626152823934e-24	1.6660955174348206e-131	4.773113589774129e-136	4.418262509618414e-06
-0.30330330330330335	1.5072351974355098e-134	1.4111535511811973e-141	2.4133566458328463e-208	1.3997330550796222e-201	1.9644811481908818e-163	7.639212540840359e-17	5.819691847561685e-121	1.1308823870471745e-121	1.2435632463552152e-121	3.4043136452760717e-230	3.337510071578536e-162	1.5861101078351384e-226	2.4379477447943556e-203	1.0470219407174323e-143	4.3940444879051806e-169	8.279836274186932e-164	4.988347995623941e-209	5.945928885012732e-09	4.7675090819569766e-32	8.587003058740254e-128	1.1161684334505404e-133	2.8313947435261227e-10
-0.2952952952952953	1.987197142056091e-130	2.828441070622361e-137	4.816792374575215e-200	1.1886158510473947e-193	1.293340076082715e-157	9.769772850025515e-24	2.707578841149066e-118	4.7188019946144664e-119	5.328453089888474e-119	1.0727095976501026e-220	1.8736440825667493e-156	3.1447487794684857e-217	2.5856803397858392e-195	2.077122841942483e-141	5.993371767382624e-163	5.71167582336212e-158	1.0855505376941108e-200	2.930542502837875e-14	3.292911930179098e-41	3.917841578268012e-124	2.4885112916357945e-131	1.3954964303880247e-15
-0.28728728728728725	2.2620496965259327e-126	8.864517864428091e-133	6.528497351468905e-192	7.007391895017406e-186	6.685786465860484e-152	9.609477828769108e-32	1.1777874925204e-115	1.8468189123359053e-116	2.137167875259323e-116	2.1356383158869787e-211	8.291656866558124e-151	3.9877148897252565e-208	1.8930037991508861e-187	3.949040529562387e-139	6.303471082736173e-157	3.0960552225509235e-152	1.6006189087559384e-192	1.1137942715952226e-20	1.7492339625090924e-51	1.5823977466927417e-120	5.3019516070443234e-129	5.303782245737296e-22
-0.2792792792792793	2.2231286300112903e-122	2.3505603834363916e-128	6.008795496835637e-184	2.8680709155869825e-178	2.7137333111204926e-146	7.269329178990849e-41	4.78983199782732e-113	6.777831273662937e-114	8.023795406093445e-114	2.6863721639816956e-202	2.892579218401631e-145	3.234057676157155e-199	9.566528056181377e-180	7.195219776955523e-137	5.111991123639426e-151	1.3161476184414512e-146	1.5990808849520133e-184	1.9503726814790693e-16	7.146524467382349e-63	5.657804964295947e-117	1.3520987498150111e-126	9.28748895942414e-18
-0.27127127127127126	1.8863761760360023e-118	5.249255871341721e-124	3.755610119062063e-176	8.149706235121873e-171	8.648817373585751e-141	4.2292960162954994e-51	1.820981546062088e-110	2.332071993895867e-111	2.8198399921052844e-111	2.1349985799918148e-193	7.954610456256252e-140	1.6774784126860707e-190	3.337209145927001e-172	1.2565722119702734e-134	3.1967023207664284e-145	4.3878448409003905e-141	1.082424249351274e-176	9.937587902300891e-11	2.245541407192656e-75	1.7907865364245384e-113	5.491646131830411e-123	4.732184715381377e-12
-0.2632632632632632	1.3819530083418557e-114	9.872382404128047e-120	1.594015220504457e-168	1.6077281405300542e-163	2.1643185664622018e-135	1.8924352544928613e-62	6.471259086520445e-108	7.5214567087855005e-109	9.27624702580511e-109	1.0720670300464989e-184	1.7244169637107586e-134	5.5648266138130755e-182	8.035977506108948e-165	2.4487764835194388e-132	1.5414025769262495e-139	1.1472251987283863e-135	4.9644276632058555e-169	3.894247591072174e-06	5.4265829918319526e-89	5.0176827667828493e-110	8.433825168648604e-119	1.8544036147962733e-07
-0.2552552552552553	8.740967589631629e-111	1.5636667125966079e-115	4.594341946139014e-161	2.2019216542381743e-156	4.252658807593034e-130	6.512581564048285e-75	2.1495015306900012e-105	2.2735584814164277e-106	2.856427774767631e-106	3.401255283574981e-176	2.946831957522965e-129	1.180679038453728e-173	1.3357347094232312e-157	4.867508584675134e-128	5.731017626216488e-134	2.352322427187685e-130	1.5427141170885263e-161	0.011736681936755507	1.7364234947445508e-103	1.244589440278113e-106	1.13748546868525e-114	0.0005588896160359765
-0.24724724724724723	4.773390954434807e-107	2.0857626384587648e-111	8.992347086537085e-154	2.0936770932692074e-149	6.561071841675891e-125	1.172170935017729e-72	6.673012043604526e-103	6.440201999659361e-104	8.23336212115237e-104	6.817881757085437e-168	3.969704414155627e-124	1.6021293877853407e-165	1.532596826705503e-150	5.3483422784623285e-123	1.6430439734115291e-128	3.7826466700922493e-125	3.248226569418623e-154	2.7204848367307375	6.795427702037893e-101	2.732829612587879e-103	1.2982368039636429e-110	0.12954689698717797
-0.2392392392392393	2.2505867785014256e-103	2.3430699244910716e-107	1.1952031253771185e-146	1.3820893822963643e-142	7.948111354621398e-120	2.1769489653914164e-60	1.9360313503409248e-100	1.7093669672149418e-101	2.2214378491464412e-101	8.634807625519431e-160	4.2155154385059074e-119	1.3904290689799772e-157	1.2138411165296683e-143	4.691524918214486e-118	3.632188748815624e-123	4.770297446126557e-120	4.633954584200583e-147	48.49829630604072	5.854707095139349e-98	5.312054593227309e-100	1.253313911649853e-106	2.3094426812400344
-0.23123123123123124	9.161483044114053e-100	2.2167066587191294e-103	1.0787712084155101e-139	6.3340450760905776e-136	7.560107833273745e-115	3.1094583651964607e-49	5.249065737828173e-98	4.250831166136842e-99	5.610403118424145e-99	6.909536122794374e-152	3.52884768042257e-114	7.717659415818902e-150	6.636238385561424e-137	3.262759727606846e-113	6.191407820438591e-118	4.717869229548868e-115	4.479214321942113e-140	66.49451983418622	4.67549674677542e-95	9.140628030784374e-97	1.0234372990256536e-102	3.16640570638982
-0.2232232232232232	3.2198605467614402e-96	1.7662036637152596e-99	6.612049555733273e-133	2.0153234524575573e-129	5.646338807247942e-110	3.415862991477652e-39	1.3298579331981933e-95	9.903332322530132e-97	1.326346200780144e-96	3.493319469518962e-144	2.328653420888406e-109	2.739730834194472e-142	2.5044266930228043e-130	1.798987740886036e-108	8.13789720026867e-113	3.6592922330664056e-110	2.9335707558729775e-133	7.0117177347278945	3.4747314769314185e-92	1.3923649238598914e-93	7.0690006630231494e-99	0.3338913207013283
-0.21521521521521525	9.770338372146725e-93	1.185219962655473e-95	2.7520886012677973e-126	4.451710952154982e-123	3.3111646414795506e-105	2.8859934342070156e-30	3.1481698077822387e-93	2.1613696603661652e-94	2.9350982642447596e-94	1.1158899019036956e-136	1.2113412722658998e-104	6.220362638689406e-135	6.524104095966378e-124	7.863997241821408e-104	8.247774763667146e-108	2.2258661490305634e-105	1.3017754580830263e-126	0.05686462688881022	2.4096836311758467e-89	1.8775592190823512e-90	4.130001455804972e-95	0.0027078393756576296
-0.2072072072072072	2.5596666399299935e-89	6.699133311508989e-92	7.778742932382527e-120	6.826966113908576e-117	1.524647740231082e-100	1.8752942981142563e-22	6.963351340091186e-91	4.418679175505137e-92	6.079828129117593e-92	2.2521596380652657e-129	4.9672713902846e-100	9.032522022997077e-128	1.1731665017227629e-117	2.7254018037528616e-99	6.445598715209269e-103	1.06182208007827e-100	3.913999556156756e-120	3.546820107263434e-05	1.5603752021164815e-86	2.2412884083068304e-87	2.040975482654475e-91	1.6889619558397305e-06
-0.19919919919919926	5.7897321638496805e-86	3.189904755786269e-88	1.493069383280754e-113	7.26853902360772e-111	5.512303868719486e-96	9.371793836914861e-16	1.4390132634334732e-88	8.461565923795799e-90	1.178861711453072e-89	2.8719351949996454e-122	1.6056799464254224e-95	8.388568828516254e-121	1.4562121453424371e-111	7.48841256671497e-95	3.884113216719372e-98	3.9724205347321005e-96	7.973550534279644e-114	1.7014348674583053e-09	9.418673166057204e-84	2.368456310236125e-84	8.531409170704642e-88	8.102075260179472e-11
-0.1911911911911912	1.130667216909307e-82	1.28009180903779e-84	1.946171230412825e-107	5.372607273450578e-105	1.5648462868603464e-91	3.602095462060485e-10	2.7782933689000547e-86	1.5177004342386006e-87	2.1396233156399436e-87	2.313953145861915e-115	4.091568495932226e-91	4.982556517757422e-114	1.2477164716352345e-105	1.6312518822299444e-90	1.804777025290437e-93	1.1654924326037994e-91	1.1006062958500499e-107	6.277268336492496e-15	5.279689011583415e-81	2.2156264570769496e-81	3.016471009519529e-84	1.715313445116119e-11
-0.18318318318318316	1.9063927981802032e-79	4.332600595539743e-81	1.7227752369346866e-101	2.757031035868249e-99	3.4880694006334694e-87	1.0647972207086442e-05	5.011180667143825e-84	2.549665463223296e-85	3.6350859020204607e-85	1.178025004751577e-108	8.218840501605239e-87	1.892788607220313e-107	7.379613301303125e-100	2.817243119813005e-86	6.466380518102277e-89	2.681726909794311e-87	1.029364395953242e-101	1.781169534094912e-21	2.734538968000786e-78	1.834810593933454e-78	9.02137925581052e-81	5.07046295575545e-07
-0.17517517517517522	2.7751805462868146e-76	1.238748843769756e-77	1.0357578007691728e-95	9.822381640981645e-94	6.104828535877029e-83	0.024207937994897084	8.443719315651653e-82	4.011710149312083e-83	5.7808953589712644e-83	3.789731811033481e-102	1.3014329690943248e-82	4.598725753712045e-101	3.012856294654234e-94	3.857444388777897e-82	1.7865460720755643e-84	4.839170058245992e-83	6.523519250881458e-96	3.887040100937362e-29	1.3014692573590782e-75	1.345084216381237e-75	2.2821391770151753e-77	0.0011527589521379564
-0.16716716716716717	3.487959376031e-73	3.0011050899928664e-74	4.230045676717212e-90	2.4294644229455296e-88	8.389515407666728e-79	4.232801344310951	1.3290575119071243e-79	5.914508106216559e-81	8.607461430153541e-81	7.70526407260031e-96	1.6245250289278034e-78	7.145924561700679e-95	8.490882808038208e-89	4.187425763875462e-78	3.806359053125453e-80	6.848260487301389e-79	2.8016527452981132e-90	6.523970412448892e-38	5.66288033129236e-73	8.729140009830655e-73	4.883224747405635e-74	0.20156196877671193
-0.15915915915915912	3.784894021361314e-70	6.196873468003198e-71	1.173927851126827e-84	4.171794171566657e-83	9.052659022372861e-75	56.92160973263145	1.95458320442834e-77	9.723200932383975e-79	1.3128856880681788e-78	9.904527483389913e-90	1.5985858463603787e-74	7.101741520365224e-89	1.651830666512886e-83	3.6038529668535455e-74	6.254967490817295e-76	7.600646342029494e-75	8.155759252884573e-85	8.421397036954673e-48	2.245605120202958e-70	5.01488835343102e-70	8.838258534300897e-71	2.7105528444110214
-0.1511511511511512	3.5460802001278554e-67	1.1021101035206991e-67	2.2153430911986888e-79	4.973404608303245e-78	7.670013053113746e-71	58.871575581259606	2.9737681047115483e-75	6.515659040183574e-75	5.100838549366882e-75	8.054139411596686e-84	1.2402091601190258e-70	4.513950724620628e-83	2.2184231353562237e-78	2.459020334538472e-70	7.931753791733703e-72	6.61626763415891e-71	1.6100609069159134e-79	8.360562715187251e-59	8.224896628376719e-68	2.5508846362160456e-67	1.3530757863985599e-67	2.8034083610123623
-0.14314314314314314	2.8693048332852188e-64	1.718207261699307e-64	2.846312644838008e-74	4.116264771946816e-73	5.102958543673192e-67	4.682883389828783	1.3828703640529129e-71	1.9339911071784937e-70	1.5830071447523183e-70	4.1480357220533326e-78	7.588606789721329e-67	1.8349924647044797e-77	2.057189703765254e-73	1.3302954037036517e-66	7.771174997632162e-68	4.518408845454998e-67	2.1576398004599744e-74	9.716808721898474e-64	3.2736214035983065e-65	1.1517944644408724e-64	1.7521593844856344e-64	0.22299444713470395
-0.1351351351351351	2.0109966855282516e-61	2.4100833624873902e-61	2.495185884621748e-69	2.3652192789269877e-68	2.66672684817714e-63	0.028648390415121967	4.496089751532952e-67	4.3141002037520537e-66	3.746177277947775e-66	1.3557613844359556e-72	3.6666072180277794e-63	4.770866724721727e-72	1.3179489452950284e-68	5.707058609795098e-63	5.901262184202e-64	2.4231404100949456e-63	1.966638026934074e-69	6.777697892199771e-61	2.754431016640383e-62	4.777419354044588e-62	1.91925410541246e-61	0.0013642090673867604
-0.12712712712712715	1.2552197358710448e-58	3.1425761653940626e-58	1.4977630790756669e-64	9.435355179529523e-64	1.0960618187261835e-59	1.3479268006429831e-05	1.0781381803523775e-62	7.16293251433653e-62	6.5909782479593335e-62	2.8218950067410927e-67	1.4041825123285409e-59	7.933155295194182e-67	5.842204139205858e-64	1.9435660840684086e-59	3.499945968810112e-60	1.0236063655762237e-59	1.223766021707981e-64	4.408570788230002e-58	5.036193999830897e-59	2.497054939332221e-59	1.778991937852127e-58	6.418699050680872e-07
-0.1191191191191191	8.578951116772872e-56	3.9515698141273616e-55	6.190435502635927e-60	2.613159106898951e-59	3.56305611447795e-56	4.877660727241303e-10	1.8722185452144756e-58	8.939557331629159e-58	8.692020380037068e-58	3.7619493229404536e-62	4.307472174682768e-56	8.43688553993731e-62	1.7989288822061144e-59	5.279676503770388e-56	1.6503033113756287e-56	3.438469114972789e-56	5.234720643706148e-60	2.957818871983807e-55	9.62289032458501e-56	3.531540735393974e-56	1.4029827556462697e-55	2.3226955844006203e-11
-0.11111111111111116	1.19259168536338e-52	5.0401982457678586e-52	1.776979006132662e-55	5.0248074325182494e-55	9.366248345933153e-53	1.357488216444856e-15	2.3843008614247102e-54	8.516065942018524e-54	8.710495909320374e-54	3.2428783582825034e-57	1.0873492435621055e-52	5.73886807218676e-57	3.885373032897095e-55	1.1686228632793174e-52	6.43170012939831e-53	9.441135246080236e-53	1.5584514692052154e-55	2.7435796452387506e-52	1.6052156802422934e-52	8.266436773247415e-53	1.0011613747172484e-52	6.464229602118362e-17
-0.10310310310310311	3.2070812346160468e-49	7.155890020007388e-49	3.594011947416459e-51	6.712518697800061e-51	2.1509441906049033e-49	2.9056262244728173e-22	2.282459846331239e-50	6.351310051324643e-50	6.79664863884586e-50	1.8366189848424436e-52	2.401746110356318e-49	2.49786348922369e-52	6.022661998762254e-51	2.293181619207692e-49	2.232812168165135e-49	2.2826262085400076e-49	3.3003874145639203e-51	4.317037699617432e-49	2.6165211939209188e-49	1.7160766003806486e-49	1.0044753864958289e-49	1.3836315354632464e-23
-0.09509509509509506	9.828732365875595e-46	1.2921221457581946e-45	5.271980342735068e-47	6.264478209921854e-47	5.2648498304935785e-46	4.783244969265769e-30	1.7279209669741901e-46	3.883148687809382e-46	4.326036707752931e-46	7.02525566264893e-48	5.287974260905695e-46	6.981681361775091e-48	7.04194031333258e-47	5.111953044954942e-46	7.741147407708177e-46	5.759536145480192e-46	5.163839921045666e-47	9.535279101409796e-46	5.767113501700713e-46	2.938225136669271e-46	2.7802552513351673e-46	2.2777356996503703e-31
-0.08708708708708712	3.321719371865817e-42	3.3066140896946154e-42	6.0130578679187046e-43	4.265617778757284e-43	1.7876351812974788e-42	6.057014179594356e-39	1.1522985364989268e-42	2.138489802714215e-42	2.4674341707363446e-42	1.9078047856676416e-43	1.5258353578107676e-42	1.2859347389012294e-43	6.81388007844597e-43	1.7893095536776828e-42	3.0468117092331327e-42	1.9482061625482385e-42	6.388065737654295e-43	2.711813608728922e-42	2.132956451704918e-42	5.576021046792373e-43	1.2823158538324756e-42	2.8994526941181485e-40
-0.07907907907907907	1.486160219207256e-38	1.367463574592714e-38	6.326333455271669e-39	2.7101405570452737e-39	9.685277803397716e-39	8.244681595685486e-39	8.306380871146359e-39	1.3035118636892563e-38	1.527718506821977e-38	4.055372559147075e-39	8.256454594665728e-39	1.83144748916301e-39	6.304813373492217e-39	1.0361414412915765e-38	1.5675423126020265e-38	1.052515464120627e-38	7.158453394539749e-39	1.2249624860169523e-38	1.216906150114161e-38	2.7414299530238175e-39	8.006741473728291e-39	9.11698796689866e-39
-0.07107107107107113	1.1822521250663513e-34	1.2258122401608313e-34	8.655129719883378e-35	2.6208560128696813e-35	9.693452149768882e-35	8.887278950666214e-35	9.169131705794238e-35	1.3109620962686044e-34	1.4866093537099424e-34	8.466823406343399e-35	9.365192101585637e-35	3.653426757205866e-35	6.920962067948062e-35	1.0781713619897807e-34	1.3809794265260284e-34	1.0462870296454184e-34	9.915756582405758e-35	1.1534328922966924e-34	1.2002130399184241e-34	3.790941018866559e-35	8.887475947817255e-35	9.555886765570269e-35
-0.06306306306306309	3.096565795800411e-30	3.768362096303371e-30	2.642605704707262e-30	3.059391982050607e-31	2.3138958956632e-30	2.1257093729749212e-30	2.8683225712345516e-30	3.866196356558039e-30	4.488488325751946e-30	3.209701832165516e-30	2.8169617655376734e-30	2.0640996873331664e-30	1.0231540056308576e-30	3.290169458593805e-30	3.8035473846171216e-30	3.3962119380406955e-30	3.1412433962059724e-30	2.7064918543782773e-30	3.440810551749459e-30	1.6184556748132606e-30	2.601451024434696e-30	2.7899230424142506e-30
-0.055055055055055035	4.364695285808635e-25	6.902234926772636e-25	2.4501232870663324e-25	2.57137169295646e-27	1.1124062209713595e-25	9.98235098498594e-25	2.710556844843713e-25	4.993044917875627e-25	7.787127896150917e-25	4.416815184181581e-25	2.6987201519881886e-25	4.737781105581721e-25	1.4629468117193432e-26	4.977195649928073e-25	7.044617718828671e-25	6.02409936907082e-25	3.7127756791453547e-25	1.3208566503531177e-25	3.3705136200607958e-25	1.4024263407649716e-25	2.388503715088337e-25	3.931850187979442e-25
-0.0470470470470471	7.571610536434796e-20	1.9140718395739579e-19	2.25958529158305e-20	1.2987196916422853e-23	4.352337935546685e-21	9.167370954468266e-18	2.394845204578335e-20	7.951703229614251e-20	1.839712954413717e-19	6.704958245310773e-20	2.78761199707823e-20	1.3796242306233303e-19	1.3529354993228535e-22	1.0605937983255247e-19	2.2553447593573644e-19	1.2744592612873963e-19	5.1965589928414434e-20	5.444789623987271e-21	3.222332439805217e-20	8.272225609291627e-21	2.198085543420727e-20	5.028972470261305e-19
-0.03903903903903905	4.6778125070023796e-15	1.7953807186047702e-14	8.308187092928802e-16	3.7320575121314685e-20	7.77108888463605e-17	7.95383085676259e-12	8.594313487265247e-16	4.671703073153448e-15	1.5088769612973227e-14	3.701745365026293e-15	1.1581589402315187e-15	1.2834469601614349e-14	6.740448785271457e-19	8.143931599206019e-15	2.414440046200254e-14	9.348646319907932e-15	2.7397836686817206e-15	1.0306586916173091e-16	1.221082374452605e-15	1.9880367793032656e-16	8.116243208286397e-16	3.839236825549111e-13
-0.031031031031030998	7.542220502560792e-11	3.830417417009017e-10	9.407440831466006e-12	5.962263499899746e-17	5.247099807628202e-13	5.317356971703487e-07	9.62611966092507e-12	7.319873237374316e-11	2.9639480306915045e-10	5.53842408836045e-11	1.4338313308955026e-11	2.6887011447786314e-10	1.6919388896035842e-15	1.528703122994691e-10	5.614718052847288e-10	1.698166191301533e-10	3.977883343183874e-11	7.296354529876502e-13	1.4157271080556894e-11	1.6540921200557921e-12	9.225319349389561e-12	2.5422457677684407e-08
-0.02302302302302306	2.935257820681084e-07	1.6920127168413953e-06	3.0552879098482417e-08	5.234391621632079e-14	1.2619056350141331e-09	0.002734160074243847	3.1121461864506816e-08	2.8121940306225266e-07	1.2648652729774385e-06	2.0788429542425188e-07	4.8866486936099896e-08	1.1766584443952782e-06	2.083293832638054e-12	6.389038608550439e-07	2.5691764162084212e-06	6.993519540858574e-07	1.4707994682134244e-07	1.808525660247555e-09	4.66107952672357e-08	4.507550792331105e-09	3.002395444793158e-08	0.0001306345480015203
-0.01501501501501501	0.0002696120539567956	0.0015104412831889924	2.7835699765045e-05	2.5100750437188337e-11	1.0583552721854003e-06	1.0812824033873267	2.8325647718917707e-05	0.00025842318292847643	0.001141133423764309	0.00019129978861001656	4.4802076341204865e-05	0.0010558753205439993	1.2434034856469077e-09	0.000580307154024443	0.002257789442288662	0.0006368731805068586	0.00013540693800350475	1.5336733389870832e-06	4.253635848760643e-05	3.943263429036152e-06	2.7364282498802973e-05	0.051880807894309475
-0.00700700700700696	0.05838194699508867	0.2733316264331558	0.00708358101964544	6.554256357811856e-09	0.000307528763421596	32.892667828250595	0.007222389954843805	0.05671754998729814	0.21812942537823793	0.0430753711894644	0.011007104809774407	0.1946294721171378	3.57779677174615e-07	0.11458678092082566	0.38281748333369436	0.12831772388476972	0.03096728942293063	0.00044187824807708604	0.010712427715951298	0.001101257348022649	0.006954556488474157	1.639926361266445
0.0010010010010010895	3.032112156730163	10.348853875686103	0.5076380074987715	9.305980291134306e-07	0.03101322367637779	77.36410214351324	0.5206372872838285	3.028391430544107	9.11593825877365	2.4106109496056134	0.7315822473266311	7.539230922569258	4.953903853625973e-05	5.036103065896305	12.997834024360719	5.861568893078702	1.783667804603739	0.043357207899489165	0.7520452063779274	0.09854987822349527	0.4967979987662755	6.747623097716712
0.009009009009008917	39.794798364131765	90.22088357180952	10.533255476169282	7.182690299063544e-05	1.0974348647286425	22.73734069495793	10.943718804543627	41.538291946590675	91.0901692434383	35.12931349109395	13.595838002192874	66.03158786958214	0.0033031927279785892	53.20423613270823	99.28434102994717	65.2305962932798	27.015286768575606	1.4678352649296598	15.193357196711563	2.8702259934618644	10.254223206697949	33.2017194873896
0.017017017017016967	152.07611996076471	235.24949039769666	68.12889880408342	0.0030160414088769303	14.018727574711413	55.46395148135461	72.6878290932694	168.48989129669548	272.231761042408	150.77410383945323	77.61641228913014	164.17134069450717	0.1064453401113915	168.29654325335545	233.5272966420645	213.48820990345982	121.17520922572984	17.731017749954756	95.66850765622871	28.296914682095537	65.94577298336156	113.10225999770691
0.025025025025025016	238.01155630416332	308.38174413580674	165.1645899148812	0.06904500081938378	69.22129027163744	124.39863420617338	184.54889356301254	280.2854552932134	376.3834825808472	256.7831762758798	173.14966364282344	202.1950232508548	1.670696318995426	251.04237000818264	295.0418333657837	307.372430368979	217.42744301093882	82.82448331646788	227.16545438863338	103.52803875821422	160.1598587773814	191.65834108350901
0.033033033033033066	255.29617682443325	323.30236736373024	216.28105201697852	0.8654117930579158	154.44556306018976	153.78545142052292	253.0213282953383	316.20164828971997	387.6311878527336	281.489444736642	229.00219455021374	210.5149024613835	12.969918641864925	278.9159856505123	310.3212081469057	316.8146418860245	256.6853665537958	178.71480029429534	293.394556285406	170.08092578469854	213.29977436737423	229.19209077503905
0.041041041041041115	255.99532083803314	314.7752083121969	229.3171295327298	5.986914789927763	206.51652330950725	168.26410736303882	266.21830701032917	330.45977839650067	374.52217974381404	277.8975963229286	250.3562784327747	195.0958818602001	51.37521380551069	280.70908280685654	311.4463575522795	293.52913725882024	273.450480150121	239.21762430944375	303.48509714148753	168.70382643652493	227.46587673656967	239.27561533855217
0.04904904904904894	249.39259905934838	300.64334091200163	231.33151543190914	23.200287486240242	222.45363079778537	180.09293056712545	249.0029258963866	327.3782829442982	354.2578711565897	266.1401370239059	249.55921823717685	164.8892575247178	110.78581815042132	269.9522471394547	304.86534985759346	253.2629573914619	272.22589923435936	259.949684892293	292.1958916152802	136.37051211783267	226.096305461595	235.4307934713227
0.05705705705705699	235.04055750816332	281.5546935715432	221.03868979810028	51.69275100508092	220.5752426632005	186.5583285703118	214.55025377579616	304.7181996401615	327.7417515817037	246.88519686447088	229.76850349814583	127.32419118071131	148.13898477872368	250.1947499399084	290.04286079728644	222.575060125861	251.74298973462308	257.8409563957458	268.3159089194206	106.91927851436915	214.94651202773454	221.81741242338393
0.06506506506506504	219.57538007363965	252.42416274409445	198.28918490866735	69.15349338113288	205.52929337622672	187.3599092719235	185.33588541678202	271.72259009135496	298.2052941906659	217.97233730552244	202.9314095286884	83.70416336813415	151.24897060497642	224.4511126592031	269.60730819642805	211.92605815663597	220.89026713987545	242.6693291464755	242.05781192085735	83.15018649824052	195.21083132983384	201.59118949092183
0.07307307307307309	207.38146666181606	217.64945757348858	166.3937683982009	59.74003291510964	182.0380308682894	177.20931939059977	167.59076776516144	236.2410419443885	268.65809071579287	174.40665138973782	175.79672079541913	51.90813472721471	142.0600861540604	197.29785880442296	247.62089768510342	197.285255979123	189.24813215479355	217.85586120567615	217.79679798587267	64.15754931960741	166.93698754507398	177.39394809423584
0.08108108108108114	196.84584630832558	185.19504856503912	131.9890300524787	39.50169445784673	155.4270232655668	154.7678714053347	146.94256828565557	202.604612412656	238.90426338315748	117.60766316395808	145.51971723750702	39.890068852803054	127.00472382303525	170.11097567067281	226.03917436208485	170.09626201384447	156.41160526709288	185.56230805909857	193.18396721792814	50.63112107772329	134.9228605181288	150.91230501904468
0.08908908908908897	183.74480393211172	159.28010208602396	99.99329456808353	29.926866224242474	128.1367126634458	124.63096320293283	120.06496754825032	173.45703655181035	208.2649124817362	62.43193025476822	112.55433483347966	31.857266148290282	102.3431865306618	142.15649958744146	203.52143136942937	140.5846050909053	118.36188079375336	151.360459610715	166.39284658513907	39.791863635319494	107.01213972780492	124.08895730601645
0.09709709709709702	165.7866369675323	140.17733081631494	69.28355008965924	30.788284930211315	103.53078070221551	93.48320997674307	93.29916318017224	147.60350096296247	176.50983511348687	24.594290751417567	81.84869575564638	18.837251687517966	72.13045211339129	114.17682863930601	177.80253287425023	113.89385754224845	77.10378617628018	122.18395224921701	137.04031154789755	26.924498458284468	84.97182828744545	98.66526565820001
0.10510510510510507	144.49066925270253	126.09313626478072	39.98602777682405	29.197103669394682	83.20347192855118	64.68417901579572	69.05214719554483	120.78481080482614	141.9105175937929	6.840230953982524	59.17597174302393	7.320358370998749	44.14664352390657	87.65297917787642	148.59332559601884	89.42546288435342	40.89689988658574	102.9421174950722	106.87860406226378	14.490061600642093	66.33942610706939	75.90972118590507
0.11311311311311312	123.3314966884203	113.86142329578576	17.666488592834956	20.32251816974194	64.6014539360283	39.151285141919324	46.268859874439485	90.13928284337794	103.48291922940595	1.2932295387957482	46.65751165068978	1.8268214418953446	22.611175018715677	63.53746760602478	117.64977177528678	67.93371125281773	16.823603309645822	92.48298453159457	78.91227925235412	8.847042903904946	50.04520405928943	56.54507286252234
0.12112112112112117	103.64899565060823	100.9790105953927	5.684093551797811	9.89716072895975	47.30262936722134	19.32272522661605	26.072003115546515	58.00798801120019	64.88142249106443	0.16191194943293905	41.069804120912806	0.2917219623163347	9.0652768771358	43.66291831880447	88.01847756227993	51.494184641936585	5.147560873997982	84.21976281668086	55.06120871923806	11.072766671549978	35.41182050578316	40.97492589326076
0.12912912912912922	83.73200753946074	87.57240663030562	1.2977728318708162	3.34927818616187	35.194648836659994	7.352324157094092	11.621587826163129	30.72134594982302	33.31915671589991	0.013193270652172254	37.6588596197929	0.029795578808752686	2.6818048041196536	30.996547506221102	62.78195225831317	40.735798771895986	1.1332498863375853	73.44546022769552	36.829376118104	17.52075471624831	21.944688741879048	29.520571913024167
0.13713713713713704	62.13726126958527	75.61033901048867	0.20717501050819562	0.7869517160461972	29.67658064679852	2.080571718904072	3.9340961957534866	12.934611865083887	13.507410248254768	0.0006918041822471697	34.2495382214569	0.0019463558862387533	0.5648798183756008	26.2816870089305	42.96315872803734	34.18258883847648	0.17530297208308498	60.655021989871464	26.113827603846573	23.29120548252123	11.16386038678738	21.929462232946577
0.1451451451451451	40.4552902629518	66.99270685420902	0.02289646966754007	0.12837090824767286	26.631138475271715	0.43224306250498973	0.9857295491506916	4.223579596014375	4.214944723011934	2.317404584241277e-05	30.118166702449415	8.131644200632104e-05	0.08322827626517706	25.72468147079148	27.476756306654366	28.77486915139258	0.018761808119349868	47.78358871346723	22.92984808551958	24.38141577720502	4.917089184886088	16.966448088965134
0.15315315315315314	22.356843671101537	62.10699227428405	0.0017394937887785782	0.014537975802654254	21.632832260814997	0.08228759795262103	0.1799540073718769	1.0507522336214776	0.9958329540076682	4.93635843178154e-07	24.217760270536097	2.1728012988519335e-06	0.00851004035972032	23.960057809087502	15.493303465479514	21.984343106168385	0.0013762498257304428	35.69938030618272	23.676454048344993	19.980881373845182	3.128047249743494	13.170089954988388
0.1611611611611612	10.506464392191658	59.166120566482775	9.04026297435657e-05	0.0011430359021898145	14.452174915824784	0.07656876771144795	0.023716314399076035	0.19662352967918362	0.17623050147156463	6.667637048758156e-09	16.639584780209702	3.71319002743037e-08	0.0006018690568782513	18.746148882481894	7.266891289289458	14.0821399683367	6.881799437591168e-05	25.470145627402424	23.41759349387134	12.816636196859394	4.568438154632644	9.886065788106038
0.16916916916916924	4.918204982353846	55.38992220726378	3.2038342685647206e-06	6.239278796423121e-05	7.6772838369452865	0.22303649695317582	0.002244940089369082	0.027420606199947555	0.02319198461486218	5.7013195750379654e-11	9.332746162687588	4.058446794541981e-10	2.9404680396951015e-05	11.801701172871251	2.727641746419546	7.258541025738384	2.3387855962718707e-06	19.26281420547246	19.666560788665382	6.44657897987852	8.200810349176756	7.283752229803868
0.17717717717717707	3.9312294630593976	49.25990166960416	7.727830079044461e-08	2.3644356709758596e-06	3.2122231980997062	0.6188128082848107	0.00015222695995402034	0.0028312608511791276	0.0022581466686863363	3.083252447431744e-13	4.180517543448639	2.836991642962105e-12	9.918931023579584e-07	5.910383388330051	0.8027114094396863	2.96026936006256	5.3935669918257226e-08	19.12237031377792	13.491536826371734	2.585551571274545	13.061182190853136	5.673425469744383
0.18518518518518512	5.86822844011857	41.19078725623817	1.2672695733155383e-09	6.220699223382125e-08	1.0560513114977466	1.5036558153185142	7.385035704300425e-06	0.00021545775722681313	0.0001620694025397187	1.0540293717693977e-15	1.4826894378192412	1.268357771774859e-14	2.3097971202567648e-08	2.3483514530738883	0.18343849972815254	0.949473225027232	8.433567482345299e-10	25.34053371481059	7.49274079024926	0.9623769141071281	17.668693315180185	5.049876436799035
0.19319319319319317	9.560248804362928	32.33264346044325	1.4120438941028826e-11	1.1362384823110579e-09	0.2726487539465429	3.193279025264649	2.5619105292914673e-07	1.2046878983427591e-05	8.54971236377071e-06	2.2771545710800588e-18	0.4151012022694864	3.626694807159541e-17	3.712951654133948e-10	0.7398442745316619	0.03241586333793873	0.23902476904998596	8.937738365273089e-12	36.006986139791664	3.382798023957963	0.689584130733647	20.22335873466251	5.0994263826983435
0.20120120120120122	13.906292338081347	23.579005423100813	1.068719372333273e-13	1.4408486854356373e-11	0.05527253248103012	5.926622057342688	6.475646516287825e-09	4.938858777531863e-07	3.3079946214115034e-07	3.1086536731580453e-21	0.09164721640534851	6.632324469212804e-20	4.119968098619975e-12	0.18479898788026425	0.004421849860991818	0.04720105264763736	6.418698481413898e-14	47.72776918247609	1.3093405938851932	1.2341533805112337	19.57969076572045	5.4117245815034645
0.20920920920920927	17.52976712922923	15.629569233588077	5.493525511314583e-16	1.2684864876055355e-13	0.008798169572449274	9.613007927803926	8.940912210204173e-10	1.4859451007489946e-08	9.419482224117008e-09	2.6814253763236595e-24	0.01595220149114148	7.757218728887907e-23	3.155697640410124e-14	0.0365959041635554	0.0004652957950887781	0.0073103157357025245	3.1234519812142465e-16	56.89001768872928	0.625929807870929	2.5347954426014354	16.03445576490134	5.6631745193645395
0.21721721721721732	19.085413060531085	9.18467183477139	1.9176993673882888e-18	7.753037883197722e-16	0.001099640063665748	13.626778479194726	4.622388180517914e-09	5.355467685370139e-10	4.965263877693112e-10	1.4613716456079368e-27	0.002188887135522629	5.802722848033235e-26	1.668488881205266e-16	0.005745629819067017	3.775884935142379e-05	0.0008879269911581546	1.0298563591377485e-18	60.9678674455134	0.7598870350798084	4.724801132681393	11.107032465502785	5.688876728656563
0.22522522522522515	17.94082026924383	4.688522266983598	4.546093634551577e-21	3.289853484264117e-18	0.0001079154764788891	16.88143652743549	2.552307319028887e-08	1.2450404325332594e-09	1.7697648562892862e-09	5.032132408929183e-31	0.00023676558556534597	2.776151336258605e-29	6.089442079587458e-19	0.0007151791914495861	2.3628239756856023e-06	8.458053873522029e-05	2.3007348875288364e-21	59.306375207783674	1.5245337233727538	7.8102811895563695	6.507845893875741	5.460045805257407
0.2332332332332332	14.560805487096356	2.050930630079933	7.31844721541431e-24	9.691696322316245e-21	8.315566016554521e-06	18.277206014218457	1.3168863347624166e-07	6.858726199274394e-09	9.663247715013533e-09	1.0948074094096106e-34	2.0188502482521172e-05	8.49454192840781e-33	1.5341149857484316e-21	7.057715368367366e-05	1.1401253665651554e-07	6.318509791118898e-06	3.482590014384927e-24	52.97121180339978	3.0322481080814887	11.430419646121532	3.2253130956826284	5.026106687935014
0.24124124124124124	10.203046019008474	0.7625860333645118	8.000550466591043e-27	1.9821733297977772e-23	5.031237248598403e-07	17.29427180240753	6.347381900629743e-07	3.553861775586703e-08	4.9471186356254904e-08	1.5049318483461582e-38	1.3569988317755165e-06	1.6623493953512185e-36	2.667869206018379e-24	5.5218607148990865e-06	4.2420690047432e-09	3.7017721745960247e-07	3.571767209946961e-27	43.88383322741931	5.4922156699009665	14.80893784374905	1.352078479271781	4.46652274053677
0.2492492492492493	6.17270549858637	0.23993624351851003	5.939367810368394e-30	2.8145051601453983e-26	2.390191378819391e-08	14.302805838938706	2.8581733791563937e-06	1.724867707193966e-07	2.3707508930791588e-07	1.3070405262587709e-42	7.190259767928393e-08	2.0806075660226147e-40	3.202560686939063e-27	3.4251436748314217e-07	1.2170410949100528e-10	1.700808727268765e-08	2.482039422593032e-30	33.922596274296794	9.007002744765964	16.984364782118256	0.4794323348782803	3.8623260685850855
0.25725725725725734	3.224204135467943	0.06372874301760824	2.994192032119321e-33	2.774476560343118e-29	8.915905390662215e-10	10.342501439392615	1.2023978706548866e-05	7.841987717873229e-07	1.0634632164752427e-06	7.172231055610715e-47	3.003304776347061e-09	1.6654958517668468e-44	2.6537280431478336e-30	1.6843959069789915e-08	2.692369779910259e-12	6.128469402578966e-10	1.1686348710604979e-33	24.473029374273647	13.40701359633551	17.244009151040046	0.14379644287938956	3.2808712750191362
0.26526526526526517	1.4540212906658432	0.014271692027665407	1.0250334327472127e-36	1.8987975426873772e-32	2.6113983441295945e-11	6.550701306487829	4.725991592468132e-05	3.3399195757449595e-06	4.46541681913624e-06	2.4866373209948907e-51	9.88880807989733e-11	8.52672890524485e-49	1.5178947932116633e-33	6.567220512148508e-10	4.5926779836657526e-14	1.7318063381200797e-11	3.7281520194747412e-37	16.397616821318344	18.184098447513417	15.498537281434778	0.036480800985798076	2.7683706050707184
0.2732732732732732	0.5661353355921115	0.002693091668533012	2.382952129492059e-40	9.021834416218897e-36	6.005590205590051e-13	3.667199620357441	0.00017355760541220492	1.3326434997906308e-05	1.755110899737002e-05	5.447077649108242e-56	2.566718285703331e-12	2.7919450973995406e-53	5.993122299290059e-37	2.029976726235278e-11	6.040864230026551e-16	3.837932950591109e-13	8.05847718909048e-41	10.140943528141154	22.579920340131753	12.331238899329918	0.007828453716793164	2.3474363668624267
0.28128128128128127	0.19031412414572427	0.00042808886515537933	3.761936821222102e-44	2.9759774281122367e-39	1.084459061439455e-14	1.9003912019672342	0.0005955560340781085	4.9818856286730266e-05	6.457289041876513e-05	7.538893771853913e-61	5.251727405710794e-14	5.846780776043014e-58	1.6333934923571472e-40	4.974764840047894e-13	6.126803275523965e-18	6.670312758226698e-15	1.180203620154531e-44	5.803263398516399	25.8077021521096	8.68532836871994	0.0014209637929182071	2.0185503926618247
0.2892892892892893	0.05523610421738496	5.731434862182625e-05	4.0329846115720055e-48	6.8152690264150525e-43	1.5376076339235536e-16	1.1113323152940053	0.001909649817008321	0.00017450783005913613	0.00022238173500026902	6.592416214816912e-66	8.470632914759518e-16	7.830910585150666e-63	3.0729444770147574e-44	9.665539326359566e-15	4.7914898938795603e-20	9.091714048093553e-17	1.1711310533951293e-48	3.2089139447884243	27.29857042035789	5.415384594665351	0.0002181651797904591	1.7662866380111213
0.29729729729729737	0.013841282148711241	6.4626665870841875e-06	2.9360301994445083e-52	1.0835649909190965e-46	1.7117990786067967e-18	1.086748233844652	0.005722191795595334	0.0005728278119676599	0.0007168881782888014	3.6422902480070955e-71	1.0770088251800217e-17	6.708002845301984e-68	3.9906608220698666e-48	1.4888536131163818e-16	2.8894088343349557e-22	9.718429621815357e-19	7.874058619197302e-53	2.028633325271872	26.851180142032867	2.9890687173592676	2.833239326597361e-05	1.570310400166813
0.3053053053053052	0.002994545142991069	6.137151054865916e-07	1.4514876919357187e-56	1.1960394812342225e-50	1.496356061481046e-20	1.7184307386498154	0.016024176930018445	0.0017622850699132526	0.002163253695824335	1.2714445370130023e-76	1.0794744741862041e-19	3.675020190044761e-73	3.5773475327283936e-52	1.8191673638438222e-18	1.3435356516721765e-24	8.14698986304406e-21	3.5870413489533383e-57	1.928554393482677	24.638202697267687	1.4605150119499255	3.1122644396134794e-06	1.4175548013413521
0.31331331331331325	0.000559353897957677	4.908211309770623e-08	4.8728728844045236e-61	9.1654682435516e-55	1.0270509848539305e-22	3.042960446570828	0.04193942287532065	0.005082012336511069	0.006110373203471402	2.8042273848667555e-82	8.528942906476992e-22	1.2876912328297892e-78	2.21362300980384e-56	2.4920351680456556e-20	4.817161128951008e-27	5.356104155451983e-23	1.1071812304426571e-61	2.6666677263704375	21.11083270894497	0.6317419007125266	2.8917806171624487e-07	1.3098044896748664
0.3213213213213213	9.020772595412758e-05	3.3058173577825884e-09	1.1109018571216423e-65	4.87620985781624e-59	5.535080694304205e-25	5.180040029593103	0.1025966101655202	0.013739747954160192	0.01615597307565	3.9077067857532644e-88	5.312118468524078e-24	2.885687289374193e-84	9.455236573790328e-61	5.496971694382192e-20	1.3317874877464438e-29	2.7615417120084614e-25	2.3155045518013554e-66	4.092614951009437	16.868293875935557	0.24190055893706527	2.2728230142430222e-08	1.2626396181157378
0.32932932932932935	1.2560359282007287e-05	1.8751358754389562e-10	1.7198286871731332e-70	1.801062190580791e-63	2.3422368385041793e-27	8.22006129837279	0.23460624398738522	0.03483330531753824	0.03998573120719605	3.4405165308852266e-94	2.608134664438901e-26	4.135921739857926e-90	2.7878368683730778e-65	3.9387340400423916e-19	2.8390985409720047e-32	1.1166188550736887e-27	3.2810825403797015e-71	6.072699142474622	12.529133322290402	0.08199693001559111	1.5155228533011575e-09	1.2958727874156117
0.3373373373373374	1.5099468185043496e-06	8.957496886108135e-12	1.808063047894712e-75	4.618422075839165e-68	7.782382188673546e-30	12.10163884925137	0.5015057941716742	0.08283014764331756	0.09263730962522736	1.9138956952255345e-100	1.0094434293649935e-28	3.791236497200741e-96	5.784462181135762e-70	2.71131486716225e-18	4.6668923341503783e-35	3.540862500177286e-30	3.150164732469881e-76	8.400017921421565	8.614360540154113	0.02460491363610375	1.0884470941769737e-10	1.4198855707603804
0.3453453453453452	1.5671930678199126e-07	3.6063723189411726e-13	1.2908055903864196e-80	8.221993357691325e-73	2.0303420059581902e-32	16.520805753062415	1.0022537150202848	0.1847919681290764	0.20090001259027274	6.726758237924186e-107	3.07980822413771e-31	2.2226698523463153e-102	2.6481505951249787e-70	1.7886574273073107e-17	5.915301374600895e-38	8.805700775579472e-33	2.0492453900768849e-81	10.748614906342345	5.458311444683001	0.0065359636623817125	1.211087120267438e-10	1.6248673295395502
0.35335335335335327	1.404379929309688e-08	1.3892727008330959e-14	6.2578765344769125e-86	1.0162000520226527e-77	4.1591132107204507e-35	20.917766472722526	1.872758686031303	0.3869213661508205	0.40784425901322674	1.4937788628569316e-113	7.4072171729118504e-34	8.334020405429591e-109	6.155137446711332e-69	1.130830193825984e-16	5.781329863779313e-41	1.7173924165823122e-35	9.032318865567319e-87	12.704299883388428	3.1745229892622784	0.0015369542658204274	5.472828620345012e-10	1.8793166964488335
0.3613613613613613	1.0865456759728258e-09	1.0068381129836787e-14	2.0602125520028016e-91	8.719666885685083e-83	6.689708303218677e-38	24.571463834182204	3.2721032021612246	0.7606337322117653	0.7750714599411532	2.095847781737063e-120	1.4043527087933898e-36	1.9985714460159502e-115	1.387331145841136e-67	6.851578402553368e-16	4.3569281894991045e-44	2.6267937798138556e-38	2.6974235674910278e-92	13.866163918570146	1.6890201163034175	0.0003199453421342986	2.438388093469902e-09	2.1397512482017613
0.36936936936936937	7.257927456246922e-11	5.3747646487851917e-14	4.605915358367532e-97	5.194445156794099e-88	8.44867331916997e-41	26.78880665384862	5.346298221720101	1.4045522556278998	1.3789373037109596	1.857916115024914e-127	2.0988773343290552e-39	3.0652811554789744e-122	3.032192476428743e-66	3.9783856318960204e-15	2.5318317021892846e-47	3.1563324620521956e-41	5.458126875928492e-98	13.974923870348306	0.819985048777786	5.895955145296612e-05	1.0363392604029371e-08	2.3673124916200554
0.3773773773773774	4.185800445429105e-12	2.8453724353067333e-13	6.992601231699867e-103	2.148310378993278e-93	8.378084793076287e-44	27.123203400308682	8.169615144953006	2.437463607595119	2.2969033721136656	1.0406037892162639e-134	2.4747267870719188e-42	3.0068133550153603e-129	6.42639864330421e-65	2.2138395101950385e-14	1.1344648496146584e-50	7.549076254316302e-43	7.483119805482955e-104	13.005579887935124	0.36254867517629297	9.61825044866623e-06	4.2004006407306737e-08	2.542634464206707
0.38538538538538547	2.0842301701792816e-13	1.4428187883650455e-12	7.209090168023458e-109	6.168413485574295e-99	6.523428134628562e-47	25.530176929433996	11.676548685490149	3.9777947766310855	3.582686280109654	3.682456634559685e-142	2.876824233039698e-44	1.8863754859912422e-136	1.3207263603172555e-63	1.1806152819062657e-13	3.91966574856676e-54	9.345489517014847e-42	6.951305290386883e-110	11.176531974834552	0.145791117902684	1.3889976904841675e-06	1.6235890961636009e-07	2.6709300626552612
0.3933933933933933	8.960125612776909e-15	7.006714394705126e-12	5.047089873280769e-115	1.2296132074141877e-104	3.988245743952436e-50	22.389415396386333	15.611150689198773	6.108876741339808	5.234497417583314	8.233468272856982e-150	3.504360583125541e-43	7.568944760556861e-144	2.6320391152023373e-62	6.033838434601172e-13	1.0442603844635756e-57	1.1647171829913837e-40	4.3751668421604474e-116	8.86988411208159	0.053271861193220964	1.7757036911268824e-07	5.985032742870112e-07	2.774623666374491
0.40140140140140135	3.3257054303473267e-16	3.2587505282628075e-11	2.399498620572247e-121	1.7016966767075614e-110	1.9145329081886767e-53	18.38437881843962	19.52569193203812	8.836102699976406	7.167790551327955	1.1631103714471322e-157	4.488707859274522e-42	1.9423524852599955e-151	5.086349114966996e-61	2.955302654887714e-12	2.1452126565903055e-61	1.4039644271097587e-39	1.8658102219122101e-122	6.5026905453077415	0.01767651499388944	2.0095693716349347e-08	2.1041208791654585e-06	2.8778253898255164
0.4094094094094094	1.0657484816012903e-17	1.4515329042412418e-10	7.746737793996703e-128	1.6349872569553787e-116	7.216367769085751e-57	14.296184929924305	22.849296130064996	12.049719479840697	9.208586199199615	1.0381414229753947e-165	5.563209974703117e-41	3.1879116274199964e-159	9.531348571446776e-60	1.3871814129446893e-11	3.3980806137393595e-65	1.6368463064199225e-38	5.391193373390734e-129	4.408707857791669	0.005324143003832011	2.0132561758600906e-09	7.055012000883729e-06	2.9913250379528287
0.41741741741741745	2.948675131948022e-19	6.192235256690142e-10	1.6983847987016403e-134	1.0905992220980769e-122	2.1357448990266653e-60	10.799382163066795	25.019448668439537	15.51111390645559	11.120992379247992	1.079137058269288e-168	6.671431583560856e-40	3.346339656223334e-167	1.7319562918460057e-58	6.240042796644417e-11	4.150484378352231e-69	1.8457627571608363e-37	1.0554725513768387e-135	2.775625883762788	0.001455265520779803	1.7854948782191523e-10	2.256094710106315e-05	3.1060971823000356
0.4254254254254255	7.043692582868189e-21	2.529993202800105e-09	2.5285539083604055e-141	5.0505024375957886e-129	4.9631225001251336e-64	8.329904768027227	25.63682709075003	18.876964582577163	12.671017366259695	1.0437796592821013e-166	7.74108960725404e-39	2.2465665317859932e-175	3.051784925558126e-57	2.690078080353298e-10	3.908999984507137e-73	2.013075355276941e-36	1.4000823152769452e-142	1.6479622032833217	0.0003609119046841582	1.4017859704328404e-11	6.881124359021862e-05	3.198243130326606
0.4334334334334333	1.4526972716719049e-22	9.90034009762821e-09	2.5563906818295375e-148	1.6237627586973332e-135	9.055981124678186e-68	7.048238428266103	24.585249473321305	21.763592347822108	13.711586549659073	9.826737951943146e-165	8.691097582377585e-38	9.646151254515472e-184	5.214412374398933e-56	1.1113867463749358e-09	2.8387969692990622e-77	2.123539592947401e-35	1.2583598703299995e-149	0.9747991531451733	8.120464464239032e-05	9.742453488307143e-13	0.00020017712010727916	3.242083206904344
0.4414414414414414	2.5867300605964597e-24	3.710635861352866e-08	1.755096984904654e-155	3.6243418854748474e-142	1.2974508648580304e-71	6.87639904955408	22.067319202158842	23.837235865992955	14.259115727861968	9.004839729859194e-163	9.441405074896651e-37	2.6489537063081515e-192	8.639553857439285e-55	4.4003634757695974e-09	1.5896619391996969e-81	2.166590680236602e-34	1.7028230115935e-154	0.6698534451759961	1.65749786588737e-05	5.994024375415919e-14	0.0005554350675371786	3.2243093020141345
0.4494494494494494	3.9767506509546493e-26	1.332060368475352e-07	8.182648581523773e-163	5.616352137711219e-149	1.4595575651331436e-75	7.568731659811269	18.540785867020055	24.902426152367358	14.528754742107376	8.031723876025099e-161	9.924030934748231e-36	4.6524336454483115e-201	1.388071355778494e-53	1.6696863599741496e-08	6.863995632857445e-86	2.1380091321513614e-33	1.3578281467084165e-152	0.6584193464575689	3.069024277962056e-06	3.2646167156253726e-15	0.0014700337264123985	3.1524090962103433
0.4574574574574575	5.278455603939579e-28	4.5802393010927957e-07	2.590631044256987e-170	6.042241664365921e-156	1.2892182179475086e-79	8.78472492719953	14.583005320590235	24.957425371301152	14.906900553461117	6.972809900789093e-159	1.0093204231926618e-34	5.22602550927927e-210	2.162553430856737e-52	6.071615452836149e-08	2.285340941179803e-90	2.0406025189951643e-32	1.0585045494000479e-150	0.9005975799566318	5.154808887491655e-07	1.5740170300353306e-16	0.0037111473649948474	3.0541126635283162
0.4654654654654655	6.0490426555167164e-30	1.5085307039380758e-06	5.569755314460162e-178	4.5129491787208057e-163	8.941420854161954e-84	10.151637956733015	10.738417952297088	24.195505633868965	15.861275149992416	5.892142784043666e-157	9.932520870805923e-34	3.754467774090488e-219	3.2670556216057735e-51	2.1159072473587992e-07	5.8671444461635954e-95	1.8837508368598125e-31	8.030719494413946e-149	1.3923278512110633	7.853867682799525e-08	6.718157565354525e-18	0.008936926529655075	2.968957298537729
0.47347347347347357	5.985048614764544e-32	4.759231564384831e-06	8.131778738612863e-186	2.3401375453319373e-170	4.8692439878454553e-88	11.318854896689867	7.403530650156831	22.949978781443804	17.811072069124183	4.846243052387164e-155	9.457566091068341e-33	1.725086016894357e-228	4.786090338306084e-50	7.066624337574938e-07	1.1614602206331938e-99	1.681917445995273e-30	5.929662704587135e-147	2.151078536957233	1.0854498684139178e-08	2.5383673652664494e-19	0.020529571190769126	2.9359547610624377
0.4814814814814814	5.112696105205803e-34	1.4383130610182218e-05	8.062205715778424e-194	8.424437568645579e-178	2.0820513380049154e-92	12.007355879727337	4.779365186225218	21.601144041183044	20.993480352475387	3.879749847096029e-153	8.713422181732188e-32	5.0694243559127155e-238	6.7989210090533225e-49	2.2617801782413747e-06	1.7728977086123784e-104	1.4524529394474717e-29	4.261076483441507e-145	3.193506512116647	1.3607835970613642e-09	8.490285559037893e-21	0.04498796067576335	2.9818979323178554
0.48948948948948945	3.7708003425745776e-36	4.1641244122990665e-05	5.428015551683127e-202	2.1055183847363588e-185	6.990306658373349e-97	12.050584343922122	2.8890693412601918	20.476145543301598	25.364659349518444	3.0232146124349005e-151	7.767613402083798e-31	9.527787390257319e-248	9.365563315771895e-48	6.9376405207777735e-06	2.086722969041561e-109	1.2131531816928895e-28	2.9800426159368024e-143	4.511612018277721	1.547463035807976e-10	2.5139327215715295e-22	0.09404829226138967	3.1136270222657547
0.4974974974974975	2.4011448394446665e-38	0.00011549691503792235	2.4816879770754105e-210	3.6533875935724014e-193	1.842790309643353e-101	11.41650053560746	1.6353913981595691	19.773218660665908	30.564605342604317	2.2929842413412033e-149	6.700017256625881e-30	1.1452781786016112e-257	1.2510154945330303e-46	2.0393708251907395e-05	1.8938592229703394e-114	9.800435856984898e-28	2.028333790339093e-141	6.053860941420844	1.5962567960702664e-11	6.589440424957074e-24	0.1875674731188022	3.3157752496293407
0.5055055055055055	1.3200927306342635e-40	0.00030691605309539143	7.704991353826903e-219	4.400996785946604e-201	3.8144375463715474e-106	10.201505256448396	0.8669154849326575	19.530597192318275	35.96001582735341	1.692778452379567e-147	5.591826830681917e-29	8.804717635682658e-268	1.6204156403293677e-45	5.74517975716064e-05	1.325355452698105e-119	7.657576020165001e-27	1.3436005794931671e-139	7.7179477001075405	1.493606255480042e-12	1.5289981241213612e-25	0.35688668220652664	3.554011071962808
0.5135135135135136	6.266020085871569e-43	0.0007814502808446429	1.6244861773500868e-227	3.68065357363492e-209	6.199547538721559e-111	8.595477173760148	0.43036212746705693	19.64293357376897	40.760335605185446	1.216371564982526e-145	4.515657342462695e-28	4.329177552520425e-278	2.0352848606110334e-44	0.00015510794761318476	7.151857031466861e-125	5.786999176622705e-26	8.661931502768785e-138	9.36054816877372	1.2677111624082485e-13	3.140717691773732e-27	0.647864062008383	3.782783679485348
0.5215215215215214	2.5679134818852987e-45	0.001906558110840415	2.3258342976548166e-236	2.1370634910099712e-217	7.91160101871397e-116	6.8281399761058985	0.20007833421647125	19.91203908232909	44.18249528821329	8.507453980698879e-144	3.528399228906852e-27	1.3613847492467787e-288	2.4789005800106467e-43	0.0004013169391502085	2.9758546846943736e-130	4.229915595879263e-25	5.434669188606102e-136	10.825279603096744	9.76036564953649e-15	5.711029202858188e-29	1.122103745273536	3.9558306621088115
0.5295295295295295	9.085948140022193e-48	0.00445764166462706	2.261311577703823e-245	8.614468690034632e-226	7.927635213120253e-121	5.113808883381322	0.08711178690892572	20.11028620996259	45.6238438329907	5.791623230404216e-142	2.667619792916894e-26	2.738053203102341e-299	2.9277113024876234e-42	0.000995093618964675	1.9392005757328003e-133	2.9903784873350642e-24	3.3185264820438304e-134	11.983627981605675	6.830785924251088e-16	9.19312980920893e-31	1.8543547483366165	4.037070770403306
0.5375375375375375	2.775628776831904e-50	0.009988766415739687	1.493003850077311e-254	2.410783213313584e-234	6.237317269588965e-126	3.6106903662774763	0.035519142091395756	20.03625350131113	44.79659969601846	3.837677465286258e-140	1.9514598352827563e-25	3.52199230177776e-310	3.3529936796396176e-41	0.00236463112429801	1.134421163081731e-131	2.044733890567637e-23	1.9721106013588295e-132	12.777201607119627	5.1313840749340226e-17	1.3100139963667832e-32	2.92400867720425	4.009172685122017
0.5455455455455456	7.320719568151406e-53	0.021454668251379875	6.693917177637983e-264	4.68388701715642e-243	3.853247544430833e-131	2.403463971925566	0.013562834718625677	19.55058224739957	41.78569362824419	2.4751655849436717e-138	1.381289710122148e-24	2.885e-321	3.723682882084599e-40	0.005385002040348409	6.490504307042425e-130	1.352270606473602e-22	1.1405939234664013e-130	13.246504453473431	4.618728752499205e-17	1.6525401147651905e-34	4.399527574301191	3.8774368752549666
0.5535535535535536	1.6670453779550817e-55	0.04417676390347408	2.0380677984951156e-273	6.317907346418434e-252	1.8690928762154492e-136	1.5082936989707736	0.004849878829885169	18.590184461116756	37.014570178283414	1.5538453781621315e-136	9.460180208695805e-24	0.0	4.010035752283521e-39	0.011752529579393572	3.6140285504279683e-128	8.64981060398891e-22	6.420142167547564e-129	13.533724597808103	2.269486097728463e-16	1.8454046777107168e-36	6.316705556572766	3.667821793574503
0.5615615615615615	3.2774972369484826e-58	0.08721579715477742	4.2138183042863133e-283	5.916415750371819e-261	7.118848512577548e-142	0.8923495498225096	0.001624015585335218	17.16591531118167	31.132691936267996	9.494656208744607e-135	6.269075724515474e-23	0.0	4.1875456248610335e-38	0.024581016812971406	1.9584556539741946e-126	5.351379685930217e-21	3.5169973626049005e-127	13.854671637146557	1.136971927508066e-15	1.824293687045896e-38	8.654622872481974	3.4196986731644667
0.5695695695695695	5.563382361280949e-61	0.16512071200785317	5.916322903281254e-293	3.846473161692639e-270	2.12894046953895e-147	0.49772029355075403	0.0005092273525399867	15.350599763227029	24.862431623879896	5.647012348022202e-133	4.0197319658814917e-22	0.0	4.240399477824583e-37	0.04927099639503014	1.0328682902101279e-124	3.2021458599961155e-20	1.875051695931343e-125	14.445296083227408	5.504834606091243e-15	1.596472437606572e-40	11.316035955900219	3.175570697882892
0.5775775775775776	8.253136974079958e-64	0.2998464520580762	5.640879447022697e-303	1.7361423001976147e-279	4.99910410777805e-153	0.2617218352633224	0.00014951201310271954	13.262284327786602	18.852045439434544	3.269086654215593e-131	2.49390639363232e-21	0.0	4.163802145066061e-36	0.09464678283706233	5.301334404244443e-123	1.8532441269806865e-19	9.729001155558556e-124	15.497168882217139	2.574367313276742e-14	1.2367776443152762e-42	14.1203289859003	2.970866296071913
0.5855855855855856	1.893874894858907e-64	0.5223766073175138	3.65225130803e-313	5.4403459924270845e-289	9.217130614339255e-159	0.12975275733634403	4.110187046940556e-05	11.044856125678004	13.572953469296912	1.842054544976971e-129	1.4971064285143352e-20	0.0	3.9646941008409216e-35	0.17423820080598096	2.6481008670146874e-121	1.0373858785262715e-18	4.912890333753147e-122	17.10043387940094	1.1628566484735013e-13	8.481747891319143e-45	16.815708690447664	2.826683849150188
0.5935935935935936	3.454737336606002e-63	0.8733007464936492	0.0	1.1835491904399974e-298	1.3343636410393044e-164	0.06066260097798609	1.0579000133518229e-05	8.847098354443238	9.279110384094958	1.0102923333212234e-127	8.695902770324293e-20	0.0	3.6607138962872072e-34	0.30740003289405865	1.2873390114383478e-119	5.6164798934641274e-18	2.4144581967674084e-120	19.21067204414006	5.073541976392026e-13	5.149233952139512e-47	19.112642041371522	2.7471855611150526
0.6016016016016015	6.1573407758265205e-62	1.401390068471482	0.0	1.7875767393396085e-308	1.5167973275251257e-170	0.026785195887503218	2.5491778723321295e-06	6.802108921160395	6.023774891713753	5.3933711920666744e-126	4.887267930755311e-19	0.0	3.2776202272422244e-33	0.5197415671453254	6.090605030013929e-118	2.941062558976287e-17	1.1548248404732262e-118	21.648868280810525	2.1380888336091698e-12	2.7673457343003654e-49	20.733685498275936	2.7217312844116632
0.6096096096096095	1.0663856111174184e-60	2.1592420666108505	0.0	1.874297e-318	1.3538040440302237e-176	0.011271358001864202	5.750452532279075e-07	5.010358556133585	3.7134175128504494	2.8024793145305427e-124	2.6577069709356724e-18	0.0	2.845695812464927e-32	0.8421588245421969	2.8043812870336e-116	1.489568547996994e-16	5.3755926241187424e-117	24.133992416748	8.70301320878634e-12	1.3165815003976792e-51	21.468276710832434	2.7304151438463498
0.6176176176176176	1.7946446602699795e-59	3.1954707824546107	0.0	0.0	9.487656583676997e-183	0.0047709040358451015	1.214292983416627e-07	3.5298347885957453	2.173857547200603	1.417403640691947e-122	1.3984196434310997e-17	0.0	2.3958278290733613e-31	1.307746499233128	1.2566745494818643e-114	7.296807720344426e-16	2.435288329336403e-115	26.338812108755846	3.421708036095351e-11	5.544924127882755e-54	21.217634898263086	2.750863221428685
0.6256256256256256	2.9348513551153632e-58	4.54375884325065	0.0	0.0	5.220799359745215e-189	0.002606083860093939	2.4001448535810303e-08	2.3751140578358045	1.208501965751618	6.97772538090803e-121	7.119629756686082e-17	0.0	1.955961658726243e-30	1.9461492297236358	5.480469106267892e-113	3.4571759891622023e-15	1.0737130495827708e-113	27.954029212883977	1.2994083902742568e-10	2.067316634743078e-56	20.016564620817633	2.7641297161073717
0.6336336336336337	4.6637745180520293e-57	6.210243865363932	0.0	0.0	2.2557447072091603e-195	0.002830836092934382	4.440352761219884e-09	1.5245743182635592	0.6380084407111574	3.3435173805803093e-119	3.507250426291436e-16	0.0	1.5484707920094622e-29	2.7755670392354976	2.3260648782013865e-111	1.5842592489098926e-14	4.607229869800909e-112	28.744955971853518	4.766260701650453e-10	6.823102917105326e-59	18.025526050809344	2.7581765012974735
0.6416416416416417	7.201668831551664e-56	8.161866918513391	0.0	0.0	7.652754617368841e-202	0.005145279185642763	7.688708710590702e-10	0.9326819494648058	0.3198668230939419	1.559419162358098e-117	1.671728002601316e-15	0.0	1.188732203752409e-28	3.793589324020895	9.608046830902527e-110	7.021779567362069e-14	1.9240011918067406e-110	28.58850470039553	1.6886487774908044e-09	1.9935189876785833e-61	15.49546212320481	2.7284341485874575
0.6496496496496496	1.0806207470919953e-54	10.319011237380796	0.0	0.0	2.038546049284512e-208	0.010485104066145516	1.2472907824580066e-10	0.5433900003646117	0.15229085764335057	7.079325952921399e-116	7.709992068068372e-15	0.0	8.849195472360273e-28	4.969033419417291	3.862403297861957e-108	3.010123466229303e-13	7.819601082934836e-109	27.4847285974276	5.778701697089171e-09	5.156112240075025e-64	12.716009979845147	2.6759499620023184
0.6576576576576576	1.5756451485597959e-53	12.555579890039589	0.0	0.0	4.2638131211207103e-215	0.02111039437264596	1.9499644042793163e-11	0.30132017153548685	0.06885505964767007	3.1281740487058445e-114	3.440580461184384e-14	0.0	6.387968427287779e-27	6.23758577804883	1.511086662812438e-106	1.2480661500964263e-12	3.092983941989306e-107	25.544242419284345	1.9100759327912552e-08	1.1805595002028401e-66	9.961795769094667	2.604309023864037
0.6656656656656657	2.2324868970571376e-52	14.70840902510002	0.0	0.0	7.002460929450227e-222	0.04106959822776785	5.154190966824806e-12	0.15896247239812414	0.029562989973775617	1.3454267795891657e-112	1.4855900416524912e-13	0.0	4.4715846346972697e-26	7.5038501826267785	5.75347720412748e-105	5.005034515822793e-12	1.1906511567756688e-105	22.958347924250962	6.098182234496976e-08	2.3928580157942064e-69	7.450314920247099	2.51669129399127
0.6736736736736737	3.0737267369752236e-51	16.59577615966075	0.0	0.0	9.029799851606035e-229	0.07694383119789845	1.009739344904175e-11	0.07976427233608929	0.012053194367403887	5.632479148223767e-111	6.206627964219545e-13	0.0	3.0352916855376478e-25	8.651168848105536	2.1319681856534102e-103	1.9413003215098365e-11	4.460722605418986e-104	19.961220420231363	1.8805270041047618e-07	4.2934806585467474e-72	5.319497832862407	2.4141154641354423
0.6816816816816818	4.112329401419709e-50	18.042307644590974	0.0	0.0	9.142825926182047e-236	0.1387526556361305	3.7155321978820504e-11	0.03808205529586459	0.0046664446322591535	2.2951427162105407e-109	2.509007280501212e-12	0.0	1.997930195979229e-24	9.558471121617705	7.688477899169585e-102	7.282735772014315e-11	1.6264461980812615e-102	16.792976731032233	5.601291308949024e-07	6.819705544542084e-75	3.626046693514935	2.295300186026749
0.6896896896896896	5.346349312476821e-49	18.905586858223614	0.0	0.0	7.268715576693987e-243	0.24081982712653555	1.36758045167775e-10	0.017354622161304924	0.0017154880327324696	9.103126873758185e-108	9.81380903024017e-12	0.0	1.2752689101877827e-23	10.12103872581837	2.69841895939929e-100	2.6424851639692984e-10	5.771490591918286e-101	13.66983009707954	1.6114845838491751e-06	9.589263834105465e-78	2.3597693084083873	2.1579103113688523
0.6976976976976976	6.754202529286365e-48	19.09890397496401	0.0	0.0	4.537428522586409e-250	0.4022743348173407	4.874412419625592e-10	0.007690722385072563	0.000598820870868038	3.5143298041563024e-106	3.7141783762451554e-11	0.0	7.893426476630854e-23	10.27033834047083	9.2169616439926e-99	9.27356540292281e-10	1.993196373272239e-99	10.76428205098017	4.478097658402095e-06	1.1936264767828375e-80	1.4661710033397128	2.0004887489227428
0.7057057057057057	8.291606471237835e-47	18.605207174668635	0.0	0.0	2.224010407800739e-257	0.6467418612409767	1.6805812188244647e-09	0.0036451435941405813	0.00019849236335300075	1.3205829492983391e-104	1.3601204961920336e-10	0.0	4.737754221272944e-22	9.987744537357946	3.063907196848913e-97	3.147727281186226e-09	6.699246997961512e-98	8.19557809621547	1.201960997587592e-05	1.315270717213242e-83	0.8697270817331014	1.8242311624641867
0.7137137137137137	9.891262034649958e-46	17.479268785074417	0.0	0.0	8.559309511006152e-265	1.0007327251168363	5.604665715598893e-09	0.0025373815658181384	6.254241804146879e-05	4.830146923099729e-103	4.819272533045167e-10	0.0	2.757551065384882e-21	9.308358696445996	9.912264812003762e-96	1.0333885238405197e-08	2.1913699309826865e-96	6.028973200676967	3.1161374110385644e-05	1.2829962600714198e-86	0.49256987562124505	1.6339302087959002
0.7217217217217218	1.1466047886092724e-44	15.837798617094398	0.0	0.0	2.5865182319980494e-272	1.4903343260727684	1.8079750921885107e-08	0.0033763947052003604	1.893645497912118e-05	1.719597182884511e-101	1.652247340456379e-09	0.0	1.556394493313818e-20	8.313842741221377	3.120898803514375e-94	3.281303091490192e-08	6.976204641652715e-95	4.281614442952944	7.803190957704438e-05	1.107896425653958e-89	0.2663429545388821	1.4377812617854833
0.7297297297297298	1.291592276342114e-43	13.839937929960826	0.0	0.0	6.137157292475426e-280	2.1361304867932516	5.6414101755007576e-08	0.006313505886045397	6.116611287399303e-06	5.958886113519547e-100	5.480978642160669e-09	0.0	8.518477990370152e-20	7.116287914215884	9.5630410542446e-93	1.0077324382651498e-07	2.1614068886171656e-93	2.932679378889714	0.0001887371007643262	8.469084454012945e-93	0.1375003947794318	1.2461449822335966
0.7377377377377377	1.4137982093207389e-42	11.662521014915232	0.0	0.0	1.1433886097774344e-287	2.9467977078335688	1.7026893426028168e-07	0.012512311855245088	3.783799969639582e-06	2.0099056798673046e-98	1.759262443161716e-08	0.0	4.521179520271286e-19	5.837517910837694	2.851818881762328e-91	2.9933693433226935e-07	6.517299158701711e-92	1.935500375146825	0.00044093211725086104	5.731090912990541e-96	0.06777285086124925	1.069669874979311
0.7457457457457457	1.5038357433682595e-41	9.475238523359764	0.0	0.0	1.6726126077977058e-295	3.9124728749478654	4.970907292132163e-07	0.02434348531438204	6.89031798680172e-06	6.598705768107966e-97	5.4637727344439335e-08	0.0	2.326967292994748e-18	4.589083413500028	8.276705314092148e-90	8.599863377978341e-07	1.9125490745408798e-90	1.229645752604113	0.000994982856282375	3.4332202346924092e-99	0.03189299204258787	0.917318110793229
0.7537537537537538	1.5544082331446044e-40	7.420296864157282	0.0	0.0	1.9211964161064854e-303	4.9995489750884765	1.403745623084813e-06	0.04583756724144818	1.755465512965182e-05	2.108699105449549e-95	1.6418901411944386e-07	0.0	1.1613926785374122e-17	3.4573765940516887	2.3377750919335538e-88	2.3896757393708805e-06	5.462246870516028e-89	0.751336854078307	0.002168647029804737	1.820662976563262e-102	0.014329144545452888	0.7948055313551414
0.7617617617617618	1.5612851846524366e-39	5.599620468801841	0.0	0.0	1.7326987685746e-311	6.148777609384229	3.834366947584736e-06	0.08333104788050354	4.5244372041090714e-05	6.559088697583154e-94	4.774028827342479e-07	0.0	5.621080673405164e-17	2.4962635403071256	6.426251157989338e-87	6.4224772488125235e-06	1.51825201865765e-87	0.44116479173144296	0.004565533727858432	8.547143389013653e-106	0.006146520456927275	0.7038059757575739
0.7697697697697699	1.5238865943697684e-38	4.070607785648923	0.0	0.0	1.2288e-319	7.278220611637977	1.0130979470046661e-05	0.14620642419530283	0.00011328895346948944	1.9858466938557442e-92	1.343121968207303e-06	0.0	2.638240036275905e-16	1.727257908507309	1.7191843615496784e-85	1.6694843479845844e-05	4.1070521341775294e-86	0.24874890752939444	0.009283754533720481	3.552024482228371e-109	0.0025172919319620428	0.6420468638991893
0.7777777777777777	1.4453637215952237e-37	2.8495120552864166	0.0	0.0	0.0	8.2916338606509	2.589176781871261e-05	0.24755551225504457	0.0002745461170931087	5.852232191933036e-91	3.6562454363530767e-06	0.0	1.2007830912437648e-15	1.145373039725749	4.4760719196982935e-84	4.1973801688940865e-05	1.0812605801432916e-84	0.13459818435809492	0.018234134433112965	1.3067558191411895e-112	0.000984565323343895	0.6042017819030812
0.7857857857857857	1.3321606915308783e-36	1.920148651739796	0.0	0.0	0.0	9.09145699105972	6.400655871481703e-05	0.40450217689761003	0.0006437371545418945	1.6786930621459802e-89	9.630408373879437e-06	0.0	5.299962726860565e-15	0.727879910389661	1.1341789144582797e-82	0.00010206819582276696	2.7704118119257268e-83	0.06985509801786184	0.034592031322290814	4.255753516116306e-116	0.00036850306059087634	0.5833153716573805
0.7937937937937938	1.1931415169453817e-35	1.2450730168291662	0.0	0.0	0.0	9.594124102572264	0.0001530522639750199	0.6378382377311191	0.0014603731327641606	4.687003379841226e-88	2.4543898106000636e-05	0.0	2.268514292341727e-14	0.4432977426487546	2.796894318777066e-81	0.00024005941715273386	6.908314430162669e-82	0.03475665584634477	0.06338644401370287	1.2269363184293027e-119	0.0001340358916288619	0.5724042030592857
0.8018018018018018	1.0384465270296874e-34	0.7765988140998398	0.0	0.0	0.0	9.744412189882402	0.0003540034901519902	0.9706028423303882	0.00320545494366866	1.273778103316098e-86	6.052458891959115e-05	0.0	9.416150540114463e-14	0.25873448503644336	6.712442658004287e-80	0.0005460887551355724	1.6765390284536904e-80	0.01657265314837148	0.11218792649274673	3.131346370757072e-123	5.2778870349255355e-05	0.5658727505542147
0.8098098098098099	8.782823617247918e-34	0.46579377726533516	0.0	0.0	0.0	9.525426539541193	0.0007920048391486832	1.4253248922876134	0.006807629999002434	3.3695131668453787e-85	0.00014441411094749722	1.111e-320	3.7902812400262665e-13	0.14472252266529284	1.5678165281898925e-78	0.0012015003386683504	3.9597616522730703e-79	0.0075704635717836035	0.19178969295328	7.074629946887388e-127	3.5491780526833544e-05	0.5604575680644366
0.8178178178178177	7.218435494523123e-33	0.26856400029001637	0.0	0.0	0.0	8.961726567195686	0.0017139598023613353	2.019888897246565	0.013989196376195891	8.67592397514097e-84	0.0003334086683420583	5.29961e-318	1.479581741114454e-12	0.07757842201755905	3.56385548047964e-77	0.002556823437167986	9.102029292609035e-78	0.003312198457559559	0.3166896107794572	1.4149460416726246e-130	5.639592516352275e-05	0.5555433085808359
0.8258258258258258	5.765168419296006e-32	0.14880980378981115	0.0	0.0	0.0	8.11479245987118	0.0035877810764317172	2.7623734732203933	0.027815730910658913	2.1744021196727532e-82	0.0007447896217013539	2.46335443e-315	5.601181393066132e-12	0.03985371119145544	7.884156007459766e-76	0.005262519971175545	2.036203680099183e-76	0.0013876557849863537	0.5050934986543512	2.5051836037804e-134	0.00012536364793677113	0.5528498470355088
0.8338338338338338	4.474474891989709e-31	0.0792188501244702	0.0	0.0	0.0	7.071989646985192	0.007264466799538904	3.64568052622093	0.053517963043551685	5.304444213485873e-81	0.0016098292687181943	1.11579511578e-312	2.0563522211916e-11	0.019620930847825672	1.6974645018236906e-74	0.010476180020815335	4.433207027656187e-75	0.000556601387695576	0.7781066921948957	3.926474436620384e-138	0.00028722765775862966	0.5556347102177122
0.8418418418418419	3.3746949505012966e-30	0.040507341642379784	0.0	0.0	0.0	5.931769773313322	0.014227678971506084	4.643186442170637	0.09963931195167078	1.2595522033235452e-79	0.0033667858666817153	4.92509978280867e-310	7.321448877969123e-11	0.00925749434069182	3.556777126095219e-73	0.02017104162661083	9.393525395422584e-74	0.00021371944874431037	1.1578063639880711	5.4479049229756745e-142	0.0006421892889272872	0.5676565782229742
0.8498498498498499	2.4733786508970043e-29	0.01989084955402659	0.0	0.0	0.0	4.7885654559781825	0.026953606088784755	5.706830025327183	0.17951250087967677	2.9111802308822894e-78	0.006813035393250219	2.1184520416141834e-307	2.528035470791454e-10	0.004185914116054379	7.253091605204512e-72	0.03756383082071742	1.9371043680776965e-72	7.85476124661272e-05	1.6640337255320319	6.691443212182985e-146	0.0013911209959661486	0.5921818386929116
0.8578578578578577	1.7616176962641094e-28	0.009377869461504472	0.0	0.0	0.0	3.72053197413884	0.04939149850544551	6.768852540272076	0.3129697776257023	6.5493625939660685e-77	0.013339982755765414	8.879638078298706e-305	8.465670161537159e-10	0.001813886806822308	1.439462436117147e-70	0.0676593160816485	3.887686467469269e-71	2.7629480992063344e-05	2.3100305609938627	7.27568026146296e-150	0.0029170660538345747	0.6312815287153838
0.8658658658658658	1.219267743790598e-27	0.004244369865061665	0.0	0.0	0.0	2.7821665569891163	0.08754675107053016	7.747765531153489	0.5280375469326665	1.4341890165429043e-75	0.025273149402638424	3.6269779750425146e-302	2.749397890106738e-09	0.0007532741441563031	2.780278389886484e-69	0.11786951823131726	7.593521922625411e-70	9.301065123554948e-06	3.097438818409842	7.003109958928204e-154	0.005920527189478369	0.6855726355810864
0.8738738738738738	8.200764251134243e-27	0.0018438120026425435	0.0	0.0	0.0	2.002348579984785	0.1500998888089028	8.558136048491171	0.8621700467862483	3.05697277916238e-74	0.046329000907385995	1.4436688870746831e-299	8.660013377855315e-09	0.0002997912476820697	5.226213221027871e-68	0.19860564608996667	1.4434743636604234e-68	2.9963226803714105e-06	4.011595707614553	5.9672168064508514e-158	0.011630587913177054	0.7544315292775813
0.8818818818818819	5.360174398811795e-26	0.000768703802540683	0.0	0.0	0.0	1.3869944520949358	0.2489276923317943	9.122696017175992	1.3623786195364271	6.342419904508966e-73	0.08217429334278417	5.599681178237096e-297	2.645523234833764e-08	0.00011434254350590593	9.560860498292583e-67	0.32366657372463314	2.6704761583468732e-67	9.236792385233258e-07	5.018350479289258	4.501074702673803e-162	0.02211411025411949	0.8365802968681173
0.8898898898898899	3.4046655911851343e-25	0.00030753358552190567	0.0	0.0	0.0	0.9246732203987919	0.3993177002163929	9.384443456506645	2.0834855607608773	1.2808464892205302e-71	0.1410290222185792	2.1165670454595422e-294	7.838351519423936e-08	4.1794560051103854e-05	1.7022290121454525e-65	0.5101763094165147	4.808195754731398e-66	2.72467863945097e-07	6.063651459602264	3.00555137525179e-166	0.040697123102935426	0.9308487395819024
0.897897897897898	2.1015640209390794e-24	0.00011805274270063423	0.0	0.0	0.0	0.593308412790471	0.6196071420273671	9.316121433043486	3.083769638010428	2.517782941969692e-70	0.23419115318068756	7.796035073710012e-292	2.2525111512615788e-07	1.464045848787861e-05	2.9495127973953266e-64	0.7777838175877608	8.425377762806246e-65	7.69057676566672e-08	7.076799335741592	1.776624401457497e-170	0.0724910478711461	1.036866903600524
0.9059059059059058	1.2606228053738358e-23	4.3478493327187226e-05	0.0	0.0	0.0	0.3663971482090616	0.9299653658022662	8.924893868551576	4.417565502330566	4.81747046972584e-69	0.3762893690496454	2.7982632179223025e-289	6.278386545001865e-07	4.9148764749802206e-06	4.973865307308363e-63	1.1468686911459207	1.4368466819731607e-63	2.0770293106761112e-08	7.9775391393380195	9.296738626382957e-175	0.12497739635370707	1.155454548702834
0.9139139139139139	7.348587956785813e-23	1.536238084947377e-05	0.0	0.0	0.0	0.21777401794642104	1.3501115105236636	8.251108168331019	6.124976833451004	8.972219181042293e-68	0.5850094558214005	9.787603524818964e-287	1.6973791562983604e-06	1.581224544895004e-06	8.16299165951369e-62	1.6356285056272264	2.3847633162628096e-62	5.367338954164384e-09	8.68621188581094	4.306546602112139e-179	0.20854750349860432	1.2885422155886748
0.9219219219219219	4.1629457415699227e-22	5.207277977430449e-06	0.0	0.0	0.0	0.12458225160271029	1.8959418402983514	7.361440419472482	8.219716859828319	1.6265267472049864e-66	0.8800215279039272	3.336085700840958e-284	4.451140540580789e-06	4.875256806134164e-07	1.3038164303299164e-60	2.256170039696343	3.852067967779707e-61	1.3270958714082116e-09	9.13526842903035	1.7660020885185425e-183	0.33682548604854906	1.438570333388206
0.92992992992993	2.291805312465337e-21	1.6935299506616856e-06	0.0	0.0	0.0	0.0686064127011591	2.575330002874502	6.338034851784614	10.677032734735448	2.8701431867685026e-65	1.2808939676222777	1.1080798410982002e-281	1.1322399644533913e-05	1.440537132837277e-07	2.026728098546878e-59	3.010060152015923	6.055589205379515e-60	3.139553663316897e-10	9.279864619488453	6.41086757663581e-188	0.5265399432651224	1.6074464687992744
0.937937937937938	1.2261310819734257e-20	5.294861604887926e-07	0.0	0.0	0.0	0.036392854414572066	3.3837110509587722	5.266083549717078	13.424424940554717	4.929778981750179e-64	1.8039418655972301	3.586558628145894e-279	2.793796570831008e-05	4.0791946384195194e-08	3.066102422464924e-58	3.884138654331953	9.264728066728721e-59	7.106443594146822e-11	9.105240909627405	2.0601836257639737e-192	0.7966803890379501	1.7952687010740265
0.9459459459459458	6.375004196432211e-20	1.6247731509747786e-07	0.0	0.0	0.0	0.018651526661872322	4.300373309655542	4.222427176002661	16.338116642514585	8.242014851946342e-63	2.4582235136961996	1.1312480411799464e-276	6.68738007065039e-05	1.106999459601254e-08	4.514297314450711e-57	4.847641655351474	1.3795033294794624e-57	1.5390500398585785e-11	8.629205709635825	5.860822757366322e-197	1.1667111774225918	1.9991151313478168
0.9539539539539539	3.2211483213691127e-19	5.9087004860526096e-08	0.0	0.0	0.0	0.009362393255407652	5.286540350756464	3.267216333903302	19.247703043412066	1.3412876892292738e-61	3.2412286773690506	3.477048681231628e-274	0.00015528856615570826	2.8790115011441612e-09	6.468539010881973e-56	5.851707243506975	1.9990637094379298e-56	3.1890919420261594e-12	7.899144824113824	1.4759606391058542e-201	1.6537468030787423	2.212228810472914
0.9619619619619619	1.581721533326901e-18	5.3259359212453465e-08	0.0	0.0	0.0	0.0048790009470311355	6.286218186828077	2.4396915153546206	21.95004814728677	2.1246805669518208e-60	4.135113651440757	1.0414459306620348e-271	0.0003498357276512953	7.175669060119416e-10	9.020591424648747e-55	6.832051152198326	2.8193196812781292e-55	6.322568457509446e-13	6.984253613499146	3.290443937698119e-206	2.268825548894115	2.423877652674003
0.96996996996997	7.548156101215816e-18	1.2063904660993247e-07	0.0	0.0	0.0	0.0031906733681663834	7.23035890832758	1.758058170296498	24.231499338772167	3.2760392097831863e-59	5.104517552099526	3.03973489309041e-269	0.0007646290137491346	1.7139747209008295e-10	1.2242689351324761e-53	7.715007719523119	3.869686807348799e-54	1.19930858938134e-13	5.96475736688862	6.493782630778961e-211	3.0127258773468815	2.6200419217355653
0.977977977977978	3.5006271238087344e-17	3.2854681231672906e-07	0.0	0.0	0.0	0.0034060461195487036	8.044198273110222	1.22256755743142	25.89532985743727	4.916871618121154e-58	6.096933048804734	8.645850376226918e-267	0.0016215185900949067	3.923461847997199e-11	1.617081492457753e-52	8.42634056996912	5.169173585875034e-53	2.1765981075623137e-14	4.920445569453846	1.134500078617108e-215	3.872082115213315	2.784901184986459
0.9859859859859861	1.5777844497931326e-16	8.885301313901029e-07	0.0	0.0	0.0	0.005462539597551638	8.656815924740473	0.8204531676277431	26.789619179624324	7.183127770732185e-57	7.046243122650203	2.3963637828440383e-264	0.0033365855519346148	8.607112225087372e-12	2.078741621234865e-51	8.9014437861893	6.720169416608232e-52	3.779502819512209e-15	3.920771722624647	1.7545867486289958e-220	4.816770197948774	2.9029008150044624
0.9939939939939939	6.911131304511847e-16	2.3373421949362823e-06	0.0	0.0	0.0	0.010041775387708507	9.011272129134136	0.5313443129141061	26.830117975189133	1.0214659420584014e-55	7.879402670401221	6.472481300874465e-262	0.006662213320427457	1.8095413329748597e-12	2.600656119601468e-50	9.095022666180002	8.502627107797279e-51	6.27913216671656e-16	3.0181457391334523	2.402197393709528e-225	5.7995423326479205	2.96102638817391
1.0020020020020022	2.942071387041238e-15	5.96930430626575e-06	0.0	0.0	0.0	0.018666242666602505	9.073326369364308	0.33207763594360723	26.013332421659577	1.413905610825034e-54	8.52547215130245	1.7035774657643812e-259	0.012909212585766144	3.6458815908140047e-13	3.1664997903398118e-49	8.988262546994502	1.0469835303471702e-49	9.980967425160978e-17	2.2451146187183473	2.911428100815979e-230	6.758618703174058	2.9508469462720903
1.01001001001001	1.2172027171061743e-14	1.4798266172345903e-05	0.0	0.0	0.0	0.03395360383243516	8.836890351497328	0.2002833116663841	24.417013771795805	1.9050388827787532e-53	8.92551035798364	4.3694421554237305e-257	0.024276008701249203	7.039788670295825e-14	3.7522384834999344e-48	8.591938023902744	1.254701371878331e-48	1.5179356475146513e-17	1.6151911856433587	3.1236831803069877e-235	7.623398039163494	2.8699271167834617
1.0180180180180178	4.8941969703339443e-14	3.5611289049485595e-05	0.0	0.0	0.0	0.060000362882062126	8.32501271395546	0.11657149394970408	22.187959986641705	2.4984741631948363e-52	9.041430534791632	1.0921018106594971e-254	0.04430828447428738	1.3026858466878692e-14	4.327291775600848e-47	7.9447907356358085	1.4633718666965525e-47	2.2087243444110327e-18	1.126401471332049	2.966821519015425e-240	8.322727468844592	2.7223446982760198
1.026026026026026	1.9125469477352355e-13	8.318901779462332e-05	0.0	0.0	0.0	0.10284854957451396	7.586174884011653	0.06547671339405817	19.519779143018685	3.189585057841581e-51	8.861978969013053	2.6599488489126927e-252	0.07849807714406584	2.3101638172078183e-15	4.856876521767693e-46	7.1075741707909215	1.6610504986276279e-46	3.0749418192252373e-19	0.7663067537499003	2.494476364531488e-245	8.79446001418403	2.518246688757089
1.034034034034034	7.263707240438403e-13	0.00018865128932217656	0.0	0.0	0.0	0.17095476200837964	6.686722507724569	0.03549358948191903	16.625275339806468	3.963533726619135e-50	8.404536227545252	6.313300603448099e-250	0.13500143785656646	3.9261679222752157e-16	5.3053429800257145e-45	6.154123457961955	1.834952287335986e-45	4.095805787952318e-20	0.5173052171633077	1.856653659182072e-250	8.994543176434295	2.2725783032034648
1.0420420420420422	2.6811659443712214e-12	0.0004153222341075792	0.0	0.0	0.0	0.2755336721208314	5.701068470902328	0.018573225229232073	13.70888747708145	4.794250629143297e-49	7.712341743829639	1.4602011191033998e-247	0.22540548128565052	6.39466758833839e-17	5.640086888730009e-44	5.161388349576939	1.9727884754222105e-44	5.219738587413875e-21	0.361316178412731	1.2233365008703613e-255	8.903801522249314	2.0032729258535666
1.05005005005005	9.618600714628017e-12	0.0008876887278922943	0.0	0.0	0.0	0.4305988155198358	4.701665401239303	0.009393323236126294	10.944029491383738	5.644812252517417e-48	6.847755585475779	3.2911063061144713e-245	0.3654106313039557	9.981368442814614e-18	5.83545172597099e-43	4.200426338477391	2.0641919216397477e-43	6.36451045241761e-22	0.2833410832413534	7.135501501353201e-261	8.530966907575088	1.7292607269614324
1.0580580580580579	3.3537198471372025e-11	0.0018420758882712821	0.0	0.0	0.0	0.6524909394666579	3.7505908213512766	0.004618516249120988	8.458541653992798	6.46948445174766e-47	5.883011666200951	7.228433161746943e-243	0.5752211677866402	1.4930873315837372e-18	5.87597556053574e-42	3.329913736477521	2.1020034851189194e-42	7.424856024137886e-23	0.2737429473847743	3.68439853804942e-266	7.911293041425738	1.4686317412503471
1.0660660660660661	1.1365075604589122e-10	0.0037115030450861055	0.0	0.0	0.0	0.9586926745335563	2.8940108813838887	0.002270868996029207	6.329329387358285	7.217421806122846e-46	4.890357874821032	1.5471038035150825e-240	0.8793750492783473	2.1404414098167375e-19	5.758412602161226e-41	2.5929629758137374	2.0831982172932423e-41	8.287390390020479e-24	0.3293089921212326	1.684116893787415e-271	7.101058867768938	1.2371942416777995
1.074074074074074	3.743283024622233e-10	0.007261314492881681	0.0	0.0	0.0	1.365801402706851	2.159996953745677	0.0012563928105929977	4.585259332370688	7.837681480536761e-45	3.933426573350569	3.2267681625389796e-238	1.3057189364308472	2.9406577944256094e-20	5.492162669344492e-40	2.017175812783594	2.0092851038028457e-40	8.850223649942038e-25	0.4532452475284514	6.814616102249556e-277	6.169147893870275	1.0475376124030837
1.0820820820820822	1.1983179215684816e-09	0.013795431684032605	0.0	0.0	0.0	1.886682897586263	1.5594039260550927	0.0010483912898193567	3.215980541164657	8.284897438134315e-44	3.0611945151493045	6.558267063795142e-236	1.8832761505289242	3.8717619069485236e-21	5.098029717801892e-39	1.6171453180354192	1.8861070553734988e-39	9.042683919083802e-26	0.6542350150916478	2.441035466587088e-282	5.187447063633127	0.9085813929246003
1.09009009009009	3.7285065379968885e-09	0.02545340048224605	0.0	0.0	0.0	2.527047945566702	1.088971750331145	0.0015091887363579129	2.1837595123453775	8.524748839111207e-43	2.3051557753647973	1.298923152164066e-233	2.638887708558368	4.885351392701553e-22	4.605536951186226e-38	1.3981986059614604	1.7230779329337585e-38	8.839894643092785e-27	0.9446412750393709	7.740523178691124e-288	4.22190640580913	0.8255015034249269
1.0980980980980979	1.1275758959593587e-08	0.045612880234146155	0.0	0.0	0.0	3.2819447194076594	0.735575252644922	0.0028307275454839717	1.435608375799915	8.538310316787998e-42	1.6795738524076127	2.5069798476730777e-231	3.5927353051228907	5.907530624075727e-23	4.0492792751101655e-37	1.3600972671547542	1.531994856780852e-37	8.268056641404884e-28	1.3379134784775928	2.1728516345501987e-293	3.3257526980840835	0.7998878365788009
1.1061061061061062	3.314434018954459e-08	0.07939743184174936	0.0	0.0	0.0	4.132874825863604	0.4806070213768796	0.005583784491854282	0.913701096983248	8.324519085736314e-41	1.1840973366439653	4.715103749539839e-229	4.753157005453065	6.846035809546459e-24	3.464937399132053e-36	1.4996413775863984	1.3256335892582244e-36	7.398887097779479e-29	1.8453177331133461	5.399497722624032e-299	2.5356991797223367	0.8300036583914661
1.114114114114114	9.469576053246658e-08	0.13426250684752528	0.0	0.0	0.0	5.046339355486109	0.30374253882285723	0.010878610208357538	0.5629967184154415	7.900312535117148e-40	0.8077280725774035	8.64180950650524e-227	6.111484787930136	7.603181562788811e-25	2.8855855028645166e-35	1.8115571295614419	1.1163580236935516e-35	6.334844886612766e-30	2.472256660902042	1.1877914183447191e-304	1.8712505264329269	0.9110712858038096
1.1221221221221223	2.6297486824618436e-07	0.22059262402641028	0.0	0.0	0.0	5.974531616938719	0.18568363598523216	0.020651389306556862	0.33584360508391775	7.298411586553292e-39	0.5331291427179845	1.5434449695540078e-224	7.637883887589329	8.09234829816447e-26	2.3388056125990486e-34	2.287570883312908	9.149498753737153e-35	5.189383964958168e-31	3.214650722206967	2.3130793728282e-310	1.336572644523303	1.035576686412676
1.13013013013013	7.098484461714594e-07	0.35219310866540865	0.0	0.0	0.0	6.85858437028009	0.10979792947980738	0.03809624659769581	0.19395151256499882	6.563152382694215e-38	0.34047806872944586	2.6862760228011567e-222	9.279264448330347	8.254234106191484e-27	1.844916474923898e-33	2.914075599988745	7.298017699305227e-34	4.070875328946875e-32	4.056050338505084	3.9875345e-316	0.9240162911162368	1.1936432678145859
1.138138138138138	1.8624729479244322e-06	0.5465094299799803	0.0	0.0	0.0	7.634284101316139	0.06280108903371288	0.06825647108053476	0.10843486569174379	5.7451029825723515e-37	0.21039496184806686	4.5559940364111074e-220	10.960193127215707	8.068671005952261e-28	1.4163889048093748e-32	3.669190338442619	5.665344556779526e-33	3.346659512635655e-33	4.966252177268702	6.47e-322	0.6182912715087093	1.3735528426599455
1.1461461461461462	4.7499896325387984e-06	0.8243711275930532	0.0	0.0	0.0	8.23958542358248	0.03474503113046661	0.11876578207268887	0.058689271720772526	4.895369964806898e-36	0.12579720803234318	7.529890893892472e-218	12.58733203337297	7.558754563572592e-29	1.0583088346055586e-31	4.520231583788711	4.280175232937261e-32	2.5467288791559735e-33	5.9021247271715325	0.0	0.4004359222579675	1.5624801362244105
1.154154154154154	1.1775496724056066e-05	1.209054704201551	0.0	0.0	0.0	8.622746423590758	0.0185939107348209	0.20068636888256144	0.03075079443396163	4.060474717110945e-35	0.07277733399410492	1.2127387237284572e-215	14.057320164952948	6.786119573788313e-30	7.696040621707433e-31	5.422610752103756	3.1471002470070896e-31	1.7787283783855344e-32	6.811065646302611	0.0	0.2510148252091028	1.747458699995376
1.1621621621621623	2.837627328111624e-05	1.7245091691822125	0.0	0.0	0.0	8.749617761712903	0.009625012185949744	0.32932419958949133	0.015597508337046742	3.2784831639954535e-34	0.04073903670195506	1.9033507699764287e-213	15.267304165728795	5.838718571585802e-31	5.446886013729572e-30	6.320929918361531	2.2520260521111622e-30	1.3205404875662768e-31	7.637034767032006	0.0	0.15229727804314078	1.9165241520546816
1.17017017017017	6.647017324433442e-05	2.3926999662422714	0.0	0.0	0.0	8.608664089021156	0.004819304494387307	0.5248198661054101	0.007658582927321885	2.5767677231250484e-33	0.022065554337815773	2.911008304008121e-211	16.126684399551785	4.816304376421574e-32	3.7519433185423494e-29	7.152595769891988	1.5683754993468894e-29	9.549571374409935e-31	8.328518714935045	0.0	0.08943578803477698	2.0599061193197716
1.178178178178178	0.00015135594748426562	3.230197558378203	0.0	0.0	0.0	8.212694476225902	0.002334103590649154	0.8122314288231796	0.0036402282853695094	1.9714470338538934e-32	0.01156400850983948	4.33851478441732e-209	16.56823829929786	3.96643092608997e-33	2.5153151094997586e-28	7.853690626093816	1.0630176956073348e-28	6.721231628334944e-30	8.847225169940703	0.0	0.05083431337702351	2.1710857889747635
1.1861861861861862	0.00033502668694973114	4.244341863196164	0.0	0.0	0.0	7.596942153635103	0.0010934767311145273	1.2207721119549806	0.0016748974993475152	1.4682631366626727e-31	0.005863965900894562	6.301032858853897e-207	16.556740784601626	1.5638776078853573e-33	1.6411861687882384e-27	8.366256702620483	7.012045810675015e-28	4.604086885454824e-29	9.175931937586345	0.0	0.027965913697624044	2.2475199444814584
1.194194194194194	0.0007208960508368734	5.42950990914883	0.0	0.0	0.0	6.813892689547221	0.0004955176201385202	1.7818762348289743	0.0007459666550290051	1.0644691593989948e-30	0.002877159532289103	8.91775285621315e-205	16.09356106780011	9.791867128238638e-33	1.0422066817399576e-26	8.645714617000479	4.5015574924356306e-27	3.0695011234825854e-28	9.32385150888537	0.0	0.0148911243961769	2.2908636519745453
1.2022022022022023	0.0015079446852845572	6.764147547882579	0.0	0.0	0.0	5.925913074166186	0.0002172260622400776	2.5258767528502135	0.0003215985655858628	7.512322107453371e-30	0.0013659220746734585	1.2299066377853061e-202	15.21641310883475	7.2843541774265e-32	6.441421619018763e-26	8.66697817708006	2.812513808996387e-26	1.9916898946888906e-27	9.328165983942466	0.0	0.00767454076797856	2.30659913699581
1.2102102102102101	0.003066365792765457	8.209246441760266	0.0	0.0	0.0	4.99711511264209	9.218423647857537e-05	3.4773078416038152	0.000134203570019688	5.160940254675822e-29	0.000627447477431051	1.6529582474575287e-200	13.994319917591504	5.28581782644917e-31	3.8747426088582003e-25	8.428009332265319	1.7101741259961019e-25	1.2577817251055037e-26	9.2509984117406	0.0	0.0038282803180781245	2.303083120904684
1.2182182182182184	0.00606170263127988	9.708824796798062	0.0	0.0	0.0	4.085913574906811	3.803889243235451e-05	4.649186053356749	5.420769623741175e-05	3.451426432266426e-28	0.00027888060051839625	2.1648342350809013e-198	12.518716921894509	3.733587719570641e-30	2.268499675447582e-24	7.95005177429934	1.0120449575833635e-24	7.730693911043903e-26	9.171891765261472	0.0	0.0018483384204872678	2.290136478797995
1.2262262262262262	0.011649406212154259	11.192707735362996	0.0	0.0	0.0	3.2394369510632224	1.571541125688105e-05	6.037021216521491	2.1193188343776835e-05	2.2469079500780275e-27	0.00011993576392411633	2.7628699069962937e-196	10.892270116972387	2.5669956027125507e-29	1.2926200102237224e-23	7.274469385422802	5.8287185490028945e-24	4.624463044846033e-25	9.176697624281868	0.0	0.0008637452634835654	2.27739395359352
1.234234234234234	0.02176495954017062	12.581541324272461	0.0	0.0	0.0	2.4904298620745324	7.662188457371262e-06	7.613668120564185	8.019765353728812e-06	1.4239364055638555e-26	4.990781767895308e-05	3.4361273409455504e-194	9.217283642067363	1.7179416531928284e-28	7.1687092922054e-23	6.456818366812715	3.267083020580778e-23	2.6923640664636362e-24	9.344466136369547	0.0	0.0003906756055185597	2.272687079860856
1.2422422422422423	0.03953332019752162	13.793583003592728	0.0	0.0	0.0	1.856709510427763	6.984259271544717e-06	9.326330479251583	2.9373058860404846e-06	8.784487204155236e-26	2.0094533458047028e-05	4.164387070666588e-192	7.585475456855828	1.1191188571947387e-27	3.869463482379448e-22	5.559317501578443	1.7822189694901973e-22	1.5255831921612992e-23	9.73435067720556	0.0	0.00017103040983305678	2.2807381426484703
1.2502502502502502	0.06981142596549483	14.752472237473297	0.0	0.0	0.0	1.3427539512874644	1.2725768771127838e-05	11.096955098968104	1.041254564085951e-06	5.275512741304683e-25	7.828467420194013e-06	4.91819737798661e-190	6.070464684365179	7.096243944239888e-27	2.0328347415283258e-21	4.643120434626306	9.461843467421559e-22	8.413324546389254e-23	10.374629432361182	0.0	7.246975724927469e-05	2.3023953014426204
1.2582582582582584	0.11985439105381131	15.394970792035291	0.0	0.0	0.0	0.9427064035520315	2.8952421529810477e-05	12.8268417846975	3.573068098339316e-07	3.0841635023678448e-24	2.9509716888411537e-06	5.6602269349937773e-188	4.723671669165251	4.379911936058524e-26	1.0394339360542746e-20	3.7616981234070272	4.888822414867019e-21	4.515741015568549e-22	11.25569659469649	0.0	2.9721225147270557e-05	2.3345477019301226
1.2662662662662663	0.20005619690117996	15.677616787230434	0.0	0.0	0.0	0.6440063159138975	6.702805827810105e-05	14.405565899477235	1.188592394277083e-07	1.7552406456751966e-23	1.0763234709269172e-06	6.3479684357848595e-186	3.5736472182114065	2.6313992065616723e-25	5.172938025009108e-20	2.9562655045754123	2.458366168706947e-20	2.3589571283384297e-21	12.328329504236732	0.0	1.1797855397840677e-05	2.3707413070306043
1.274274274274274	0.3246586883528152	15.581368770054137	0.0	0.0	0.0	0.4309698960389097	0.00015199261365907334	15.723391448113166	3.8884923100760815e-08	9.724441988150254e-23	3.798481820073666e-07	6.93759109647816e-184	2.6282729745989055	1.5388369973649704e-24	2.5056788903534266e-19	2.253660160050242	1.2031026550384316e-19	1.1993355499267495e-20	13.507769115521084	0.0	4.532795854792248e-06	2.4023927617558036
1.2822822822822824	0.5122539135351971	15.113598821340277	0.0	0.0	0.0	0.2878663653034277	0.00033565104151832883	16.685453969445263	1.4224671114847026e-08	5.244737426270324e-22	1.2970800119998434e-07	7.388489564291756e-182	1.8789124421633134	8.75957464974682e-24	1.1813093002517675e-18	1.6665521642815666	5.7302372771289545e-19	5.934593862376767e-20	14.68325974614397	0.0	1.6856153587488979e-06	2.420392138228693
1.2902902902902902	0.7858378671354266	14.307174998975789	0.0	0.0	0.0	0.2012878269316044	0.0007212778595610904	17.22535789213601	1.0698341405801548e-08	2.753697563598796e-21	4.285613042606233e-08	7.667886130530471e-180	1.3054763185845863	4.8535324305310564e-23	5.420687216534464e-18	1.195459556869579	2.656172840684535e-18	2.858057332938972e-19	15.73180483956576	0.0	6.067409290633281e-07	2.416815297064463
1.2982982982982985	1.1721308426473043	13.216788280925385	0.0	0.0	0.0	0.16182170931837384	0.0015080925765275572	17.315665352858087	2.1914265072496857e-08	1.407487864894174e-20	1.3700884862153796e-08	7.75476552279554e-178	0.8814674969166258	2.6176849290412506e-22	2.421030021168491e-17	0.8318334027729195	1.1982677300598031e-17	1.339616559179786e-18	16.5341534469982	0.0	2.115038279789904e-07	2.38644613676821
1.3063063063063063	1.6998892752043708	11.913061526138016	0.0	0.0	0.0	0.16516451482899858	0.0030681119175949493	16.973146209078237	5.975601321907306e-08	7.00344337212106e-20	4.238124902132641e-09	7.642487057192536e-176	0.5783183132675294	1.3742360223026779e-21	1.0524557179879104e-16	0.561465808404414	5.2609624434194446e-17	6.111104571448129e-18	16.990585302510684	0.0	7.173687663517791e-08	2.3278428189086124
1.3143143143143141	2.397023747029966	10.475269668763474	0.0	0.0	0.0	0.21285258758322417	0.006073597456066544	16.25755703042051	1.6488511702456632e-07	3.392500056584947e-19	1.2684938329283394e-09	7.3396234278586725e-174	0.36863792694804454	7.022468552314552e-21	4.453158999679917e-16	0.3676171496853035	2.2479691406687797e-16	2.7132421840797307e-17	17.034028743717503	0.0	2.4709281255559386e-08	2.2437647924984274
1.3223223223223224	3.2865238138232633	8.98365809244993	0.0	0.0	0.0	0.3127413552057001	0.011699506380214405	15.26392474224446	4.4444958009226926e-07	1.5998241610079872e-18	3.6736048691762014e-10	6.868879059834608e-172	0.22827360677185973	3.49303386951882e-20	1.8339873073376636e-15	0.2334821605838206	9.348227964790315e-16	1.172430325753924e-16	16.63847283708379	0.0	1.169531585990597e-08	2.140894122431205
1.3303303303303302	4.381465058460964	7.5123473336828575	0.0	0.0	0.0	0.47926482600356973	0.02193064487987869	14.109546749755348	1.166132619660853e-06	7.344661550377101e-18	1.0294043456980483e-10	6.264277477498366e-170	0.1373047932719349	1.691220792395704e-19	7.351761531228919e-15	0.14384578292805444	3.783398172421697e-15	4.930774748058646e-16	15.821468881839815	0.0	1.4924248038878466e-08	2.0289131072372495
1.3383383383383385	5.679697407432098	6.123659895276483	0.0	0.0	0.0	0.7333847743265154	0.04000493220229259	12.917897961660723	2.9772120011506074e-06	3.28262764204859e-17	2.7910590574851062e-11	5.56710136154554e-168	0.08021277527637655	7.970440809631943e-19	2.8685131246844386e-14	0.08596586867077202	1.490213902671205e-14	2.018240516125979e-15	14.640597277217793	0.0	3.6625144843644265e-08	1.919115424091817
1.3463463463463463	7.159113340643424	4.864429268178004	0.0	0.0	0.0	1.102028977567976	0.07101828359053855	11.80214627649493	7.396054112268334e-06	1.4283184922821124e-16	7.322199006889964e-12	4.8212571501482776e-166	0.045507696904848294	3.656359514655908e-18	1.0894220959904283e-13	0.04983568916985803	5.712536363139018e-14	8.040078978358453e-15	13.18486933235177	0.0	9.942408344845527e-08	1.8228074457327164
1.3543543543543541	8.77457599287052	3.764506081946666	0.0	0.0	0.0	1.6167541729967778	0.12269807719610101	10.850939112095327	1.7878275638458158e-05	6.050420624872938e-16	1.8586751980130645e-12	4.068782626834747e-164	0.025070762060487358	1.632675820775483e-17	4.0272925609449254e-13	0.028024661242843307	2.1311948117721963e-13	3.1172910071511555e-14	11.562891599062558	0.0	2.664655727036416e-07	1.7497846954388092
1.3623623623623624	10.457559191197804	2.837328679557554	0.0	0.0	0.0	2.311381720006506	0.2063160071133496	10.118586925567099	4.20528605088211e-05	2.495208231474851e-15	4.565148957383711e-13	3.3461214980032363e-162	0.013410712731385733	7.096358535283594e-17	1.449144836598937e-12	0.01528712319979577	7.738042820831554e-13	1.1763160312324493e-13	9.890050220622728	0.0	6.958596344169914e-07	1.7071411108913888
1.3703703703703702	12.119258121156694	2.0821404224448155	0.0	0.0	0.0	3.2184617249836793	0.3376544023228153	9.62089099285139	9.625434365886152e-05	1.0018266308188595e-14	1.0849154033481935e-13	2.6815873556702392e-160	0.006964670323385197	3.002310859307217e-16	5.075702718353816e-12	0.008089033804178258	2.7343425011963617e-12	4.320164880884078e-13	8.276893106011698	0.0	1.7682077354743584e-06	1.6985928807837343
1.3783783783783785	13.65737885758756	1.4872611635673147	0.0	0.0	0.0	4.364626156616216	0.53786467260537	9.336846176466528	0.00021439369039806563	3.916038326147069e-14	2.4947456331934737e-14	2.0941858332360274e-158	0.0035113882187698103	1.2364036644413982e-15	1.730496405775073e-11	0.0041519587093630595	9.403477787849562e-12	1.5442096633122243e-12	6.820348754856439	0.0	4.371333096995447e-06	1.72439085207997
1.3863863863863863	14.966094644840926	1.0337746694047876	0.0	0.0	0.0	5.765169665052232	0.8339720426646537	9.21549288011403	0.00046471236475879727	1.4903014539436577e-13	5.550679356904288e-15	1.5937181212222568e-156	0.0017185190755217986	4.956206911402792e-15	5.743015070718674e-11	0.002067259003890511	3.147298240298118e-11	5.372072273214623e-12	5.5985848448844795	0.0	1.0513736657418902e-05	1.7817785595826845
1.3943943943943942	15.947922894932617	0.6990657174204957	0.0	0.0	0.0	7.418496916862839	1.2587064997092456	9.18644904193537	0.0009802858118145446	5.521773906903863e-13	1.1949658198008968e-15	1.181900263377968e-154	0.0008163889711877882	1.933851374085696e-14	1.855276996250067e-10	0.000998440638267801	1.0251823029271873e-10	1.8188926377831706e-11	4.669401134552101	0.0	2.4601535400062464e-05	1.8658505677464834
1.4024024024024024	16.525718747851695	0.45979444360135835	0.0	0.0	0.0	9.30132334107665	1.8493044459774848	9.172215120015695	0.0020124982200328033	1.9918890062239946e-12	2.489168516298008e-16	8.541284212405581e-153	0.00037642591451149377	7.344822025667348e-14	5.834211483451488e-10	0.00046777294237630566	3.2499606910953457e-10	5.993795490643021e-11	4.071291635187048	0.0	5.600530770790678e-05	1.9705981160507131
1.4104104104104103	16.652766938544538	0.294084077058336	0.0	0.0	0.0	11.365631251561908	2.644962160884738	9.100245161239256	0.0040211787523284186	6.995820272320657e-12	5.01698253116494e-17	6.015040314273271e-151	0.00016845196478101795	2.7153385105939416e-13	1.785934296796932e-09	0.00021258540053833446	1.0026951665614334e-09	1.922323227273382e-10	3.8258648625082987	0.0	0.00012403893062929076	2.0899086052301663
1.4184184184184185	16.31917546935971	0.18287663075419844	0.0	0.0	0.0	13.538300215447801	3.6827597842629096	8.91299727011952	0.007820424965477754	2.3922380776088038e-11	9.784088037594291e-18	4.127878794663997e-149	7.315828333375445e-05	9.7712741963367e-13	5.321869685660654e-09	9.371675988553298e-05	3.0107419968206524e-09	6.000404715422982e-10	3.940252651534002	0.0	0.00026726906174717274	2.218315076166959
1.4264264264264264	15.553411127072843	0.11054746490984012	0.0	0.0	0.0	15.724024048117604	4.992125367738758	8.574658099713115	0.014804516638008037	7.964672955631202e-11	1.8462375864875304e-18	2.760503844832403e-147	3.0833331925641616e-05	3.42265354799366e-12	1.5437758612079052e-08	4.007620461457934e-05	8.798162226261963e-09	1.8229061541656643e-09	4.408445558985893	0.0	0.0005602749616623224	2.3513641616102934
1.4344344344344346	14.41873159064711	0.06494952346955478	0.0	0.0	0.0	17.811628109758153	6.5882555263783456	8.07388627445505	0.027282067114237547	2.581874646734276e-10	3.370887806658642e-19	1.7989653612833108e-145	1.261035966810178e-05	1.1669686790698918e-11	4.359448699471144e-08	1.6624224542370688e-05	2.502212540071124e-08	5.3898628694052915e-09	5.211063840665586	0.0	0.0011426562248803417	2.4855699475034982
1.4424424424424425	13.005244284189818	0.037083420105303466	0.0	0.0	0.0	19.683298303737125	8.46529812803851	7.422623388970837	0.04894597243212928	8.149148192013229e-10	5.955119508465644e-20	1.1424317680942746e-143	5.004570747081759e-06	3.8729329482371685e-11	1.1984296427498744e-07	6.689315779336953e-06	6.925804573427574e-08	1.5510319996043563e-08	6.313753435386664	0.0	0.0022672103478209656	2.6180250496457007
1.4504504504504503	11.419121715942175	0.020573444584853405	0.0	0.0	0.0	21.225655845056142	10.590444121072137	6.651654890536654	0.08549818974604788	2.504411543516283e-09	1.0179492766982128e-20	7.069859229449738e-142	1.927180701331611e-06	1.2511381742957347e-10	3.2072569887857254e-07	2.6110037193509915e-06	1.865649582162034e-07	4.3440362155712846e-08	7.66501474631758	0.0	0.004376529801698253	2.745825932123917
1.4584584584584586	9.770939501709226	0.011089466288046095	0.0	0.0	0.0	22.34119511122123	12.900261576224871	5.804057178156302	0.14542797614873026	7.49415281047447e-09	1.6836478816650638e-21	4.263480559011439e-140	7.200782432343557e-07	3.934187838060705e-10	8.356070550546145e-07	9.885958289100603e-07	4.891068254085357e-07	1.184120101924992e-07	9.19467265744554	0.0	0.00821920504577863	2.8655174205679645
1.4664664664664664	8.165090272837936	0.005806966216501034	0.0	0.0	0.0	22.95845039897655	15.300535838714485	4.927869799943886	0.24090693604189184	2.183585077994387e-08	2.694423588038732e-22	2.5054793791813897e-138	2.6105100477231386e-07	1.2041745011742391e-09	2.119457468663905e-06	3.630910532492069e-07	1.247932736019137e-06	3.14143232157819e-07	10.814269984483616	0.0	0.015017290767006853	2.9727596103189233
1.4744744744744747	6.691797651994071	0.002953837950638358	0.0	0.0	0.0	23.03941426579383	17.670499474881098	4.069266075137941	0.38871381271144106	6.195212650369711e-08	4.1722464019868447e-23	1.4347968141499431e-136	9.182216539990309e-08	3.5876352354699012e-09	5.233702227078023e-06	1.2935934641294052e-07	3.0987920789355497e-06	8.111278236555962e-07	12.42037548683966	0.0	0.026694095772955537	3.0623678157821455
1.4824824824824825	5.422544522718191	0.0014594559137344036	0.0	0.0	0.0	22.583164158805033	19.871662235161644	3.267204092177191	0.6110410257426739	1.7115481367061836e-07	6.251201516379087e-24	8.006874103058695e-135	3.133541047972318e-08	1.0404270953537785e-08	1.258237750105729e-05	4.470597472413429e-08	7.488718447464807e-06	2.0383583066595253e-06	13.901189301498002	0.0	0.046163708361447134	3.1287833746396494
1.4904904904904903	4.408929817427646	0.0007003812826552066	0.0	0.0	0.0	21.625269401844626	21.760589163125676	2.5501112331004268	0.9359745425591377	4.6044482351144806e-07	9.062468772759081e-25	4.354202484889688e-133	1.0374787748422791e-08	2.9369702396772247e-08	2.945057542333192e-05	1.4987141739258297e-08	1.7613123252137275e-05	4.985415887150048e-06	15.146034188549663	0.0	0.07766905354390258	3.16692049265356
1.4984984984984986	3.6842688153695002	0.0003264323850813782	0.0	0.0	0.0	20.23321482309612	23.2041030048525	1.9346980671753715	1.397396268940891	1.2062323326888537e-06	1.271215038070613e-25	2.3074232692656783e-131	3.3325008872097356e-09	8.069970680237857e-08	6.711359083993327e-05	4.8736860739315655e-09	4.031614991203726e-05	1.1867299321251334e-05	16.056531071960748	0.0	0.12713267558891173	3.1732281786451146
1.5065065065065064	3.266796687042796	0.00014775647786069432	0.0	0.0	0.0	18.498657357980804	24.094718326414757	1.4266113910297595	2.0340551187409313	3.0772240917310388e-06	1.7253653501641265e-26	1.191568297134082e-129	1.0384860682879128e-09	2.1583848642337467e-07	0.00014890911857840363	1.5373819566703825e-09	8.981224128817203e-05	2.7493627027552502e-05	16.557678583508178	0.0	0.20245486206585933	3.146732837804109
1.5145145145145147	3.163192658284866	6.494998691915301e-05	0.0	0.0	0.0	16.527726634397553	24.36383881634375	1.0223879507755136	2.887608950009428	7.644913604891789e-06	2.2658804292959695e-27	5.996303923040606e-128	3.1395206911725565e-10	5.619146251539964e-07	0.00032168810346953674	4.704261967522267e-10	0.00019471787587358803	6.19928802432065e-05	16.60685565932177	0.0	0.3136614059931393	3.0898058872183394
1.5225225225225225	3.37130449433509	2.772651943785296e-05	0.0	0.0	0.0	14.4307395947308	23.990473418495455	0.712082047382894	3.999564763742071	1.8496199940843935e-05	2.880918640402717e-28	2.9405011888716282e-126	9.207716710243277e-11	1.4239551272530223e-06	0.000676644580866458	1.3963256241936651e-10	0.00041085626897791305	0.00013604457539075212	16.199020340588298	0.0	0.4727764208583889	3.0084396320221165
1.5305305305305303	3.881350445679106	1.1498093354428985e-05	0.0	0.0	0.0	12.312626151641824	23.003936584352434	0.4819924162623268	5.40723162774766	4.358136132290901e-05	3.6596950934312717e-29	1.4051804758851865e-124	2.6197556071618508e-11	3.512422824179042e-06	0.0013858217050947811	4.020382817011452e-11	0.0008436995518754928	0.00029056967108427416	15.367044688441153	0.0	0.6932859229428566	2.9119069771399673
1.5385385385385386	4.67540217217663	4.642840742439943e-06	0.0	0.0	0.0	10.265104118524974	21.48005145944974	0.3170595811860602	7.139020314176062	0.00010000922442655198	1.2378245975638375e-29	6.543586981742558e-123	7.23077312918917e-12	8.433382462148518e-06	0.0027636606480426385	1.1228806532546431e-11	0.0016861628815959347	0.000604016734900347	14.177050473299552	0.0	0.9890785998089144	2.811806364016788
1.5465465465465464	5.7254896063790035	1.8559597712012817e-06	0.0	0.0	0.0	8.361268332582199	19.53153742428522	0.20268829848382358	9.209626264465438	0.0002235186472350467	5.476152475197791e-29	2.969427168587383e-121	1.936061954933941e-12	1.9709759330608757e-05	0.005366638421893715	3.0421826208651884e-12	0.0032796314075584374	0.0012220171424471283	12.719567348021997	0.0	1.3728120372335084	2.7206239372759233
1.5545545545545547	6.991107762595892	8.168409315034834e-07	0.0	0.0	0.0	6.652848172545818	17.294270393657253	0.12592195084278826	11.61575957845461	0.00048655978444690247	3.5140098299494285e-28	1.3131142097469223e-119	5.02875221422537e-13	4.483791043095724e-05	0.010147757076627458	7.995073370198889e-13	0.0062081807766969895	0.002406219613018428	11.098092451747924	0.0	1.853758697131705	2.6500501609037834
1.5625625625625625	8.417159637782905	5.989374697646656e-07	0.0	0.0	0.0	5.170008155246407	14.911733928486544	0.07602524375416302	14.333087266761787	0.0010316268966237083	2.2152564719514248e-27	5.658552498938467e-118	1.267080006720452e-13	9.928735192425314e-05	0.018685206006472735	2.038192114133999e-13	0.011437141083677233	0.0046112945484084586	9.417015726531012	0.0	2.4353263873388014	2.609343880986978
1.5705705705705704	9.933385840016305	9.826595874593995e-07	0.0	0.0	0.0	3.9232690253125755	12.520111810919424	0.044606376970339257	17.314907686437614	0.0021305383031754235	1.3604225521551452e-26	2.3761903251098203e-116	3.097044097067048e-14	0.0002140065223038524	0.03350394480481345	5.0402638430743654e-14	0.020506163129712096	0.008600824829442705	7.770822692183509	0.0	3.1125977358409664	2.604031315615707
1.5785785785785786	11.456099862802127	2.2710666729630955e-06	0.0	0.0	0.0	2.906941338341818	10.236117311590036	0.025434211977441588	20.492806552817978	0.0042860141769690855	8.137463033712583e-26	9.72366800334643e-115	7.343234086047277e-15	0.0004489982107080775	0.058502503126709404	1.2090573903072507e-14	0.035782043822599974	0.015613022251129533	6.236047450963358	0.0	3.870353825477063	2.6351635907916493
1.5865865865865865	12.892604780496075	5.485614347329072e-06	0.0	0.0	0.0	2.103397898758471	8.148936537144651	0.014093585230903257	23.779213664057583	0.008399122369279807	4.740984639886688e-25	3.877502142378088e-113	1.6889678641108194e-15	0.0009169522700191989	0.09948181316773498	2.8133648148758818e-15	0.060765864993058846	0.02758439683190821	4.866767090774588	0.0	4.682094686201186	2.6992505656147525
1.5945945945945947	14.148095442729737	1.3038007500623543e-05	0.0	0.0	0.0	1.487554069705629	6.316780729835344	0.007589380592014643	27.07148237000141	0.016034299616473905	2.6903721774549185e-24	1.5067701079493223e-111	3.768314209848196e-16	0.0018227762809284783	0.16474566508162314	6.350247879621256e-16	0.10043105650135997	0.047431803989401077	3.6936905630916366	0.0	5.510507076957554	2.7888656320186005
1.6026026026026026	15.13426783084008	3.0222947735682203e-05	0.0	0.0	0.0	1.03104932265227	4.767705201720279	0.003971665715823688	30.25693943762418	0.029821050972764444	1.4870325423738994e-23	5.705779318736542e-110	8.155723014653267e-17	0.003526992419648106	0.265702518920402	1.3904033176844417e-16	0.1615437589054506	0.0793789647438939	2.7262727753097193	0.0	6.3096429864028405	2.8938025109130994
1.6106106106106104	15.778394794654535	6.824572815082897e-05	0.0	0.0	0.0	0.7057936198585313	3.5037276136690148	0.0020198562698373846	33.21835273537033	0.05403501937329151	8.005581393363879e-23	2.1055035132226475e-108	1.7122438751363752e-17	0.006642938057556847	0.41734861949865665	2.9530880990577875e-17	0.2528867893608518	0.12929176250364227	1.9568926137625147	0.0	7.028778517446568	3.002582529788261
1.6186186186186187	16.03139852715114	0.00015009471819198012	0.0	0.0	0.0	0.4867201589649588	2.5069543689714875	0.0009982736647487966	35.83942659073889	0.09539623655192746	4.197875719595882e-22	7.571291994949906e-107	3.487023916038575e-18	0.012178685021572119	0.6384605866375576	6.084116230565245e-18	0.3852795048143796	0.20495849259692875	1.3660091029216064	0.0	7.6175757286250185	3.1040717310180193
1.6266266266266265	15.873521141618793	0.0003215211923229729	0.0	0.0	0.0	0.3537378856096079	1.7464041412288882	0.0004794685175225815	38.0101831417699	0.1641030405883303	2.144028585522289e-21	2.65312093116101e-105	6.888567518462021e-19	0.02173327187777198	0.9512858409836766	1.2159174515732958e-18	0.571267447316985	0.31622093477405044	0.9273188858630232	0.0	8.03184931350681	3.18897266832608
1.6346346346346348	15.316563517602354	0.0006708424229556161	0.0	0.0	0.0	0.29297897945797347	1.1844364437978068	0.0002237957789318342	39.63230556893769	0.2750801638787287	1.0665859554144702e-20	9.059768937550598e-104	1.3200375965420372e-19	0.037751511656543286	1.380510262381071	2.3571985870626626e-19	0.8243598911979557	0.47483744041672754	0.6122002526604559	0.0	8.239031694383039	3.250997636408202
1.6426426426426426	14.40225495953803	0.0013633662002422464	0.0	0.0	0.0	0.29747705718710815	0.78204795949645	0.00010151377659162589	40.62459354419679	0.4493544963346878	5.1680349847569806e-20	3.0147424922073296e-102	2.453725139200467e-20	0.06383047832818403	1.9513245617281134	4.432755151786885e-20	1.1577319935874608	0.6939511978409184	0.3930490450225381	0.0	8.222400843250485	3.2875943341184573
1.6506506506506504	13.197002255972851	0.0026989873276859686	0.0	0.0	0.0	0.3673933615173498	0.5026840808186095	4.474859148137661e-05	40.928553459850434	0.7153825129657798	2.4390422539222853e-19	9.775890948977585e-101	4.424321987038466e-21	0.10505249475736875	2.686519241207725	8.086057124482979e-21	1.582388152573295	0.987057701808333	0.24540802271455336	0.0	7.983309492368925	3.300166405355924
1.6586586586586587	11.783893797892135	0.005204768631064674	0.0	0.0	0.0	0.5098449555007478	0.3145445504895409	1.9169687810512503e-05	40.51384131900521	1.1100480726834585	1.1211855662076213e-18	3.0891251239263142e-99	7.738340349180923e-22	0.168294204586966	3.602715240221078	1.4308211718560833e-21	2.104901686626841	1.366424973597088	0.14901138175406056	0.0	7.5410034090726095	3.2937975014166008
1.6666666666666665	10.253267028680654	0.009777569126192648	0.0	0.0	0.0	0.738304346093617	0.1915929007690923	7.980534741932315e-06	39.38290340905084	1.6789478579222883	5.019956653796631e-18	9.512346816497373e-98	1.3128901914747417e-22	0.26243180660148463	4.706066114968889	2.455949323335741e-22	2.724986878303345	1.8410207258838114	0.08799108705200843	0.0	6.930062605617323	3.2765409671716323
1.6746746746746748	8.693301969077659	0.017893962599474098	0.0	0.0	0.0	1.0714629823151944	0.11359825014154701	3.2287188178186367e-06	37.573875641738304	2.4755148403529064	2.1892065104076827e-17	2.85438715177502e-96	2.160666483204975e-23	0.39833484483201564	5.988007557854301	4.089205492376082e-23	3.4332926233001815	2.4141330555182	0.050529655473857904	0.0	6.195937506797378	3.258375529462849
1.6826826826826826	7.181966957843022	0.03190408005892154	0.0	0.0	0.0	1.5314117259719022	0.06556069378459199	1.269432859326547e-06	35.16075271463574	3.558535869284324	9.29903301874132e-17	8.346628901479545e-95	3.449254036343726e-24	0.5885246338965885	7.421821533517421	6.604561072090096e-24	4.209892742651729	3.0810118344431343	0.02821904017133306	0.0	5.38937929225757	3.249951542283293
1.6906906906906904	5.781271134424918	0.055420251674211635	0.0	0.0	0.0	2.141015238733324	0.03682814083610811	4.850321479716599e-07	32.2500998665451	4.987734521789168	3.8472742299063496e-16	2.3783860942701625e-93	5.341216405666031e-25	0.8463802333168908	8.960858133974664	1.0347477154074791e-24	5.023946985590295	3.8269709989116474	0.015325907349613598	0.0	4.560708550231879	3.261264783257618
1.6986986986986987	4.534276020618309	0.0937977369892865	0.0	0.0	0.0	2.9204588870524724	0.020135626832009403	1.800995346625435e-07	28.974125567011164	6.817337319480046	1.5503608469172521e-15	6.604297591160855e-92	8.022915367359872e-26	1.1848159646442813	10.539162608101421	1.5725717974591133e-25	5.83489265104766	4.626436661332305	0.008094648575376775	0.0	3.754808047824629	3.3003972342670713
1.7067067067067065	3.464807001235877	0.15468113077781395	0.0	0.0	0.0	3.883123308966861	0.010714810412789934	6.498841329910929e-08	25.48063437366696	9.087914545925194	6.0852263282236804e-15	1.7870797639517557e-90	1.1689632143965184e-26	1.6144358824495804	12.07496442972053	2.3183125170879705e-26	6.595299144133767	5.4433683628007055	0.004157740810441119	0.0	3.007495665945151	3.3724569743730526
1.7147147147147148	2.5793901439029794	0.24855548077172723	0.0	0.0	0.0	5.031167966400952	0.0055491039646318255	2.2789802080751797e-08	21.921046109197796	11.81724128789495	2.3264031328984413e-14	4.712314471999933e-89	1.652135565103988e-27	2.1412886984417407	13.47702485581678	3.315270492138142e-27	7.255209086421807	6.233306808348862	0.002076845450235417	0.0	2.3436034579269496	3.478831422253773
1.7227227227227226	1.870687155525828	0.38919801477705934	0.0	0.0	0.0	6.351432949674207	0.0027968266541849858	7.766519732277461e-09	18.438113146131883	14.991374155722218	8.662784431492816e-14	1.2108702751344986e-87	2.264990407293329e-28	2.764484549267327	14.653287155992352	4.598873323464617e-28	7.767462633762765	6.94702725765754	0.001008876536229881	0.0	1.776744991772419	3.616838939106696
1.730730730730731	1.3216295125802788	0.5938812579470106	0.0	0.0	0.0	7.8124339962959	0.0013718231023847108	2.5721341942231273e-09	15.15506778605097	18.55746925846422	3.141914305111642e-13	3.0320335076389803e-86	3.0120528985512995e-29	3.4740625064600072	15.520748202291394	6.188272316564197e-29	8.09323625642557	7.535452255468718	0.00047660504928704185	0.0	1.3104725235586245	3.7798239041079436
1.7387387387387387	0.9095368164341999	0.8831428086245483	0.0	0.0	0.0	9.363262914112553	0.0006547965975889011	8.278317377003602e-10	12.167663045069668	22.41995854401666	1.1099296645891263e-12	7.398495262504611e-85	3.885385265947365e-30	4.249576074703747	16.015102916202263	8.077423937831714e-30	8.206898645593158	7.955174018647048	0.00021896046722744361	0.0	0.9403566261167992	3.9576926746387806
1.7467467467467466	0.6096910968611169	1.279926851168329	0.0	0.0	0.0	10.935065180339453	0.00030414218339050447	2.5892369647819294e-10	9.540011985514052	26.44146704353849	3.819098651289714e-12	1.759242988706261e-83	4.861615481788607e-31	5.059855418051027	16.09861199737238	1.0227319614375015e-30	8.099341805690168	8.173735482063673	9.78270363196772e-05	0.0	0.656476385537066	4.1378373912199145
1.7547547547547548	0.39806603739369334	1.80793459241715	0.0	0.0	0.0	12.445435793965387	0.0001374660384935165	7.870146215668827e-11	7.304433925163229	30.449271527205152	1.2799428827518779e-11	4.0764421444376626e-82	5.900678220974526e-32	5.864285767734827	15.764858350270458	1.2561348659560611e-31	7.7791866247279895	8.17378283251638	4.250478609911009e-05	0.0	0.445869204844347	4.3063478393883186
1.7627627627627627	0.25312359867810613	2.4891084776904076	0.0	0.0	0.0	13.805590345447314	6.045742452296674e-05	2.3247437023577443e-11	5.464851906609302	34.24723851669939	4.178155484413048e-11	9.20470262093066e-81	6.947009232924743e-33	6.615713089047001	15.039560856887405	1.4965671324753763e-32	7.271641497851594	7.955356497356719	1.79598268601697e-05	0.0	0.29461692796472577	4.449375244359446
1.770770770770771	0.15675411087496216	3.3403215556504913	0.0	0.0	0.0	14.929617168402642	2.5871802652685158e-05	6.673422714914014e-12	4.002795664738827	37.63219038384729	1.328442925654094e-10	2.025402150175718e-79	7.933562916726046e-34	7.2647842047575875	13.977302441696065	1.729583870572404e-33	6.615223689892512	7.535908129736272	7.379916183705052e-06	0.0	0.18939554778512008	4.554491721392387
1.7787787787787788	0.09453459313913469	4.369536212558091	0.0	0.0	0.0	15.744618666831581	1.0772446046332834e-05	1.8616732866426874e-12	2.884823598049836	40.412743966253174	4.114011469085179e-10	4.342959670356651e-78	8.788463757998627e-35	7.765211577535198	12.654749686714673	1.938976479096989e-34	5.856935141475831	6.948048884118905	2.9490712756545044e-06	0.0	0.11845235086003843	4.611888971403192
1.7867867867867866	0.055516890325409865	5.571904450858255	0.0	0.0	0.0	16.200230509450673	4.364160798289819e-06	5.047072871562587e-13	2.0701864760427404	42.42806390627602	1.2409445918300323e-09	9.074722457649883e-77	9.443474948212151e-36	8.079200523178963	11.16153185731023	2.108574479912012e-35	5.046730355010916	6.235452710725849	1.1460491131727114e-06	0.0	0.0720741373313897	4.615280825141038
1.7947947947947949	0.03174676814891692	6.926457257375981	0.0	0.0	0.0	16.275961241891228	1.7201826038968145e-06	1.3297100768622714e-13	1.5177544999196069	43.563834766399964	3.6458901406312434e-09	1.8477956126501946e-75	9.842938095649262e-37	8.182160611534494	9.590281657928367	2.224287093249777e-36	4.232174765398813	5.447660859511115	4.331166289435938e-07	0.0	0.04266552277706115	4.562414290849087
1.8028028028028027	0.01767632266995254	8.394117984678187	0.0	0.0	0.0	15.985057081418924	6.596670451999633e-07	3.404517893245358e-14	1.1915261759749833	43.76313866110232	1.0433236705196392e-08	3.666464944653076e-74	9.951570578661754e-38	8.06588697547967	8.02735992076129	2.2760312907838447e-37	3.454068064627946	4.634690473446187	1.5918043479114776e-07	0.0	0.024571775552118206	4.455147345952016
1.810810810810811	0.009582546801739034	9.917725303109135	0.0	0.0	0.0	15.374128426790703	2.4611660688634666e-07	8.471017103142332e-15	1.0643419715998823	43.030758400267835	2.9080297014237405e-08	7.089476506986025e-73	9.759607756551698e-39	7.739640400416665	6.5455128991716975	2.259181410514556e-38	2.7435444140139156	3.8423161560632493	5.689278973218977e-08	0.0	0.013767587894971664	4.299110401819975
1.8188188188188188	0.005057616692259079	11.424539824763434	0.0	0.0	0.0	14.518470349420392	8.933318666054068e-08	2.0483151281241923e-15	1.1196747020565736	41.43052806889055	7.894832315840324e-08	1.33583809256263e-71	9.28425119695978e-40	7.228928891351984	5.1992327040290345	2.1752514859921243e-39	2.120835111839118	3.1086922135954786	1.9774567241828113e-08	0.0	0.007504832881333664	4.103022119217916
1.8268268268268266	0.0025987641264932485	12.83134693724822	0.0	0.0	0.0	13.513723448541185	3.1545020181702314e-08	4.813259347936219e-16	1.3515382614230604	39.07647907952649	2.0876191751650252e-07	2.4528246650874724e-70	8.567125200221903e-41	6.57221317282874	4.023035227455105	2.0316707727693466e-40	1.5955691115538684	2.4626756418493136	6.684030854102317e-09	0.0	0.003980027231808493	3.877769519941679
1.834834834834835	0.001299944010227788	14.05181150302733	0.0	0.0	0.0	12.465106463588183	1.0836413684241819e-08	1.0991653513051402e-16	1.7626601694446684	36.11944009414338	5.376800704774585e-07	4.3888648864178063e-69	7.668262936013097e-42	5.816126573517621	3.032362903974214	1.8406986029474968e-41	1.1682563263879464	1.9238729779789612	2.1971063293294767e-09	0.0	0.0020534915081424168	3.6353805237282977
1.8428428428428427	0.000632995949234259	15.005278585423785	0.0	0.0	0.0	11.475795742802777	3.6213310783268703e-09	2.4393160484073686e-17	2.3611386727491923	32.731271956749204	1.348841427890299e-06	7.65263399431617e-68	6.657826514357084e-43	5.010032879296806	2.226457675809533	1.6176982780166234e-42	0.8324812651654621	1.5041386427445522	7.023350353367791e-10	0.0	0.0010307696643942713	3.38801240664381
1.850850850850851	0.0003000393595354668	15.625855338431565	0.0	0.0	0.0	10.636077109685806	1.177254264622545e-09	5.260831509708607e-18	3.155893143818116	29.088989937553066	3.2958098558414532e-06	1.3002974158739503e-66	5.607141308432612e-44	4.200798224411143	1.5923783860283367	1.3791066558986848e-43	0.5773306327228219	1.210045777357693	2.1833213724239499e-10	0.0	0.0005033756415446903	3.1470559648673846
1.8588588588588588	0.0001384331097440234	15.87044812815978	0.0	0.0	0.0	10.014667472860017	3.722918867600696e-10	1.1026101571838878e-18	4.151343240898324	25.360694237157173	7.84382137219711e-06	2.1530171116707044e-65	4.5806175621743744e-45	3.4285270982759743	1.1093505734118698	1.1404695033415182e-44	0.389662435018176	1.0457502182997356	6.600403969865276e-11	0.0	0.00023915783503040028	2.9224204209183564
1.8668668668668666	6.216857466171183e-05	15.724521245158115	0.0	0.0	0.0	9.65316617758318	1.1452501876598717e-10	2.2457988825942085e-19	5.341914606566603	21.69463002254571	1.8182664969409445e-05	3.473963801283335e-64	3.629777760238129e-46	2.72375393081804	0.7527898737680297	9.148607369136524e-46	0.2559565717298633	1.015665519260884	1.94045004700691e-11	0.0	0.00011054494308069598	2.722028040178432
1.874874874874875	2.7174396077081622e-05	15.204684838819945	0.0	0.0	0.0	9.56405056906454	3.4269933997826e-11	4.445299333335747e-20	6.707130695914163	18.212001197933553	4.1053640330068064e-05	5.462307201169734e-63	2.790033853828033e-47	2.1062633583950117	0.4975680321442066	7.11888197859154e-47	0.16362808018120079	1.1264383958533573	5.5477304560929895e-12	0.0	4.9711285922631964e-05	2.551518243222292
1.8828828828828827	1.1561651572554654e-05	14.35774221427698	0.0	0.0	0.0	9.73208288386017	9.975052735247771e-12	8.550911976658148e-21	8.208150439615377	15.003524542110492	9.028385708877829e-05	8.369508967624171e-62	2.08023461054742e-48	1.58541146389277	0.32032874483624185	5.3734608293213325e-48	0.10180361292672285	1.387834374298536	1.5425715611388556e-12	0.0	2.174868315022924e-05	2.4141429461914576
1.890890890890891	4.789932476943827e-06	13.25641440811224	0.0	0.0	0.0	10.118536943855325	2.824225944378061e-12	1.5984723842932323e-21	9.786582094311632	12.129238640648467	0.00019338947349969676	1.249674367647e-60	1.5044873642600226e-49	1.1615979441922428	0.20086062552177184	3.9344304495938846e-49	0.06164279936189852	1.812295051442765	4.176854788058946e-13	0.0	9.257054042154742e-06	2.3108274259004573
1.8988988988988988	1.938359641994858e-06	11.992479127814832	0.0	0.0	0.0	10.667345331550383	7.777850104462349e-13	2.9038830111806387e-22	11.366195203848589	9.620815752594138	0.00040347799344332886	1.818305155927342e-59	1.0554511344264048e-50	0.8284269033348236	0.12267036422336877	2.7944423114894154e-50	0.036325811139310105	2.4131036007804294	1.1227909042335632e-13	0.0	3.8333158378794285e-06	2.240370064045509
1.9069069069069067	7.830138546396046e-07	10.668396664326472	0.0	0.0	0.0	11.31214009965857	2.0834807161617972e-13	5.1266582843778675e-23	12.857757241145077	7.485547478385126	0.0008199194117983864	2.578159035733104e-58	7.18225892331518e-52	0.5750916643035152	0.07296603667689142	1.9252800701147363e-51	0.020833493152509697	3.2012919457650355	3.8283661557726685e-14	0.0	1.5443270817619716e-06	2.199754612865056
1.914914914914915	3.609086287365792e-07	9.388583010010487	0.0	0.0	0.0	11.983210111366457	5.428544111859527e-14	8.795709996629772e-24	14.166687135393248	5.711234672951024	0.0016228813884054366	3.562260393713217e-57	4.740861926148922e-53	0.3886014978104966	0.042269617780262086	1.2867025826228466e-52	0.011628472591584681	4.181635916882302	4.5879916335926065e-14	0.0	6.053054039627953e-07	2.1845463943994474
1.9229229229229228	2.982298302082262e-07	8.251333875836519	0.0	0.0	0.0	12.61359523642729	1.3757378696605238e-14	1.4665224286828548e-24	15.202645760214024	4.271346638726312	0.003128719908894208	4.79639173771318e-56	3.0354764251637923e-54	0.2555973734351029	0.023848033066134373	8.341572349086338e-54	0.006316799012157652	5.3482958551330055	1.4563726611314113e-13	0.0	2.3085844701527298e-07	2.18933851527847
1.930930930930931	5.308200577922827e-07	7.342071481930658	0.0	0.0	0.0	13.14382886121761	3.391104560126491e-15	2.3762262729208127e-25	15.889707054372174	3.1299725239631964	0.005875040795803299	6.293274211647044e-55	1.885253328194479e-55	0.16364126271662863	0.013103405520738281	5.245696499182984e-55	0.0033395292348350866	6.680834964503928	5.193377520431076e-13	0.0	8.578436936633371e-08	2.208208320993358
1.9389389389389389	1.2484441904438025e-06	6.728190898714402	0.0	0.0	0.0	13.525158639517658	8.130080131749315e-16	3.741693020403889e-26	16.17550294922293	2.2462368428737634	0.01074532071803669	8.046586600113132e-54	1.135758121343077e-56	0.10197971088143636	0.00701158885384655	3.199955138240474e-56	0.0017182535366822838	8.141438684245545	1.8229506872815924e-12	0.0	3.13937520934813e-08	2.2351421032573366
1.9469469469469471	3.0231837896644e-06	6.455445056708165	0.0	0.0	0.0	13.721352633147811	1.895797128751223e-16	5.725715839327206e-27	16.037797769167753	1.5779779020526474	0.01914221427132754	1.0025816446658255e-52	6.637052584457054e-58	0.06186132953709144	0.003653891413630315	1.8935209317948848e-57	0.0008604052448318232	9.674117019970819	6.2391476561016695e-12	0.0	1.2317552417056687e-08	2.264391012239126
1.954954954954955	7.189472377241235e-06	6.545620329500008	0.0	0.0	0.0	13.70937895138403	4.299597013201274e-17	8.514765738487096e-28	15.487336418234076	1.0845918434078845	0.03321461776476252	1.2173090032243059e-51	3.7621657888633607e-59	0.0365265994364284	0.0018546989140072001	1.0868805617891977e-58	0.0004193075260147973	11.206466522660728	2.0808104404955628e-11	0.0	7.980641368243757e-09	2.290734118395322
1.9629629629629628	1.667412055506241e-05	6.995255526914775	0.0	0.0	0.0	13.47930436479887	9.484145082014448e-18	1.2305432818135578e-28	14.566454352148497	0.7290297681809689	0.05613460092691069	1.4403065778961984e-50	2.0685873150214457e-60	0.02099344701329206	0.0009178455650391998	6.051722757887378e-60	0.00019887311291246038	12.654202039864314	6.762102163240973e-11	0.0	1.3367385573106246e-08	2.3096432145752925
1.970970970970971	3.767695489603242e-05	7.775317966415108	0.0	0.0	0.0	13.033699571867203	2.034693842756628e-18	1.728233263839173e-29	13.343695899672115	0.4790038280458651	0.09240517949559074	1.6606651788891547e-49	1.1032731107663392e-61	0.0117447231399358	0.00044492149668054135	3.268599551516816e-61	9.179801529778538e-05	13.928187504011504	2.1412857137385048e-10	0.0	3.3968307734176433e-08	2.3173632906331725
1.978978978978979	8.293461944978875e-05	8.831986376514841	0.0	0.0	0.0	12.386707599977616	4.2454770801623553e-19	2.3587890470148093e-30	11.90538888545043	0.30751024308771885	0.14815840206723696	1.8658736856796597e-48	5.707756707042993e-63	0.006395674205639451	0.0002161737196482411	1.712497319855681e-62	4.1238638405171636e-05	14.943188657777066	6.607150331027046e-10	0.0	9.059323374091648e-08	2.3109369655862855
1.9869869869869872	0.00017783398860733235	10.08888789868895	0.0	0.0	0.0	11.562788633268578	8.615426314340623e-20	3.1286510076270707e-31	10.345611259655453	0.19281106660499645	0.2313771943993447	2.0429391241778236e-47	2.8643171960705344e-64	0.0033901147681110765	0.00011633129267153167	8.703292408117794e-64	1.802972693190231e-05	15.627151960745921	1.9865692775991465e-09	0.0	2.375500159578506e-07	2.288206217270293
1.994994994994995	0.00037145941345295697	11.451189559258797	0.0	0.0	0.0	10.5950594212874	1.7003814673925185e-20	4.032797516266628e-32	8.756161136774768	0.11803068499577471	0.3519484937452464	2.179724655327942e-46	1.3942800096194006e-65	0.0017491497329745669	9.131513889049317e-05	4.290646549918904e-65	7.671632434992574e-06	15.929591914163606	5.820318104582617e-09	0.0	6.07477025142891e-07	2.2478191152114615
2.003003003003003	0.0007558323771155741	12.811791653989253	0.0	0.0	0.0	9.523136201276243	3.2638630127349734e-21	5.051693453350049e-33	7.217988817521886	0.07051828076055058	0.5214371458695505	2.2663181288170664e-45	6.58342845603367e-67	0.0008784642542489361	0.00012594659980811116	2.051858445603098e-66	3.176875752423367e-06	15.82771636662577	1.6616784684306552e-08	0.0	1.513581501750201e-06	2.1892549245880226
2.011011011011011	0.001498156267574091	14.05951810500003	0.0	0.0	0.0	8.39046979187952	6.0929872242747595e-22	6.149627882494722e-34	5.795132164543283	0.04110738239504386	0.7524698720375207	2.296218090994976e-44	3.0152787392464836e-68	0.000429443189139206	0.00023672278755017365	9.518259544476779e-68	1.2803434350558192e-06	15.329247618571813	4.622837224167679e-08	0.0	3.673961148513346e-06	2.1128625836764012
2.019019019019019	0.0028927189274944626	15.088725282246129	0.0	0.0	0.0	7.24129876296891	1.1062120115484553e-22	7.275150164539783e-35	4.5316355013239145	0.023373865293654164	1.0576465593634001	2.267140425426383e-43	1.3396027585899114e-69	0.0002043486925570228	0.00047725640363437886	4.283050357150261e-69	5.021882347529207e-07	14.471448213654119	1.2532448852334475e-07	0.0	8.68781306361635e-06	2.0198910392476
2.027027027027027	0.005440926465082805	15.809286476318098	0.0	0.0	0.0	6.117488525674503	1.9532298450519972e-23	8.364045045536697e-36	3.4513658225141137	0.012960691121807491	1.447959120328631	2.1813066974415065e-42	5.772950327480063e-71	9.465041585925713e-05	0.0009571308449964512	1.8695380512679848e-70	1.9169924152353998e-07	13.316518149153081	3.3108061465420905e-07	0.0	2.0013953230037462e-05	1.9124805728366314
2.035035035035035	0.00996912342371875	16.15559898758841	0.0	0.0	0.0	5.055616839294505	3.3540727361114054e-24	9.344843675393181e-37	2.5601876795404923	0.007006789629341405	1.930795755852735	2.045163672654023e-41	2.413197271642477e-72	4.2673445378389127e-05	0.0018778144051517314	7.915911461410375e-72	7.1217719215791e-08	11.94415043024277	8.523288071643421e-07	0.0	4.491606712290756e-05	1.793585330144579
2.043043043043043	0.017793385444390436	16.093218870531505	0.0	0.0	0.0	4.0846738635944035	5.601355575527577e-25	1.0146330269047245e-37	1.8496921358079839	0.0036925019497274945	2.5077293631683473	1.8685831673397396e-40	9.785004865758072e-74	1.8727396666823864e-05	0.0035919188174335787	3.251270008775025e-73	2.5749543458472146e-08	10.442480079462397	2.1382660419018265e-06	0.0	9.820124268888467e-05	1.6668091053062444
2.051051051051051	0.030936964412590376	15.62200047853994	0.0	0.0	0.0	3.2246613571381095	9.097307541991154e-26	1.070599965937117e-38	1.3016119478788166	0.0018965337716106841	3.172409850566757	1.6636800924395036e-39	3.8485973798784954e-75	7.999846048335242e-06	0.006694226809753002	1.2953604666139705e-74	9.060763848388345e-09	8.89884895021182	5.227613758087061e-06	0.0	0.00020916001477311436	1.5361563193268926
2.059059059059059	0.052397951211164244	14.775163405958805	0.0	0.0	0.0	2.4862242532665055	1.436909202867424e-26	1.0978088616453992e-39	0.8921621251917311	0.0009492378789849743	3.908968846185578	1.44344497413552e-38	1.4683078672331912e-76	3.3263685685764253e-06	0.012153921865513666	5.0062637937391775e-76	3.102943697381594e-09	7.3917127738040405	1.2454863327714058e-05	0.0	0.0004339970352423178	1.4057229665110669
2.067067067067067	0.08645067964557977	13.614409703336193	0.0	0.0	0.0	1.8712710967350303	2.2071927199951793e-27	1.0939752973758087e-40	0.5957598545354507	0.0004629228469386614	4.691367161591077	1.2204041358224572e-37	5.433816676280493e-78	1.3463055191348215e-06	0.021496269200007495	1.8768186580933036e-77	1.0341815489499148e-09	5.984683684645313	2.8918466930184408e-05	0.0	0.0008772861646057959	1.2793718535479444
2.075075075075075	0.13894406958887492	12.221905916825735	0.0	0.0	0.0	1.374383778144244	3.2971866751679643e-28	1.0594234343155822e-41	0.38783050933504243	0.00021994433276428582	5.484044028530752	1.0054955063398217e-36	1.9505902463520715e-79	5.303974201908468e-07	0.03703719686646488	6.825215765215774e-79	3.3545439075423246e-10	4.723227291198386	6.543650824366187e-05	0.0	0.0017275961061660285	1.1604469665795023
2.083083083083083	0.2175349865684376	10.690465877903584	0.0	0.0	0.0	0.9847168126854341	4.7900180153825674e-29	9.970407563051827e-43	0.2466382863044403	0.00010179942357947818	6.244055247455663	8.072900923561808e-36	6.792041371518938e-81	2.0339660464791673e-07	0.0621642996124496	2.4076643875504767e-80	1.0589707927338144e-10	3.6340350026353248	0.00014430518174459947	0.0	0.0033142828641448906	1.0515795763874909
2.091091091091091	0.3317689306759639	9.113506453785265	0.0	0.0	0.0	0.6880575453312278	6.767358186922783e-30	9.118796504509867e-44	0.15425393335284035	4.5895436342048485e-05	6.924634196850618	6.316145650341223e-35	2.2940760156909732e-82	7.592250234515889e-08	0.10164167383833934	8.238743909258507e-82	3.253481107972847e-11	2.7266752673214745	0.00031014861381022693	0.0	0.006194173201653109	0.9546232521125035
2.099099099099099	0.4929011234364904	7.576261113811262	0.0	0.0	0.0	0.4687558544122247	9.297961793354198e-31	8.104820729728736e-45	0.09687483614217621	2.0153634926805825e-05	7.4798214356624495	4.815569723137266e-34	7.516029792840073e-84	2.7585562709369532e-08	0.1618938618395832	2.734711701336341e-83	9.728063621833321e-12	1.9968614208824338	0.0006496715312296608	0.0	0.01127777789045903	0.8707293941351677
2.1071071071071072	0.7133479217811918	6.1493680335247625	0.0	0.0	0.0	0.31131461077744416	1.2423420564796218e-31	7.000524480433255e-46	0.06475017772191788	8.619244860446294e-06	7.869550362811715	3.577801480655056e-33	2.388594277061186e-85	9.756132730002055e-09	0.25119833992470375	8.805369500185772e-85	2.830859538110857e-12	1.4305820418050204	0.0013263701907392743	0.0	0.020003691492706543	0.8005452466206678
2.115115115115115	1.0056815667660515	4.88540612776924	0.0	0.0	0.0	0.20153330109994463	1.614276033851922e-32	5.876233185635317e-47	0.051952512028475235	3.5899871527906734e-06	8.064415634169368	2.590346304007445e-32	7.363249003569678e-87	3.358598362232575e-09	0.3796915691374936	2.750230612754349e-86	8.017224512187193e-13	1.0084015179291737	0.0026393343514128278	0.0	0.03456552658918414	0.7444900325327094
2.123123123123123	1.3811380080206852	3.8183678528325817	0.0	0.0	0.0	0.12719196456280132	2.03983959623012e-33	4.7934575646028025e-48	0.05619585913057704	1.4561411907272797e-06	8.04933832229524	1.827563364478129e-31	2.2017590596538971e-88	1.1254415960852874e-09	0.559078703900219	8.332515487241956e-88	2.2097522055804178e-13	0.7094034520894248	0.005119124262464766	0.0	0.05818655240828732	0.7030486331794825
2.131131131131131	1.847698733852888	2.965556696355472	0.0	0.0	0.0	0.0783340284654476	2.5066537375189006e-34	3.800172646641805e-49	0.07884450804400502	5.751522568834089e-07	7.825493864580875	1.2564930289359647e-30	6.3862115536856716e-90	3.6708984638880115e-10	0.80194161744345	2.448886392164316e-89	5.927573015111322e-14	0.5144554878671619	0.00967793129772841	0.0	0.09542199508693651	0.6770202589768272
2.139139139139139	2.407923819237739	2.3310667836472923	0.0	0.0	0.0	0.04724788730654663	2.9955140318057524e-35	2.952879095162761e-50	0.1251944192947428	2.2121529152706994e-07	7.410160656422519	8.418229251070914e-30	1.7967597668899088e-91	1.165483959743754e-10	1.1205735349324297	6.981466158088024e-91	1.5474764706459726e-14	0.40866451131439174	0.01783488116502943	0.0	0.1524476654522362	0.667672113338323
2.1471471471471473	3.056833764261163	1.909877475277642	0.0	0.0	0.0	0.02826002961984148	3.481173746943446e-36	5.2402135839494246e-51	0.20504200107750953	8.28488987594948e-08	6.834516357719534	5.496097632841003e-29	4.903542356681705e-93	3.6018427502019396e-11	1.5253369023913506	1.9306792416452764e-92	3.931741912667465e-15	0.3830267221283114	0.032038727922174735	0.0	0.23726817086433286	0.6767714397212752
2.155155155155155	3.7802315108423508	1.6916645011687539	0.0	0.0	0.0	0.017444590823029814	3.9341967948125e-37	3.579962023978301e-50	0.3334804537265671	3.021243456848991e-08	6.139772024130164	3.49672239110077e-28	1.2980847601597426e-94	1.0834970044509415e-11	2.022641901291224	5.179157376337633e-94	9.722092656324752e-16	0.4353410643883849	0.05610681495337069	0.0	0.3597531497910186	0.7064969543494349
2.163163163163163	4.553889323976394	1.6636446992524165	0.0	0.0	0.0	0.01233469987572877	4.3237569480158225e-38	4.060854072423478e-49	0.5317791909706857	1.0727580021731317e-08	5.372309183362155	2.1679082363285597e-27	3.3332614104114873e-96	3.172599127717499e-12	2.612763072094954	1.3477010894026892e-95	2.339636107882917e-16	0.5704521331103417	0.09578791632992383	0.0	0.5313933883126352	0.7592549341912375
2.171171171171171	5.3439703803199325	1.8120723045605363	0.0	0.0	0.0	0.011698128559549175	4.6210440678133774e-39	4.5090250634439075e-48	0.8281090954845254	3.7087357034399754e-09	4.578614160557058	1.3097658460057388e-26	8.302500311517817e-98	9.042472673470031e-13	3.2878263016163265	3.4018373235140524e-97	5.479623008030898e-17	0.7998422798030215	0.15943425876407652	0.0	0.7646700962571589	0.8374398576015154
2.179179179179179	6.108901329793167	2.1223300154091422	0.0	0.0	0.0	0.015418983133605797	4.802766590359263e-40	4.879461223064957e-47	1.257786292768484	1.2483900259964216e-09	3.8007682559887312	7.711155351953987e-26	2.005957046917797e-99	2.508671109856864e-13	4.030375481743915	8.329501194558214e-99	1.2490126922398355e-17	1.1405349502665945	0.2587325785805401	0.0	1.07195976663568	0.9431813169318333
2.1871871871871873	6.80267426576442	2.577856400553158	0.0	0.0	0.0	0.02451062497339055	4.854162691865235e-41	5.14604698973578e-46	1.8626411035426194	4.091364729765915e-10	3.0730740704134094	4.424032097139302e-25	4.701187368749342e-101	6.774617363533771e-14	4.812934571007529	1.9783810281394117e-100	2.7707467245967095e-18	1.613237719914285	0.4093960478457899	0.0	1.4639602439350639	1.0781088118266124
2.195195195195195	7.379275740155196	3.1583833786825313	0.0	0.0	0.0	0.041271877708440464	4.770980545021164e-42	5.2891850904975733e-45	2.6891072921595653	1.3054904769754094e-10	2.420131481641059	2.4733758209866698e-24	1.0687267854502937e-102	1.780780257768422e-14	5.598893595787683	4.558126494474589e-102	5.981920145666875e-19	2.2396742127934526	0.6316632209427723	0.0	1.947719889150671	1.2431486042453306
2.203203203203203	7.797678031140214	3.8380952722796637	0.0	0.0	0.0	0.06958609483920201	4.560059152485684e-43	5.298067753792859e-44	3.7847030773355743	4.0556614373816383e-11	1.8563898658787352	1.3475192496497165e-23	2.3566713930372482e-104	4.5563849919168515e-15	6.344863407600329	1.0187046738185675e-103	1.2568926880144817e-19	3.0391462203866344	0.9503973470159045	0.0	2.5244695339384893	1.438348992878824
2.2112112112112112	8.026650565308652	4.58434606054281	0.0	0.0	0.0	0.11534724155250445	4.238399689654569e-44	5.1720246664510955e-43	5.192765478226478	1.2266698397302133e-11	1.3869592829229165	7.154064808815841e-23	5.04085921170969e-106	1.1347887248428795e-15	7.004387216830569	2.208491412513949e-105	2.5702158297919944e-20	4.024528215330088	1.3945456589429555	0.0	3.1875733507472686	1.6627191938293575
2.219219219219219	8.04861051954665	5.357477211695772	0.0	0.0	0.0	0.1869756748603971	3.8309023082550596e-45	4.9206065739680703e-42	6.945608578432797	3.6121668496097563e-12	1.0093052430007614	3.701210517021408e-22	1.0458834913431122e-107	2.7510224236849557e-16	7.53261591018189	4.6443893642762596e-107	5.115107839583853e-21	5.198099702748263	1.995723420869687	0.0	3.9209983488475757	1.9140673623898765
2.2272272272272273	7.861853837756099	6.1120737816252335	0.0	0.0	0.0	0.29595741293402844	3.3671863748403324e-46	4.5623893068494875e-41	9.056676518480536	1.035568074669093e-12	0.7153945739129745	1.8659832037337336e-21	2.1049183290517818e-109	6.491689925481007e-17	7.891313670241488	9.474297539384265e-109	9.907265466547618e-22	6.547817495154208	2.785750603545288	0.0	4.698719830127458	2.1888360820846833
2.235235235235235	7.480773729155096	6.7997100445499195	0.0	0.0	0.0	0.4573058672415362	2.8780567858740064e-47	4.1227061355916016e-40	11.512687002174548	2.8903956105390775e-13	0.4938932028331392	9.1673686922959e-21	4.109229465413455e-111	1.491097094313914e-17	8.05342458809543	1.8747825738593762e-110	1.867525806644606e-22	8.044756551932693	3.7931016992899096	0.0	5.48540704057767	2.4819552250404873
2.2432432432432434	6.934027772506878	7.372916864775604	0.0	0.0	0.0	0.6898094106726529	2.392196989801135e-48	3.6306926667393124e-39	14.267110667702545	7.854185221602078e-14	0.33211214042837583	4.388889950536398e-20	7.781417889869593e-113	3.3337927602901104e-18	8.006444416362095	3.598655614596756e-112	3.426046313172369e-23	9.642441732586102	5.038428452288647	0.0	6.238563323736876	2.786754989574279
2.2512512512512513	6.260977633850227	7.789814875529949	0.0	0.0	0.0	1.015900608383262	1.933566829765778e-49	3.116121818299484e-38	17.236490723738463	2.0778201836973894e-14	0.21752077848418258	2.0475650577996412e-19	1.4293226844696834e-114	7.25530699160314e-19	7.754014277400337	6.700622594358919e-114	6.116932002961202e-24	11.278611520104253	6.529558165907198	0.0	6.912047825644862	3.0949969718591794
2.259259259259259	5.507015291078882	8.018665525493002	0.0	0.0	0.0	1.4609749667138532	1.5197964461851216e-50	2.6065015774832934e-37	20.300976286674295	5.351503318118554e-15	0.1387653518016242	9.3088011493585e-19	2.546683856475406e-116	1.5369420983245404e-19	7.31545438142021	1.210251189812584e-115	1.0628889253736442e-24	12.879596103436722	8.256612662950673	0.0	7.460626522638224	3.3970803377241663
2.2672672672672673	4.718544664943145	8.041546257262697	0.0	0.0	0.0	2.0520105930972714	1.1616492273918582e-51	2.1248144591623402e-36	23.30997331184235	1.341846840396718e-15	0.08622349608708378	4.1240395542357054e-18	4.401421756750161e-118	3.169156883071998e-20	6.723320635177429	2.1204174513890304e-117	1.7974462694108463e-25	14.367005058974838	10.188075292417652	0.0	7.844951878027446	3.6824595803728535
2.275275275275275	3.9383817258508174	7.8564758343600625	0.0	0.0	0.0	2.815404188597045	8.63430377350646e-53	1.6881240485054482e-35	26.09304015742645	3.2755777930724454e-16	0.05218365690175878	1.780430051603264e-17	7.378772798473556e-120	6.3608402672069945e-21	6.019413068324069	3.603733876109825e-119	2.958269648968286e-26	15.66590194851793	12.2686929941295	0.0	8.03621757835282	3.9402719596409734
2.2832832832832834	3.2021842271523187	7.477581228377115	0.0	0.0	0.0	3.7740455280339185	6.240821909954233e-54	1.307100341327978e-34	28.475192240076385	7.784476459865682e-17	0.03076151262123742	7.490314194691617e-17	1.1999095002608404e-121	1.2427099048459286e-21	5.249915062448631	5.941136703199132e-121	4.7384183819786475e-27	16.713221879451844	14.419989197139436	0.0	8.01972558424398	4.160124593311661
2.2912912912912913	2.536272409285584	6.933251847994709	0.0	0.0	0.0	4.9437942641331984	4.386497129721611e-55	9.863604982656045e-34	30.294827709420495	1.8010521460463382e-17	0.01766221466400595	3.070776298295935e-16	1.8927185877011383e-123	2.3632493596244454e-22	4.460445261502763	9.501055814215424e-123	7.386570663272793e-28	17.464987706658956	16.543865271957838	0.0	7.7967524976423315	4.332945675393328
2.299299299299299	1.9569199263367307	6.262590531696704	0.0	0.0	0.0	6.329680454313262	2.9981611718308744e-56	7.25413397014479e-33	31.421770614183785	4.056743591606068e-18	0.009877497433875766	1.2267875208694293e-15	2.8959883073798686e-125	4.3745547556917324e-23	3.6917472310589496	1.4738717139069123e-124	1.1206399871159127e-28	17.900984115532804	18.529311730972907	0.0	7.384386280995281	4.45177468488211
2.3073073073073074	1.4709438280699856	5.510762018875336	0.0	0.0	0.0	7.922294795175007	1.9927492973284708e-57	5.199476957238264e-32	31.772647812873295	8.895745668557818e-19	0.00538038046442755	4.7759914932250025e-15	4.29814202983058e-127	7.882113492990733e-24	2.9765522347309914	2.2178541847091335e-126	1.6546387052767353e-29	18.02596700357673	20.26170926662302	0.0	6.813362315932356	4.512362840777198
2.315315315315315	1.077250076451961	4.72399692111967	0.0	0.0	0.0	9.694932220757268	1.2879839129475727e-58	3.632110071824276e-31	31.321080341658465	1.8990654244361412e-19	0.0028545873945202836	1.8118855638744364e-14	6.187823568310911e-129	1.3824073361610782e-24	2.337883497819549	3.237365884888476e-128	2.3776835272500324e-30	17.867144250476258	21.633681239413807	0.0	6.124279180610848	4.513481062652493
2.3233233233233235	0.7689170335634081	3.945006542385779	0.0	0.0	0.0	11.602071496858837	8.095204833321716e-60	2.4727756801882984e-30	30.100960149685026	3.9468407493595707e-20	0.0014751561530614316	6.698398951490048e-14	8.641085128005535e-131	2.3600102803416e-25	1.7887927638514038	4.583909902182768e-130	3.3252072952275465e-31	17.468416924029526	22.556079923731254	0.0	5.362840677310209	4.45688384131279
2.3313313313313313	0.5354177499508466	3.2094155815079146	0.0	0.0	0.0	13.579692304936886	4.9477123420579744e-61	1.640733258911274e-29	28.202247260467132	7.985659871544301e-21	0.0007425008265650789	2.413149792448721e-13	1.1705011546107978e-132	3.9217172519401536e-26	1.3332911610883906	6.296016401280197e-132	4.5258192582423047e-32	16.882535338773295	22.967544806784677	0.0	4.574896025289988	4.346942034744092
2.339339339339339	0.3646676327993792	2.5435733242791905	0.0	0.0	0.0	15.547746012977129	2.9406262233192906e-62	1.0610112753093684e-28	25.760010725187193	1.572979402387594e-21	0.0003640157566009434	8.471700168896251e-13	1.5379726439124512e-134	6.343415828786237e-27	0.9680945548104868	8.388438392856548e-134	5.995004223481194e-33	16.162734791901748	22.841211255504493	0.0	3.8020163505256135	4.190019936368699
2.3473473473473474	0.2447032696780334	1.963824291402118	0.0	0.0	3.95e-322	17.414823993739805	1.699548651526792e-63	6.687011027350089e-28	22.938566341131903	3.0163785351469203e-22	0.0001738231912172915	2.898210315687272e-12	1.960191837461876e-136	9.98744966131223e-28	0.6847599656452118	1.0841312888260958e-135	7.728506677389257e-34	15.355466853640458	22.18755759980283	0.0	3.0781738959319305	3.9937166682936383
2.3553553553553552	0.16491813959057788	1.4770698989538917	0.0	0.0	2.13377e-319	19.084745455620695	9.551803844448575e-65	4.107479658672654e-27	19.91329434855139	5.631172594085133e-23	8.084618851072196e-05	9.661893459717703e-12	2.4233812508801406e-138	1.5306311385954564e-28	0.47183130529790457	1.3591523138183618e-137	9.696510797368523e-35	14.495523493056478	21.05298167056473	0.0	2.4278326086310615	3.766108465069757
2.3633633633633635	0.11687724479135586	1.0822797149219168	0.0	0.0	9.827439e-317	20.464467587596204	5.220292676354512e-66	2.4589603097142666e-26	16.85291482956771	1.0234383509207678e-23	3.662483492426144e-05	3.1388287066706954e-11	2.906150572756205e-140	2.283342204018883e-29	0.31671085582524694	1.652874462524562e-139	1.1839931508947003e-35	13.604250275149234	19.51437324408753	0.0	1.8654806482111315	3.515113858334126
2.3713713713713713	0.09479217391353084	0.7725347759438455	0.0	0.0	4.4114081465e-314	21.47246215455962	2.774352466981072e-67	1.4347021922916683e-25	13.904655448561314	1.810815028291745e-24	1.616054849468201e-05	9.936787734184309e-11	3.380552478013935e-142	3.315553062035607e-30	0.2070937318046595	1.9498315860792615e-141	1.4070084337048792e-36	12.690820440589075	17.670561069444787	0.0	1.3963978608410441	3.2480635150621784
2.379379379379379	0.09575822327669381	0.5372007455094338	0.0	0.0	1.9300569079e-311	22.046556542760932	1.4337895858327355e-68	8.158449682343232e-25	11.18398879679814	3.119146603284375e-25	6.9454567711453515e-06	3.0654725724645407e-10	3.8144370624426155e-144	4.686250291715191e-31	0.13191639216893727	2.23120679504985e-143	1.6272640012354836e-37	11.7558784552911	15.631944643640026	0.0	1.018295958601921	2.9715022239909765
2.3873873873873874	0.11984131373118201	0.3639110332061597	0.0	0.0	8.230367578465624e-309	22.150239116987937	7.205529593377847e-70	4.5215850054636146e-24	8.76965022085961	5.230540288030494e-26	2.9074337218246185e-06	9.215563203875013e-10	4.174903353975115e-146	6.447324024027434e-32	0.08185748229530189	2.476669393093247e-145	1.8316105615212187e-38	10.796417488388201	13.509798987054895	0.0	0.7234112929532773	2.6911966592300876
2.3953953953953953	0.1700645385872754	0.24015624635530577	0.0	0.0	3.420775738850545e-306	21.77658927442769	3.521298144074634e-71	2.4423761749905622e-23	6.703697893852975	8.538983664563089e-27	1.1854496940201414e-06	2.6997239204115674e-09	4.432365854582036e-148	8.634119055252461e-33	0.04948183619983433	2.666746545340921e-147	2.0064210110614174e-39	9.810619708230682	11.406651390967252	0.0	0.5006600826773928	2.412282007592754
2.4034034034034035	0.2522943085872076	0.1543947749061789	0.0	0.0	1.3857543162055336e-303	20.949293679733895	1.6733847996824612e-72	1.2858043157280355e-22	4.995633437875858	1.3571082988994346e-27	4.707829537751877e-07	7.707079738603285e-09	4.564550078907123e-150	1.1254885663886197e-33	0.02913808718831121	2.78535744397345e-149	2.1390690344145114e-40	8.801563139390694	9.40881530566844	0.0	0.33755696078530945	2.1394614367917106
2.4114114114114114	0.37497680843399317	0.09669663433440596	0.0	0.0	5.47147163990093e-301	19.720606426146663	7.732941212321354e-74	6.597500227973241e-22	3.6291742315091944	2.0997682719015664e-28	1.8210531641058806e-07	2.144042427972608e-08	4.559671479551968e-152	1.4280672549270295e-34	0.016714911303941017	2.8220559610983706e-151	2.2194294292506856e-41	7.7791059320369484	7.581712310410267	0.0	0.2217162823891399	1.8771763685766805
2.419419419419419	0.5486392292200266	0.05899703218071483	0.0	0.0	2.1056120259196115e-298	18.16653652102497	3.4749552320128173e-75	3.299346805938862e-21	2.5701778232352837	3.162835736244641e-29	6.861022051669617e-08	5.81232544566948e-08	4.4181690770618677e-154	1.763765135531869e-35	0.0093406031550027	2.773548712305824e-153	2.2411539270312962e-42	6.759769762530861	5.9681201696913	0.0	0.14187129290953007	1.6296882171752938
2.4274274274274275	0.7850584564710259	0.03506622539268941	0.0	0.0	7.897849455893028e-296	16.3799267537492	1.5184800746946084e-76	1.6081346906135027e-20	1.7744077410506416	4.6379941109864715e-30	2.5177888179372805e-08	1.535463499150202e-07	4.1526402732224257e-156	2.1203978986654934e-36	0.0050847964508621375	2.644182733686527e-155	2.202499593791097e-43	5.764920581371394	4.589048039825302	0.0	0.08843779051706434	1.4010452649310672
2.4354354354354353	1.0960217056681738	0.020304295362003743	0.0	0.0	2.887324932796245e-293	14.462355238577972	6.452442347281126e-78	7.639496241608112e-20	1.1941948920258634	6.621127229753223e-31	8.99941088012891e-09	3.952775013243905e-07	3.785990263682304e-158	2.4812955443008364e-37	0.0026964975528236436	2.4453026746881235e-157	2.106559808790982e-44	4.817877596540197	3.4466273544680988	0.0	0.05370660004852194	1.1949421230724078
2.4434434434434436	1.491663400592939	0.011453200734621858	0.0	0.0	1.0288185696604385e-290	12.515896791971667	2.6662084728995206e-79	3.5371778335415794e-19	0.7834747657157517	9.201990234349395e-32	3.133092057312434e-09	9.916027430458699e-07	3.348172888340814e-160	2.826338309346853e-38	0.00139301019629636	2.1936092640724338e-159	1.9608553470745612e-45	3.9407143380807725	2.5282508597152185	0.0	0.03177341201213133	1.0145057511312014
2.4514514514514514	1.9784570662315173	0.006293697572573624	0.0	0.0	3.573043174401011e-288	10.635709461042037	1.0713189990004668e-80	1.5962504735156468e-18	0.5010708964135004	1.2450294320125933e-32	1.0624207043298142e-09	2.4240767637450687e-06	2.8721654881501286e-162	3.133677602895377e-39	0.0007010296177789743	1.908848280238892e-161	1.7763605736332486e-46	3.151452650934739	1.8111884541501597	0.0	0.01831245066266242	0.8620565777030549
2.4594594594594597	2.5570567078474373	0.003369185442647005	0.0	0.0	1.2094671659555444e-285	8.904181884463693	4.1859886434767344e-82	7.021005778655252e-18	0.31238769490330975	1.6399303905031084e-33	3.5090066435524824e-10	5.774681593909601e-06	2.3899248492276637e-164	3.3819641610623007e-40	0.0003436736577148409	1.6112726717713255e-163	1.5661397045273715e-47	2.46214337648488	1.267024564211968	0.0	0.010281950282317142	0.7388949910631648
2.4674674674674675	3.2202951553729204	0.0017570495480275542	0.0	0.0	3.9903065821528993e-283	7.3870423871613395	1.5904925370288222e-83	3.009913558960666e-17	0.18984769503929744	2.1029022962427734e-34	1.1288497736617987e-10	1.3405491529075521e-05	1.9290000178386626e-166	3.5527791170589836e-41	0.00016412847343247916	1.3193261247508434e-165	1.3438279823763084e-48	1.878053543485683	0.8654500179142192	0.0	0.00562407301228563	0.6451546407434104
2.4754754754754753	3.9517258442410275	0.0008926539873734469	0.0	0.0	1.2831423028207268e-280	6.131464728468997	5.876508926707714e-85	1.257672174456103e-16	0.11246811019633501	2.625189195530327e-35	3.53714126567206e-11	3.032567437512215e-05	1.5102659111548567e-168	3.63288736247584e-42	7.635709930965803e-05	1.0479022528172687e-167	1.122201038235978e-49	1.3979164369762238	0.5771519528549689	0.0	0.0029969039168096716	0.5797487292119425
2.4834834834834836	4.725107585003958	0.0004417965677669842	0.0	0.0	4.0216083392578586e-278	5.165886580494354	2.111354566554867e-86	5.122029011050048e-16	0.06494743722993845	3.190435038020926e-36	1.0795256219362653e-11	6.685150940845073e-05	1.1469587778192141e-170	3.615931354212723e-43	3.4605308105581675e-05	8.073742173795857e-170	9.120349013421398e-51	1.015005422913311	0.3757369106561499	0.0	0.0015557546482066794	0.5404182354448569
2.4914914914914914	5.505156104889909	0.00021301077554403673	0.0	0.0	1.2285168807519113e-275	4.501049540321706	7.376609463219096e-88	2.033200779209295e-15	0.036559395063412256	3.774739174232809e-37	3.2090597179699114e-12	0.0001436101026812424	8.449196304947588e-173	3.503264598393464e-44	1.5277905713424933e-05	6.034127324963918e-172	7.213832526809157e-52	0.7186923905702909	0.23876824708429328	0.0	0.0007867845330295324	0.5238754457737995
2.4994994994994997	6.249717159930542	0.00010005086718779026	0.0	0.0	3.6577911528997646e-273	4.131709169210118	2.5061444951060253e-89	7.866557775974421e-15	0.02006023792931472	4.347821426702899e-38	9.291523688366168e-13	0.00030062963754182083	6.037486780031517e-175	3.303773175747605e-45	6.570716618830885e-06	4.374612141723124e-174	5.553086764634616e-53	0.4961450842085825	0.14808857888821653	0.0	0.00038762960529556894	0.5260245290949692
2.5075075075075075	6.913274245430179	4.578046383508892e-05	0.0	0.0	1.061483184614791e-270	4.038548465986935	8.279592745341412e-91	2.966593978643827e-14	0.010729239214490096	4.875331211151619e-39	2.620356449225623e-13	0.0006132698568638938	4.1847564418025854e-177	3.0327179651791603e-46	2.752893789473465e-06	3.0764518968901613e-176	4.160223553646227e-54	0.3338810201885666	0.08963391139044496	0.0	0.0001860477759928363	0.5422340349143518
2.5155155155155153	7.451434244123227	2.0407018935378513e-05	0.0	0.0	3.00236705035312e-268	4.190020511266993	2.6598996901992255e-92	1.0904434441635938e-13	0.005593622676913354	5.322114345800665e-40	7.197772271506788e-14	0.001219114424819401	2.8135677784980416e-179	2.709806899166982e-47	1.1235540806230597e-06	2.098680394212267e-178	3.03328127120721e-55	0.21899603116293184	0.05293989693323533	0.0	8.699182567808219e-05	0.5676339020469998
2.5235235235235236	7.825797674968531	8.861739800030007e-06	0.0	0.0	8.276961237509612e-266	4.544081945075752	8.309498766961957e-94	3.9068135424754986e-13	0.0028425255413225504	5.656032570549808e-41	1.925750973779069e-14	0.0023616217840192874	1.8349227204986492e-181	2.3568350235124538e-48	4.467106570878601e-07	1.3944518279859404e-180	2.152397626708063e-56	0.139990896740436	0.0305076670671562	0.0	3.96258714736717e-05	0.597411012642836
2.5315315315315314	8.008478396246986	3.7488534928557753e-06	0.0	0.0	2.22399877695732e-263	5.0499853326840425	2.524280184781308e-95	1.3643307190670326e-12	0.0014079852332350865	5.851769428724675e-42	5.0184135273177e-15	0.004458094268580874	1.1607839009091843e-183	1.9952831798685505e-49	1.730160737224447e-07	5.980724628970213e-181	1.4864357134513127e-57	0.08720677428744242	0.017151677658935074	0.0	1.7584321942080433e-05	0.6270814174558144
2.5395395395395397	7.985535599428009	1.5449626696668458e-06	0.0	0.0	5.824446643212544e-261	5.6504121877837585	7.456814382932536e-97	4.64405211635486e-12	0.0006797823178402416	5.89399949872992e-43	1.2737877242335853e-15	0.008200893542771408	7.122921784856776e-186	1.6442370067215486e-50	6.527913602090433e-08	5.945653321541515e-179	9.990415797255e-59	0.05293746834656969	0.009406629308812236	0.0	7.601842107407709e-06	0.6527229415626818
2.5475475475475475	7.758731812886864	6.202654056752795e-07	0.0	0.0	1.4867273149424271e-258	6.284213369135732	2.142012690236974e-98	1.5408418773937122e-11	0.00031990068972289595	5.77937070057608e-44	3.1491400044409195e-16	0.014700974564764144	4.239729765841105e-188	1.318890726767974e-51	2.3993309163155292e-08	5.848160576186183e-177	6.534837643653094e-60	0.03131267686818179	0.005032121852909396	0.0	3.20153668148727e-06	0.6711578429432847
2.5555555555555554	7.345309147633958	2.425923921270299e-07	0.0	0.0	3.698831190439851e-256	6.889881023198897	5.98333848896841e-100	4.983171329595542e-11	0.00014673358966390193	5.516943843287843e-45	7.583176999593555e-17	0.025680537141105096	2.447887069579265e-190	1.0297640586070278e-52	8.590801990626676e-09	5.60650377828577e-175	4.160062412236651e-61	0.018047097286658237	0.002625546677438596	0.0	1.3135437366600354e-06	0.6800805547764041
2.5635635635635636	6.775823205969689	9.243082764361961e-08	0.0	0.0	8.969211437908615e-254	7.409645318639184	1.625241227759014e-101	1.5708821557392072e-10	6.56006990876632e-05	5.127009430520238e-46	1.7785871860289327e-17	0.043715465337280976	1.3709378966412239e-192	7.826203993720243e-54	2.9964364737208493e-09	5.238629311540893e-173	2.5773814367118244e-62	0.010134774899283258	0.0013359911623992684	0.0	5.25021408108341e-07	0.6781295703482231
2.5715715715715715	6.0904124011776615	3.430809107700486e-08	0.0	0.0	2.119827848004545e-251	7.793836789982814	4.292840159691208e-103	4.826972296113229e-10	2.8585610341076455e-05	4.638496142054345e-47	4.0632515832595396e-18	0.07251688379576735	7.447617891838305e-195	5.7896074279270356e-55	1.0181323743669912e-09	4.770851921615556e-171	1.5540727738734532e-63	0.005545394658964572	0.0006629312422865503	0.0	2.044353083199151e-07	0.6649049155577174
2.5795795795795797	5.334134774132773	1.2405558312430472e-08	0.0	0.0	4.88318890008744e-249	8.004957486146424	1.1026156289004936e-104	1.4457822089649173e-09	1.2140653993386878e-05	4.085430285060595e-48	9.046354693793827e-19	0.11722390539189748	3.9245529489470096e-197	4.168997059251989e-56	3.37001028613631e-10	4.234741691095846e-169	9.119642494929965e-65	0.002956353636090683	0.0003207615607346607	0.0	7.754989558116313e-08	0.640933595869531
2.5875875875875876	4.552122244191092	4.369946522477147e-09	0.0	0.0	1.0963849815954274e-246	8.02082527195089	2.753949813425265e-106	4.2211555761755094e-09	5.025599356442698e-06	3.503046647520033e-49	1.9863835119369096e-19	0.1846572077313341	2.0060243504299202e-199	2.922123586196099e-57	1.0866408123573125e-10	3.6636217706420306e-167	5.208325054822059e-66	0.0015356113442425406	0.00015132650203354887	0.0	2.8658466503268573e-08	0.6075855583179609
2.5955955955955954	3.785266804767831	1.4996018853504544e-09	0.0	0.0	2.3992708313589633e-244	7.8362282815760915	6.688677686815103e-108	1.2013343083223702e-08	2.0275912219167337e-06	2.924162760085683e-50	5.448246712440687e-20	0.2834584235262194	9.946159271789806e-202	1.993655382793303e-58	3.413253977521606e-11	3.089207330009891e-165	2.8948905875328348e-67	0.0007771481096597565	6.96046789901595e-05	0.0	1.03174196885397e-08	0.5669429673387862
2.6036036036036037	3.0669855117266085	5.01320981044906e-10	0.0	0.0	5.117432653067995e-242	7.4627419683804925	1.5797079625387486e-109	3.33276081523828e-08	7.972881757171757e-07	2.3763185691927514e-51	7.075235063005956e-20	0.4240191742640838	4.783522486916892e-204	1.3239943095146584e-59	1.0444291978006782e-11	2.5388450808642708e-163	1.5659577237889526e-68	0.0003831962240917591	3.121235364540469e-05	0.0	3.6185590554813025e-09	0.5216267570330967
2.6116116116116115	2.421361322090772	1.6326602967580216e-10	0.0	0.0	1.0638531553195718e-239	6.926671226883471	3.6279856693242724e-111	9.012721338869968e-08	3.0555422422951147e-07	1.879988852333751e-52	2.8954027007476907e-19	0.6180941734881727	2.2315849902985424e-206	8.558677586070044e-61	3.1132730373120223e-12	2.0336586807109443e-161	8.244070898790553e-70	0.00018409060053912535	1.3644418146442444e-05	0.0	1.2363648548567533e-09	0.47458689783644215
2.6196196196196198	1.8626880381138096	5.1798338584845304e-11	0.0	0.0	2.1555988738934022e-237	6.265410615294174	8.102265407091511e-113	2.3758725075781772e-07	1.141287395950048e-07	1.4479493622616881e-53	1.2974750497725505e-18	0.878004675677276	1.0098392457820126e-208	5.3853227116425165e-62	9.040307922266676e-13	1.587715364390965e-159	4.22393482728012e-71	8.61655135338789e-05	5.81435638686161e-06	0.0	4.1153242215873853e-10	0.4288664600540669
2.6276276276276276	1.3962182120959603	1.600943026707676e-11	0.0	0.0	4.257071518359905e-235	5.522788013632144	1.7595412289691155e-114	6.105337063069494e-07	4.1546196695120384e-08	1.085672799227952e-54	5.697066927245394e-18	1.2153798529792808	4.432658353508896e-211	3.298384789104243e-63	2.5572727024320075e-13	1.2081474710833229e-157	2.10623344719904e-72	3.929395003391775e-05	2.4151655665751193e-06	0.0	1.3344671275571e-10	0.3873537352406
2.6356356356356354	1.0197626933308028	4.820321223827994e-12	0.0	0.0	8.194278228924052e-233	4.744109607939311	3.715732541713322e-116	1.5293943613160478e-06	1.4739843250083796e-08	7.924867675230329e-56	2.43850175948572e-17	1.6394578755576015	1.8873370925920833e-213	1.966416110982775e-64	7.04690909359494e-14	8.960246756148409e-156	1.0221381719031284e-73	1.7458518282783428e-05	9.778714779736989e-07	0.0	4.215587640417549e-11	0.3525404836856537
2.6436436436436437	0.725734199624599	1.4138921277401097e-12	0.0	0.0	1.5373305321110614e-230	3.9716285826006072	7.630296253962743e-118	3.7347085399569966e-06	5.096542772691925e-09	5.631609820372308e-57	1.0172246409798928e-16	2.155070673477749	7.794852340703876e-216	1.1411271740536838e-65	1.8916818721440023e-14	6.476982290306585e-154	4.827547053086964e-75	7.557495775697216e-06	3.8598557214462935e-07	0.0	1.297342912664256e-11	0.326306911381133
2.6516516516516515	0.5032557052983457	4.040163116026015e-13	0.0	0.0	2.811127947282533e-228	3.2410264990819826	1.5236676714860833e-119	8.890485118863535e-06	1.7174165158273375e-09	3.896014537405314e-58	4.135504548573637e-16	2.760551139515176	3.122766497490115e-218	6.445805403765158e-67	4.9468112726143e-15	4.56329104022201e-152	2.218999627489109e-76	3.18740163523496e-06	1.4875484131850005e-07	0.0	3.889536607992446e-12	0.3097545510599436
2.65965965965966	0.3400419304962573	1.1247537819602505e-13	0.0	0.0	5.0101509853203925e-226	2.579267473767932	2.9586319975342922e-121	2.0631456829732767e-05	5.640125291777253e-10	2.6239529904374324e-59	1.6385427773950057e-15	3.4459034274255185	1.2135127159580457e-220	3.544090896665586e-68	1.2601736321970422e-15	3.1335479601199535e-150	9.926628045630071e-78	1.3097356371112596e-06	5.6676443215371e-08	0.0	1.1360236214582787e-12	0.3031064204820896
2.6676676676676676	0.22387669520718928	3.0543666591926966e-14	0.0	0.0	8.703178363458343e-224	2.0039208577870546	5.5865467710272294e-123	4.6673916751415956e-05	1.8051408386895384e-10	1.7204378937007075e-60	6.327100129372389e-15	4.191634752510401	4.574275870728131e-223	1.8967803092543884e-69	3.127254609960997e-16	2.097235705296707e-148	4.321754317230444e-79	5.243462810480978e-07	2.3441665451468073e-08	0.0	3.232386459784396e-13	0.30568950130429606
2.6756756756756754	0.14362100119218532	8.245668967176813e-15	0.0	0.0	1.473539737822112e-221	1.5238076461025278	1.0257645161767215e-124	0.00010293493139627521	5.63039407144214e-11	1.098169594478757e-61	2.3810541532221287e-14	4.968631495798592	1.6725286885522914e-225	9.881291975109243e-71	7.56003665685676e-17	1.3680779990483434e-146	1.8311849309390832e-80	2.045220892798433e-07	1.6319106381130346e-08	0.0	8.959950587306048e-14	0.3160077761391582
2.6836836836836837	0.08977587789735787	2.839257475575437e-15	0.0	0.0	2.4316594251815236e-219	1.1406530696934136	1.8314859902823142e-126	0.0002213093639999548	1.7114651554197274e-11	6.824130049350848e-63	8.732759104653875e-14	5.739356064489393	5.931957080718002e-228	5.010660186621801e-72	1.7803786101253657e-17	8.698156025074561e-145	7.551237727880844e-82	7.772300235062756e-08	2.8312880416056236e-08	0.0	2.4195487061618366e-14	0.33190506797606073
2.6916916916916915	0.05468069422490298	3.5501894606979375e-15	0.0	0.0	3.91111515118908e-217	0.8513423728179405	3.1798833062190547e-128	0.0004638628619449088	5.069850815145579e-12	4.1283131893546735e-64	3.1214136808197017e-13	6.4604471025868175	2.0407773512214523e-230	2.4732082599663837e-73	4.084403515146742e-18	5.390092863920875e-143	3.0305251034863412e-83	2.8777039549730722e-08	7.231572742596485e-08	0.0	6.365163182356804e-15	0.3508063873137983
2.6996996996997	0.03245196710045423	1.1817711026231593e-14	0.0	0.0	6.13134067206692e-215	0.6503739224768809	5.368715311587702e-130	0.0009478433334687906	1.4635801191485425e-12	2.431338576369567e-65	1.0873486528883378e-12	7.086552455412633	6.81030328374314e-233	1.1882585415169275e-74	9.127938836983435e-19	3.2555024047054625e-141	1.183672164034146e-84	1.038077464785643e-08	1.9329448157919783e-07	0.0	1.6312898491645982e-15	0.3700155424762504
2.7077077077077076	0.01876638762584774	4.399658150671919e-14	0.0	0.0	9.368440750684365e-213	0.5321611413289322	8.814164228643246e-132	0.0018881870294891754	4.117451141260396e-13	1.3940094075965616e-66	3.691509190250559e-12	7.5749620724633004	2.204501919093796e-235	5.557068117228397e-76	1.9872138629654617e-19	1.9164280217837394e-139	4.49944335949583e-86	3.648383197481244e-09	5.083974260906417e-07	0.0	4.0728568318746886e-16	0.38703706192845355
2.7157157157157155	0.010574333087281229	1.6119334670608416e-13	0.0	0.0	1.3951992622180467e-210	0.49292253292367005	1.4071598470104712e-133	0.0036670708643172403	1.1288273994528533e-13	7.780964387553592e-68	1.2213966629858675e-11	7.890398624987473	6.921938096393829e-238	2.529676665817642e-77	4.214482954974236e-20	1.0995620021926486e-137	1.6645618985165725e-87	1.249275179535049e-09	1.305365483293266e-06	0.0	9.906347838674789e-17	0.39988399373761846
2.7237237237237237	0.0058057447544109415	5.760633745931003e-13	0.0	0.0	2.0251735753392114e-208	0.531990359336927	2.1845260456930955e-135	0.00694326555568879	3.015854216696163e-14	4.2281326959266935e-69	3.938466413218302e-11	8.009224209131098	2.1082307436814995e-240	1.120905056214133e-78	8.707065309073484e-21	6.148931478294742e-136	5.993146799301635e-89	4.1677601401277143e-10	3.268815267970021e-06	0.0	2.3473314679133308e-17	0.4073317546690552
2.7317317317317316	0.003105957714301801	2.007001358974079e-12	0.0	0.0	2.865136994786415e-206	0.652446386517427	3.297786098874515e-137	0.012816892654115192	7.851877508020488e-15	2.2367180750330057e-70	1.2376994708005953e-10	7.922367485212416	6.228475705532515e-243	4.834562294623274e-80	1.7523752430030345e-21	3.3514465883282524e-134	2.1000212417012804e-90	1.3546722483586976e-10	7.9824604060998e-06	0.0	5.418532564667101e-18	0.4090830811819009
2.73973973973974	0.0016190706025047516	6.8166110711232595e-12	0.0	0.0	3.950805915638828e-204	0.8610530472386759	4.841045556190422e-139	0.02306643623684914	1.992112166970708e-15	1.151917410883285e-71	3.7907130139008986e-10	7.636468085202582	1.7849193955503006e-245	2.029691401889723e-81	3.4356603487688854e-22	1.780400348204089e-132	7.161537418615056e-92	4.2899543058121254e-11	1.9009736195642338e-05	0.0	1.2185276453865542e-18	0.40582026902121887
2.7477477477477477	0.0008223726989092129	2.2570270137128645e-11	0.0	0.0	5.309861567770137e-202	1.1674962775303332	6.910464751304127e-141	0.04047261638642997	4.925246464144444e-16	5.775357782444854e-73	1.1314731412181872e-09	7.173037870715476	4.961678775078864e-248	8.29444596668996e-83	6.561772107793376e-23	9.218404431413178e-131	2.376854784461925e-93	1.3236049083579938e-11	4.414882881212961e-05	0.0	2.669536460400364e-19	0.399136823206059
2.755755755755756	0.000407009203006443	7.285468473009182e-11	0.0	0.0	6.955653535636563e-200	1.5830030775573807	9.592387478581927e-143	0.06923557004957846	1.1866234824015235e-16	2.818927463113009e-74	3.2914346293743117e-09	6.56578612196437	1.3378637325790645e-250	3.29935670851009e-84	1.2208431487168781e-23	4.652073457915693e-129	7.677376489746778e-95	3.9788409377893555e-12	9.999496714149655e-05	0.0	5.697600904745742e-20	0.39135865605284503
2.7637637637637638	0.0001962783609337364	2.2926411508741722e-10	0.0	0.0	8.880756515926877e-198	2.118451916803176	1.2947845669359552e-144	0.11547516634358826	2.785900861798147e-17	1.3394803983221956e-75	9.331336714184684e-09	5.8565703542303424	3.499196400601534e-253	1.2774846190720877e-85	2.212719709117569e-24	2.2881794922691036e-127	2.4134418186365983e-96	1.1655240289507509e-12	0.00022088472410920093	0.0	1.1853290596103974e-20	0.38528164809637694
2.7717717717717716	9.22302241801808e-05	7.03360866545455e-10	0.0	0.0	1.1051451065114247e-195	2.7821597405062812	1.6994939859747117e-146	0.18777738831163607	6.373575846898266e-18	6.196354826989884e-77	2.5782209299484052e-08	5.090647472156661	8.8776487619544e-256	4.814670903244946e-87	3.9067960940136692e-25	1.0969487387075085e-125	7.38371005987719e-98	3.334978058781159e-13	0.00047587745987968716	0.0	2.4379043896681458e-21	0.3838644159592639
2.77977977977978	4.2228606862785484e-05	2.103728761551496e-09	0.0	0.0	1.340435772138317e-193	3.5775980164804775	2.1691672668112765e-148	0.29771266849610906	1.4208968362058488e-18	2.7905104292748955e-78	6.942470458184656e-08	4.311969762703904	2.1847452276964145e-258	1.7662901759530958e-88	6.719591811590133e-26	5.125488888293154e-124	2.1984988435765206e-99	9.633970097766573e-14	0.0009999549695551176	0.0	6.734118439735604e-22	0.3899201287040684
2.7877877877877877	1.8839652688341498e-05	6.134467851709979e-09	0.0	0.0	1.5846381948764034e-191	4.501345742697158	2.6922644779111046e-150	0.460208361359822	3.086746783886832e-19	1.2234281662590785e-79	1.8219044351889356e-07	3.5591919917140142	5.215270533290856e-261	6.307278656440903e-90	1.1258819231560402e-26	2.334194162308753e-122	6.370766007968153e-101	3.995047495666264e-14	0.002049444621721164	0.0	1.1045084180034999e-21	0.4058483127795406
2.795795795795796	8.189769497363983e-06	1.743998562669497e-08	0.0	0.0	1.825877684224118e-189	5.541609395730973	3.2493286990158716e-152	0.6936151829724806	6.534250532461022e-20	5.221806244424082e-81	4.659665996438283e-07	2.8628602571883732	1.2076082888508448e-263	2.1923329074518851e-91	1.837683039349347e-27	1.0360754421604525e-120	1.796680575867776e-102	6.216256065730011e-14	0.004097109857241968	0.0	5.02412630942812e-21	0.4334376485202482
2.803803803803804	3.4689905220532973e-06	4.833972766419224e-08	0.0	0.0	2.0505517722925804e-187	6.677611238719739	3.8134740627622895e-154	1.0192792251957932	1.3478581958909694e-20	2.1697539374731047e-82	1.1614529576800702e-06	2.243995124053036	2.71236748995029e-266	7.417465003001306e-93	2.92197283873431e-28	4.482275020269837e-119	4.9313280787816336e-104	2.0344112913759378e-13	0.007989518895713608	0.0	2.4112257780382125e-20	0.47375618026893773
2.8118118118118116	1.4317500144285448e-06	1.3063459721528703e-07	0.0	0.0	2.244539958707895e-185	7.880060941797249	4.3521028736878237e-156	1.4604332283077923	2.709216200669517e-21	8.777031768457539e-84	2.8214093600304596e-06	1.7140231899477891	5.909410735108015e-269	2.442806281134789e-94	4.525947885157438e-29	1.8899849221129662e-117	1.3172576425313836e-105	7.145718123271936e-13	0.015197839946846637	0.0	1.1313920365230854e-19	0.5271295039902077
2.81981981981982	5.757897471556868e-07	3.442037279320564e-07	0.0	0.0	2.3946471937940806e-183	9.112787952539895	4.829794963139745e-158	2.0402692858538582	5.306297872138348e-22	3.4564661528725237e-85	6.679565658939908e-06	1.2758055972943563	1.248857897581335e-271	7.830816894095029e-96	6.829214124344387e-30	7.767314637075007e-116	3.4244542054548717e-107	2.4644447111753262e-12	0.02820191905254643	0.0	5.174543927109434e-19	0.5931939216334408
2.8278278278278277	2.256281625897196e-07	8.842682494086205e-07	0.0	0.0	2.490080441047965e-181	10.335444196774977	5.212059969299075e-160	2.7791607367599136	1.0127112171025558e-22	1.325148042850664e-86	1.541160912195043e-05	0.9253911422561263	2.5600890603266957e-274	2.4434847288327413e-97	1.0038289527671195e-30	3.1112590667309828e-114	8.664146848858223e-109	8.289793524011803e-12	0.05105391865072594	0.0	2.3065606080281814e-18	0.6710031674264555
2.835835835835836	8.615001043440409e-08	2.214989671918571e-06	0.0	0.0	2.5237301278656073e-179	11.507018039966516	5.469419877474857e-162	3.691162650087411	1.8833162174424903e-23	4.945884193232597e-88	3.4654959051056944e-05	0.6540925436057513	5.09061583846077e-277	7.421585723438377e-99	1.4373962650178452e-31	1.2146584384600356e-112	2.13340865211952e-110	2.7184221345821932e-11	0.0901678960120441	0.0	1.0020504929099776e-17	0.7591656231332209
2.843843843843844	3.205162185599947e-08	5.409872996128744e-06	0.0	0.0	2.493045452150825e-177	12.589761340054952	5.581157262457049e-164	4.780120102717317	3.412731859714019e-24	1.7970946016116956e-89	7.594521856577643e-05	0.4505324571909374	9.818808194143365e-280	2.1941600638169251e-100	2.005031099375245e-32	4.621946212256908e-111	5.112532777476722e-112	8.690182262230044e-11	0.15536986098299238	0.0	4.242737984407635e-17	0.855993578484585
2.8518518518518516	1.1619229623691356e-08	1.2883651917509142e-05	0.0	0.0	2.4003539393895573e-175	13.55304501404528	5.538069155075397e-166	6.035914892676301	6.025874889198338e-25	6.356900128851839e-91	0.00016220084955358667	0.3024029298180094	1.8370476855072304e-282	6.314288531508252e-102	2.7245420876698615e-33	1.714148020719042e-109	1.1923725364412751e-113	2.708219347028236e-10	0.2612124692022635	0.0	1.7507925367764855e-16	0.9596547810539704
2.85985985985986	4.10428307706764e-09	2.9918285234413116e-05	0.0	0.0	2.252569673314768e-173	14.376635987657975	5.343718768866442e-168	7.431533369677338	1.0367519673641821e-25	2.1891085119728923e-92	0.000337616337874121	0.19779664933531207	3.3339208451689138e-285	1.7687443233260917e-103	3.6065647672987983e-34	6.196186412643377e-108	2.7064601034464545e-115	8.227864836638701e-10	0.42850348142731004	0.0	7.041335362589009e-16	1.0683255727451484
2.8678678678678677	1.412634887175384e-09	6.774696989986737e-05	0.0	0.0	2.0603409757813328e-171	15.052929102122665	5.0139489060037015e-170	8.921685594857426	1.7380581103377683e-26	7.338995868057629e-94	0.0006848751789447403	0.12607381405023	5.8689896091950455e-288	4.822699631421611e-105	4.6507367462642384e-35	2.18299804910153e-106	5.978677124389251e-117	2.436938535582215e-09	0.6859143485295146	0.0	2.759988293567809e-15	1.1803502612170598
2.875875875875876	4.73756516329081e-10	0.000149592076474401	0.0	0.0	1.8367833977884146e-169	15.587763684883221	4.574749221882046e-172	10.443605439259503	2.839136655188462e-27	2.3952643403407808e-95	0.001353994938922862	0.07830759353503572	1.0021773846466329e-290	1.2799702860090994e-106	5.842215668709559e-36	7.496092537025487e-105	1.2853528852201633e-118	7.0365888904081105e-09	1.0714279311222585	0.0	1.0543658205696757e-14	1.2944099163488465
2.883883883883884	1.5481502732778877e-10	0.0003221093623053504	0.0	0.0	1.5960071435181198e-167	15.999596900932602	4.058875640509913e-174	11.920397018730018	4.518963699751521e-28	7.610579148141952e-97	0.0026087970641036017	0.04739754957594288	1.6599654812402428e-293	3.306694557938201e-108	7.149262114558024e-37	2.508818536031131e-103	2.689387977596556e-120	1.9808260509457447e-08	1.633265201188475	0.0	3.925611036893936e-14	1.4096946474674552
2.8918918918918917	4.92950917447536e-11	0.0006763711704907606	0.0	0.0	1.3516673397739824e-165	16.31698769395616	3.501831556887427e-176	13.266889947930018	7.008417896423919e-29	2.354124444344898e-98	0.004898703962352165	0.02795637943940652	2.667022731845277e-296	8.315201779880251e-110	8.522610906474464e-38	8.183823970131518e-102	5.476440168961188e-122	5.4363045367880636e-08	2.4298243033908595	0.0	1.4244758186267462e-13	1.5260587359172273
2.8998998998999	1.529420450258677e-11	0.0013850491800800353	0.0	0.0	1.1157399363056758e-163	16.574559683575742	2.937891828943596e-178	14.3974918984994	1.0590776284170415e-29	7.089058806209754e-100	0.00896478203821288	0.016068635094192103	4.156498030047012e-299	2.0353355733774397e-111	9.897190047961633e-39	2.60193251320696e-100	1.0853180885511612e-123	1.4545932548164604e-07	3.5281071415489693	0.0	5.037728573921918e-13	1.644122730257701
2.9079079079079078	4.623626614236858e-12	0.0027660211727719244	0.0	0.0	8.976651661395337e-162	16.807846606724887	2.396775642515215e-180	15.235081463067845	1.5594103280243188e-30	2.0782375768783006e-101	0.01598880172261752	0.009000156798485495	6.283500327731892e-302	4.849352709768364e-113	1.1196414415845461e-39	8.062848428309217e-99	2.093290685999794e-125	3.794610153185314e-07	5.000140394419669	0.0	1.7363861620258363e-12	1.7652773249225548
2.915915915915916	1.3619816775999587e-12	0.005387264381104064	0.0	0.0	7.039212446649816e-160	17.047654172437362	1.9013846586242434e-182	15.719676063609832	2.2372577441242905e-31	5.931291373205434e-103	0.027791356206801347	0.00491240526540732	9.214014821524572e-305	1.124646514652806e-114	1.2338825617483674e-40	2.435194657877263e-97	3.9293059573627345e-127	9.651357572357935e-07	6.9170575798419955	0.0	5.832969906017048e-12	1.8915466574707358
2.923923923923924	3.9092408079258896e-13	0.01023331394108037	0.0	0.0	5.380122313625733e-158	17.314754991734606	1.4667753434197373e-184	15.815526942663812	3.127468051809716e-32	1.6479755998275532e-104	0.04707834709061449	0.0026128310350558848	1.31059761213488e-307	2.5388253693340774e-116	1.324635820322573e-41	7.168554445973088e-96	7.178206670273768e-129	2.3933904316043537e-06	9.340817184392296	0.0	1.909699452609033e-11	2.0252869525841612
2.9319319319319317	1.093317325735147e-13	0.018958881456809303	0.0	0.0	4.0079166000296957e-156	17.615814128041038	1.1002926695608928e-186	15.515476847030065	4.259800782203198e-33	4.457586167856109e-106	0.07772313579315468	0.0013542582468399611	1.8082690104958e-310	5.578714497356215e-118	1.3853100026856588e-42	2.0567533477009646e-94	1.2762327214050645e-130	5.7869707373109855e-06	12.313977872180955	0.0	6.093575263432906e-11	2.1687290909419357
2.93993993993994	2.9794265630947374e-14	0.034258721918062396	0.0	0.0	2.910071957523586e-154	17.941370213066712	8.026086449082181e-189	14.841843078999474	5.65332024502691e-34	1.1738055778326748e-107	0.12505384915905424	0.0006840135061534193	2.4200810343e-313	1.1932184546411428e-119	1.411319206906394e-43	5.751558701635956e-93	2.2082975893874803e-132	1.3643027499131249e-05	15.848482005129503	0.0	1.8950086806527375e-10	2.3234145488093327
2.947947947947948	7.911371685646998e-15	0.06038174986349452	0.0	0.0	2.0594316522281895e-152	18.2664428620142	5.693121254062726e-191	13.843674694619846	7.310282715343062e-35	3.0091237094815635e-109	0.19609271314838625	0.0003366672647565559	3.14173785e-316	2.4842214435954465e-121	1.4006555310287708e-44	1.567622973625922e-91	3.718768359793565e-134	3.136184238639921e-05	19.914916357032745	0.0	5.74357234864857e-10	2.4896131622076276
2.955955955955956	2.0469325879142863e-15	0.10380799474470939	0.0	0.0	1.4205277492096388e-150	18.55391547532775	3.92688346545546e-193	12.59085174356905	9.210421098559042e-36	7.509851824507366e-111	0.2996701526327699	0.00016147679810084696	3.9558e-319	5.034370452733276e-123	1.3541452040452129e-45	4.16438047237349e-90	6.094729873514628e-136	7.029652069936483e-05	24.434096121363048	0.0	1.696621071286577e-09	2.6658368220310833
2.963963963963964	5.160454342553396e-16	0.17408500036920305	0.0	0.0	9.550163918512005e-149	18.76031838286611	2.6338835196365384e-195	11.166011810020922	1.13067558765588e-36	1.824610397895848e-112	0.4463167280186935	7.547313553824744e-05	4.3e-322	9.93080724411755e-125	1.2753428097924957e-46	1.0782312189880018e-88	9.721283360744684e-138	0.0001536449022385576	29.27292261388453	0.0	4.884492926727853e-09	2.848565888480082
2.971971971971972	1.2676664252607641e-16	0.2847820383379035	0.0	0.0	6.2579311404792e-147	18.84311861038834	1.717892887489388e-197	9.655596782659998	1.352409745190083e-37	4.315750947929872e-114	0.6478291443676403	3.437539381735857e-05	0.0	1.9068145355521055e-126	1.1700823998437435e-47	2.7209848398924217e-87	1.509060142532415e-139	0.00032746559995220834	34.24619563747569	0.0	1.3705219066805121e-08	3.032280193710884
2.97997997997998	3.034273221259837e-17	0.4544646568430353	0.0	0.0	3.996774737062371e-145	18.768235968699212	1.0895484744272014e-199	8.14135689031184	1.5761185833083667e-38	9.937795499040745e-116	0.9164218627952319	1.5257240661666324e-05	0.0	3.563829138256886e-128	1.0457641806247149e-48	6.69257213738081e-86	2.2798343913370017e-141	0.0006805939779588331	39.12538614277509	0.0	3.7478685181880734e-08	3.2098362576248443
2.987987987987988	7.076801740238502e-18	0.7075217670885271	0.0	0.0	2.4879840406836207e-143	18.516361374350154	6.719670606572555e-202	6.693440727492991	1.7896925346699597e-39	2.2277742935318275e-117	1.2634208592495044	6.5989879644113326e-06	0.0	6.48350445803488e-130	9.104977661333473e-50	1.6044002426205275e-84	3.3520760153622884e-143	0.0013794236002211524	43.654355817484735	0.0	9.988829029073671e-08	3.373166031816304
2.995995995995996	1.608244302932196e-18	1.074602436255652	0.0	0.0	1.5095400095116894e-141	18.08681271114198	4.0299565089721856e-204	5.3658075741271425	1.9800472765017034e-40	4.861830041064329e-119	1.6975332368204596	2.7813247542298066e-06	0.0	1.1481199732842687e-131	7.722391472227643e-51	3.7487380639961196e-83	4.796652121888372e-145	0.0027265103376576455	47.57080769028939	0.0	2.5946374420975315e-07	3.5142044380838473
3.0040040040040044	3.561227043419786e-19	1.5923572987983146	0.0	0.0	8.92690433500126e-140	17.498113701919358	2.3501937932879674e-206	4.194224451645522	2.1344156010880432e-41	1.032941697042337e-120	2.2228296022076757	1.142349750468103e-06	0.0	1.979015745694416e-133	6.380468211787496e-52	8.537096528445669e-82	6.679998913478844e-147	0.005255692985212545	50.63109917926841	0.0	6.568567244260626e-07	3.6258991298109984
3.012012012012012	7.683868998305011e-20	2.302154291088242	0.0	0.0	5.1453680488441054e-138	16.785134299113306	1.3327783418343602e-208	3.1966624590961286	2.2417513643556363e-42	2.1364822896938153e-122	2.836688836637671	4.5721398560718435e-07	0.0	3.3204408331980956e-135	5.13548058575751e-53	1.8949074665003898e-80	9.05374726812739e-149	0.009880527973844009	52.63520294779585	0.0	1.6206770706689485e-06	3.7031297828379093
3.02002002002002	1.6154476525471983e-20	3.2474773840347138	0.0	0.0	2.8906227931580274e-136	15.993342878663697	7.349589948103704e-211	2.3755701587999605	2.294033212393358e-43	4.301998324258267e-124	3.528051126226045	1.7832529329129006e-07	0.0	5.422839631144776e-137	4.026590280714626e-54	4.0993834279218036e-79	1.1942469706137983e-150	0.01811641310151416	53.448277400823486	0.0	3.897213456393889e-06	3.7433733065327703
3.028028028028028	3.309317800955295e-21	4.469842971498871	0.0	0.0	1.5827995450913202e-134	15.171326547742977	3.9411160066364245e-213	1.7213220694641107	2.287254925034624e-44	8.433126761375508e-126	4.2763740354258655	6.777654287849603e-08	0.0	8.620695308885951e-139	3.075541537020055e-55	8.643741974398323e-78	1.533111478530768e-152	0.03239823407690327	53.015622627965485	0.0	9.133637417904236e-06	3.7469950327422943
3.0360360360360357	6.60566750062528e-22	6.003290713444101	0.0	0.0	8.447341148844663e-133	14.363093673378815	2.0550682497825437e-215	1.2161206071551258	2.2219326873337862e-45	1.6093647016948263e-127	5.051660356809038	2.5102611437811665e-08	0.0	1.3339585926264974e-140	2.2884085379251484e-56	1.7763877366632745e-76	1.9154337172671445e-154	0.056512336895604864	51.36872516636654	0.0	2.0862445213251243e-05	3.717115416266526
3.0440440440440444	1.2847765223568574e-22	7.867810054263808	0.0	0.0	4.394139934489733e-131	13.601698532183725	1.0420395398568432e-217	0.8377380766203295	2.1030401296723776e-46	2.989976443082728e-129	5.8158105775811615	9.060067220994237e-09	0.0	2.0092173563885354e-142	1.658720945597403e-57	3.558168064975329e-75	2.3290259452313124e-156	0.0961511118173638	48.62147083201839	0.0	4.6442813278892365e-05	3.659082173159911
3.052052052052052	2.4348438943593774e-23	10.062407622964402	0.0	0.0	2.22785836985178e-129	12.905417598094635	5.137987710455961e-220	0.5626698656774711	1.9393824849755468e-47	5.407898271218872e-131	6.525353177618843	3.186522294547866e-09	0.0	2.9457508543807087e-144	1.1712265397453843e-58	6.946529233167863e-74	2.756102283755329e-158	0.15957738041503922	44.95715804564401	0.0	0.00010076360518415618	3.579651640819339
3.06006006006006	4.4962173929753826e-24	12.558834028225466	0.0	0.0	1.1009338751579364e-127	12.277135683086145	2.4635015164050364e-222	0.3684761606738871	1.7425191916000855e-48	9.522187128327192e-133	7.135353171118749	1.0921329951261362e-09	0.0	4.20387333956796e-146	8.056312198151068e-60	1.321788584837478e-72	3.174169696415888e-160	0.25835193152820174	40.608362594277175	0.0	0.00021306923371820723	3.4860346018683566
3.068068068068068	8.090141699909899e-25	15.297184226811018	0.0	0.0	5.3026745437913117e-126	11.706902195414912	1.1485859864778995e-224	0.23527288324534207	1.5254178997679654e-49	1.63227136592619e-134	7.604044626847286	3.647599268634292e-10	0.0	5.83966254856935e-148	5.398330593115833e-61	2.4513698774669462e-71	3.557777278087868e-162	0.40803115444076504	35.83271141567192	0.0	0.00043910629033520426	3.384980267099349
3.0760760760760757	1.418396345962945e-25	18.18458000159611	0.0	0.0	2.489366922838295e-124	11.176952070585646	5.207449845864467e-227	0.14646618492553215	1.3010568687193065e-50	2.7239269969102415e-136	7.897537252357625	1.1871667845787367e-10	0.0	7.896059272857776e-150	3.523793689099366e-62	4.4310679754599956e-70	3.880977982872546e-164	0.6286869962455218	30.888040519375945	0.0	0.0008819631527728486	3.282054523255137
3.0840840840840844	2.4231021748638914e-26	21.097881134919245	0.0	0.0	1.1390510457013452e-122	10.667997215976689	2.295818644231676e-229	0.08890005697870051	1.0811823073603216e-51	4.4253336250645705e-138	7.993864840957499	3.7652115259335895e-11	0.0	1.0392440982004186e-151	2.2407286981025654e-63	7.806577917205102e-69	4.120191545071942e-166	0.9450480147796417	26.01020013224536	0.0	0.0017264861237306734	3.181219899143739
3.0920920920920922	4.033466918232135e-27	23.89085098554023	0.0	0.0	5.079932251368042e-121	10.165380204804753	9.842398800802466e-232	0.05260922953793831	8.753784550084505e-53	6.999129402776225e-140	7.885705747323417	1.1636973546360453e-11	0.0	1.3314021468839818e-153	1.3880205184129946e-64	1.340496560777594e-67	4.257037148448159e-168	1.3860233288227748	21.396024820038054	0.0	0.0032938787707302887	3.0847565807071207
3.1001001001001	6.542111164259577e-28	26.4054857784512	0.0	0.0	2.2081737779271282e-119	9.663773549118753	4.103129574238907e-234	0.03035379826868575	6.905357083648077e-54	1.0776791487298117e-141	7.581309538942255	3.5048040328391875e-12	0.0	1.660295756657794e-155	8.375877221225369e-66	2.2434863341627577e-66	4.280665369371576e-170	1.9833700576631024	17.192906169334886	0.0	0.006124688399238438	2.993491599056268
3.108108108108108	1.033927264677181e-28	28.48643102722959	0.0	0.0	9.35554967018519e-118	9.169467687033531	1.6633375707913287e-236	0.01707462737298334	5.307242262303962e-55	1.615408593464529e-143	7.103470396786378	1.0286330117677254e-12	0.0	2.0153300563430847e-157	4.923710681168079e-67	3.659602131155248e-65	4.189179062770946e-172	2.7693188010507246	13.495234973611291	0.0	0.011099214734272628	2.907242701324752
3.1161161161161157	1.5921893127718758e-29	29.996718817952996	0.0	0.0	3.86336947202791e-116	8.699826938494757	6.556868164997058e-239	0.009364235766799926	3.974141368589048e-56	2.3573428435556583e-145	6.486730414834728	2.9419155462363934e-13	0.0	2.381175606836291e-159	2.819567887107002e-68	5.8183123777444884e-64	3.9898849715734583e-174	3.773094286010219	10.346948094527738	0.0	0.019603444034757313	2.825346963410585
3.1241241241241244	2.3890875736063902e-30	30.832632784241667	0.0	0.0	1.5549778206460645e-114	8.280084006779266	2.513410312217935e-241	0.005006937026911999	2.899402501567593e-57	3.348964636173332e-147	5.773298679452862	8.199228123682373e-14	0.0	2.7385532300691083e-161	1.5728973916277645e-69	9.015979502779138e-63	3.698329756503858e-176	5.016459848790505	7.748687718636235	0.0	0.03374460655106573	2.747138789594219
3.1321321321321323	3.4930281256646904e-31	30.9354662966269	0.0	0.0	6.100189471220854e-113	7.938168598166245	9.368740674012221e-244	0.002610035011296229	2.060932175452678e-58	4.6317576288291455e-149	5.008369664657191	2.226838716758204e-14	0.0	3.065741040773373e-163	8.547636316247885e-71	1.3617002468026184e-61	3.336296918186619e-178	6.508656107392145	5.667733245440672	0.0	0.05661196488176195	2.6722674243893443
3.14014014014014	4.976279257557691e-32	30.298325331368606	0.0	0.0	2.332511398077512e-111	7.698627483754224	3.3958611565263567e-246	0.0013264492844860724	1.4272764533857343e-59	6.236322145229901e-151	4.235579601673065	5.893558279852075e-15	0.0	3.3406753123832055e-165	4.525009399262213e-72	2.004485115405565e-60	2.9291226870048577e-180	8.241355684641285	4.048884265062993	0.0	0.09256439278249924	2.600793486122246
3.148148148148148	6.907804749948068e-33	28.96688354043553	0.0	0.0	8.692920515628771e-110	7.576835641154186	1.1969320962759597e-248	0.0006572048481996884	9.630325256437662e-61	8.174453138072034e-153	3.4932507125867738	1.5199854361085274e-15	0.0	3.543378832920877e-167	2.3335695138270577e-73	2.875920484649851e-59	2.5027889950849363e-182	10.184459110732343	2.8247739043417877	0.0	0.1475066339326565	2.533065083239594
3.1561561561561557	9.343466043886956e-34	27.033976362786284	0.0	0.0	3.1576885315330264e-108	7.574610802768667	4.102418658753783e-251	0.0003174478053623368	6.330842749175247e-62	1.0431249363785086e-154	2.811872770776566	3.8200961688360464e-16	0.0	3.658351445232138e-169	1.1723298035477215e-74	4.021644074117623e-58	2.081252231992934e-184	12.283647196086305	1.9245559827510457	0.0	0.22909257665756289	2.469432054268181
3.1641641641641645	1.2314268474698517e-34	24.628921556876858	0.0	0.0	1.1179816782666522e-106	7.678058342530715	1.3672921520170405e-253	0.00014948617555659183	4.0547968419086216e-63	1.2958698879206743e-156	2.213013427649218	9.355827177653017e-17	0.0	3.676527181013004e-171	5.7372883317621e-76	5.481294144301463e-57	1.6843758356158798e-186	14.460527271773037	1.2804152026656923	0.0	0.3467706633773221	2.409897902430876
3.1721721721721723	1.5814005017889232e-35	21.90326855125595	0.0	0.0	3.8579986484515705e-105	7.858052585410375	4.431324336904347e-256	6.862502956780277e-05	2.5302473686153186e-64	1.567234274178952e-158	1.7095924910623101	2.232868313776679e-17	0.0	3.596455217247933e-173	2.735214267722437e-77	7.281406950152095e-56	1.3266827852068416e-188	16.615938433959933	0.8317989369156527	0.0	0.5115705672841976	2.3538233424246657
3.18018018018018	1.978826760952444e-36	19.015148719153515	0.0	0.0	1.2976322258016096e-103	8.073284587077795	1.396550446776272e-258	3.0712316004067585e-05	1.5383051723805755e-65	1.8452443955605102e-160	1.3072498158174795	5.192984853758573e-18	0.0	3.4244911769288364e-175	1.2702928011541587e-78	9.427579831446119e-55	1.016971989246886e-190	18.636531578163495	0.5276017091901308	0.0	0.7355303853979849	2.299779881291257
3.188188188188188	2.4127166760263913e-37	16.11444800701713	0.0	0.0	4.25405913959513e-102	8.275359433640869	4.279870119142739e-261	1.3399445454211446e-05	9.111859232678576e-67	2.1150533225384463e-162	1.0064099874359558	1.1769120955470641e-18	0.0	3.173963771615263e-177	5.747038775557835e-80	1.1897010703628705e-53	7.5869058436342745e-193	20.404179696627097	0.32672829226384625	0.0	1.0306887966004519	2.2456108387157525
3.1961961961961958	2.866404818167972e-38	13.330675369605267	0.0	0.0	1.359308278133188e-100	8.415083772516883	1.2754264565951379e-263	5.699031745709424e-06	5.258427039058989e-68	2.360131484204117e-164	0.8046046973847139	2.599225875971444e-19	0.0	2.8634684210168372e-179	2.5328660597446567e-81	1.4632825886190406e-52	5.5085107752806e-195	21.807209262271627	0.19752952939043011	0.0	1.4076230193036343	2.1887014928335384
3.2042042042042045	3.318190935871844e-39	10.76476315838342	0.0	0.0	4.233456796287437e-99	8.448902626518217	3.695992846238996e-266	2.362931442101744e-06	2.9565718458694065e-69	2.563884918532688e-166	0.6986422154550593	5.593930195880124e-20	0.0	2.514590958232571e-181	1.0874470723764681e-82	1.7541683737337156e-51	3.8924004856282125e-197	22.751999672871968	0.116577265471935	0.0	1.8736006721678324	2.1264041892285652
3.2122122122122123	3.742810751830297e-40	8.485267689680127	0.0	0.0	1.2850949984825834e-97	8.344451177873895	1.0414962004359769e-268	9.550647336895344e-07	1.619586537976537e-70	2.711491883246772e-168	0.6862896470275639	1.1731757808037983e-20	0.0	2.1494473922977454e-183	4.548119206120951e-84	2.049590349461764e-50	2.6767920800246337e-199	23.173287387892557	0.06715896998233523	0.0	2.4305221028489417	2.056522758589055
3.22022022022022	4.113646915453963e-41	6.528705702125472	0.0	0.0	3.802230758505798e-96	8.084376008542282	2.853876163351062e-271	3.763067782604927e-07	8.643754758241569e-72	2.791679397129002e-170	0.7672346248815277	2.3976299781563254e-21	0.0	1.7884253198309193e-185	1.85303386519536e-85	2.33407914017625e-49	1.79153610528796e-201	23.041603370459274	0.03776369017000292	0.0	3.0729393185317035	1.977743956715097
3.228228228228228	4.40543506905801e-42	4.903198963399079	0.0	0.0	1.0964909596173106e-94	7.667911344552555	7.604373213403278e-274	1.4453558346882814e-07	4.494513705625083e-73	2.798145064156294e-172	0.9432023477152509	4.775009682805989e-22	0.0	1.4484360265424633e-187	7.354661354497887e-87	2.5906980972142662e-48	1.1669447573931064e-203	22.366669379553365	0.020725129063081254	0.0	3.786520059809872	1.8899155889823231
3.236236236236236	4.5970925284356814e-43	3.59428060544292	0.0	0.0	3.082018235784492e-93	7.110102192228013	1.9703464086063923e-276	5.411616983530675e-08	2.2769024780554292e-74	2.7303753973273917e-174	1.2172139461150515	9.267004594537441e-23	0.0	1.1418586492200373e-189	2.8436085490440575e-88	2.8026621859793974e-47	7.397565773238549e-206	21.196211575040298	0.011100564509205425	0.0	4.547350266629611	1.7941075811467275
3.2442442442442445	4.674232749337778e-44	2.571653697574971	0.0	0.0	8.44362894759558e-92	6.438967079847383	4.964466824868154e-279	1.9751266499162516e-08	1.1237949293812807e-75	2.5937131853235688e-176	1.5920819338032621	1.752578684447396e-23	0.0	8.762134036023132e-192	1.071037677051489e-89	2.9551356480085604e-46	4.563953165026997e-208	19.6103924853094	0.0058021771874025695	0.0	5.322411166707777	1.6924432647705459
3.2522522522522523	4.6309497755995184e-45	1.7958414236225497	0.0	0.0	2.254691321968901e-90	5.691211264709161	1.2163358328102292e-281	7.027075832122772e-09	5.403934914042394e-77	2.3986616372227975e-178	2.0683477704879554	3.2298971818728647e-24	0.0	6.544733363797223e-194	3.929773258341286e-91	3.036944160753965e-45	2.740358164057362e-210	17.71276152893418	0.002959434385552142	0.0	6.0714203742556725	1.587740085877245
3.26026026026026	4.4705654375182e-46	1.2239522617780279	0.0	0.0	5.868259354872522e-89	4.907280482836306	2.8979123812858897e-284	2.4370383744739516e-09	2.5317047379269736e-78	2.1595510783923905e-180	2.6419700827973234	5.800599689323706e-25	0.0	4.758373654117097e-196	1.4046173998263352e-92	3.0419278687970045e-44	1.601353761059603e-212	15.619138248494782	0.0014728978960534996	0.0	6.750004368652238	1.48303896880437
3.268268268268268	4.20520807554339e-47	0.8141175741280131	0.0	0.0	1.4886616572513356e-87	4.126562522217121	6.713791654623811e-287	8.238619643760524e-10	1.1555677611879724e-79	1.8928030344317423e-182	3.302156073562815	1.015149763250389e-25	0.0	3.367515828029683e-198	4.890760564096357e-94	2.969707909485721e-43	9.107119712577831e-215	13.446075552379483	0.0007152500687039006	0.0	7.313911016926185	1.381120856671723
3.276276276276276	3.854296951768499e-48	0.5284700383047372	0.0	0.0	3.680844339255216e-86	3.383412742184631	1.5125207062168446e-289	2.714859123870502e-10	5.138740972035124e-81	1.6150828969735173e-184	4.029771580374031	1.7312523087941448e-26	0.0	2.319771817954109e-200	1.6589090107034755e-95	2.825734009522609e-42	5.0406740187788706e-217	11.300474278367675	0.00033887572339365535	0.0	7.723731336758942	1.284104707237376
3.2842842842842845	3.442195254925856e-49	0.33477114356901133	0.0	0.0	8.870822809005062e-85	2.704444460648738	3.3134899395365933e-292	8.720419764344151e-11	2.2263658208261192e-82	1.3416266130375218e-186	4.796743486836455	2.8771575148317457e-27	0.0	1.5554835027134239e-202	5.481463635051179e-97	2.6206048514539064e-41	2.7152510187979014e-219	9.271576796070438	0.00015663797917881263	0.0	7.949439592393962	1.193196767504047
3.2922922922922924	2.995425205397943e-50	0.20694425653762533	0.0	0.0	2.08375005962132e-83	2.10724729852344	7.058636893298715e-295	2.7303687190286927e-11	9.397544066536584e-84	1.0849655848836637e-188	5.566764992112599	4.659506662925415e-28	0.0	1.0152431541644043e-204	1.7644051435706557e-98	2.3687788772648117e-40	1.4234596599707347e-221	7.4260515880254845	7.063263298284365e-05	0.0	7.9740276331778706	1.1086241143351099
3.3003003003003	2.5398853112798505e-51	0.12483011404099778	0.0	0.0	4.770818407714271e-82	1.6004379415818015	1.4622003526828503e-297	8.332890662299177e-12	3.8646469930161035e-85	8.541766835888997e-191	6.297429131831562	7.353418116027459e-29	0.0	6.449993084321678e-207	5.532582513640762e-100	2.0868931897777376e-39	7.262633833155387e-224	5.806313981356436	3.1070193434719e-05	0.0	7.795622982961978	1.0297459629511687
3.308308308308308	2.098468146581173e-52	0.07347314036925626	0.0	0.0	1.0646478158067598e-80	1.1847558993710512	2.9453966156401665e-300	2.478890173958043e-12	1.5483989342558472e-86	6.546767440020109e-193	6.943670779268181	1.1308672043802671e-29	0.0	3.9887144567262857e-209	1.689994499548687e-101	1.791961360699926e-38	3.6062592029376636e-226	4.431725961972178	1.3331903759069528e-05	0.0	7.4277244898458346	0.955303028701559
3.316316316316316	1.6893642689507222e-53	0.042195244476085185	0.0	0.0	2.3157152560311588e-79	0.8548161142834103	5.769411801157507e-303	7.187915116735304e-13	6.047771832711253e-88	4.884876260076942e-195	7.462135903267095	1.694755233054891e-30	0.0	2.4009944958478633e-211	5.028870929188698e-103	1.499718604450016e-37	1.742743754019052e-228	3.3019644083714956	5.579950370478175e-06	0.0	6.897514366898581	0.8837443627260836
3.3243243243243246	1.3251861116450097e-54	0.02364320806526137	0.0	0.0	4.909426365694046e-78	0.6011205714749835	1.0989303023593069e-305	2.0315595886944614e-13	3.2685515573591506e-89	3.548359975296703e-197	7.815876591591195	2.475001023640988e-31	0.0	1.4068049917639474e-213	1.4577514899227382e-104	1.2233300283213537e-36	8.19641495067191e-231	2.401680899763172	2.2779261391962447e-06	0.0	6.242539645725957	0.8135649140260435
3.3323323323323324	1.0128918938401015e-55	0.01292526933432142	0.0	0.0	1.0144789818621008e-76	0.4119928543774524	2.035446136273622e-308	5.596727620698916e-14	2.508807282499723e-88	2.5092805969969185e-199	7.978647971612491	3.5222226653477977e-32	0.0	8.023450097277741e-216	4.1164638464034353e-106	9.72590923781938e-36	3.751700356551283e-233	1.705590499629577	9.069892197477644e-07	0.0	5.506325400600425	0.7435944239306449
3.34034034034034	7.543658289504814e-57	0.0068935904091649795	0.0	0.0	2.0432541023439813e-75	0.2752029146172148	3.6660630828935e-311	1.502843836611366e-14	6.281943782679777e-87	1.7275007186855983e-201	7.9380979211590486	4.884625329303004e-33	0.0	4.4542329877386295e-218	1.1323819124095138e-107	7.536496601391053e-35	1.6712682321760556e-235	1.1832796120790774	3.5220920070082777e-07	0.0	4.733629954869993	0.6731954450163674
3.348348348348348	5.474480997819594e-58	0.0035867948888392144	0.0	0.0	4.011151364715549e-74	0.179163264347324	6.4208290543e-314	3.9333790413859215e-15	1.5383954481939375e-85	1.1578030697825476e-203	7.697300702501242	6.601136786716665e-34	0.0	2.406961939948235e-220	3.0345154200149586e-109	5.691955838135226e-34	7.245660440156613e-238	0.8032540218038242	1.33388712701632e-07	0.0	3.9660538298543364	0.6023504165135373
3.356356356356356	3.888934915415708e-59	0.0018205622057478252	0.0	0.0	7.675088631532763e-73	0.11367781179695673	1.0935368e-316	1.0034304526674873e-15	3.672139064301686e-84	7.554376199482024e-206	7.274363545994294	8.693191213587844e-35	0.0	1.2660476024178976e-222	7.921612247042924e-111	4.189925058264064e-33	3.057198252059638e-240	0.5359964917544322	4.926537714313993e-08	0.0	3.238581065944925	0.5316399774743684
3.3643643643643646	5.306918513535306e-60	0.0009014162915341529	0.0	0.0	1.4314156684265878e-71	0.07029623070878478	1.811e-319	2.4950292725005497e-16	8.543695173551902e-83	4.798549418566024e-208	6.7001721530808585	1.1156109230407155e-35	0.0	6.482094619610413e-225	2.0144923330575178e-112	3.006101964952674e-32	1.2554026283779468e-242	0.3560198858880171	1.7744109120092244e-08	0.0	2.5774058427666113	0.4621331212609483
3.3723723723723724	3.794714682007234e-59	0.0004353609621025024	0.0	0.0	2.602055192581229e-70	0.04236597010106832	3.1e-322	6.04683817896775e-17	1.937529326944168e-81	2.967350084612431e-210	6.014662621605815	1.395144876401376e-36	0.0	3.230466309777963e-227	4.990516134395132e-114	2.102102452082758e-31	5.017140582925601e-245	0.2430566230991344	6.232213260471119e-09	0.0	1.9991377176278486	0.39522182379181814
3.3803803803803802	5.266703484675507e-58	0.00020509800086076938	0.0	0.0	4.6103720458883767e-69	0.02488459108292352	0.0	1.428377193620117e-17	4.282793896447922e-80	1.7863849602885903e-212	5.262243069641065	1.7001955863147304e-37	0.0	1.5671103725294869e-229	1.2043511062478644e-115	1.4327049757273155e-30	1.951386575501288e-247	0.1826075128289909	2.1344840489015396e-09	0.0	1.511243637897738	0.3324373291231458
3.388388388388388	7.157999215244938e-57	9.424217262896e-05	0.0	0.0	7.962043501484607e-68	0.014245304284431404	0.0	3.2886445608211483e-18	9.227474682851164e-79	1.0469568246802613e-214	4.487090707605128	2.0190705096170583e-38	0.0	7.399774292758001e-232	2.8313175079925683e-117	9.517269745342681e-30	7.386592850698735e-250	0.16608706078133717	7.128423538658514e-10	0.0	1.1134177133754706	0.27528262042532564
3.396396396396397	9.482272144069205e-56	4.223626993926923e-05	0.0	0.0	1.3402400918920896e-66	0.00794768366642541	0.0	7.379860056633499e-19	1.9378305756111696e-77	5.9735147781326335e-217	3.729006142256117	2.3365609376539024e-39	0.0	3.4011194114721203e-234	6.484131887564672e-119	6.161985996171942e-29	2.721189681968995e-252	0.19076192290020996	2.3213048878948824e-10	0.0	0.7994911028137035	0.22510709943516788
3.4044044044044046	1.2243112755445318e-54	1.846150775255811e-05	0.0	0.0	2.1989256479244564e-65	0.004321523408409356	0.0	1.6141141529793708e-19	3.9666736298875775e-76	3.318016675691022e-219	3.0203387293697155	2.6349705372394915e-40	0.0	1.5216326061912026e-236	1.446581517316085e-120	3.88849687661003e-28	9.756347837774778e-255	0.25960210118880284	7.370513547540372e-11	0.0	0.5595011867003025	0.18303723820231846
3.4124124124124124	1.5407426766548318e-53	7.870014458795387e-06	0.0	0.0	3.5164850085105054e-64	0.0022901319645661205	0.0	3.4409086495425906e-20	7.914351555006125e-75	1.7942156397489358e-221	2.3842539264677542	2.8956591562501906e-41	0.0	6.626470223915142e-239	3.143849811625969e-122	2.3916384171819257e-27	3.40431345605301e-257	0.38106908927565697	2.2818103675909307e-11	0.0	0.3816104484446122	0.1499634031518984
3.4204204204204203	1.889850397770757e-52	3.271873793465061e-06	0.0	0.0	5.481225870008171e-63	0.0011828002659055332	0.0	7.149287198207115e-21	1.5391569306249007e-73	9.445352346082915e-224	1.8343561623970142	3.1009312837956623e-42	0.0	2.8089189927764744e-241	6.6559258674559295e-124	1.433712284533668e-26	1.156073944107737e-259	0.5687692596974196	6.887593733828005e-12	0.0	0.253671320930824	0.12657061024627828
3.428428428428428	2.2593526772952435e-51	1.326528541137187e-06	0.0	0.0	8.327559800241768e-62	0.0005953735461235897	0.0	1.4477749149869547e-21	2.9176263140072254e-72	4.840710834873464e-226	1.3754636606099977	3.236010109719614e-43	0.0	1.158992691743585e-243	1.3727231836554368e-125	8.376859107136325e-26	3.820810428774806e-262	0.8408217699362106	2.0269925198632535e-12	0.0	0.16434418870632606	0.1133917294918679
3.436436436436437	2.6326926931097314e-50	5.244723418712789e-07	0.0	0.0	1.2331883012894246e-60	0.0002920753028961566	0.0	2.857499263083765e-22	5.3908363700962e-71	2.4151692416590654e-228	1.0051916680343935	3.2907934352066037e-44	0.0	4.654860810130089e-246	2.7579428813378604e-127	4.770381746469041e-25	1.2289640352845231e-264	1.218745605738548	5.816000190644037e-13	0.0	0.10376937509453173	0.11085710707825205
3.4444444444444446	2.9900339029877763e-49	2.022096683751384e-07	0.0	0.0	1.779971555701525e-59	0.00013964561265671313	0.0	5.496878355187727e-23	9.708740202817838e-70	1.1730957180032922e-230	0.7159504073132726	3.261102129446146e-45	0.0	1.8197730119568193e-248	5.397782402581117e-129	2.647754879957269e-24	3.8471282359173477e-267	1.7256766146751918	1.626955966752034e-13	0.0	0.06385808919335906	0.11931547423830054
3.4524524524524525	3.309879208121078e-48	7.602255781571492e-08	0.0	0.0	2.5042012452012847e-58	6.507091271498192e-05	0.0	1.0305979116447215e-23	1.7043170989881224e-68	5.547110046054609e-233	0.49699417898055004	3.1492069629925215e-46	0.0	6.924880122549911e-251	1.0291372206776924e-130	1.4323697438172506e-23	1.1720549077129345e-269	2.383795024028545	4.4370900851768763e-14	0.0	0.03829962353221097	0.1390073320703154
3.4604604604604603	3.571153884732987e-47	2.786972414871294e-08	0.0	0.0	3.433984839438995e-57	2.9551098760729414e-05	0.0	1.8832319048816224e-24	2.916213195545327e-67	2.5535688125619387e-235	0.33624355209252227	2.9635416225689364e-47	0.0	2.5650262759991964e-253	1.9114326702775318e-132	7.552404101420704e-23	3.47514602603148e-272	3.210980393394431	1.1797340904275165e-14	0.0	0.0223874670387137	0.16998290435686494
3.468468468468468	3.7554820606869624e-46	9.962340555311878e-09	0.0	0.0	4.589876480317509e-56	1.307939011429122e-05	0.0	3.3539617662026236e-25	4.86373674234747e-66	1.1443946032892282e-237	0.22171288284109222	2.7176522557892544e-48	0.0	9.248171951843528e-256	3.458378563520155e-134	3.881217841346564e-22	1.0027945498410216e-274	4.216902888535382	3.0579208942271794e-15	0.0	0.01275402557449391	0.21197061363349648
3.476476476476477	3.8493186552025094e-45	3.472305992648865e-09	0.0	0.0	5.9796754549238175e-55	5.641940142083442e-06	0.0	5.821710171650794e-26	7.90684735881369e-65	4.992884140054566e-240	0.14248271899457376	2.4285651767168512e-49	0.0	3.245670981482322e-258	6.095563547024411e-136	1.944032574733641e-21	2.8162076716938965e-277	5.3989773399341745	7.727126161443563e-16	0.0	0.007081438443746827	0.26421653060880684
3.4844844844844847	3.845594097634854e-44	1.1800280544614544e-09	0.0	0.0	7.593268315640973e-54	2.37190107693212e-06	0.0	9.848717810610821e-27	1.252909655897704e-63	2.1206774936887627e-242	0.08924168476266776	2.1148456060570774e-50	0.0	1.1087601491980213e-260	1.0466054755984379e-137	9.490558609743343e-21	7.697172070757135e-280	6.738802263844387	1.9035206948908718e-16	0.0	0.0038320185403831306	0.325327540010883
3.4924924924924925	3.744594611301622e-43	3.909981621689037e-10	0.0	0.0	9.3984219780844e-53	9.718333217980598e-07	0.0	1.6238427800825804e-27	1.9351733772645452e-62	8.768902030424113e-245	0.054476303177564946	1.794653442795222e-51	0.0	3.686848082833966e-263	1.7505718825200995e-139	4.515779547947744e-20	2.0474415822117107e-282	8.199822045542202	4.572285766770332e-17	0.0	0.002020997878546462	0.3931581104201254
3.5005005005005003	3.5539258821242376e-42	1.2631528096521464e-10	0.0	0.0	1.1338530052804264e-51	3.880736153680159e-07	0.0	2.609408205324337e-28	2.91342847451273e-61	3.529906974700981e-247	0.03241020641685987	1.484073980160545e-52	0.0	1.1933213103656875e-265	2.8523623899548914e-141	2.094239796244979e-19	5.3003634316088314e-285	9.726932420014734	1.0755911655750355e-17	0.0	0.0010388132899545799	0.4647800870438799
3.508508508508508	3.287566511139877e-41	3.9785704011486677e-11	0.0	0.0	1.3333211511278364e-50	1.510301289677724e-07	0.0	4.086697331108568e-29	4.275371369167887e-60	1.3833394249897401e-249	0.018792746998961038	1.1959238593646326e-53	0.0	3.7596210180087674e-268	4.52748751009318e-143	9.4661373785585e-19	1.3354068037133355e-287	11.248563730694775	2.695719154315359e-18	0.0	0.0005204146273503198	0.5365655734948096
3.516516516516517	2.9641747928510246e-40	1.2217427933882887e-11	0.0	0.0	1.52823300394452e-49	5.728494580565444e-08	0.0	6.2378371072642696e-30	6.115458152827259e-59	5.277663545786095e-252	0.010620208381864695	9.39127450850313e-55	0.0	1.1529627075542734e-270	7.000638098320979e-145	4.170344351449603e-18	3.2744270996269054e-290	12.681426593683678	1.6861675007019058e-18	0.0	0.0002541212247062218	0.6043952847898768
3.5245245245245247	2.604933476835049e-39	3.657683455582038e-12	0.0	0.0	1.7073469638793154e-48	2.1176184513478648e-08	0.0	9.279518492102573e-31	8.52649430226648e-58	1.9602077310607812e-254	0.005849383701062412	7.186518787837016e-56	0.0	3.4416838249696496e-273	1.054498096499581e-146	1.7907037771277486e-17	7.813954411324681e-293	13.937639226693825	5.136654517707521e-18	0.0	0.00012101267423624726	0.6639814116309032
3.5325325325325325	2.2312772869816904e-38	1.067575115650039e-12	0.0	0.0	1.859225371374586e-47	7.629801007141749e-09	0.0	1.3453816893324475e-31	1.158774870352447e-56	7.087775398304259e-257	0.003139940975137403	5.359022995457721e-57	0.0	1.0000257896960865e-275	1.5473258456951122e-148	7.494252156849312e-17	1.8147642951612892e-295	14.933464637809244	2.1505542779271624e-17	0.0	5.635643369724422e-05	0.7112695687070927
3.5405405405405403	1.862837958884872e-37	3.037732528701924e-13	0.0	0.0	1.9734266042867813e-46	2.681090339818823e-09	0.0	1.9010480501842898e-32	1.5350248311667645e-55	2.494969539591511e-259	0.0016427336714331215	3.89426679089698e-58	0.0	2.828368218484936e-278	2.2117985358945263e-150	3.056930552530498e-16	4.101884098114036e-298	15.59848193166872	8.96123791440195e-17	0.0	2.6068638866841233e-05	0.7428643207933531
3.548548548548548	1.515869517765355e-36	8.4266027039336e-14	0.0	0.0	2.041687567420159e-45	9.245295719789327e-10	0.0	2.61798458068964e-33	1.9820757854348344e-54	8.550037123657017e-262	0.0008376201861821697	2.757647854140879e-59	0.0	7.786552496257527e-281	3.079903855021357e-152	1.2153337611756497e-15	9.023195134829044e-301	15.883806349894087	3.6432846056550586e-16	0.0	1.2957261527429785e-05	0.7564122346793529
3.556556556556557	1.2023042519545611e-35	2.2787720148000675e-14	0.0	0.0	2.0589113523235038e-44	3.314121497311091e-10	0.0	3.5137141480535542e-34	2.494677324317705e-53	2.852451078552048e-264	0.0004162568680664132	1.9029393109599008e-60	0.0	2.0865990352398502e-283	4.177885748493445e-154	4.709320754401747e-15	1.9317508850606894e-303	15.768027577709688	1.4437549268456655e-15	0.0	9.115100383418073e-06	0.750878711905218
3.5645645645645647	9.294658143375689e-35	6.0074257588839116e-15	0.0	0.0	2.0237962541814283e-43	1.8132333959340967e-10	0.0	4.596106789509314e-35	3.060543492716893e-52	9.264369342081008e-267	0.00020160903489269388	1.2796290596203976e-61	0.0	5.442736478419971e-286	5.520822265072473e-156	1.7785812085794798e-14	4.024905574261123e-306	15.259864872019941	5.576321275996787e-15	0.0	1.2162846077451326e-05	0.726670411622965
3.5725725725725725	7.00357247114239e-34	1.5438647135631955e-15	0.0	0.0	1.938998366430079e-42	2.8636499680510057e-10	0.0	5.859184380616242e-36	3.659936789478234e-51	2.929280553244258e-269	9.516842243153728e-05	8.38525502474305e-63	0.0	1.3819111845017251e-288	7.1068766746411494e-158	6.546992547536911e-14	8.16157692180919e-309	14.39708186635768	2.0992055589739333e-14	0.0	2.409414604460283e-05	0.6855810061529815
3.5805805805805804	5.143677551017956e-33	3.8677445278676115e-16	0.0	0.0	1.810799555860795e-41	7.826171100854383e-10	0.0	7.279585646730074e-37	4.2661909475924247e-50	9.016822652930214e-272	4.378345719853661e-05	5.354531554529366e-64	0.0	3.4152891234316475e-291	8.91213177307697e-160	2.3488901821422694e-13	1.6106688737073e-311	13.241848543942664	7.702203133180665e-14	0.0	5.233811210845022e-05	0.6305687936330905
3.588588588588588	3.6821080307653697e-32	9.44558220881711e-17	0.0	0.0	1.6483384383037994e-40	2.287956708222039e-09	0.0	8.814500485673541e-38	4.8472957238142736e-49	2.7020509819450986e-274	1.9631863829160416e-05	3.3319595017690342e-65	0.0	8.215979316202165e-294	1.0887100352132509e-161	8.21365198581627e-13	3.0935152374e-314	11.873341195990577	2.754404925295376e-13	0.0	0.00011346863741856459	0.5654035380371847
3.596596596596597	2.569146241350249e-31	2.248625184773038e-17	0.0	0.0	1.4625350429243967e-39	6.587491964915781e-09	0.0	1.040182278161328e-38	5.3684897940484626e-48	7.88280896443557e-277	8.579210349709499e-06	2.0204633233931417e-66	0.0	1.9238699820062116e-296	1.2955991653977484e-163	2.7993848112277394e-12	5.782453e-317	10.378802578999338	9.600490489313079e-13	0.0	0.00024091518070959314	0.4942405752372213
3.6046046046046047	1.7472357663421558e-30	5.21816764157838e-18	0.0	0.0	1.26488460656689e-38	1.8511902380391742e-08	0.0	1.1963026822606613e-39	5.795608360609482e-47	2.2388031863105737e-279	3.653990388221138e-06	1.1939200723092618e-67	0.0	4.3850708891559267e-299	1.5019549267760143e-165	9.299115139237295e-12	1.05196e-319	8.84445863708822	3.261458633673711e-12	0.0	0.0004992350084869377	0.4211886449815027
3.6126126126126126	1.1582052032950673e-29	1.1803942376938317e-18	0.0	0.0	1.0663042482917525e-37	5.072806939266757e-08	0.0	1.3408858348284139e-40	6.098754185925269e-46	6.190108801914826e-282	1.5167771804890322e-06	6.874997764252405e-69	0.0	9.728861877830066e-302	1.6961761285137478e-167	3.010740795301988e-11	2.03e-322	7.347585337224603	1.0798990144551907e-11	0.0	0.001009149351703628	0.349933145434403
3.6206206206206204	7.483276853577064e-29	2.602794869507481e-19	0.0	0.0	8.761891708169413e-37	1.3554450436813663e-07	0.0	1.464741145724283e-41	6.255749825999347e-45	1.666203722904869e-284	6.136354951095371e-07	3.8578282953146145e-70	0.0	2.1010286558712535e-304	1.8660049886772076e-169	9.500748646923281e-11	0.0	5.9506859330631094	3.4850357096557084e-11	0.0	0.0019897336443965435	0.2834607817151126
3.6286286286286282	4.712718064943479e-28	5.594387491140409e-20	0.0	0.0	7.017817473132933e-36	3.5315016666059663e-07	0.0	1.5593643310945796e-42	6.254818771558738e-44	4.366217541921714e-287	2.4195436473218753e-07	2.109532653265594e-71	0.0	4.416583369874791e-307	1.9997811063034046e-171	2.9220995591765657e-10	0.0	4.698270367299668	1.0961857132560516e-10	0.0	0.0038268774606972874	0.22390942096508218
3.636636636636637	2.8928476196307885e-27	1.1720901889111737e-20	0.0	0.0	5.478916356246762e-35	8.972079701997916e-07	0.0	1.6178984588563033e-43	6.096045541510809e-43	1.1138586747638865e-289	9.29802586900198e-08	1.124094014904135e-72	0.0	9.03702344241735e-310	2.0877569017061356e-173	8.759612769707418e-10	0.0	3.616238737097432	3.36057707196859e-10	0.0	0.007180169580068398	0.17254380467036898
3.6446446446446448	1.7308334585277684e-26	2.393656043018535e-21	0.0	0.0	4.169430042829563e-34	2.2227810834422577e-06	0.0	1.6359545046725663e-44	5.791363380052298e-42	2.7663190313377526e-292	3.4824295593934274e-08	5.8370315938492196e-74	0.0	1.79990218368e-312	2.1232698941144699e-175	2.5593373010298634e-09	0.0	2.7134622030860296	1.00414493019912e-09	0.0	0.013143153744438323	0.12983845799996804
3.6526526526526526	1.009396685036382e-25	4.764871774437194e-22	0.0	0.0	3.092781030070421e-33	5.370131183788458e-06	0.0	1.6121552080423904e-45	5.363071989981465e-41	6.688394626784936e-295	1.2711834561496286e-08	2.953619031867413e-75	0.0	3.4894495e-315	2.103576364669027e-177	7.288243327303815e-09	0.0	1.9848947610655525	2.9243662103013892e-09	0.0	0.023473417204543955	0.09563683672979642
3.6606606606606604	5.737816445698988e-25	9.24540973640872e-23	0.0	0.0	2.236213139893479e-32	1.2652422202661451e-05	0.0	1.5483086760876521e-46	4.8411409127111196e-40	1.5743053298583215e-297	4.522394297953838e-09	1.45643107537858e-76	0.0	6.584877e-318	2.0302016194171095e-179	2.0228837237617547e-08	0.0	1.4154600217201563	8.300799652397698e-09	0.0	0.04090767612931338	0.06935144682493825
3.6686686686686683	3.1791499041949082e-24	1.7485717635952202e-23	0.0	0.0	1.5760495919278992e-31	2.907235721054105e-05	0.0	1.4491813576520543e-47	4.259751141670189e-39	3.607476360971915e-300	1.5680608752232032e-09	6.998394514985496e-78	0.0	1.206e-320	1.9087447868219773e-181	5.4723226479015216e-08	0.0	0.9840190014321061	2.2964707805191657e-08	0.0	0.06957093617297959	0.05017233758182339
3.676676676676677	1.7169451308868503e-23	3.2234441892733842e-24	0.0	0.0	1.0827305441299536e-30	6.515131595010407e-05	0.0	1.3219099621860867e-48	3.653627709782056e-38	8.047583171597873e-303	5.298973089910957e-10	3.277026326971453e-79	0.0	0.0	1.7481728240795782e-183	1.442863309424021e-07	0.0	0.6668903214608293	6.192339138013685e-08	0.0	0.11547584071810751	0.03725864382069079
3.684684684684685	9.038251950268216e-23	5.792065189332119e-25	0.0	0.0	7.250466222013911e-30	0.0001424041303844073	0.0	1.1751530538931098e-49	3.0547038023799903e-37	1.7477322711613812e-305	1.74523860214659e-10	1.4953211122877388e-80	0.0	0.0	1.5597272946559306e-185	3.7079289463758067e-07	0.0	0.4406052345298963	1.6274264134286743e-07	0.0	0.18708686250209894	0.02989690642249712
3.6926926926926926	4.637636880445302e-22	1.0144266708783797e-25	0.0	0.0	4.732686878012995e-29	0.0003035988399546502	0.0	1.0181222087797924e-50	2.4895444889704312e-36	3.695147582996074e-308	5.6021174275575625e-11	6.649087145659618e-82	0.0	0.0	1.3556287990950307e-187	9.287318420585762e-07	0.0	0.2837843309082988	4.168701558968939e-07	0.0	0.2958937866638462	0.027618241050958035
3.7007007007007005	2.3195036393135064e-21	1.7317264316656552e-26	0.0	0.0	3.0112527628843773e-28	0.0006313630670004544	0.0	8.59642401018858e-52	1.9777796890422345e-35	7.6056462812235e-311	1.7526044364807233e-11	2.8811283784512264e-83	0.0	0.0	1.1477854297656168e-189	2.2672634521138284e-06	0.0	0.17818447778280672	1.0407659288031832e-06	0.0	0.45690206478717604	0.03027243874685191
3.7087087087087083	1.1307881412052162e-20	2.8814224007190116e-27	0.0	0.0	1.8676075232041026e-27	0.001280811061141176	0.0	7.073717760959036e-53	1.5315968650077488e-34	1.52401032814e-313	5.343796444619231e-12	1.2165675286660511e-84	0.0	0.0	9.466914070287182e-192	5.394688315575083e-06	0.0	0.10906694715682579	2.5325506834251975e-06	0.0	0.6889093694770663	0.03806024071139886
3.716716716716717	5.373500065573643e-20	4.67305955382383e-28	0.0	0.0	1.129079183367889e-26	0.002534808162030607	0.0	5.672691558501717e-54	1.1561678833075191e-33	2.97294704e-316	1.5879989386939862e-12	5.005907912419236e-86	0.0	0.0	7.60648423559753e-194	1.251075292940024e-05	0.0	0.06508147350908076	6.006424772267624e-06	0.0	1.0144067896408138	0.05152578992815309
3.724724724724725	2.4890015425152254e-19	7.386867248960394e-29	0.0	0.0	6.653728072827386e-26	0.004894278937163142	0.0	4.433449213583668e-55	8.507629975041729e-33	5.64623e-319	4.599226629394796e-13	2.0072548548616078e-87	0.0	0.0	5.953704981935862e-196	2.8278297298637805e-05	0.0	0.037858342215737854	1.3884388463364226e-05	0.0	1.458931068801606	0.07151075488765375
3.7327327327327327	1.123795146542349e-18	1.1381036589959633e-29	0.0	0.0	3.822162088129532e-25	0.009220356381907907	0.0	3.3767975980993624e-56	6.102516611957681e-32	1.013e-321	1.2982361968008166e-13	7.843234557110191e-89	0.0	0.0	4.5396091066269896e-198	6.229824088608986e-05	0.0	0.021468654837052594	3.128169572782959e-05	0.0	2.0497133640237695	0.09907123596092732
3.7407407407407405	4.9459022153992126e-18	1.7090861379167144e-30	0.0	0.0	2.1402187717240903e-24	0.0169494776008396	0.0	2.5065632335387444e-57	4.267008481685774e-31	0.0	3.571551513924343e-14	2.98648896492213e-90	0.0	0.0	3.371921171370351e-200	0.00013376762929473036	0.0	0.011868233943530945	6.86920751148315e-05	0.0	2.813530042755559	0.13535953400020834
3.7487487487487483	2.1217915903308096e-17	2.5015250103109196e-31	0.0	0.0	1.1681912169505553e-23	0.030405449536365352	0.0	1.813269168714881e-58	2.9083972139454805e-30	0.0	9.576226827873677e-15	1.108152807045875e-91	0.0	0.0	2.4398558842317804e-202	0.00027994904867532856	0.0	0.006395939612832696	0.00014701979143395174	0.0	3.7737656260311288	0.1814759040009736
3.756756756756757	8.872812794541047e-17	3.5686402098038327e-32	0.0	0.0	6.215529953713688e-23	0.053231991804079885	0.0	1.2783669013471717e-59	1.9324184752453816e-29	0.0	2.502454740839884e-15	4.006926836954123e-93	0.0	0.0	1.7198031597693004e-204	0.0005710309933730945	0.0	0.0033601490440712542	0.0003066887079526207	0.0	4.946840919754981	0.23830051334783148
3.764764764764765	3.6167960855174886e-16	4.961991753485476e-33	0.0	0.0	3.2236856932150387e-22	0.09096258787670235	0.0	8.783306801497894e-61	1.2516056357390064e-28	0.0	6.373417081132865e-16	1.4118748419669044e-94	0.0	0.0	1.1809217388129203e-206	0.0011352541141830728	0.0	0.0017208680479903907	0.0006235518712416209	0.0	6.33832270286587	0.306322141179809
3.7727727727727727	1.4371222128266582e-15	6.724547945604001e-34	0.0	0.0	1.6298192752835649e-21	0.15172859348675063	0.0	5.881248970125179e-62	7.902315804128701e-28	0.0	1.582022841094916e-16	4.847904007752494e-96	0.0	0.0	7.899348946829132e-209	0.002199779787446375	0.0	0.0008591526412321531	0.00123566346273508	0.0	7.939186183029762	0.3854861605908538
3.7807807807807805	5.566386646053013e-15	8.882238638438785e-35	0.0	0.0	8.032309957856916e-21	0.2470788489919638	0.0	3.837865483953443e-63	4.8636635725604776e-27	0.0	3.8272555389703684e-17	1.622126985902334e-97	0.0	0.0	5.147416224138888e-211	0.004154493167270178	0.0	0.0004181438179649951	0.0023866055213793264	0.0	9.722812142474373	0.47508810637966464
3.7887887887887883	2.1016781268672927e-14	1.1434907222237624e-35	0.0	0.0	3.8588494958841867e-20	0.3928435069316719	0.0	2.4407219933014034e-64	2.9180769078180287e-26	0.0	9.023945675906653e-18	5.289184444640167e-99	0.0	0.0	3.267496131133529e-213	0.007647326099005701	0.0	0.00019838665936687625	0.004492766979777274	0.0	11.643332069004577	0.5737387645559248
3.796796796796797	7.735271346139758e-14	1.4348033069210075e-36	0.0	0.0	1.8071484105599497e-19	0.6099234243652671	0.0	1.5127075855544208e-65	1.7066947564758596e-25	0.0	2.0736706713627855e-18	1.6806048012728231e-100	0.0	0.0	2.0205457284131508e-215	0.013719992997868033	0.0	9.175494991436374e-05	0.008243278348956084	0.0	13.635860698732928	0.679420911875953
3.804804804804805	2.7752680556712575e-13	1.7546896959407056e-37	0.0	0.0	8.249939000184462e-19	0.9248306243160532	0.0	9.136913093914185e-67	9.730671290152606e-25	0.0	4.644269354793865e-19	5.203739086555208e-102	0.0	0.0	1.217166784035632e-217	0.02399114019588103	0.0	4.136905466703769e-05	0.014741404145237572	0.0	15.618968070104817	0.7896463146579491
3.8128128128128127	9.706397205187394e-13	2.0914876153131615e-38	0.0	0.0	3.6713944941508575e-18	1.3697563327965319	0.0	5.378381319439164e-68	5.408284862268914e-24	0.0	1.0137463772460589e-19	1.5701402670993517e-103	0.0	0.0	7.14264897507361e-220	0.04088844613051625	0.0	1.81823298796569e-05	0.025693931279736675	0.0	17.499457325151702	0.9017054389375875
3.8208208208208205	3.309320378598224e-12	2.4297194233250137e-39	0.0	0.0	1.5927123727705504e-17	1.9819166324120754	0.0	3.085396838525646e-69	2.9302736160389114e-23	0.0	2.156629452472001e-20	4.616729347252153e-105	0.0	0.0	4.083159350524888e-222	0.06792083923872068	0.0	7.790226422407292e-06	0.04364907865568132	0.0	19.17916873102065	1.012983955788422
3.8288288288288284	1.0998951514852583e-11	2.7510704365522685e-40	0.0	0.0	6.735539219211707e-17	2.801939477430477	0.0	1.7249542637581003e-70	1.5477142282959957e-22	0.0	4.471528981243738e-21	1.3228280760096965e-106	0.0	0.0	2.273846574458177e-224	0.10996594214445285	0.0	3.253688682118677e-06	0.07227239074787258	0.0	20.563181929551163	1.1213029996939832
3.836836836836837	3.563688801318192e-11	3.0359247623681293e-41	0.0	0.0	2.7767640222224243e-16	3.8711260541496175	0.0	9.398337406329595e-72	7.969105207027469e-22	0.0	9.035888620441055e-22	3.6935622084234775e-108	0.0	0.0	1.2335415796677683e-226	0.173526606768804	0.0	1.324725894325888e-06	0.11663330410034953	0.0	21.568502723663784	1.22522809587829
3.844844844844845	1.1256121386019978e-10	3.265299446093762e-42	0.0	0.0	1.115938344462674e-15	5.227551897611845	0.0	4.9903518109089735e-73	4.000062815183251e-21	0.0	1.7795901339077598e-22	1.0049870307743756e-109	0.0	0.0	6.518898740939748e-229	0.26688653820845326	0.0	5.257737522915302e-07	0.18345331081332725	0.0	22.132158099777303	1.3242881129665354
3.8528528528528527	3.4659555600727e-10	3.422920361373693e-43	0.0	0.0	4.371990936299978e-15	6.901163395389005	0.0	2.5823658955798323e-74	1.9573337871600473e-20	0.0	3.4158863345102346e-23	2.6647012407960196e-111	0.0	0.0	3.356004109107946e-231	0.4000736804821036	0.0	2.0341985936386957e-07	0.28124275684202116	0.0	22.217625254057126	1.4190526328827007
3.8608608608608606	1.040416846544063e-09	3.4971273348947283e-44	0.0	0.0	1.6697810030322867e-14	8.908251468924751	0.0	1.3022989252970153e-75	9.336976326519092e-20	0.0	6.390298329992918e-24	6.885150825643699e-113	0.0	0.0	1.6830558953756855e-233	0.5845289341929116	0.0	7.671991065686557e-08	0.4202328090082061	0.0	21.81869944862359	1.5110339399290384
3.8688688688688693	3.0447181043942394e-09	3.4822994348932785e-45	0.0	0.0	6.217052988306449e-14	11.245908350727564	0.0	6.400437995395602e-77	4.342036306582591e-19	0.0	1.165126707700925e-24	1.7588119434120123e-114	0.0	0.0	8.222471969644542e-236	0.8323859953618814	0.0	2.8206021311189563e-08	0.6119999455436018	0.0	20.9602398164433	1.6024063875870072
3.876876876876877	8.686554095505702e-09	3.3795585975917464e-46	0.0	0.0	2.256618793975054e-13	13.887246575298262	0.0	3.065594021064632e-78	1.96847141653021e-18	0.0	2.0704249027204457e-25	1.0600987398644333e-114	0.0	0.0	3.913218253081387e-238	1.1553038879390234	0.0	1.0108652829294019e-08	0.8686916122722596	0.0	19.69566842217882	1.6955671674516093
3.884884884884885	2.4160967804365787e-08	3.196629314657483e-47	0.0	0.0	7.985174734241564e-13	16.77823158486711	0.0	1.4309529440678755e-79	8.69993459266764e-18	0.0	3.585750841110131e-26	3.9997335139367824e-113	0.0	0.0	1.8142350219515257e-240	1.5628612527061867	0.0	3.531515757714309e-09	1.2018013574941315	0.0	18.101560709137942	1.7925930919951738
3.8928928928928928	6.55169028491816e-08	2.946878746362085e-48	0.0	0.0	2.7546567533427823e-12	19.836912256229223	0.0	6.5094106768161615e-81	3.748494891637297e-17	0.0	6.052503321932546e-27	1.532277859289016e-111	0.0	0.0	8.193714524447364e-243	2.06061725542519	0.0	1.2026635091082674e-09	1.6205131878838783	0.0	16.27007274793072	1.8946721673424445
3.9009009009009006	1.7320911609383367e-07	2.647702871621071e-49	0.0	0.0	9.264285093496818e-12	22.95561243883498	0.0	2.885781511648242e-82	1.5745442879834136e-16	0.0	9.956902746305915e-28	5.721553385337564e-110	0.0	0.0	3.604922378223975e-245	2.64805474596765	0.0	3.992463375382141e-10	2.129733521271331	0.0	14.30023048776847	2.0016014936885744
3.9089089089089093	4.464500257355621e-07	2.318529098202695e-50	0.0	0.0	3.037543252504524e-11	26.00628826436286	0.0	1.2467820234307075e-83	6.447820478531725e-16	0.0	1.596422334581567e-28	2.0823288625141386e-108	0.0	0.0	1.5450367492242693e-247	3.316723789017973	0.0	1.291963585633045e-10	2.7280402951680625	0.0	12.289211983558562	2.1114411799389075
3.916916916916917	1.1219313776625701e-06	1.97875281111407e-51	0.0	0.0	9.70966508256597e-11	28.848810129231918	0.0	5.249558611010524e-85	2.5741526239411887e-15	0.0	2.4946270442427658e-29	7.386583513939946e-107	0.0	0.0	6.450739680817578e-250	4.048968247805709	0.0	4.075405589857522e-11	3.405878198292177	0.0	10.324673890869002	2.2203967422984783
3.924924924924925	2.7488936276941608e-06	1.6459082590331715e-52	0.0	0.0	3.0259562625027194e-10	31.34146942480325	0.0	2.1540713575369664e-86	1.0018951570896421e-14	0.0	3.799249006103136e-30	2.5538585259967423e-105	0.0	0.0	2.623662848432765e-252	4.8176157206211405	0.0	1.2531450454158778e-11	4.144386608060565	0.0	8.47893356750049	2.322971812866391
3.932932932932933	6.566816539948047e-06	1.334302238227356e-53	0.0	0.0	9.19397664280675e-10	33.352623037048055	0.0	8.613949015214064e-88	3.801721987585279e-14	0.0	5.639286926681076e-31	8.606151512186567e-104	0.0	0.0	1.0395235718894084e-254	5.586922650224237	0.0	3.756129014429384e-12	4.915234339850188	0.0	6.8054727714956105	2.412393303159896
3.9409409409409406	1.5295528807998907e-05	1.0542333902728816e-54	0.0	0.0	2.7235327230435967e-09	34.7721497976547	0.0	3.356984232415905e-89	1.4064106014764536e-13	0.0	8.158023025309517e-32	2.8267022800980408e-102	0.0	0.0	4.0122544229532404e-257	6.314891325247787	0.0	1.0974557960517402e-12	5.68173549756061	0.0	5.337849243147329	2.481268626755429
3.9489489489489493	3.473716485890829e-05	8.118069430419532e-56	0.0	0.0	7.866050627603467e-09	35.52135319311143	0.0	1.274972990674035e-90	5.072491917576157e-13	0.0	1.1502174781592699e-32	9.049197777143036e-101	0.0	0.0	1.508587114778915e-259	6.956836913270704	0.0	3.125645373727939e-13	6.401335851495223	0.0	4.090759123716997	2.52239618222029
3.956956956956957	7.69223131329186e-05	6.092586445417514e-57	0.0	0.0	2.2150458252293012e-08	35.56011709312042	0.0	4.7190788854776336e-92	1.7836595518173425e-12	0.0	1.580553860045421e-33	2.8235730003671e-99	0.0	0.0	5.525608743507772e-262	7.4698259534022275	0.0	8.677561725776762e-14	7.029315431281238	0.0	3.0627414964870634	2.529622710416972
3.964964964964965	0.00016609113496834422	4.456389203178776e-58	0.0	0.0	6.081600311629626e-08	34.89047898952388	0.0	1.702228879814488e-93	6.114880988964699e-12	0.0	2.1167664234973105e-34	8.587107307375778e-98	0.0	0.0	1.9715948413911247e-264	7.817391501845128	0.0	2.3483772998600845e-14	7.523298062209095	0.0	2.239886234566054	2.4986295685762507
3.972972972972973	0.00034969143851746356	3.176854303926703e-59	0.0	0.0	1.6280585845114838e-07	33.55626688690945	0.0	5.9838822179967476e-95	2.0438722565644393e-11	0.0	2.7629363334049954e-35	2.5453862218741473e-96	0.0	0.0	6.853036151766331e-267	7.97381142774048	0.0	6.19704983563193e-15	7.847951705297261	0.0	1.5998994627506185	2.4275371112839346
3.9809809809809806	0.0007179206744708034	2.208075511203415e-60	0.0	0.0	4.249594525070224e-07	31.638969194449317	0.0	2.049993049653662e-96	6.66060399586919e-11	0.0	3.5148202370087224e-36	7.353928740004503e-95	0.0	0.0	2.32047118196747e-269	7.927254083133316	0.0	1.6030016737597453e-15	7.979160349631087	0.0	1.1159748614493987	2.3172417540173167
3.9889889889889893	0.001437240714817183	1.6297383744462502e-61	0.0	0.0	1.0815811766760617e-06	29.250485162793122	0.0	6.844250865577111e-98	2.116275600850355e-10	0.0	4.357823736870151e-37	2.0708282207339455e-93	0.0	0.0	7.654153057348477e-272	7.681257334191117	0.0	4.4198837967512825e-16	7.906984384638576	0.0	0.7600763348917294	2.1714400732867696
3.996996996996997	0.0028057760729801023	2.1310085033915435e-61	0.0	0.0	2.6841966234023455e-06	26.523762008007527	0.0	2.226914498630211e-99	6.555931433859639e-10	0.0	5.265874484747882e-38	5.6836543916497644e-92	0.0	0.0	2.4594948203078163e-274	7.25428427699152	0.0	2.735843305817792e-16	7.636904976919516	0.0	0.5054167129354185	1.996341735037104
4.005005005005005	0.005341410534776614	2.9792195236364066e-60	0.0	0.0	6.495657660316929e-06	23.60251356149976	0.0	7.061308337075523e-101	1.9801823115511943e-09	0.0	6.201627081265963e-39	1.5204431207837538e-90	0.0	0.0	7.698790271807445e-277	6.677433092042904	0.0	7.300365065010441e-16	7.189136175720827	0.0	0.3280821701759003	1.8001196622672386
4.013013013013013	0.009916251046966112	4.2547840754902e-59	0.0	0.0	1.5328377332055812e-05	20.631214630019453	0.0	2.1820803543476504e-102	5.831627767312324e-09	0.0	7.118280424134196e-40	3.96434665517236e-89	0.0	0.0	2.34761498069563e-279	5.990695406710434	0.0	2.7713876005115344e-15	6.596124596842326	0.0	0.20787868821765249	1.5921830908117047
4.021021021021021	0.017952995873096064	5.92386693400473e-58	0.0	0.0	3.5273196268347257e-05	17.746387350872144	0.0	6.571434119791476e-104	1.6745330976047065e-08	0.0	7.963038944003015e-41	1.0074697116919392e-87	0.0	0.0	6.973632584499418e-282	5.238387861433397	0.0	1.0551400978934762e-14	5.89866603761039	0.0	0.128554686382991	1.38238020105303
4.029029029029029	0.031698123891579	8.038864383519668e-57	0.0	0.0	7.915549289873189e-05	15.069880196792228	0.0	1.9286497311086974e-105	4.688379051736478e-08	0.0	8.681942147540445e-42	2.495463963818451e-86	0.0	0.0	2.017990228698818e-284	4.464478985481656	0.0	3.922188082874545e-14	5.141283874510868	0.0	0.07758457315698242	1.1802383312480973
4.037037037037037	0.05458166737113973	1.0632748055210469e-55	0.0	0.0	0.00017322783818909598	12.704446331283325	0.0	5.516330508892092e-107	1.2799196502074612e-07	0.0	9.225485628755144e-43	6.024618295485579e-85	0.0	0.0	5.688619196557281e-287	3.7084859141247897	0.0	1.4211768496396421e-13	4.367593155826192	0.0	0.04569133213607779	0.9943319884081819
4.045045045045045	0.09166131401406863	1.3707490195050726e-54	0.0	0.0	0.0003697160040561263	10.73152557212729	0.0	1.537626469133861e-108	3.4070612154311265e-07	0.0	9.55423429089759e-44	1.4176424171893403e-83	0.0	0.0	1.5621490632998652e-289	3.002445988325849	0.0	5.01911842256413e-13	3.616309455831463	0.0	0.026255917214389662	0.8318365859154162
4.053053053053053	0.150127695507209	1.7223926509956675e-53	0.0	0.0	0.0007695682001266956	9.210793128996247	0.0	4.176908882568392e-110	8.843433440220236e-07	0.0	9.643547820707597e-45	3.25134302789905e-82	0.0	0.0	4.178937632738232e-292	2.3692260127428675	0.0	1.7276823233589778e-12	2.918379826468874	0.0	0.014720475109638835	0.6982865519700017
4.061061061061061	0.23981723363149207	2.109445921140837e-52	0.0	0.0	0.0015623181483277473	8.180817786523598	0.0	1.1057646050509653e-111	2.238269727010909e-06	0.0	9.486632810110974e-46	7.268048438777356e-81	0.0	0.0	1.0890231537033392e-294	1.8221767463539627	0.0	5.796386264561755e-12	2.295465974151478	0.0	0.008051676601522548	0.5975187606517098
4.069069069069069	0.373640615339373	2.5180646013109868e-51	0.0	0.0	0.0030935092228382872	7.660111019869168	0.0	2.852816503813094e-113	5.524100250764681e-06	0.0	9.095396683135145e-47	1.5835499392847762e-79	0.0	0.0	2.7646244451832313e-297	1.36592617349072	0.0	1.8954298702355225e-11	1.7597570833244403	0.0	0.00429626878099205	0.5317538187688923
4.077077077077077	0.5677943262909808	2.9297315037453544e-50	0.0	0.0	0.00597461456374622	7.647956817930074	0.0	7.172794842346121e-115	1.3294612966031574e-05	0.0	8.498954418394599e-48	3.362827917604652e-78	0.0	0.0	6.836959085113037e-300	0.9979681309954892	0.0	6.041087061348664e-11	1.3148838821114313	0.0	0.0022361966299891947	0.501753679199766
4.085085085085085	0.8415894661584538	3.32239690897014e-49	0.0	0.0	0.01125544821009954	8.124666976204532	0.0	1.7575445631701574e-116	3.120057353954145e-05	0.0	7.740048041600999e-49	6.960436147489768e-77	0.0	0.0	1.6470911162793035e-302	0.7106550355247753	0.0	1.8766333985501332e-10	0.9575796300454182	0.0	0.0011353157749820297	0.506995860603784
4.093093093093093	1.2167198272391129	3.672300584224181e-48	0.0	0.0	0.020683733302383062	9.051253674390352	0.0	4.196890109120028e-118	7.14052648913904e-05	0.0	6.869990140439184e-50	1.4041942575784109e-75	0.0	0.0	3.8654501369521554e-305	0.493234812620724	0.0	5.681993861658264e-10	0.6796967818405294	0.0	0.0005621963259382982	0.5458201157881968
4.101101101101101	1.715814967805255	3.9562910859401393e-47	0.0	0.0	0.03707900298985657	10.368871588820145	0.0	9.766796056837154e-120	0.0001593628394587166	0.0	5.942960893029711e-51	2.7610664630804903e-74	0.0	0.0	8.837111460852225e-308	0.3336578327578303	0.0	1.676791452957382e-09	0.47022784824100394	0.0	0.00027152021260414943	0.6155277202544259
4.109109109109109	2.360196204416126	4.154338439551849e-46	0.0	0.0	0.06484564808616242	11.998667325472603	0.0	2.215031285798383e-121	0.00034685007562611735	0.0	5.010533063597795e-52	5.2915811224978665e-73	0.0	0.0	1.96810559851797e-310	0.2199893449423786	0.0	4.822967277637347e-09	0.31706937398666396	0.0	0.00012789068218207317	0.7124401258326052
4.117117117117117	3.1668786139481027	4.2518649814396256e-45	0.0	0.0	0.11063916806261873	13.842805821662898	0.0	4.8956548470777224e-123	0.0007362131030414107	0.0	4.1171746809749546e-53	9.88446084408196e-72	0.0	0.0	4.2698662131e-313	0.14136916327338853	0.0	1.3520929600385203e-08	0.20837857415571892	0.0	5.874615111348881e-05	0.8319460149465625
4.125125125125125	4.145031634055798	4.241518501871148e-44	0.0	0.0	0.18417673173925914	15.78737211389542	0.0	1.0544958117390843e-124	0.0015239888306756357	0.0	3.2972278209928005e-54	1.799614325283036e-70	0.0	0.0	9.02418437e-316	0.08854426710463069	0.0	3.6945007590011205e-08	0.13347644964092614	0.0	2.6315174529501838e-05	0.9685786446374404
4.133133133133133	5.292299700819716	4.124088303696938e-43	0.0	0.0	0.29914503627760375	17.70756781221511	0.0	2.2135127521235674e-126	0.00307670866844483	0.0	2.573551829696388e-55	3.193484606912175e-69	0.0	0.0	1.85796e-318	0.05405289095369594	0.0	9.839248768023327e-08	0.08333147094458924	0.0	1.1494847459484781e-05	1.1161659625294813
4.141141141141141	6.5915522583536195	3.9084057109502315e-42	0.0	0.0	0.47410465900548576	19.47518084448513	0.0	4.5281651923153564e-128	0.006057976167210708	0.0	1.9577227324652263e-56	5.523433657470918e-68	0.0	0.0	3.794e-321	0.032161043000610526	0.0	2.554024708347033e-07	0.05070680735774699	0.0	4.89615603076492e-06	1.2680842257108718
4.1491491491491495	8.008730306871676	3.610246434195572e-41	0.0	0.0	0.7332245359152213	20.967794947396094	0.0	9.027459002487384e-130	0.011633649544737421	0.0	1.4514555809142425e-57	9.31134431387105e-67	0.0	0.0	0.0	0.018650652992695114	0.0	6.461676628745389e-07	0.030072968784485444	0.0	2.0335197669911e-06	1.4176242733901112
4.157157157157157	9.492438278834642	3.2504241899095614e-40	0.0	0.0	1.1066129157374314	22.07873789632078	0.0	1.7539280872217552e-131	0.021790272284839755	0.0	1.0487950203114848e-58	1.5299405652769947e-65	0.0	0.0	0.0	0.010541700613129864	0.0	1.5933908478495425e-06	0.017383577470770396	0.0	8.235115337021673e-07	1.5584527170554276
4.165165165165165	10.975766930051613	2.852395293055811e-39	0.0	0.0	1.6299589566920367	22.726458682065086	0.0	3.3209398079790553e-133	0.03980879493658392	0.0	7.386042204231733e-60	2.450166866769435e-64	0.0	0.0	0.0	0.005807377172906532	0.0	3.829626228214182e-06	0.009793881131415738	0.0	3.2516744614271266e-07	1.6851237512782533
4.173173173173173	12.380527557764177	2.4397559208258687e-38	0.0	0.0	2.3431843386032676	22.86195712604101	0.0	6.12792099715536e-135	0.07093767090228151	0.0	5.069524827986969e-61	3.8245090671295574e-63	0.0	0.0	0.0	0.003118186646525556	0.0	8.971135819974095e-06	0.005378031199596666	0.0	1.2518414280898817e-07	1.793576762260801
4.181181181181181	13.623670706140032	2.0339984081369407e-37	0.0	0.0	3.2878506152044413	22.473094910725695	0.0	1.1019660485769697e-136	0.12330155620903709	0.0	3.3912282782195816e-62	5.818548469621497e-62	0.0	0.0	0.0	0.0016318374680830432	0.0	2.0483088768383645e-05	0.002878356770569078	0.0	4.698790191348457e-08	1.8815451672664059
4.1891891891891895	14.625228960513859	1.6528102275044876e-36	0.0	0.0	4.503194132180496	21.58506218523532	0.0	1.9311950775227825e-138	0.20905787601864115	0.0	2.2109610757863616e-63	8.628047896207532e-61	0.0	0.0	0.0	0.0008323469890820419	0.0	4.558274079447861e-05	0.0015014772179116915	0.0	1.7195213758539747e-08	1.9488058370519679
4.197197197197197	15.316759112523755	1.3090739043936155e-35	0.0	0.0	6.020871396116787	20.25687044085784	0.0	3.2982754768500084e-140	0.3457672311930629	0.0	1.4048807763553005e-64	1.2470083671515051e-59	0.0	0.0	0.0	0.00041379443355611466	0.0	9.8869512998953e-05	0.0007633886311835274	0.0	6.134863307150762e-09	1.9972163923525736
4.205205205205205	15.649056446457426	1.0105895652818245e-34	0.0	0.0	7.858777964852319	18.574367449962732	0.0	5.489724229052391e-142	0.5578710105359249	0.0	8.700258252861728e-66	1.7566495025420744e-58	0.0	0.0	0.0	0.00020050148543171163	0.0	0.0002090168639930199	0.0003782905097748015	0.0	2.1338781091657356e-09	2.0305171753714992
4.213213213213213	15.59793664913199	7.604237083287469e-34	0.0	0.0	10.014612259593953	16.64079658155973	0.0	8.904651560967233e-144	0.8780719478522218	0.0	5.2512067734922175e-67	2.4119027678965844e-57	0.0	0.0	0.0	9.468981407817961e-05	0.0	0.0004306825069581026	0.00018270819280409887	0.0	7.235922925132482e-10	2.0539107390178724
4.221221221221221	15.167142832588675	5.5770874764786216e-33	0.0	0.0	12.460128375470905	14.566249646417152	0.0	1.4076221988505598e-145	1.348300704038355	0.0	3.0890176957156755e-68	3.2277017976809444e-56	0.0	0.0	0.0	4.358546183858346e-05	0.0	0.0008649482208001588	8.60089043062308e-05	0.0	2.392051914915395e-10	2.0734674333972016
4.2292292292292295	14.387892881019468	3.986860671707817e-32	0.0	0.0	15.137182775698875	12.457436991341176	0.0	2.168493065680302e-147	2.0198450972635524	0.0	1.7709894499422698e-69	4.210037281015403e-55	0.0	0.0	0.0	1.9553871623950134e-05	0.0	0.001693089667611851	3.946223019622606e-05	0.0	7.708907794510403e-11	2.0954338024366472
4.237237237237237	13.31514306155377	2.7779686307472112e-31	0.0	0.0	17.956657812477314	10.409025731323691	0.0	3.2556124494843065e-149	2.9521509887030106	0.0	9.89568478847563e-71	5.352262541833407e-54	0.0	0.0	0.0	8.550206152297379e-06	0.0	0.0032301804285591353	1.764707183615887e-05	0.0	2.421889823928468e-11	2.12553495103755
4.245245245245245	12.021188335234545	1.8866756043151683e-30	0.0	0.0	20.801096272172575	8.497433168587582	0.0	4.7633234797396296e-151	4.20981526628218	0.0	5.38902295237604e-72	6.6320501976045535e-53	0.0	0.0	0.0	3.6439560602956006e-06	0.0	0.006006625782803598	7.691596602668048e-06	0.0	7.417359418926186e-12	2.1683595716009414
4.253253253253253	10.587633033993434	1.248940513821722e-29	0.0	0.0	23.531407630966136	6.777497507363764	0.0	6.791882186136894e-153	5.857420891756262	0.0	2.860279771748106e-73	8.00971623284402e-52	0.0	0.0	0.0	1.5136393028164125e-06	0.0	0.010886576853225386	3.267481683209289e-06	0.0	2.2144822495400926e-12	2.2268976391455246
4.261261261261261	9.096966134299484	8.058644000409916e-29	0.0	0.0	25.99736678036864	5.281981242915731	0.0	9.437846009388512e-155	7.952136376998583	0.0	1.4795896931797333e-74	9.428560346860083e-51	0.0	0.0	0.0	6.12807934088867e-07	0.0	0.019231319454708812	1.3528904834681597e-06	0.0	6.444925770803921e-13	2.302270658082677
4.2692692692692695	7.624934840305922	5.068261702473876e-28	0.0	0.0	28.05093017189511	4.023479464091134	0.0	1.278080731711122e-156	10.53441308921454	0.0	7.45947703376167e-76	1.081764111601807e-49	0.0	0.0	0.0	2.4181268652680263e-07	0.0	0.03311187651189947	5.459651722504508e-07	0.0	1.8284442185598134e-13	2.3936604871331735
4.277277277277277	6.234657038030306	3.1069492688271977e-27	0.0	0.0	29.56078529692397	2.9980604630173473	0.0	1.6867329496852651e-158	13.617618292520469	0.0	3.665302019961601e-77	1.2097027914179756e-48	0.0	0.0	0.0	9.300076129175495e-08	0.0	0.05556681158946876	2.1474351346709774e-07	0.0	5.0566064493993024e-14	2.498413724277423
4.285285285285285	4.973020944268139	1.856473140044681e-26	0.0	0.0	30.426169428931924	2.1898765477469206	0.0	2.1693868087087226e-160	17.17795038901732	0.0	1.7552761523453373e-78	1.3185109037361517e-47	0.0	0.0	0.0	3.486154611681642e-08	0.0	0.09088749509959274	8.232428866372969e-08	0.0	1.3631576866608595e-14	2.612281186773797
4.293293293293293	3.869484872521135	1.0812446071577078e-25	0.0	0.0	30.587947599722057	1.576031135622392	0.0	2.7191318761658165e-162	21.14637165457356	0.0	8.192480943559916e-80	1.4007082862107907e-46	0.0	0.0	0.0	1.2736775791470393e-08	0.0	0.14489378687352622	3.07601703741284e-08	0.0	3.582108050722022e-15	2.7297490044195056
4.301301301301301	2.9370037525186783	6.138206699592483e-25	0.0	0.0	30.035264904606432	1.1311320408681063	0.0	3.3214379429088773e-164	25.40442950773021	0.0	3.7266596271448153e-81	1.4503425863822898e-45	0.0	0.0	0.0	4.535499073377966e-09	0.0	0.22513984580927981	1.1202173733057845e-08	2.4407e-320	9.17557534078335e-16	2.844427146060495
4.3093093093093096	2.174538974594712	3.3965884638048436e-24	0.0	0.0	28.806738830460997	0.8311479189584602	0.0	3.953890117842059e-166	29.785613171963707	0.0	1.6521836431853558e-82	1.4637012043829478e-44	0.0	0.0	0.0	1.5741400922780048e-09	0.0	0.34096667770799266	3.976204279602038e-09	1.130505e-317	2.291007996899929e-16	2.9494764561541054
4.317317317317317	1.5704845516357566	1.832018794324759e-23	0.0	0.0	26.986011892277507	0.6563658328535052	0.0	4.586967017752513e-168	34.08326687168551	0.0	7.138898533504684e-84	1.4397702330076712e-43	0.0	0.0	0.0	5.324936056103634e-10	0.0	0.5033018004360067	1.3755864537977337e-09	5.11537275e-315	5.575905968805114e-17	3.038068140514113
4.325325325325325	1.106358726794165	9.631730359454685e-23	0.0	0.0	24.69237348947105	0.593387079860322	0.0	5.185960386946426e-170	38.065105865373916	0.0	3.00634211986613e-85	1.380361633785895e-42	0.0	0.0	0.0	1.7556507757037005e-10	0.0	0.7241057604179375	4.638311480589022e-10	2.256012786936e-312	1.3228082156570488e-17	3.1038729010741326
4.333333333333333	0.7602313838275229	4.935919333383371e-22	0.0	0.0	22.067904928923078	0.6361789693895826	0.0	5.713935279010007e-172	41.49321094438057	0.0	1.2338998030684823e-86	1.2898865037670554e-41	0.0	0.0	0.0	5.641759741920801e-11	0.0	1.0153890910864496	1.524350180990084e-10	9.6976284499927e-310	3.058920542106385e-18	3.141567396086479
4.341341341341341	0.5095356408483478	2.4656034047579827e-21	0.0	0.0	19.263060501594374	0.7862249862061371	0.0	6.135415390294121e-174	44.147242196828245	0.0	4.9357788140804257e-88	1.1748138203848814e-40	0.0	0.0	0.0	1.7670293426441342e-11	0.0	1.3877778656249877	4.882726527072384e-11	4.063022596277926e-307	6.894881777548346e-19	3.1473257710080276
4.34934934934935	0.333099094220906	1.2005273171897773e-20	0.0	0.0	16.42269571565237	1.0518036739311583	0.0	6.42029742864702e-176	45.84777376445303	0.0	1.9242690084363402e-89	1.042906860528281e-39	0.0	0.0	0.0	5.394182728521343e-12	0.0	1.8486912770447894	1.5243787026183203e-11	1.6591767277643156e-304	1.5148526189945817e-19	3.119241120253471
4.357357357357357	0.2123896805811984	5.697927406356381e-20	0.0	0.0	13.67429853108877	1.4464063987609528	0.0	6.547399421770176e-178	46.47632968637273	0.0	7.311562257411397e-91	9.023622764751459e-39	0.0	0.0	0.0	1.604945413465836e-12	0.0	2.4003015193354256	4.638485054135878e-12	6.603828259335779e-302	3.244118000030375e-20	3.0576059912450146
4.365365365365365	0.13208249180958104	2.63609078971371e-19	0.0	0.0	11.119652228380739	1.9863064820966478	0.0	6.50706320649882e-180	45.98901622232952	0.0	2.7076272766588194e-92	7.609835474412918e-38	0.0	0.0	0.0	4.654227381968537e-13	0.0	3.0375552106395918	1.3756636697161144e-12	2.561878955686387e-299	6.7717906772422605e-21	2.964981554059901
4.373373373373373	0.08011238614328438	1.1887899513299053e-18	0.0	0.0	8.83048956884067	2.6873409472161667	0.0	6.30236725613514e-182	44.42157448872959	0.0	9.772414511374134e-94	6.255017554528222e-37	0.0	0.0	0.0	1.3154902901035404e-13	0.0	3.7466190172932956	3.976501877897222e-13	9.686818334215935e-297	1.3778092197623551e-21	2.8460064956296924
4.381381381381381	0.04739006106608738	5.2258159360261364e-18	0.0	0.0	6.848030947519142	3.5610709473560584	0.0	5.948738417097876e-184	41.885048293070795	0.0	3.4375512405398404e-95	5.0111883649553595e-36	0.0	0.0	0.0	3.623935136293483e-14	0.0	4.504139765285447	1.1203221773713145e-13	3.569960549916946e-294	2.7324455214684084e-22	2.7069371435379845
4.38938938938939	0.027340007833427382	2.2392904518964807e-17	0.0	0.0	5.185757460165176	4.610637936413332	0.0	5.472030532616009e-186	38.55279614775377	0.0	1.178503244017037e-96	3.913018055652606e-35	0.0	0.0	0.0	9.73029268063937e-15	0.0	5.2776569316507755	3.076362379787914e-14	1.2823465029360803e-291	5.281887002893254e-23	2.554961356372215
4.397397397397397	0.015382408626256831	9.353570279363067e-17	0.0	0.0	3.834431291883457	5.826799235603286	0.0	4.905402163838036e-188	34.64095414010276	0.0	3.937736808846004e-98	2.978118026181976e-34	0.0	0.0	0.0	2.5463852546880122e-15	0.0	6.027364084473072	8.23350716729005e-15	4.489594110317336e-289	9.951768968252945e-24	2.397377674318516
4.405405405405405	0.008440244099254592	3.808540922051712e-16	0.0	0.0	2.7682638559833794	7.184761948642319	0.0	4.2855166170677453e-190	30.385398860062352	0.0	1.2823213984280905e-99	2.209178907931493e-33	0.0	0.0	0.0	6.494938405226804e-16	0.0	6.709198918395102	2.1477565954940528e-15	1.5320342711713071e-286	1.8276101888156323e-24	2.2407649441515436
4.413413413413413	0.004516284566039138	1.5116730638722614e-15	0.0	0.0	1.9512201702731593	8.642485205105771	0.0	3.648666757114835e-192	26.018596989469653	0.0	4.069878037819325e-101	1.5972717120822532e-32	0.0	0.0	0.0	1.6146510593741461e-16	0.0	7.278985982687079	5.460571175480845e-16	5.0955327153038177e-284	3.271429609040759e-25	2.090276411052462
4.421421421421422	0.002356644023357685	5.848967803508594e-15	0.0	0.0	1.3426756534972464	10.141043101473173	0.0	3.0273850402871163e-194	21.749435604916144	0.0	1.2589259958692709e-102	1.1256040363700694e-31	0.0	0.0	0.0	3.9123260913521925e-17	0.0	7.697116682746938	1.3531436397908314e-16	1.651849290330489e-281	5.707698484571948e-26	1.9491727469836602
4.42942942942943	0.0011991788398101162	2.2061094224605106e-14	0.0	0.0	0.9019350355714693	11.607414490070482	0.0	2.447955725431378e-196	17.748320672318183	0.0	3.795362911031275e-104	7.73128018546882e-31	0.0	0.0	0.0	9.23940765274473e-18	0.0	7.933087230982713	3.268154250971559e-17	5.21928438318598e-279	9.706277272577677e-27	1.8186646003706037
4.4374374374374375	0.0005950346243425515	8.111589923023651e-14	0.0	0.0	0.5914141076639851	12.959707380850336	0.0	1.9290429088027192e-198	14.138726485261119	0.0	1.1151690771954244e-105	5.175783631027128e-30	0.0	0.0	0.0	2.1266985317035247e-18	0.0	7.969174959946402	7.69332376042748e-18	1.6073528096795563e-276	1.608834847983613e-27	1.698077046111727
4.445445445445445	0.00028791216815326023	2.9075086875493087e-13	0.0	0.0	0.3785238651458941	14.114391424810949	0.0	1.4814351406707562e-200	10.995229283975576	0.0	3.193466968738198e-107	3.377223030538957e-29	0.0	0.0	0.0	4.771121237360307e-19	0.0	7.8026381354758705	1.765136477134995e-18	4.824709614436526e-274	2.599179568760994e-28	1.5852890772179398
4.453453453453453	0.00013584031359513784	1.0159620198529749e-12	0.0	0.0	0.2364574454815983	14.994689545282128	0.0	1.1087300425021137e-202	8.347090544205608	0.0	8.912887807913403e-109	2.1478418540696187e-28	0.0	0.0	0.0	1.043248316645303e-19	0.0	7.446060194197919	3.947256856574203e-19	1.4115324227997315e-271	4.092853216429962e-29	1.4773539794991364
4.461461461461462	6.249420845361364e-05	3.46083607918496e-12	0.0	0.0	0.144159775626573	15.538969121849943	0.0	8.086701308046841e-205	6.185820897699276	0.0	2.424424992821587e-110	1.3313853969767907e-27	0.0	0.0	0.0	2.2233490636101618e-20	0.0	6.925778404709797	8.60330467443203e-20	4.025040458289055e-269	6.281743536368022e-30	1.371180509242738
4.46946946946947	2.8034001102341447e-05	1.1493115438967064e-11	0.0	0.0	0.0857709490602416	15.70785980007217	0.0	5.748034910441841e-207	4.474909008094812	0.0	6.427370959208878e-112	8.043854505839157e-27	0.0	0.0	0.0	4.6182807450583586e-21	0.0	6.2786693605399995	1.827628979927521e-20	1.1186889669611135e-266	9.397179489302643e-31	1.2641541500847533
4.4774774774774775	1.226186744311062e-05	3.720952989871438e-11	0.0	0.0	0.049798413791417674	15.488954777041108	0.0	3.981711552003815e-209	3.1600050166794973	0.0	1.6607041890334045e-113	4.736783698280376e-26	0.0	0.0	0.0	9.349873334981008e-22	0.0	5.547835909522245	3.784108550228136e-21	3.03045732515955e-264	1.3701790711965915e-31	1.1546003037589962
4.485485485485485	5.229336537809652e-06	1.1744572339633055e-10	0.0	0.0	0.028212707901024803	14.898314782708237	0.0	2.6879586988281216e-211	2.178205839297659	0.0	4.182014144093739e-115	2.718703395304396e-25	0.0	0.0	0.0	1.8449467837475876e-22	0.0	4.777894694450033	7.636457754438202e-22	8.001413293924569e-262	1.9472372778507955e-32	1.042030154943378
4.493493493493493	2.174440240067189e-06	3.6140507337407453e-10	0.0	0.0	0.015595651212247366	13.978520836110743	0.0	1.7683889197954826e-213	1.4655729754337377	0.0	1.0263914241236347e-116	1.5208943097748907e-24	0.0	0.0	0.0	3.548253820812224e-23	0.0	4.010573799464288	1.5020110873413273e-22	2.0591356004781195e-259	2.6972515966625367e-33	0.9271554970010791
4.501501501501502	8.815602046648824e-07	1.0842594057662715e-09	0.0	0.0	0.008411395031856877	12.79360289732922	0.0	1.1340536092413173e-215	0.9625031499957042	0.0	2.455131922899742e-118	8.292685017964325e-24	0.0	0.0	0.0	6.651172836139324e-24	0.0	3.281205443656969	2.879434082295668e-23	5.164911733267337e-257	3.641534486556098e-34	0.8117011318408673
4.50950950950951	3.4846009152458264e-07	3.1714838033132383e-09	0.0	0.0	0.004426041223103581	11.42168229554778	0.0	4.828307542140312e-217	0.6169797779289705	0.0	5.723622114797424e-120	4.407072894644249e-23	0.0	0.0	0.0	1.2151629146180366e-24	0.0	2.616479322080071	5.380144754059738e-24	1.262701143360041e-254	4.791893634988958e-35	0.6980746565910239
4.5175175175175175	1.342900652166469e-07	9.044636820035551e-09	0.0	0.0	0.0022720809543295456	9.946500022292945	0.0	6.450756466573879e-215	0.38601200285929055	0.0	1.3004731019534865e-121	2.282780885628634e-22	0.0	0.0	0.0	2.1638318018083675e-25	0.0	2.033565487889899	9.797913427407144e-25	3.0088321188114673e-252	6.145951308268359e-36	0.5889690351110078
4.525525525525525	5.0456595198549135e-08	2.5149461089102738e-08	0.0	0.0	0.0011378158667535068	8.449099377850676	0.0	9.844430287049069e-213	0.23571005664716205	0.0	2.879824990835618e-123	1.152489958726892e-21	0.0	0.0	0.0	3.755477901531644e-26	0.0	1.5404797402710766	1.7391059957430503e-25	6.988034689461993e-250	7.68298050717393e-37	0.4869727174400821
4.533533533533533	1.8482848892400438e-08	6.818445166936602e-08	0.0	0.0	0.0005558272582422449	7.0007871547113005	0.0	1.4643103183853937e-210	0.14047159545330945	0.0	6.215343270402354e-125	5.671122159118631e-21	0.0	0.0	0.0	6.3527189369255536e-27	0.0	1.1373936301540284	3.008647614732931e-26	1.5818739016044644e-247	9.36113524910815e-38	0.3942480140116277
4.541541541541542	6.600711537949527e-09	1.8024864089834939e-07	0.0	0.0	0.00026485496775819874	5.65816458873666	0.0	2.1229283996901036e-208	0.0816990768415401	0.0	1.3073697862991744e-126	2.719942880177772e-20	0.0	0.0	0.0	1.0473860633144866e-27	0.0	0.8185073144604319	5.073053165516326e-27	3.4901844775147363e-245	1.1116933708747096e-38	0.31231600104074964
4.54954954954955	2.2981468209412073e-09	4.646224282816754e-07	0.0	0.0	0.0001231001301061026	4.460586705505302	0.0	2.999834257931505e-206	0.04637123863403654	0.0	2.6801930076626226e-128	1.2714798867642878e-19	0.0	0.0	0.0	1.683087363555296e-28	0.0	0.5741049748589652	8.337201932790881e-28	7.505586205248905e-243	1.2867636523332958e-39	0.24196126124042788
4.5575575575575575	7.800559964455231e-10	1.1678367451824857e-06	0.0	0.0	5.5805069121564014e-05	3.4299763674985297	0.0	4.1316056559772764e-204	0.02568428507289476	0.0	5.355105075476641e-130	5.793194833304315e-19	0.0	0.0	0.0	2.6360840110266753e-29	0.0	0.39247954562532145	1.3354389679373507e-28	1.573187782985032e-240	1.4516750759207691e-40	0.18324748437536517
4.565565565565565	2.5813412819333007e-10	2.8624039227007672e-06	0.0	0.0	2.4673882745940224e-05	2.572572502151297	0.0	5.5462591146805745e-202	0.013882176447162147	0.0	1.0428076895211736e-131	2.57267960785577e-18	0.0	0.0	0.0	4.0240609821216964e-30	0.0	0.26151687519883193	2.084877710703445e-29	3.213928611089223e-238	1.5962339508787003e-41	0.13561900430200446
4.573573573573573	8.331352457873025e-11	6.841641680582323e-06	0.0	0.0	1.0639911450218535e-05	1.8819830931653405	0.0	7.256732878294833e-200	0.007321546164279243	0.0	1.9791319701546584e-133	1.1135563605035652e-17	0.0	0.0	0.0	5.9871836412042e-31	0.0	0.16983976528211137	3.1724146398505436e-30	6.399581872407722e-236	1.710723418015318e-42	0.09805532791657978
4.581581581581582	2.6353581839034506e-11	1.5947219686062624e-05	0.0	0.0	4.4749381162222385e-06	1.3428555961939763	0.0	9.254262360738187e-198	0.00376779257751558	0.0	3.6608301943814696e-135	4.6978336136281404e-17	0.0	0.0	0.0	8.682270730191535e-32	0.0	0.10750682004256082	4.704918683469817e-31	1.2420145576707297e-233	1.786976575605739e-43	0.06924526814277183
4.58958958958959	8.61944798614052e-12	3.625102883905221e-05	0.0	0.0	1.8363943911346113e-06	0.9345488393587335	0.0	1.1502762894246827e-195	0.001891881131664013	0.0	6.5996167570393e-137	1.9317102686276295e-16	0.0	0.0	0.0	1.2271475582320961e-32	0.0	0.06632688836222803	6.800911377666287e-32	2.3494244601728145e-231	1.8193380902270425e-44	0.04775265220402264
4.597597597597598	4.433717156600526e-12	8.036792056239653e-05	0.0	0.0	7.377162423633517e-07	0.634347306440023	0.0	1.3935489140662795e-193	0.0009268451209303512	0.0	1.159557126938102e-138	7.741859317880981e-16	0.0	0.0	0.0	1.6904914177386422e-33	0.0	0.03988413735677916	9.58153139266063e-33	4.3316763366057016e-229	1.8053573115201877e-45	0.032154256883760564
4.605605605605605	7.519739127380809e-12	0.0001737758308935307	0.0	0.0	2.970064564739742e-07	0.41995009200874356	0.0	1.6455154182669526e-191	0.000443007258955061	0.0	1.9856371228738847e-140	3.0241789861304834e-15	0.0	0.0	0.0	2.269770107054679e-34	0.0	0.023375868498749574	1.3156960034699077e-33	7.784132580869303e-227	1.7460949687198361e-46	0.021140144791015284
4.613613613613613	2.2489680050913607e-11	0.00036648683289469523	0.0	0.0	1.3883168149209786e-07	0.2711481352511644	0.0	1.893831709732432e-189	0.00020658030854235393	0.0	3.31391922875819e-142	1.1514063937409237e-14	0.0	0.0	0.0	2.970321732810392e-35	0.0	0.013353412963896909	1.760876921563255e-34	1.3634027416787567e-224	1.6459901633945948e-47	0.013574988295746715
4.621621621621622	7.107227402955834e-11	0.0007538913502821655	0.0	0.0	1.217969527417707e-07	0.17074448447106833	0.0	2.124420586800063e-187	9.397788634389999e-05	0.0	5.390366015354828e-144	4.272762088149643e-14	0.0	0.0	0.0	3.788591954320484e-36	0.0	0.007434876811387413	2.2969696929231553e-35	2.3275435444984506e-222	1.5123108131701264e-48	0.008525112018435692
4.62962962962963	2.205773948389256e-10	0.0015127266617556416	0.0	0.0	2.3034037971275888e-07	0.10486021285398493	0.0	2.322733095237866e-185	4.170668036637646e-05	0.0	8.545331072390837e-146	1.545424224838156e-13	0.0	0.0	0.0	4.709826310630675e-37	0.0	0.004034709273328779	2.920346245624139e-36	3.872854483301075e-220	1.3542820018761302e-49	0.005259504096692732
4.637637637637638	6.677951127634022e-10	0.002960972122888639	0.0	0.0	5.625245354205028e-07	0.06280476849670354	0.0	2.4752427888823463e-183	1.8055669644338233e-05	0.0	1.3203036753015607e-147	5.448107258132284e-13	0.0	0.0	0.0	5.706695098245838e-38	0.0	0.0021340652216845475	3.618813852718205e-37	6.280934392276201e-218	1.1820372920710807e-50	0.003234210700180782
4.645645645645645	1.9710460432849574e-09	0.00565395128679341	0.0	0.0	1.4058838940279267e-06	0.036685186302207004	0.0	2.5709639631821994e-181	7.624910709393259e-06	0.0	1.988167967500825e-149	1.871985635084721e-12	0.0	0.0	0.0	6.739336883105753e-39	0.0	0.00110017077074847	4.3706996152195715e-38	9.928349288577221e-216	1.0055578946783503e-51	0.0020689686251081116
4.653653653653653	5.671596345590431e-09	0.010532616876732365	0.0	0.0	3.4496426246413204e-06	0.020898885376104636	0.0	2.602758442405173e-179	3.140903779053968e-06	0.0	2.9178745340052193e-151	6.269289196337244e-12	0.0	0.0	0.0	7.757153441758424e-40	0.0	0.0005528018516211848	5.145036888317463e-39	1.529641125093772e-213	8.337515085873915e-53	0.001523376206129882
4.661661661661662	1.591011215097131e-08	0.0191430182001135	0.0	0.0	8.261473712415976e-06	0.011614264217651809	0.0	2.5682152930746664e-177	1.2619993068299167e-06	0.0	4.173634908714186e-153	2.046411771474651e-11	0.0	0.0	0.0	8.702425562360456e-41	0.0	0.0002707296663420751	5.903082370831726e-40	2.297004087058657e-211	6.737824101619342e-54	0.0014779786422715667
4.66966966966967	4.351180088628277e-08	0.03394678353285729	0.0	0.0	1.9295470746814523e-05	0.006303100490781648	0.0	2.4699529528406786e-175	4.94577694719441e-07	0.0	5.818306559209988e-155	6.510684883786638e-11	0.0	0.0	0.0	9.515486013592693e-42	0.0	0.0001292287606759923	6.601186627934337e-41	3.3619689457166674e-209	5.307084866995726e-55	0.0019237593528411523
4.677677677677678	1.1601491210877458e-07	0.05873890456285404	0.0	0.0	4.394684173486821e-05	0.003355578964751103	0.0	2.3152912129344138e-173	1.890460422664657e-07	0.0	7.905203329105033e-157	2.0189206780008204e-10	0.0	0.0	0.0	1.0140859810467662e-42	0.0	6.012283946741626e-05	7.194787919887286e-42	4.796068090380957e-207	4.074230328430264e-56	0.0029618504034120887
4.685685685685685	3.015789163496904e-07	0.09917850818104662	0.0	0.0	9.760592902010707e-05	0.0017853265227718317	0.0	2.1153501000899693e-171	7.047668451338669e-08	0.0	1.0468001856472346e-158	6.101979799206345e-10	0.0	0.0	0.0	1.0534553839462933e-43	0.0	2.7263195593083494e-05	7.643052236193844e-43	6.6686311361144506e-205	3.048513810283466e-57	0.004813765547344309
4.693693693693693	7.643221105731743e-07	0.16341798983823858	0.0	0.0	0.0002114018054480827	0.0010179652270449206	0.0	1.8837296625502194e-169	2.5624520326356883e-08	0.0	1.3509797466778288e-160	1.7975509308992465e-09	0.0	0.0	0.0	1.0781978418330401e-44	0.0	1.2049554986544691e-05	7.913553274946315e-44	9.03748864099508e-203	2.2232263113232638e-58	0.007840961817614284
4.701701701701702	1.8886368823799252e-06	0.26278415526504195	0.0	0.0	0.0004465127820463287	0.0007506421317977396	0.0	1.634988065950987e-167	9.086287180806669e-09	0.0	1.6992926808338068e-162	5.161198618892406e-09	0.0	0.0	0.0	2.2762973467473268e-45	0.0	5.1906557723450975e-06	7.992121761941975e-45	1.1937641874747882e-200	1.5802724857051387e-59	0.012570876367572694
4.70970970970971	4.550151508440447e-06	0.412422388630978	0.0	0.0	0.000919731176366017	0.0008694561453651073	0.0	1.3831532030829794e-165	3.1421439618093e-09	0.0	2.08315620453627e-164	1.444371364817682e-08	0.0	0.0	0.0	1.247689767073814e-44	0.0	2.1793672591279284e-06	8.524288135032734e-46	1.5369121385411597e-198	1.0947954171762815e-60	0.019724682050349256
4.717717717717718	1.0688525529323543e-05	0.6317654672461614	0.0	0.0	0.0018475622362715733	0.001414510445934615	0.0	1.1404747537632746e-163	1.059652609538745e-09	0.0	2.4889134089555818e-166	3.9397267072673734e-08	0.0	0.0	0.0	1.2196522574591579e-43	0.0	8.918577445037963e-07	7.755845374129907e-46	1.9285870589698302e-196	7.392418516781827e-62	0.030239960036598155
4.7257257257257255	2.4481270422277603e-05	0.9446412840820569	0.0	0.0	0.003619578298932926	0.002586729756808172	0.0	9.165596923924478e-162	3.4848821719128857e-10	0.0	2.8982246090195973e-168	1.0473992355825883e-07	0.0	0.0	0.0	1.1713710331371839e-42	0.0	3.557277341049192e-07	7.14590293290332e-45	2.3587894076216382e-194	4.86510937011832e-63	0.04527964448687458
4.733733733733733	5.467445236663707e-05	1.3788020077075664	0.0	0.0	0.006915879075258789	0.004795268205213297	0.0	7.179521858180627e-160	1.1176082701938772e-10	0.0	3.2891987671797192e-170	2.7140468363138053e-07	0.0	0.0	0.0	1.0965930294637816e-41	0.0	1.3829192964025154e-07	7.093640270759386e-44	2.811893076752687e-192	3.1206931323728266e-64	0.06621753520232282
4.741741741741742	0.00011906383507597042	1.964657993016803	0.0	0.0	0.012887755985741108	0.00874820948809681	0.0	5.481380861500965e-158	3.495088876601336e-11	0.0	3.746935859688865e-172	6.854587943483925e-07	0.0	0.0	0.0	1.0005901012628709e-40	0.0	5.240019696784235e-08	6.87042481428067e-43	3.2671430410733144e-190	1.9510205040876655e-65	0.0945911314390314
4.74974974974975	0.0002528315661580179	2.73304981241416	0.0	0.0	0.023423828343383347	0.015591262079395134	0.0	4.078910024603949e-156	1.0658216742380405e-11	0.0	1.0021825519879994e-171	1.6873465847573833e-06	0.0	0.0	0.0	8.89869520011356e-40	0.0	1.9352005321356033e-08	6.486120316160174e-42	3.699961530558674e-188	1.1888439006824517e-66	0.13201521148154022
4.757757757757758	0.000523540472717991	3.7120025350473314	0.0	0.0	0.04152402313604518	0.027098087032653876	0.0	2.958407270487726e-154	3.169272459062046e-12	0.0	8.927641041484315e-170	4.048425672453622e-06	0.0	0.0	0.0	7.713577831864581e-39	0.0	6.965880221603887e-09	5.96857061284964e-41	4.084002330042804e-186	7.060573731153712e-68	0.18005486862302242
4.7657657657657655	0.0010571795740182903	4.922577943467462	0.0	0.0	0.07179800840461256	0.04591046935856103	0.0	2.091372948019373e-152	9.18913641556902e-13	0.0	7.781956875793001e-168	9.46731817329043e-06	0.0	0.0	0.0	6.516956253502708e-38	0.0	2.443897587528142e-09	5.353531377921547e-40	4.393741141530576e-184	4.087024493026755e-69	0.24006443193179253
4.773773773773773	0.002081801197816392	6.374156448876192	0.0	0.0	0.12108974173340654	0.07581562436973036	0.0	1.4410023876015777e-150	2.597895515366652e-13	0.0	6.611512477454963e-166	2.1578770940479105e-05	0.0	0.0	0.0	5.366524922055872e-37	0.0	8.356934077158613e-10	4.680538949221138e-39	4.607259405672257e-182	2.305825899968322e-70	0.3130078664659066
4.781781781781782	0.0039979248103127925	8.059706382359552	0.0	0.0	0.19920256367609512	0.12203108636556131	0.0	9.677375749609158e-149	7.161312948950741e-14	0.0	5.474853794852595e-164	4.7938602168495596e-05	0.0	0.0	0.0	4.307258141460566e-36	0.0	2.7852740685782185e-10	3.9887582123667927e-38	4.708803600975954e-180	1.2679372192621534e-71	0.39928504267106135
4.78978978978979	0.007487695503966045	9.95178410953536	0.0	0.0	0.31965815289902394	0.1914458681466525	0.0	6.334468734747876e-147	1.924775587853576e-14	0.0	4.418795792545282e-162	0.00010380133931356693	0.0	0.0	0.0	3.3695201336990737e-35	0.0	9.04786357791556e-11	3.3133458148422555e-37	4.6907058699181685e-178	6.795491854551137e-73	0.498594267976896
4.797797797797798	0.01367708714912104	12.00009764280054	0.0	0.0	0.500369263570529	0.29274311052153745	0.0	4.0413129187601565e-145	5.0440206207620635e-15	0.0	3.47612223482168e-160	0.00021906826927064883	0.0	0.0	0.0	2.5691804939673872e-34	0.0	2.864728159421863e-11	2.6827729922610838e-36	4.5543409399109976e-176	3.5497347175857395e-74	0.6098621986828405
4.8058058058058055	0.02436604283601939	14.131410148188062	0.0	0.0	0.7640470316492262	0.43631010220283495	0.0	2.51301135355869e-143	1.2887719090916735e-15	0.0	2.665298466120225e-158	0.0004506246311084386	0.0	0.0	0.0	1.9093281761580197e-33	0.0	8.841127130304401e-12	2.1173376520059835e-35	4.309953548749108e-174	1.807268616403958e-75	0.7312659023579092
4.813813813813813	0.04233862323554369	16.252332211271167	0.0	0.0	1.138111397546608	0.6338345429137524	0.0	1.523091910737391e-141	3.210489063118163e-16	0.0	1.9918487664044612e-156	0.0009034607821676302	0.0	0.0	0.0	1.3830120120952787e-32	0.0	2.661814841660749e-12	1.6288695751725545e-34	3.975386449367357e-172	8.968117241499334e-77	0.8603581064643764
4.821821821821822	0.07175686717507734	18.255163544327832	0.0	0.0	1.653846231755096	0.8975004542127966	0.0	8.997408976079998e-140	7.797511519744474e-17	0.0	1.4508635648788393e-154	0.001765479232583487	0.0	0.0	0.0	9.76406648585453e-32	0.0	7.902009076188183e-13	1.2214438078160838e-33	3.573928251460414e-170	4.337420881042812e-78	0.9942872655573418
4.82982982982983	0.11862606376560994	20.026448592298234	0.0	0.0	2.3445605901364464	1.23874089005983	0.0	5.180462105217412e-138	1.8463949908131693e-17	0.0	1.0300456917304806e-152	0.0033625972284415514	0.0	0.0	0.0	6.718849434683779e-31	0.0	2.6250974780123333e-13	8.927969356865496e-33	3.1316413518189796e-168	2.0446243713487547e-79	1.130082796832801
4.837837837837838	0.1912941808398693	21.457395459342806	0.0	0.0	3.242603594337828	1.66658031248437	0.0	2.907228918840033e-136	4.262567780936936e-18	0.0	7.127645759232738e-151	0.006242319845559166	0.0	0.0	0.0	4.506283338013289e-30	0.0	2.0640784719951695e-13	6.360993793032418e-32	2.6745943423435618e-166	9.393926150677093e-81	1.264957898421459
4.8458458458458455	0.30091481745267606	22.45488259961045	0.0	0.0	4.3752427393153255	2.1857016211839713	0.0	1.590192307038032e-134	9.593800494436867e-19	0.0	4.807235814749333e-149	0.011294736757662682	0.0	0.0	0.0	2.945787983837602e-29	0.0	5.277063215021608e-13	4.417651333935377e-31	2.226401762359776e-164	4.20661103443507e-82	1.3965731673486006
4.853853853853853	0.4617647632438648	22.95154584247557	0.0	0.0	5.75964681418164	2.794485443987023	0.0	8.477733407538958e-133	2.1051237234780756e-19	0.0	3.1601263542145276e-147	0.019918890253767984	0.0	0.0	0.0	1.8769118779573171e-28	0.0	1.766587134972615e-12	2.9905648440795648e-30	1.8063789578656553e-162	1.8359850715961195e-83	1.523207702578268
4.861861861861862	0.6912714076950166	22.913469279629346	0.0	0.0	7.397485239740192	3.4833667878876726	0.0	4.405239779558315e-131	4.5032621026199074e-20	0.0	2.024758220342694e-145	0.03423837099664335	0.0	0.0	0.0	1.165589655141063e-27	0.0	5.9261646394007315e-12	1.9733836061052093e-29	1.4284791541857386e-160	7.810115888526604e-85	1.6438014802835614
4.86986986986987	1.0095830563003563	22.344312199184888	0.0	0.0	9.269912679653038	4.233905454003166	0.0	2.231100010853079e-129	9.391496718821372e-21	0.0	1.2644498109535691e-143	0.057361431048480245	0.0	0.0	0.0	7.055160385727761e-27	0.0	1.9421056740805316e-11	1.269309518329363e-28	1.101028755571804e-158	3.238152707629875e-86	1.7578607057242543
4.877877877877878	1.438520388300364	21.285242122467892	0.0	0.0	11.333882771613812	5.018942918177769	0.0	1.1013572466283456e-127	1.9093956745668225e-21	0.0	7.696437070475253e-142	0.09366682318675935	0.0	0.0	0.0	4.1622436840950665e-26	0.0	6.205464635825168e-11	7.958341191945775e-28	8.271478192427505e-157	1.3085449991267477e-87	1.8652502392289834
4.885885885885886	1.999793019929534	19.8107074089045	0.0	0.0	13.520758585482298	5.804102653094215	0.0	5.2990385423868106e-126	3.7844812217090187e-22	0.0	4.566017288661471e-140	0.14907696193225856	0.0	0.0	0.0	2.3933571982350465e-25	0.0	1.9329326280866701e-10	4.8638243666763354e-27	6.056577928488302e-155	5.153846294714219e-89	1.9659256490255284
4.893893893893894	2.712459603521244	18.020736553165044	0.0	0.0	15.738010380379816	6.55068650631582	0.0	2.4849956471612763e-124	7.312435214958932e-23	0.0	2.640250188481461e-138	0.2312566369530745	0.0	0.0	0.0	1.3413649137133638e-24	0.0	5.86948846102627e-10	2.897576363712771e-26	4.322462189802486e-153	1.97845284342355e-90	2.059673794329617
4.901901901901902	3.5897512514163896	16.030961174439554	0.0	0.0	17.874403547674188	7.2197549594678225	0.0	1.1358314132744928e-122	1.3773969423376837e-23	0.0	1.4880321513657073e-136	0.34965263623676524	0.0	0.0	0.0	7.327330310085095e-24	0.0	1.7375211243444407e-09	1.6826546459677288e-25	3.006732621536953e-151	7.40237979103102e-92	2.1459296938558206
4.90990990990991	4.635550457962589	13.961826069643816	0.0	0.0	19.808524196343654	7.776904567468615	0.0	5.060131558826565e-121	2.5292626729956037e-24	0.0	8.174086882616904e-135	0.5152741287958406	0.0	0.0	0.0	3.901251980583756e-23	0.0	5.0143208642172255e-09	9.524883011207037e-25	2.0385347963581412e-149	2.699407329632701e-93	2.2237180678680395
4.917917917917918	5.84099017387771	11.928431084352578	0.0	0.0	21.41986210171023	8.197035027121808	0.0	2.1971991896302564e-119	4.527547285753815e-25	0.0	4.376489451386404e-133	0.7401143038533621	0.0	0.0	0.0	2.024517987931699e-22	0.0	1.4107582725824427e-08	5.255697987761679e-24	1.3471041107528077e-147	9.594378826875474e-95	2.291734890715394
4.925925925925926	7.181767782501752	10.032170935022101	0.0	0.0	22.601102264813584	8.468291933682304	0.0	9.299010570949791e-118	7.900652518503105e-26	0.0	2.283874441704322e-131	1.0361393967950656	0.0	0.0	0.0	1.0239969962412904e-21	0.0	3.8695297909850335e-08	2.826889473808943e-23	8.676486729158775e-146	3.3236605659095596e-96	2.348546302452862
4.933933933933934	8.616810964456917	8.35488268676426	0.0	0.0	23.269904433890936	8.594420608040194	0.0	3.835868778654942e-116	1.343973348953006e-26	0.0	1.1616579389602299e-129	1.413827763632822	0.0	0.0	0.0	5.048183473302549e-21	0.0	1.034751166995285e-07	1.4821651015424644e-22	5.446861912685292e-144	1.1221936649196862e-97	2.392849836202869
4.941941941941942	10.088850760046268	6.955692248220515	0.0	0.0	23.378380857200874	8.59497978553324	0.0	1.5422345628468333e-114	2.228656063133136e-27	0.0	5.75895927112161e-128	1.8803286086385638	0.0	0.0	0.0	2.425665905209232e-20	0.0	2.6976974332099016e-07	7.57522229550342e-22	3.332794506413096e-142	3.692923335182883e-99	2.4237253585432956
4.94994994994995	11.527238120849324	5.87028994330872	0.0	0.0	22.918759047141197	8.50321147326538	0.0	6.043615286253535e-113	3.6026100481757036e-28	0.0	2.7827196278655574e-126	2.4374175346857205	0.0	0.0	0.0	1.136020692804213e-19	0.0	6.857060759633155e-07	3.7740444516003025e-21	1.9876065587447313e-140	1.1844700600681787e-100	2.440805562140782
4.957957957957958	12.853002856080314	5.112053742864953	0.0	0.0	21.924300614319105	8.36178110646153	0.0	2.3083564886726717e-111	5.676890480108848e-29	0.0	1.3105530258581213e-124	3.079534244243288	0.0	0.0	0.0	5.185622590897012e-19	0.0	1.699333019738849e-06	1.8328770465466687e-20	1.1553458763282365e-138	3.702790888061989e-102	2.4443178220620103
4.965965965965966	13.9857516616166	4.674323350902911	0.0	0.0	20.465325650175856	8.217006198535298	0.0	8.593471426902893e-110	8.720074646851157e-30	0.0	6.015883890903241e-123	3.79226845758221	0.0	0.0	0.0	2.307145447785093e-18	0.0	4.106042818124061e-06	8.677133627195132e-20	6.545658280813972e-137	1.1281986502481327e-103	2.434984734516938
4.973973973973974	14.851615066117056	4.533201763539833	0.0	0.0	18.641001933103816	8.112496617364187	0.0	3.1181290430582648e-108	1.3057012185942688e-30	0.0	2.6915595671148607e-121	4.551683324327328	0.0	0.0	0.0	1.0004800847138771e-17	0.0	9.673466372154447e-06	4.0044040579754847e-19	3.614550963093385e-135	3.350373649114425e-105	2.4138099227580283
4.981981981981982	15.391171073947238	4.650469278045522	0.0	0.0	16.568228730664128	8.083268159939596	0.0	1.102755470360846e-106	1.90580711443959e-31	0.0	1.1737301151197161e-119	5.324807767610982	0.0	0.0	0.0	4.228645973179875e-17	0.0	2.2221026341971854e-05	1.801441917932084e-18	1.9454276710862296e-133	9.69733013152268e-107	2.381807963392086
4.98998998998999	15.566171722968477	4.976455778705277	0.0	0.0	14.369341143756326	8.151329163528647	0.0	3.801229111010303e-105	2.7115856244963434e-32	0.0	4.988755294229107e-118	6.071482643071173	0.0	0.0	0.0	1.7420219027892958e-16	0.0	4.9771367236835425e-05	7.899972918654844e-18	1.0205529401884497e-131	2.7356616053638964e-108	2.3397538201617682
4.997997997997998	15.364017620721906	5.452943290959759	0.0	0.0	12.16041628546271	8.323484240151252	0.0	1.2771107531262477e-103	3.760752622931236e-33	0.0	2.0666924725026785e-116	6.7475251371124845	0.0	0.0	0.0	6.994638925827451e-16	0.0	0.00010870239369148275	3.377195554776391e-17	5.218139685421145e-130	7.521835269603976e-110	2.2880235846096095
5.006006006006006	14.799254851956452	6.016293812631504	0.0	0.0	10.041691964196687	8.59169648688405	0.0	4.182084137879131e-102	5.084300324598877e-34	0.0	8.34486308576402e-115	7.308919755704345	0.0	0.0	0.0	2.7373882255674423e-15	0.0	0.00023150150216487422	1.4073900902591364e-16	2.600492323048967e-128	2.0157492195706966e-111	2.2265756368035814
5.014014014014014	13.911847756802079	6.600984843952295	0.0	0.0	8.091098301454933	8.935877343081577	0.0	1.3348014189793461e-100	6.700244065463781e-35	0.0	3.284144636399991e-113	7.716507911797023	0.0	0.0	0.0	1.0441596209795364e-14	0.0	0.00048076767106973705	5.717457664339406e-16	1.2631506922274083e-126	5.265024710986776e-113	2.155085567845666
5.022022022022022	12.762511849638141	7.143597469836512	0.0	0.0	6.361282719008839	9.328525313972893	0.0	4.15241013767959e-99	8.606987054909224e-36	0.0	1.2597519448560472e-111	7.940490804270005	0.0	0.0	0.0	3.8820113355902206e-14	0.0	0.0009736334279065768	2.2642493305087804e-15	5.980182886003055e-125	1.3403417663811899e-114	2.0732086566740158
5.03003003003003	11.425862371417345	7.587088297673718	0.0	0.0	4.879915961531186	9.740302232142847	0.0	1.259051558537495e-97	1.0777324619994562e-36	0.0	4.7098546157558795e-110	7.964028725131762	0.0	0.0	0.0	1.4067149698216025e-13	0.0	0.0019228569567911599	8.741402487261822e-15	2.759519581524717e-123	3.3256910684070586e-116	1.9809104973739902
5.038038038038038	9.982449521185936	7.88495928155708	0.0	0.0	3.6526118428964915	10.145488122114951	0.0	3.720886961356028e-96	1.3154317928755527e-37	0.0	1.7162860301081475e-108	7.785333439621015	0.0	0.0	0.0	4.968380220671933e-13	0.0	0.0037034178494654746	3.289852706678911e-14	1.2411155230844501e-121	8.042655505644685e-118	1.8787878869154986
5.046046046046046	8.51085398242578	8.004792571924572	0.0	0.0	2.6675386066308207	10.52632476171498	0.0	1.0717885854790785e-94	1.5650261700235142e-38	0.0	6.095811593853632e-107	7.417892702624977	0.0	0.0	0.0	1.7103419361371891e-12	0.0	0.006956264300794997	1.207016723899576e-13	5.440648239720359e-120	1.895693987571636e-119	1.7683028042677982
5.054054054054054	7.0808998421209886	7.930595198112165	0.0	0.0	1.9007535303106817	10.875528092858259	0.0	3.0090642970346305e-93	1.8149689171255622e-39	0.0	2.1102460972726782e-105	6.888787778973756	0.0	0.0	0.0	5.738659669940439e-12	0.0	0.012743268912632708	4.3171267027763857e-13	2.324603039080077e-118	4.3550003658215605e-121	1.651871795775936
5.062062062062062	5.748749507074099	7.663519013236311	0.0	0.0	1.321417808592511	11.196658514907709	0.0	8.234049951637102e-92	2.051679808131692e-40	0.0	7.120235827138006e-104	6.235395335448488	0.0	0.0	0.0	1.876711003261583e-11	0.0	0.02276833145027131	1.5053043320945834e-12	9.680697900858531e-117	9.75122889071744e-123	1.5327861195585553
5.07007007007007	4.5542542366862016	7.2207622353684675	0.0	0.0	0.8962819200519128	11.502489468831632	0.0	2.1961156972355793e-90	2.2606916749464312e-41	0.0	2.3416142502279623e-102	5.501031237214263	0.0	0.0	0.0	5.981963186088228e-11	0.0	0.03967725844104279	5.116881272024034e-12	3.9293819599041094e-115	2.1280493362253056e-124	1.414976016983736
5.078078078078078	3.520533937627528	6.6327632445755444	0.0	0.0	0.593102412975268	11.811901017435291	0.0	5.708955060420052e-89	2.4280803825846767e-42	0.0	7.505783424898513e-101	4.730239797984123	0.0	0.0	0.0	1.8584439901164713e-10	0.0	0.06744146710578199	1.6956708769409034e-11	1.5545387038208153e-113	4.5264238217573934e-126	1.3026658037098255
5.086086086086086	2.6554296534245156	5.939090803059985	0.0	0.0	0.3829000199663932	12.146055754940594	0.0	1.446497614774408e-87	2.5419876478394845e-43	0.0	2.344965230433096e-99	3.96443346682734	0.0	0.0	0.0	5.627488586444608e-10	0.0	0.11181557954450867	5.478186890811765e-11	5.99430096727707e-112	9.383825356873269e-128	1.1999869180181366
5.094094094094094	1.9542629020513793	5.183647345551828	0.0	0.0	0.2411578906285396	12.524641467873213	0.0	3.572222558091895e-86	2.59400730947801e-44	0.0	7.140629316820234e-98	3.238456284944009	0.0	0.0	0.0	1.6608835129248965e-09	0.0	0.18083514203787376	1.725421712490796e-10	2.252865492597203e-110	1.8960762154111825e-129	1.110619096900965
5.102102102102102	1.40326410795142	4.4098865486147005	0.0	0.0	0.1481724394392519	12.962798211887584	0.0	8.598426530505629e-85	2.5802104316514032e-45	0.0	2.1193187082475257e-96	2.5784212612736797	0.0	0.0	0.0	4.777746800532234e-09	0.0	0.285288272431907	5.298111412488995e-10	8.252617077419885e-109	3.7340732543848826e-131	1.0375157546145761
5.11011011011011	0.9830823798567498	3.656690849307465	0.0	0.0	0.08881217638626202	13.469052123022193	0.0	2.0172473341483195e-83	2.5016357175113965e-46	0.0	6.130780359452537e-95	2.000914989246109	0.0	0.0	0.0	1.3395733280641523e-08	0.0	0.43905710505570833	1.5860571604021764e-09	2.9465094518351466e-107	7.167390098624548e-133	0.9827433160883943
5.118118118118118	0.6719236073861667	2.95538203875109	0.0	0.0	0.051928504523540364	14.044255473189622	0.0	4.612740307329497e-82	2.364160250767109e-47	0.0	1.7286017381604485e-93	1.5134299734953194	0.0	0.0	0.0	3.660743150511292e-08	0.0	0.659188327109703	4.629064679316103e-09	1.0253772932915543e-105	1.3408815447446724e-134	0.9474337126519972
5.126126126126126	0.4480376481021493	2.328097373446279	0.0	0.0	0.029618039945617184	14.681287083904692	0.0	1.0280602063306347e-80	2.1777728998096082e-48	0.0	4.750439984534601e-92	1.1157193202367766	0.0	0.0	0.0	9.750602010816132e-08	0.0	0.9655276477362726	1.3171927351232044e-08	3.477917422538886e-104	2.4449554118949042e-136	0.9318232011452255
5.134134134134134	0.2914463781680249	1.7875138109452668	0.0	0.0	0.016478319221453732	15.36517345524867	0.0	2.2332522611455208e-79	1.95537511461155e-49	0.0	1.2724256893447141e-90	0.801690072234956	0.0	0.0	0.0	2.531354719316416e-07	0.0	1.3797542150514448	3.654200166426356e-08	1.1497794691581521e-102	4.3451285493049487e-138	0.935336025740347
5.142142142142142	0.18494268961221352	1.337696678545134	0.0	0.0	0.008942613907778889	16.073367474118054	0.0	4.728427179767744e-78	1.711308937892813e-50	0.0	3.3219318920737606e-89	0.5614576283363315	0.0	0.0	0.0	6.405219089681462e-07	0.0	1.9236912246784714	9.883887985900467e-08	3.7048407576214046e-101	7.526368338298989e-140	0.9566713832647034
5.15015015015015	0.11448136623945424	0.9757205005274296	0.0	0.0	0.004733691004599643	16.776124940490803	0.0	9.757876497119508e-77	1.4598447019992578e-51	0.0	8.452958216403067e-88	0.3832537363132723	0.0	0.0	0.0	1.5796991213668696e-06	0.0	2.6168572688707057	2.606523332568698e-07	1.163547868850769e-99	1.2706310350259658e-141	0.9938653973237007
5.158158158158158	0.069125197564387	0.6936693425871655	0.0	0.0	0.0024440389324606668	17.43715898244158	0.0	1.9626986256708606e-75	1.213846877670696e-52	0.0	2.096459240130895e-86	0.254985061334123	0.0	0.0	0.0	3.797293527462017e-06	0.0	3.4733589584414264	6.701930155885176e-07	3.561710998053256e-98	2.090761994376186e-143	1.044321240418461
5.166166166166166	0.040712413520091334	0.48066081744370465	0.0	0.0	0.001230773508970356	18.014923046845578	0.0	3.847792191702813e-74	9.83782972677681e-54	0.0	5.067850875087552e-85	0.1653491652293829	0.0	0.0	0.0	8.89679055337319e-06	0.0	4.498394987981308	1.680154213494726e-06	1.0626562787214405e-96	3.353056574614421e-145	1.104822941974943
5.1741741741741745	0.0233879042394899	0.32462653010437753	0.0	0.0	0.0006045038874772594	18.464891261052745	0.0	7.352402751836634e-73	7.771628316882336e-55	0.0	1.19404565843745e-83	0.10450767964552792	0.0	0.0	0.0	2.0316643936640345e-05	0.0	5.684815977817294	4.106919556390748e-06	3.090200517130974e-95	5.241170756990504e-147	1.1715646800147812
5.182182182182182	0.01310433863041198	0.21369202885624927	0.0	0.0	0.0002895744694584359	18.743039987380133	0.0	1.3693253813738274e-71	5.984133544941709e-56	0.0	2.742064990314976e-82	0.06438034998676088	0.0	0.0	0.0	4.5219939530087615e-05	0.0	7.010321776543535	9.788322047716279e-06	8.75871151246486e-94	7.984852153122418e-149	1.240232526863244
5.19019019019019	0.00716116833594258	0.13710447599478653	0.0	0.0	0.00013528545220982088	18.81042077269648	0.0	2.4856714077750034e-70	4.4912404670946816e-57	0.0	6.137538893696828e-81	0.03865604254298995	0.0	0.0	0.0	9.809963473202474e-05	0.0	8.435932859341948	2.274745876453773e-05	2.4196552713306084e-92	1.185650228161645e-150	1.306168164355136
5.198198198198198	0.003816661066019535	0.08573811431997526	0.0	0.0	6.163979962275155e-05	18.638341999858994	0.0	4.3978505272028695e-69	3.285537206383915e-58	0.0	1.338968851732008e-79	0.022622488555824057	0.0	0.0	0.0	0.00020742648527360003	0.0	9.906307205559022	5.1546369771203875e-05	6.515180972474321e-91	1.7159215857797461e-152	1.3646260515245003
5.206206206206206	0.0019838122577160253	0.05225829031657656	0.0	0.0	2.7389271233900846e-05	18.213359897952294	0.0	7.583975158570402e-68	2.3427223630439337e-59	0.0	2.847124082562756e-78	0.012903938755240173	0.0	0.0	0.0	0.00042748455854666405	0.0	11.352271842708557	0.00011389698765373599	1.7098546109630323e-89	2.420412697907291e-154	1.411111740609896
5.2142142142142145	0.0010055913531826183	0.031045269722629734	0.0	0.0	1.186858505431898e-05	17.541123539034842	0.0	1.2747148003068802e-66	1.6282044600939037e-60	0.0	5.900679408786883e-77	0.007174029173388067	0.0	0.0	0.0	0.0008586893181688494	0.0	12.695613809985364	0.0002454054308306839	4.3737262490200616e-88	3.3276109363653843e-156	1.441765628695403
5.222222222222222	0.0004970884048066844	0.017976065644131616	0.0	0.0	5.015415774740201e-06	16.64818331970002	0.0	2.088280552757936e-65	1.1029862485445338e-61	0.0	1.1919481075819124e-75	0.003887432964207061	0.0	0.0	0.0	0.0016811679196798365	0.0	13.855778028879444	0.000515612157226466	1.0904448942393288e-86	4.4588903960436264e-158	1.4537392252897756
5.23023023023023	0.00023962082012699823	0.010145017947083355	0.0	0.0	2.0667837092444392e-06	15.581156573232395	0.0	3.334451072303494e-64	7.282888825141996e-63	0.0	2.346780019485851e-74	0.0020531544323059495	0.0	0.0	0.0	0.0032080825353310023	0.0	14.757726956746598	0.001056425572761326	2.6498150510414396e-85	5.823340486540761e-160	1.4455041856223958
5.238238238238238	0.00011263748106841245	0.005580459484965166	0.0	0.0	8.305275446878165e-07	14.403086146794159	0.0	5.189428632066803e-63	4.687152628746656e-64	0.0	4.503468407189822e-73	0.0010569130255461254	0.0	0.0	0.0	0.005966771092192317	0.0	15.339918153963044	0.002110773548528387	6.276060403804396e-84	7.412568191794056e-162	1.4170396517103356
5.246246246246246	5.162990386963731e-05	0.002991893044893392	0.0	0.0	3.254431038035348e-07	13.187327278106002	0.0	7.871806815894094e-62	2.9402602717493945e-65	0.0	8.423286338347732e-72	0.0005302929004661794	0.0	0.0	0.0	0.010816646237070097	0.0	15.561229426084653	0.004112842217827491	1.4488331690833276e-82	9.196368173186095e-164	1.369860015901804
5.2542542542542545	2.307785290734776e-05	0.0015634396925648384	0.0	0.0	1.2435106278976276e-07	12.00974455661168	0.0	1.163828533303272e-60	1.7977660512512672e-66	0.0	1.535591550487813e-70	0.0002593291310221478	0.0	0.0	0.0	0.019111962318569858	0.0	15.405752154171948	0.007815401681954845	3.259938133718455e-81	1.1120264748280965e-165	1.30687000218151
5.262262262262262	1.0063080832766416e-05	0.0007962971614956303	0.0	0.0	4.633071224973515e-08	10.940303326015446	0.0	1.6771166203665054e-59	1.07139784685128e-67	0.0	2.7285352551383246e-69	0.00012360775708752705	0.0	0.0	0.0	0.03291374802032451	0.0	14.884678364079019	0.014483752336706126	7.149242845252155e-80	1.3105845146442038e-167	1.2320623430848392
5.27027027027027	4.2919886049033135e-06	0.0003953012306534777	0.0	0.0	1.6831601114762598e-08	10.035246943123006	0.0	2.3555765083531863e-58	6.22354816815753e-69	0.0	4.725449566013147e-68	5.742474517213619e-05	0.0	0.0	0.0	0.055247013291753126	0.0	14.034971288257147	0.02617842971372123	1.5281657210718801e-78	1.5054490592180848e-169	1.1501000337705551
5.278278278278278	1.8217469362435314e-06	0.0001912670377544128	0.0	0.0	5.962262236639142e-09	9.33095634449689	0.0	3.224711419464781e-57	3.5236644852162275e-70	0.0	7.976574074642434e-67	2.6002275568903745e-05	0.0	0.0	0.0	0.09038568930173378	0.0	12.915038295883	0.04614785295346897	3.183761823469908e-77	1.6854591197756509e-171	1.0658451085551246
5.286286286286286	8.519357693702806e-07	9.020094298108495e-05	0.0	0.0	2.0592941990139527e-09	8.840323360197548	0.0	4.302730904306968e-56	1.9445530096044894e-71	0.0	1.3123491103353122e-65	1.1475789300233514e-05	0.0	0.0	0.0	0.14412852740110962	0.0	11.598108331101615	0.07934471471466584	6.465027863677462e-76	1.839168446977985e-173	0.9839051173401088
5.2942942942942945	6.371312552324025e-07	4.1461127229710926e-05	0.0	0.0	6.934899384981878e-10	8.552090492544457	0.0	5.5957358540218806e-55	1.045955772817326e-72	0.0	2.1044667519853365e-64	4.936426833943282e-06	0.0	0.0	0.0	0.22400598885969292	0.0	10.164354252855297	0.13306283797260363	1.2795579049323807e-74	1.9560318243604567e-175	0.9082647908386123
5.302302302302302	1.0089512196811858e-06	1.8575090748987048e-05	0.0	0.0	2.2770334924487833e-10	8.433182893438891	0.0	7.092999258208635e-54	5.483713080190746e-74	0.0	3.2892316953673e-63	2.069673182319191e-06	0.0	0.0	0.0	0.3393350456201492	0.0	8.69293079926212	0.21766168946298323	2.468363980373975e-73	2.0275961099776035e-177	0.8420539086536666
5.31031031031031	2.2661073938467664e-06	8.111214118818859e-06	0.0	0.0	7.28952899196964e-11	8.433645915820417	0.0	8.763191708817453e-53	2.8022287277762455e-75	0.0	5.0107943071316406e-62	8.457651181814473e-07	0.0	0.0	0.0	0.5010224717321133	0.0	7.255008651332928	0.3473027820836266	4.641070541749344e-72	2.048510081470573e-179	0.7874757640061244
5.318318318318318	5.376071760454347e-06	3.4525816708367754e-06	0.0	0.0	2.2752225577807582e-11	8.493457745990078	0.0	1.0552476659875988e-51	1.395723842299616e-76	0.0	7.440093553672915e-61	3.3686562496201087e-07	0.0	0.0	0.0	0.7210163296222661	0.0	5.9086116739044385	0.5405683715799804	8.505245457513748e-71	2.0171857180297284e-181	0.74588872793517
5.326326326326326	1.2597039816439205e-05	1.4334426934317889e-06	0.0	0.0	6.9236722892984944e-12	8.550253414255748	0.0	1.2385289918321454e-50	6.7758235995110685e-78	0.0	1.076737729890002e-59	1.307743445869917e-07	0.0	0.0	0.0	1.0113288617613478	0.0	4.6956819684395885	0.820775822649598	1.519201032275695e-69	1.935997471667568e-183	0.7180025823033361
5.334334334334335	2.883602534205453e-05	5.831423166326251e-07	0.0	0.0	2.0541465354062234e-12	8.546902772419998	0.0	1.416829671398876e-49	3.206202849571597e-79	0.0	1.5188020741579334e-58	4.948201052956906e-08	0.0	0.0	0.0	1.3826081336279805	0.0	3.6413949580922194	1.2157543826690775	2.6448640586602537e-68	1.8109848141704175e-185	0.7041280816886191
5.342342342342342	6.437850325029094e-05	2.399846795466567e-07	0.0	0.0	5.941596618983405e-13	8.437943610405686	0.0	1.5797515815429196e-48	1.4787196998470555e-80	0.0	2.0881041127102215e-57	1.8248663035666382e-08	0.0	0.0	0.0	1.842320643734376	0.0	2.7554053667597045	1.7568335747246913	4.4879827202529366e-67	1.6511097900790786e-187	0.7044079920172213
5.35035035035035	0.0001401454875344888	1.2045071246808874e-07	0.0	0.0	1.6755191363108557e-13	8.194074871188569	0.0	1.7167997589353303e-47	6.647316245388974e-82	0.0	2.798097445384745e-56	6.559544699174593e-09	0.0	0.0	0.0	2.3927136921807493	0.0	2.034479840114715	2.476824719961527	7.422645342574674e-66	1.4671962795983625e-189	0.7189634950449294
5.358358358358358	0.0002974666927100654	1.2163808501732242e-07	0.0	0.0	4.606955761959907e-14	7.804234097877387	0.0	1.8184869039157066e-46	2.912541457421274e-83	0.0	3.65454439890188e-55	2.298133582425593e-09	0.0	0.0	0.0	3.0288352874299815	0.0	1.4658839931179688	3.4068763537984212	1.1965365171097824e-64	1.2707250808230562e-191	0.7479108248977492
5.366366366366366	0.0006156318161177312	2.4640639107974765e-07	0.0	0.0	1.2372919287533571e-14	7.275166404339079	0.0	1.877415509164558e-45	1.243835277803323e-84	0.0	4.652253526951038e-54	7.847580361049206e-10	0.0	0.0	0.0	3.7369732008292154	0.0	1.030929100308439	4.57225679871374	1.8799786512734888e-63	1.0726699303883455e-193	0.7912353039617978
5.374374374374375	0.001242315620897128	6.0741419470648e-07	0.0	0.0	3.33794496967674e-15	6.628773542627957	0.0	1.8891668401872802e-44	5.1774784718345595e-86	0.0	5.772357651308836e-53	2.6118919301815677e-10	0.0	0.0	0.0	4.493903228675053	0.0	0.7082114300739951	5.987351252951459	2.8789862495849223e-62	8.82534578491313e-196	0.8485467798868928
5.382382382382382	0.0024444212880466174	1.514264753269096e-06	0.0	0.0	1.2752686633096172e-15	5.897843468340669	0.0	1.8528485246895025e-43	2.1005746504480143e-87	0.0	6.980761812067292e-52	8.472928953523479e-11	0.0	0.0	0.0	5.2672854586485585	0.0	0.47625005850685975	7.650422632589944	4.297204053754527e-61	7.076988233087216e-198	0.9187736930344553
5.39039039039039	0.004689845042910142	3.6993589002024075e-06	0.0	0.0	1.993329915308162e-15	5.1209491181326205	0.0	1.7712065411949677e-42	8.30657605473038e-89	0.0	8.228338348825746e-51	2.6789885373184595e-11	0.0	0.0	0.0	6.017407225321885	0.0	0.31540373521691945	9.538920446220102	6.251612859726305e-60	5.531161449391868e-200	0.999874955681911
5.398398398398398	0.008773732005331127	8.816743830378806e-06	0.0	0.0	6.929513880539346e-15	4.337342397441455	0.0	1.650282096389058e-41	3.2016201874415634e-90	0.0	9.453251256781877e-50	8.25595040263636e-12	0.0	0.0	0.0	6.700255497058646	0.0	0.20909173605151574	11.60626349216781	8.864574370997337e-59	4.213425463159161e-202	1.0886540795941357
5.406406406406406	0.016005113865949168	2.0486954317432187e-05	0.0	0.0	2.5797096412831722e-14	3.5825610668311154	0.0	1.4986729136028054e-40	1.2027660276073544e-91	0.0	1.0585466528556193e-48	2.4798317980366817e-12	0.0	0.0	0.0	7.271646318441893	0.0	0.14443995878956833	13.781007065624681	1.2251334935140241e-57	3.128278528755254e-204	1.1807466671671445
5.414414414414415	0.02846995453401721	4.6408533542905474e-05	0.0	0.0	9.41944570389613e-14	2.8852482049595167	0.0	1.3265243226152024e-39	4.4040863554809396e-93	0.0	1.1553100554706471e-47	7.259994690298008e-13	0.0	0.0	0.0	7.691899086158469	0.0	0.1125179793779988	15.969093709399353	1.6503218555148283e-56	2.2637404442067446e-206	1.2708226353792245
5.4224224224224224	0.04938253820160005	0.00010248627177300676	0.0	0.0	3.353604444783222e-13	2.2654119768632452	0.0	1.1444142741487129e-38	1.5717866266039015e-94	0.0	1.2289857786087808e-46	2.071616259300835e-13	0.0	0.0	0.0	7.930378419147945	0.0	0.10833177700884927	18.05947939650885	2.166773932961093e-55	1.5966104368337475e-208	1.3530041235239432
5.43043043043043	0.08352637682114455	0.00022063861753334583	0.0	0.0	1.163774392953159e-12	1.7340880214024643	0.0	9.623011482696594e-38	5.4675682335583145e-96	0.0	1.2742508218247888e-45	5.761575379451331e-14	0.0	0.0	0.0	7.969184443585293	0.0	0.1307023804955312	19.932876153554858	2.772798218332494e-54	1.0975452007388316e-210	1.4214570483084783
5.438438438438438	0.13776610375623222	0.00046306987010711226	0.0	0.0	3.936280646075008e-12	1.2941581660806556	0.0	7.886756479785291e-37	1.8537769188995707e-97	0.0	1.2877238991123678e-44	1.5618240810986796e-14	0.0	0.0	0.0	7.805375225116589	0.0	0.18210653632040616	21.472756345453412	3.4584590947503855e-53	7.353548876357144e-213	1.471077402219112
5.446446446446447	0.2215819688685337	0.0009474622842387667	0.0	0.0	1.297666130062778e-11	0.9419570898752495	0.0	6.300072508551009e-36	6.126086882690182e-99	0.0	1.2683828665193833e-43	4.126500581377242e-15	0.0	0.0	0.0	7.451339464614731	0.0	0.2684947124859041	22.57725044801883	4.2044261972090594e-52	4.802005671146989e-215	1.4981700545790697
5.454454454454455	0.34753973955028017	0.0018898571794861857	0.0	0.0	4.1696490241159104e-11	0.6692686436553881	0.0	4.905150689438998e-35	1.973199739012911e-100	0.0	1.2176928758478872e-42	1.0626509525407571e-15	0.0	0.0	0.0	6.933256182994734	0.0	0.39904579705874027	23.170264657785857	4.9818487315154747e-51	3.0563245549245524e-217	1.5010126132507706
5.4624624624624625	0.5315659126069698	0.00367492857073628	0.0	0.0	1.3058570702193683e-10	0.46536066750977145	0.0	3.722364081969783e-34	6.19470977561159e-102	0.0	1.139422948432502e-41	2.667216630597842e-16	0.0	0.0	0.0	6.287911373409062	0.0	0.5857765898622006	23.210136793914494	5.753525636658224e-50	1.895952232189508e-219	1.4802107745716104
5.47047047047047	0.792860569465607	0.0069666320706566745	0.0	0.0	3.986129491618254e-10	0.3188032089516931	0.0	2.7532461045917165e-33	1.8955389178725468e-103	0.0	1.0391828486840937e-40	6.52506548058994e-17	0.0	0.0	0.0	5.5584160764939545	0.0	0.8429059334371293	22.69446480318299	6.476453946173913e-49	1.1464802167000082e-221	1.4387817725714591
5.478478478478478	1.153261658246696	0.012875143197375582	0.0	0.0	1.1859510790301567e-09	0.21892825345901318	0.0	1.9848646963769356e-32	5.6533527979056584e-105	0.0	9.237592583939235e-40	1.5558595412120872e-17	0.0	0.0	0.0	4.789528476464524	0.0	1.185884253542822	21.660332513409077	7.105591293121622e-48	3.4147798200457914e-223	1.381943347595498
5.486486486486487	1.6358909328945086	0.023197309617068257	0.0	0.0	3.439075892556755e-09	0.15689186279031678	0.0	1.3946860930128575e-31	1.643391119428535e-106	0.0	8.00360192554159e-39	3.6158868347112976e-18	0.0	0.0	0.0	4.023297405208407	0.0	1.6300419312275083	20.179906014794582	7.598412710211526e-47	4.606896832983763e-221	1.316629783808165
5.494494494494495	2.2629774646271947	0.040745592285512236	0.0	0.0	9.720225910915935e-09	0.12637347100490123	0.0	9.551723075165768e-31	4.656258430148358e-108	0.0	6.758837676635269e-38	8.190646863679098e-19	0.0	0.0	0.0	3.295624854108337	0.0	2.1888812765891945	18.35212597509945	7.919636466886944e-46	7.551544840533482e-219	1.2507966020683245
5.5025025025025025	3.0528764969302724	0.0697721637246727	0.0	0.0	2.677753348051449e-08	0.1239840082769087	0.0	6.375975867202448e-30	1.2858619504729728e-109	0.0	5.563120075821923e-37	1.808341724808709e-19	0.0	0.0	0.0	2.6341300059189168	0.0	2.8721267673293136	16.29182095208529	8.04539419421547e-45	1.2064978700259297e-216	1.1926052581449003
5.51051051051051	4.0164732147610485	0.11647784540411102	0.0	0.0	7.189925608488709e-08	0.14945583407694585	0.0	4.14831088123486e-29	3.461087542508761e-111	0.0	4.462978107601895e-36	3.891362896481852e-20	0.0	0.0	0.0	2.0574432625210717	0.0	3.6837393981052577	14.117897650185807	7.966161776196159e-44	1.8787850316830893e-214	1.1495946322358808
5.518518518518518	5.15335931677831	0.18956801070439872	0.0	0.0	1.88164563098491e-07	0.2056613176613807	0.0	2.630604847485291e-28	9.080121078602872e-113	0.0	3.489723440562981e-35	8.161723795274062e-21	0.0	0.0	0.0	1.5758224630682636	0.0	4.620171505627725	11.942275341341848	7.687951392108933e-43	2.8515920896142365e-212	1.1279456258736422
5.526526526526527	6.448354600051271	0.3007795685881591	0.0	0.0	4.799664594256606e-07	0.2984656075825712	0.0	1.6259216942093356e-27	2.3218350575517185e-114	0.0	2.659605525915792e-34	1.6684799138280161e-21	0.0	0.0	0.0	1.1928073986306582	0.0	5.669166467296435	9.860946958081646	7.231557584317315e-42	4.2184945168659016e-210	1.1319295752474856
5.534534534534535	7.869064432525919	0.46525826401851517	0.0	0.0	1.1932832817845326e-06	0.43637690093709863	0.0	9.794974840039308e-27	5.786708639709291e-116	0.0	1.975620112043256e-33	3.324443843542626e-22	0.0	0.0	0.0	0.9075325709060367	0.0	6.809377755730682	7.948054900460539	6.629988602353943e-41	6.082573345070521e-208	1.163603143707718
5.5425425425425425	9.365166086750078	0.7016220555024453	0.0	0.0	2.891584154898445e-06	0.6299286983924627	0.0	5.751309153378073e-26	1.4056987489502882e-117	0.0	1.4303742575168147e-32	6.456184742049144e-23	0.0	0.0	0.0	0.7172983172952809	0.0	8.010990553803161	6.253287274880266	5.9245235181718725e-40	8.54824572605888e-206	1.2227759942003738
5.55055055055055	10.869967917484658	1.0315174715908393	0.0	0.0	6.829481454027753e-06	0.8907258023522288	0.0	3.2914691637277447e-25	3.328228679721616e-119	0.0	1.0093830577360491e-31	1.2220580222207166e-23	0.0	0.0	0.0	0.6200361739028598	0.0	9.237388064870617	4.802354609559794	5.160048537498797e-39	1.170917829443209e-203	1.3072379461544024
5.558558558558558	12.304482222790917	1.4784783358931801	0.0	0.0	1.572169031480221e-05	1.2301180057049688	0.0	1.8359994961862252e-24	7.680583057749679e-121	0.0	6.942605123766235e-31	2.2545851015828528e-24	0.0	0.0	0.0	0.6163678589259172	0.0	10.447738965080463	3.5998958553842355	4.38040089254233e-38	1.563275847268877e-201	1.4131950935938093
5.566566566566567	13.583832777446268	2.0659467336093016	0.0	0.0	3.527527094284832e-05	1.6575347398522555	0.0	9.981941353735226e-24	1.7275683131327185e-122	0.0	4.6542435149063284e-30	4.054155185800473e-25	0.0	0.0	0.0	0.7110241532815137	0.0	11.600225127520128	2.633938589697677	3.624379320164299e-37	2.0342512660176832e-199	1.535835114127528
5.574574574574575	14.625357777449574	2.8144255336969093	0.0	0.0	7.714381150736543e-05	2.178613272735845	0.0	5.289530912500777e-23	3.7873562624235046e-124	0.0	3.0411370189820053e-29	7.105473660347977e-26	0.0	0.0	0.0	0.9134470404636458	0.0	12.655512064413697	1.881005911622179	2.9228945112640685e-36	2.5800810541749164e-197	1.669925654485398
5.5825825825825826	15.357369250545883	3.737898926752569	0.0	0.0	0.00016443393149997502	2.7933643155966283	0.0	2.7319893021902406e-22	8.092763808863494e-126	0.0	1.9367929377860722e-28	1.2137929995276912e-26	0.0	0.0	0.0	1.2374467961194566	0.0	13.58001163337812	1.3110856827699542	2.2974832441428695e-35	3.1894946814141648e-195	1.8103495732901957
5.59059059059059	15.727292021840503	4.839863427152724	0.0	0.0	0.00034161851629667357	3.4947140881713157	0.0	1.3753097397781545e-21	1.68545529484301e-127	0.0	1.2022389627846313e-27	2.0209480614298373e-27	0.0	0.0	0.0	1.6998384265170674	0.0	14.348506208026066	0.8918973512877317	1.7601564712354272e-34	3.8429983033483404e-193	1.9524977686434146
5.598598598598598	15.70790207927929	6.109518475998458	0.0	0.0	0.0006917528821147602	4.267807534059445	0.0	6.74810345518701e-21	3.421347369244663e-129	0.0	7.273758828441342e-27	3.2796281499696875e-28	0.0	0.0	0.0	2.318057580023454	0.0	14.94578966286507	0.5921436219528468	1.3143466229683632e-33	4.513134546762205e-191	2.092471938431461
5.606606606606607	15.30063707963787	7.518820051942272	0.0	0.0	0.0013652750884787597	5.0904226354861954	0.0	3.227175880099744e-20	6.769187768880509e-131	0.0	4.289311558141578e-26	5.187438822441545e-29	0.0	0.0	0.0	3.106869780603921	0.0	15.36711623418916	0.3836650607077039	9.565953458776879e-33	5.165901810173156e-189	2.2270902913169333
5.614614614614615	14.53542022585816	9.021145545520634	0.0	0.0	0.002626328026260745	5.934712655331365	0.0	1.504261107810862e-19	1.3053750613787933e-132	0.0	2.4653410253279367e-25	7.997243134863793e-30	0.0	0.0	0.0	4.074440751789233	0.0	15.617411832855362	0.24259081277031735	6.785882360997301e-32	5.763334031127231e-187	2.3537308643881585
5.622622622622623	13.467027462588693	10.5522089823276	0.0	0.0	0.004924219277190371	6.7702659872875195	0.0	6.834134292727946e-19	2.453541038332059e-134	0.0	1.3811067906648063e-24	1.201673657702403e-30	0.0	0.0	0.0	5.218212877761292	0.0	15.709372230066213	0.1496844287217833	4.6918498198426285e-31	6.26702190911729e-185	2.4700807708585852
5.63063063063063	12.168610162058513	12.03358765303705	0.0	0.0	0.008998816860052614	7.568184135065905	0.0	3.026240780224145e-18	4.494801473075134e-136	0.0	7.541166281570648e-24	1.7599150754047915e-31	0.0	0.0	0.0	6.521196856820129	0.0	15.660729611111194	0.0901242895048625	3.161852391481072e-30	6.642145925389382e-183	2.5738776916408432
5.638638638638638	10.72343619513493	13.378801775612052	0.0	0.0	0.01602850644832062	8.305584963554143	0.0	1.3061201797027528e-17	8.025771433528558e-138	0.0	4.0133861034042986e-23	2.512209255470315e-32	0.0	0.0	0.0	7.949388146510631	0.0	15.49109561296439	0.052948351592713404	2.076819693310655e-29	6.861441898771445e-181	2.66272778818177
5.646646646646647	9.216140723739976	14.501399714297479	0.0	0.0	0.027826610735516857	8.969714055755704	0.0	5.4944280267524284e-17	1.3967608688645183e-139	0.0	2.081827448239706e-22	3.4952547973879656e-33	0.0	0.0	0.0	9.451003971220498	0.0	15.218867013127483	0.03035222553159817	1.3295837795389077e-28	6.908474287772453e-179	2.7340621102099165
5.654654654654655	7.72474975016297	15.324046785205983	0.0	0.0	0.04708549959367705	9.560763246184221	0.0	2.25279424235053e-16	2.3692792395787038e-141	0.0	1.0525436088849062e-21	4.739808538382059e-34	0.0	0.0	0.0	10.958073625624762	0.0	14.85869137165616	0.01697610841181875	8.296450687021159e-28	6.779671930360426e-177	2.785256494611409
5.662662662662663	6.314481642977137	15.787308276804652	0.0	0.0	0.07765575857032687	10.09260156619192	0.0	9.00285500137285e-16	3.9171416494902887e-143	1.383e-321	5.186773632799029e-21	6.264720313273909e-35	0.0	0.0	0.0	12.390599722873564	0.0	14.419919731140402	0.00926354448309562	5.045784252806513e-27	6.484776160777911e-175	2.8138966782400523
5.67067067067067	5.033921496922057	15.856746806186377	0.0	0.0	0.12483022795337219	10.59092963946358	0.0	3.5067004804050393e-15	6.312204574455693e-145	6.48313e-319	2.4912459032594744e-20	8.070519737384617e-36	0.0	0.0	0.0	13.663079424194576	0.0	13.906318934831013	0.004931620966482287	2.991057286367187e-26	6.0456232412597135e-173	2.8181313405008313
5.678678678678678	3.913702668506908	15.527159515708254	0.0	0.0	0.19558046498728407	11.088834842843386	0.0	1.3313025979148433e-14	9.914059990366052e-147	2.96874333e-316	1.166267904729335e-19	1.0133518167979312e-36	0.0	0.0	0.0	14.692710487983637	0.0	13.317093042938865	0.0025612841744214855	1.7281462681924492e-25	5.493472382885304e-171	2.797030586054418
5.686686686686687	2.967418653555427	14.823234384105811	0.0	0.0	0.2986694475349119	11.620266244840682	0.0	4.926228760928882e-14	1.5176814851913682e-148	1.3250155708e-313	5.321607408991326e-19	1.240160590367499e-37	0.0	0.0	0.0	15.408209620296851	0.0	12.649009182920663	0.0012976684893988234	9.731862803039032e-25	4.8653332234451483e-169	2.75086215246399
5.694694694694695	2.1941995453952385	13.796516094315779	0.0	0.0	0.4445450067283319	12.212450281709717	0.0	1.7766916477195547e-13	2.264478895721281e-150	5.7640687272554e-311	2.36673986739417e-18	1.4792941215431858e-38	0.0	0.0	0.0	15.75794169731514	0.0	11.899191954198987	0.0006413428975489243	5.341597631180725e-24	4.199890935730927e-167	2.681213615360044
5.702702702702703	1.5822539577698023	12.519208030661812	0.0	0.0	0.6449117473837507	12.878610608221516	0.0	6.245529086749026e-13	3.293171898669798e-152	2.4439771211215835e-308	1.0259397693529788e-17	1.719848000920628e-39	0.0	0.0	0.0	15.716069817549545	0.0	11.067999532184158	0.0003091863548627665	2.8576305261503146e-23	3.533647408714647e-165	2.5909220419107655
5.7107107107107105	1.11269280957235	11.07585900132659	0.0	0.0	0.9118941988327397	13.612443705173904	0.0	2.139863639058609e-12	4.6678720372558306e-154	1.0100082938752275e-305	4.3346832352461664e-17	1.9488774465616805e-40	0.0	0.0	0.0	15.285706447827366	0.0	10.161367046099011	0.0001453908924712605	1.4900494976221345e-22	2.897798552212444e-163	2.4838146952250746
5.718718718718718	0.7630788925764436	9.554282339108976	0.0	0.0	1.2567480829528848	14.38559148186217	0.0	7.145994085273725e-12	6.448843526342907e-156	4.0682961907499465e-303	1.7850797190463185e-16	2.1524740428275247e-41	0.0	0.0	0.0	14.498530741383808	0.0	9.192112329857556	6.6684474175156e-05	7.572774544218415e-22	2.3161834128026495e-161	2.364305264391579
5.726726726726727	0.5103340310043173	8.03707986676562	0.0	0.0	1.6881522951091448	15.148865122173559	0.0	2.3259420750856083e-11	8.683664455830113e-158	1.597202603116257e-300	7.165116848806886e-16	2.3171291746225905e-42	0.0	0.0	0.0	13.410937182820682	0.0	8.179923064527957	2.9830955909268872e-05	3.7511900875146324e-21	1.8044193719942583e-159	2.2369200663514497
5.734734734734735	0.33283289339011946	6.594909996572735	0.0	0.0	2.210215545599458	15.837298600887488	0.0	7.37895440387019e-11	1.1396787932870962e-159	6.111773871392905e-298	2.803206557593737e-15	2.4312045351187995e-43	0.0	0.0	0.0	12.097366624407021	0.0	7.150028400152389	1.301515331205675e-05	1.811101665566562e-20	1.3701300538080964e-157	2.105841194106491
5.742742742742743	0.21168013911872804	5.282221858018838	0.0	0.0	2.820442488260004	16.378382861708157	0.0	2.2816574734468803e-10	1.4578743155231048e-161	2.279472567547907e-295	1.0689414888336617e-14	2.486289399594916e-44	0.0	0.0	0.0	10.641916840986255	0.0	6.130832006816737	5.53804370316724e-06	8.522682324899935e-20	1.014018508857186e-155	1.974546749199076
5.7507507507507505	0.13128392382807838	4.135682667135581	0.0	0.0	3.5079991642945383	16.7022090681769	0.0	6.876473257415211e-10	1.8176733209692345e-163	8.286312136071039e-293	3.973019863926074e-14	2.4782253141251314e-45	0.0	0.0	0.0	9.12954679674432	0.0	5.150981405953637	2.2981283304706963e-06	3.909034331302401e-19	7.3145859868685e-154	1.8456050154737653
5.758758758758758	0.0793991463062849	3.1750625408481183	0.0	0.0	4.252666514837534	16.751870316751287	0.0	2.019950645021464e-09	2.208867473269743e-165	2.9359458080947704e-290	1.439317459811287e-13	2.4076249133738416e-46	0.0	0.0	0.0	7.638145873853272	0.0	4.23642797556032	9.300137508373769e-07	1.7475209119828425e-18	5.14272610407272e-152	1.7206463476281268
5.766766766766767	0.04682611707752468	2.405993694939023	0.0	0.0	5.024846362624672	16.492421983745935	0.0	5.783296350657722e-09	2.6162637055056195e-167	1.0138988047729042e-287	5.082328499342584e-13	2.2797950048531766e-47	0.0	0.0	0.0	6.232467798503908	0.0	3.4079846915981054	3.670190483134673e-07	7.614387795068375e-18	3.524169741256899e-150	1.6005019533948581
5.774774774774775	0.026929208185042103	1.8238328305664129	0.0	0.0	5.786871796037272	15.916992234797299	0.0	1.6138747453745953e-08	3.020308842192548e-169	3.412722836349469e-285	1.7492043159426794e-12	2.104077325493036e-48	0.0	0.0	0.0	4.960509570452311	0.0	2.6797391994179316	1.412405782825292e-07	3.233756496154124e-17	2.3538566943538594e-148	1.4854702379446354
5.782782782782783	0.01510139849072292	1.4178274065884358	0.0	0.0	6.495678895341964	15.049197009385898	0.0	4.3895893481504515e-08	3.3984362426139194e-171	1.119611264945793e-282	5.868020001040186e-12	1.8927206658304657e-49	0.0	0.0	0.0	3.8524528022444686	0.0	2.058475658549225	5.300173422436092e-08	1.33856464505568e-16	1.532367730340838e-146	1.375653965119248
5.7907907907907905	0.008257790607818477	1.1748868868652114	0.0	0.0	7.106648715763642	13.941715222143287	0.0	1.1636909326161405e-07	3.72704631227752e-173	3.580084982176966e-280	1.9187466799913658e-11	1.6594733455468194e-50	0.0	0.0	0.0	2.921877784002454	0.0	1.5440542288681476	1.939407177003573e-08	5.400464291244119e-16	9.723122432554489e-145	1.2713067030491865
5.798798798798798	0.004403100585141567	1.0824414472759933	0.0	0.0	7.578177316389052	12.671556926672423	0.0	3.006845384059848e-07	3.983898811094762e-175	1.1157817399040799e-277	6.115341469028392e-11	1.4181199530758018e-51	0.0	0.0	0.0	2.1686797279231254	0.0	1.1305375801018047	6.919670262159016e-09	2.12364813512763e-15	6.0132365543987025e-143	1.1731331622196621
5.806806806806807	0.002289266165422194	1.1300859293982837	0.0	0.0	7.876337014154957	11.333058045174628	0.0	7.572586315979734e-07	4.150587885068868e-177	3.3894170013652215e-275	1.899778914519986e-10	1.1811759166496816e-52	0.0	0.0	0.0	1.5829911207701863	0.0	0.8077657514798302	2.407293113529413e-09	8.139425180916148e-15	3.6246877595322716e-141	1.0825013279523437
5.814814814814815	0.0011605712372240434	1.3099204887511577	0.0	0.0	7.978907528106025	10.029858122602269	0.0	1.8588188044093042e-06	4.214719672144746e-179	1.0035305533074356e-272	5.752640753783285e-10	9.589039962213993e-54	0.0	0.0	0.0	1.149432209327996	0.0	0.5630681673691346	8.165634320619344e-10	3.0406373311134986e-14	2.1295737820019714e-139	1.0015404260764034
5.822822822822823	0.0005736936401705919	1.6156909833785538	0.0	0.0	7.878112652529158	8.867035206094211	0.0	4.447229804147964e-06	4.1714351928451914e-181	2.895983212254219e-270	1.6979158996396607e-09	7.587428350974322e-55	0.0	0.0	0.0	0.8511318553187657	0.0	0.3828502300992082	2.700591973482339e-10	1.1071213451763216e-13	1.2194796555863148e-137	0.9331142414408553
5.8308308308308305	0.00027651321206871956	2.040993104136744	0.0	0.0	7.581594544269152	7.944236274515766	0.0	1.0370549652181357e-05	4.024018754756963e-183	8.145567137212549e-268	4.884870936026673e-09	5.851578112601406e-56	0.0	0.0	0.0	0.6731286098658105	0.0	0.25387670506727983	8.708178232957952e-11	3.9290317452870283e-13	6.806380207400804e-136	0.8806721965042296
5.838838838838838	0.00012994940127095234	2.576930717970121	0.0	0.0	7.1114561598136845	7.350167125547299	0.0	2.3570764461231167e-05	3.78348611279193e-185	2.2330912245473097e-265	1.369877387705008e-08	4.398558171187664e-57	0.0	0.0	0.0	0.604925621912884	0.0	0.16416840062975407	2.7377047402497903e-11	1.3590504057680865e-12	3.70269235208576e-134	0.8479905504650945
5.846846846846847	5.954566949118766e-05	3.2097048367714383	0.0	0.0	6.50153840978449	7.158336956815231	0.0	5.221619845229143e-05	3.4672240793508004e-187	5.966937030736568e-263	3.7446061668762065e-08	3.2226014811423656e-58	0.0	0.0	0.0	0.6420975875461897	0.0	0.10351097853829845	8.391295059778896e-12	4.581896812355581e-12	1.9632645766041605e-132	0.8388238366086964
5.854854854854855	2.660348895506719e-05	3.918643486115826	0.0	0.0	5.7933976884758245	7.423625825802392	0.0	0.00011274480032428048	3.0969148179335104e-189	1.554018912807122e-260	9.977716171607186e-08	2.3012393633561e-59	0.0	0.0	0.0	0.7869200464153345	0.0	0.0636325399145321	2.50753510271974e-12	1.5056178575219364e-11	1.01461156912886e-130	0.8564932873718056
5.862862862862863	1.15886977639088e-05	4.675149511074627	0.0	0.0	5.031646990983002	8.17914893958753	0.0	0.00023727254176262187	2.6960886093760435e-191	3.9447637949573767e-258	2.5915643065982026e-07	1.6016805998070066e-60	0.0	0.0	0.0	1.0480191426860102	0.0	0.03813649580340416	7.305226251440497e-13	4.822185611569694e-11	5.1107021050664935e-129	0.9034452476466419
5.870870870870871	4.921912072177714e-06	5.442931327646835	0.0	0.0	4.259382091819247	9.433053400790264	0.0	0.00048669639878806036	2.287686889394345e-193	9.759904513073952e-256	6.561523027964108e-07	1.086548122520015e-61	0.0	0.0	0.0	1.439047468654118	0.0	0.0222817420673768	2.0748290295899837e-13	1.5053337599796338e-10	2.5091180950982198e-127	0.9808184907424637
5.878878878878878	2.038143816577759e-06	6.179691269500775	0.0	0.0	3.5143308943980767	11.165249455924602	0.0	0.0009730350227497128	1.8919797979926463e-195	2.353585602342871e-253	1.6194438152322934e-06	7.184241874937762e-63	0.0	0.0	0.0	1.9764094473087344	0.0	0.012690737295813702	5.744956037224158e-14	4.580167844003542e-10	1.200663796072679e-125	1.088064214166498
5.886886886886887	8.229239400889773e-07	6.840197050158398	0.0	0.0	2.8261702065242322	13.324536421328856	0.0	0.0018960880495953608	1.5250843586948613e-197	5.531899694962247e-251	3.896307847169912e-06	4.62990259786e-64	0.0	0.0	0.0	2.6761148374662183	0.0	0.00704595626899951	1.550747069637716e-14	1.3582812264675867e-09	5.599915919003808e-124	1.2226650133517327
5.894894894894895	3.2412779756242986e-07	7.380393998645748	0.0	0.0	2.2152033048706747	15.826986500781228	0.0	0.003601208106660108	1.1981982237588134e-199	1.2672971750592004e-248	9.138508840298172e-06	2.9081827438866947e-65	0.0	0.0	0.0	3.5499450350540194	0.0	0.003813267169781526	4.080745917152904e-15	3.92606708234341e-09	2.5456657232122446e-122	1.3799977514852773
5.902902902902903	1.2501859490525704e-07	7.761983516796795	0.0	0.0	1.6923433575517346	18.556654826114087	0.0	0.006666496056040525	9.175312843778026e-202	2.829713796514219e-246	2.0894968439355266e-05	1.7804529603157277e-66	0.0	0.0	0.0	4.601267517950281	0.0	0.0020116378260791076	1.0468326357001419e-15	1.1060772164308307e-08	1.1279270743963418e-120	1.5533784944448963
5.910910910910911	4.864168193405595e-08	7.956752516024331	0.0	0.0	1.2601521512854483	21.36959131772146	0.0	0.012028368460976704	6.848105924575697e-204	6.158379344519554e-244	4.657611098941784e-05	1.062458149480071e-67	0.0	0.0	0.0	5.8210005563167675	0.0	0.001034404723663299	2.6178765478557295e-16	3.037196497066272e-08	4.871025978768829e-119	1.73431456998368
5.918918918918919	2.3128392474053364e-08	7.949930730892499	0.0	0.0	0.914570318736963	24.101713069981756	0.0	0.021153172415232898	4.981698167520411e-206	1.3063220135178823e-241	0.00010121665735733136	6.24057398598695e-69	0.0	0.0	0.0	7.1843666922094105	0.0	0.000518458214136945	6.38190994735857e-17	8.128680372917708e-08	2.0503105577209512e-117	1.9129692268344072
5.926926926926927	2.3375156821796463e-08	7.741990594077832	0.0	0.0	0.6469501738972367	26.58041617704995	0.0	0.03625801168541212	3.532170679861812e-208	2.700809430929195e-239	0.00021444782813322155	1.451584253426236e-69	0.0	0.0	0.0	8.649125491726597	0.0	0.00025328872327936024	1.516622340036929e-17	2.1204445338111672e-07	8.411600305112305e-116	2.0788194485908598
5.934934934934935	4.96572947152333e-08	7.34856541784068	0.0	0.0	0.4460506521440794	28.639003762933264	0.0	0.060574822365689965	2.4409745790015955e-210	5.442488619670587e-237	0.0004429834356016177	1.9247704518337974e-68	0.0	0.0	0.0	10.155897592439281	0.0	0.00012061417157801038	3.5133824196085204e-18	5.391300006867036e-07	3.363546112372767e-114	2.22145983019607
5.942942942942943	1.2790224180568144e-07	6.7984919244576965	0.0	0.0	0.2997485817648581	30.132271577568197	0.0	0.09863703368239043	1.6441525642488476e-212	1.0689589171540797e-234	0.0008922090102785347	3.2721736060210465e-67	0.0	0.0	0.0	11.63096156441405	0.0	5.598745000853139e-05	7.933974015673852e-19	1.3360410286990503e-06	1.3109191923876222e-112	2.331479063918608
5.950950950950951	3.3185929449591025e-07	6.130310315965185	0.0	0.0	0.1963313752871052	30.951114663254845	0.0	0.15654800825389317	1.0793896061839103e-214	2.0463711333379178e-232	0.0017521776540512714	5.427347560399802e-66	0.0	0.0	0.0	12.991538430909038	0.0	2.5344978452355332e-05	1.7465053067209473e-19	3.227050813158763e-06	4.9798267684139706e-111	2.4013154226291755
5.958958958958959	8.430908221524951e-07	5.387807519289178	0.0	0.0	0.12533775000227643	31.03393953000897	0.0	0.24216689817324086	6.906715836336531e-217	3.8182793076150132e-230	0.0033553933927518015	8.774049371463099e-65	0.0	0.0	0.0	14.153133007006687	0.0	1.1221435409462069e-05	3.7476537745642565e-20	7.597164418625024e-06	1.8437937004393242e-109	2.4259885599792264
5.966966966966967	2.089508549475432e-06	4.615315282522626	0.0	0.0	0.07798906131911434	30.373036671002033	0.0	0.3651251101482298	4.307469020529685e-219	6.944018972654414e-228	0.006265941476451639	1.382522748844972e-63	0.0	0.0	0.0	15.038066669438152	0.0	4.9450529323746505e-06	7.838920662762388e-21	1.7432391075381936e-05	6.653806946851397e-108	2.403610628707579
5.974974974974975	5.049733054550372e-06	3.8534554423877547	0.0	0.0	0.04729825362128544	29.014830142605685	0.0	0.5365723782213246	2.618363482847719e-221	1.2308751983786876e-225	0.011411251731799901	2.123265322187664e-62	0.0	0.0	0.0	15.584015824766514	0.0	2.3901408003343302e-06	1.5982965567945198e-21	3.898720556254605e-05	2.3403878955122397e-106	2.3356014152577993
5.982982982982983	1.1899546594217607e-05	3.135876599645293	0.0	0.0	0.02795864577668007	27.053919252571152	0.0	0.7685543990910261	1.5512967663932965e-223	2.126557186701171e-223	0.020268130423490426	3.178308253287245e-61	0.0	0.0	0.0	15.751252828777705	0.0	1.7853292016579297e-06	3.1765812140366755e-22	8.498591773788132e-05	8.023526073917007e-105	2.2265680250989948
5.990990990990991	2.7342390215223154e-05	2.487294664334683	0.0	0.0	0.01610819103464775	24.621848651859164	0.0	1.07295276329577	8.958122551464662e-226	3.580964703450675e-221	0.03511236517420909	4.637111437043451e-60	0.0	0.0	0.0	15.527418989966431	0.0	2.7149532409254284e-06	6.154056175635724e-23	0.00018056415601154692	2.681034923038439e-103	2.0838545831983035
5.998998998998999	6.126275056453865e-05	1.922893200912091	0.0	0.0	0.009045592616991477	21.872370320166816	0.0	1.4599778997323516	5.0419235282198493e-228	5.877368888873393e-219	0.059334650616965114	6.594149942299494e-59	0.0	0.0	0.0	14.929031810375152	0.0	5.89203076941196e-06	1.1621425286346413e-23	0.00037391753232348556	8.731712984642639e-102	1.9168140260349535
6.007007007007007	0.000133850951707461	1.4489144721241074	0.0	0.0	0.0049509312025017805	18.965428562375546	0.0	1.9362955627204748	2.765875545414465e-230	9.402120240590446e-217	0.09781335022029876	9.139656460685015e-58	0.0	0.0	0.0	13.999470305787764	0.0	1.3615471807303517e-05	2.139200451914896e-24	0.000754709520534839	2.771763748283833e-100	1.7358940647797496
6.015015015015015	0.0002851827669534225	1.0641185967312596	0.0	0.0	0.0026411700983277543	16.052132207680103	0.0	2.5029761304737166	1.478856802006271e-232	1.4659818743675128e-214	0.15731591653325022	1.2346978554535766e-56	0.0	0.0	0.0	12.803778934597759	0.0	3.114360996687794e-05	3.8382703807138243e-25	0.0014847165213860178	8.575762534176e-99	1.5516554285244153
6.023023023023023	0.0005925360001655035	0.7617231228131255	0.0	0.0	0.0013733001444119237	13.262604837834385	0.0	3.153562590459604	7.706846416484537e-235	2.2278777490428252e-212	0.24687625517432776	1.6257407213674096e-55	0.0	0.0	0.0	11.421153709603757	0.0	6.961879252914784e-05	6.712891451319687e-26	0.002846865614453936	2.5861223106752593e-97	1.373847754116036
6.031031031031031	0.0012006312817732178	0.5314525793367412	0.0	0.0	0.0006959758549945114	10.697939532269752	0.0	3.872628983704023	3.9145726942172554e-237	3.300001021845717e-210	0.37806769637018073	2.0864195453800148e-54	0.0	0.0	0.0	9.936314021105904	0.0	0.00015177568532772156	1.1443839780240702e-26	0.005320471308270962	7.601252391869598e-96	1.2106557936627127
6.039039039039039	0.0023725911403156335	0.3614046769453183	0.0	0.0	0.00034378149370343895	8.426694964341513	0.0	4.635216429538382	1.9379790692799625e-239	4.76427436269264e-208	0.5650658844248065	2.6098272970144886e-53	0.0	0.0	0.0	8.431058088154185	0.0	0.0003225905915672006	1.9016046152167843e-27	0.009691543672635985	2.1776146169621788e-94	1.0681985976334487
6.047047047047047	0.004572677355639033	0.23954688996499554	0.0	0.0	0.00016551235908607908	6.485624683621913	0.0	5.407466433369965	9.351275442917252e-242	6.704083755516922e-206	0.8243805715697595	3.1818643755532254e-52	0.0	0.0	0.0	6.977146919710994	0.0	0.000668425115137166	3.080018484224147e-28	0.01720661818332605	6.080463289681202e-93	0.9503227967262294
6.055055055055055	0.00859547671761629	0.15476574022718292	0.0	0.0	7.766725872986802e-05	4.883764606159905	0.0	6.14861551490431	4.397943541227525e-244	9.19479575246697e-204	1.174139063567348	3.781040484833464e-51	0.0	0.0	0.0	5.631316086115157	0.0	0.0013502145945227257	4.8626107915829236e-29	0.02977541336425427	1.6548250881200482e-91	0.858685703948049
6.063063063063063	0.015759406952650705	0.09748043702641032	0.0	0.0	3.552263215962824e-05	3.6086870970042173	0.0	6.814288714832567	2.0159765214858587e-246	1.2291495816764739e-201	1.6328351360025377	4.379260289480517e-50	0.0	0.0	0.0	4.432769080563018	0.0	0.0026589021333084596	7.482854848902992e-30	0.05022035634824319	4.389623780066309e-90	0.7930826025473863
6.071071071071071	0.028183861924386447	0.05989202170446454	0.0	0.0	1.583550486285366e-05	2.633668911708804	0.0	7.360772806224879	9.00696129876929e-249	1.601501663139258e-199	2.217520166404944	4.943675530596213e-49	0.0	0.0	0.0	3.4030637635549734	0.0	0.005104491051009027	1.1223941291598333e-30	0.08255844295748847	1.1349122435268434e-88	0.7519419190969434
6.079079079079079	0.04916700056793904	0.035967721755205996	0.0	0.0	6.8804731245829754e-06	1.9246661245051648	0.0	7.749719534846928	3.9221853880883024e-251	2.0338085328406567e-197	2.9415059802011934	5.4394993217353235e-48	0.0	0.0	0.0	2.5479515264293915	0.0	0.009553316398507077	1.6409767245364593e-31	0.13228265722829768	2.8599407800834772e-87	0.7328962258288454
6.087087087087087	0.08367256574466128	0.02126342531065312	0.0	0.0	2.913830636427459e-06	1.4462633283685364	0.0	7.952583670932838	1.6646959384558627e-253	2.517403089745791e-195	3.81176095246877	5.833479328982226e-47	0.0	0.0	0.0	1.860520162656764	0.0	0.01743044858667849	2.3384991726655525e-32	0.20658749986567607	7.024437899977031e-86	0.7333373794173911
6.095095095095095	0.13891656598702587	0.012673818371588628	0.0	0.0	1.2027349222289113e-06	1.166084099676077	0.0	7.954084456674293	6.886502230115152e-256	3.0370748251499934e-193	4.826293227033519	6.0975611992733125e-46	0.0	0.0	0.0	1.324937948914822	0.0	0.031003926359005528	3.248244080423599e-33	0.31445961792549176	1.6816123658823861e-84	0.750878803032226
6.103103103103103	0.2250162847592873	0.008178678854042002	0.0	0.0	4.838771908864837e-07	1.057449018998916	0.0	7.754107868538056	2.7766390270804334e-258	3.5712336812774763e-191	5.971902632701551	6.212185860200318e-45	0.0	0.0	0.0	0.9201745063516806	0.0	0.05376251437820972	4.397801951660023e-34	0.4665362970487241	3.9237378602843876e-83	0.7836727755003646
6.111111111111111	0.3556249770672928	0.006632075954685313	0.0	0.0	1.8974047951851434e-07	1.1003083706397105	0.0	7.367720933779567	1.0911817714575483e-260	4.092993955847657e-189	7.222720349127247	6.168683409955191e-44	0.0	0.0	0.0	0.6232376744002387	0.0	0.09088624713312074	5.803597221015014e-35	0.6746300881247222	8.923471801764795e-82	0.8305600431412888
6.119119119119119	0.5484291726462944	0.007622966261840228	0.0	0.0	7.251777164637549e-08	1.2806493372890366	0.0	6.823295605723748	4.1795711051157085e-263	4.572187237067081e-187	8.539922747271728	5.970356870383933e-43	0.0	0.0	0.0	0.41166239232574114	0.0	0.14978676571347116	7.465046448178309e-36	0.9508361571485502	1.9780055417840805e-80	0.8910573912808659
6.127127127127127	0.8253395399187842	0.011422327433608203	0.0	0.0	2.7013976683579704e-08	1.5886928619960696	0.0	6.159066522155367	1.5603544381036717e-265	4.978138696340711e-185	9.872895322629185	5.6320677309665984e-42	0.0	0.0	0.0	0.26517199584759593	0.0	0.24066132501907098	9.359239174144209e-37	1.3061870771328679	4.273472664275073e-79	0.965211285673644
6.135135135135135	1.212173208112156	0.019022758982954618	0.0	0.0	9.808265301301686e-09	2.016272380439586	0.0	5.418702305734165	5.677690566662362e-268	5.282871806251464e-183	11.161942613382429	5.178395479692677e-41	0.0	0.0	0.0	0.1665742666411676	0.0	0.3769620496541744	1.1437221718996948e-37	1.7488992450552623	8.998997567175794e-78	1.0533594684671503
6.143143143143143	1.7376210611389429	0.03226927579240123	0.0	0.0	3.4710070981333275e-09	2.553840521494751	0.0	4.646600973305956	2.0136180075142797e-270	5.464283962064531e-181	12.342415284647306	4.640687550581906e-40	0.0	0.0	0.0	0.10204145359194167	0.0	0.5756364215291637	1.3622967819446864e-38	2.2823587568246118	1.847000939583386e-76	1.1558468453236228
6.151151151151151	2.4313337378700646	0.054072196706599414	0.0	0.0	1.197232265780448e-09	3.1875840115487493	0.0	3.883605926452379	6.960482580858838e-273	5.5087944813200913e-179	13.349893593506543	4.053490985959314e-39	0.0	0.0	0.0	0.06095767693126284	0.0	0.8569569584591574	1.5815881322124702e-39	2.903105004243819	3.69487606910378e-75	1.2727385289007527
6.1591591591591595	3.3210561281079096	0.08868232120113259	0.0	0.0	4.0249541468989547e-10	3.897131292115351	0.0	3.163695090570185	2.345084545381736e-275	5.413024804305954e-177	14.125869920723032	3.450927714208075e-38	0.0	0.0	0.0	0.035510574552533765	0.0	1.2437429355074505	1.789719070883786e-40	3.599161138426917	7.204310359722887e-74	1.4035642572193814
6.167167167167167	4.428892926627224	0.14199391327275565	0.0	0.0	1.3188732967746188e-10	4.654293069765766	0.0	2.5119661067761614	7.700776848642021e-278	5.184222304392833e-175	14.623250926322811	2.8635335864143492e-37	0.0	0.0	0.0	0.02017246214456158	0.0	1.7598021230981877	1.9739925228579808e-41	4.349101570665333	1.3691301344272523e-72	1.5471177666097466
6.175175175175175	5.766983103614978	0.22182323453630806	0.0	0.0	4.2121596814724975e-11	5.423165514861145	0.0	1.9439837009894263	2.4647191811950576e-280	4.8393539041708635e-173	14.810978970662877	2.315946211672923e-36	0.0	0.0	0.0	0.011174455715318984	0.0	2.4275004449138975	2.1221435096379565e-42	5.122211690516109	2.5360442246878506e-71	1.70132481504058
6.183183183183183	7.333067921197808	0.33809280060984087	0.0	0.0	1.3111917014781797e-11	6.161743512720066	0.0	1.4663280845574242	7.688776116650588e-283	4.4030268668509275e-171	14.677161553578898	1.8256369796754628e-35	0.0	0.0	0.0	0.006036071956388104	0.0	3.2645077416031096	2.2236970545190732e-43	5.879971330211431	4.578557723929916e-70	1.863186143640385
6.191191191191191	9.106610427431503	0.5028399260818661	0.0	0.0	3.9782051075355635e-12	6.824951920555723	0.0	1.0780263474942209	2.3377810924938937e-285	3.90459046914951e-169	14.23028541255602	1.4026849843918766e-34	0.0	0.0	0.0	0.0031793422047211987	0.0	4.279958709922414	2.273153649196864e-44	6.578889728268682	8.056758444709186e-69	2.028797229262816
6.1991991991991995	11.046213675363537	0.7299697895800308	0.0	0.0	1.1764345292921835e-12	7.368743030328219	0.0	0.7724800769239256	6.927991038442804e-288	3.3748918851053425e-167	13.498349245928592	1.0504264285733662e-33	0.0	0.0	0.0	0.0016329363206335217	0.0	5.470480684431906	2.4788437003480942e-45	7.174468259412552	1.381820940613081e-67	2.1934446522995508
6.207207207207207	13.089046753485306	1.034695137647378	0.0	0.0	3.3908452396223997e-13	7.75468123461625	0.0	0.5395166955292381	2.0010946653628678e-290	2.843180809383984e-165	12.526033763459003	7.667095986441116e-33	0.0	0.0	0.0	0.0008177952944177982	0.0	6.816727385466663	2.4776753600828936e-45	7.625819879094749	2.3099521016058828e-66	2.351778030694921
6.215215215215215	15.152799504185133	1.4326505624784331	0.0	0.0	9.525938824460603e-14	7.954296948023183	0.0	0.3672672297972543	5.633584148175082e-293	2.3345831831820927e-163	11.370292896236458	5.454512344107292e-32	0.0	0.0	0.0	0.0003993536425927469	0.0	8.281163070049244	2.2823279747331486e-44	7.9002908573088915	3.7636909711056627e-65	2.498055258177204
6.223223223223223	17.14035789992044	1.9387363509294486	0.0	0.0	2.6083581355108078e-14	7.952483248930694	0.0	0.24367959216663507	1.5458194413222674e-295	1.868419996272731e-161	10.094952072841991	3.782167215876856e-31	0.0	0.0	0.0	0.00019015279467617108	0.0	9.807811687664334	2.244303281550491e-43	7.977362569203881	5.9770201182123275e-64	2.62645588449772
6.231231231231231	18.946967664171172	2.5658238633188035	0.0	0.0	6.961234559941641e-15	7.749344568547225	0.0	0.1575853455503841	4.134181750271884e-298	1.4574711335066645e-159	8.76500655338243	2.556143852006516e-30	0.0	0.0	0.0	8.828240954156108e-05	0.0	11.324489194278854	2.1531233889994304e-42	7.851186512593202	9.251566096573121e-63	2.731451999250077
6.2392392392392395	20.46920928003902	3.3235212847193973	0.0	0.0	1.8107768255046738e-15	7.3601660193567255	0.0	0.09932811344111994	1.0776486295881416e-300	1.1081173161232903e-157	7.4413103662860625	1.6837965849296204e-29	0.0	0.0	0.0	3.996377350183258e-05	0.0	12.74767989225899	2.013526084041316e-41	7.531317749504563	1.3957433652148218e-61	2.8082177461609232
6.247247247247247	21.61473354875754	4.217230288948346	0.0	0.0	4.5909567493023e-16	6.81350161079489	0.0	0.06102225252104356	2.737925365221065e-303	8.21167719567031e-156	6.176239879462085	1.0810697767104865e-28	0.0	0.0	0.0	1.7639007994915275e-05	0.0	13.989750336293163	1.835456258959321e-40	7.041519082136033	2.0523700388445575e-60	2.8530483160914804
6.255255255255255	22.31148783325863	5.247697560529246	0.0	0.0	1.1344910878464543e-16	6.147707755129561	0.0	0.03653961540689109	6.779892884193968e-306	5.931142634935605e-154	5.0107295536864145	6.765152578629069e-28	0.0	0.0	0.0	7.590873842721246e-06	0.0	14.967707901783427	1.6309112614774e-39	6.41684373008837	2.9414775485791618e-59	2.863748644797923
6.263263263263263	22.515155948851017	6.411168579090378	0.0	0.0	2.732490050918782e-17	5.406503477537925	0.0	0.021325508639027883	1.636367543686399e-308	4.175469019537474e-152	3.9728484281423344	4.1263041260487216e-27	0.0	0.0	0.0	3.1850335937177226e-06	0.0	15.612317919425735	1.412593776043968e-38	5.699493707055794	4.1089909769210914e-58	2.839943654941705
6.271271271271271	22.213752933509564	7.700093211704808	0.0	0.0	6.414690449398132e-18	4.63426834360137	0.0	0.012130941662037157	3.8494233218967e-311	2.865052521993015e-150	3.0778570828932135	2.4530400600082427e-26	0.0	0.0	0.0	1.3029737362063009e-06	0.0	15.876198368999269	1.1926310347902035e-37	4.934132490833879	5.594542985850317e-57	2.783258794103708
6.2792792792792795	21.428724805323498	9.104146727765352	0.0	0.0	1.467751157604029e-18	3.8717735170694367	0.0	0.006725883170761488	8.826068135e-314	1.9161096696484448e-148	2.3294951127185417	1.4213721945837016e-25	0.0	0.0	0.0	5.196986426238163e-07	0.0	15.73958137047143	9.815174597926465e-37	4.163370382598956	7.4242710755536e-56	2.6973246818484102
6.287287287287287	20.212426812032632	10.611170109584032	0.0	0.0	3.2733223288828485e-19	3.1528964769582144	0.0	0.0036346601857747355	1.97240274e-316	1.2490177751770702e-146	1.7221258702240476	8.027323371046811e-25	0.0	0.0	0.0	2.0209555545743814e-07	0.0	15.212771943099575	7.873980792663795e-36	3.4240413666432583	9.602908786444554e-55	2.5875746400391946
6.295295295295295	18.642391824844424	12.20756237560992	0.0	0.0	7.115160941339903e-20	2.5026403175014296	0.0	0.0019144234151505627	4.296e-319	7.935556491172414e-145	1.243319622116122	4.418689344701463e-24	0.0	0.0	0.0	7.66207321051249e-08	0.0	14.334884942404894	6.157386523292937e-35	2.7446860202805343	1.210630370918591e-53	2.4608285525139624
6.303303303303303	16.813252994363488	13.877725521495039	0.0	0.0	1.507440907736714e-20	1.9365230698816824	0.0	0.0009828152134416367	8.9e-322	4.914130666358891e-143	0.8764830550264223	2.3706964488644726e-23	0.0	0.0	0.0	2.8321444436975733e-08	0.0	13.169084529862195	4.693595159060311e-34	2.1444012451829195	1.4875792222491892e-52	2.324688250445077
6.311311311311311	14.827472757271734	15.602386586987064	0.0	0.0	3.1128305406964555e-21	1.4611776169095767	0.0	0.0004917738515677956	0.0	2.966037173355944e-141	0.6032240442609663	1.2397045551192936e-22	0.0	0.0	0.0	1.0206090165902486e-08	0.0	11.795146154323504	3.4875740758303965e-33	1.6329735268173342	1.7815926834734852e-51	2.1868034509822776
6.31931931931932	12.786112446814332	17.355969667509175	0.0	0.0	6.265132705630011e-22	1.0758489464073615	0.0	0.00023983838136777355	0.0	1.7448861319608236e-139	0.40525061743569446	6.318590541288296e-22	0.0	0.0	0.0	3.5856983989989134e-09	0.0	10.300580797575314	2.526104871561664e-32	1.2120260399518705	2.0796799991978435e-50	2.054096588460039
6.327327327327327	10.780755321760747	19.103582059833506	0.0	0.0	1.2290362254182236e-22	0.7744097804997031	0.0	0.00011400702829537484	0.0	1.000502642279926e-137	0.2657166885891892	3.138932649499435e-21	0.0	0.0	0.0	1.2281574561627264e-09	0.0	8.771723274309114	1.7835735256542137e-31	0.8768079320682924	2.3661615215072872e-49	1.9320528126341432
6.335335335335335	8.887412088436758	20.798498555894106	0.0	0.0	2.349950458419516e-23	0.5475318953559919	0.0	5.2820712583363375e-05	0.0	5.591522467465064e-136	0.17002415380759983	1.519859876346754e-20	0.0	0.0	0.0	4.1010586797285034e-10	0.0	7.28607396900509	1.227563634017525e-30	0.6182394334725566	2.6239287490859272e-48	1.8241825198616568
6.343343343343343	7.16285965940143	22.38116009461352	0.0	0.0	4.379377098872503e-24	0.384725497851612	0.0	2.3852646692332935e-05	0.0	3.0458087738069837e-134	0.10615930737842062	7.172736402291615e-20	0.0	0.0	0.0	1.335043431601407e-10	0.0	5.906844529172637	8.235919419257818e-30	0.4248823082891669	2.836086457393844e-47	1.7317454880708087
6.351351351351351	5.643468088788185	23.780568340565925	0.0	0.0	7.954732739313837e-25	0.27606173925564503	0.0	1.049853219374605e-05	0.0	1.6170965784885237e-132	0.06467791332548574	3.2993315496002475e-19	0.0	0.0	0.0	4.236900298649003e-11	0.0	4.680186916091672	5.3863806082866e-29	0.2846035456054121	2.987766628028952e-46	1.653789382962233
6.35935935935936	4.346227041597628	24.918546116498074	0.0	0.0	1.4083106270073077e-25	0.2134938984494265	0.0	4.503812299173782e-06	0.0	8.368162240647406e-131	0.03846131592559072	1.4791997248280112e-18	0.0	0.0	0.0	1.3108428324841529e-11	0.0	3.6350929628730313	3.434003531862972e-28	0.18581110996352418	3.067846712592587e-45	1.5875065213872708
6.367367367367367	3.271441205104071	25.716717434570963	0.0	0.0	2.4301379831880378e-26	0.19176891795714474	0.0	1.8831792929602877e-06	0.0	4.220705772537918e-129	0.022353571687988502	6.463793046409613e-18	0.0	0.0	0.0	3.953654819559547e-12	0.0	2.785536161609157	2.134151012376906e-27	0.11823954832101095	3.070297207889781e-44	1.5288599391635043
6.375375375375375	2.406446291273971	26.105383033617866	0.0	0.0	4.087173032490628e-27	0.20896196955890092	0.0	7.674723659511167e-07	0.0	2.074918127563286e-127	0.012765911147085003	2.7530103045049875e-17	0.0	0.0	0.0	1.1624893069205333e-12	0.0	2.134151791558691	1.2929219643793552e-26	0.07333538214845482	2.9949319382569757e-43	1.473383102227547
6.383383383383383	1.729699587091048	26.032904565102623	0.0	0.0	6.699998853368783e-28	0.26667302138007765	0.0	3.048551339072361e-07	0.0	9.942092515284072e-126	0.007308090897540843	1.1428467541135968e-16	0.0	0.0	0.0	3.332097830977768e-13	0.0	1.6766354827521033	7.635621245312652e-26	0.044332688547145505	2.8474314309557592e-42	1.4170263686012388
6.391391391391391	1.214696339118139	25.473922786195907	0.0	0.0	1.0704984582236842e-28	0.36990562770882024	0.0	1.1802770665876612e-07	0.0	4.643181225130677e-124	0.004482296610216106	4.624107582329992e-16	0.0	0.0	0.0	9.310685869944657e-14	0.0	1.4060658864847257	4.395857225386521e-25	0.026121270296519155	2.638635310275001e-41	1.3569140154496249
6.3993993993994	0.8333186994826836	24.43481670120797	0.0	0.0	1.6670820581601104e-29	0.5266198725333889	0.0	4.453834893581928e-08	0.0	2.113559710370628e-122	0.003457492439910497	1.8235917902492704e-15	0.0	0.0	0.0	2.5361648164710902e-14	0.0	1.3164834808555206	2.4670176579895545e-24	0.015001138803553665	2.3832260810948782e-40	1.291890353802924
6.407407407407407	0.5583984600098666	22.955259892040385	0.0	0.0	2.5303903482078435e-30	0.7469311057971224	0.0	1.638113341977563e-08	0.0	9.37722887729225e-121	0.003931433741847719	7.009500892105568e-15	0.0	0.0	0.0	6.73444756921744e-15	0.0	1.405238977658953	1.349686390620619e-23	0.008396801351147119	2.098026135283217e-39	1.222769366046689
6.415415415415415	0.3654352482685751	21.10544776151859	0.0	0.0	3.743498649705202e-31	1.0419294469308584	0.0	5.872370806348217e-09	0.0	4.055044984539686e-119	0.006083192876961808	2.6260701949635636e-14	0.0	0.0	0.0	1.7432197404807604e-15	0.0	1.6738252776718594	7.198267449012372e-23	0.0045810311117197265	1.8001816180368658e-38	1.1522524744881408
6.423423423423423	0.23353607618312303	18.979385358517977	0.0	0.0	5.397932541421868e-32	1.422131852727991	0.0	2.0518361811619627e-09	0.0	1.709141668084752e-117	0.010619097839446407	9.58926530023574e-14	0.0	0.0	0.0	4.3987068461454813e-16	0.0	2.1271069995804077	3.742486809823828e-22	0.00243597213783075	1.5055026676134367e-37	1.084534064716129
6.431431431431431	0.1457203624973441	16.685348098250905	0.0	0.0	7.586419230075044e-33	1.8956495247613583	0.0	6.987657111612774e-10	0.0	7.021368014921703e-116	0.01891688327117063	3.4129042637730393e-13	0.0	0.0	0.0	1.0819764514583585e-16	0.0	2.7710567013467284	1.8968482492280365e-21	0.001262528251166098	1.2271750413229593e-36	1.0246644809084657
6.43943943943944	0.08876796301043005	14.335096159767318	0.0	0.0	1.0392160309432456e-33	2.4662478151686176	0.0	2.3194241626083825e-10	0.0	2.81142670041794e-114	0.03327362949242364	1.18392078739328e-12	0.0	0.0	0.0	2.594345395209524e-17	0.0	3.6092989193797207	9.372336327877813e-21	0.0006377781057612668	9.749700530551218e-36	0.9777772507217809
6.4474474474474475	0.05278505703527356	12.033548763020736	0.0	0.0	1.3875046595115273e-34	3.131571458695849	0.0	7.503924534681594e-11	0.0	1.0972187390523065e-112	0.057259533144991395	4.002957271248688e-12	0.0	0.0	0.0	6.063904820463129e-18	0.0	4.638949549191818	4.51449536201519e-20	0.0003140203697509355	7.549806422081087e-35	0.9483061134065457
6.455455455455455	0.030636253519801013	9.870407581050511	0.0	0.0	1.8056046998480897e-35	3.8818747648232694	0.0	2.3662271208300613e-11	0.0	4.173699346457053e-111	0.09616862163607917	1.3191647291251716e-11	0.0	0.0	0.0	1.3816214099625562e-18	0.0	5.846403358230214	2.119922002043921e-19	0.00015069739601449635	5.6982320938824885e-34	0.9393162512710831
6.463463463463463	0.017353369218698015	7.91474020247	0.0	0.0	2.2901847388784808e-36	4.699603123348121	0.0	7.272505980816987e-12	0.0	1.5474287986128723e-109	0.15753678205771315	4.2371796303232096e-11	0.0	0.0	0.0	3.0685657602963995e-19	0.0	7.203835753980506	9.70472639755187e-19	7.048770785988286e-05	4.191835490600699e-33	0.9520542723253591
6.471471471471472	0.00959205211163401	6.212925625800962	0.0	0.0	2.8312483725566668e-37	5.560096122818609	0.0	2.1785695826696875e-12	0.0	5.591931402777573e-108	0.25166615130265024	1.326522097440318e-10	0.0	0.0	0.0	6.643381904757977e-20	0.0	8.667206112170836	4.331148171607613e-18	3.2135180348770304e-05	3.005578698451698e-32	0.9857865809295177
6.47947947947948	0.005173416741501324	4.7897648753887525	0.0	0.0	3.411497337470116e-38	6.4335194450227915	0.0	6.360898616646686e-13	0.0	1.9695849761773362e-106	0.39205511228520823	4.0477331198070807e-10	0.0	0.0	0.0	1.4020006208084682e-20	0.0	10.17644231736537	1.8844424975126963e-17	1.4279329260424378e-05	2.1004471358078525e-31	1.037950926025633
6.4874874874874875	0.0027223429463786378	3.6520850853740288	0.0	0.0	4.0065606116675934e-39	7.28790317252323	0.0	1.8101943325813598e-13	0.0	6.7615991796327415e-105	0.5955910339187467	1.2038406942575543e-09	0.0	0.0	0.0	2.8840998065691716e-21	0.0	11.6582326279102	7.993312714368412e-17	6.1843575036197885e-06	1.4307217687530507e-30	1.1045971642016243
6.495495495495495	0.0013975630910449477	2.7938797615759294	0.0	0.0	4.586253025388261e-40	8.092913942787689	0.0	5.021016139969954e-14	0.0	2.262486638484945e-103	0.8823293005184325	3.4896826796605774e-09	0.0	0.0	0.0	5.783269589601633e-22	0.0	13.031467596206266	3.305513609714421e-16	2.610604483298296e-06	9.498573603350375e-30	1.1810471799177893
6.503503503503503	0.000699889561727268	2.2019425524097267	0.0	0.0	5.116864527602622e-41	8.823779781475762	0.0	1.357430875633678e-14	0.0	7.37878092230615e-102	1.2746718545514568	9.859675553805498e-09	0.0	0.0	0.0	1.130409318296537e-22	0.0	14.214915744888073	1.3326733357287775e-15	1.0741063517508082e-06	6.146407887555808e-29	1.2626671860406087
6.511511511511512	0.00034188955383946605	1.8610352726535382	0.0	0.0	5.564285946086122e-42	9.464682231944744	0.0	3.5768729838035595e-15	0.0	2.3455532572562633e-100	1.7957875419474036	2.7151828296673156e-08	0.0	0.0	0.0	2.1537500922754305e-23	0.0	15.136267329815396	5.238243569491847e-15	4.307380157492557e-07	3.8765388475640113e-28	1.34562451065737
6.51951951951952	0.00016289637339616142	1.7578293611793958	0.0	0.0	5.897589968767617e-43	10.010974163938217	0.0	9.186477230629174e-16	0.0	7.267217689959608e-99	2.467197938906977	7.287780795753782e-08	0.0	0.0	0.0	3.999911739943298e-24	0.0	15.741338423635144	2.007380674181428e-14	1.683599679370671e-07	2.3830144801604328e-27	1.4275001440605204
6.5275275275275275	7.569715196701931e-05	1.883118413941614	0.0	0.0	6.092553102479849e-44	10.469780741086764	0.0	2.2996099375717214e-16	0.0	2.1945896925106156e-97	3.305589958974168	1.9065635783368573e-07	0.0	0.0	0.0	7.241013132691234e-25	0.0	16.002076763562368	7.499994791192087e-14	6.413929450659827e-08	1.427805333711866e-26	1.5076496109291717
6.535535535535535	3.430564437195108e-05	2.2320764236201294	0.0	0.0	6.134563765135359e-45	10.858858677789646	0.0	5.610725734204953e-17	0.0	6.4595297639397475e-96	4.319099655419857	4.861463748087423e-07	0.0	0.0	0.0	1.2777340596510416e-25	0.0	15.922096873044717	2.7320253761691917e-13	2.3816022718034468e-08	8.338176741839945e-26	1.5872460212133996
6.543543543543543	1.5161665107447466e-05	2.8026086200759734	0.0	0.0	6.0204320698912345e-46	11.203949850066564	0.0	1.3342696034375934e-17	0.0	1.8531517731781977e-94	5.5035117447207265	1.2082104260925223e-06	0.0	0.0	0.0	2.197719555353639e-26	0.0	15.538786687916005	9.703014827155298e-13	8.61933987830023e-09	4.746057230492785e-25	1.6689939657750055
6.551551551551552	6.534354832501474e-06	3.592099410174874	0.0	0.0	5.75879010169748e-47	11.535174964891786	0.0	3.092629071391926e-18	0.0	5.181836567013883e-93	6.838991831912548	2.9266977581253206e-06	0.0	0.0	0.0	3.684624722146797e-27	0.0	14.92150974339204	3.3599499973217665e-12	3.0404543655346363e-09	2.6330228200014727e-24	1.7565612102127452
6.55955955955956	2.7460850129025713e-06	4.593097541868549	0.0	0.0	5.369012957430324e-48	11.883185283577482	0.0	6.986694682839572e-19	0.0	1.4122747465932185e-91	8.288060045218069	6.909918721090476e-06	0.0	0.0	0.0	6.02146309951611e-28	0.0	14.165977837904153	1.1344081993949719e-11	1.0453523157998175e-09	1.4237575927861527e-23	1.8538252555061279
6.5675675675675675	1.1252868849659967e-06	5.788676731977421	0.0	0.0	4.8788477785581215e-49	12.275775578504941	0.0	1.5384216585496532e-19	0.0	3.7516089642245783e-90	9.795477619194472	1.5901122058623217e-05	0.0	0.0	0.0	9.591736276510625e-29	0.0	13.385382399510567	3.734417987996222e-11	3.5030520871792244e-10	7.503731075428925e-23	1.9640633026659042
6.575575575575575	4.496086030831554e-07	7.148341442985021	0.0	0.0	4.321153538930423e-50	12.735464189724855	0.0	3.301708251732078e-20	0.0	9.71357193803614e-89	11.290524723645376	3.5665011786017615e-05	0.0	0.0	0.0	1.4892841841557432e-29	0.0	12.699263016262362	1.1986723214003297e-10	1.1441691061950826e-10	3.854590501046958e-22	2.089220451784395
6.583583583583583	1.751513486827585e-07	8.625372919356314	0.0	0.0	3.730282657395876e-51	13.278226504503243	0.0	6.906558490446374e-21	0.0	2.4513398317065425e-87	12.691806326777987	7.796806224224816e-05	0.0	0.0	0.0	2.253937387761103e-30	0.0	12.221314987802849	3.7515378630791213e-10	3.642449609902694e-11	1.929918683064817e-21	2.2293713753364552
6.591591591591592	6.652526159553827e-08	10.156392704015875	0.0	0.0	3.1386536787344722e-52	13.913225177079953	0.0	1.4081352891304488e-21	0.0	6.029640168154607e-86	13.914282335483614	0.00016613107597713802	0.0	0.0	0.0	3.324978726292788e-31	0.0	12.04739697471513	1.1448727296532448e-09	1.130203377026826e-11	9.418018775310288e-21	2.3824506376215235
6.5995995995996	2.4634390047992175e-08	11.663641752348195	0.0	0.0	2.5739770382646365e-53	14.643120445340967	0.0	2.798251595470535e-22	0.0	1.445582007384451e-84	14.877764084925625	0.00034502040708826433	0.0	0.0	0.0	4.7809870044725276e-32	0.0	12.244931694471067	3.406843867649992e-09	3.418057480473384e-12	4.479606552174479e-20	2.5442763345494095
6.607607607607608	8.893405880964798e-09	13.060050374868396	0.0	0.0	2.0574322937906224e-54	15.464446822277408	0.0	5.419869466224184e-23	0.0	3.377984852558045e-83	15.51575534033511	0.0006983907151006573	0.0	0.0	0.0	6.700832286924247e-33	0.0	12.844744810681364	9.885598027555829e-09	1.0075389308152616e-12	2.0767296733228805e-19	2.708842655126542
6.615615615615615	3.130079981284387e-09	14.256667731325035	0.0	0.0	1.6028986008569099e-55	16.367635075648028	0.0	1.023176562161273e-23	0.0	7.693721352806014e-82	15.783338094219644	0.0013778815941771362	0.0	0.0	0.0	9.156641486516057e-34	0.0	13.836194186282885	2.797166794843181e-08	2.894703080389722e-13	9.383823776687265e-19	2.868819666674848
6.623623623623623	1.0739761194655474e-09	15.171526168725379	0.0	0.0	1.2171557662357526e-56	17.336505600051616	0.0	1.8826605780060124e-24	0.0	1.7079658154115548e-80	15.662871171670318	0.0026496292476137014	0.0	0.0	0.0	1.2395423671290964e-34	0.0	15.166210782997286	7.718056604439704e-08	8.105987384013453e-14	4.132753441505573e-18	3.016179210997468
6.631631631631632	3.592339320947015e-10	15.738648140466243	0.0	0.0	9.008363152871133e-58	18.347375573018617	0.0	3.37639434066516e-25	0.0	3.6956092188881756e-79	15.166585891408571	0.004966130039602543	0.0	0.0	0.0	3.2083522472012606e-35	0.0	16.742585990245203	2.076737980019726e-07	2.212419800788208e-14	1.7740216961256443e-17	3.142864853962443
6.63963963963964	1.1713752369177398e-10	15.915760670631379	0.0	0.0	6.498381797064579e-59	19.36820033652449	0.0	5.901929097734109e-26	0.0	7.793943358451497e-78	14.335668593581191	0.009072162783075158	0.0	0.0	0.0	1.2713291618177322e-34	0.0	18.44147328817185	5.449417635221216e-07	5.885574519889597e-15	7.422293701400447e-17	3.2414369331786137
6.647647647647648	3.7234351338557627e-11	15.689418860974737	0.0	0.0	4.5690317447333546e-60	20.358315334399524	0.0	1.0055287706320837e-26	0.0	1.6021123996315646e-76	13.236006249693125	0.016153377748591016	0.0	0.0	0.0	9.386705921710575e-34	0.0	20.118618695667855	1.3945180909226655e-06	1.5260540017245153e-15	3.026753977893715e-16	3.3056435196685316
6.655655655655655	1.153756991065869e-11	15.076645357329443	0.0	0.0	3.131141834760798e-61	21.269308125815762	0.0	1.6697625031747014e-27	0.0	3.209914440509532e-75	11.951308802425503	0.02803339087241164	0.0	0.0	0.0	6.859512118000961e-33	0.0	21.623328247137977	3.4802903724151154e-06	3.856653790294553e-16	1.2030284171940587e-15	3.330887019232524
6.663663663663663	3.4849937235843646e-12	14.122788996060127	0.0	0.0	2.091418376371726e-62	22.047337988925406	0.0	2.702555343344851e-28	0.0	6.26843149821391e-74	10.574694182302848	0.047418486054623975	0.0	0.0	0.0	4.8870130976449097e-32	2e-322	22.81370176123429	8.471030737029711e-06	9.499726880884963e-17	4.660520559711713e-15	3.314569042171977
6.671671671671672	1.0261280898481088e-12	12.89596505381921	0.0	0.0	1.3615660441834668e-63	22.636894082322897	0.0	4.263381316994184e-29	0.0	1.1931347322154453e-72	9.199957764616922	0.0781770905796811	0.0	0.0	0.0	3.3935587909969615e-31	7.569e-320	23.57132196793261	2.0109407659126674e-05	2.280716463631741e-17	1.7597571892434768e-14	3.2563017175561915
6.67967967967968	2.9451564189185215e-13	11.47901683860459	0.0	0.0	8.63964938176115e-65	22.98563425896373	0.0	6.555313233015888e-30	0.0	2.2135304546378605e-71	7.913638512049487	0.1256235586402982	0.0	0.0	0.0	2.296820544110249e-30	3.498963e-317	23.81349747878308	4.656053581902904e-05	5.3369260943539635e-18	6.476357973893381e-14	3.15797415274178
6.687687687687688	8.23982687827347e-14	9.960310785381882	0.0	0.0	5.343344037715086e-66	23.04966937818162	0.0	9.824091720387284e-31	0.0	4.002645861846956e-70	6.788691878815771	0.19675349162812336	0.0	0.0	0.0	1.515160129285485e-29	1.575721232e-314	23.501387966505014	0.00010514930742983157	1.2172248020055622e-18	2.3231043688591856e-13	3.0236627928485786
6.6956956956956954	2.2471230330833708e-14	8.424775390338574	0.0	0.0	3.22099292432262e-67	22.798520569849554	0.0	1.4349972139263279e-31	0.0	7.054638080303259e-69	5.880180286706848	0.30035410559257075	0.0	0.0	0.0	9.742037239516277e-29	6.91639183276e-312	22.642889538446816	0.00023162177499975642	2.705889828017192e-19	8.122063396474089e-13	2.85937864346239
6.703703703703703	5.973530997951963e-15	6.946417905891199	0.0	0.0	1.8924569875386747e-68	22.21900544082336	0.0	2.0430048449986453e-32	0.0	1.2119047260135806e-67	5.2230042094641576	0.446893940079016	0.0	0.0	0.0	6.105212988323752e-28	2.958963328327927e-309	21.289944227835164	0.0004976824736948461	5.862854822365991e-20	2.767730542916619e-12	2.672655400312827
6.711711711711712	1.547845769130453e-15	5.583165468603932	0.0	0.0	1.083731951343444e-69	21.31748588930969	0.0	2.8349631920008762e-33	0.0	2.029217806659811e-66	4.831410860933822	0.6480897110845704	0.0	0.0	0.0	3.729165312647746e-27	1.2338414831195095e-306	19.530808860554462	0.0010431373595459377	1.2381346658446727e-20	9.192656146896967e-12	2.472000187040725
6.71971971971972	3.9094317040736104e-16	4.374384706440415	0.0	0.0	6.0489131858043805e-71	20.120184529393278	0.0	3.8342916330333773e-34	0.0	3.3117350306915638e-65	4.699881630445743	0.9160634511939495	0.0	0.0	0.0	2.2201495756937642e-26	5.014630568308399e-304	17.47859465837299	0.0021328670942884816	2.548509984927541e-21	2.975897733128856e-11	2.26624961157002
6.727727727727728	9.624686418917484e-17	3.340951629168699	0.0	0.0	3.29073142788618e-72	18.6715836395421	0.0	5.054550599656736e-35	0.0	5.268045653613288e-64	4.805011273561703	1.2620476538304326	0.0	0.0	0.0	1.2882869744367673e-25	1.9864530784036442e-301	15.257907991650653	0.0042543866332514346	5.1128671523620855e-22	9.389765956732991e-11	2.063893170213368
6.7357357357357355	2.3096716746855344e-17	2.4873676396794053	0.0	0.0	1.7448863283944918e-73	17.031198261038586	0.0	6.494409128820837e-36	0.0	8.167907679534178e-63	5.108104775806059	1.6946722567060213	0.0	0.0	0.0	7.286228371627843e-25	7.669683981639581e-299	12.991585087710988	0.00827903102553126	9.997752715836002e-23	2.8876949288090105e-10	1.872438431059779
6.743743743743743	5.404221368076594e-18	1.8052035420031258	0.0	0.0	9.017817757993186e-75	15.269217571174936	0.0	8.133105946137066e-37	0.0	1.2343541396681584e-61	5.558360241689042	2.217968908520211	0.0	0.0	0.0	4.016545812840376e-24	2.886266441226118e-296	10.789306359297774	0.015718489519897266	1.905460655821908e-23	8.65580832383529e-10	1.6978940530033604
6.751751751751752	1.240855313268295e-18	1.2771108407180205	0.0	0.0	4.54250466953122e-76	13.46161075896267	0.0	9.927340183492508e-38	0.0	1.818179433892184e-60	6.0966070291862495	2.8293388070633436	0.0	0.0	0.0	2.1580547221087175e-23	1.0586567261144767e-293	8.739371910924726	0.029117297263163283	3.53962532706538e-24	2.5288538399755144e-09	1.5444360307927156
6.75975975975976	3.1733060435128555e-19	0.8807385818150213	0.0	0.0	2.2302262543239167e-77	11.685290035195136	0.0	1.181052132537182e-38	0.0	2.610369956091046e-59	6.659580229842678	3.5178249686834135	0.0	0.0	0.0	1.130139262998592e-22	3.7847194643258874e-291	6.9042516500536335	0.05262854342813377	6.408764529494403e-25	7.2011126603143506e-09	1.4143006674390062
6.767767767767768	2.615871159724276e-19	0.5920811735321293	0.0	0.0	1.0672399632826968e-78	10.013824814554093	0.0	1.369509096687329e-39	0.0	3.652885919447902e-58	7.184626077678116	4.26307787473627	0.0	0.0	0.0	5.768478204294176e-22	1.3187789839060308e-288	5.319845292560445	0.092820453622688	1.130969906574335e-25	1.998643150563154e-08	1.3079178907938176
6.7757757757757755	9.270647835247072e-19	0.38799939976287023	0.0	0.0	4.977770252221298e-80	8.514030281940485	0.0	1.547820034790753e-40	0.0	4.98240773035312e-57	7.614578085597223	5.035377944893688	0.0	0.0	0.0	2.8697914082554033e-21	4.47888728073065e-286	3.9978341194795206	0.1597500599051734	1.9453040736318273e-26	5.406680315774731e-08	1.2242652355069412
6.783783783783783	4.032366950509914e-18	0.24785414397674088	0.0	0.0	2.2629097325098945e-81	7.243542558415927	0.0	1.7050444116207767e-41	0.0	6.623871935777366e-56	7.902379080112665	5.796964607619381	0.0	0.0	0.0	1.3915511942832572e-20	1.482613803710112e-283	2.930163400982825	0.26831029715400834	3.261246727600184e-27	1.4255613143435058e-07	1.161391153848461
6.791791791791792	1.7307517873484622e-17	0.15433925113651947	0.0	0.0	1.0026727824111531e-82	6.2492805779591185	0.0	1.830672327396622e-42	1.235e-320	8.583304356485086e-55	8.014916425853478	6.504725779171996	0.0	0.0	0.0	6.576696915712115e-20	4.783499545411073e-281	2.0945867826357962	0.4398024348858067	5.328924036093481e-28	3.6635395892066135e-07	1.1170310294284131
6.7997997997998	7.244777536446586e-17	0.09368528842711621	0.0	0.0	4.330228714737322e-84	5.566524080580923	0.0	1.9157782007131378e-43	5.73136e-318	1.0840952782713506e-53	7.935538887100346	7.114053136599768	0.0	0.0	0.0	3.029536923864274e-19	1.504261104303735e-278	1.4603014004557466	0.7036035477922166	8.487017847916017e-29	9.176470113640988e-07	1.0892241551715776
6.807807807807808	2.955907997230476e-16	0.05543460177525093	0.0	0.0	1.8227288121658097e-85	5.218247476379335	0.0	1.954067343992333e-44	2.601360926e-315	1.3346002411749024e-52	7.664854103426876	7.58341782474264	0.0	0.0	0.0	1.360205273702429e-18	4.610632491479294e-276	0.9929385071571281	1.0986916468190069	1.3174386932708493e-29	2.2403207320035052e-06	1.0768374476486176
6.8158158158158155	1.175497441780284e-15	0.03197456884998709	0.0	0.0	7.478128010915749e-87	5.214368552410381	0.0	1.9426453192491638e-45	1.15082042e-312	1.6014235840551778e-51	7.219646702081304	7.879027814480864	0.0	0.0	0.0	5.952404563330163e-18	1.3773920693756897e-273	0.6584697935195162	1.6746714509642784	1.9932667698879772e-30	5.3309488936203325e-06	1.0799125815835822
6.823823823823823	4.5563543428108494e-15	0.017978041895188826	0.0	0.0	2.99035910805438e-88	5.550705321709767	0.0	1.8823795427721816e-46	4.96222061454537e-310	1.8729794161053827e-50	6.63005586106804	7.978845405853033	0.0	0.0	0.0	2.5388685153031667e-17	4.0106470198389983e-271	0.425873727340897	2.491835452605725	2.9394098940293357e-31	1.236398923135686e-05	1.099776484498185
6.831831831831832	1.7213889822647727e-14	0.009853571863071823	0.0	0.0	1.1655030354993223e-89	6.207661378269407	0.0	1.77779042204243e-47	2.085480728646636e-307	2.135168044662689e-49	5.935436839678231	7.875302337489169	0.0	0.0	0.0	1.0554745385384742e-16	1.1382327973148093e-268	0.2686305114451374	3.6197327809279405	4.2248820585353155e-32	2.7949400378003937e-05	1.1388878747177786
6.83983983983984	6.338800616424597e-14	0.005264513808611874	0.0	0.0	4.42754604296816e-91	7.148928236528873	0.0	1.6364909919669002e-48	8.542754575110245e-305	2.3724874248128698e-48	5.179535734867917	7.576248115467913	0.0	0.0	0.0	4.2767621196550983e-16	3.148527862317261e-266	0.16525656697240923	5.133743536110197	5.918732888495986e-33	6.158091673118385e-05	1.2004303945082246
6.847847847847848	2.275111280537789e-13	0.0027418001214138555	0.0	0.0	1.6393526121030787e-92	8.320729324642636	0.0	1.4682714879517093e-49	3.4107614706258763e-302	2.569503004512716e-47	4.405684908505576	7.1039665958891405	0.0	0.0	0.0	1.68904885173387e-15	8.488750669065016e-264	0.09915091943931818	7.109306680998748	8.081697763373282e-34	0.00013224509788083174	1.2877005940330923
6.8558558558558556	7.959150916215389e-13	0.001391957273010262	0.0	0.0	5.916178670848539e-94	9.65225687200719	0.0	1.2839816025943151e-50	1.3272919834319304e-299	2.71249075519708e-46	3.652666469283464	6.4924318643554315	0.0	0.0	0.0	6.501732672563843e-15	2.2306930071591304e-261	0.058023173613957195	9.613746655158971	1.0755638123715387e-34	0.0002768042748087081	1.403371133141316
6.863863863863863	2.7139421700504215e-12	0.000688855686906835	0.0	0.0	2.080989070696743e-95	11.05790926544134	0.0	1.0943870011650375e-51	5.0343491667870774e-297	2.7910134316682925e-45	2.951715938050051	5.783272534609768	0.0	0.0	0.0	2.4393593900024925e-14	5.713413087490172e-259	0.03312929519187592	12.69607831088493	1.3951775259766824e-35	0.0005647103936637905	1.5487313766791082
6.871871871871872	9.01997990222984e-12	0.00033230926603334686	0.0	0.0	7.134407816276139e-97	12.441700081247228	0.0	9.091650666310604e-53	1.861152545209822e-294	2.79917938046628e-44	2.324896321332048	5.021109415235902	0.0	0.0	0.0	8.920357345580034e-14	1.4263011619262616e-256	0.018479956240311585	16.375691059489892	1.7639345829057443e-36	0.0011228934467293582	1.7230158112508216
6.87987987987988	2.9220204288538025e-11	0.0001562673089180051	0.0	0.0	2.383996842498435e-98	13.703809937652892	0.0	7.36163437401363e-54	6.706291371665138e-292	2.736373174152584e-43	1.7848228152008287	4.248987759070053	0.0	0.0	0.0	3.1794243614709365e-13	3.47045676260618e-254	0.010124400901717059	20.631328128475385	2.173677905155365e-37	0.0021762615611124435	1.9229240747714496
6.887887887887888	9.226466415601002e-11	7.163164159624085e-05	0.0	0.0	7.764491779358298e-100	14.74876876738836	0.0	5.809856914304203e-55	2.3552917683411592e-289	2.6073322714882305e-42	1.3355125206536087	3.504540174575767	0.0	0.0	0.0	1.1045223928738584e-12	8.230416843325472e-252	0.005561517669557708	25.39216146844355	2.610764026280028e-38	0.004110961533729292	2.1424155734285493
6.895895895895896	2.8396451215747936e-10	3.2007544991398304e-05	0.0	0.0	2.464790473013757e-101	15.494304428479373	0.0	4.469061373654675e-56	8.062484546034705e-287	2.421556445342649e-41	0.9740056845936594	2.8173212705738813	0.0	0.0	0.0	3.73990297140846e-12	1.902465614331323e-249	0.0032936642681918996	30.532887530858517	3.0563266049281395e-39	0.0075689478470727985	2.3728292159263518
6.903903903903903	8.518665043574058e-10	1.3941519385202004e-05	0.0	0.0	7.626171935365011e-103	15.879595156312652	0.0	3.3506332228237014e-57	2.6900168446831674e-284	2.1921521858966743e-40	0.6923653238118337	2.207503870380298	0.0	0.0	0.0	1.234257932590869e-11	4.286191708899057e-247	0.0025177892945483587	35.87453401587972	3.487318525880713e-40	0.013582740087475433	2.6033387065785774
6.911911911911912	2.490923822149888e-09	5.919400362375462e-06	0.0	0.0	2.2998144147417343e-104	15.871611306268742	0.0	2.448483327957188e-58	8.74788501775291e-282	1.9343071990589643e-39	0.47969942116843806	1.6858787691684698	0.0	0.0	0.0	3.9701900956951435e-11	9.412091901848199e-245	0.0029398869696265636	41.192038718014814	3.878315937479752e-41	0.023757407429393713	2.8217110205214513
6.91991991991992	7.099598012480754e-09	2.4499361370668823e-06	0.0	0.0	6.75987405525235e-106	15.468461771913997	0.0	1.7439221802470977e-59	2.7727654520062605e-279	1.6636410341686025e-38	0.3239388389347091	1.2549053693972565	0.0	0.0	0.0	1.2447337303731674e-10	2.014468670748599e-242	0.004699103908327048	46.22869575783919	4.2039202229380724e-42	0.04050144134521874	3.015295463833281
6.927927927927928	1.9723994207237982e-08	9.884184006289855e-07	0.0	0.0	1.9366182983123927e-107	14.69913643826039	0.0	1.2106447994434636e-60	8.566141503602346e-277	1.3946783011761533e-37	0.21321448984564803	0.9104484939674073	0.0	0.0	0.0	3.8036574434163363e-10	4.202373676263306e-240	0.008393112696086967	50.71641335174924	4.441456980003152e-43	0.06729792751316628	3.172138324883557
6.935935935935936	5.341307901818606e-08	3.8871871427134795e-07	0.0	0.0	5.407656176616724e-109	13.619656979345988	0.0	8.191549680543069e-62	2.5794044036599675e-274	1.1396449149374209e-36	0.13678240480249287	0.6438127222498904	0.0	0.0	0.0	1.1328857629283961e-09	8.54453845092096e-238	0.015203216662969294	54.399613227114045	4.573578807820957e-44	0.1089915123816215	3.282098119324842
6.943943943943944	1.4099261663187489e-07	1.490178183463099e-07	0.0	0.0	1.4717489158040648e-110	12.306274003242873	0.0	5.402255093002133e-63	7.570346432248088e-272	9.077098407813986e-36	0.0855270622189856	0.44373480571894086	0.0	0.0	0.0	3.28874819545118e-09	1.6933328782911262e-235	0.02712289221094178	57.05976958052693	4.5903583121789964e-45	0.17204555069835897	3.3378321041864867
6.951951951951952	3.627823066679956e-07	5.5686333362216736e-08	0.0	0.0	3.904073557129723e-112	10.846837331001584	0.0	3.472512318043367e-64	2.1655800293718698e-269	7.047051081334686e-35	0.052123870925202945	0.29808986092130496	0.0	0.0	0.0	9.305397054622293e-09	3.270814124691768e-233	0.04729408203130421	58.53724054356533	4.490520876714082e-46	0.26470002989957014	3.3355374355294445
6.95995995995996	9.099183585391276e-07	2.0284591049004778e-08	0.0	0.0	1.0093966808839343e-113	9.331712829334059	0.0	2.175565642779602e-65	6.0380253399523795e-267	5.33275503730331e-34	0.030962038399557266	0.19517791836268752	0.0	0.0	0.0	2.5662500882887212e-08	6.157851047422511e-231	0.08044859738216258	58.74729628985296	4.2816046730301144e-47	0.39693949499796116	3.2753589582949925
6.967967967967968	2.224701510374108e-06	7.202622220942475e-09	0.0	0.0	2.543696934406724e-115	7.845581210378781	0.0	1.328496081276648e-66	1.6408839929048715e-264	3.933513777781073e-33	0.01792595094151607	0.12455865999860985	0.0	0.0	0.0	6.897994250816862e-08	1.1299579597592009e-228	0.13343496998947782	57.68807248314749	3.979020024074938e-48	0.5801688578551786	3.1614164015807207
6.975975975975976	5.302263566863802e-06	2.4929943410344526e-09	0.0	0.0	6.247819501994655e-117	6.461159229604168	0.0	7.906932894892958e-68	4.34633426522797e-262	2.8281052430068194e-32	0.010115669663097376	0.07747773952910696	0.0	0.0	0.0	1.8072010120991183e-07	2.0209482062585205e-226	0.21578275314836243	55.439421192062845	3.6041710725051906e-49	0.8265027279158583	3.0014507046381
6.983983983983984	1.2319109911057562e-05	8.411195924551617e-10	0.0	0.0	1.4957230820382888e-118	5.235417164401368	0.0	4.5868603467994716e-69	1.1220978044327406e-259	1.9819713444445696e-31	0.00556374061830754	0.04697207261039112	0.0	0.0	0.0	4.614768043195571e-07	3.5229612982768426e-224	0.34021783279723555	52.15304331136607	3.181957550679338e-50	1.1476090048734875	2.8061350432426044
6.991991991991992	2.790198563737877e-05	2.766301586419978e-10	0.0	0.0	3.49006512226598e-120	4.208344766780285	0.0	2.5934786168194618e-70	2.823583863093539e-257	1.3539018785463193e-30	0.0029826277702372735	0.02775634481137183	0.0	0.0	0.0	1.1485583784560863e-06	5.985774508436102e-222	0.5229988708316202	48.035583056540595	2.7380607488770494e-51	1.553114166975412	2.5881337564061986
7.0	6.16082951547328e-05	8.8684176465957e-11	0.0	0.0	7.937349051148089e-122	3.4038568025907194	0.0	1.429254324238663e-71	6.925212536541645e-255	9.015009104151295e-30	0.0015584468050283706	0.01598617609903429	0.0	0.0	0.0	2.7862241631762885e-06	9.91271508856212e-220	0.7839064962260209	43.327299084955044	2.2964208982534742e-52	2.048672760007168	2.3610163886329056
