# Supplementary material for: Stimulus duration encoding occurs early in the moth olfactory pathway
Source: Commun Biol. 2024 Oct 3;7:1252. doi: 10.1038/s42003-024-06921-z (PMC11449909; doi:10.1038/s42003-024-06921-z)
Supplement: Supplementary file 3 — Supplementary Data 1 [file 42003_2024_6921_MOESM3_ESM.zip › Fig 2/B/100ms.csv]

t(s)	neuron 0	neuron 1	neuron 2	neuron 3	neuron 4	neuron 5	neuron 6	neuron 7	neuron 8	neuron 9	neuron 10	neuron 11	neuron 12	neuron 13	neuron 14	neuron 15	neuron 16	neuron 17	neuron 18	neuron 19	neuron 20	neuron 21	neuron 22	mean
-1.0	0.0	8.477743703203728e-113	0.0	0.0	0.0	0.0	0.0	0.0	0.0	0.0	0.0	4.5346309967176566e-160	0.0	0.0	0.0	0.0	4.5346309967176566e-160	6.670138483859031e-73	0.0	0.0	0.0	0.0	2.96242911069691e-08	1.2880126568247434e-09
-0.991991991991992	0.0	2.0263004689624182e-97	0.0	0.0	0.0	0.0	0.0	0.0	0.0	0.0	0.0	1.1316839492459741e-141	0.0	0.0	0.0	0.0	1.1316839492459741e-141	1.3008945581086717e-60	0.0	0.0	0.0	0.0	2.1421642346355147e-13	9.313757541893543e-15
-0.983983983983984	0.0	3.724831279545029e-83	0.0	0.0	0.0	0.0	0.0	0.0	0.0	0.0	0.0	2.1721387285776466e-124	0.0	0.0	0.0	0.0	2.1721387285776466e-124	1.9513202069696075e-49	0.0	0.0	0.0	0.0	1.191342843245888e-19	5.179751492373426e-21
-0.975975975975976	0.0	5.2660934922791656e-70	0.0	0.0	0.0	0.0	0.0	0.0	0.0	0.0	0.0	3.2064846148808523e-108	0.0	0.0	0.0	0.0	3.2064846148808523e-108	2.251096877908985e-39	0.0	0.0	0.0	0.0	5.095654279275982e-27	2.2155018605557534e-28
-0.967967967967968	0.0	5.72597863671186e-58	0.0	0.0	0.0	0.0	0.0	0.0	8.442160750300408e-297	0.0	0.0	3.6404071665663335e-93	0.0	0.0	0.0	0.0	3.6404071665663335e-93	1.9972803446276834e-30	0.0	0.0	0.0	0.0	1.676263732368425e-35	8.683900466369597e-32
-0.95995995995996	0.0	4.788396231377025e-47	0.0	0.0	0.0	0.0	0.0	0.0	1.3668937838194673e-271	0.0	0.0	3.178703057123221e-79	0.0	0.0	0.0	0.0	3.178703057123221e-79	1.36289710589764e-22	0.0	0.0	0.0	0.0	4.2409577032387966e-45	5.9256395908593044e-24
-0.9519519519519519	0.0	3.0797086726974742e-37	0.0	0.0	0.0	0.0	0.0	0.0	1.7021393751827238e-247	0.0	0.0	2.134662187700576e-66	0.0	0.0	0.0	0.0	2.134662187700576e-66	7.152639047706337e-16	0.0	0.0	0.0	0.0	8.252104750927195e-56	3.1098430642201465e-17
-0.943943943943944	0.0	1.523380494319765e-28	0.0	0.0	0.0	0.0	0.0	0.0	1.630176644723187e-224	0.0	0.0	1.1025227348792055e-54	0.0	0.0	0.0	0.0	1.1025227348792055e-54	2.887013056430661e-10	0.0	0.0	0.0	0.0	1.2349367705945701e-67	1.2552230680133309e-11
-0.9359359359359359	0.0	5.795439062890776e-21	0.0	0.0	0.0	0.0	0.0	0.0	1.2007522636617125e-202	0.0	0.0	4.379506234302434e-44	0.0	0.0	0.0	0.0	4.379506234302434e-44	8.96211237976252e-06	0.0	0.0	0.0	0.0	1.4213594152477811e-80	3.89657059989675e-07
-0.9279279279279279	0.0	1.6956784330226843e-14	0.0	0.0	0.0	0.0	0.0	0.0	6.80223074640899e-182	0.0	0.0	1.3379563430937606e-34	0.0	0.0	0.0	0.0	1.3379563430937638e-34	0.02139691796483311	0.0	0.0	0.0	0.0	1.2581786112868123e-94	0.0009303007810804376
-0.91991991991992	0.0	3.815749632308762e-09	0.0	0.0	0.0	0.0	0.0	0.0	2.963660861333586e-162	0.0	0.0	3.1436771290882804e-26	0.0	0.0	0.0	0.0	3.1436771290886254e-26	3.9289025460655997	0.0	0.0	0.0	0.0	8.565641308923004e-110	0.17082184999484126
-0.9119119119119119	0.0	6.60383341323311e-05	0.0	0.0	0.0	0.0	0.0	0.0	9.930814011555878e-144	0.0	0.0	5.680847446969389e-19	0.0	0.0	0.0	0.0	5.680847446998479e-19	55.48434841533759	0.0	0.0	0.0	0.0	4.484940326076741e-126	2.4123658458118142
-0.9039039039039038	0.0	0.08790442849964575	0.0	0.0	0.0	0.0	0.0	0.0	2.559295249616105e-126	0.0	0.0	7.895279646474413e-13	0.0	0.0	0.0	0.0	7.895279648362674e-13	60.26274673855254	0.0	0.0	0.0	0.0	1.8060619895605008e-143	2.6239413550892943
-0.8958958958958959	0.0	9.010711073323847	0.0	0.0	0.0	0.0	0.0	0.0	5.072652726688869e-110	0.0	0.0	8.439196632035525e-08	0.0	0.0	0.0	0.0	8.439196726301747e-08	5.033922833538454	0.0	0.0	0.0	0.0	5.59355399713627e-162	0.610636264158532
-0.8878878878878879	0.0	73.65186128972306	0.0	0.0	0.0	0.0	0.0	0.0	7.73266278525613e-95	0.0	0.0	0.0006937674081275935	0.0	0.0	0.0	0.0	0.0006937677700614354	0.032340250815217866	0.0	0.0	0.0	0.0	1.3323619330640286e-181	3.2037212641615853
-0.8798798798798799	0.0	91.9720191968533	0.0	0.0	0.0	0.0	0.0	0.0	9.065718094613027e-81	0.0	0.0	0.43863762364894054	0.0	0.0	0.0	0.0	0.43864831133695803	1.5979361152364888e-05	0.0	0.0	0.0	0.0	2.4408202391071104e-202	4.036927004834798
-0.8718718718718719	0.0	68.01280159771909	0.0	0.0	0.0	0.0	1.3138849759269017e-303	0.0	8.174374852306172e-68	0.0	0.0	21.329322714962455	0.0	0.0	0.0	0.0	21.35359782341271	6.072319857916178e-10	0.0	9.2489e-319	0.0	0.0	3.4389714816223114e-224	4.812857484204413
-0.8638638638638638	0.0	6.837265276476532	0.0	0.0	0.0	0.0	4.1736844627573743e-278	0.0	5.668734212704431e-56	0.0	0.0	79.76777030090021	0.0	0.0	0.0	0.0	84.01639122094971	1.7747168225500423e-15	0.0	1.281510628871466e-292	0.0	0.0	3.7264950757182604e-247	7.418322904275064
-0.8558558558558559	0.0	0.14541949470851367	0.0	0.0	0.0	0.0	1.0196733701579988e-253	0.0	3.023408854820211e-45	0.0	0.0	22.946540583844	0.0	0.0	0.0	0.0	82.20868110335711	3.9891713463919445e-22	0.0	1.3664227248759146e-267	0.0	0.0	3.1056444053105705e-271	4.578288747039549
-0.8478478478478478	0.0	9.180463182126653	0.0	0.0	0.0	0.0	1.9159392783906802e-230	0.0	1.2401867416928833e-35	0.0	0.0	1.6995281342766124	0.0	0.0	0.0	0.0	104.86346076574077	6.896289977514298e-30	0.0	1.1205394174667966e-243	0.0	0.0	1.9905913042505628e-296	5.03232400357148
-0.8398398398398399	0.0	71.17574812432703	0.0	0.0	0.0	0.0	2.7687363545774947e-208	0.0	3.912529675774466e-27	0.0	0.0	34.36516951750132	0.0	0.0	0.0	0.0	73.56421016007639	9.16911747500117e-39	0.0	7.067216558199304e-221	0.0	0.0	0.0	7.787179469648032
-0.8318318318318318	0.0	42.44047737973548	0.0	0.0	0.0	0.0	3.077235005858795e-187	0.0	9.493219651409525e-20	0.0	0.0	76.193956085946	0.0	0.0	0.0	0.0	8.047433119532501	9.376025030986292e-49	0.0	3.4280635096159115e-199	0.0	0.0	0.0	5.50790724283539
-0.8238238238238238	0.0	1.946290570963995	0.0	0.0	0.0	0.0	2.6303826059269592e-167	0.0	1.771662577549329e-13	0.0	0.0	12.993096559815205	0.0	0.0	0.0	0.0	0.07180310212890934	7.373763053491055e-60	0.0	1.2788762370328242e-178	0.0	0.0	0.0	0.652660444909056
-0.8158158158158157	0.0	0.006864585138624678	0.0	0.0	0.0	0.0	1.7292444181972175e-148	0.0	2.5438939315678377e-08	0.0	0.0	0.17040565700460616	0.0	0.0	0.0	0.0	4.943047478437516e-05	4.4600404407343185e-72	0.0	3.669335097988967e-159	0.0	0.0	0.0	0.0077095520894328055
-0.8078078078078078	0.0	1.8620876152593441e-06	0.0	0.0	0.0	0.0	8.743252882910279e-131	0.0	0.00028151450603692	0.0	0.0	0.00017188364264740546	0.0	0.0	0.0	0.0	2.617571081134944e-09	2.074758793819087e-85	0.0	8.097024083942939e-141	0.0	0.0	0.0	1.979403712481156e-05
-0.7997997997997999	0.0	3.884768344957261e-11	0.0	0.0	0.0	0.0	3.399921546429362e-114	0.0	0.24222998095244902	8.94e-322	7.9475e-320	1.3334117828072708e-08	0.0	0.0	0.0	0.0	1.0660687522271425e-14	7.422934530514758e-100	0.0	1.3741770331112296e-123	0.0	0.0	0.0	0.010531738883714139
-0.7917917917917918	0.0	6.233175278991963e-17	0.0	0.0	0.0	0.0	1.0168196972109018e-98	0.0	16.948208798659074	2.566123e-318	3.2083165e-316	7.955605270733629e-14	0.0	0.0	0.0	0.0	3.3392685215676583e-21	2.0425036674651847e-115	0.0	1.7936559367842115e-107	0.0	0.0	0.0	0.7368786434199631
-0.7837837837837838	0.0	7.6918844528709e-24	0.0	0.0	6.03e-322	2.4e-322	2.3388275666178987e-84	0.0	117.81074597478192	7.037852043e-315	1.23555745963e-312	3.650575744490454e-20	0.0	0.0	0.0	0.0	8.044456034647983e-29	4.322442837615405e-132	0.0	1.8005898247376567e-92	0.0	0.0	1.3306804803045345e-305	5.122206346729649
-0.7757757757757757	0.0	7.300210153960975e-32	0.0	0.0	5.8705e-318	4.58364e-319	4.137439499302338e-71	0.0	163.15455106353664	1.849070955642e-311	4.53966959220953e-309	1.28833468658353e-27	0.0	0.0	0.0	0.0	1.4904630733995174e-37	7.035174449499402e-150	0.0	1.3901755390945773e-78	0.0	0.0	5.142344487120112e-280	7.0936761331972455
-0.7677677677677678	0.0	5.32864971208787e-41	0.0	3.16e-322	6.369671884e-314	8.86830166e-316	5.629169258136189e-59	0.0	146.71006881485718	4.653878809045816e-308	1.5913332563782317e-305	3.496835756064103e-36	0.0	0.0	0.0	0.0	2.1238554624192954e-47	8.806425838154367e-169	0.0	8.254745579103663e-66	0.0	0.0	1.5283673310780396e-255	6.378698644124225
-0.7597597597597597	2.37e-321	2.9914254242266387e-51	0.0	5.391654e-318	6.51346277474225e-310	1.64989134365e-312	5.890282944565181e-48	0.0	59.01159686043015	1.1220820296428105e-304	5.321984787328157e-302	7.299632020592414e-46	0.0	0.0	0.0	0.0	2.3275975617615755e-58	8.478200676348736e-189	9.99117335e-316	3.769788114682081e-54	0.0	0.0	3.4936027764381226e-232	2.565721602627398
-0.7517517517517518	3.654114e-318	1.2915713044580987e-62	0.0	9.292689369e-314	6.277168013933851e-306	2.951681191340405e-309	4.740315037156643e-38	0.0	68.1949944363965	2.591684845133409e-301	1.698093949741594e-298	1.1719414087337789e-56	0.0	0.0	0.0	0.0	1.961869105173036e-70	6.277502590053746e-210	1.03422031543591e-289	1.324065252114416e-43	0.0	0.0	6.141840032275313e-210	2.9649997581041956
-0.7437437437437437	5.609466676e-315	4.288819741823077e-75	0.0	1.500330754126104e-309	5.701281887033007e-302	5.077884208947096e-306	2.933982051335907e-29	0.0	49.31049500528057	5.734397785682059e-298	5.169224527514185e-295	1.447071634139379e-68	0.0	0.0	0.0	0.0	1.271778156337605e-83	3.574779904691039e-232	8.233584723592851e-265	3.576687829410803e-34	0.0	0.0	8.304293235889681e-189	2.1439345654469815
-0.7357357357357357	8.29931797095e-312	1.0953083484720005e-88	0.0	2.2691208323725376e-305	4.880206723669238e-298	8.400311301087158e-303	1.3966477922284495e-21	0.0	2.8400321406726725	1.215462284566521e-294	1.501290284270522e-291	1.374210808367634e-81	0.0	0.0	0.0	0.0	6.34062244098308e-98	1.5656364151164427e-255	5.0413175208857635e-241	7.43073726099923e-26	0.0	0.0	8.635471407614583e-169	0.1234796582901162
-0.7277277277277278	1.183429705466634e-308	2.1513655066638337e-103	0.0	3.2147947764813783e-301	3.936958774652396e-294	1.3363099721076365e-299	5.113232650296962e-15	0.0	0.012582470015973889	2.4679889076948992e-291	4.159867978494497e-288	1.0036814284924537e-95	5.76e-321	0.0	0.0	0.0	2.4312612307903536e-113	5.273655046273746e-280	2.3739870389771417e-218	1.1873046666701395e-18	0.0	0.0	6.906350632746385e-150	0.0005470639137382176
-0.7197197197197197	1.6263789903891398e-305	3.249909020201016e-119	0.0	4.266521167181408e-297	2.993232547065607e-290	2.0441759744950244e-296	1.4397383670873972e-09	0.0	4.287342381229971e-06	4.800571739929623e-288	1.0996893452214847e-284	5.63790320478453e-111	7.60211e-318	0.0	0.0	0.0	3.594004496524065e-106	5.523069137406047e-289	8.597889001128458e-197	1.4590613112487593e-12	0.0	0.0	4.2480575853128457e-132	1.8646885124601608e-07
-0.7117117117117118	2.1541714769699935e-302	3.7757862801980745e-136	0.0	5.304196136089926e-293	2.1447515688082017e-286	3.006966512888438e-293	3.1178417868437666e-05	0.0	1.123542825563261e-10	8.945214716244931e-285	2.773550531700149e-281	2.435670528065975e-127	9.515369787e-315	0.0	0.0	0.0	2.9091095272834925e-91	9.864555818299438e-286	2.3948842250703842e-176	1.3790562657269635e-07	0.0	0.0	2.00960806856931e-115	1.3615841673605617e-06
-0.7037037037037037	2.749907044598305e-299	3.37382695456425e-154	0.0	6.177180114102004e-289	1.448339826083306e-282	4.2534187886912026e-290	0.05193571148752693	0.0	2.26448940701616e-16	1.596748878099004e-281	6.673870021837244e-278	8.09279735404999e-145	1.150186824453e-311	0.0	0.0	0.0	1.8110094975051535e-77	1.6888556889929443e-282	5.130461245046233e-157	0.0010028544703290392	0.0	0.0	7.311585029920551e-100	0.0023016767807763562
-0.6956956956956957	3.3832569501516675e-296	2.318554996666361e-173	0.0	6.738852864493385e-285	9.217664467000627e-279	5.785580494903383e-287	6.67180558814377	0.0	3.510186202255049e-23	2.730426651678568e-278	1.5321278311741822e-274	2.068035496883098e-163	1.3426492892822997e-308	0.0	0.0	0.0	8.670828210260744e-65	2.771567750731821e-279	8.452934390391667e-139	0.5629305351472232	0.0	0.0	2.0459306236758517e-85	0.3145537444909127
-0.6876876876876876	4.0117252171929386e-293	1.2254375925034024e-193	0.0	6.88662925560312e-281	5.528766661015596e-275	7.567544388855467e-284	69.36097689773048	0.0	4.184747078529023e-31	4.4727276459994974e-275	3.3557365252163787e-271	4.064400639066735e-183	1.5135899247818124e-305	0.0	0.0	0.0	3.192858225031275e-53	4.359898805913062e-276	1.071119149239055e-121	25.136997401831632	0.0	0.0	4.403007950553194e-72	4.108607578241831
-0.6796796796796797	4.584654373895007e-290	4.98131716749984e-215	0.0	6.592535117355628e-277	3.1253061784023637e-271	9.5183628257867e-281	109.59660503605	0.0	3.836961783995756e-40	7.018793059094999e-272	7.012232451435141e-268	6.143476930033861e-204	1.6478029827804012e-302	0.0	0.0	0.0	9.042278647376859e-43	6.574235721902351e-273	1.0438720463501068e-105	113.97581821869302	0.0	0.0	7.287645440646477e-60	9.720540141510565
-0.6716716716716717	5.0496496797097925e-287	1.5573147223320552e-237	0.0	5.911847466934795e-273	1.6649984111223527e-267	1.151247699589236e-277	127.2294138671324	0.0	2.7057329548304346e-50	1.0551166264861468e-268	1.3979780403758427e-264	7.141857018415349e-226	1.7324221538763052e-299	0.0	0.0	0.0	1.9694970579733553e-33	9.502373429295865e-270	7.824128073921701e-91	140.84806265901304	0.0	0.0	9.276928285733079e-49	11.655542457658498
-0.6636636636636637	5.3603744153984855e-284	3.7444478168422013e-261	0.0	4.966140566729197e-269	8.359725551024744e-264	1.338981377718003e-274	111.64988145694227	2.2e-322	1.4674441711953449e-61	1.5194504430188187e-265	2.6590101228250064e-261	6.385387673312705e-249	1.7589501684233257e-296	0.0	0.0	0.0	3.2992253877371264e-25	1.3165487094665474e-266	4.510283413609674e-77	85.12552636081189	0.0	0.0	9.082394509411954e-39	8.555452513815398
-0.6556556556556556	5.4841361499625026e-281	3.8204657340354265e-278	0.0	3.9078673696833684e-265	3.95573472536892e-260	1.4975438231158182e-271	100.5757530626266	1.64134e-319	6.1209304189420185e-74	2.096141798484334e-262	4.825198985220636e-258	1.2725344419008595e-260	1.724664738132455e-293	0.0	0.0	0.0	4.250576492674443e-18	1.7484783609918444e-263	1.9996358443705872e-64	9.01962088554793	0.0	0.0	6.838734193673518e-30	4.765016258616284
-0.6476476476476476	5.4075501675375464e-278	7.667375948769959e-274	0.0	2.880617818740296e-261	1.7640839279440484e-256	1.6105855002944636e-268	85.35843334281559	1.60659694e-316	1.963597617061133e-87	2.770147032444627e-259	8.353838227654403e-255	1.818098458843604e-257	1.6330788460693067e-290	0.0	0.0	0.0	4.211753391706878e-12	2.2259014450083796e-260	6.818317055678084e-53	0.08502771467048743	0.0	0.0	3.96032004962337e-22	3.7149330894560992
-0.6396396396396397	5.138923030662951e-275	1.4245914813094268e-269	0.0	1.9890994145104784e-257	7.414267830019859e-253	1.665663508600001e-265	50.843651516246915	1.52261976917e-313	4.8446984346614835e-102	3.5069778940749045e-256	1.3798519444084777e-251	2.485291607232468e-254	1.493347661454454e-287	0.0	0.0	0.0	3.2096533749507495e-07	2.7164656418830644e-257	1.7880623979556002e-42	6.275248302989135e-05	0.0	0.0	1.7638597239665761e-15	2.2105962865084905
-0.6316316316316316	4.7067691195254053e-272	2.4504568274327762e-265	0.0	1.2866260966051812e-253	2.9367991160911915e-249	1.656494503995758e-262	75.42518429461889	1.39709114677947e-310	9.193062235436962e-118	4.2531556875755006e-253	2.174475480261309e-248	3.2504908565309115e-251	1.3187606739134025e-284	0.0	0.0	0.0	0.001881261535207972	3.179704892817319e-254	3.60634563087864e-33	3.569133130953587e-09	0.0	0.0	6.04194825581958e-10	3.2794376330577135
-0.6236236236236237	4.1548266111979254e-269	3.9022662284412636e-261	0.0	7.79602533760808e-250	1.0963195402802407e-245	1.5841341956087213e-259	12.029362978883151	1.241099971072582e-307	1.3416302760483805e-134	4.94125853139033e-250	3.2692801362244083e-245	4.067539661397772e-248	1.1246627868342883e-281	0.0	0.0	0.0	0.8486455394244042	3.584041655929654e-251	5.594112841448142e-25	1.5616143685952452e-14	1.1e-322	0.0	1.5917291078818906e-05	0.5599141058955935
-0.6156156156156156	3.534777975752769e-266	5.75307271068883e-257	0.0	4.4250598350748605e-246	3.857065485574589e-242	1.4567773488486606e-256	0.14796362401479857	1.067425457873992e-304	1.5058603527014392e-152	5.499357063981851e-247	4.689487176382722e-242	4.869961939054729e-245	9.262536414898861e-279	0.0	0.0	0.0	29.82644760830414	4.0001726170622695e-248	6.673817043409341e-18	5.255032082682826e-21	1.08097e-319	0.0	0.032250801609425186	1.3046374797360158
-0.6076076076076076	2.8983484906129034e-263	7.852283264506405e-253	1.8735e-320	2.352827419728161e-242	1.2788918316719186e-238	1.2882306650004857e-253	0.00013997643270092114	8.888267799192681e-302	1.2999173687216315e-171	5.863194545865527e-244	6.41762247226477e-239	5.5786611390585675e-242	7.366968093470649e-276	0.0	0.0	0.0	99.4775814443741	5.206889804303462e-245	6.123455550001576e-12	1.3600579985936413e-28	9.548342e-317	0.0	5.025636437998944	4.54362425473095
-0.5995995995995996	2.2904366901190194e-260	9.92213611831052e-249	1.6312575e-317	1.1718877583940598e-238	3.99638718941036e-235	1.095451936114514e-250	1.0184369332454558e-08	7.165483631365298e-299	8.63030199231278e-192	5.988316354302181e-241	8.379123163905116e-236	6.114272707466655e-239	5.658468481825599e-273	0.0	0.0	0.0	98.47376183948445	1.256393802856315e-241	4.3211370566752524e-07	2.7071905791823914e-37	8.1756534043e-314	0.0	60.23110361290401	6.900211560638544
-0.5915915915915916	1.7444768388736283e-257	1.1607201689135748e-244	1.377310515e-314	5.46772901030091e-235	1.1769506316287994e-231	8.957612335759867e-248	5.69891997713216e-14	5.592715230308112e-296	4.406719809900656e-213	5.858996126138791e-238	1.043755023687601e-232	6.411650411189756e-236	4.1972057746479604e-270	0.0	0.0	0.0	71.44823072432979	5.921529336877664e-238	0.0023451936620452617	4.1443788279335613e-47	6.7870091407944e-311	0.0	55.517483542522534	5.520350411326715
-0.5835835835835836	1.2805346963064091e-254	1.2570802657641434e-240	1.1271990509913e-311	2.38975272858375e-231	3.2666746173374334e-228	7.04353117072833e-245	2.4526194939191822e-20	4.2261873477102775e-293	1.041896840627042e-232	5.4914841058019614e-235	1.2404354788826657e-229	6.432871853051002e-233	3.006580728466945e-267	0.0	0.0	0.0	67.43203207238236	3.3517444141044545e-234	0.9789005691655254	4.8795442791896506e-58	9.295322047400075e-308	0.0	3.9357076087989538	3.145506097841167
-0.5755755755755756	9.059343342182779e-252	1.26040934370253e-236	8.9418925830476e-309	9.78416954666575e-228	8.544968246479047e-225	5.325836872455396e-242	8.117961579944664e-28	3.0918872287759515e-290	9.95900407273529e-230	4.93065136548421e-232	1.4064534929831089e-226	6.175183317454977e-230	2.0798725608833105e-264	0.0	0.0	0.0	7.17601005369459	1.852868713424168e-230	31.425170955877423	4.4185347942762585e-70	4.313564896563489e-302	0.0	0.08808576299757727	1.6821420335899824
-0.5675675675675675	6.177052823048932e-249	1.1699662853363225e-232	6.875722903612703e-306	3.7524938845566276e-224	2.1065509708603058e-221	3.87243842563715e-239	2.066536146724722e-36	2.1900167018121695e-287	9.125082976978801e-227	4.240986647547225e-229	1.521430675903959e-223	5.671586679332854e-227	1.3894785070249522e-261	0.0	0.0	0.0	0.059173942809456405	9.624243360593791e-227	77.58824270666553	3.0772054569639618e-83	4.213195651866398e-296	0.0	7.6910765613441265	3.7103692700356135
-0.5595595595595595	4.0592438158389286e-246	1.0054215913711346e-228	5.1246872577161626e-303	1.348158754016062e-220	4.894298286334988e-218	2.707574550392954e-236	4.0459286471523214e-46	1.5018277041264616e-284	8.001277496174008e-224	3.4944397684421504e-226	1.5701984956341301e-220	4.983895765027491e-224	8.964337497845976e-259	0.0	0.0	0.0	3.753267624168175e-05	4.6689294756795585e-223	14.7330743699149	1.6482151712305994e-97	3.588694211869453e-290	0.0	70.32418538649289	3.698143360394958
-0.5515515515515516	2.570917774680489e-243	7.999009185299161e-225	3.7023412989180654e-300	4.537191383016561e-217	1.0716817621907794e-214	1.8204366373589693e-233	6.092178665757407e-57	9.971068986939397e-282	6.713942008798401e-221	2.7582667104643446e-223	1.5460820617197524e-217	4.1902785509819685e-221	5.585162726610984e-256	0.0	0.0	0.0	1.8309167447471578e-09	2.1134483146524673e-219	0.21516421593866047	6.789698967093947e-113	2.6630760225947288e-284	0.0	90.9901709405789	3.965449354710804
-0.5435435435435436	1.569316217137207e-240	5.891655045408597e-221	2.5926603115224356e-297	1.4304022373702775e-213	2.211557265146843e-211	1.1769823574745415e-230	7.055149844990479e-69	6.409324766502863e-279	5.391207339487322e-218	2.0856575474355076e-220	1.4523996034722398e-214	3.370748303329429e-218	3.360508091429964e-253	0.0	0.0	0.0	6.8692112539216185e-15	8.92535582923047e-216	0.00024167176185087042	2.1511283822213426e-129	1.7216807658696816e-278	0.0	72.08963759455817	3.1343425767965227
-0.5355355355355356	9.232343727256216e-238	4.017459934329649e-217	1.7598468334437313e-294	4.224295421739827e-210	4.301178657181308e-208	7.317514306713731e-228	6.283752220870467e-82	3.9887039795938076e-276	4.1426612787880184e-215	1.5107680421598201e-217	1.3017131674123262e-211	2.5942939047101556e-215	1.9528864723344676e-250	0.0	0.0	0.0	1.982094461181043e-21	3.51648412789151e-212	2.0876657673000266e-08	5.241569396818449e-147	9.697139512271828e-273	0.0	8.391460360892989	0.364846103555202
-0.5275275275275275	5.234710812410609e-235	2.53617329361778e-213	1.1578817426384247e-291	1.1686256219085515e-206	7.883765874678081e-205	4.3747823273623264e-225	4.304384511433889e-96	2.403257629494743e-273	3.0461604891920417e-212	1.0483362955282944e-214	1.1130638299659424e-208	1.9103871478039532e-212	1.1260053329440879e-247	0.0	1.09679e-318	0.0	4.3986663596368934e-29	1.2925259501132514e-208	1.3869960693332175e-13	9.822805585541327e-166	4.758352514127823e-267	0.0	0.07757489348811786	0.0033728214560111544
-0.5195195195195195	2.8605704647954075e-232	1.4822430522580634e-209	7.384372981248519e-289	3.0284579292529724e-203	1.3618739049445087e-201	2.5150612121440015e-222	2.2676825962783953e-111	1.401902701640733e-270	2.1433909326585337e-209	6.968695682489148e-212	9.080305041606799e-206	1.3459623499061297e-209	4.0732772294513954e-244	0.0	1.8583494572163e-311	0.0	7.507526857098972e-38	4.432176769860911e-205	7.087102100457503e-20	1.4157577760406335e-185	2.0341900921816706e-261	0.0	5.5215344682410176e-05	2.4006671601047933e-06
-0.5115115115115115	1.5065787336561435e-229	8.019975641301457e-206	4.564814423847666e-286	7.351783437971529e-200	2.2171599334086226e-198	1.3904004879644244e-219	9.188247239205268e-128	7.917434164863773e-268	1.443180951377294e-206	4.437623183042548e-209	7.067346791421794e-203	9.07305834886819e-207	3.550465311146098e-239	0.0	2.6026544940047017e-304	3.384e-321	9.854894194484347e-48	1.4178882892919505e-201	2.7851035534378124e-27	1.5693563231523276e-206	7.576147291355657e-256	0.0	3.0226895640459068e-09	1.314212853933003e-10
-0.5035035035035035	7.647337229746072e-227	4.017351226923789e-202	2.7352228261329643e-283	1.6718175723355034e-196	3.4018416082408275e-195	7.391464666235122e-217	2.8632698306239595e-145	4.329124943796883e-265	9.29836846849109e-204	2.7070569256239815e-206	5.247929141988339e-200	5.851722558526777e-204	3.2100506780205735e-234	0.0	3.012527356390324e-297	1.3215465539e-313	9.949155897434478e-59	4.2316923767608365e-198	8.417695353374787e-36	1.3379299208661303e-228	2.4582567308371498e-250	0.0	1.2726443081361081e-14	5.533236122330905e-16
-0.49549549549549554	3.7411737448572445e-224	1.8630292937543138e-198	1.5886286155232975e-280	3.5613125126433066e-193	4.919127725649098e-192	3.778507950880157e-214	6.8623218098286905e-164	2.2917375355524194e-262	5.73264807461024e-201	1.5819487144255245e-203	3.7178778628284333e-197	3.610962370859598e-201	2.5782983612716496e-229	0.0	2.881846383387955e-290	4.2288972886298397e-306	7.72502164489299e-71	1.1782387235986663e-194	1.956700065100321e-45	8.772520052387069e-252	6.949091295458011e-245	0.0	4.1209728096183026e-21	1.7917273085296967e-22
-0.4874874874874875	1.763943784500393e-221	7.998576304928583e-195	8.943595188080586e-278	7.106508912894996e-190	6.7037691904307494e-189	1.8574170049489304e-211	1.264908417083102e-183	1.1745696142986678e-259	3.381914230313827e-198	8.855956119419543e-201	2.5129154151829766e-194	2.131923697081832e-198	1.8381329668461738e-224	0.0	2.278431633998344e-283	1.0981450407475794e-298	4.613094726332606e-84	3.060551022177062e-191	3.498118470505047e-56	4.423790704709125e-276	1.7113969380639836e-239	0.0	1.026293688164765e-28	4.462146470281588e-30
-0.47947947947947944	8.015688463038746e-219	3.179207163905e-191	4.880473619527671e-275	1.3283959539194031e-186	8.610075321706194e-186	8.780065094261462e-209	2.3260757126484552e-202	5.828298679244969e-257	1.909084232219606e-195	4.7492666804284864e-198	1.6204521761066707e-191	1.2043011716144366e-195	1.163170231781546e-219	0.0	1.4887662798156786e-276	2.3140895909769714e-291	2.118674497386393e-98	7.416740516094857e-188	4.809766204736539e-68	1.7157103558511768e-301	3.671938821400366e-234	0.0	1.9657250207609882e-37	8.546630525047775e-39
-0.4714714714714715	3.51055794197832e-216	1.1698713144635454e-187	2.581498571857115e-272	2.326075477683552e-183	1.0422017348572519e-182	3.9910327886506345e-206	1.1093341638794342e-199	2.7999741478070724e-254	1.0311916626289403e-192	2.439864466681206e-195	9.969426186326219e-189	6.510457922766149e-193	6.533337139616071e-215	7.49e-321	8.039747186985535e-270	3.957204823496315e-284	7.483681640631991e-114	1.676770693856671e-184	5.086190450640056e-81	7.873948946e-315	6.863759783133975e-229	0.0	2.8956967056767116e-47	1.2589985676855268e-48
-0.46346346346346345	1.4818037449685536e-213	3.9853868488568306e-184	1.323554692532685e-269	3.8154439773706e-180	1.188922582970395e-179	1.744504513584138e-203	5.117024039189309e-197	1.3023132441103402e-251	5.329694119535351e-190	1.2007508209670078e-192	5.851668322487824e-186	3.381607867295419e-190	3.257286197285981e-210	1.84436242376e-312	3.588257557955196e-263	5.491421597353069e-277	2.0330383360835022e-130	3.536562958011692e-181	4.136570862780425e-95	1.2279040949413917e-306	1.1177654141266483e-223	0.0	3.280670226388253e-58	1.4263783592992405e-59
-0.4554554554554555	6.028155646941905e-211	1.2569442112514912e-180	6.577668447868432e-267	5.86261505687724e-177	1.2782397074785989e-176	7.33260246887462e-201	2.265309041252695e-194	5.864434481602575e-249	2.635789520313348e-187	5.660934462206605e-190	3.276912444705668e-183	1.7983771896493525e-187	1.4414859531919634e-205	3.5762747382427577e-304	1.3235799240879505e-256	6.183992323672565e-270	4.2477116797436744e-148	6.95883023457823e-178	2.5874234964954513e-110	1.4940093678427398e-298	1.5858467344418024e-218	0.0	2.8585861231987878e-70	1.2428635318255599e-71
-0.44744744744744747	2.3635100491178613e-208	3.6700725426734777e-177	3.1685961510852498e-264	8.438450294834184e-174	1.2951735779254738e-173	2.9637626835969627e-198	9.624802085435193e-192	2.5567753740431406e-246	1.2472739253389172e-184	2.5566507554294455e-187	1.7507557821867969e-180	1.803299151258008e-184	5.662449378107847e-201	5.368689479729021e-296	4.03498645501114e-250	5.651204103491464e-263	6.825644921788734e-167	1.2774332572886021e-174	1.2447260123650157e-126	1.418270961291512e-290	1.960169872023765e-213	0.0	1.915663320384212e-83	8.328970958192227e-85
-0.4394394394394394	8.931197139990988e-206	9.920793788421822e-174	1.9108538893768003e-261	1.1377819342949747e-170	1.2368031742682811e-170	1.151934941964433e-195	3.924731508135355e-189	1.1839577409799692e-243	5.647456740317449e-182	1.1061212366309486e-184	8.92404798763767e-178	7.409207295035265e-181	1.9744443656479068e-196	6.2396251077878475e-288	1.0166216125388208e-243	4.190838651964757e-256	1.7767726363069704e-177	2.187697771704643e-171	4.605313634488723e-144	1.050466286000039e-282	2.1108052231094073e-208	0.0	9.873389844540755e-98	4.292778193278589e-99
-0.4314314314314315	3.252678394714445e-203	2.4827404733040578e-170	4.327010489362429e-255	1.4370781642521385e-167	1.113089663745283e-167	4.3061833699887582e-193	1.535965159651767e-186	2.3793294545735296e-238	2.4467035998576355e-179	4.5843957291124767e-182	4.339841020857876e-175	4.483061790459752e-177	6.111405680354437e-192	5.614376194929542e-280	2.116907795867855e-237	2.5220215041618604e-249	8.694685566342736e-175	3.495292775168511e-168	1.310460266499225e-162	6.070466175763329e-275	1.9802707076281248e-203	0.0	3.913745536688558e-113	1.7016284942124163e-114
-0.42342342342342343	1.1416994737949953e-200	5.752138748458899e-167	3.4901955533415912e-248	1.7003047454633442e-164	9.44097074924592e-165	2.23973844188965e-176	5.769066534837004e-184	4.442592843685603e-232	1.0142493829748964e-176	1.8201597763784407e-179	2.0135450003313254e-172	2.5815848973411248e-173	1.6792064343359844e-187	3.911085615221275e-272	3.643089942002599e-231	1.231642102891761e-242	4.0590661334201235e-172	5.209870437331927e-165	2.8679244182499737e-182	2.737026397149919e-267	1.618538071796513e-198	3.2780456e-316	1.1931583482467823e-129	5.187644992377314e-131
-0.4154154154154154	3.862261753453932e-198	1.2337879089472167e-163	2.264798613038841e-241	1.8845087701564587e-161	7.546752334957428e-162	4.8161327322301546e-157	2.0796106295447455e-181	6.858297300388784e-226	4.02291434184135e-174	6.922850782402484e-177	8.913011265728439e-170	1.3598553230060605e-169	4.0958825268167096e-183	2.1093368382596913e-264	5.181591738069361e-225	4.880992772263014e-236	1.807777819687917e-169	7.244650116733396e-162	2.493449681027131e-190	9.628373872324845e-260	1.152506088628939e-193	8.538085473421692e-307	2.797581722271907e-147	1.2163398794580668e-148
-0.40740740740740744	1.2592467328163778e-195	2.4499927211794994e-160	1.182116378485433e-234	1.956566343209948e-158	5.685392955381758e-159	7.964871796029212e-139	7.194661405333308e-179	8.737531457346989e-220	1.526748161172431e-171	2.5223681476856714e-174	3.764117456810864e-167	6.534969784824778e-166	8.869272513617847e-179	8.80739253711289e-257	6.090905153441581e-219	1.5697109913388144e-229	7.68081555696545e-167	9.398424082019373e-159	1.1154043559905681e-185	2.642676013412009e-252	7.149661657365987e-189	1.6037088032616927e-297	1.3115111333040545e-164	3.4629877374040053e-140
-0.3993993993993994	3.9569374821298325e-193	4.504039658782692e-157	4.962970455960574e-228	1.902900208785428e-155	4.0366195554726093e-156	1.013067377689688e-121	2.3888568122304606e-176	9.186576099052572e-214	5.544068172575306e-169	8.80399973790366e-172	1.5166224282442062e-164	2.86492117309562e-162	1.7050842054202774e-174	2.8470924477344474e-249	5.917330534133708e-213	4.096558213527965e-223	3.1132203296694924e-164	1.1374695734654307e-155	4.372230455792992e-181	5.659159276017081e-245	3.8641119916405703e-184	2.172252414690099e-288	4.622324841388948e-161	4.404640772563861e-123
-0.39139139139139134	1.1983585291565492e-190	7.665716349656847e-154	1.6759997758777476e-221	1.733654170267032e-152	2.7010467192675585e-153	9.910077944646438e-106	7.612387821153472e-174	7.970968287314155e-208	1.9275007429585433e-166	2.9437411108246936e-169	5.82998419561033e-162	1.1459379670213455e-158	2.9103507625878402e-170	7.1253891276281155e-242	4.751110906319361e-207	8.675738612651572e-217	1.2037871237393738e-161	1.2843153349233019e-152	1.5018021960287244e-176	9.455335188732772e-238	1.8194321826424563e-179	2.121850710857491e-279	1.5491241236364493e-157	4.308729541150625e-107
-0.3833833833833834	3.497788781732955e-188	1.2078594797832463e-150	4.5525742076360635e-215	1.4795646382410688e-149	1.7033477295043953e-150	7.455813031319567e-91	2.328103819057241e-171	5.7076977265500135e-202	6.585002940103864e-164	9.429035043059299e-167	2.1381239421325704e-159	4.182776957069272e-155	4.410782075450108e-166	1.3806017044046507e-234	3.152752325800113e-201	1.4910138710860533e-210	4.4404205218577256e-159	1.3528532111517815e-149	4.520239083709186e-172	1.2325909032509647e-230	7.463525014505529e-175	1.4946486729744047e-270	4.746942626840307e-154	3.2416578397041594e-92
-0.37537537537537535	9.839649224735169e-186	1.7619484854118267e-147	9.946972608602975e-209	1.1828520779814013e-146	1.0123518464302573e-147	4.314119252716128e-77	6.833356459097347e-169	3.3728989406539288e-196	4.307585020576551e-161	2.893229810526188e-164	7.481246624778565e-157	1.3935057181414073e-151	5.935962216198653e-162	2.0710044145506281e-227	1.7290593000763072e-195	2.079432394588318e-204	1.5625377136451037e-156	1.32946471253357e-146	1.1921998369800398e-167	1.2536549065920945e-223	2.6673135176736908e-170	7.59247162665977e-262	1.3299758667713127e-150	1.8757040229200557e-78
-0.3673673673673674	2.6677484674486303e-183	2.3794858619893692e-144	1.748137630177973e-202	8.85833195410814e-144	5.670437737782692e-145	1.9198552325638433e-64	1.924933674287447e-166	1.644894969263341e-190	2.5860232344525286e-157	8.504458325539115e-162	2.497414695598037e-154	4.238258032488736e-148	7.094347856247054e-158	2.405173693164794e-220	7.837097839930819e-190	2.353400404206567e-198	5.245253757667418e-154	1.2188494934391166e-143	2.7553431354342016e-163	9.948419008874551e-217	8.304740987320182e-166	2.781294614037583e-253	3.4070268151732283e-147	8.347196663321058e-66
-0.35935935935935936	6.970908277521592e-181	2.97499457661424e-141	2.4712184173593045e-196	6.214389701348812e-141	2.993357833497686e-142	6.570887269072599e-53	5.204117709903704e-164	6.620114415607838e-185	2.4959564442280024e-153	2.3947403290157045e-159	7.953951709900837e-152	1.1770718472801703e-144	7.530554079338932e-154	2.162542575456203e-213	2.935796822821793e-184	2.1613979676403698e-192	1.679692665054805e-151	1.0424865891811554e-140	5.580091307612887e-159	6.159523973918929e-210	2.252682944356675e-161	7.347347359040645e-245	7.980118871663909e-144	2.856907508292434e-54
-0.3513513513513513	1.755549519713572e-178	3.4435179846365293e-138	2.80994263295918e-190	4.083852398282175e-138	1.48921578374633e-139	1.7296520656186916e-42	1.350292344548624e-161	2.1987978223640272e-179	2.191343334953671e-149	6.459787674539275e-157	2.416856321166784e-149	2.985828820751717e-141	7.100502030781092e-150	1.5053437677106547e-206	9.089124885716132e-179	1.6108739206964857e-186	5.131193060458261e-149	8.318365548640415e-138	9.902523931351595e-155	2.9754814597848454e-203	5.323484607488116e-157	1.3996966088285282e-236	1.7090123466880815e-140	7.520226372255181e-44
-0.3433433433433434	4.261044632582181e-176	3.690044982090389e-135	2.570008656555093e-184	2.5140077353786967e-135	6.982542182018816e-137	3.5016495731447607e-33	3.362463495301957e-159	6.026949889978415e-174	1.7118785901263783e-145	1.6692681367580366e-154	7.00639006288041e-147	6.919710364945265e-138	5.947866169796215e-146	8.112589709332869e-200	2.3256453758718024e-173	9.742631111994643e-181	1.4953061016673946e-146	6.192309502385917e-135	1.5398892136607144e-150	1.121461488988951e-196	1.0960084116582466e-152	1.9229013699427117e-228	3.34644051361518e-137	1.5224563361498959e-34
-0.3353353353353353	9.971270977966864e-174	3.660783898680487e-132	1.8906995891412162e-178	1.4497335908904025e-132	3.0855063815024925e-134	5.452125108044077e-25	8.035930517969927e-157	1.3633342419856655e-168	1.1893081579239055e-141	4.132206422177944e-152	1.93781978973892e-144	1.4655128026083471e-134	4.4270428028595886e-142	3.3848243506044834e-193	4.9180196684768435e-168	4.78166189274072e-175	4.156839103064009e-144	4.3004552972135774e-132	2.0983215179314595e-146	3.29783177238494e-190	1.9658651545289536e-148	1.9050214396353022e-220	5.991329443323558e-134	2.3704891774104682e-26
-0.3273273273273274	4.033272370902753e-171	3.36224729220627e-129	1.1188227393281162e-172	7.831317174233996e-130	1.2849797198310273e-131	6.5288718237165944e-18	1.8431613384331398e-154	2.545069137447699e-163	7.349100523124465e-138	9.799094767357e-150	5.113379872169662e-142	2.8371834523395246e-131	2.9283645690773454e-138	1.093365993418325e-186	8.595326484639529e-163	1.90444908424292e-169	1.1023409449623801e-141	2.786270963868827e-129	2.505495186218446e-142	7.566406129944935e-184	3.071959707438298e-144	1.361013669148361e-212	9.807668854005569e-131	2.838639923355041e-19
-0.31931931931931934	7.366578306371254e-166	2.858895887616827e-126	5.325383033418482e-167	3.962839151998089e-127	5.043395673133337e-129	6.012978775789891e-12	4.0573165789423504e-152	3.920931960034117e-158	4.039950829008577e-134	2.2260655663214933e-147	1.28729571717202e-139	5.022210062785416e-128	1.7217961879151146e-134	2.734310237059981e-180	1.24153750075419e-157	6.155279310855503e-164	2.7886027056101022e-139	1.6841446486001352e-126	2.621525533879089e-138	1.3544650917638555e-177	4.1821466563995087e-140	7.012047780148984e-205	1.4679517288163678e-127	2.6143385981695177e-13
-0.3113113113113113	2.4488266230698288e-160	2.250505895479698e-123	2.0388779406014385e-161	1.8784649575251645e-124	1.8655493972817873e-126	4.259125115454718e-07	8.571613896581197e-150	4.985072826136546e-153	1.9761595662734328e-130	4.8443776367215254e-145	3.091891085118844e-137	8.130507914803225e-125	9.000712154683667e-131	5.293986333169161e-174	1.4821175723134333e-152	1.6144108225261179e-158	6.729360603034087e-137	9.496915179079668e-124	2.4035523889528705e-134	1.8917467737463445e-171	4.9602658587818895e-136	2.605235616662585e-197	2.008924135160629e-124	1.851793528458573e-08
-0.30330330330330335	6.573803230223955e-155	1.6401180098392664e-120	6.278883352931194e-156	8.341128130947864e-122	6.503503947062677e-124	0.002320226185954014	1.7379380049050523e-147	5.23053591038896e-148	8.603871495711901e-127	1.0099179098633253e-142	7.085094476208428e-135	1.2040646538060266e-121	4.184173907782936e-127	7.935433273819954e-168	1.4622809613741263e-147	3.436119446643006e-153	1.5490876003182058e-134	4.996119961428764e-121	1.9310435761520023e-130	2.0614613882182312e-165	5.1254571040850056e-132	6.980216732056685e-190	2.51378070795111e-121	0.00010087939938930495
-0.2952952952952953	1.4241458158711927e-149	1.1065808945085426e-117	1.555336678667207e-150	3.4695392701105175e-119	2.136707167179571e-121	0.9721190381906558	3.3818458056542664e-145	4.529115005688525e-143	3.335303691095161e-123	2.0168899509477449e-140	1.5489689080461835e-132	1.6314387709446657e-118	1.7301489998590658e-123	9.208974567072085e-162	1.1923516632384244e-142	5.93485812220845e-148	3.40166728889178e-132	2.4520554395057897e-118	1.3594697138698075e-126	1.7526872399148032e-159	4.6140490277256273e-128	1.3486851278637692e-182	2.8762031894595504e-118	0.042266045138724166
-0.28728728728728725	2.489839408259077e-144	6.912010123182528e-115	3.0989689424176307e-145	1.3519094740028476e-116	6.616061733642594e-119	31.32476141666938	6.31639081655524e-143	3.2364804567079057e-138	1.1516288085902407e-119	3.858569924525227e-138	3.2308394218540715e-130	2.022767034827565e-115	6.365067020397878e-120	8.273794006573e-156	8.035322194926083e-138	8.318410088552753e-143	7.125578299295007e-130	1.1227287439386046e-115	8.386600980490988e-123	1.162654461198478e-153	3.6187098245989693e-124	1.8791956140941126e-175	3.0094060039000503e-115	1.3619461485508426
-0.2792792792792793	3.512915938124771e-139	3.9970418201989243e-112	4.966618990715047e-140	4.935065117490298e-114	1.930683275686594e-116	77.63102028282704	1.3454895047395923e-140	1.908644779751946e-133	3.543346368409981e-116	7.071614738871474e-136	6.429387784151185e-128	2.2952666249911727e-112	2.0838738412825878e-116	5.755074311965936e-150	4.475357154977431e-133	9.461461120591919e-138	1.4238349702350885e-127	4.7958603334162255e-113	4.5335812689919605e-119	6.01746977050273e-148	2.47256243562496e-120	1.888222519283225e-168	2.8801204966748607e-112	3.3752617514272627
-0.27127127127127126	3.999857955197347e-134	2.139863945933447e-109	6.402583879906864e-135	1.689489316391456e-111	5.3098159014991576e-114	14.796602769664121	1.4272706125483494e-124	9.28901594669833e-129	9.719570457128333e-113	1.2415346774947033e-133	1.2245666488150983e-125	2.383993864254046e-109	6.072772011967544e-113	3.0992026136796305e-144	2.060049932783035e-128	8.733010616157765e-133	2.7139969537407304e-125	1.9111964997404464e-110	2.1475130473995814e-115	2.4299323866253783e-142	1.4718472041803735e-116	1.3682142764041818e-161	2.522589131907829e-109	0.6433305552027878
-0.2632632632632632	3.675390027344131e-129	5.380298975244624e-103	6.638967153165404e-130	5.48188091918963e-109	1.3762737814656727e-111	0.21690418649962426	2.1666599318042244e-108	3.730841403396748e-124	2.3781392363440063e-109	2.088080132304828e-131	3.642609697196691e-123	2.2672590725252624e-106	1.5755732530683572e-109	1.2921169035237962e-138	7.837071928697569e-124	6.541203551383374e-128	4.934785772474319e-123	7.105445049464939e-108	8.913929562085898e-112	7.655815858149823e-137	7.633085734514189e-113	7.149486140790171e-155	2.024594493226836e-106	0.00943061680433149
-0.2552552552552553	2.725508479108252e-124	2.561338896261911e-88	5.537281139313033e-125	1.8533520481478377e-106	3.361918280979784e-109	0.0002445417750127967	2.5296147148012874e-93	1.2366202295542826e-119	5.192993184516092e-106	3.3642132161493e-129	4.3589918662664346e-119	1.9757962238850708e-103	3.6400032598382477e-106	4.170676053592414e-133	2.4640915456110846e-119	3.975934640052969e-123	8.560212958272759e-121	2.4644747284686687e-105	3.2422131723233627e-108	1.8819400555782113e-131	3.4487324733789677e-109	2.694109956060204e-148	1.4931971740631366e-103	1.06322510875129e-05
-0.24724724724724723	1.631108534996263e-119	9.379776651879697e-75	3.7148684514377226e-120	1.0638149885875809e-103	7.739740726336366e-107	3.391459687131433e-07	2.2714187401317825e-79	3.3826602921170794e-115	1.0125621083886712e-102	5.192397220138888e-127	1.0799321181441666e-114	1.580405940345636e-100	7.489179688717854e-103	1.0422308978500505e-127	6.403076394585336e-115	1.9611404900908177e-118	1.4788230918576402e-118	7.974525745556077e-103	1.033363017779125e-104	3.609417423006455e-126	1.3575030850666445e-105	7.321087781378125e-142	1.018189104462761e-100	1.4745476900571448e-08
-0.2392392392392393	7.878079329998981e-115	2.6417830446766864e-62	2.0046618067517623e-115	1.5243081314241741e-100	1.6792780672788765e-104	0.0018680119546037263	1.5686253492277182e-66	7.636122798934269e-111	1.7638829926025896e-99	7.677161428673551e-125	2.2355244077012452e-110	1.1646739505927571e-97	1.3723729950751616e-99	2.016389055098778e-122	1.3751606281484362e-110	7.84993526086584e-114	3.476294945088077e-115	2.407348708443745e-100	2.886045973198332e-101	5.401140225241349e-121	4.655261664233239e-102	1.434682523225568e-135	6.498199082447443e-98	8.121791106972723e-05
-0.23123123123123124	3.070998460543476e-110	5.722436715455264e-51	8.701409466997578e-111	2.8866185131230764e-97	3.4338060589362818e-102	0.8440936121624061	8.331447312235153e-55	1.4225904930862796e-106	2.7463528415281384e-96	1.0910891556009558e-122	3.8348628401888306e-106	7.968526054827364e-95	2.239890536572175e-96	3.020214630181033e-117	2.4409532037592946e-106	2.54983072333653e-109	1.3601075904240473e-110	6.781999193011127e-98	7.063054477498328e-98	6.305954232557947e-116	1.3908148577641105e-98	2.0274778986296586e-129	3.9683199354300496e-95	0.0366997222679307
-0.2232232232232232	9.662618722321315e-106	9.533317283618218e-41	3.0380080158181277e-106	5.127456463717226e-94	6.617376623895229e-100	29.334640814349388	3.403305020879147e-44	2.18715408918838e-102	3.8232645417945566e-93	1.928810296574121e-119	5.453681774160468e-102	5.134792595363377e-92	3.255984793707032e-93	3.5023123304674863e-112	3.581158653175224e-102	6.7211649920036356e-105	4.57884843289321e-106	1.7933700260913665e-95	2.5295217177090653e-94	5.744248273522278e-111	3.620066086537586e-95	2.0662228685587864e-123	2.3959609921438538e-92	1.2754191658412777
-0.21521521521521525	2.4542819979053726e-101	1.2214798153500659e-31	8.531768677048208e-102	8.086729450062584e-91	1.2018572477913538e-97	78.40615104347734	1.0692038109974502e-34	2.7750534022411393e-98	4.759940216023657e-90	6.322082781757027e-114	6.433614943318596e-98	3.189855982563337e-89	4.214977178523873e-90	3.1443206968557727e-107	4.342887343443502e-98	1.4376917923999806e-100	1.2422513168466578e-101	4.8964989027403355e-93	1.1654020996371614e-80	4.082560629813244e-106	8.208912551067292e-92	1.518519439529401e-117	1.4787851963277615e-89	3.4089630888468405
-0.2072072072072072	5.033447241468589e-97	1.2036708442287075e-23	1.9272594419646387e-97	1.1247054522148275e-87	2.0572016511222585e-95	16.117537657668755	2.5834457394168157e-26	2.905733738249816e-94	5.300156038545477e-87	1.658758816887e-108	6.300187362136828e-94	1.967991903380708e-86	4.858423372933975e-87	2.185530909084791e-102	4.353983116535781e-94	2.495602443380809e-96	2.716188650520581e-97	2.9870829499609932e-90	1.029277348902385e-67	2.2638582770920387e-101	1.6217231351408125e-88	8.0480213088601195e-112	9.447861986655936e-87	0.7007625068551633
-0.19919919919919926	8.338255280069381e-93	9.122384764776975e-17	3.5018105146931654e-93	1.37824259105097e-84	3.3186219794264522e-93	0.25481585742544965	4.800844156393924e-19	2.5109201343414474e-90	5.2777962797218855e-84	3.217778736181957e-103	5.125578283721045e-90	1.2344848698826998e-83	4.98533088051238e-84	1.1761239228054463e-97	3.6096323097338343e-90	3.515398224651777e-92	4.788674354062673e-93	6.604288366660783e-87	6.991465733913815e-56	9.79452389138266e-97	2.7911922351581615e-85	3.0760346777520154e-106	6.124695755520322e-84	0.011078950322845641
-0.1911911911911912	1.116351161882004e-88	5.31726407789274e-11	5.1179713818654995e-89	1.4879341842129388e-81	5.045401375659724e-91	0.0003098370915471871	6.861468363951108e-13	1.790618514085922e-86	4.698663049068717e-81	4.615315316780404e-98	3.4675498972070555e-86	7.878930473653518e-81	4.553165387371303e-81	4.900421429989111e-93	2.475784726897486e-86	4.018526530223698e-88	6.812321437229464e-89	1.7681746915013292e-83	3.6524413444974424e-45	3.306253179568141e-92	4.185282110854508e-82	8.47898283233061e-101	3.87697891048291e-81	1.3471180235042377e-05
-0.18318318318318316	1.2089820835846698e-84	2.3836762712613733e-06	6.016729924571721e-85	1.4151618648933187e-78	7.230035597675211e-89	2.897474097594371e-08	7.542475447046417e-08	1.0538247032273933e-82	3.738208854272324e-78	4.895401990128321e-93	1.9526158335621578e-82	4.993567584176518e-78	3.701736942761407e-78	1.5810244146933487e-88	1.4060255939895774e-82	3.727893844855583e-84	7.828564851619736e-85	4.192442977487571e-80	1.4674978232084553e-35	8.707858158655538e-88	5.467410462780889e-79	1.6857096294940186e-95	2.312656521223071e-78	1.081772072481644e-07
-0.17517517517517522	1.0604454017022634e-80	0.008218368196273487	5.689782706188064e-81	1.1857518841116388e-75	1.03780550645756e-86	2.0839385851523665e-13	0.0006379045431562537	5.118434630071477e-79	2.6563033209879134e-75	3.841041183580248e-88	9.161072637815881e-79	3.037266396920161e-75	2.6829839121329864e-75	3.9505314233221366e-84	6.62067853624605e-79	2.8067089105039126e-80	7.279386376307918e-81	8.607598736502585e-77	4.5347242142976124e-27	1.7894540211744962e-83	6.222438126497959e-76	2.417584002715464e-90	1.2691185400021732e-75	0.00038505533650600587
-0.16716716716716717	7.547322030660251e-77	2.179262143438437	4.3286177617406544e-77	8.753204929241276e-73	3.505202099330513e-83	1.1527349700083142e-19	0.4163746868485859	2.0518324963825818e-75	1.685034320390537e-72	2.2306221621422596e-83	3.5842161832882133e-75	1.721876574522668e-72	1.7456370538058386e-72	7.648274787630631e-80	2.590655405332952e-75	1.7153793264793413e-76	5.490192190052584e-77	1.5352539700286178e-73	1.0777139215268022e-19	2.869438609583238e-79	6.16966576867349e-73	2.5019783441622788e-85	6.319181450419536e-73	0.11285377522987057
-0.15915915915915912	4.369140999008162e-73	44.4963418177872	2.6500556265879592e-73	5.695289592317358e-70	1.3766054605785573e-78	4.904031143548512e-27	21.559792866350246	6.790523780679832e-72	9.550808772344515e-70	9.597425339245032e-79	1.1702155354434895e-71	8.922507371822603e-70	1.0467608247362715e-69	1.148198731849233e-75	8.453326343139697e-72	8.515292617323796e-73	3.370465311833655e-73	2.3966913882067484e-70	1.9698597423547178e-13	3.5911367556027635e-75	5.3295105977524197e-70	1.869642126064695e-80	2.8338846772757322e-70	2.8720058558320716
-0.1511511511511512	2.0637777005639353e-69	76.4922481294817	1.306732980369135e-69	3.2784488142009055e-67	4.160846599161533e-74	1.6045607684607086e-35	108.82722440052754	1.8571674312066603e-68	4.8884453060383184e-67	3.0647562533744565e-74	3.1897866111925917e-68	4.181270992197644e-67	6.287416396989095e-67	1.3387204848980777e-71	2.3123227773003034e-68	3.4384364883095724e-69	1.692772667233168e-69	3.3145835373334976e-67	2.7691489404420066e-08	3.509661686715372e-71	4.011150169741476e-67	1.0099393441027362e-75	1.140293299029516e-67	8.057368372073945
-0.14314314314314314	7.985148752666917e-66	74.75060931463877	5.20174479453138e-66	1.7190449598308436e-64	9.357597501376649e-70	4.0377397020542005e-45	102.07162894756682	4.211688067739402e-65	2.4187741385244748e-64	7.285324993354323e-70	7.261174369301843e-65	1.779831616632424e-64	4.502730626241026e-64	1.2156575958685385e-67	5.344664750175544e-65	1.1336474066641562e-65	7.005778450575727e-66	4.142903972679557e-64	0.00029938947203836424	2.6822446435114005e-67	2.6324208974848188e-64	3.951380124769672e-71	4.112025608132099e-65	7.687936419638158
-0.1351351351351351	2.543363848354718e-62	70.88091328832442	1.6816449216791989e-62	9.82320866331495e-62	1.5715605598727368e-65	7.814472780307021e-56	18.16280241025154	8.008312683905996e-62	1.5375010181239168e-61	1.295637136362816e-65	1.3813166267376912e-61	7.554527629648055e-62	4.369691646655078e-61	8.64050884760624e-64	1.0570315605644065e-61	3.0801731073139223e-62	2.41427744691819e-62	4.8328528961087936e-61	0.24894644702621102	1.6083702930891005e-63	1.5184583984359381e-61	1.1234844039717394e-66	1.3567414403086962e-62	3.8822896585044426
-0.12712712712712715	6.719864643509379e-59	82.60644349478771	4.480517197996243e-59	9.953018743359797e-59	1.9844549915741443e-61	1.336466516593481e-59	36.54300549147723	1.3208917172763698e-58	1.8089196909887437e-58	1.7379468465167535e-61	2.2030345844501853e-58	5.090144242755104e-59	5.2583905407502484e-58	4.847649048900925e-60	1.829082812686357e-58	7.050499064337658e-59	7.034900551771796e-59	5.512089037428187e-58	15.920420672375467	7.62696599785615e-60	8.23021219430382e-59	2.3342267072577544e-62	6.106699612714667e-60	5.87260302863654
-0.1191191191191191	1.4970637068157252e-55	22.690630712758832	1.0174645060798842e-55	1.76634224577632e-55	1.9072133574244904e-57	4.729057602403214e-56	75.14834565656525	2.0647897671247207e-55	3.105049695145731e-55	1.7812179728173136e-57	2.9832305976959996e-55	7.591360163958759e-56	6.94949925583492e-55	2.1766332938173494e-56	2.8953967487447784e-55	1.4272506535482302e-55	1.7745810670200474e-55	6.501259673572426e-55	78.30371096028728	2.912775051388758e-56	5.96941682101603e-56	3.575854429330702e-58	1.3701552652869096e-56	7.658377709983102
-0.11111111111111116	2.9354118747921973e-52	0.4958032098449903	2.1045623431741958e-52	3.3095135157784018e-52	1.4254839385257491e-53	1.4091417525390542e-52	11.970672499277489	3.5668086014139e-52	5.7790351524711786e-52	1.4228448419226207e-53	3.566673906265706e-52	1.4168277014099349e-52	9.848217506966521e-52	7.995247979127757e-53	4.569642189611915e-52	2.7937548869791798e-52	4.0234946337138606e-52	8.384266001744154e-52	29.620292904779614	9.333927805094324e-53	9.089397746213832e-53	4.0988934074518037e-54	5.700213812072734e-53	1.829859504952265
-0.10310310310310311	5.633345157904907e-49	0.0008336487116440955	4.382892067275677e-49	5.4390891261856335e-49	8.601614184993098e-50	3.7693743827440745e-49	0.14665562083906947	7.54284829657746e-49	1.1265739856811753e-48	9.12912090838141e-50	4.113959411820298e-49	2.6929027160145068e-49	1.5479738841500036e-48	2.48645841138032e-49	8.12503743478199e-49	5.912867103938533e-49	8.704552778230176e-49	1.2423663637654207e-48	0.8617386098185021	2.7311812354138967e-49	1.9694686141486566e-49	3.6035027458774735e-50	2.112881972076667e-49	0.04387947301605286
-0.09509509509509506	1.2639186006206152e-45	1.0780518145089615e-07	1.0173815339959755e-45	7.949048247582322e-46	4.4658927805768314e-46	1.0229075617393227e-45	0.00013818410055730333	1.8862116002604292e-45	2.4274214487533923e-45	4.9331936553483644e-46	5.294635284172274e-46	6.335874186867069e-46	2.8625215650409206e-45	6.947274620141401e-46	1.7789588426027572e-45	1.4549689401368328e-45	1.9631526438675013e-45	2.1967672336524093e-45	0.0019281506070770143	8.358507884998986e-46	4.827138349916179e-46	2.537270993125428e-46	7.070999895569309e-46	8.984532664416384e-05
-0.08708708708708712	3.722699058361748e-42	1.0721991070622424e-12	2.892546572161901e-42	1.3494189771810066e-42	2.2163795393619e-42	3.3367926885565646e-42	1.0013747541099298e-08	5.5453589544355735e-42	6.339572535572904e-42	2.4481206839529595e-42	1.1201445241064177e-42	2.1589660499113837e-42	6.774381520380377e-42	2.006060654116143e-42	4.9222632649955156e-42	4.342811792597497e-42	5.1955327823361454e-42	4.859423731114937e-42	3.318070076333514e-07	3.070310087554668e-42	1.5882079850993896e-42	1.5509466966125224e-42	2.4890992451218386e-42	1.4861818581459034e-08
-0.07907907907907907	1.4862781996528414e-38	8.201446328200621e-19	1.1977905278516004e-38	4.13701849320227e-39	1.2503855831420081e-38	1.555511414728849e-38	5.5810305383206583e-14	2.2319837752292372e-38	2.3666257031360295e-38	1.3465632501985912e-38	7.04739322320373e-39	1.0531971013291878e-38	2.3741556827378503e-38	8.465621081620585e-39	1.847700428611733e-38	1.7843316952731988e-38	1.923265595564889e-38	1.6385686694414858e-38	4.3914642652793135e-12	1.5289264048153406e-38	8.053579560565169e-39	9.681611756649289e-39	1.1729241802713943e-38	1.93359799600311e-13
-0.07107107107107113	1.0959059952121285e-34	4.8248592982704995e-26	1.0185440049946722e-34	1.64331417562975e-35	1.0977416587876498e-34	1.2619558191428683e-34	2.3922764137568194e-20	1.6932305001409157e-34	1.7317561683448383e-34	1.2158546691775655e-34	8.7861491841126e-35	8.935681085390406e-35	1.673466458842247e-34	7.735413560150995e-35	1.2801895833918197e-34	1.3395637730608158e-34	1.4005136564961448e-34	1.2535379035780848e-34	4.470049691961182e-18	1.3343656059059937e-34	7.457597528744762e-35	8.745608476327552e-35	9.907217536183722e-35	1.9539010888466717e-19
-0.06306306306306309	2.936576246256439e-30	3.701098801704804e-30	2.8117006329912357e-30	5.309375107886815e-32	2.6345418624390483e-30	2.726478503419765e-30	7.92001790248691e-28	4.479297145908468e-30	4.641451411916413e-30	3.423846025493149e-30	2.3779117505392573e-30	2.626351901065108e-30	4.314457842490294e-30	1.7020454849661166e-30	3.301783065356028e-30	3.266408649599361e-30	3.916574773645216e-30	2.939453383071081e-30	3.4994391353415676e-25	3.614305274178613e-30	1.942755940776833e-30	2.2122154690848175e-30	2.771860206922277e-30	1.5252100414457753e-26
-0.055055055055055035	5.3317724061589075e-25	5.90607854185417e-25	2.5765390519590785e-25	1.2124991252902095e-28	2.625401704190963e-25	3.2909454832867707e-25	3.9611633929174387e-25	8.382233198152682e-25	8.370909353385837e-25	3.73207895181242e-25	2.2057903983259577e-25	3.547256895145326e-25	6.485090257130184e-25	5.822683487965724e-26	5.108991179592814e-25	4.520186915926543e-25	1.1292479685164351e-24	2.6809430865398364e-25	2.253440697153545e-25	4.358643555209206e-25	2.1616086296568023e-25	1.8653014530395815e-25	3.435498530144734e-25	4.116340618029088e-25
-0.0470470470470471	1.622481813828554e-19	1.2241225311912668e-19	2.3001101379750205e-20	1.8825129320585507e-25	3.1330420962473225e-20	5.481484760573308e-20	5.442545549958053e-20	2.5020465124689326e-19	2.180751651334401e-19	4.145829351867993e-20	2.1912834887041686e-20	4.6848805495912683e-20	1.2875344323133628e-19	1.380725570369919e-21	9.844415665552998e-20	7.943468441392981e-20	2.2246823794515958e-18	3.697343318146958e-20	1.3758408788297245e-20	5.960198180485643e-20	3.5198699379721263e-20	1.4758963741253273e-20	4.36199412214531e-20	1.6362343547489534e-19
-0.03903903903903905	1.6449439194755102e-14	8.909559610120901e-15	8.264623332101434e-16	1.9537626779651093e-22	1.433873274684401e-15	3.2611301054121425e-15	2.8274649618102357e-15	2.497129651199928e-14	1.9126846328548393e-14	1.7769595841641262e-15	8.543254069490976e-16	2.253184635406398e-15	9.105216945450727e-15	1.5540166225937514e-17	6.625850081045577e-15	5.039711215410335e-15	1.1920816118005199e-12	2.0241902064360596e-15	3.5821648070919337e-16	3.0720101334903304e-15	2.0718527886347356e-15	4.745475609841557e-16	2.0759170682786398e-15	5.6766748112592255e-14
-0.031031031031030998	3.6723770804544366e-10	1.6098889870648734e-10	9.234033596326936e-12	1.342609479792016e-19	1.8802259999485786e-11	5.105922778471071e-11	4.075058039725267e-11	5.555790533144856e-10	3.9048208446995684e-10	2.242529203092848e-11	1.0030716366495279e-11	3.060637757950284e-11	1.6178524639245052e-10	7.36858344632194e-14	1.1330689745900328e-10	8.308350797792914e-11	6.867199868843749e-08	3.004704801829462e-11	3.1939069457195874e-12	4.4112592503564254e-11	3.176319075846987e-11	4.882671940150918e-12	2.811635364147578e-11	3.07954608792758e-09
-0.02302302302302306	1.6516660369654982e-06	6.613402187207077e-07	2.9792539144774308e-08	6.074170001045574e-17	6.59259006949025e-08	1.9575042585432272e-07	1.5020855225462182e-07	2.497862508640227e-06	1.6932007292316291e-06	7.722705751975992e-08	3.3179515729595843e-08	1.0939828893798852e-07	6.597893575433717e-07	1.4112098018134797e-10	4.535988494458751e-07	3.2699759320774876e-07	0.00039570568659029665	1.1211802283444294e-07	9.08589043442682e-09	1.623937875623717e-07	1.2012075664312372e-07	1.5034559888345368e-08	1.0040396789200452e-07	1.7601344446542753e-05
-0.01501501501501501	0.001465481277043568	0.0006026191708667573	2.711085328970958e-05	1.802925417516396e-14	6.0615215497602715e-05	0.00018010646110662337	0.0001382496259399785	0.0022122666578752613	0.0015208854951908705	7.084229739515306e-05	3.032061209110202e-05	0.00010062883542969901	0.0006018210300558098	1.0733463131887078e-07	0.0004152026798612633	0.0002999599823280439	0.22673010166208013	0.00010335992679929722	8.04437207238695e-06	0.00014940969774716252	0.00011080944921993163	1.356917529180556e-05	9.234727728465772e-05	0.010214515612570267
-0.00700700700700696	0.2571770108861322	0.12185254210396611	0.006925981166274477	3.5036318116713217e-12	0.014572345983583028	0.03970711315689092	0.031692006779058396	0.38769721221048387	0.2837925908761511	0.017246824560729724	0.007627220440723839	0.023754112256637462	0.12281610142291505	3.221462066346207e-05	0.08686755097521068	0.06406350877550261	13.07030548093792	0.0234902253648458	0.002202509359164935	0.034266403038328626	0.024900016029584717	0.0035731160997303597	0.02180998316491196	0.636798785661431
0.0010010010010010895	9.182954259297066	5.598962141918278	0.5009917041763531	4.452318862823174e-10	0.9244376237722222	2.126871047768874	1.836217679805193	13.94611133726412	11.345941296025293	1.127697309957636	0.531998278627377	1.4574937222445357	5.74610287998487	0.0038139264936527303	4.2401498702891045	3.246553310458387	84.76115656314396	1.3268727651108276	0.18756180495094738	1.9908333188575393	1.3698263210810095	0.27609476696648416	1.3397293837576152	6.655146578799853
0.009009009009008917	73.53981426584338	62.705918580697166	10.562166283391512	3.697552014814829e-08	15.95868423020593	28.955896656274913	28.143444230698446	114.64974197064939	106.12671651983716	20.541504318010773	10.553832535751665	24.158050449856407	66.15834614874166	0.1790424378653635	51.32171278893877	41.39506272546835	151.13256136203069	19.258458529897382	5.075855707450916	30.750984824842487	18.86416621279432	6.396334504463193	22.282026163870462	39.509144412371995
0.017017017017016967	177.52461051281097	206.29632817871823	70.00940779910849	2.0064540845663233e-06	81.96780045059971	114.05908479987335	128.94179422859509	284.9369721605149	292.0676573023628	114.34228423220712	64.01135801302055	119.330052500183	225.1182142899379	3.3778083648352464	181.03464211234316	155.75825784022737	275.398791753185	81.33182212258315	46.01767361915632	142.7565742912985	71.6451397377735	47.17407258650923	111.53557508924692	130.20156191267588
0.025025025025025016	228.4806417662807	300.8617879606463	175.32703213184803	7.115973488384583e-05	160.69019316335948	179.7513308249113	236.72416619241721	361.22340962523555	381.1178327143956	242.55824121228488	144.64487582847988	222.4630334302096	336.0696619408838	26.37145814103074	268.3383012600112	247.89953075106467	339.7365237975883	147.22878073909845	157.7522711404763	263.2701095717135	110.4118213410345	129.59543908508633	216.2652819479102	212.0339911185088
0.033033033033033066	240.0510359047033	319.45558331481874	234.85747680822914	0.0016505669562173017	196.3502973069708	191.01351361339127	276.4768825161437	371.4834219096378	391.46366777466955	294.02061848028666	184.15695934975798	241.40730566946658	360.44940382380275	90.76625920774038	276.71133499949946	267.5216647793626	337.7747282145855	199.71882570408664	260.6173598863468	301.90892870753936	140.064694454021	183.32801449959086	247.9916542973552	243.80831659952008
0.041041041041041115	240.19976228986422	308.40557477428564	245.7785927996133	0.02507265561789619	216.47479323241132	202.0004592078831	284.11279929689834	364.22322486746646	379.70556206446867	297.54953775308763	198.60222718013347	225.43239412006693	355.86904141973343	157.48588038565265	268.56104665453125	260.0223707163231	319.549539647196	243.97989917283132	289.9135327024486	304.7256203843834	169.85450119696443	193.21600648930433	238.25455411218937	250.6061736140589
0.04904904904904894	237.16383282442843	289.3782006697156	242.3075587080604	0.2499872479097038	225.03245301686613	222.8814673234254	279.0831025046645	349.9091863596735	360.76204465611465	283.82819373853386	203.1127365275028	203.3290493475799	341.41449703486245	176.06314353750858	260.274840655343	255.27614974406612	299.21803342283295	268.69402602338346	278.50715563070577	295.8414653480383	175.7794895519495	185.42035105953047	218.5462077847085	245.74231185727845
0.05705705705705699	224.46528250307904	270.51128216301413	228.54530384617408	1.642134496491632	223.67037284465593	237.58580269590058	264.0015114856497	331.4402535767325	340.8415570801582	261.4409130139473	201.46876443600888	183.18252228009752	323.3549369332656	169.68353937084396	247.42368088334757	253.87583225224265	278.1222943153307	266.699134780716	255.25434922420084	279.5310916968364	161.46360409221106	177.17017807805738	200.055648473709	233.97521697924657
0.06506506506506504	205.98141292119828	250.82029183201053	203.77447143435438	7.150062944168362	213.86759654226833	242.61641730445132	243.25012328067848	314.035028663904	319.5254094757786	239.0233221057578	194.9555191574659	167.7375905441669	305.38484417882825	161.78979076810026	229.64357637383122	248.21822367891042	257.5903087181408	248.4748789824346	228.87995179411647	260.2159436313223	146.64768994640963	169.20980664207337	185.99966018080863	219.3387791783121
0.07307307307307309	184.62390530661372	232.02813090762245	177.2984851056196	20.835876589481927	199.4002303585624	237.5618464596839	218.2593286218346	297.4626250724698	297.9149514507556	217.10398426140807	179.1869528408101	156.4258394887346	287.68025175599564	148.21484995626835	212.59303359775217	238.76692966350262	239.07364464735605	224.39076382633294	203.02572996315428	239.59551267338122	136.7157963403775	158.282429687696	176.79018545495273	203.6187514795812
0.08108108108108114	167.8503605348868	216.4648624497637	156.35242656474105	41.2398993540806	184.54763361648102	221.1170446571118	189.67180357080508	279.1337591462418	279.89782935289975	193.89339367552523	150.5672052046039	146.5963874946539	270.93016837889314	125.09418597377177	204.12348239765848	226.20017977670324	223.7947389145748	198.37066509023745	181.73492720967167	217.55978773210742	123.30100770074823	146.765033510905	166.73316384632042	187.4756498327559
0.08908908908908897	163.1663639447652	203.7751445905024	139.87587964947767	56.63609985485907	167.71160492189733	196.87235379205953	159.8926937987193	259.30225988777045	265.45564370898734	172.86410738267165	110.07305650075129	134.86688282483553	257.3384418028157	99.37745712059494	203.77169616356178	209.95761098841334	212.13095049204492	173.49189507582784	167.37825673366277	194.9252468911957	104.48672476498852	134.29671672328226	149.89583520294218	171.19751838333164
0.09709709709709702	165.58894937200606	193.4925236053183	125.61848720281846	55.663566561829775	145.99287507240638	171.11862701645978	129.69101864645708	239.2650534837198	251.32386262870364	154.30604135039835	66.75682098063149	119.9337086897535	247.39365625641273	80.37516261502456	202.88188019465667	192.61369507177434	203.2150699527889	156.0327699734868	159.24990843467737	171.92544244199792	87.4169601000215	117.20387296986179	128.66112639299394	155.03135126148692
0.10510510510510507	161.39436803765832	183.3690950143079	113.5928737010215	41.61650638135235	119.68160775156034	146.47711914309147	100.09767249631581	219.83183097817115	236.213673371314	132.64899828395755	34.832663882515995	102.51301006300731	238.67723239025193	71.383067267489	195.13255285865029	176.39842586478846	194.55205511191232	151.5334184332686	154.04587787552862	146.3719603001307	73.5374438252093	93.6814069340741	108.46895146198023	138.9587744098938
0.11311311311311312	143.53482751627678	168.77797439655828	102.92194427746274	28.71674231043349	90.9586076288665	122.01497896718199	76.21435661947747	200.70029148664267	220.07460898312715	104.16399029207969	21.69122879972841	82.96078451376154	228.00708789003528	69.08254045488474	180.04259722141146	159.66548080353277	182.95012822116658	156.17088589856772	148.98096196662797	117.41491062325643	58.16880305015033	65.6391236173427	91.75023037844514	122.63491677900075
0.12112112112112117	116.65270017028462	147.1146430866485	91.5760987961274	27.66282957539421	62.48419658407336	98.52610583143284	63.67326149135423	179.50066507602978	201.99165142513579	71.45244388763288	22.73040490745464	61.926904423601734	214.07415541689454	67.03579133808958	159.32333216938477	139.43856939268605	167.1596360617782	159.01271798448147	143.12771264471658	88.71365789665475	42.54847822832183	38.48496169338097	77.30958511604943	106.15306535641774
0.12912912912912922	90.1794052224717	120.92483283688892	78.28368408144945	38.58547010733404	37.42946575976049	78.77760171975729	61.63854725523883	153.17379874316632	180.91659205243448	41.354404345337706	28.17110826710595	43.23049402813683	197.6210699454283	60.39679748873655	134.75483549098757	115.16740078511957	148.2183081266746	153.22196351265265	135.2630497011055	65.01933892131245	32.581936756620465	18.10377724222053	62.0931537381707	90.2220450490483
0.13713713713713704	71.02731075917069	96.17956051909317	63.673459617228794	53.79761026336846	18.773263186879426	62.95344758139677	62.900188344986816	121.2330841554546	156.51998366026714	19.62707622554759	31.562308465873187	31.625029843937007	179.87438495847275	48.44166813670452	108.9643975830672	89.4845958740971	127.42954501807392	140.55681843880006	123.24347787999551	47.46742740534673	28.598121033645544	6.609593748803222	44.68503345254313	75.4446689631632
0.1451451451451451	59.933068657956284	77.47128999902091	49.93784087669211	63.90361503195321	7.590439839467932	48.25180822465775	60.298530166340015	87.71724427150058	129.7611554404499	7.448007019943163	32.904651584685936	27.268142004447302	161.40898026205488	33.674082370465854	85.79598047686974	66.46264062808474	105.17582654138096	125.9495102193754	105.56453278938339	33.82811630218612	25.297188779993874	1.8279067805301765	27.324315534764967	61.94760320879153
0.15315315315315314	52.28458348216928	64.60449137890521	38.660752187082124	63.14970120327729	2.40024162898471	33.19766961201496	51.23012771497983	59.33567031935458	102.9755343830295	2.2099815421898055	35.49996172113273	25.405750234818615	142.23777901702445	19.772290830110567	68.30834735321234	48.86442292138252	81.58677320271849	112.08789629628474	82.65273418731769	22.079057410633784	19.2690495088278	0.3764235665839799	13.7010646276424	49.647404536072926
0.1611611611611612	43.03801130373817	53.8044085251488	29.295381424799594	52.013393248296516	0.5810838778366704	19.47337949205135	37.571025928304856	40.608767978549714	78.3321675022703	0.5035111546578597	40.255230840810725	21.56327965146349	122.54770355356077	9.565867283080614	56.388170298264086	36.38916411467652	57.84475657843703	99.21306009246653	57.45181946869206	12.347822034834603	11.85416469207662	0.05704895040332959	5.510030010794699	38.530836869791955
0.16916916916916924	31.08902206230531	41.97341651908431	20.593616302164442	35.80332529709763	0.10622675309717473	9.453884157383634	23.367803802011608	30.64911021271705	56.537836926636075	0.08690437506159204	43.80830148176668	15.23165457186813	103.0359801270667	3.7352586963458707	47.13438116778426	26.704053427267134	36.453677254872034	87.00137608075185	34.59191656574978	5.653195116801238	5.990413844481134	0.006313414022562045	1.7530746184961765	28.72872794673184
0.17717717717717707	18.9989257144002	29.45450081046226	12.620204700480556	20.657244877807273	0.014541334434651646	3.7356052621557776	12.150169206048835	24.888435408286114	37.71189868073208	0.011257783443110063	42.04662355497426	8.732071454535989	84.41799241566194	1.1592628586427356	37.69111177979418	18.09255110270104	19.942106029491917	75.47516664541216	17.89912123251406	2.065843927786881	3.0760711698625607	0.0005076031916166777	0.4422715939503575	20.49058631072916
0.18518518518518512	9.670511380886596	19.01808440443749	6.463032845545199	10.20907510184186	0.0014833365689782304	1.1885920545859463	5.222687357219468	19.411510536505393	22.637983254720115	0.0010879665556265256	34.22360125580336	4.169733575462902	66.90390773179497	0.28297228426537624	27.391496160739322	10.659598351926233	9.29512225252598	64.82318741997759	8.442959469770742	0.5950289970519884	2.8457721553755086	2.955643843814717e-05	0.10775263507801652	14.068052612394663
0.19319319319319317	4.070176642723005	13.026604586264094	2.7061505494860807	4.949526713203203	0.00011245067884722169	0.3021740521635009	1.840461773443946	13.302204793994964	12.385819618317838	7.814228369272204e-05	23.324804214961908	2.0569394155210965	50.5806013328747	0.05396058589533488	17.510988073946432	5.264629352875158	3.6385568797989833	54.888034243114	4.907456487653554	0.13430075506964137	4.607725857449786	1.2440006202860354e-06	0.0877358776703757	9.549523636669162
0.20120120120120122	1.4097841246266851	11.775564703710653	0.9174050430091004	3.651158820565587	6.326119440007118e-06	0.06102998605018078	0.5283612026431551	7.688520711295236	7.248873739859052	4.161685297509852e-06	13.271563540676134	1.9537582444375752	36.28631934678513	0.008005804051170965	9.65827454301018	2.140002667808583	1.182895655088458	45.07402473611803	5.2803386486357695	0.02369193811797111	7.8221404515440796	3.780526868649664e-08	0.21565648460464254	6.791190474706406
0.20920920920920927	0.40020414666250437	13.743298369805784	0.2507870120311022	4.934162282318471	2.638984951545474e-07	0.009752476948753652	0.12295843499098777	3.6929202376390133	6.585021287817396	1.6412678334092034e-07	6.302959654869632	3.4829392998075557	25.700052572205276	0.0009219530636218358	4.5377403416685365	0.7100451746043256	0.31665065540611204	34.95333337072904	7.9518320461707175	0.0032631411218297605	11.860193794792753	8.290534624733921e-10	0.5456540151303487	5.4828126389842655
0.21721721721721732	0.09276383639079318	16.660340042109528	0.055194379497036414	7.8265330193915155	8.160190997923278e-09	0.0012296211052680122	0.023105692029100212	1.4668925655957794	9.40823203874042	4.789410011865402e-09	2.4991055208497674	6.662137440734634	20.32005505878321	8.230575450952454e-05	1.7992293439792937	0.19162558074437427	0.069344676245535	24.89324795614971	11.711766323202275	0.0003507497081537297	15.708297540121777	1.3115058760325981e-11	1.241625059315351	5.24483298971351
0.22522522522522515	0.01750040181387809	18.481826462250773	0.009774018138114186	11.518755378860941	1.87487824231283e-10	0.00012210742478498997	0.0034955025224554254	0.48114979580063116	14.73997406758036	1.0336917253382181e-10	0.8272796708730892	11.620373702298156	20.321865469016114	5.692164743168729e-06	0.5978912535487675	0.04200430430182209	0.012364026280726657	15.926029083597737	15.369538253947395	2.9418065257912577e-05	18.12992284577334	1.4963848735378047e-13	2.526049834769113	5.6793891864921395
0.2332332332332332	0.0026802124522693075	18.052025060379016	0.0013923487530718317	15.041029328092906	6.391385327774355e-12	9.54016312151192e-06	0.0004247761044115546	0.13026459004950158	21.430855620442607	1.6497054005919301e-12	0.22856633950595595	18.132654966271275	24.24023619606185	3.048629089822282e-07	0.16567972909460413	0.007474172639958842	0.00178859759197832	9.015009672534404	17.712686753207205	1.9251328369156995e-06	18.230296317293035	1.2313067672178565e-15	4.5955227894011905	6.390808662610529
0.24124124124124124	0.000332581397664858	15.382545103783913	0.0001595468577240083	17.317549564590163	1.9951346122628264e-11	5.860515466264048e-07	4.1397701740475235e-05	0.029106073841710652	27.924418699002878	1.9465959528681793e-14	0.05267414751848519	25.32984448755594	29.51244044947707	1.2642747361255437e-08	0.03815365215476752	0.0010793689956891928	0.00020941263677715075	4.469773223810035	17.89204125744568	9.829430932279102e-08	15.970338563567541	7.306717672333903e-18	7.481021037839454	7.017466489790687
0.2492492492492493	3.3391058728967516e-05	11.413125914391319	1.470563150429367e-05	17.567092974305517	1.1619103407279603e-10	2.8296047473985598e-08	3.2320660363713096e-06	0.005367079159545715	32.44427109414181	1.698137593837354e-16	0.0101168913141678	31.819525860426833	33.430399276970476	4.0593426865676147e-10	0.007285357376904889	0.00012649732062402244	1.9810174791178498e-05	1.9277985182575594	15.837502388731783	3.915744020770346e-09	12.188675529031725	3.1268269613190516e-20	10.911459665494975	7.285339922547314
0.25725725725725734	2.7098924816344394e-06	7.371522003013899	1.0902627547904939e-06	15.699308381789384	6.389956882530139e-10	1.0735947673857358e-09	2.0200148876216907e-07	0.000816743994681139	33.61147537060275	1.09517785656144e-18	0.0016178865652006146	36.24208849605145	34.09135369988496	1.0090972062847176e-11	0.001151884425344962	1.2030563610563742e-05	1.5123857935051289e-06	0.7196368583381104	12.284393604250445	1.2170756725359606e-10	8.104399935371964	9.649559303294571e-23	14.29521393918993	7.061869406540374
0.26526526526526517	1.7766021195060087e-07	4.148357046622186	6.501743459317104e-08	12.360171008345853	3.3119332202210756e-09	3.200623934611787e-11	1.0101713552006218e-08	0.00010257148041473694	31.06929122592842	5.22171305624771e-21	0.00021521579021264466	37.96493732107529	31.007554973794115	1.9420803668388774e-13	0.00015067752246834647	9.28496274114524e-07	9.310793014571321e-08	0.23167591417585395	8.349488084974354	2.951467352767511e-12	4.69469265547298	2.147493243625405e-25	16.904388025273963	6.37960982600812
0.2732732732732732	9.405234543553767e-09	2.0458822643053165	3.11874153186489e-09	8.572977398955986	1.6177900510482533e-08	7.496966584651842e-13	4.0408633799017707e-10	1.0630650229467064e-05	25.64382787899232	1.9313479969242063e-23	2.379116314873868e-05	37.43064959366291	25.09934817154472	2.8937151701955094e-15	1.6298985872360167e-05	5.815174311257345e-08	4.6199545224984314e-09	0.06432164780264228	4.972845496721072	5.584385982053386e-14	2.369274717666874	3.4464838845571996e-28	18.212208105273838	5.409190699461018
0.28128128128128127	4.019589599071178e-10	0.9163139922395573	1.2033162216882434e-10	5.238461998201279	7.447657440104808e-08	1.3796908579665979e-14	1.2927499073353493e-11	9.092546374522717e-07	18.911064032469273	8.286774194335296e-24	2.1837361139074924e-06	35.86193238641128	18.07638421988645	3.338087818792973e-17	1.4575664299819288e-06	2.9555161830096446e-09	1.8470217926500377e-10	0.01599229949229655	2.5953089527306274	8.243846495453188e-16	1.041707107366792	3.988784665424751e-31	18.18527315969477	4.384454033791371
0.2892892892892893	1.386630192997066e-11	0.4512665137580717	3.734487200760845e-12	2.820021582510441	3.231276846933599e-07	1.9948848039976354e-16	3.3072751100565084e-13	6.418058952982076e-08	12.466543608905607	7.155974077295193e-23	1.6630419248097544e-07	34.492112548687814	11.58502313318765	2.981211234738723e-19	1.0774282408292414e-07	1.2189668050656756e-10	5.948509361135755e-12	0.005503251240805201	1.186894574695137	9.4951402373134e-18	0.3990228693406732	3.3290838891808334e-34	17.314806313094827	3.5096171763879167
0.29729729729729737	3.8607141949067743e-13	0.3992981560327285	9.32251286747213e-14	1.337706938808608	1.3212517888073679e-06	2.2661629750881153e-18	6.76573847464625e-15	3.738646121008024e-09	7.348842732822789	5.954148081911273e-22	1.0501523579596926e-08	33.8449280479138	6.6089608111663	2.061297210524146e-21	6.582746440995138e-09	4.079794822249471e-12	1.551690980889655e-13	0.007483709277414023	0.4756354386291522	8.532767025844611e-20	0.13315942162012165	2.00368138477982e-37	16.335430512061976	2.890932483061405
0.3053053053053052	8.675217829541038e-15	0.6447441382859812	1.87191368339851e-15	0.5599702668935324	5.0915961725353085e-06	2.0225561728803552e-20	1.1067112920189614e-16	1.7972872617662005e-10	3.874406000579048	4.745905753344809e-21	5.495757679077535e-10	33.52960893679838	3.356790092344798	1.1034211591569528e-23	3.324049826051762e-10	1.1080839511060012e-13	8.783170736650355e-15	0.01875043726683426	0.16702260289193388	5.982674987205735e-22	0.03871399287782553	8.696657240605528e-41	15.804896585971253	2.521517745502939
0.31331331331331325	1.573208618586416e-16	1.1917418422079988	3.0233571774934434e-17	0.20929326120749453	1.8491802992774216e-05	1.418230504243931e-22	1.4475223879687549e-18	7.130387184912799e-12	1.8268363240048469	3.6238201230195923e-20	2.3843294499679058e-11	32.620804419643264	1.5182755667251908	4.5729326895134e-26	1.3872700036596588e-11	2.44227691525199e-15	3.3924367723270395e-14	0.04683045801631538	0.05139433730033509	3.2727885690322857e-24	0.009805866681661812	2.7220481688690086e-44	15.815097337780093	2.3169607784963078
0.3213213213213213	2.3023882146286377e-18	2.111225108269038	3.927750631290366e-19	0.07660615019885683	6.329384920477695e-05	7.848509180643508e-25	1.5295205342630328e-20	2.33453940788735e-13	0.7702426625434027	2.650709897687909e-19	9.582709336112283e-13	30.302195784225255	0.611597951440652	1.4672398491283012e-28	4.78501592198483e-13	4.3682254112397205e-17	1.9686718866490554e-13	0.10953802138851641	0.013857799531864239	1.3968748766275953e-26	0.002163844040945796	6.14411052584307e-48	15.99997149052507	2.1738027002615072
0.32932932932932935	2.719276730772512e-20	3.4785095758685967	4.104395168983111e-21	0.04431719501999029	0.00020417412433271323	3.544528881431152e-26	1.3697738007955511e-21	6.307856218795482e-15	0.290304787056139	1.8574015851068638e-18	5.993120228324247e-13	26.346789167916874	0.21942992728061822	3.6446868515324764e-31	1.3640576860379342e-14	6.340201698751261e-19	1.0917434334640997e-12	0.23907501592074126	0.0032742531922105083	4.6517255183416096e-29	0.00041599477905871195	1.0000966985445293e-51	15.798987041178295	2.0183177014060245
0.3373373373373374	2.591844490478033e-22	5.30893559280556	3.4498899339711975e-23	0.06505247193407013	0.0006207215721093851	2.7960196863406695e-25	9.433811840539667e-21	1.4065489188405734e-16	0.09776835597620866	1.2468019378544116e-17	3.055498971975876e-12	21.19551808554172	0.07011935598564711	7.009259318543699e-34	3.2137207897621923e-16	7.467736821687219e-21	5.7765710423791936e-12	0.4868045532377012	0.0006779056066140312	1.208614143621394e-31	6.967416251105851e-05	1.1739368303751876e-55	14.787770037905783	1.8266668154233372
0.3453453453453452	1.9936288337146217e-24	7.501747677264253	2.332448816017109e-25	0.1356705297247518	0.0017784838240851716	2.3444046361724225e-24	6.87057870353439e-20	2.5883343545697366e-18	0.029406745383989127	8.017466797097783e-17	1.551451783190691e-11	15.683402754381198	0.0199555754247278	1.043606646568545e-36	6.257620165869803e-18	7.137774621639703e-23	2.916267410037573e-11	0.9247458061452616	0.0001229886892270031	2.4500688069442144e-34	1.0166643315647042e-05	9.937273045926469e-60	12.884621535818223	1.6165853157975523
0.35335335335335327	1.2381777696721725e-26	9.813716963182523	1.2684396701891836e-27	0.2818794578100171	0.004802417840254357	1.8903490836001676e-23	4.80373009850012e-19	3.9307768698936116e-20	0.007895323136279574	4.938839537044114e-16	7.517237186011291e-11	10.643562285434747	0.005057362700342808	1.2029687512727805e-39	1.007014509324815e-19	5.5363629571835335e-25	1.4047522223198524e-10	1.6388426013755188	1.955240125396603e-05	3.875126706771771e-37	1.2924250587855847e-06	6.066098785415951e-64	10.350827192953505	1.4237654108467452
0.3613613613613613	1.2242071306840218e-28	11.885515650292133	5.548534884980732e-30	0.5521663039767954	0.012221567519416464	1.4657189335843351e-22	3.224110974655699e-18	4.926391096695803e-22	0.001891178492876763	2.914477500341631e-15	3.474994921255099e-10	6.61658054161605	0.001141162709767633	1.0735558845810232e-42	1.3393301845157645e-21	3.4847704414866305e-27	6.456470893888011e-10	2.7095629701873136	2.723792442631389e-06	4.782010782531834e-40	1.4313805302819294e-07	2.67037033155104e-68	7.63133551035161	1.2787138153508522
0.36936936936936937	5.5040014815878e-28	13.326487111926475	1.9522599133271566e-32	1.0138353865260454	0.029312362488164545	1.0928451428276919e-21	2.077273428402191e-17	5.095324659103594e-24	0.0004039301161719831	1.6475725300928126e-14	1.5325889576687121e-09	3.765674126915951	0.00022921858779804643	7.41733285458769e-46	1.472193693127995e-23	1.7799659362587359e-29	2.8315365370144945e-09	4.179346520122102	3.324963643759477e-07	4.604179131045789e-43	1.3811053072118978e-08	8.477216416227913e-73	5.152606541868095	1.1942563282270593
0.3773773773773774	4.827409687444507e-27	13.83332145434852	5.525196954442084e-35	1.7438681444703754	0.0662569862016191	7.835483428120602e-21	1.2848023543611566e-16	4.3491793306760366e-26	7.689114930541901e-05	8.922291798196465e-14	6.4487093906106435e-09	1.9615836840682377	4.0976551767421075e-05	3.9675616266574036e-49	1.3374193554945134e-25	7.377973733190105e-32	1.1849214817443482e-08	6.0140168793158395	3.556630695852462e-08	3.458684044094804e-46	1.160968497668611e-09	1.940683918654088e-77	3.183087436589794	1.165315326422641
0.38538538538538547	4.082504328152999e-26	13.2938380042615	1.2577916339724012e-37	2.8098739307999288	0.14114629275352406	5.402219274268758e-20	7.628604836634135e-16	3.0636224919295103e-28	1.3039115948432174e-05	4.628671367346877e-13	2.5887822120623033e-08	0.9351068593645472	6.517819816067861e-06	1.6430561105815292e-52	1.0041430933258518e-27	2.4817064819047632e-34	4.731587443199628e-08	8.073614954407718	3.3337238716229098e-09	2.027153269125232e-49	8.502292266162341e-11	3.2038789878584056e-82	1.798423512939535	1.1761749212211057
0.3933933933933933	3.3275029581501083e-25	11.827349297595472	2.3031405979828622e-40	4.241165305149585	0.283376751607233	3.581606432255777e-19	4.348382590230045e-15	1.780966140792133e-30	1.969160963838789e-06	2.3002991380399184e-12	9.915025183067781e-08	0.4078923878114199	9.2224439204175e-07	5.267856179883219e-56	6.230873796796046e-30	6.774100289818449e-37	1.802951678139489e-07	10.111569070955554	2.7381640136687603e-10	9.26999071553349e-53	5.424673160581288e-12	3.814320321400366e-87	0.9291485340151675	1.2087175877507281
0.40140140140140135	2.613903036899778e-24	9.741763709831865	3.3922121933762476e-43	5.9966485415252135	0.5361865342732445	2.2834039930942855e-18	2.379537160629647e-14	8.544143939641305e-33	2.654218080695589e-07	1.0951165209842645e-11	3.622994905209102e-07	0.162775432346776	1.1605460600440884e-07	1.3075798675748548e-59	3.1954178129637095e-32	1.5005163286079574e-39	6.555892617184644e-07	11.814523251746403	1.9707351968764143e-11	3.307417573293303e-56	3.015317698178444e-13	3.2747487091595045e-92	0.43893368492561263	1.2474275023497943
0.4094094094094094	1.97897233525215e-23	7.428495888174222	4.0187998953035794e-46	7.942496137670837	0.9561467030359443	1.3998673768366147e-17	1.2501101030013358e-13	3.3827813621951027e-35	3.480444446777206e-08	4.9944122780370706e-11	1.263040338094741e-06	0.05941626136770813	1.298525932667281e-08	2.512785063817343e-63	1.3543524445623446e-34	2.697228414774335e-42	2.274894810537499e-06	12.878372387168165	1.2428996586014837e-12	9.206949846448132e-60	1.460207348042007e-14	2.0274892395623322e-97	0.18959275726759492	1.2806314661069849
0.41741741741741745	1.444006670820338e-22	5.244176629650787	3.829698223446904e-49	9.854405935475965	1.6069046380149832	8.252590026962937e-17	6.305284432000214e-13	1.1052792611390123e-37	1.6060103457425697e-08	2.182008776176965e-10	4.20089971983376e-06	0.01983334319814875	1.2915619455805965e-09	3.7384817040881836e-67	4.744179222705894e-37	3.9344372522040265e-45	7.533285031494663e-06	13.09642877467548	6.868831225886682e-14	1.9996755777552167e-63	6.160527991413682e-16	9.052299132438343e-103	0.07487713192120778	1.2998538349866038
0.4254254254254255	1.0154952647683121e-21	3.4274163317522417	3.501944583753914e-52	11.453254309874595	2.5451455305802893	4.678351949312141e-16	3.0533185793283923e-12	2.9881432184677276e-40	4.937521226014159e-08	9.1322257993647e-10	1.3330394560938749e-05	0.006052751685781227	1.1417405101663694e-10	4.306138342657409e-71	1.3734593981743709e-39	4.6573129051894786e-48	2.3807487729235245e-05	12.42487192754828	3.3263550496855257e-15	3.388600144841269e-67	2.2643486298426067e-17	2.9146002374058576e-108	0.027038314615828618	1.29929636323239
0.4334334334334333	6.882810814639471e-21	2.073812750977458	8.844626245146538e-52	12.469595889198672	3.7991993271684787	2.550320440111333e-15	1.4195862776522499e-11	1.0397503850694643e-41	1.8157451951889197e-07	3.6613802443954073e-09	4.0357038543979064e-05	0.0016884227812015626	8.968626286372045e-12	3.8400201021616477e-75	3.2862145241949494e-42	4.473795289994112e-51	7.180620869519185e-05	10.997097747606725	1.4115404955058633e-16	4.4802074608762146e-71	7.250878118578212e-19	6.767353385422491e-114	0.00892714069108983	1.2761058098665188
0.4414414414414414	4.496069220058102e-20	1.1616768816469403	1.3379813173895246e-50	12.717474459102627	5.344763373748494	1.3368905534181959e-14	6.337030993902862e-11	1.1719382268951274e-40	6.432556129825907e-07	1.4062452591881734e-08	0.00011656580601346565	0.0004306760801950735	6.259182562872514e-13	2.651134848849988e-79	6.498323732478269e-45	3.487423544881007e-54	0.00020670145798968982	9.08053378940013	5.248764192661968e-18	4.621606682537531e-75	2.0228322513017975e-20	1.1331267068075544e-119	0.0026949286300852917	1.2307781753588936
0.4494494494494494	2.830605668207134e-19	0.6024406665457774	1.962318816294158e-49	12.149947142891868	7.086337444418821	6.739011523749272e-14	2.716172683391284e-10	1.3660622028128444e-39	2.182152482430143e-06	5.173987241391374e-08	0.00032121709371455787	0.00010139324251896445	3.8804081997984965e-14	1.4170427098131802e-83	1.0620185990836864e-47	2.2060796037327913e-57	0.0005679011614547814	6.995065760537992	1.7102506452018935e-19	3.8363185173874057e-79	4.916443881597757e-22	1.3682260540065776e-125	0.0007438480134812047	1.166762069916074
0.4574574574574575	1.7175325713748216e-18	0.2892386605471334	2.789646500008627e-48	10.873589229783404	8.854664675910303	3.2665987015646576e-13	1.117868401773735e-09	1.541758811204091e-38	7.087878244722493e-06	1.8236339982896893e-07	0.0008445040209385116	2.515960091134825e-05	2.136722533926662e-15	5.86390414901918e-88	1.4344593613563426e-50	1.1324670120410822e-60	0.0014892407769198201	5.027121193472712	4.8831655149561884e-21	3.080736356849084e-79	1.0410324238810801e-23	1.191398357351006e-131	0.00018772545734997234	1.0890072896056313
0.4654654654654655	1.0044072023306752e-17	0.1285616774942818	3.844048534999563e-47	9.115835434867854	10.42747969352047	1.5226308079645927e-12	4.417750759263234e-09	1.6847632789914196e-37	2.2044161172088965e-05	6.157409702116818e-07	0.0021182654903622	1.598492667310883e-05	1.0449128570528293e-16	1.8786400919489016e-92	1.6012890085096886e-53	4.717564402395149e-64	0.003727657631842804	3.3704977979154016	1.2217493257401062e-22	7.902971865746049e-78	1.9204339677640504e-25	7.481279810822625e-138	4.3317576412882505e-05	1.0021001084236831
0.47347347347347357	5.661009470070434e-17	0.052902944753255805	5.134387409583663e-46	7.158879457321822	11.572935425670048	6.8248432647652285e-12	1.676508572623575e-08	1.782537314939637e-36	6.565013418358667e-05	1.9916199492442267e-06	0.0050691443234777474	3.55880866595681e-05	4.5376708336350965e-18	4.659648006229428e-97	1.4773266870349825e-56	1.5947698332999685e-67	0.00890641165637449	2.108219971355563	2.6785623011005107e-24	1.9695839965949804e-76	3.086430162974583e-27	3.387775009450724e-144	9.139178127359473e-06	0.9090011191683207
0.4814814814814814	3.0750853283705957e-16	0.020154001705788058	6.647349151142021e-45	5.266458214070105	12.10499600601721	2.941643187567189e-11	6.109739231138095e-08	1.8260661038460972e-35	0.00018722407130883513	6.1711048955463944e-06	0.011573494706325608	9.823832136616478e-05	1.7515746386031713e-19	8.947782864584784e-102	1.1264416778344743e-59	4.374879373361897e-71	0.020313398568600507	1.230226938153738	5.145888565856721e-26	4.768417275526465e-75	4.321509609426626e-29	1.1063001778550666e-150	1.7629993239511588e-06	0.8110441526454553
0.48948948948948945	1.6099029185092752e-15	0.007108138192895039	8.34196627956025e-44	3.629253089914238	11.932809697692916	1.2192325413342414e-10	2.1383156519159164e-07	1.81122888509661e-34	0.0005113188981335827	1.8317552038106634e-05	0.025209833329901104	0.0002643507633786889	7.253037255163405e-21	1.330241716224096e-106	7.098494096189682e-63	9.7391723314849e-75	0.044227626381514035	0.6697356867871639	8.662793930522657e-28	1.1214763588178363e-73	5.271527353412259e-31	2.605260559343462e-157	3.1095615751216224e-07	0.7090929819313839
0.4974974974974975	8.123093101293012e-15	0.002320938120419732	1.014725216150673e-42	2.342830598214582	11.086072700676041	4.859396533918884e-10	7.187451172459941e-07	1.7394422987954173e-33	0.0013373556097383702	5.208587736916827e-05	0.052390317145840186	0.0006815123127966275	8.382386919465082e-21	1.531082140766191e-111	3.696996906640933e-66	1.7594053774445341e-78	0.09192946262985306	0.3401569343578044	1.2778932345040103e-29	2.562256373195948e-72	5.60221025121498e-33	4.4243462525003086e-164	5.014737308772032e-08	0.6051205510575166
0.5055055055055055	3.950230161451703e-14	0.0007015916124585669	1.196433484691047e-41	1.4167379884121611	9.706656778252066	1.86241892157966e-09	2.320361399723383e-06	1.6174373464773448e-32	0.00335002769629318	0.00014187980368542024	0.10387419627236143	0.0016816828373034925	5.144366013613749e-20	1.364329341630245e-116	1.591319175927143e-69	2.5792751630420732e-82	0.18242542056153055	0.16120070316580992	1.6518482185156648e-31	5.68685441592477e-71	5.186934880177107e-35	5.418346959249479e-171	7.394336799003954e-09	0.5033379390535593
0.5135135135135136	1.8514099659953853e-13	0.00019634432021452004	1.3673785063889962e-40	0.8025335748751987	8.00974275375414	6.863911141295781e-09	7.1951497913085985e-06	1.4562186101702575e-31	0.008037455197791778	0.00037022796366441323	0.19648975963201554	0.003971917574715445	3.1168109237496183e-19	9.412234717395892e-122	5.661192136542183e-73	3.0684378695214787e-86	0.34562541653549117	0.07133579444283855	1.871047235532141e-33	1.226137583324752e-69	4.268683569273997e-37	4.785246068638954e-178	9.969017315895953e-10	0.41036132379595036
0.5215215215215214	8.362998528034186e-13	5.0870431852707294e-05	1.5147781163805247e-39	0.42585514803833946	6.229087141599817	2.4325690201541298e-08	2.1431657798727132e-05	1.2694286713127139e-30	0.018470570989139377	0.0009254775803096989	0.35460737383831403	0.008980117332570758	1.824295112524876e-18	5.027117999935881e-127	7.035429993714623e-76	2.9622716933408783e-90	0.6252251007043508	0.029628118564594928	1.857410805480533e-35	2.5681736031005814e-68	9.274239728890975e-38	3.047624803128044e-185	1.2288828538809527e-10	0.33447179892115225
0.5295295295295295	3.640832256314869e-12	1.2201848653491582e-05	1.62655734521684e-38	0.21168281992277654	4.565487817356733	8.290064929080876e-08	6.132453569154682e-05	1.0714542084393686e-29	0.04065904921832756	0.0022162085764620277	0.6105640072455278	0.01943752454532002	1.0314546414434798e-17	2.0787306086592163e-132	1.2618718077084393e-74	2.320707147837673e-94	1.079938066626243	0.01193258739474565	1.9330839545061132e-37	5.2255037151773583e-67	9.20748044225684e-37	1.3997113497163887e-192	1.3854948023703264e-11	0.2844344213125489
0.5375375375375375	1.527631294918828e-11	2.7095612381780993e-06	1.6929721720668271e-37	0.09856763641091339	3.1536022263684056	2.7167516165213276e-07	0.0001685811753877379	8.756357965145351e-29	0.08573801069551247	0.005083974980955792	1.002975285934047	0.040284854401267244	5.633535817140517e-17	6.654725461277283e-138	2.880859003834057e-73	1.4753793069128898e-98	1.7812087387208668	0.005582478974596111	3.2956326778764676e-37	1.0328829357244917e-65	9.148453478666185e-36	4.635912488854408e-200	1.4490862820679555e-12	0.26840064212674253
0.5455455455455456	6.177541191096366e-11	5.570387856202983e-07	1.7080097416587282e-36	0.04299402379181249	2.0529746291961475	8.561328825839097e-07	0.0004452634716497181	6.928815552797467e-28	0.17320226006873057	0.011172342031171898	1.5718998065784187	0.0799587487163901	2.972308103846234e-16	1.649357793878202e-143	6.39123100369909e-72	7.611582039497555e-103	2.8054762957609105	0.004901404488867332	3.2872116741026546e-36	1.9833244697537694e-64	8.809142026422584e-35	1.1072654143348822e-207	2.36449574980696e-13	0.2931750516233817
0.5535535535535536	2.4076423827042094e-10	1.0601932319957926e-07	1.670286422058309e-35	0.017567374592464817	1.2595551695724838	2.594368503395147e-06	0.0011300523153225676	5.3086138943189326e-27	0.33521452482800185	0.023519770817102683	2.3503637762053162	0.15202540803954587	1.5149374989832508e-15	3.1648447557258968e-149	1.3778482225860772e-70	3.1866478575181894e-107	4.219849772218257	0.00831119314118782	3.1899599151503503e-35	3.699616864125181e-63	8.220346282904015e-34	1.9071638266660967e-215	4.726654042930401e-13	0.3638060757547282
0.5615615615615615	9.043728923559795e-10	1.8680897913428456e-08	1.5832578191621e-34	0.006724045616137816	0.7282957080285483	7.559992943507278e-06	0.002756116476408145	3.938138592924617e-26	0.6215939445117439	0.047431842253977154	3.3529023540915204	0.27696310050246975	7.459167543424411e-15	4.701568273440509e-155	2.886506897625992e-69	1.0826326299365766e-111	6.061907605383532	0.01695252193165954	3.000471270333667e-34	6.704102568868464e-62	7.433907985961985e-33	2.3688852689049858e-223	2.013091746387036e-12	0.4832841225380971
0.5695695695695695	3.274027474856984e-09	3.0473588191360457e-09	1.454696573501909e-33	0.00241090145891599	0.39687637748278876	2.118411662389996e-05	0.006460441817112933	2.828718091371708e-25	1.104412364396096	0.09163364137933756	4.5633346873087755	0.48366737956714184	3.548033929539946e-14	5.4073674640133256e-161	5.876221702545414e-68	2.984805575388334e-116	8.317018778759303	0.034454649199597114	2.7355164281855095e-33	1.1801741465730187e-60	6.515005968679925e-32	2.1218750885911042e-231	8.474509982020318e-12	0.6521865396441562
0.5775775775775776	1.1423424864192118e-08	4.602169068276269e-10	1.295547300421012e-32	0.0008097543469886973	0.20382605219284022	5.708191950648938e-05	0.014556098196365587	1.9673348275117074e-24	1.8802793254386345	0.1695851976375903	5.925422670437007	0.810023085644115	1.6304005403496492e-13	4.81483957022779e-167	1.1624602196271515e-66	6.677884125337516e-121	10.899272716154412	0.06749412213314346	2.4173235819342074e-32	2.018244318205532e-59	5.533284781351949e-31	1.3706146242321116e-239	3.444384047385923e-11	0.8683185267834282
0.5855855855855856	3.841400302124684e-08	6.434498018992175e-11	1.1183924202208174e-31	0.00025477225793333404	0.09865544943112807	0.00014790607780981748	0.031528477755411524	1.3248233821291862e-23	3.0676535876273947	0.30065538256245544	7.340606486974563	1.3017695597054717	7.237987021865394e-13	3.3191781245831996e-173	2.234664762551348e-65	1.2124102721430346e-125	13.643529224313808	0.12683035454934896	2.0705029671840484e-31	3.352928149734533e-58	4.5543016812477646e-30	6.384555536277702e-248	1.3510452765833494e-10	1.1265926626030218
0.5935935935935936	1.2449790105643518e-07	8.328751441255152e-12	9.358262862806212e-31	7.508894518888797e-05	0.04500278690758216	0.0003685298869164377	0.06565963520279286	8.638333359857424e-23	4.796332918885951	0.5106202917692383	8.67601207001799	2.009019599821132	3.1043198735873437e-12	1.7714630540834985e-179	4.174466841133208e-64	1.7862746392966026e-130	16.315039972089576	0.22847585924505795	1.718947182967964e-30	5.411258933859725e-57	3.6327134010992495e-29	2.1446959770810876e-256	5.114331313733093e-10	1.4194176903387912
0.6016016016016015	3.888783091964417e-07	9.980636965884028e-13	7.590254678669543e-30	2.073122145154206e-05	0.01934704682923306	0.000882995822364482	0.13149184622303486	5.453752349967703e-22	7.187163471325737	0.8307592779862917	9.7832679371977	2.9802764740467618	1.2863199217422362e-11	7.319584680649708e-186	7.57781510364185e-63	2.1356729852298724e-135	18.639086941071646	0.39453060802433165	1.3832313230703012e-29	8.483921915624144e-56	2.80809014125457e-28	5.195418849516512e-265	1.8684045129966672e-09	1.7376881617612665
0.6096096096096095	1.1706973542439497e-06	1.1072603384557932e-13	5.96729543689754e-29	5.36165416158849e-06	0.007838751554230585	0.0020344350311745306	0.25326610667299615	3.333923109180483e-21	10.322309590167396	1.2947930978939057	10.525030040915803	4.254593988340662	5.1496126507752485e-11	2.341496866874748e-192	1.3367227732446164e-61	2.0720926618243078e-140	20.346958735545627	0.6530398633132941	1.0788789115178992e-28	1.292171118371196e-54	2.1035920534061605e-27	9.076013948433084e-274	6.58746969246273e-09	2.072168310801117
0.6176176176176176	3.396681148280171e-06	1.1372458392557104e-14	4.5473545349466285e-28	1.2989658214767997e-06	0.0029932022323506	0.004507422243622203	0.46925828492373656	1.973384541267138e-20	14.20996816206147	1.9331857971263213	10.80284976186607	5.853416702075339	1.9918326408421691e-10	5.7990055374718335e-199	2.2913585022681936e-60	1.631441433992648e-145	21.22842630076183	1.0361358822456073	8.156356511372167e-28	1.9119176600683486e-53	1.5271530586457512e-26	1.1433771376381118e-282	2.241478944149768e-08	2.4148150536433612
0.6256256256256256	9.498262155176208e-06	1.0813644718807395e-15	3.358923974343219e-27	2.947960567737852e-07	0.0010771648287781338	0.00960310999439861	0.8365425220572249	1.1310065809357332e-19	18.75131242887171	2.7649982485994595	10.578617747439926	7.774229166432516	7.443788967796302e-10	1.1119013740307698e-205	3.8167972786465814e-59	1.0423695110871512e-150	21.17726592019292	1.5758384617995482	5.976752935443718e-27	2.748178397288827e-52	1.0744202353625585e-25	1.038732245892605e-291	7.360743783288628e-08	2.759543245114196
0.6336336336336337	2.5598395855981263e-05	9.519255082348169e-17	2.4049254400789272e-26	6.267157883891511e-08	0.00036532989508002584	0.01967409683715692	1.4351447768256769	6.276494176891674e-19	23.72017934128369	3.7884727694078033	9.883143665686351	9.988025245959838	2.687874296751413e-09	1.6505618821643693e-212	6.178164933997147e-58	5.404553354870745e-156	20.21717500979359	2.29733659760037	4.2450226672868917e-26	3.837497106189383e-51	7.325484604451124e-25	6.8051465788827456e-301	2.3328267665969258e-07	3.1021540317533716
0.6416416416416417	6.649064982448462e-05	7.757949719960856e-18	1.6690261543222375e-25	1.2480863141121513e-08	0.00011677374359584197	0.038759391267233136	2.3699062837904883	3.37263285078645e-18	28.765888047717677	4.972577082921678	8.809208487123863	12.441587993027373	9.37797143436531e-09	1.896924984968616e-219	9.717940961674347e-57	2.2739756718377015e-161	18.500746981142047	3.210373174926695	2.922404518071814e-25	5.205703790464449e-50	4.8402646577550454e-24	3.21507504679265e-310	7.135424775805617e-07	3.4395318018135557
0.6496496496496496	0.00016645146921286607	5.853345373131724e-19	1.1227543635871764e-24	2.328325131309313e-09	3.5177270467593335e-05	0.07342743072611098	3.7678704531746674	1.7547785503795094e-17	33.44555756727028	6.252402425495531	7.4912495483813295	15.063871498082802	3.1615923538736455e-08	1.6878012462410541e-226	1.4853998247709833e-55	7.764253673737959e-167	16.282135681235353	4.300355471969877	1.9500522792966833e-24	6.860250512544958e-49	3.0993628681214463e-23	1.09356e-319	2.106379320978099e-06	3.768568428060835
0.6576576576576576	0.0004016001983004212	4.0886587256497435e-20	7.320933205057699e-24	4.0688122496626925e-10	9.98702221983488e-06	0.13376391105716037	5.768947463777161	8.8405297770129e-17	37.28475603129755	7.531133849983943	6.077811639482237	17.774062133490165	1.0299412693426536e-07	1.1626399735028962e-233	2.2063115283914953e-54	2.1513026643705714e-172	13.871562275164912	5.521678883701335	1.2612401441581823e-23	8.782750309833292e-48	1.9232968068282772e-22	0.0	6.0011661047156565e-06	4.085397125206177
0.6656656656656657	0.0009338549750541325	2.648007071629858e-21	4.627092917773358e-23	6.660651245944432e-11	2.6721869445427415e-06	0.23432510817453275	8.5083186813202	4.312592515178418e-16	39.85632451303016	8.690041579789296	4.704525259810346	20.48803070835379	3.2422159562739613e-07	6.200432715249408e-241	3.1845249370688994e-53	4.83716844024217e-178	11.584044358006368	6.7960394021551975	7.90669385490044e-23	1.0923255089881316e-46	1.156620175031402e-21	0.0	1.6501369309555407e-05	4.385330563628671
0.6736736736736737	0.0020928793427167774	1.839032929690048e-22	2.83471943048737e-22	1.0213880165045194e-11	6.738366104310269e-07	0.39472800131582897	12.09069895339629	2.037061699495907e-15	40.85998263937345	9.605752383491913	3.4742412311887296	23.120498443819493	9.86298259740631e-07	2.5600682791853264e-248	4.466597595048758e-52	8.8260991727605e-184	9.694357832850395	8.017862083114785	4.804383515171582e-22	1.3197922256544842e-45	6.740712190865473e-21	0.0	4.379177989323684e-05	4.663489560861677
0.6816816816816818	0.004520517853730233	1.6659188377829534e-22	1.6833406996894319e-21	1.4672017674792321e-12	1.6013981108589463e-07	0.6394053806758281	16.559053957665085	9.317020725399808e-15	40.18292646964722	10.171592775721807	2.447821453550635	25.582313107502678	2.899520061857344e-06	8.183402244211745e-256	6.087841759154281e-51	1.3068757278749495e-189	8.406030110391029	9.06732592422895	2.829606339963193e-21	1.549144790804215e-44	3.807074480889809e-20	0.0	0.0001121647877205182	4.91570021398635
0.6896896896896896	0.009410472715818042	9.431628727380394e-22	9.689336766972268e-21	1.9743036319759425e-13	3.586748820259183e-08	0.9959874801304024	21.86314064112761	4.126278940323833e-14	37.92558101270479	10.317977744747555	1.6454137588820992	27.774977150500106	8.237793518851541e-06	2.025205276611284e-263	8.06314067347434e-50	1.5703182492316101e-195	7.8363779895610195	9.829192111912286	1.615325237884517e-20	1.7664951554385693e-43	2.0837592001534142e-19	0.0	0.00027727767588416557	5.139058431026905
0.6976976976976976	0.018880520497664196	5.459166524177244e-21	5.406001489414494e-20	2.4886456716038658e-14	7.571110067834303e-09	1.4918690819883844	27.835414534713827	1.7694989177842648e-13	34.386012853919134	10.026474498810243	1.0552278033553133	29.5867073532635	2.26192804877258e-05	3.8802258324676055e-271	1.0377660816721862e-48	1.5311895634287372e-201	8.014816410135131	10.213494794426962	8.937983408951089e-20	1.9568969656318157e-42	1.105284946897334e-18	0.0	0.0006615624320200998	5.331720958277998
0.7057057057057057	0.03650865118705741	3.064742325388003e-20	2.9236027036046672e-19	2.938577907564697e-15	1.506173836560935e-09	2.1488534090419904	34.18242960224902	7.34774028184338e-13	30.00803364972171	9.333616766774297	0.6456445327783955	30.894666930643794	6.0027009984173366e-05	5.755694785807212e-279	1.2979233971038528e-47	1.2115968610342371e-207	8.889543086482902	10.172995959033877	4.793632285781819e-19	2.1060062209186948e-41	5.681611687440769e-18	0.0	0.0015234475497261806	5.491907654955638
0.7137137137137137	0.06803885062857637	1.6679663725363684e-19	1.5325711014674107e-18	3.250396719625425e-16	2.8238887429658354e-10	2.976337031720427	40.49811942440414	2.954409426154773e-12	25.30757662326366	8.323379971995326	0.3768937952336763	31.57615627207852	0.00015396868760726113	6.609845531585406e-287	1.5774405636456678e-46	7.779921508805268e-214	10.33840830850686	9.712730170318586	2.4919280358839814e-18	2.2018547665012175e-40	2.830345215322585e-17	0.0	0.003386009207633425	5.616573062014364
0.7217217217217218	0.12220742478707178	8.800445423276369e-19	7.787229837521238e-18	3.367910581774734e-17	4.9897295687281474e-11	3.964210146760037	46.301226754576504	1.1502774053767713e-11	20.796186063820258	7.110457123047081	0.2099099446031281	31.528058832322323	0.0003817283420980632	5.876756085880742e-295	1.8629933361411386e-45	4.0539668035650966e-220	12.182151116675932	8.888975868449993	1.2556016642414203e-17	2.236434628132372e-39	1.3663999530373934e-16	0.0	0.007263667703781113	5.700479507441286
0.7297297297297298	0.21155232964840437	4.501383793378241e-18	3.835353841869865e-17	3.2689611066123052e-18	8.309279707632311e-12	5.077272513824845	51.0934330521028	4.3366182132286906e-11	16.91832546659494	5.818933142950114	0.11155425620846081	30.690108765734983	0.0009148123944299441	4.045170413111716e-303	2.1380800061893777e-44	1.714245655457203e-226	14.200510098194428	7.797943466106566	6.132165621491044e-17	2.20680263384273e-38	6.392736966989485e-16	0.0	0.015039530720118193	5.736329888457903
0.7377377377377377	0.3529538213267045	2.2320887452211196e-17	1.8309984010876433e-16	2.9722406813692505e-19	1.3040873793020705e-12	6.253217397498397	54.4289549927634	1.5831358167396703e-10	14.01213455641777	4.561810678407324	0.05660187866483843	29.065167011414857	0.002119265893233051	2.1557022719625e-311	2.3844650274003422e-43	5.882390120640117e-233	16.152616997886145	6.5573201680316835	2.902829155241479e-16	2.115493993237236e-37	2.8984539219911954e-15	0.0	0.030055668477835258	5.716215323345296
0.7457457457457457	0.567542343964913	1.0730029054714029e-16	8.472870650074877e-16	2.531530792785687e-20	1.9288877229476806e-13	7.40586581445155	55.98232564369317	5.596355107863392e-10	12.29443677677272	3.425935578934459	0.02750040136021779	26.72972902845051	0.004746085624357787	8.895e-320	2.5841178484257553e-42	1.6380323947948563e-239	17.802096041074932	5.285555622828131	1.3319093989375869e-15	1.9701642307111012e-36	1.2735515645395536e-14	0.0	0.057974313671883104	5.634074245712464
0.7537537537537538	0.879548377971779	5.000510734320934e-16	3.800434668360369e-15	2.0197958440822653e-21	2.6888349799705348e-14	8.43426869181418	55.60021497082706	1.9156413587166298e-09	11.863667211024975	2.4647289811998494	0.012983689037131131	23.83041229113623	0.010275527390752872	0.0	2.7213727281970813e-41	3.701511013708335e-246	18.944984078308508	4.083878920910222	5.923433236328879e-15	1.7825296043342056e-35	5.4229704111769766e-14	0.0	0.10793574782530949	5.488386890841814
0.7617617617617618	1.3137224529255247	2.259185310124221e-15	1.6523271899147822e-14	1.5095821565066484e-22	3.5324684641463983e-15	9.236732533016822	53.326001299162755	6.349605866433372e-09	12.711270893915028	1.6986628774521835	0.006383752662638877	20.566252688103475	0.02150867149568452	0.0	2.784954439206007e-40	6.787713486789092e-253	19.436177912230843	3.024635320651739	2.553394502388908e-14	1.5668093828802284e-34	2.23783727764256e-13	0.0	0.1939629673733693	5.284143972840867
0.7697697697697699	1.8911774780138098	9.894944729476437e-15	6.963361007558909e-14	1.056893076351808e-23	4.373703930395638e-16	9.727221328614839	49.39174408019338	2.0380026851790175e-08	14.733455385995496	1.121484471640652	0.004145986533753173	17.160766929706682	0.043529850468936766	0.0	2.769507304826812e-39	1.0100801935713214e-259	19.208878209182387	2.1472921322594005	1.0668612644565293e-13	1.337956879097437e-33	8.949326260145928e-13	0.0	0.33643373040823543	5.033309982756465
0.7777777777777777	2.6239154088208183	4.201447252896342e-14	2.8444732672461895e-13	6.931550179959183e-25	5.103609204547538e-17	9.850518834784252	44.179591998329684	6.334173801775707e-08	17.739650794149952	0.7092957833714875	0.004764968550282992	13.830468905778684	0.08518218663876953	0.0	2.67634002557671e-38	1.2197648241690345e-266	18.28218322323465	1.4612589963685423	4.320595232642968e-13	1.1099824421245125e-32	3.468348639202778e-12	0.0	0.5632624695101552	4.753482331864489
0.7857857857857857	3.5088391264029486	1.729451885128985e-13	1.1262761441933802e-12	4.2584809611700644e-26	5.612577961615252e-18	9.592466061273809	38.161396150078104	1.9063572215904463e-07	21.459309122389968	0.42974371729942706	0.008175761290127847	10.757042194386027	0.16118437652690232	0.0	2.51324262741569e-37	1.1953201795098753e-273	16.75450623124909	0.9531938129338358	1.6959960016943764e-12	8.946222363197021e-32	1.3026439284672382e-11	0.0	0.9102402720923036	4.465047696372795
0.7937937937937938	4.522576005852827	6.901477527986778e-13	4.322629347261134e-12	2.4507785348034223e-27	5.817070198511593e-19	8.982656772898856	31.82953940534682	5.555837601096533e-07	25.552419863448897	0.2494248610525835	0.015551820864543178	8.06872246113696	0.2949407305066828	0.0	2.2934110421217386e-36	9.505616623469867e-281	14.78399506282543	0.5960095013923927	6.452851532963618e-12	7.00510185833889e-31	4.741319926160718e-11	0.0	1.419837343661503	4.1876380167230485
0.8018018018018018	5.618748207565984	2.6699289104819256e-12	1.6080931184443714e-11	1.3212300584146706e-28	5.682025342668517e-20	8.088894830285263	25.63273470831553	1.5679334995451855e-06	29.629812158165283	0.1386813262877748	0.029438397584046594	5.833431301186081	0.5219270382253899	0.0	2.033685232431176e-35	6.134289024116563e-288	12.560382451501876	0.3572260350803817	2.3797105109224157e-11	5.328955074436421e-30	1.672412365965726e-10	0.0	2.1377741331732576	3.936915311109312
0.8098098098098099	6.729216555737958	1.0013394890110697e-11	5.7987511645559877e-11	6.672334995805734e-30	5.230689875900894e-21	7.00487273243782	19.927893796643247	4.284897921061042e-06	33.28671700094242	0.07386594843610554	0.05414944317457235	4.062969933893923	0.8932521362434965	0.0	1.75242695528991e-34	3.2124477378956962e-295	10.274589455203326	0.2052347870533945	8.506329307271711e-11	3.93843976591308e-29	5.716866456249175e-10	0.0	3.106912748799197	3.722594731486441
0.8178178178178177	7.7701952553074705	3.6407177779097914e-11	2.026832388025745e-10	3.1564743131799115e-31	4.538075693614865e-22	5.834208697033288	14.954212782257812	1.1339397814319636e-05	36.14820539600211	0.03768934720085202	0.09634596543386872	2.725143918577617	1.4786106695824297	0.0	1.4674066008943007e-33	1.3651985060514157e-302	8.09239846256521	0.11302559410617914	2.9471745713100935e-10	2.827890980622652e-28	1.8938400331147247e-09	0.0	4.358566035808922	3.5482005854652705
0.8258258258258258	8.653051986505725	1.2832660690378563e-10	6.866908836341857e-10	1.3987873493426487e-32	3.7105881537528825e-23	4.674658784395492	10.829983405238305	2.9058829482337694e-05	37.919872239917424	0.018422178954460088	0.16567797106051105	1.7596028055915836	2.3674214081027065	0.0	1.194030349884686e-32	4.7080756703664e-310	6.136782521996031	0.05966512758733867	9.897263618091984e-10	1.972691814455108e-27	6.079937375926289e-09	0.0	5.902130743619358	3.412491227812308
0.8338338338338338	9.298334137775367	4.38500843936321e-10	2.2550948419919204e-09	5.806656718769189e-34	2.8601573954854486e-24	3.605865644327461	7.567895307657124	7.211187923715899e-05	38.433523282554816	0.008626039109867341	0.2753092042508653	1.0934382875344373	3.6666188917946774	0.0	9.441361295097536e-32	1.3175827e-317	4.480768190536834	0.030191333843626576	3.22158816880867e-09	1.3369520278319192e-26	1.8915833705605942e-08	0.0	7.714857282441498	3.311978249501601
0.8418418418418419	9.650488503806793	1.4526071634598134e-09	7.178412729959638e-09	2.2580087866614698e-35	2.1312039816035905e-25	2.682687500201424	5.101796533176428	0.00017329181703087062	37.677079456918065	0.003869277640194966	0.4420683312606462	0.6537648291058816	5.493521718484569	0.0	7.25451231817179e-31	0.0	3.149979930895632	0.014644076160999569	1.0164137048169528e-08	8.803073853121165e-26	5.703250362047382e-08	0.0	9.734284908566817	3.2436677579940065
0.8498498498498499	9.690251253287986	4.6649818154229015e-09	2.2148897926474618e-08	8.22526924205034e-37	5.031143294012905e-26	1.9344975983490167	3.3173235816603865	0.00040326806218825403	35.80076280561932	0.0016626330496417644	0.6859124044903746	0.3760147110628818	7.962637543012049	0.0	5.416717442070823e-30	0.0	2.13206090152239	0.006808628039980079	3.108254776658396e-08	5.631405548998354e-25	1.6664410458326376e-07	0.0	11.856061912056132	3.2071477158588206
0.8578578578578577	9.44199202625269	1.4523649329965268e-08	6.624237608057269e-08	2.806723544143282e-38	2.3273085533540015e-25	1.3694050000590225	2.0801045008144055	0.0009087744920560428	33.09697335315504	0.0006844015260293764	1.0283906445762134	0.20800091874699492	11.166313435232471	0.0	3.9302347808622275e-29	0.0	1.3893721171378806	0.003034416497094988	9.213153652464251e-08	3.4999775861776386e-24	4.7187616317773384e-07	0.0	13.939276062483877	3.2054111432933694
0.8658658658658658	8.974341853525614	4.3835461113644174e-08	1.9203472408661734e-07	8.971688208745549e-40	1.4462692244199909e-24	0.9814883401905247	1.2575703177666322	0.001983202045307616	29.957350303149937	0.00026988178505844536	1.4899020589694585	0.11064575950669842	15.150766224459627	0.0	2.771118907448985e-28	0.0	0.8716721718722004	0.0012963095612049684	2.6469493165083684e-07	2.1134007025619156e-23	1.294901377721364e-06	0.0	15.819996407652038	3.244229766345687
0.8738738738738738	8.393892941424843	1.2826242004520536e-07	5.396146266722171e-07	2.686418851161956e-41	8.765245745807854e-24	0.7589449530093003	0.7329067379681737	0.004191103060185362	26.81541260957715	0.00010194929419593734	2.0857749896995013	0.05659194804666917	19.89095715338971	0.0	1.898655546696741e-27	0.0	0.5264897142720255	0.0005308358061687142	7.371036196770511e-07	1.2398488659944793e-22	3.4436254943387174e-06	0.0	17.331730166890633	3.330327389175857
0.8818818818818819	7.833160770959661	3.6382899441231997e-07	1.4697644675234258e-06	7.535261007518509e-43	5.1610052347311943e-23	0.6913889561040082	0.41167746200360067	0.00857713572480941	24.085536436885363	3.6892910440383754e-05	2.8215472086036204	0.027827492124735793	25.269492132309846	0.0	1.2641294732321048e-26	0.0	0.3061352824472637	0.00020836733932907812	1.9895601295091228e-06	7.066888303167217e-22	8.874945685417013e-06	0.0	18.329462756689345	3.4689158083565776
0.8898898898898899	7.434926890371021	1.0005048722850949e-06	3.880358561673093e-06	1.9799211431980142e-44	2.9521844376634056e-22	0.7751159430865037	0.22283517507962902	0.016998508176924814	22.108509773574283	1.2789384858635563e-05	3.6882242283078357	0.013153735586515393	31.06557705855678	0.0	8.178831964098366e-26	0.0	0.17135893586845544	7.840017546415244e-05	5.205125454201531e-06	3.913475403075713e-21	2.216593530536586e-05	0.0	18.712536060306114	3.661276510886894
0.897897897897898	7.335335429173405	2.6672586693804903e-06	9.930155650033149e-06	4.873292807612698e-46	1.6405576777003574e-21	1.0157388692611788	0.1162141758371513	0.032623904716964025	21.111178622659864	4.247216894069069e-06	4.658621661194932	0.005976428464830396	36.95944866899033	0.0	5.142157422674539e-25	0.0	0.0923318921391926	2.8276286593694474e-05	1.3199301236477455e-05	2.1055923335598585e-20	5.365089693061524e-05	0.0	18.44137898750207	3.9029982874372138
0.9059059059059058	7.647785101897203	6.893425534047944e-06	2.463203750557436e-05	1.1236269288355208e-47	8.856830829293075e-21	1.4280471092260634	0.058387234093189924	0.06063448549622535	21.184027651020134	1.3511615186327976e-06	5.686011016758778	0.002609870868276048	42.55537008076158	0.0	3.141621094784299e-24	0.0	0.047888244977921046	9.775650508020269e-06	3.244264740873127e-05	1.100691826496191e-19	0.00012584572885615176	0.0	17.54424162836623	4.183269711483345
0.9139139139139139	8.449047333208075	1.7271460641503526e-05	5.9224949890499985e-05	2.4268715535788614e-49	4.6451957927724194e-20	2.0332336484145674	0.028255255483457507	0.10913501052718469	22.277172205389483	4.1177326002450536e-07	6.706069990245259	0.001095349983287365	47.42248802907429	0.0	1.8651621540420805e-23	0.0	0.023906610560607597	3.2395665800945905e-06	7.729069982866628e-05	5.590356464917682e-19	0.0002860688314438832	0.0	16.112346969685596	4.4853562569501495
0.9219219219219219	9.768508956278206	4.195145921287209e-05	0.00013802862135303985	4.910169258524238e-51	2.3668379669750206e-19	2.8538469581163377	0.013168810721478769	0.19022655506790023	24.212925683334436	1.2021455639555335e-07	7.642555418540269	0.0004417969279548213	51.14842746954497	0.0	1.0760531885183757e-22	0.0	0.01148677205198329	1.0290728140839324e-06	0.00017847763381414016	2.7586600350289734e-18	0.0006301924147287166	0.0	14.284611612684591	4.788138688377591
0.92992992992993	11.581215094078217	9.878456725679273e-05	0.00031181261538561835	9.306173699672969e-53	1.1715797572002952e-18	3.907046850446817	0.005910272523141949	0.32110187561510545	26.711916894398247	3.362048857148803e-08	8.416261895420266	0.00017125374990435173	53.39667216452724	0.0	6.03260981981611e-22	0.0	0.005311870124352511	3.133453485873642e-07	0.00039947165286438764	1.3226485958744915e-17	0.0013453843425633072	0.0	12.22547684068386	5.06840177442222
0.937937937937938	13.80546753060289	0.00022550447123556846	0.000682776079040237	1.652231376858629e-54	5.633963381564361e-18	5.19702615172537	0.00255407576115369	0.5249055700885478	29.429234527828353	9.007391243299042e-09	8.955916088444559	6.383440992406839e-05	53.95678927670089	0.0	3.286480717931954e-21	0.0	0.0023639844228294992	9.145729543560523e-08	0.0008666300429370893	6.161424623665365e-17	0.002783493008002142	0.0	10.100738132497776	5.30346163811079
0.9459459459459458	16.30588600209317	0.0004990513545127302	0.001449182216649666	2.7478662884361975e-56	2.6320552979787912e-17	6.707772591087899	0.0010626270309245474	0.8309753373523653	31.99671713760216	2.311756452746566e-09	9.208967075417542	2.29945153923846e-05	52.77721714318359	0.0	1.7398479442397622e-20	0.0	0.0010124362192277902	2.5587712325356222e-08	0.0018223304045102003	2.788759199142742e-16	0.005580902924336873	0.0	8.05624047236474	5.473705448333325
0.9539539539539539	18.90273765587176	0.001070679150400962	0.002981451701437271	4.281001168162426e-58	1.1945788668330434e-16	8.397584029260463	0.00042560614884051134	1.2739889441547079	34.06697917261134	5.683726540304305e-10	9.150018128433507	8.327804461037193e-06	49.973695023563096	0.0	8.950470262511485e-20	0.0	0.0004172486144881491	6.862199058075991e-09	0.0037142070407402946	1.226413771237882e-15	0.01084399653174676	0.0	6.2030556279024065	5.564674787226955
0.9619619619619619	21.387737624625885	0.0022268834017249405	0.005945558328373258	6.247699261518742e-60	5.267123169083458e-16	10.196776486905325	0.00016408845859327455	1.891540710923991	35.35417304785942	1.3386662537099922e-10	8.78502736472657	3.9006048145969866e-06	45.811665581845034	0.0	4.474399600123158e-19	0.0	0.00016546448889024379	1.7641097644371325e-09	0.007337543747694574	5.240372273325968e-15	0.02041948759249667	0.0	4.610783000521158	5.568433336779476
0.96996996996997	23.54540124252132	0.004490137458705243	0.011492581529038268	8.541219948897255e-62	2.2561654782498507e-15	12.009724682955918	6.0892500617304426e-05	2.7198199216609025	35.66626671898256	3.0203654998940995e-11	8.150315348581227	4.2847505736658105e-06	40.66669539285409	0.0	2.1735920397664723e-18	0.0	6.31358803898894e-05	4.3491500162635495e-10	0.01405014820163245	2.1756521019575614e-14	0.03726240461951988	0.0	3.308575977348128	5.484096646535208
0.977977977977978	25.177636942780563	0.008776994381510144	0.021532905086766065	1.0938171158324878e-63	9.388738737293879e-15	13.721718386394892	2.1751851147176877e-05	3.787397787901649	34.924251189843325	6.528219238940161e-12	7.306608477722787	9.14584813325185e-06	34.971549641188	0.0	1.0260668488014912e-17	0.0	2.3178673289496154e-05	1.0353479111548687e-10	0.026076945166751728	8.776514963982795e-14	0.06589727912438274	0.0	2.2919571239085657	5.317541641303562
0.9859859859859861	26.128053916604514	0.016632442467284243	0.03910639137640042	1.3121834128064247e-65	3.795617033703229e-14	15.210191662486338	7.488626914093512e-06	5.107635132900018	33.16541816241514	1.3516928166297671e-12	6.329470646543978	2.2256426816120135e-05	29.160808106948693	0.0	4.7068204467899196e-17	0.0	8.186942457385468e-06	2.64213079950208e-11	0.04691137140657118	3.4400385270217293e-13	0.11293658643609733	0.0	1.5327530701255085	5.080432844423255
0.9939939939939939	26.30189257863296	0.030555561228875185	0.06884191490339797	1.4745835744055111e-67	1.4907209284433885e-13	16.358884432452147	2.5129050202413566e-06	6.67081371467184	30.530471086865447	2.6810772361163435e-13	5.29820884915844	5.3714217643022746e-05	23.623355802555217	0.0	2.0981375699464312e-16	0.0	2.7819949057999496e-06	1.642363592571679e-11	0.08179846458624493	1.3101359997162064e-12	0.18757389581955863	0.0	0.9895539160819873	4.788783009830079
1.0020020020020022	25.67787807504762	0.05441874549214877	0.11746763508104922	1.5522771332270563e-69	5.687863153761836e-13	17.072687477024964	9.027027120241212e-07	8.437612143411839	27.23715816139379	5.094348946051594e-14	4.285493957430975	0.00012614521085779382	18.6701088445677	0.0	9.08855089169897e-16	0.0	9.094392108839305e-07	4.066381077012906e-11	0.1382476574599763	4.848246573549149e-12	0.30191223166285064	0.0	0.6167503032774387	4.461298399532576
1.01001001001001	24.309659646273822	0.09395736145715276	0.19428693280935444	1.5307143283845443e-71	2.1083405326008994e-12	17.290547327482685	5.624291269542681e-07	10.335794316787913	23.545559747282393	9.272911142198532e-15	3.3495219669702907	0.00028761564215810394	14.519980434694931	0.0	3.8256891587346894e-15	0.0	2.859933075029986e-07	1.3416850507398572e-10	0.22647278327457404	1.7432983543922927e-11	0.4709335010400367	0.0	0.3710930773625795	4.11774328520235
1.0180180180180178	22.316523194746935	0.15726682691359245	0.31147919414236175	1.4139825656675217e-73	7.592262336246598e-12	16.994011498589085	9.373628529081094e-07	12.261777483629912	19.7214486004657	1.6169312388767997e-15	2.529734266139922	0.000636505590144875	11.302646038281638	0.0	1.564872904779559e-14	0.0	8.651388698038885e-08	4.40030828208457e-10	0.3596001471101148	6.090893082096396e-11	0.7118836721059596	0.0	0.21555627945304948	3.777502814415379
1.026026026026026	19.86521855008624	0.25519223885604114	0.48403255926784383	1.22354228086426e-75	2.6560759070245e-11	16.209767351458076	2.2870712640872326e-06	14.088019664244474	16.00394711312141	2.700940703270677e-16	1.8461930275151952	0.001367194475096829	9.073260365259012	0.0	6.22017803847112e-14	0.0	2.5173713208817595e-08	1.403674639507018e-09	0.5534384278076993	2.0678359164873588e-10	1.0428672900111617	0.0	0.12087694322278869	3.4584427408350913
1.034034034034034	17.146448535200363	0.4014410921081542	0.7290884082129384	9.917881794985684e-78	9.027106945533925e-11	15.005697717247383	5.7642222482336405e-06	15.675992301661	12.582164214528706	4.3220182116617225e-17	1.3019354105632752	0.0028503551958006354	7.83258265749675	0.0	2.4025969092283243e-13	0.0	7.045710962492602e-09	4.349450394691123e-09	0.8255898939106486	6.8215127623712e-10	1.4805382354867502	0.0	0.06543825131895092	3.176077080405251
1.0420420420420422	14.350390384141654	0.6122097114244669	1.0645005598744177	7.530848206389835e-80	2.980543891150468e-10	13.481256152279425	1.420357502691576e-05	16.893136324090587	9.583119516694092	6.6253096362058206e-18	0.887180325145397	0.005767823027697563	7.546100006760076	0.0	9.018065106947302e-13	0.0	1.8967228997106346e-09	1.3090427401385937e-08	1.1937270418796855	2.186646571833301e-09	2.0369519176574498	0.0	0.03419996294680852	2.94298060638998
1.05005005005005	11.645403756161365	0.9051126385121493	1.5065088193433136	5.356657509262594e-82	9.560514934367758e-10	11.754037016711852	3.400359084432845e-05	17.631010839251633	7.070746697039996	9.729125646520239e-19	0.5841770543781908	0.011328513592230586	8.157358083912658	0.0	3.2892749126266683e-12	0.0	4.911009219707885e-10	3.826686488609818e-08	1.6729821344892943	6.8110424900437895e-09	2.715891997877115	0.0	0.017255417503028198	2.7683411747344353
1.0580580580580579	9.162971010711836	1.2972661009388462	2.066605335004969	3.5691835678759353e-84	2.9792426432501774e-09	9.945027155175183	7.903634457109634e-05	17.821214316233	5.053745914125238	1.3686408203934373e-19	0.37169542610953543	0.02159662152331323	9.593203438925972	0.0	1.1658463914752715e-11	0.0	1.2229607332693234e-10	1.0865293029442743e-07	2.2726009359547334	2.0615295950432004e-08	3.5092538205857986	0.0	0.008404873713679876	2.6575506138142653
1.0660660660660661	6.990292259729346	1.8025176910889262	2.7479162824732635	2.2277626055974663e-86	9.01922654501827e-09	8.165058639716857	0.00017834967881467372	17.44584258026041	3.4989185961058276	1.8443919175217476e-20	0.22852834221329668	0.039962662067076396	11.761333623531465	0.0	4.0154742646676564e-11	0.0	2.928984628221703e-11	2.9964670182085064e-07	2.9922692261554036	6.063320163931147e-08	4.39427907914874	0.0	0.003952233945869396	2.611784779803646
1.074074074074074	5.170286787653759	2.428029886511463	3.5416817387384896	1.3025486534757565e-88	2.652598651235155e-08	6.50447814957383	0.0003907130376169347	16.540268408674937	2.3464465913856443	2.3810306079083756e-21	0.13576976031664478	0.07177654010778423	14.542843402109265	0.0	1.343961150120142e-10	0.0	6.746417110310463e-12	8.026515668120977e-07	3.8187722498277257	1.7329274764883602e-07	5.3325023721818114	0.0	0.0017941531966437956	2.627610511127263
1.0820820820820822	3.707439561414053	3.170680976804354	4.424616662019521	7.134179272534469e-91	7.579012475922592e-08	5.027185166032956	0.0008309659181881653	15.187645134837272	1.5241809087428202	2.9445903616917666e-22	0.07794282872546392	0.12513359929042672	17.783907451075766	0.0	4.371101956128253e-10	0.0	1.494411711243128e-12	2.0883058800175816e-06	4.723810387050476	4.812860887505115e-07	6.271119076992042	0.0	0.0007862875145318958	2.6967513761842854
1.09009009009009	2.5772150273044683	4.013978976708177	5.3579894260754735	3.660320398544005e-93	2.1037422456082615e-07	3.769215909378846	0.0017157271367124686	13.506317916454423	0.9590408041125512	3.488496192877004e-23	0.04323738352805316	0.21175439075408398	21.291099922546874	0.0	1.3814956196437608e-09	0.0	3.183453443451637e-13	5.277286379215855e-06	5.663785046428744	1.2989229617570075e-06	7.147095830760428	0.0	0.0003326653890247211	2.806208078893184
1.0980980980980979	1.736675905889962	4.926309240551794	6.289094745511801	1.7592161588425417e-95	5.672980138904315e-07	2.741203371482182	0.0034391643119368663	11.632783577021538	0.5847332924107904	3.96197338894169e-24	0.023176762841349625	0.34782573430106273	24.834068301336707	0.0	4.2428965385296416e-09	0.0	6.521519506477135e-14	1.2953189259037361e-05	6.5821333291419135	3.4066288791280853e-06	7.893774781984391	0.0	0.00013587435818693808	2.9389291744566406
1.1061061061061062	1.1343593886135777	5.861277505580085	7.15540971349283	7.920349178769498e-98	1.4861711511764695e-06	1.9334945151874496	0.006692637874103236	9.703592991285456	0.3459152847254905	4.491515104125877e-25	0.012004837296714288	0.55458162921124	28.157516000117905	0.0	1.2662799349172815e-08	0.0	1.2847324615566789e-14	3.088106412883328e-05	7.414334830726672	8.682240745907517e-06	8.449099515961473	0.0	5.357598566951129e-05	3.075146673399892
1.114114114114114	0.7181525650796583	6.760626563657929	7.891161985472148	3.340369203244267e-100	3.7823805280186255e-06	1.3225171452728746	0.012643910826096913	7.839486022958002	0.1994990994886755	1.6071248909327294e-25	0.006008553186145848	0.8583163004329701	31.002079698333205	0.0	3.672411701817252e-08	0.0	2.4337859725937336e-15	7.150843954951832e-05	8.095120566597982	2.150347568698756e-05	8.764087148544741	0.0	2.039410298468596e-05	3.1943398602162305
1.1221221221221223	0.44064196172204884	7.559719710206215	8.43543521170518	1.3196830334851572e-102	9.351912616305518e-06	0.8771227798852727	0.023190238639118368	6.134196693885268	0.1140378480573264	7.019814691440853e-25	0.002905987026188821	1.2894690485221938	33.13125662544653	9.9e-322	1.0349690286807783e-07	0.0	4.433540003367226e-16	0.000160831770304459	8.566828146928716	5.175587333524171e-05	8.80995149960957	0.0	7.494448690552604e-06	3.277608056049368
1.13013013013013	0.26201486115145	8.194993166373443	8.740456453471902	4.883934322154289e-105	2.2463348243944242e-05	0.5639801797666472	0.041292265151213925	4.649076860759947	0.06809602437188858	4.084934753407789e-24	0.0013580869066097442	1.8804407822590348	34.35965216093115	4.5587e-319	2.834377546202472e-07	0.0	7.766239458568365e-17	0.0003513467019379453	8.787440458454666	0.00012105677337561638	8.582442760950974	0.0	2.658729569657121e-06	3.3100757334582527
1.138138138138138	0.1509746536892535	8.612234057916828	8.778510160929113	1.6931483684986196e-107	5.2418835460831205e-05	0.35152457016596544	0.0713792356672223	3.413352687140675	0.048321828037130324	2.3270057569337498e-23	0.000613298049043979	2.661932231412311	34.576999490407864	2.11712747e-316	7.542970302673678e-07	0.0	1.3081474035529263e-17	0.0007455030380952992	8.736758732847289	0.0002751701857934068	8.102497053850152	0.0	9.105560093628116e-07	3.282877076392402
1.1461461461461462	0.0842921052209948	8.774204920564943	8.546092760422187	5.498512763578707e-110	0.00011883355117716796	0.21236402133237	0.11978840301953865	2.4287909923049003	0.04769215983126511	1.2897959200059336e-22	0.00026762441686085264	3.6578530076635976	33.762922505671575	9.58152689e-314	1.950659426260085e-06	0.0	2.1187645915677863e-18	0.0015364288435760745	8.419453391220006	0.0006078562178848205	7.413058305090845	0.0	3.0104797418105776e-07	3.19430632900344
1.154154154154154	0.045597505427971155	8.666133110606777	8.064444773278822	1.6727093256107017e-112	0.0002617156007561582	0.12433292516146563	0.19516294055118047	1.6770081045230556	0.06416830608912875	6.955245376633345e-22	0.00011284699914338354	4.879222830847535	31.989188434488018	4.226068858318e-311	4.902017501752914e-06	0.0	3.299769944089277e-19	0.003075565518448961	7.864354074683539	0.0013049441862018369	6.572740984068197	0.0	9.608591144268782e-08	3.0498745243536374
1.1621621621621623	0.023896446863387176	8.297947707880155	7.376348471753618	4.766732034836097e-115	0.0005599625416877568	0.07053746061358458	0.30868791486539743	1.127623038591676	0.09981380270062076	3.6489770651306964e-21	4.597951916152601e-05	6.317908396035766	29.408790919153276	1.8165714737612387e-308	1.197078465138997e-05	0.0	4.941454462470046e-20	0.00597980486668475	7.120128418963782	0.0027225695486807655	5.6476293730927525	0.0	2.9605813357295845e-08	2.8612448811904647
1.17017017017017	0.01213195456664505	7.702801913965137	6.539860161183323	1.2724655060765357e-117	0.0011639308236252137	0.038773297684715005	0.47400355339841765	0.7458177830671925	0.16029208618879184	1.862503168340178e-20	1.8102933900052578e-05	7.941403606268893	26.233943972991398	7.609961958823347e-306	2.840695822798211e-05	0.0	7.115276101152122e-21	0.011292719451613914	6.248247182522364	0.005520347048611381	4.702799101199444	0.0	8.80614398109108e-09	2.644265136046019
1.178178178178178	0.005966245877801654	6.932198585664238	5.620249327700018	3.181971737149032e-120	0.0023503589399851556	0.02064801121677304	0.7066156692854588	0.49842500234161774	0.25457249032758317	9.248900675566907e-20	6.887214924656507e-06	9.69003535026015	22.707244660621793	3.106894858058542e-303	6.550601812790774e-05	0.0	9.851232237616096e-22	0.020713789724080296	5.314644074880036	0.01087823658105852	3.795047646170109	0.0	2.528623718225131e-09	2.4165070367544508
1.1861861861861862	0.002841927202075342	6.048733557835971	4.68169143096548	7.453695329762592e-123	0.00461083989582456	0.010651537348291296	1.0226443568714987	0.3582231339228326	0.39461965330075605	4.468383297293942e-19	2.531911002714769e-06	11.477844717291337	19.07135084017226	1.2361885071628514e-300	0.00014678849689266326	0.0	1.311437381881996e-22	0.036903714773717566	4.38163075655922	0.020833377423502525	2.967895511650753	0.0	7.009230323988923e-10	2.194809768535754
1.194194194194194	0.001311099329847224	5.117905537844561	3.7801590514032988	1.6355806943811898e-125	0.008787487530449669	0.005322231127894976	1.43683098445793	0.3065405803099378	0.5948208000956137	2.1002835593889024e-18	8.994217095839848e-07	13.197899545637195	15.542325362190399	4.793546247266123e-298	0.00031963711308088976	0.0	1.6786473635756235e-23	0.0638601749993987	3.501410109307159	0.03877700305671144	2.249316397627936	0.0	1.8756082684509442e-10	1.9932863870278557
1.2022022022022023	0.0005857867293870452	4.200515201025523	2.958539990717441	3.361997096684028e-128	0.016270025362757946	0.002575633925039153	1.9598662736269317	0.33449067960506695	0.8709237334063866	9.604453421844518e-18	3.0873681949243753e-07	14.731983713572005	12.290492208189974	1.8115203477537847e-295	0.000676358153139388	0.0	2.0659757043450666e-24	0.10733457011186051	2.7120382816558286	0.07014657163833479	1.6520495142153062	0.0	4.8450420169809887e-11	1.8221082109008804
1.2102102102102101	0.00025345234026937446	3.346900606718323	2.2444239701255606	6.473627590189287e-131	0.029265137357522734	0.0012071129400259117	2.595295957076842	0.443184161719427	1.2383268346850413	4.273016653873181e-17	1.0240557856873526e-07	15.963637930786925	9.430686366686489	6.671808713327365e-293	0.0013907549473243317	0.0	2.445422906287111e-25	0.17522603572510562	2.036077644893258	0.12332767169147958	1.1758884860491665	0.0	1.2081877167020057e-11	1.68717792287654
1.2182182182182184	0.00010618878704116437	2.5937374615543947	1.650412240524427	1.167678031699818e-133	0.0511389412544659	0.0005478380121562799	3.33646856235077	0.6431513213915666	1.7096890963889624	1.8495399864637686e-16	3.2822294291622454e-08	16.79263539977054	7.021725230719792	2.394738137328137e-290	0.002778937960830519	0.0	2.825739607143575e-26	0.2778479185608862	1.4816265173848313	0.21073693163348964	0.811110053203717	0.0	2.908375969344816e-12	1.5905962031444816
1.2262262262262262	4.3078497293532176e-05	1.963529308159257	1.1763594813598213	1.9729838340901544e-136	0.0868143917471472	0.00024075021209321116	4.1641549373589495	0.9530307964807224	2.2920086350775666	7.788612073247774e-16	1.0165397942926735e-08	17.148421499829507	5.073286303571773	8.376962084656262e-288	0.005395869567457976	0.0	5.8973738039931175e-27	0.4279225346491942	1.0450323826980974	0.3499861876787829	0.5422055998269892	0.0	6.758396985866641e-13	1.5316709463861182
1.234234234234234	1.692065451158527e-05	1.4663797947018182	0.8127327526855173	3.1228344638869394e-139	0.14317610705062617	0.00010243862794950225	5.045525660278525	1.3974261108285295	2.9835273681404044	3.1909766834700802e-15	3.042215423648847e-09	17.000023190098155	3.557447846947155	2.8558089064914826e-285	0.010181186399232536	0.0	1.829093760961161e-26	0.6401366082548197	0.7144468009496433	0.564930872029713	0.3512519799628779	0.0	1.5160432239948916e-13	1.508143723506602
1.2422422422422423	6.434650222656078e-06	1.103284228015011	0.5442714454300678	4.630196475664916e-142	0.22939724696114638	4.2200547860201266e-05	5.935067389014748	2.003762254914011	3.7710107379073587	1.2719041869082579e-14	8.797629593928625e-10	16.360498725346208	2.421995064762587	9.488243299300206e-283	0.018667651653008637	0.0	1.1017440228570659e-25	0.9301000529874949	0.47344362795820116	0.8862939681782271	0.2205180438787028	0.0	3.2828563757123924e-14	1.5173199596993339
1.2502502502502502	2.3689810906288554e-06	0.8700391394084446	0.35329982464568793	6.430946492226075e-145	0.35706286224767964	1.6830873346555505e-05	6.7777350200954904	2.7980357546294203	4.628063275240549	4.932332797996799e-14	2.458394139447492e-10	15.28504147030279	1.6030656443691838	3.072250021307678e-280	0.033261003007722154	0.0	6.571605960015512e-25	1.3126113987742594	0.30412875813979356	1.351456893671617	0.13416525171859886	0.0	6.862182225477579e-15	1.5568689346239812
1.2582582582582584	8.443179526084172e-07	0.76092217114327	0.2222958613064201	8.367108327851201e-148	0.5399331484198665	6.498431162821378e-06	7.514208012434234	3.7995533631936773	5.515114475821605	1.8608765186210081e-13	6.638156404283045e-11	13.8631195116479	1.0355380492852089	9.694856254123183e-278	0.05758844458623932	0.0	3.816995644268178e-24	1.7992527335925022	0.18943261406702921	2.002959921032677	0.07910547383130162	0.0	1.384650931299064e-15	1.6251752662251135
1.2662662662662663	2.9129856718832593e-07	0.7714780461108984	0.13557493841209137	1.0197668898973797e-150	0.7931843359893782	2.4288726950082157e-06	8.087634884552015	5.01506759227185	6.381510458326379	6.830459938542687e-13	1.7320226994890964e-11	12.206202855643564	0.6604708025110401	2.981537439481289e-275	0.09689239922047095	0.0	2.1583079229372565e-23	2.39550823713211	0.11452022660246494	2.885304244494993	0.04520053661284111	0.0	2.6970168706698933e-16	1.72124140339432
1.274274274274274	9.728364839845426e-08	0.8999906445002608	0.08014704931335466	1.164263927683031e-153	1.1320017432450888	8.787760540617182e-07	8.450833719847731	6.433071481043235	7.169785220004442	2.4392120118384983e-12	4.3668654219401355e-12	10.433410062828209	0.42966043818647837	8.936207302395627e-273	0.15841577448764654	0.0	1.1880881651270096e-22	3.097794921684875	0.06743058094609598	4.039836658737494	0.025029444623873597	0.0	5.070958486428322e-17	1.8442351615441428
1.2822822822822824	3.144799303728937e-08	1.1474739755531216	0.045925695685966654	1.2451652630305842e-156	1.5694912215630452	3.077609116113882e-07	8.572693019971135	8.019307132335921	7.821724455715892	8.47454442014705e-12	1.0638886273952025e-12	8.657622655123063	0.30787888324607077	2.610239020010415e-270	0.2516874112637469	0.0	6.366951435502204e-22	3.890963492229663	0.039151588580961044	5.497842525895092	0.013431651150602505	0.0	9.203669097100201e-18	1.992834523805771
1.2902902902902902	9.839683055944815e-09	1.516249621408969	0.025508447832941934	1.247462705174821e-159	2.11402206040046	1.0432696705508162e-07	8.442570273083556	9.714658125215395	8.285382917178545	2.8645102437928528e-11	2.504567003919606e-13	6.9742596867401865	0.27355396979567753	7.430557426178341e-268	0.3885786334542347	0.0	3.3217452531225773e-21	4.746911621025561	0.023359371978859844	7.272446086071651	0.006985189012856153	0.0	1.6129280045881646e-18	2.164542874669324
1.2982982982982985	2.9798137854761943e-09	2.0073886986868965	0.01373322089704059	1.170720341372509e-162	2.7662980315660364	3.4230645021431283e-08	8.071826014654144	11.436442172418419	8.521898594971361	9.42001529108362e-11	5.69743360533425e-14	5.4541221349133835	0.3186147501811763	2.0614679495423735e-265	0.5829760231407768	0.0	1.6871650056598116e-20	5.624897768262983	0.016023662205689185	9.350437035737183	0.003520444392481848	0.0	2.7528655395894737e-19	2.3551381995361855
1.3063063063063063	8.733847063207948e-10	2.6174817240899646	0.00716672700926097	1.0292094796689844e-165	3.516634635324538	1.087070594854704e-08	7.492186790629326	13.083662808624187	8.510867807627644	3.0138389737855023e-10	1.2523797039994479e-14	4.140748773902241	0.44801480694948426	5.573729062282046e-263	0.8499176023503171	0.0	8.342764844678063e-20	6.473924328486411	0.015030143277669087	11.685576419280146	0.0017194414160077059	0.0	5.779940342078182e-20	2.558388348739682
1.3143143143143141	2.477761275520525e-10	3.33534991011693	0.0036251785498055684	8.475774831215307e-169	4.343045300258809	3.3412927755452975e-09	6.751264089733248	14.546068096012029	8.253250624326261	9.381141582616017e-10	2.6601302306921797e-15	3.0518274572944986	0.6791549555001185	1.4686868134667522e-260	1.2040854495210203	0.0	4.0163231428694253e-19	7.237192117409601	0.01991497364188726	14.195127271390277	0.000813856517847586	0.0	7.307358788328072e-20	2.766118229773892
1.3223223223223224	6.812808157171622e-11	4.139399929985902	0.0017774525867198365	6.538529134928948e-172	5.210750731590857	9.939772497897248e-10	5.906106758895533	15.716039919177224	7.771232944798927	2.8409169969984474e-09	5.459839880023335e-16	2.183573090582395	1.0411241619070295	3.7716085538906434e-258	1.6576473612411784	0.0	1.8824295715545875e-18	7.858181975968156	0.031757115781547364	16.76117185013669	0.0003733179536161244	0.0	3.2083118973324404e-19	2.9686581136742958
1.3303303303303302	1.849570221721468e-11	4.9963131067295095	0.0008447471427918743	4.725042676983758e-175	6.073584327659431	2.8617747969913847e-10	5.015996046141078	16.50160122698931	7.105072707816073	8.3700607212398e-09	1.0828468660780575e-16	1.5167065041646557	1.573423256609464	9.439263359050092e-256	2.217590430503085	0.0	8.58985375668437e-18	8.287500347252813	0.05323300655465618	19.237658270850122	0.00016595122980529479	0.0	1.5069957658869088e-18	3.1556386929703275
1.3383383383383385	6.178566266363289e-12	5.861615401168119	0.0003891486442301597	3.198574180880215e-178	6.877469325443775	7.974149883230991e-11	4.135735674328156	16.838390597446274	6.307551878933704	2.399196841252273e-08	2.0752207984075107e-17	1.0227291228984756	2.323679348142307	2.302309307535892e-253	2.882868846038245	0.0	3.8162385945847463e-17	8.48935187472301	0.08880277119655788	21.46312222146476	7.149120904130572e-05	0.0	6.912712246837372e-18	3.3170338141615012
1.3463463463463463	6.518609774103154e-12	6.682386998968199	0.00017376583652764616	2.0282997573564755e-181	7.565734330588481	2.1503882273098075e-11	3.3104578204791815	16.698466040096573	5.437093999343363	6.690681588270263e-08	3.843011717521947e-18	0.6694898002224745	3.343841630398628	5.47272102083509e-251	3.6418561278156987	0.0	1.6507223804882535e-16	8.446465411617446	0.14496339820585488	23.277839266806282	2.9846635132394278e-05	0.0	3.08725696878795e-17	3.4442955871282033
1.3543543543543541	1.8538124663346905e-11	7.4019706577853	7.520961277080765e-05	1.204849688616444e-184	8.08560163976379	5.612123272083865e-12	2.5725453508812395	16.09430235602207	4.550787504822518	1.8152734351176924e-07	6.876845001117153e-19	0.42545183321582025	4.68450234403323	1.2678183271596772e-248	4.470694962574855	0.0	6.951966659809581e-16	8.162533533612656	0.23046984883275792	24.54306048553501	1.2075598899755225e-05	0.0	1.3422891272284587e-16	3.531391651471409
1.3623623623623624	6.057773454623815e-11	7.966100833024219	3.1553126121753253e-05	6.704379977815659e-188	8.394840000083324	1.4174583810046284e-12	1.940786294040278	15.077242258766603	3.6984519264804443	4.791604356270066e-07	1.1890959304077643e-19	0.2624693348519959	6.387318504964461	2.862363701211129e-246	5.333123570046946	0.0	2.8506447702139778e-15	7.6616877162528585	0.3563923868218329	25.159271806183774	4.734700909548867e-06	0.0	5.681583331519323e-16	3.5755531042854867
1.3703703703703702	1.9519991101913506e-10	8.329505194610421	1.283132537430514e-05	3.4946959018623306e-191	8.467424527323592	3.464668731925121e-13	1.421451642137693	13.730739550053944	2.9185497749030938	1.230515415618711e-06	1.986802416847042e-20	0.15719073664217253	8.475991858477565	6.29805836320021e-244	6.182193699208403	0.0	1.1381179752972021e-14	6.985112613468232	0.5358556153409472	25.08032739975698	1.799065554991557e-06	0.0	2.3412351275584355e-15	3.577580803174998
1.3783783783783785	6.127766605653284e-10	8.461831624870351	5.057789242980284e-06	1.7064170452685496e-194	8.29715253402579	8.195536850877526e-14	1.0107090599334305	12.159726546331413	2.2362890452973336	3.0744000279302263e-06	3.2077653829403398e-21	0.091388981577123	10.946818975988329	1.350524977432964e-241	6.963986550298494	0.0	4.424330271611725e-14	6.185458185491291	0.7833047463562185	24.320918425181073	6.624788158651907e-07	0.0	9.392375822036525e-15	3.541634498723124
1.3863863863863863	1.8724605728073917e-09	8.351798621380453	1.932457928406812e-06	7.80523512180764e-198	7.8985185557039355	1.876090752795498e-14	0.6976858644168137	10.478105047475601	1.663805186264256	7.4731018430058315e-06	5.004499415805303e-22	0.051579529755529124	13.760325595434288	2.822361474412503e-239	7.62302937112379	0.0	1.674678849772806e-13	5.320100495565865	1.1131819917700594	22.956036171684286	2.364109401806557e-07	0.0	3.668285971395035e-14	3.4745293945399256
1.3943943943943942	5.569179346049408e-09	8.008765327802118	7.156813483681037e-07	3.344350749946079e-201	7.304677388192715	4.15611809544951e-15	0.46755573172961135	8.79655237087964	1.2019619413775924	1.7672933167657943e-05	7.544471448282589e-23	0.028260221462256548	16.83579639890468	5.748264251218865e-237	8.108707158107222	0.0	6.172303867605183e-13	4.444442525809823	1.537981219963412	21.11258889170889	8.175865021802857e-08	0.0	1.3947963111508726e-13	3.384665550081787
1.4024024024024024	1.6122886148021173e-08	7.461408557064164	2.5691644257138514e-07	1.342340420934577e-204	6.562892128877877	8.909980071014555e-16	0.30419112765910455	7.212536583354899	0.8431263545121706	4.066151709280512e-05	1.0990238712653242e-23	0.01503094305706728	20.050460696359412	1.1409717428179978e-234	8.381659107227042	0.0	2.215150470977438e-12	3.6063199158952264	2.0657822325659847	18.95476074939304	2.7401253070973473e-08	0.0	5.163223735097207e-13	3.280791711214191
1.4104104104104103	4.5433333077356175e-08	6.753760906350208	8.940230950116941e-08	5.047060797663072e-208	5.728333847391664	1.8484935406094333e-16	0.19213186412485234	5.803761935628816	0.5742596718498465	9.101767348206832e-05	1.547018694088121e-24	0.0077608107297897	23.244611529244878	2.207126005077383e-232	8.419042940524621	0.0	7.741197214468896e-12	2.8422397155257486	2.6975311876286	16.665709449286435	8.89974785631504e-09	0.0	1.860785847203296e-12	3.1708363052045185
1.4184184184184185	1.2462191231216315e-07	5.939366353167246	3.0172484856067774e-08	1.7776220320193124e-211	4.857359016095297	3.71115687520535e-17	0.11781265578366315	4.625416043211649	0.3797848863097435	0.000198214349287301	2.104234455959091e-25	0.0038898757361838674	26.233037521815213	4.160959047897279e-230	8.217691048559718	0.0	2.6343361809966387e-11	2.1757382893811665	3.424496964699682	14.428566172670969	2.8012737358513665e-09	0.0	6.528899234152414e-12	3.0610155304090587
1.4264264264264264	3.3274421934584213e-07	5.074626736735404	9.926319753715724e-09	5.864963746272796e-215	4.001390311636167	7.210226901192091e-18	0.07013328669873053	3.7107857791703083	0.2438825592371829	0.00041996361048362744	2.765685696085339e-26	0.0018926468964779572	28.821971977147633	7.644935576193271e-228	7.794553609088886	0.0	8.729754831878523e-11	1.617715338109065	4.226447280419021	12.409399068898287	8.544840575266508e-10	0.0	2.2302552344732528e-11	2.9553573435340117
1.4344344344344346	8.648320113564455e-07	4.212477970276517	3.344015897746265e-09	1.8126596153616116e-218	3.202288510184319	1.3556110229669744e-18	0.040531822671058586	3.07423058543403	0.15206789019154676	0.0008656761235435889	3.5125429980619504e-27	0.0008939352211978603	30.829556362720954	1.368889187776951e-225	7.184342710989513	0.0	2.817154957847187e-10	1.1682802886770198	5.071103586603735	10.743990376501984	2.525939516670831e-10	0.0	7.417254648117557e-11	2.8556795906252135
1.4424424424424425	2.188101772755434e-06	3.397353435524165	1.644014757046503e-09	5.2479804188146246e-222	2.4897103611140743	2.4664157714666206e-19	0.022740906468214524	2.715250574806612	0.092067855975942	0.0017360667792714118	4.310727845159197e-28	0.0004098664136249366	32.106870724589626	2.388783723513177e-223	6.434831626690073	0.0	8.853352665160496e-10	0.8194859139960284	5.915314803743799	9.529243120978306	7.236232264174605e-11	0.0	2.401645518383789e-10	2.7619572803488426
1.4504504504504503	5.3892432344935745e-06	2.662032566987789	2.35569522214332e-09	1.4232892604950098e-225	1.8805116355026226	4.342513702403363e-20	0.012386799449623549	2.622469888115719	0.05412431063509517	0.0033872294988548427	5.11198640599198e-29	0.0001824213228896876	32.556167653593086	4.0625567810520827e-221	5.600691975130866	0.0	2.709593197949573e-09	0.5583228910844886	6.70813194348435	8.819087475307585	2.0089661402352208e-11	0.0	7.571028412903619e-10	2.6729348776173336
1.4584584584584586	1.2921803940982596e-05	2.026541702246246	6.175242010583758e-09	3.615922872597801e-229	1.37988232544491	7.398755033634769e-21	0.006550133271740099	2.7767014764985487	0.030895206163379	0.0064296899044618775	5.8578588871451765e-30	7.881392001097366e-05	32.143213503941425	6.733426619817212e-219	4.736968999102327	0.0	8.07627612806964e-09	0.36946973827693863	7.395604608319496	8.624136268547792	5.405094657866763e-12	0.0	2.3237229231891805e-09	2.586803713218342
1.4664664664664664	3.0162325507591032e-05	1.4988814066835565	1.7477990953501494e-08	8.605382204414152e-233	0.9836642949895433	1.2198814055282386e-21	0.003362643778669659	3.1527465540978774	0.017124064301879568	0.011874153036530465	6.486318208728622e-31	3.3053793809682575e-05	30.90157736548768	1.087644314358816e-216	3.8932630747318964	0.0	2.344449505868702e-08	0.2374771396214482	7.926731113018377	8.91414040659595	1.4093035925230235e-12	0.0	6.943854838766767e-09	2.501778499144803
1.4744744744744747	6.854324742087869e-05	1.07708144874298	4.867823943891363e-08	1.9184310255746395e-236	0.6812250231910137	1.9463331489761276e-22	0.0016759122881413887	3.720074143045756	0.009216223050250917	0.021334499783192292	6.940131919083536e-32	1.3456362816690938e-05	28.928126014456247	1.7121891121306656e-214	3.1094337842334867	0.0	6.62835388296551e-08	0.14825667067290776	8.25967430449511	9.622460674402268	3.561036146373067e-13	0.0	2.020259525430013e-08	2.4164626449189712
1.4824824824824825	0.00015164749435317773	0.7519680104965051	1.3210072305678244e-07	4.0063347523760203e-240	0.4583245353299465	3.0050835686189274e-23	0.0008108889903489953	4.442902398878412	0.004817220726313414	0.03729318677989737	7.175420061839365e-33	5.317639958480272e-06	26.370563294605017	2.626821987914475e-212	2.4132550791149336	0.0	1.825233786573954e-07	0.08989927194876221	8.36719850812895	10.652129391716553	8.720045941861574e-14	0.0	5.722785008073255e-08	2.329970396682695
1.4904904904904903	0.0003266553057136379	0.5100581974307726	3.4896411037306317e-07	7.837423211744492e-244	0.29956733412915953	4.489883088209074e-24	0.00038090021575311187	5.280380125486516	0.002447233317539882	0.06342255544321997	7.168644853117779e-34	2.039820092319675e-06	23.40923384814777	3.927567245956338e-210	1.8200339904009795	0.0	4.895451684437144e-07	0.05294776145980587	8.240348448245665	11.88340793074407	2.069339425379933e-14	0.0	1.578356199374377e-07	2.2418503485431294
1.4984984984984986	0.000685081125524502	0.33613183325181906	8.972644715624616e-07	1.4362312860836233e-247	0.1902193320105754	6.491603688566991e-25	0.00017370036438420949	6.1875111601808115	0.001213078177281973	0.10493616444349073	6.920491344327262e-35	7.595271208913415e-07	20.23628960477124	5.72309152083324e-208	1.333859611602384	0.0	1.2789173249292708e-06	0.030289250724242014	7.889680826622802	13.182876438446852	4.758995116473574e-15	0.0	4.238416195780762e-07	2.151907367011824
1.5065065065065064	0.001398964457211928	0.2152132979853474	2.245537607476118e-06	2.4654743389059154e-251	0.11734207782705258	9.082531417978035e-26	7.690063685765151e-05	7.117198894102287	0.0005981794280345508	0.168917188492007	6.455753274863481e-36	2.745174462873646e-07	17.035526490327484	8.12740360366624e-206	0.9499376485716703	0.0	3.254483805256835e-06	0.01682979997304235	7.343813618640884	14.413941777043165	1.0606433032233233e-15	0.0	1.1081713624591633e-06	2.0600348573997938
1.5145145145145147	0.002781627847838369	0.13387457580234335	5.46990725460912e-06	3.9646203884335134e-255	0.07032215307153152	1.2297003251332415e-26	3.305208336840216e-05	8.023387515284302	0.00031998886820088694	0.26453900231530425	5.819250445436285e-37	9.630938134482967e-08	13.96574635357069	1.1248303817251537e-203	0.6574071630754694	0.0	8.067272928028159e-06	0.009082781693814225	6.645569618281923	15.448262651127994	2.2908360948879955e-16	0.0	2.8211022125410977e-06	1.9661453451136766
1.5225225225225225	0.005385611171927522	0.08090896747724666	1.2968786002329493e-05	5.972109376271572e-259	0.04094221641322877	1.6111230741916507e-27	1.3791370910168695e-05	8.864852446591916	0.00024111476824612368	0.4030628646484951	5.068708346572358e-38	3.279713708023536e-08	11.149551119955614	1.5171772571121593e-201	0.44210773905915607	0.0	1.9480135234505434e-05	0.004761110874216916	5.84643508207209	16.17711321088858	4.7950070324801227e-17	0.0	6.992672860466293e-06	1.870235423899255
1.5305305305305303	0.010153861089759674	0.04750778216269372	2.9928049489984863e-05	8.427114904576727e-263	0.023157857789603137	2.042654106584436e-28	5.5867049290624295e-06	9.608869366679054	0.0003221471414810572	0.5974795867053067	4.26616537567557e-39	1.0840983614838412e-08	8.668296934649772	1.9943422249916002e-199	0.2889190356340289	0.0	4.582409550244495e-05	0.0024240814713165104	5.000326989630054	16.521331493956847	9.72646543108961e-18	0.0	1.6876566084540445e-05	1.7725603201376914
1.5385385385385386	0.018642535111894887	0.027102066102787183	6.722289787903198e-05	1.113922811684287e-266	0.012726395860466174	2.5060937205849228e-29	2.1970691469082444e-06	10.233874132036478	0.0006088283077737258	0.8616691919255345	3.4696702352555333e-40	3.4782721796396235e-09	6.562807635155076	2.5549189039657776e-197	0.1834756985166451	0.0	0.00010501448992200513	0.001198769338792219	4.157708458007706	16.43839781228181	1.9120155270724764e-18	0.0	3.9659342560689065e-05	1.673844592170554
1.5465465465465464	0.03333298032601062	0.015021371613283306	0.00014696562804425117	1.3792922616075751e-270	0.006797352255315692	2.9753349694793575e-30	8.388250915412294e-07	10.730368341704347	0.00125261033295045	1.2089971244306486	2.7267721157177747e-41	1.0832215141435766e-09	4.838594890772116	3.189838017103212e-195	0.11322316657808443	0.0	0.00023446345323346724	0.0005758024895585941	3.360918757472856	15.925448202843755	3.642489847461938e-19	0.0	9.074686531815207e-05	1.5754349398553842
1.5545545545545547	0.058043984807254624	0.008088841519155987	0.0003127332420351805	1.599861992429287e-274	0.003534076398823745	3.4183006687181093e-31	3.109129393323096e-07	11.09970761468544	0.0025713100721681532	1.6503542623872445	2.0707116065620723e-42	3.2743609957760726e-10	3.4738788572486046	3.881273209704901e-193	0.06789634529975219	0.0	0.0005100226126350874	0.00026863398076864815	2.641255108348012	15.017621962186661	6.724745502827298e-20	0.0	0.00020218394267092028	1.4793150542596347
1.5625625625625625	0.09844035988533718	0.004231872837092466	0.0006477270689776492	1.7383361516076668e-278	0.0018012896785440467	3.800320959639895e-32	1.1187830455638355e-07	11.350937566523033	0.005165453700951938	2.1917766672269225	1.5194993589666555e-43	9.607008022975282e-11	2.4286562399734275	4.6025008160227906e-191	0.03956506219148793	0.0	0.001080961705507327	0.00012173006524144734	2.017952965398323	13.781935242438857	1.203161494250903e-20	0.0	0.00043862651023007354	1.3879457337903616
1.5705705705705704	0.16260785990477877	0.0021510397602839564	0.0013057792840647702	1.769334813602808e-282	0.0009284387516453111	4.08851953615372e-33	3.908342832461403e-08	11.496369250428092	0.010115848467375744	2.8319307437633987	1.0774361788678165e-44	2.7358912593486856e-11	1.6533381681543549	5.318970829464893e-189	0.022404314553172242	0.0	0.0022323205033279777	5.357772383718606e-05	1.4988565938555896	12.30766551741516	2.0861357404855726e-21	0.0	0.0009265750859288167	1.303951568120078
1.5785785785785786	0.2616267266821132	0.0010622673013047086	0.002562165796784093	1.6869853187923875e-286	0.0005440962272011574	4.256735873185848e-34	1.3254981469842602e-08	11.546954342446439	0.019298137597723836	3.559886619017135	7.382317468560206e-46	7.562325949180704e-12	1.0959435315873445	5.990670287526187e-187	0.012328374658678714	0.0	0.004492079065109704	2.2904465500289654e-05	1.0823244768365305	10.694823854445136	3.5053530936030515e-22	0.0	0.0019059358760109438	1.2297293706637196
1.5865865865865865	0.4100294849021544	0.0005096696054766737	0.004893328951758195	1.5067375200791572e-290	0.0004704261988787675	4.3132914308896254e-35	4.364206611722841e-09	11.508612360394412	0.03585854887245075	4.353684089800833	4.887694023291776e-47	2.028872081165656e-12	0.7073437768942296	6.57562899219576e-185	0.006592260196238512	0.0	0.008808511773290022	9.510548425072405e-06	0.7598068969348752	9.042542235757097	5.708099649145957e-23	0.0	0.0038175288289699115	1.1670860275663184
1.5945945945945947	0.6259805826526899	0.0002375818196430382	0.009096227679079177	1.260633728341043e-294	0.0006663856169015219	6.267845681324984e-36	1.3949906510349764e-09	11.380438306059533	0.06489794182398559	5.180180208443125	3.1269823757033256e-48	5.283157066751188e-13	0.44450077914604075	7.034176483250472e-183	0.003425446674224735	0.0	0.01683224792355849	3.835663134844819e-06	0.5185579975553315	7.439068662579847	9.007865429131058e-24	0.0	0.007445729175400402	1.1170144319220876
1.6026026026026026	0.930979083181822	0.00010759875125356552	0.016458034185867866	9.880189211334988e-299	0.0012114600322864183	1.72278531501922e-35	4.328910120338261e-10	11.155234650450465	0.11440283167601088	5.996530302231118	1.9331118639120386e-49	1.335269325972195e-13	0.27195513350614786	7.333364870081566e-181	0.0017296348822665964	0.0	0.031346326675975617	1.502535885932169e-06	0.34406444504872863	5.9546038967748025	1.3775989428840876e-24	0.0	0.014141241874851941	1.0796854844452397
1.6106106106106104	1.3488782425090005	4.734464777849747e-05	0.02898373335065031	7.253817425053141e-303	0.002326467752914846	1.322726317640636e-34	1.3042067373615233e-10	10.822201713861073	0.19643504861246888	6.753398948216614	1.1547784449603285e-50	3.2755005203536085e-14	0.1619904216536202	7.450877136083727e-179	0.0008486839977342755	0.0	0.05689276288351097	5.716875648384748e-07	0.22193745873221027	4.637567615268013	2.0417110545029405e-25	0.0	0.026153380885981615	1.054680973660417
1.6186186186186187	1.90405579277275	2.0239731836771153e-05	0.04968101026208559	4.988764450474513e-307	0.0044329507878992465	1.0119502305860214e-33	3.8170785680938095e-11	10.371058655370536	0.32853879223878396	7.399663794805274	6.665772406410531e-52	7.798605084629611e-15	0.09393840516695681	7.377778033955575e-177	0.0004046615544872324	0.0	0.10064087749636558	2.1127209342984601e-07	0.13917773868357924	3.5142156045598294	2.9324885669003497e-26	0.0	0.047101278225538785	1.0414317396941823
1.6266266266266265	2.6186697174673927	8.406461773862936e-06	0.08288696529909467	3.213989079278e-311	0.00825679991030082	7.543836311655365e-33	1.0937624342543723e-11	9.796510903917715	0.5352405438672135	7.8880340899180625	3.7180260088087378e-53	1.802119959671912e-15	0.053039274694479874	7.119636859249267e-175	0.00018749609689490486	0.0	0.17352428689882507	7.583593106441439e-08	0.08485106484944087	2.590991132730479	4.081773887011726e-27	0.0	0.08260507389405632	1.0397741666022873
1.6346346346346348	3.5090981814068547	3.392583084069552e-06	0.13459898583206684	1.939638554e-315	0.0149838804027217	5.478418805458404e-32	3.3809261098923535e-12	9.101922021404109	0.8494057749198418	8.180743549908486	2.0039389915581155e-54	4.0418025056200043e-16	0.029172913743446677	6.695826245612471e-173	8.442029613618622e-05	0.0	0.2916327062733415	2.6439753884003793e-08	0.050291335878997055	1.858674989332313	5.505948265363541e-28	0.0	0.141076458970072	1.0505082016258525
1.6426426426426426	4.581873088503031	1.3311306632205363e-06	0.21274387408110915	1.09604e-319	0.02647412026301444	3.8756706596400574e-31	2.216182875175091e-12	8.301291319648524	1.3130897688739354	8.254371047298553	1.0436784053693598e-55	8.798087412664009e-17	0.015667781767757735	6.137119540343458e-171	3.69365105854736e-05	0.0	0.4777757143399383	8.953426871426824e-09	0.02897860003408615	1.2973225887415478	7.197569677144797e-29	0.0	0.23462851391983794	1.075837160611662
1.6506506506506504	5.829637906071	5.101818947526006e-07	0.3272894957758302	0.0	0.0455341323408915	2.670959310634451e-30	5.153895521978597e-12	7.419099273382024	1.9774052929803914	8.102935924999029	5.252414958246566e-57	1.85874783122645e-17	0.008297684075515468	5.482000423551533e-169	1.5704322764848676e-05	0.0	0.7630370673491959	2.9449008064645983e-09	0.016233418446702563	0.8811045916134411	9.118222747055181e-30	0.0	0.3800056468857399	1.119591158755412
1.6586586586586587	7.227838103080793	1.9787449567122132e-07	0.49007979539859775	0.0	0.07623539367047392	1.7931498638952105e-29	1.6868417111656493e-11	6.488121842082828	2.900868136334046	7.738700355591717	2.554238761555987e-58	3.8112635606168855e-18	0.004505239582268514	4.77229873427674e-167	6.488389518352282e-06	0.0	1.1880172604346133	9.408091849562148e-10	0.008840786857903895	0.582423736957438	1.1194509900194694e-30	0.0	0.599358844109871	1.1871737470140105
1.6666666666666665	8.732926343103049	9.656007724971266e-08	0.7142681039437925	0.0	0.12424451880047181	1.1727217109121876e-28	5.5703262724507454e-11	5.5457839222930785	4.145721402685528	7.190529397191453	1.200256544762249e-59	7.584573161628573e-19	0.0028464441432961784	4.048836628755389e-165	2.6050074484247294e-06	0.0	1.8033380346634036	2.9193214881408347e-10	0.004680801357110922	0.3749797016832724	1.3318966919439203e-31	0.0	0.9206105523355673	1.285214431483269
1.6746746746746748	10.282783888053961	1.0306088379679391e-07	1.0132472721894181	0.0	0.19710524857481498	7.471410130358668e-28	1.7966608162010364e-10	4.629908053263584	5.77192530352685	6.500113053115145	5.4500037888688005e-61	1.4648878393079476e-19	0.0026295404697649957	3.347703294377616e-163	1.016331482244406e-06	0.0	2.668888027993316	8.798563988388925e-11	0.0024093386951847024	0.23572473127060475	1.5357006347434717e-32	0.0	1.3770878738734416	1.4209488456820045
1.6826826826826826	11.799802306901302	2.1914355861799405e-07	1.3990375053051995	0.0	0.3043822762864797	4.637026876183859e-27	5.646324864855039e-10	3.774767390683833	7.828853598823033	5.716736344316513	2.391275726929556e-62	2.7459090276716735e-20	0.0037170376953926084	2.6976011672438867e-161	3.8531520024701537e-07	0.0	3.8512671183936473	2.575675620316367e-11	0.0012056572284089046	0.14585185162247055	1.7159836885920666e-33	0.0	2.0060811286556883	1.6013783835200486
1.6906906906906904	13.1966560759975	5.486416093505824e-07	1.880195455966988	0.0	0.4575522799082629	2.8035369665233044e-26	1.728652667302914e-09	3.008190654419665	10.345242900078397	4.891506384808383	1.013847504762928e-63	4.995442897236968e-21	0.006465503244424808	2.118471358773852e-159	1.419551845960628e-07	0.0	5.418984168675068	7.323522753357329e-12	0.0005865407724675002	0.09107044391293642	1.8581908399794014e-34	0.0	2.8460390554186468	1.832282180675457
1.6986986986986987	14.384294383261844	1.3757109611555744e-06	2.4594407693922964	0.0	0.6695180226981465	1.6512119998746778e-25	5.155771237519594e-09	2.350162206933676	13.318525521609265	4.071967427194451	4.153610299049471e-65	8.819938185705862e-22	0.011787883462760714	1.621367739415049e-157	5.082071017990862e-08	0.0	7.435213809764749	2.0225459669470322e-12	0.0002774092341030183	0.06145959117842524	1.9500154058114702e-35	0.0	3.9322675189631173	2.1171702597992303
1.7067067067067065	15.281193652396567	3.371466583935618e-06	3.1313345127942958	0.0	0.9536390025143588	9.473915908597614e-25	1.4980677277042275e-08	1.813006367396628	16.705216156623372	3.297867286671128	1.644330030826415e-66	1.5113270074175606e-22	0.021332897054996552	1.2093570287262962e-155	1.7680093379711897e-08	0.0	9.948329692138751	5.425331301384497e-13	0.0001275533807585401	0.05116915159759657	1.9831535333370083e-36	0.0	5.291262600381254	2.4562818381338083
1.7147147147147148	15.822558541315841	8.049621954018097e-06	3.8804517622346064	0.0	1.3222266951329666	5.295252218138591e-24	4.240626776199387e-08	1.4029274623991301	20.414359257062216	2.598539141682505	6.290169655862624e-68	2.5133353571756868e-23	0.0377815973237411	8.791067472350975e-154	5.976992806292312e-09	0.0	12.980968189837885	1.413525424737617e-13	5.7017922565897835e-05	0.058185456621029634	1.9545428754107764e-37	0.0	6.934158312502837	2.8457487622626383
1.7227227227227226	15.968037735979214	1.8716289149424237e-05	4.680527929668412	0.0	1.784547125606462	2.883198487146204e-23	1.1694966959203011e-07	1.1224525035085153	24.306023835592935	1.9920147968500825	2.3251226123477074e-69	4.056386567232748e-24	0.06525910450567801	6.227916316165417e-152	1.963519712549673e-09	0.0	16.518951097401043	3.577095069246783e-14	2.4778737277685737e-05	0.08431121832108261	1.8668294065126052e-38	0.0	8.850144651241164	3.277057113591924
1.730730730730731	15.706682542241714	4.237689230283248e-05	5.4949927116179875	0.0	2.3445003656166534	1.5293030861322678e-22	3.1423063887260033e-07	0.9732115101345026	28.196355706992694	1.4856724365477008	8.304997197251712e-71	6.353645722458136e-25	0.10984682072717442	4.299896461372416e-150	6.268189998293508e-10	0.0	20.501877560987946	8.792387869309073e-15	1.046876375743276e-05	0.135437570197358	1.727963772178522e-39	0.0	11.001022143753252	3.7369414143187183
1.7387387387387387	15.058304537523243	9.343308806141535e-05	6.279124988506447	0.0	2.9982840342452928	7.902129293855693e-22	8.22601708387801e-07	0.9584805436536407	31.869764807309675	1.0780050139982886	2.8664426064985406e-72	9.658270169047667e-26	0.1801552078215115	2.893258933560026e-148	1.9444796054441416e-10	0.0	24.8174331163941	2.0990978882212446e-15	4.2999237674698945e-06	0.22211211823414798	1.5500125005052593e-40	0.0	13.31819893712477	4.207824428722571
1.7467467467467466	14.070999339632436	0.00020060150154385724	6.983785030516957	0.0	3.732462243296313	3.9776512040960155e-21	2.09813769594265e-06	1.0849777680646422	35.09756452997489	0.7610018358940187	9.559983454919823e-74	1.424840972986156e-26	0.28787959897312687	1.8972767386838524e-146	5.86163790069925e-11	0.0	29.301324365617564	4.867523339191133e-16	1.7170419334648428e-06	0.3603277223197749	1.347430384277197e-41	0.0	15.703314737527966	4.668862677763369
1.7547547547547548	12.815265121927528	0.00041940102603454916	7.560357380598821	0.0	4.522913249013551	1.950481223496099e-20	5.214278877319534e-06	1.3635165793749917	37.661035323422894	0.5226582825035548	3.080925244019791e-75	2.0399625316825004e-27	0.4482152880311852	1.2125178374715154e-144	1.7170736938296255e-11	0.0	33.74416185381646	1.0963087768826105e-16	6.666578280123777e-07	0.5723698584396425	1.1351363734583822e-42	0.0	18.033249528055872	5.097572510746279
1.7627627627627627	11.375711732347753	0.0008538599126166087	7.966242365615171	0.0	5.335084179285742	9.317296769990707e-20	1.2626526517440497e-05	1.808266017069055	39.375767847992584	0.3492345308298668	9.594344546243539e-77	2.8344242671189274e-28	0.6799619615800727	7.551959724938349e-143	4.887797857726446e-12	0.0	37.90561219857732	2.3983205957829734e-17	2.5189538283569467e-07	0.8874683766696517	9.267451285906424e-44	0.0	20.169576038724134	5.47190399943612
1.770770770770771	9.84170914035613	0.0016927997519952081	8.170044705583472	0.0	6.125823483170244	4.335825508546442e-19	2.9793213177862028e-05	2.4345438802644894	40.11355078753215	0.2270302506147253	2.8870851323908985e-78	3.8220166892417785e-29	1.005115363023939	4.5840069652458587e-141	1.3520473228369933e-12	0.0	41.53487056732224	5.096019492859858e-18	9.332519283897191e-08	1.341913909587871	7.332349398325172e-45	0.0	21.971659510350833	5.772521055830339
1.7787787787787788	8.298398183320606	0.0032680325606606777	8.155584244984443	0.0	6.846803501725948	1.9655680468600927e-18	6.850307338647241e-05	3.255274754119326	39.81820286580809	0.1435877821982385	8.394870476109142e-80	5.001538307324977e-30	1.4477437597515999	2.7117206436881685e-139	3.6343345461866657e-13	0.0	44.3952118997027	1.051730386417292e-18	3.598619151469952e-08	1.9782423082803506	5.622074022973644e-46	0.0	23.311779491682604	5.98496371144324
1.7867867867867866	6.819287436362753	0.006143685690179742	7.924017958221922	0.0	7.449230856137247	8.680396825022566e-18	0.00015348946440321793	4.276480179061088	38.51263686422037	0.08835242123040317	2.3587316756003457e-81	6.351791335383221e-31	2.031996354901032	1.5633589365883685e-137	9.493192029474928e-14	0.0	46.28935708347125	2.1082750068906124e-19	2.0328963784244997e-08	2.8430927882331765	4.1775392743753134e-47	0.0	24.090053854978926	6.1013392605348615
1.7947947947947949	5.4612557026880655	0.011246915428251712	7.493687039581095	0.0	7.8892403381014855	3.734454423958136e-17	0.00033515104438612585	5.492410919902173	36.295923678312356	0.05289159115829617	6.404027800309023e-83	7.828324339134408e-32	2.7792025126735487	8.78388271920956e-136	2.4096500957325075e-14	0.0	47.08190541032147	4.104871785018031e-20	2.9111343582384357e-08	3.9834389618635164	3.0082657876576114e-48	0.0	24.2467592658862	6.121230326785748
1.8028028028028027	4.262278045891169	0.020049322228385815	6.897717120337409	0.0	8.133156391845608	1.5651350479924857e-16	0.0007132060036350286	6.881138846561396	33.33087837797357	0.030805057080961915	1.6801111256034724e-84	9.363102644886895e-33	3.7041940439433	4.80981565201939e-134	5.943606580070665e-15	0.0	46.71530093960881	7.76285421617576e-21	7.102390179408531e-08	5.441099228762522	2.100303443228682e-49	0.0	23.76995072684979	6.051620929483064
1.810810810810811	3.2417105120556977	0.03480389006369001	6.179807333915315	0.0	8.161749171985422	6.39020267021633e-16	0.0014791833945710382	8.401538262609522	29.82432591578051	0.01745519127968511	4.259248083991667e-86	1.0867949700422362e-33	4.811198655482512	2.566754953529601e-132	1.4246247337287605e-15	0.0	45.216724089903984	1.4259121239988182e-21	1.8807935042084985e-07	7.245754371386653	1.538812348157466e-50	0.0	22.697048957512227	5.905808509715181
1.8188188188188188	2.4025991538141445	0.058832554607533366	5.38895080191334	0.0	7.972739017373919	2.541656347247372e-15	0.0029900831150915753	9.992542197084735	26.00336207629639	0.009622643927195718	1.0433691597920023e-87	1.2241956952556345e-34	6.089871198082494	1.3349176066429158e-130	3.318220631434858e-16	0.0	42.69476582016875	2.543979401776807e-22	4.919893255968955e-07	9.407102538983711	1.5081237141699838e-50	0.0	21.110130960982733	5.701456936449537
1.8268268268268266	1.7352759355564484	0.09684327126963913	4.57396913510371	0.0	7.581096691077162	9.848265974722981e-15	0.005891443831978692	11.575318167485635	22.091374089112357	0.0051609711073381396	2.4697510815881248e-89	1.338221658409432e-35	7.512194535841399	6.766102742692227e-129	7.510422903393294e-17	0.0	39.326448748369344	4.4084296738043174e-23	1.255848326287485e-06	11.907194302800209	1.6396294630177364e-49	0.0	19.125786832997683	5.458111103495706
1.834834834834835	1.2214742404741457	0.1552326321680508	3.7786961248347186	0.0	7.017084514440594	3.717448541369004e-14	0.011315194780823429	13.058573675506763	18.287277173696307	0.0026929956305866607	5.649090117124341e-91	1.4196388522239888e-36	9.031033163830143	3.3422335165446133e-127	1.651877657866775e-17	0.0	35.336744698596924	7.419997194035233e-24	3.1235653942858657e-06	14.694311685326362	1.8499483582275323e-48	0.0	16.881338186990856	5.194599017819206
1.8428428428428427	0.8383078047116129	0.2423027918221351	3.0384383881950736	0.0	6.322394081745845	1.3670176080728365e-13	0.02118509021859198	14.34663365414482	14.750493653625732	0.0013671213908815981	1.2485730347802046e-92	1.461500616041004e-37	10.58101240321549	1.6089741499657297e-125	3.5305772634537765e-18	0.0	30.97387056069903	1.2130342479959336e-24	7.568716431529465e-06	17.679873080267342	2.0346424740301353e-47	0.0	14.519747028060753	4.926766662035385
1.850850850850851	0.5616539457873218	0.36829484552738956	2.378037112821303	0.0	5.545064487412261	4.89721399102349e-13	0.038668244919659714	15.349341376889816	11.592917210147421	0.0006752206525449308	2.666610160810271e-94	1.4601254527498713e-38	12.08210772310341	7.548756526722308e-124	7.332767495468831e-19	0.0	26.484108470372657	1.9261578799985781e-25	1.7866723904337175e-05	20.7396691894295	2.1806089947033435e-46	0.0	12.175581242305524	4.6659189972214445
1.8588588588588588	0.36870524116334236	0.5451232297894717	1.8115342501384328	0.0	4.734038916246958	1.7091177447295127e-12	0.06881198718459174	15.99236056475792	8.877781778355638	0.0003244528287038594	5.503199256392767e-96	1.4156313432579008e-39	13.4458908647551	3.4515633137974433e-122	1.479941209235715e-19	0.0	22.089641180780223	2.9707095915813676e-26	4.1088413205793146e-05	23.720226183762374	2.277343129908971e-45	0.0	9.963972863248738	4.418193591366366
1.8668668668668666	0.23965375317654045	0.7856978487919025	1.3431799443059664	0.0	3.9342072096100353	5.81092342158988e-12	0.11939625808485183	16.226230331800103	6.624270335969239	0.00015167870819751128	1.0974407334557635e-97	1.3319190507313937e-40	14.5838673307406	1.5380496146381234e-120	2.9025209682485055e-20	0.0	17.97203446490086	4.4501844584085984e-27	9.205495554950669e-05	26.450294230890787	2.3176121977922197e-44	0.0	7.973745224135009	4.184905246351107
1.874874874874875	0.15861723176586556	1.1027530428333734	0.9693521437697885	0.0	3.182605579196152	1.924736109475201e-11	0.20200759914464514	16.032627708632216	4.816030425032848	6.89866230644543e-05	2.1147403099457868e-99	1.2161076882553195e-41	15.41686332110811	6.679422588610886e-119	5.531725514582514e-21	0.0	14.262774280217416	6.475082772816392e-28	0.00020092317948095564	28.75650248171773	2.2983457512242282e-43	0.0	6.264994453312528	3.9637129641979336
1.8828828828828827	0.11399587981225817	1.5071719108645272	0.6809083803091844	0.0	2.5061588414619758	6.210878182758552e-11	0.33329627033472076	15.42672739094038	3.4115614461028323	3.052617296044329e-05	3.937704675969177e-101	1.0775357881604485e-42	15.884097916011088	2.8269724194172958e-117	1.0244723285861931e-21	0.0	11.040968083512354	9.150864694131056e-29	0.0004272378132334884	30.481303625229785	2.2210224620826814e-42	0.0	4.870593247405639	3.750314815479698
1.890890890890891	0.09846553706677452	2.005899381286183	0.4655384015952815	0.0	1.921031784335751	1.9525125596211195e-10	0.5363105997638585	14.455231269156144	2.354640892061765	1.3141563670421342e-05	7.084992077308531e-103	9.265221468326553e-44	15.950502705321732	1.1660530162807876e-115	1.84371673013229e-22	0.0	8.337213350172462	1.2561122204425982e-29	0.0008850499641683282	31.50067371143549	2.0914825921472265e-41	0.0	3.800497875066511	3.5403001608254367
1.8988988988988988	0.10878251282206294	2.599664617458503	0.30980046875506007	0.0	1.4333778578455796	5.979946075556674e-10	0.8417148800903724	13.19041997502358	1.5834264984032007	5.504133200644794e-06	1.2318156754004859e-104	7.731136598411963e-45	15.611066824037746	4.687368495390177e-114	3.2243524992548217e-23	0.0	6.1419040447225814	1.6747278606472918e-30	0.0017861833274694146	31.738821828677885	1.9191990431455033e-40	0.0	3.047464323360154	3.3307928486632776
1.9069069069069067	0.14551447439098253	3.2808572012380766	0.20066348825674377	0.0	1.041086981953084	1.7842976850440145e-09	1.2885995504570757	11.72127706644338	1.0374487983906082	2.242838672968124e-06	2.0694846701178507e-106	6.2602745111292245e-46	14.891460869557303	1.8363437091454776e-112	5.479553687970036e-24	0.0	4.415956647936097	2.1687502755369585e-31	0.0035119317161716756	31.177492669853507	1.7161332862370482e-39	0.0	2.592817499411632	3.121595192357723
1.914914914914915	0.2127381059744429	4.031987334080691	0.12650694619120795	0.0	0.7360605201025733	5.186906589480094e-09	1.9245052273607275	10.143198043669752	0.6622536509661152	8.891485927431495e-07	3.3596097334743374e-108	4.919318975964218e-47	13.844832029151245	7.011209125062162e-111	9.0490338381833e-25	0.0	3.1020526409759888	2.727874254045296e-32	0.006727125240900648	29.85827868353025	1.495367859350361e-38	0.0	2.411205888743204	2.9156672647966353
1.9229229229229228	0.31767288841377894	4.825172190902581	0.07762830695872386	0.0	0.5065708743751741	1.4690127702653444e-08	2.804234470203326	8.547930257878479	0.41187363648388364	3.42939779126817e-07	5.270181568989372e-110	3.7512610776108664e-48	12.545325248017203	2.6088309942140027e-109	1.452157064284792e-25	0.0	2.134898497831075	3.3326418527078065e-33	0.01255388030335747	27.8775353392393	1.2697315892364543e-37	0.0	2.473714441792171	2.7189178430447374
1.930930930930931	0.4701643438205198	5.623002792952503	0.04636450039339808	0.0	0.3393650327141539	4.0534447596210184e-08	3.987050704801253	7.015191116694485	0.24956188310951255	1.286851967828859e-07	7.988632718580742e-112	2.7759360689944724e-49	11.079425450326589	9.460477226074953e-108	2.26453650189581e-26	0.0	1.449548231903	3.954598877808119e-34	0.022824067728408823	25.37476095845227	1.0506148028717343e-36	0.0	2.7491939273643236	2.539411007803481
1.9389389389389389	0.6819007813587161	6.380953919134024	0.026953227799339417	0.0	0.22130649041820774	1.0897092023276991e-07	5.531992608957593	5.6069570478047845	0.1473192586484936	4.6979298443717504e-08	1.1701174645312893e-113	1.9934286097153973e-50	9.536520363315164	3.3434452700114426e-106	3.431621758668068e-27	0.0	0.9873765741221329	4.5579098495246893e-35	0.0404274404585492	22.51638475367308	8.47117585383471e-36	0.0	3.204101386896966	2.3861823481972726
1.9469469469469471	0.9652543983775075	7.0512277684229225	0.015250908199270111	0.0	0.14048223044372798	2.8542463755753885e-07	7.491279904641962	4.36483376661345	0.08472272723541338	1.6685978203005773e-08	1.6561382893295573e-115	1.389153387175172e-51	8.000100440598077	1.1515676792507857e-104	5.0532857155594765e-28	0.0	0.6997298514083667	5.102447218203336e-36	0.06976363265587712	19.477574796481633	6.656001039112938e-35	0.0	3.801463472801837	2.267899313043072
1.954954954954955	1.3316863850765637	7.587622306942363	0.008399247129276659	0.0	0.08680581532468151	7.284073803098135e-07	9.902142231474885	3.3103517874438975	0.04746695313575622	5.765859104186966e-09	2.265029509255915e-117	9.394145195611576e-53	6.540761188114724	3.865438701578371e-103	7.231071392983987e-29	0.0	0.5495643045947092	5.548055645548289e-37	0.11728785349786765	16.42481006111715	5.09628266623635e-34	0.0	4.499730067700385	2.1915925624228474
1.9629629629629628	1.7897457513480541	7.950757212719593	0.004502406885387591	0.0	0.05221273354465069	1.8112051473906682e-06	12.777822184655752	2.4475964693612835	0.02590750025186989	1.93840083519741e-09	2.993375920507455e-119	6.164831057827344e-54	5.211734034946129	1.2645097688590749e-101	1.0055086209437657e-29	0.0	0.5115043451168821	5.859392532355762e-38	0.19210980473765538	13.501568889200867	3.802463477005742e-33	0.0	5.25226537302402	2.161640370388508
1.970970970970971	2.342812467595091	8.112843627310543	0.0023491397183985152	0.0	0.030570618460118062	4.38814204748107e-06	16.098908811074367	1.7673445071592566	0.013775073887489074	6.340016084663192e-10	3.822599396629621e-121	3.925918327373937e-55	4.047159114060332	4.031434998562063e-100	1.358699142883688e-30	0.0	0.5707488006619796	6.010545314803933e-39	0.30656315029651876	10.818702079483026	2.764706379291978e-32	0.0	6.008040586669882	2.1791227115283935
1.978978978978979	2.986865198287901	8.061197183482172	0.0011929786827078244	0.0	0.01742337173096449	1.0359140976535689e-05	19.806448583394825	1.2518453307261284	0.007134902650292882	2.017457246301652e-10	4.717006154916497e-123	2.426145623900598e-56	3.062842558266553	1.2525965452038655e-98	1.7840834244074904e-31	0.0	0.7211737154866475	5.988591034715833e-40	0.4766127310178383	8.450090005157442	1.9588736977987008e-31	0.0	6.7137854255689975	2.2415922758171827
1.9869869869869872	3.7086604421921883	7.799878000395599	0.000589679794010906	0.0	0.009666302096130763	2.3829133375455352e-05	23.79835609621848	0.8795142530782178	0.003599972480192959	6.24576341024314e-11	5.624503984810419e-125	1.4549476734673757e-57	2.258900263949372	3.792947505213179e-97	2.2764670520577668e-32	0.0	0.962881034532376	5.795420243241232e-41	0.7219180314514031	6.433252549897919	1.352503451956849e-30	0.0	7.317486956016396	2.343249017882527
1.994994994994995	4.484757185677075	7.349163361865074	0.0002837001315837375	0.0	0.005220218829158274	5.341297974414981e-05	27.930432943609365	0.629024298469911	0.0017693697005769613	1.8811954822337953e-11	6.480554160370618e-127	8.467051435612116e-59	1.6235230976075932	1.1193258391194751e-95	2.822681868997255e-33	0.0	1.2993689141629816	5.447468261663175e-42	1.0653392913563868	4.773869215455564	9.100095721327695e-30	0.0	7.772770219871574	2.4754597925971917
2.003003003003003	5.2817786892534535	6.742948127354496	0.00013285030493083997	0.0	0.002744209335907047	0.00011666843019235612	32.022781686002666	0.48252084067271356	0.0008471054875905723	5.512511823018648e-12	7.215230173642093e-129	4.7815727809141607e-60	1.1371020423200142	3.219217363012699e-94	3.4010800364256577e-34	0.0	1.7344784880400883	4.973406771807916e-43	1.5316763072581439	3.45277615301558	5.966646504850309e-29	0.0	8.043434033584537	2.6275364000463406
2.011011011011011	6.058156969299543	6.024535422109492	6.055155513713671e-05	0.0	0.0014042549060377658	0.0002483380501372005	35.87162563482617	0.42787766069645233	0.0003950455088994562	1.5715650052622996e-12	7.76244195271858e-131	2.620369597835181e-61	0.776086308089914	9.02314940124786e-93	3.982228026396176e-35	0.0	2.2693083793446114	4.4102453593658876e-44	2.1454884092464312	2.4339492039317117	3.812348560339002e-28	0.0	8.107308984920817	2.7876715288037794
2.019019019019019	6.767367807155954	5.2415427441447076	2.6862583293008784e-05	0.0	0.0006994792663798753	0.0005151497403211638	39.265638872070184	0.4600309260914846	0.00017944804259076682	4.358954885412913e-13	8.069686644091423e-133	1.3935001700641483e-62	0.5161546993737404	2.464790831884951e-91	4.530955019747296e-36	0.0	2.899364916353029	3.7985777453075094e-45	2.9279695454025023	1.6721948415537242	2.3737449174548322e-27	0.0	7.9586821170313735	2.943929017774336
2.027027027027027	7.362375039791693	4.440752074529867	1.1599251799387171e-05	0.0	0.00033915945255124844	0.0010414601263399768	42.005029122572786	0.5814635798279493	7.939690333797576e-05	1.1762499217268778e-13	8.106345428702333e-135	7.191238618692673e-64	0.33450173218447143	6.561695401820324e-90	5.0096539923764884e-37	0.0	3.6122985273267463	3.177816275068259e-46	3.893042617433407	1.1196482433407184	1.4403097367682267e-26	0.0	7.608780207346983	3.0851896852212506
2.035035035035035	7.800725120078387	3.663664944452091	4.8749695246913855e-06	0.0	0.0001600785673924189	0.0020520655120565747	43.92098515879574	0.8018857712613272	3.4216295449947885e-05	3.0880480530796526e-14	7.868712378537039e-137	3.601240303950482e-65	0.21122949001227198	1.7024177449105132e-88	5.382450754342069e-38	0.0	4.386622352585279	2.5821772345851643e-47	5.043069281311173	0.7306052325247556	8.516466299644355e-26	0.0	7.084165220125014	3.2019653828908905
2.043043043043043	8.049536799106548	2.943315358821909	1.994222268528317e-06	0.0	7.354660602710686e-05	0.003940956547599321	44.892852297820404	1.1371024968371748	1.4362115616751228e-05	7.887433321583933e-15	7.380611845527461e-139	1.7500553446253603e-66	0.1299682564001801	4.3045750426777215e-87	5.619617457137096e-39	0.0	5.191778206011351	2.037946639289551e-48	6.364800179939304	0.4645982563142924	4.907338069642708e-25	0.0	6.423287207343199	3.2870117355689503
2.051051051051051	8.089574548819538	2.3026062036766666	7.940264060622978e-07	0.0	3.28921503539923e-05	0.007377317352003233	44.86061107100018	1.6070189634917225	5.871531319152597e-06	1.959993182680331e-15	6.689461993802581e-141	8.252818883489702e-68	0.07791755584385973	1.060738920160286e-85	5.701482488416241e-40	0.0	5.989784077379358	1.5622447235926749e-49	7.826354186573919	0.28790770222216655	2.7556045645478493e-24	0.0	5.671771077623634	3.3356940113778757
2.059059059059059	7.917705577831176	1.7541404774250595	3.0772023621695416e-07	0.0	1.4319309678128262e-05	0.013461965246149912	43.830883918379044	2.232744670878878	2.3378870046805444e-06	4.738497213379607e-16	5.858684959649073e-143	3.7766199679378997e-69	0.04551318932348439	2.5474214393881603e-84	5.621124319459782e-41	0.0	6.738469009100784	1.163201148131722e-50	9.376048876646582	0.17385906856494732	1.5079036296400753e-23	0.0	4.877211618252058	3.346089362459352
2.067067067067067	7.54730481460133	1.301280422584966	1.1607451999075157e-07	0.0	6.068090959212245e-06	0.023947533903612577	41.875665162366865	3.0328424021123475	9.066227181358233e-07	1.1145355027659141e-16	4.958145070690029e-145	1.6770820273735047e-70	0.02590190685561446	5.9622086435493325e-83	5.3853376767027896e-42	0.0	7.396008460630501	8.412209411920164e-52	10.94375977561495	0.10230512973515526	8.041137578395396e-23	0.0	4.084279939166819	3.3188392451461026
2.075075075075075	7.006535185864533	0.9400246623869125	4.2616468995358177e-08	0.0	2.5031235510223737e-06	0.04153240688026095	39.12407364601312	4.018930040483983	3.4241483970202195e-07	2.550435787070591e-17	4.0546039951812747e-147	7.226949174975858e-72	0.014361749127856087	1.359964634568861e-81	5.013684987332489e-43	0.0	7.926175391422721	5.909011377048386e-53	12.445151211185262	0.05865990185455582	4.178785659817937e-22	0.0	3.3308120329599697	3.2567938746232192
2.083083083083083	6.3348100845053255	0.6612556955808263	1.522922340771936e-08	0.0	1.005108280543682e-06	0.07022982712567448	35.748453411342595	5.191056836136026	1.2594877809238464e-07	5.67808760756003e-18	3.2039651837769184e-149	3.022073455195963e-73	0.00775805292606512	3.0231669743981613e-80	4.535816754255582e-44	0.0	8.303491601875745	4.031522375025816e-54	13.788635215253903	0.032773077583617874	2.1162789816418026e-21	0.0	2.645302465544909	3.164511626702651
2.091091091091091	5.578054671705085	0.45296164550058415	5.297095218893154e-09	0.0	3.9286665251129564e-07	0.11579803324380548	31.946907945196866	6.53349143545678	4.511773919809255e-08	1.2298637279802167e-18	2.4464551711116792e-151	1.2263205688299363e-74	0.004082786935489178	6.549538949501863e-79	3.9875699276555414e-45	0.0	8.517367027880336	2.671608523503157e-55	14.884365691640433	0.017840765188759374	1.0444496916422568e-20	0.0	2.0459314151166654	3.047687037441143
2.099099099099099	4.7835554080578815	0.3021448941951606	1.7933189158190428e-09	0.0	1.494829236760665e-07	0.18619390120357313	27.92472490692043	8.0117095705254	1.574159912201699e-08	2.5916664471994617e-19	1.8050817111709106e-153	4.8289384104275847e-76	0.002093187748697265	1.382844664998186e-77	3.4065555651666705e-46	0.0	8.574393260439429	1.7195945650291895e-56	15.654086068556609	0.00946278037038095	5.0233741220221925e-20	0.0	1.5409810407592335	2.912580225469332
2.1071071071071072	3.9951926500541903	0.1962596028843581	5.909313173285862e-10	0.0	5.5381138407359455e-08	0.29198243472813884	23.877094734680004	9.571386537453753	5.3546350504516846e-09	5.313350042350858e-20	1.286964595986814e-155	1.845217941788489e-77	0.0010454330557746372	2.845444653760155e-76	2.8279843139634375e-47	0.0	8.498214212813236	1.0750503497393733e-57	16.040346857480635	0.004890148577201303	2.3544992742951016e-19	0.0	1.1303006946486567	2.765509276856637
2.115115115115115	3.249701855337827	0.1241390443697752	1.8952923584632842e-10	0.0	2.0023086099275842e-08	0.4466013294742777	19.97509819956436	11.140034947424308	1.7937157934237307e-09	1.0598025467427691e-20	8.86638250626245e-158	6.842136373528799e-79	0.000508639564091647	5.706120799780632e-75	2.2813549912033455e-48	0.0	8.326791713609005	6.528013492459993e-59	16.013589256005243	0.0024621394973655068	1.0754700673197595e-18	0.0	0.8073858992692136	2.612448393309643
2.123123123123123	2.5743535205950634	0.07646236134497889	5.916639983929308e-11	0.0	7.205004157782341e-09	0.6663507741477838	16.356250649407933	12.631573215622886	6.496598258985117e-10	2.0565946342683576e-21	5.90250626604931e-160	2.4619745432002353e-80	0.00024106792831916072	1.1151822677094782e-73	1.7883935541452547e-49	0.0	8.10734251683741	3.850195476986758e-60	15.575882710708232	0.0012077587196438358	4.787365183801141e-18	0.0	0.5616409808882882	2.458752415831059
2.131131131131131	1.986148552748265	0.04586156177318919	1.7977686558426918e-11	0.0	3.003704845216918e-09	0.9699636087629041	13.120093058184594	13.953608887418802	4.302588019398967e-10	3.882751952847686e-22	3.79696487951479e-162	8.596524352883807e-82	0.00011129454876930228	2.1240504294729532e-72	1.3623468017860644e-50	0.0	7.889654296895004	2.2056368711475587e-61	14.760660469240797	0.0005771843981919384	2.0768016749541518e-17	0.0	0.380475660059779	2.309006720760097
2.139139139139139	1.4923618748200373	0.026786242753681102	5.31682286892964e-12	0.0	2.608058546460362e-09	1.377621279032348	10.328558384189101	15.016668041668078	8.278611714966546e-10	7.131777806314194e-23	2.3601892789049797e-164	2.9127921213505564e-83	5.004993930693664e-05	3.942737529725361e-71	1.008478423989696e-51	0.0	7.718804389732058	1.2272548141976768e-62	13.628500025001578	0.00026872380581856504	8.780020927227386e-17	0.0	0.2510067666433529	2.166983729609852
2.1471471471471473	1.0920824757194325	0.015234794014873642	1.5304893337816055e-12	0.0	5.496161116847317e-09	1.9093265962508823	8.010231338259416	15.74412478841099	2.3338337504961743e-09	1.2744510815726273e-23	1.4176441049539808e-166	9.577300102156119e-85	2.1923947541532867e-05	7.132552627443447e-70	7.254373291624255e-53	0.0	7.6284427144935725	6.632617816641992e-64	12.259687627634886	0.00012188365580344288	3.617428827516861e-16	0.0	0.16126289030566718	2.035675523501069
2.155155155155155	0.7783153680136785	0.008437682880346754	4.2881320454607973e-13	0.0	1.4834641724720992e-08	2.5826298435866373	6.167228211883963	16.081310371707097	6.775075436148329e-09	2.2157244250629017e-24	8.228065289611732e-169	3.0557898356956988e-86	9.35427476285782e-06	1.2574947411810422e-68	5.070929139564148e-54	0.0	7.635732030657676	3.4816467043686794e-65	10.744833238201657	5.385468899352852e-05	1.4524803352965248e-15	0.0	0.1008959906820143	1.9173672160081292
2.163163163163163	0.5402249630016952	0.0045506311706561805	1.1694070851187965e-13	0.0	4.050935867812497e-08	3.4098260970360807	4.783268849869561	16.002299307416763	1.9278579483977058e-08	3.7477924243203705e-25	4.614645797814706e-171	9.461291633222379e-88	3.887483877109803e-06	2.1606351896166464e-67	3.444526561309693e-55	0.0	7.738776969658476	1.775145367589376e-66	9.175054658854336	2.3180968095337373e-05	5.683662681139759e-15	0.0	0.06147575031349435	1.8137175806765693
2.171171171171171	0.36518469356738886	0.002389911954909582	3.104009337372166e-14	0.0	1.0824975327947078e-07	4.394883366517324	3.8315725972054238	15.513202386302464	5.349859923428962e-08	6.167405754899359e-26	2.5008586421707215e-173	2.8426522154982906e-89	1.5735677566083858e-06	3.618018534311994e-66	2.273661919739846e-56	0.0	7.9169661374455185	8.790885934186734e-68	7.6331895408531505	9.719886990445156e-06	2.1674849175178235e-14	0.0	0.03647742947736968	1.725820761675074
2.179179179179179	0.24041931691254365	0.0012222329627312677	8.019366210132323e-15	0.0	2.819837519997472e-07	5.530497036401761	3.2814368887901137	14.651385431396255	1.4471111410319984e-07	9.874081882309473e-27	1.3096343180476306e-175	8.287874816212975e-91	6.203720783544205e-07	5.904378693638837e-65	1.4583997864747602e-57	0.0	8.134172229797533	4.2284467322232885e-69	6.187161656832993	3.9701268530735184e-06	8.055558520356473e-14	0.0	0.02107827539261844	1.6542338298121926
2.1871871871871873	0.15415053157713784	0.0006086784256461067	2.0165863881012443e-15	0.0	7.157474150267672e-07	6.79576276757699	3.1026957062819873	13.480752185983963	3.8153846838535834e-07	1.5380065714318983e-27	6.627062695149146e-178	2.3448150917848425e-92	2.3821049292195087e-07	9.390564417640577e-64	9.090371873254382e-59	0.0	8.344288517082529	1.9755070347213742e-70	4.886123734500773	1.5796224907827505e-06	2.917756754580895e-13	0.0	0.011861411739483711	1.5989672368820727
2.195195195195195	0.09625860634460574	0.0002951777725474582	4.935759388482705e-16	0.0	1.7701624273391293e-06	8.154984293108784	3.267653881007817	12.083917793920133	9.805206742763466e-07	2.330717302557827e-28	3.240426994386083e-180	6.437537962289451e-94	8.908479985358743e-08	1.4555370437920192e-62	5.506061546955796e-60	0.0	8.498208523651527	8.964494284709218e-72	3.7594517521027075	6.122101595502848e-07	1.029955525610482e-12	0.0	0.006500221386819818	1.5594466826640883
2.203203203203203	0.058540036312098705	0.0001393930817589854	1.175883450190295e-16	0.0	4.265615855367836e-06	9.55806037739815	3.7505093555741382	10.552602747580597	2.4562047513041186e-06	3.437349991683927e-29	1.5310646642173425e-182	1.7150493401303184e-95	3.2446880803557546e-08	2.1987148225328724e-61	3.2408193800813204e-61	0.0	8.551144835817931	3.9511408019338364e-73	2.8181949528214054	2.3112072657429896e-07	3.543284069505216e-12	0.0	0.003469048520644271	1.534463814456456
2.2112112112112112	0.03467250987064839	6.410038151584467e-05	2.7284608256755168e-17	0.0	1.0015333121179052e-05	10.942720424501905	4.524672862622521	8.977792617601846	5.997494446837024e-06	5.008441833766749e-30	6.99028616914787e-185	4.433828439655818e-97	1.1509641304747396e-08	3.2368950639155024e-60	1.8536295608243905e-62	0.0	8.469169518625971	1.6914871997525669e-74	2.058274751192142	8.49887657957014e-08	1.1879926913666526e-11	0.0	0.0018029474124729907	1.522138514849864
2.219219219219219	0.02000029716618115	2.87039612487529e-05	6.2471106310182346e-18	0.0	2.291205590581545e-05	12.238617835458324	5.558737689692823	7.4411085534770995	1.4275168542539174e-05	1.2404086438631868e-30	3.083944168712607e-187	1.1123115482431335e-98	3.9761549250687235e-09	4.6441090741353385e-59	1.0302566350633676e-63	0.0	8.234042380356856	7.03338551129059e-76	1.4646057077208194	3.0441204055496884e-08	3.8818977044206786e-11	0.0	0.0009125280107609991	1.5199169964141193
2.2272272272272273	0.011235864459635255	1.25165570087113e-05	1.7873680589374993e-18	0.0	5.107139524994368e-05	13.372984354247297	6.8121018276236045	6.008467524152598	3.312134228506524e-05	3.832091143026509e-30	1.3147046186363574e-189	2.707816035891804e-100	1.3377377105168807e-09	6.49367093303704e-58	5.564450039187748e-65	0.0	7.845735049261257	2.8405970181976276e-77	1.0153653947307872	1.0620219318287733e-08	1.2362297310316233e-10	0.0	0.0004497796565067278	1.5246276745872958
2.235235235235235	0.006147455727337342	5.3148346109770876e-06	2.2644985676595234e-18	0.0	0.00011091911250044203	14.27725410630811	8.231357756106926	4.726587428910262	7.49134341585302e-05	2.4663070678572645e-29	5.415767354889448e-192	6.396713117331834e-102	4.383071943754876e-10	8.848959703832096e-57	2.920474567310334e-66	0.0	7.322486398673477	1.1143056402068988e-78	0.6858156415611003	3.6088633798234656e-09	3.836907715995227e-10	0.0	0.00021589564002332266	1.5326111232495379
2.2432432432432434	0.003275693077519443	2.197639504647917e-06	8.791887594431244e-18	0.0	0.0002347199748368098	14.893844531417345	9.748502742649613	3.622341922686915	0.00016517603281432643	1.5839094671114863e-28	2.1557676048097098e-194	1.4663561560614277e-103	1.3985573319023407e-10	1.175190393430447e-55	1.4894947047810988e-67	0.0	6.698647745632712	4.245692418379032e-80	0.4513099159765619	1.19444700914499e-09	1.1606276729919436e-09	0.0	0.00010092026791959453	1.5399315464282899
2.2512512512512513	0.0016999254316153922	8.848812202052772e-07	3.7630215709185213e-17	0.0	0.0004839591603992285	15.182185193871698	11.281764937262349	2.7045113281539113	0.00035504308901841973	9.917675209133221e-28	8.291899173045357e-197	3.261871202268568e-105	4.3458063605621504e-11	1.5210319008426881e-54	7.382081787914685e-69	0.0	6.020905877075516	1.5712389096684668e-81	0.28935023219243483	3.8505011648632127e-10	3.4216551906823217e-09	0.0	4.5941310271371854e-05	1.5426653620121127
2.259259259259259	0.00085916270065727	3.469567404377126e-07	1.579676571172099e-16	0.0	0.0009722599134032529	15.123144037751382	12.739402265770181	1.9671868299831132	0.0007440013530981077	6.051753736017772e-27	3.081883474098973e-199	7.04107189640741e-107	1.3150538718221414e-11	1.9185913736029887e-53	3.555274151668443e-70	0.0	5.343643094769533	5.647879469315225e-83	0.1807395568894628	1.2089719517473868e-10	9.831362320624773e-09	0.0	2.0366613501177002e-05	1.5372483448985428
2.2672672672672673	0.00042290209134986204	1.324730410306707e-07	6.465491149472309e-16	0.0	0.0019031413533392154	14.721212288408974	14.02627089915782	1.3939899873376898	0.0015199795986237787	3.598656212368083e-26	1.106893988115911e-201	1.4748751683917141e-108	3.875205319427169e-12	2.358526319397944e-52	1.6638788143640155e-71	0.0	4.724180714286706	1.9718692389682345e-84	0.10999220335720367	3.697078550387389e-11	2.7531362845383436e-08	0.0	8.792750437465094e-06	1.520847872538582
2.275275275275275	0.00020273238345373598	4.925400033582982e-08	2.579402697320221e-15	0.0	0.0036297332766598695	14.004139504815145	15.0523783033981	0.9623448433804515	0.0030275183762054235	2.0853892841025264e-25	9.979208653204163e-204	2.9978931833657285e-110	1.1120365855798947e-12	2.8256153509993255e-51	7.567015832123343e-73	0.0	4.21847679248518	6.686830301616548e-86	0.06521518627131129	1.1011328605783586e-11	7.514164579137429e-08	0.0	3.6967604302262338e-06	1.4917138450241176
2.2832832832832834	9.465101918430817e-05	1.783270963119432e-08	1.0030432948419118e-14	0.0	0.006745177467416896	13.020098716305776	15.742156876304765	0.6472299032548723	0.005879432170446773	1.1776644885433757e-24	8.2403943569617e-202	5.913186303515429e-112	3.107506554756599e-13	3.299130011185628e-50	3.3441207227946382e-74	0.0	3.8775720178146647	2.2024800795367956e-87	0.037671465082126696	3.194145333049807e-12	1.9988266757058342e-07	0.0	1.5135953482782114e-06	1.4494543465536305
2.2912912912912913	4.30374308833524e-05	6.2871669546237615e-09	3.801958533551195e-14	0.0	0.012213131939900111	11.832834249515129	16.042936097299417	0.4240752666400566	0.011132664897092016	6.481024828610395e-24	1.0782199792377013e-199	1.1330181219253404e-113	8.456084754309717e-14	3.754048631117336e-49	1.4361295071293864e-75	0.0	3.7447855638635565	7.046170923653946e-89	0.021200785565100754	9.023998894469346e-13	5.182191851444277e-07	0.0	6.035327430782124e-07	1.3951835619648374
2.299299299299299	1.9058392061394193e-05	2.158512033942234e-09	1.4047109571136812e-13	0.0	0.021546449602455664	10.51553067353735	15.93113179515221	0.27069706578508124	0.02055392278523254	3.475789403027504e-23	1.3750656811344685e-197	7.044804746280935e-115	2.2407159455012338e-14	4.163076897504963e-48	5.993211685968748e-77	0.0	3.853442237394349	2.189494488713788e-90	0.011624271826521818	2.4829530127356196e-13	1.3094781176396397e-06	0.0	2.3441376084724455e-07	1.3315020443706984
2.3073073073073074	8.219493388521228e-06	7.21631996874153e-10	5.058985358850747e-13	0.0	0.03703730582510788	9.144287492408754	15.415021347881966	0.16833719380500117	0.0370032588793398	1.8165647737325452e-22	1.7091863349188104e-195	1.9594722046262612e-113	5.781767390399348e-15	4.499280261772861e-47	2.430412464235736e-78	0.0	4.224828009249599	6.608213050514193e-92	0.006209441898464147	6.653634647760622e-14	3.2250163158058058e-06	0.0	8.883693112503448e-08	1.2622928514790035
2.315315315315315	3.4524128083078512e-06	2.349302358138757e-10	1.775995760623873e-12	0.0	0.06203232486695079	7.792067591995211	14.533567844397687	0.1019840427467235	0.06496118982482714	9.252007698748688e-22	2.0706432517603417e-193	7.568192110996315e-112	1.4527373438549705e-15	4.738989370183478e-46	9.577556083718267e-80	0.0	4.866147376680093	1.9371966699655595e-93	0.0032315508178974543	1.736466566830874e-14	7.741355525166259e-06	0.0	3.3311742641578195e-08	1.192347962984617
2.3233233233233235	1.41227497258893e-06	7.44772914154199e-11	6.077541173246803e-12	0.0	0.1012305809662954	6.523818768395711	13.351465853453453	0.06019211806181533	0.11121339449571764	4.592072610513851e-21	2.444956019420578e-191	2.8495159116888186e-110	3.5543713911466405e-16	4.86454804979681e-45	3.6676153158732385e-81	0.0	5.768469561042975	5.515855608597819e-95	0.0016384741320001949	4.413540725506063e-15	1.8111568229437143e-05	0.0	1.3732662354345678e-08	1.126871664704539
2.3313313313313313	5.626452822665317e-07	2.2991677505681786e-11	2.027342215597365e-11	0.0	0.1609609035214761	5.393188383018728	11.951247619721078	0.03461002594779145	0.18568256369542638	2.221105417964333e-20	2.8137578643098232e-189	1.0456639898529467e-108	8.468070499863149e-17	4.866461985767463e-44	1.3647943170243665e-82	0.0	6.904934748579749	1.5254625897875635e-96	0.000809350977869921	1.0924899544540954e-15	4.130014421396173e-05	0.0	1.0005629131499684e-08	1.0709337160130656
2.339339339339339	2.1830766050777286e-07	6.911610735272721e-12	6.59242715433537e-11	0.0	0.2493699245303101	4.440923552697178	10.42376475529251	0.01938736285107385	0.3023564813472147	1.0469290730358146e-19	3.1561111747248735e-187	3.739860544379941e-107	1.9644862954174947e-17	4.744585177562176e-43	4.935202611969426e-84	0.0	8.229752945508437	4.097695961538939e-98	0.0003894945689344518	2.633624671050552e-16	9.17922615018864e-05	0.0	1.8215031342215374e-08	1.0289581106805517
2.3473473473473474	8.249395861258741e-08	2.023250740007143e-12	2.089724182477925e-10	0.0	0.3764287167679939	3.6947423591824773	8.858551525579978	0.010580097391731992	0.480204615347744	4.808980464520649e-19	3.4503866482112026e-185	1.3036498500342815e-105	4.437654810140131e-18	4.508138343860703e-42	1.7341917770925974e-85	0.0	9.678670531501846	1.069122327640435e-99	0.00018261295619412536	6.182912255043862e-17	0.000198848389000778	0.0	4.709083684992752e-08	1.00432867117012
2.3553553553553552	3.035947019748548e-08	5.767425208633418e-13	6.457500886146531e-10	0.0	0.5536514240531307	3.1702365021416887	7.335460421248765	0.00562489327127022	0.7439069372636914	2.152664898680101e-18	3.6764878645479447e-183	4.4290329791991617e-104	9.76102149630381e-19	4.174556055351304e-41	5.921661961760855e-87	0.0	11.171531839503995	2.7093465874596632e-101	8.341148947180116e-05	1.4136172877843785e-17	0.0004198576740034508	0.0	1.2614645681421652e-07	0.9991702366868813
2.3633633633633635	1.0881408323273404e-08	1.6009437050359808e-13	1.9452646204380172e-09	0.0	0.7934235669558137	2.8722635312622957	5.9185921731949716	0.0029133466612119366	1.1241495753601063	9.390473891302756e-18	3.818109764860052e-181	1.4665584846653908e-102	2.0906035437347203e-19	3.767362702647965e-40	1.9649181097263125e-88	0.0	12.61730116960931	6.668854277482449e-103	3.711783936450915e-05	3.1475098350298412e-18	0.000864069385229846	0.0	3.319766624227522e-07	1.014328038916165
2.3713713713713713	3.798349309833262e-09	4.327449179708728e-14	5.712665050506375e-09	0.0	1.1078699219063277	2.7963203509669485	4.653027916640306	0.0014700186575764527	1.657190611621533	3.991960668161302e-17	3.8646803845533006e-179	4.7329563052984964e-101	4.3599381475470746e-20	3.313436450186181e-39	6.335773637833131e-90	0.0	13.92147013006469	1.5943636639277532e-104	1.6091643873046147e-05	6.824893379711318e-19	0.001733261611268262	0.0	8.525835420887565e-07	1.0495260506611792
2.379379379379379	1.291289354394684e-09	1.1390681746454116e-14	1.6355061441012193e-08	0.0	1.5072574804425718	2.9295426021774915	3.564338384041952	0.0007226131541185148	2.383389691202058	1.653760678808893e-16	3.8126650799729556e-177	1.4887040210961486e-99	8.85358011673631e-21	2.840101961973266e-38	1.9852225680543248e-91	0.0	14.9952472721578	3.7023122676693877e-106	6.796376374952228e-06	1.4411704027473033e-19	0.0033888398655591194	0.0	2.135135817274866e-06	1.1036476448782653
2.3873873873873874	4.2753444964687473e-10	2.919639869207167e-15	4.56485285989353e-08	0.0	1.9980259520570247	3.2512047949833898	2.660406685928443	0.0003460514930761692	3.3444517609850664	6.676467408856755e-16	3.6660098811292825e-175	4.563805351721953e-98	1.750593501360424e-21	2.372484004133284e-37	6.044677132012527e-93	0.0	15.765437963541249	8.35041772989625e-108	2.7964822621264528e-06	2.9636216493738833e-20	0.0064582050335386925	0.0	5.213672083391315e-06	1.1750582378370522
2.3953953953953953	1.378597650691597e-10	7.287367630303933e-16	1.2421406523868356e-07	0.0	2.5806541307882647	3.7328451234363844	1.9348297893713748	0.00016144586979570678	4.579276214359149	2.6266878725000695e-15	3.4356467697819415e-173	1.3636059358764811e-96	3.370369190895425e-22	1.9314644938006632e-36	1.7885099781271617e-94	0.0	16.183600963713687	1.8293333617453354e-109	1.1209924671167155e-06	5.934928936577585e-21	0.01199634241056891	0.0	1.2413643258954928e-05	1.2618859856059514
2.4034034034034035	4.3293513080875405e-11	1.7712256748308033e-16	3.29528318809125e-07	0.0	3.247681871254059	4.338343838035897	1.371080485065918	7.337768103789593e-05	6.118530537738289	1.00706584827707e-14	3.138146988517895e-171	3.970944419792877e-95	6.318202079494182e-23	1.5324426820567954e-35	5.142377799398208e-96	0.0	16.233008998708584	3.892485517422713e-111	4.3777164110915725e-07	1.1574203374385676e-21	0.021720232735461358	0.0	2.8820711687859986e-05	1.362194301272791
2.4114114114114114	1.3241189400409145e-11	4.1921705685705755e-17	8.523180173416853e-07	0.0	3.982283370428173	5.024391236845471	0.9466916203854782	3.2490120953941086e-05	7.9783615861673844	3.762659611025505e-14	2.7937526851437014e-169	1.1270470129527315e-93	1.1532716909989729e-23	1.1849385398542324e-34	1.436782225803887e-97	0.0	15.932176322973852	8.044714826645994e-113	1.6655020718902965e-07	2.1980982225392414e-22	0.03833195798286364	0.0	6.524895754155021e-05	1.4740145588149227
2.419419419419419	3.944119293538647e-12	9.661972931380753e-18	2.1493490649738634e-06	0.0	4.757796254680074	5.741758908524245	0.6369128566464884	1.401484931340357e-05	10.153970754378856	1.3699971344194413e-13	2.4241111801970738e-167	3.1176955527204704e-92	2.049699307634016e-24	8.929383700980729e-34	3.900966917636535e-99	0.0	15.334206215103725	1.6148931761011575e-114	6.172962840307574e-08	4.065192835744744e-23	0.06593874907123945	0.0	0.00014405222171565867	1.5952497398503664
2.4274274274274275	1.144173701898432e-12	2.168475472783107e-18	5.2846766623293245e-06	0.0	5.538530105342899	6.437634561056698	0.41752260368724525	5.88945001266521e-06	12.614042121341319	4.86107195526879e-13	2.0500620764465106e-165	8.405604975807492e-91	3.5470515627082114e-25	6.557846097877891e-33	1.0292193476663106e-100	0.0	14.521852715659845	3.148664899085073e-116	2.2289041120411995e-08	7.321347788582501e-24	0.11056197471139302	0.0	0.00031014042813962047	1.723498496462821
2.4354354354354353	3.232605861478861e-13	4.739200014557038e-19	1.2669116922387926e-05	0.0	6.2820039052832275	7.059028441073204	0.2666974586294035	2.411069237935328e-06	15.297146182546355	1.6808621759761693e-12	1.6897847626413547e-163	2.2087573691508017e-89	5.976710102226635e-26	4.693696779445453e-32	2.6387483206297128e-102	0.0	13.598848019822126	5.962914519351894e-118	7.840371614794142e-09	1.2840283048209983e-24	0.18070010547398638	0.0	0.0006511841356643403	1.8558734949996738
2.4434434434434436	8.894722955668607e-14	1.0085963405800657e-19	2.9614298871498938e-05	0.0	6.942515916688389	7.556967479739982	0.16601071666969924	9.61596069052995e-07	18.11117755059562	5.663955376296509e-12	1.3575182224050943e-161	5.65680197279414e-88	9.805569680966212e-27	3.2740319602861603e-31	6.574191523609098e-104	0.0	12.678589569085462	1.0968322767701799e-119	2.6867530500421786e-09	2.192955172576031e-25	0.28787281334690085	0.0	0.0013334343464608972	1.9888912199591289
2.4514514514514514	2.3835867921534462e-14	2.0902179071900236e-20	6.749862997295925e-05	0.0	7.475677658304169	7.890935765230301	0.10073465155333068	3.7361400363952955e-07	20.936587435390635	1.859924030174666e-11	1.0629426834374727e-159	1.4120108776091779e-86	1.566383546010792e-27	2.2256910216950065e-30	1.5916262767913133e-105	0.0	11.871618213078436	1.9596177206030062e-121	8.969391825868791e-10	3.647157420616107e-26	0.4470278164369007	0.0	0.002663039695273332	2.1184918457760253
2.4594594594594597	6.2208308112325396e-15	4.2182038729638145e-21	0.00015001633295253717	0.0	7.843307650966737	8.032866468822133	0.05966135337629807	1.4141664603502128e-07	23.633656296345325	5.951935988178993e-11	8.111924994442463e-158	3.4351791540102726e-85	2.4363339174852154e-28	1.474554768660134e-29	3.744676961780958e-107	0.0	11.273417794014335	3.400572133825701e-123	2.917028626037659e-10	5.9067275068920546e-27	0.6766468183139962	0.0	0.005187259340298704	2.240212773881737
2.4674674674674675	1.5811922777740532e-15	8.289443850825208e-22	0.00032512054022609295	0.0	8.017942448346986	7.969987455143075	0.03464896744620443	5.2146451036484684e-08	26.053392084185326	1.8561324437424645e-10	6.033758260776453e-156	8.145264856127292e-84	3.689672131721223e-29	9.52074683044909e-29	9.21164134669636e-109	0.0	10.953949770263248	5.73168246873664e-125	9.241854884869741e-11	9.315478761929268e-28	0.9983550347134372	0.0	0.00985528226953347	2.3494980963188055
2.4754754754754753	3.914171536403013e-16	1.5862989920483635e-22	0.0006871083825736795	0.0	7.986226433320299	7.705979839594864	0.02006373738652182	1.8732705366050934e-08	28.05095689957776	5.640886168657546e-10	4.374231734547057e-154	1.8823730389984006e-82	5.440639209391754e-30	5.990943177788881e-28	2.3935496629226e-108	0.0	10.950062809942251	9.383432872250638e-127	2.8524410363423468e-11	1.430630409834266e-28	1.4358373390298556	0.0	0.018263655495124362	2.442090340958894
2.4834834834834836	9.436564208653431e-17	2.956014284778211e-23	0.0014161011689183306	0.0	7.75059966539307	7.260193832008914	0.012241504220010213	6.556627395700444e-09	29.499965296465398	1.670603448960312e-09	3.0907620291198745e-152	4.239855381208963e-81	7.811280833883746e-31	3.673951838386455e-27	8.440470372819433e-107	0.0	11.261554322494323	1.4920757694544636e-128	8.576529969088142e-12	2.1394987687547732e-29	2.0129103745042007	0.0	0.03301496624146741	2.5144302639448743
2.4914914914914914	2.2156788861098093e-17	5.364013159497626e-24	0.0028461989552704464	0.0	7.32898768017735	6.6650139190124325	0.009048649534519566	2.2387242968106794e-09	30.305694813599622	4.821554446263252e-09	2.1285274234361773e-150	9.307680540343992e-80	1.0919526368998877e-31	2.195764665288867e-26	2.924168502283753e-105	0.0	11.851262254820139	2.304461736805702e-130	2.512130998423222e-12	3.1157167978517932e-30	2.7507062147371446	0.0	0.058217784701570345	2.5639903270696016
2.4994994994994997	5.066623278402294e-18	9.47839856769698e-25	0.005578949624110556	0.0	6.752547980756534	5.961794487864713	0.009589414951053308	7.549314852997759e-10	30.415289974669946	1.3560897730543725e-08	1.4287058801707277e-148	1.9914856838540149e-78	1.4862562198341977e-32	1.2789459765069205e-25	9.873968273534525e-104	0.0	12.649160991709852	3.456986016877315e-132	7.16814930633535e-13	4.418777367592686e-31	3.6640894606534626	0.0	0.10014734233473213	2.5894868963861284
2.5075075075075075	1.1283641622063408e-18	1.630954799712327e-25	0.010665240109227214	0.0	6.061866485072726	5.196022429770579	0.014086260897241952	2.813941117048115e-10	29.823437912965694	3.716870842293462e-08	9.346657206619802e-147	4.152966513232499e-77	1.969659108450172e-33	7.259934169839993e-25	3.249621101042585e-102	0.0	13.56003682027446	5.037038168816116e-134	1.992527165786108e-13	6.133023841369903e-32	4.757638413612395	0.0	0.1680658310753476	2.5909486709229554
2.5155155155155153	2.447365475312158e-19	2.732817999733253e-26	0.01988543856954491	0.0	5.302248222810776	4.412456411416498	0.02395058480345913	2.0665434469436245e-10	28.57267934890775	9.92782614330759e-08	5.959635499196103e-145	8.440835289864666e-76	2.541529589065375e-34	4.016310126068031e-24	1.0423788274136802e-100	0.0	14.473936505252784	7.128569010161084e-136	5.395507288173482e-14	1.0575745304022517e-32	6.021734567062943	0.0	0.27516484641217964	2.5696546097704744
2.5235235235235236	5.169722709835758e-20	4.4590395036781645e-27	0.03616278707436162	0.0	4.51885852209428	3.6509325091017635	0.04205818944597963	4.28677468399127e-10	26.748359056470086	2.5841547657927107e-07	3.703675957883171e-143	1.6720852760578355e-74	3.1930465996403346e-35	2.165388731748729e-23	3.2588959199297628e-99	0.0	15.278242526148631	9.798937154062805e-138	1.4232773267116206e-14	1.835945428626358e-32	7.429469405942726	0.0	0.4395387408068867	2.5279835650403863
2.5315315315315314	1.0635417534569332e-20	7.084900514568261e-28	0.06414564114225503	0.0	3.752428575418102	2.9433397131011563	0.07324134952126347	1.230407821336772e-09	24.46904727209565	6.554967472142735e-07	2.2433455103339858e-141	3.2283281545792135e-73	3.9058956958676934e-36	1.1377807442238164e-22	9.930420874100966e-98	0.0	15.869977981554339	1.3082931993961001e-139	3.65741635461024e-15	1.2293725124181805e-31	8.93513447145394	0.0	0.6850290947673866	2.4692323806861416
2.5395395395395397	2.130888446609631e-21	1.096195509753727e-28	0.11098589334343799	0.0	3.036065419599568	2.312010521556783	0.12500052879533166	3.6005652594212404e-09	21.87391640102262	1.6203551938879635e-06	1.3243697485104858e-139	6.074960276898128e-72	4.652010449065507e-37	5.826333784992338e-22	2.949288674299902e-96	0.0	16.16684461583068	1.6966048066160906e-141	9.15556906482621e-16	8.503566303934199e-31	10.474962239013307	0.0	1.0417060561976093	2.3974562304050044
2.5475475475475475	4.158012207011821e-22	1.651597083487038e-29	0.18731868294041817	0.0	2.3934525208081574	1.76950556922392	0.208417402351287	1.0317144228831458e-08	19.10891884550157	3.9033507126912014e-06	7.620302954581649e-138	1.1141816534092872e-70	5.394668641834286e-38	2.907677379846115e-21	8.537281203111077e-95	0.0	16.115603222877496	2.1370062866295895e-143	2.232652811481769e-16	5.7392459660607275e-30	11.970513355505453	0.0	1.54568840647604	2.3173661704066175
2.5555555555555554	7.901866358268478e-23	2.4231596123939723e-30	0.3084074301347	0.0	1.8384571372331846	1.319553438641333	0.33921198826276777	2.8828295810011523e-08	16.31363364108207	9.163314369149367e-06	4.273513928667122e-136	1.991662008384209e-69	6.091052668257225e-39	1.4142010300993207e-20	2.408656025849678e-93	0.0	15.696738218976368	2.6144503819837064e-145	5.3038209367506996e-17	3.7756145230305987e-29	13.334684927964844	0.0	2.2379742410292924	2.2342900093681406
2.5635635635635636	1.4624885536678108e-23	3.461957742867457e-31	0.4953556650032981	0.0	1.3759327309972624	0.9587733504579782	0.5388287233604937	7.851847940861091e-08	13.6103581431824	2.096308824191507e-05	2.335865920741932e-134	3.4699454415722407e-68	6.696114870350537e-40	6.703323138450414e-20	6.6234322590704e-92	0.0	14.924877009616974	3.106737115482014e-147	1.227910192478763e-17	2.4209892864420287e-28	14.479815575781494	0.0	3.161984860274236	2.1541716130556896
2.5715715715715715	2.6361744479064695e-24	4.816408705005663e-32	0.7762051077877752	0.0	1.0033579486326727	0.6787694390830828	0.8353627851072631	2.0845010769149097e-07	11.096503946978485	4.673536108023697e-05	1.2444017061030147e-132	5.892197983150457e-67	7.167305242732937e-41	3.096586643881137e-19	1.775189666532331e-90	0.0	13.845075049885915	3.585734297582445e-149	2.7949043317738506e-18	1.5131151256966852e-27	15.326891461420065	0.0	4.359639356097683	2.0835587842958314
2.5795795795795797	4.627801171164663e-25	6.525096695330836e-33	1.186647471229107	0.0	0.7129016007599673	0.46822784508145265	1.2640595290022323	5.3939830873353e-07	8.840736200298242	0.00010153683133474414	6.461348796261784e-131	9.751692798272526e-66	7.469489270451013e-42	1.3940886517449018e-18	4.637244620587926e-89	0.0	12.52570673645241	4.0197699770768666e-151	7.398081899790611e-19	9.217786589317494e-27	15.814529602062596	0.0	5.865987637699062	2.0295173347310747
2.5875875875875876	7.912142714546424e-26	8.608488342033083e-34	1.7699941895908178	0.0	0.49353537278495874	0.3147441121632797	1.867055193115635	1.3604912361964728e-06	6.882698739762507	0.00021497565154146223	3.269909056867188e-129	1.573008313486351e-64	7.579271821390381e-43	6.1166217174643896e-18	1.180671486765544e-87	0.0	11.049191863642616	4.376972285392382e-153	7.339940185068795e-19	5.473418468696985e-26	15.906325264373674	0.0	7.702724784392526	1.9994124285203825
2.5955955955955954	1.317444739870062e-26	1.1083348746095176e-34	2.5760013039395777	0.0	0.33290627460238476	0.20622593728668054	2.6920013422423583	3.344739743052175e-06	5.235696221273312	0.0004435500222258279	1.612865169226951e-127	2.473037450779511e-63	7.487989380945034e-44	2.615453045078366e-17	2.92989607533531e-86	0.0	9.502038190800251	4.629092816455325e-155	2.7154633501527064e-18	3.1678879568832205e-25	15.595343141093668	0.0	9.871251078332058	2.0005178427970547
2.6036036036036037	2.1364344801334522e-27	1.5852774591110128e-35	3.6581687992011225	0.0	0.21879665459355027	0.13182696996829318	3.7892567482483672	8.015139857349665e-06	3.8914190007180314	0.0008918331281102603	7.753724264851252e-126	3.7894780279795793e-62	7.202839523328253e-45	1.0899242303354386e-16	7.08646559052208e-85	0.0	7.965650467666248	4.755185663571953e-157	1.1666514823834027e-17	1.7871542167069456e-24	14.904983174725878	0.0	12.346263347060884	2.039446304802189
2.6116116116116115	3.3741596235876836e-28	1.771653973949524e-35	5.069255107939813	0.0	0.14011169100829884	0.08245248489492327	5.207461704719135	1.8721641659225786e-05	2.8257104029518127	0.0017474801845878138	3.633059770270569e-124	5.659492484859318e-61	6.745943268724289e-46	4.426492801983044e-16	1.6705586812635162e-83	0.0	6.509069811695023	4.744479402756406e-159	4.9295428702417234e-17	9.82736949885666e-24	13.886070986815165	0.0	15.071079159735177	2.121433806590678
2.6196196196196198	5.189918583850456e-29	1.242851667715741e-34	6.85498531884204	0.0	0.08742246997641302	0.0509297813088373	6.987540349446188	4.2624839645487345e-05	2.00446212238773	0.0033367877524327462	1.659146111388733e-122	8.238067751317434e-60	6.15150985347173e-47	1.7520128690768372e-15	3.838385957780415e-82	0.0	5.184346462837974	4.597896069744394e-161	2.0308289238128675e-16	5.267416265970547e-23	12.610675111719193	0.0	17.955920749429378	2.249550512110428
2.6276276276276276	7.774533527644304e-30	9.36166356584739e-34	9.04627796768203	0.0	0.05314798102863876	0.03195674428293505	9.15549259625214	9.45953262693675e-05	1.388928313580831	0.006209155975875101	7.384934109082646e-121	1.168754797124199e-58	5.4616082499439377e-48	6.7581666392914086e-15	8.595886555213572e-81	0.0	4.024726994124366	4.3279200817505326e-163	8.15387296467813e-16	2.7519798085524414e-22	11.163694967056465	0.0	20.88015974827246	2.4239430027644353
2.6356356356356354	1.1342453609280722e-30	6.883945286233722e-33	11.65072864155507	0.0	0.03148222879127372	0.021938464260919777	11.714696397912043	0.0002046288875545081	0.9400093301938733	0.011259632611754533	3.203749242691418e-119	1.6161141826668667e-57	4.7212702319589646e-49	2.540589946864089e-14	1.8762388164826748e-79	0.0	3.0453669196978024	3.9568429437711143e-165	3.1905837984648234e-15	1.4014652387759911e-21	9.633580535985129	0.0	23.6990354539029	2.641230531904276
2.6436436436436437	1.6116048200032252e-31	4.934087567520198e-32	14.644492617657411	0.0	0.018170177544617583	0.01880334288361821	14.638773718488531	0.00043147636836559126	0.6213143340291362	0.019897730057968945	1.3546288131812571e-117	2.1780692962712396e-56	3.97371202574087e-50	9.307956159611586e-14	3.991547059063792e-78	0.0	2.2459458241729813	3.513725980832683e-167	1.2167226592299491e-14	6.956827462177107e-21	8.103581511848194	0.0	26.254661692405634	2.8941770619763725
2.6516516516516515	2.230123831131958e-32	3.4470937025210785e-31	17.966001760696734	0.0	0.010218046431125173	0.021864783097829833	17.866293370983264	0.0008868346140337244	0.4010259578065225	0.03426656039417411	5.582542034008772e-116	2.8610325889763783e-55	3.2563635603953714e-51	3.323442411354424e-13	8.276569801179294e-77	0.0	1.6144045946784333	3.030654751186808e-169	4.521975910004134e-14	3.366157082037045e-20	6.644694414234319	0.0	28.39034811073722	3.171739323203219
2.65965965965966	3.0055106736789866e-33	2.3473508702055035e-30	21.51302723727334	0.0	0.005598756419468979	0.03176766970249441	21.298606468762095	0.0017767523778788	0.2527374380921725	0.057507588334156534	2.242299371872705e-114	3.662906540503706e-54	2.598173250464155e-52	1.1564744999735942e-12	1.6726913224581133e-75	0.0	1.1310369124744806	2.5389522744625015e-171	1.637872532215667e-13	1.587648288087293e-19	5.311055877873471	0.0	29.96654312220896	3.459550340153036
2.6676676676676676	3.944813227262545e-34	1.558058491840253e-29	25.144378943936143	0.0	0.0029890300123939792	0.05053263604044996	24.801877502889937	0.0034698714350591678	0.15550927833205336	0.09405187569360123	8.778192275471033e-113	4.570684768049458e-53	2.0183748709982974e-53	3.921913756848907e-12	3.2948665513659414e-74	0.0	0.7723084298677035	2.065960945555393e-173	5.781588287238493e-13	7.299172601602034e-19	4.138029449100636	0.0	30.87622756807755	3.7408423732778275
2.6756756756756754	5.042588068798386e-35	1.0080279427469566e-28	28.686990096036965	0.0	0.001554833820638469	0.08168554452344647	28.2138767792284	0.006605508036824703	0.09340850104353514	0.1498985497109593	3.349395896331528e-111	5.558909407980538e-52	1.5266301941738053e-54	1.2962061933519834e-11	6.325819226202003e-73	0.0	0.5139879991742967	1.6328232476450522e-175	1.9889754883311752e-12	3.2711098628637192e-18	3.1427657906391344	0.0	31.057483001477763	3.9977502871176918
2.6836836836836837	6.27768345500268e-36	6.356920705017224e-28	31.948322995671997	0.0	0.0007880480207217817	0.13043378052379442	31.35539172645525	0.012257738452187925	0.054766419839473154	0.232817201515202	1.2455976466633156e-109	6.589482845281374e-51	1.1242527636013804e-55	4.175074408473503e-11	1.1837308656330283e-71	0.0	0.33339735963654343	1.2534463219675264e-177	6.6684808304038505e-12	1.4289652170403373e-17	2.3266709425566576	0.0	30.501281796465623	4.212875130834169
2.6916916916916915	7.611394101997582e-37	3.907589001688939e-27	34.73308072143371	0.0	0.00038916734104601494	0.20382473219071198	34.04531044930255	0.022173368013251784	0.03133984587941811	0.3523873925530172	4.5148047651366765e-108	7.613195953461066e-50	8.061057079735415e-57	1.3105947454006935e-10	2.1589707017921598e-70	0.0	0.21077405897981186	9.345914488365687e-180	2.1789114949627382e-11	6.084938645975509e-17	1.6790401930391903	0.0	29.253254728928965	4.370938028600631
2.6996996996997	8.987685782684416e-38	2.341323307694741e-26	36.86230927182851	0.0	0.00018725571982593402	0.31079724059693004	36.11768809467277	0.03910005273152275	0.017502424592677538	0.5197725302393604	1.5949610105261383e-106	8.573085952889286e-49	5.627529430460708e-58	4.0094675196911885e-10	3.837942376789545e-69	0.0	0.12987240812941034	6.768420986551e-182	6.938530152383041e-11	2.5258170163979303e-16	1.1811062359825726	0.0	27.409148206145417	4.460325379178667
2.7077077077077076	1.0335950649988799e-38	1.3674359913931495e-25	38.19233256143455	0.0	8.779075789403893e-05	0.462018846365023	37.43859035331937	0.06721344993001437	0.009539232469266875	0.7471261694930924	5.491753909203084e-105	9.40941045499699e-48	3.8250854375992544e-59	1.195415965150311e-09	6.6497975903939296e-68	0.0	0.07799384927646622	4.76104647949956e-184	2.1533299292728308e-10	1.0220260132621997e-15	0.8098732299253204	0.0	25.104689133105758	4.474324548586412
2.7157157157157155	1.1576355323411628e-39	7.784819345187859e-25	38.63074966113437	0.0	4.010305934779285e-05	0.6693980210902611	37.92035085617766	0.11263648590560453	0.005075413513798983	1.0465554355312623	1.8429856989696883e-103	1.006568437638117e-46	2.5314068061145435e-60	3.4734854057088415e-09	1.122992969942914e-66	0.0	0.04565064484505099	3.2528720188373736e-186	6.512817076610574e-10	4.031250502661411e-15	0.5413070825840146	0.0	22.501420488898965	4.411877573776744
2.7237237237237237	1.2627347870141158e-40	4.320051470526664e-24	38.14702545729348	0.0	1.78493009623911e-05	0.9451800849500455	37.53114275771047	0.18401771609432474	0.002640568329529886	1.4286248182876824	6.028132132491826e-102	1.0494952487290417e-45	1.6310986734124117e-61	9.836168956616993e-09	1.8484369970135766e-65	0.0	0.02604220331248848	2.1586440228584905e-188	1.9197398987528823e-09	1.550025791368675e-14	0.3526689650844056	0.0	19.77058804035527	4.277736890107591
2.7317317317317316	1.3414401983982868e-41	2.3368520923894332e-23	36.77599269551593	0.0	7.740694373408658e-06	1.3005852976665861	36.29842119412298	0.2930993350367752	0.0013538057719699591	1.9004734515412711	1.9217348309551653e-100	1.0665336336807326e-44	1.0234031718515343e-62	2.7145669446933537e-08	2.965457121936855e-64	0.0	0.014479787133125317	1.3913762318669614e-190	5.514817038053971e-09	5.809824933663322e-14	0.22396793389838482	0.0	17.07726575722778	4.081984653533466
2.73973973973974	1.3878718372146855e-42	1.2321927934271272e-22	34.613710085137	0.0	3.270797290824587e-06	1.7440294283791364	34.30572555374572	0.45516210533408336	0.0007071922878884905	2.4637298630340765	5.971096098592185e-99	1.0563946782870622e-43	6.450210805110128e-64	7.301115309660015e-08	4.637014073522903e-63	0.0	0.007847797952570101	8.710791694815344e-193	1.543956403885636e-08	2.1228337662351157e-13	0.13864289821613873	0.0	14.566622978858053	3.838964402704038
2.7477477477477477	1.398447879578501e-43	6.333366214662198e-22	31.806359604435652	2.47e-321	1.3466115618059852e-06	2.2790739264842195	31.683358121802605	0.6891923770133275	0.00042472614052830254	3.112519148935171	1.8082753427069388e-97	1.0198495463597621e-42	3.5818669063048984e-64	1.9137796550254898e-07	7.067166848597167e-62	0.0	0.004148184646329221	5.29688048637863e-195	4.2126382288574065e-08	7.561391857577529e-13	0.08365668286156278	0.0	12.353667260056147	3.565756591847487
2.755755755755756	1.3723411358032513e-44	3.1732373137601098e-21	28.53396108383122	1.138713e-318	5.401893892452746e-07	2.902367008007207	28.59437699732945	1.0175883876016232	0.0003772004213058794	3.831939469088036	5.33734112322583e-96	9.596325491244521e-42	5.028931762302794e-63	4.888872757422647e-07	1.0498151785248423e-60	0.0	0.0021435060141283433	3.1284716031567867e-197	1.120181775888024e-07	2.625575350414035e-12	0.04920314357538517	0.0	10.5171021954905	3.2803939188024485
2.7637637637637638	1.3115859423561732e-45	1.5498376223572573e-20	24.991414789862397	5.20464176e-316	2.1113720117252328e-07	3.601931572497844	25.21798104369826	1.4652254766242476	0.0005383696582690914	4.597406570488498	1.5354485241433543e-94	8.801030504072439e-41	7.672216833983344e-62	1.2171374053515083e-06	1.5199921310434445e-59	0.0	0.0010945540706590112	1.7947078320740681e-199	2.902939923329673e-07	8.887682864684845e-12	0.028207991665253243	0.0	9.097282810882106	3.000047169479349
2.7717717717717716	1.2208162460751642e-46	7.378862058064179e-20	21.369623586914194	2.31860525736e-313	8.040785411136325e-08	4.356199598475091	21.73261426895235	2.057748702375303	0.0009733987870396205	5.375202722066186	4.305221125026834e-93	7.867242438270727e-40	1.1413432574398363e-60	2.9531435600468365e-06	2.145019515566814e-58	0.0	0.0005785483494366464	1.0000110442194886e-201	7.331668164544458e-07	2.932908085172365e-11	0.01576291139008703	0.0	8.097756303958274	2.7394114699137186
2.77977977977978	1.1066816830960662e-47	3.4246497240256203e-19	17.83918212125561	1.0067482331776e-310	2.983645246184985e-08	5.134158325299159	18.300955790035662	2.81906653601783	0.0018559189758331023	6.124412689949077	1.1765369321918136e-91	6.85445259105865e-39	1.6549257596168178e-59	6.983024803508394e-06	2.9504143377315133e-57	0.0	0.0003711117509228126	5.412094016000961e-204	1.8046075059613043e-06	9.435369236988669e-11	0.008585852913020567	0.0	7.489600659321382	2.5094868618731137
2.7877877877877877	9.770437677113939e-49	1.5494255488592275e-18	14.538449404346572	4.260622851584505e-308	1.0787253821275966e-08	5.896847747678586	15.05845546990799	3.7681780831573715	0.003514728420959229	6.800200396415348	3.1337588028077447e-90	5.820832041357903e-38	2.338876695915026e-58	1.6092246794469932e-05	3.9554607052018824e-56	0.0	0.00037693130925599733	2.844954767070835e-206	4.328903707325012e-06	2.9592031916946334e-10	0.004558384310822979	0.0	7.217705592466874	2.316882920445542
2.795795795795796	8.400868579808019e-50	6.83372447081135e-18	11.566919015584315	1.7574519885842936e-305	3.800052630513738e-09	6.600240224981372	12.106354698458901	4.91565796744805	0.006514891968929417	7.3581161421326255	8.13533553776704e-89	4.817927346690533e-37	3.221833845639524e-57	3.614130739508999e-05	5.1686116402040535e-55	0.0	0.0005981557453483038	1.4525627300386124e-208	1.0120181428661265e-05	9.0479710864221e-10	0.0023589384460407136	0.0	7.208215065427719	2.16369658114726
2.803803803803804	7.034824020897984e-51	2.9381977669618725e-17	8.9838715736854	7.065648231657231e-303	1.3043175150828623e-09	7.199274621969113	9.509355289068118	6.26030782929377	0.011780163488022173	7.75888347795484	2.0584260693225265e-87	3.886862536180579e-36	4.325799611541453e-56	7.910521371753811e-05	6.58285003809078e-54	0.0	0.001134856674319682	7.20350605216336e-211	2.3057588179884114e-05	2.6970776258790143e-09	0.0011898661617327187	0.0	7.376483264819585	2.0479297004312254
2.8118118118118116	5.737215458689387e-52	1.2315334595503414e-16	6.811517714476925	2.768718002677163e-300	4.3620640843103134e-10	7.652562902017444	7.297415691291645	7.786607776802713	0.020763409607351596	7.972958154716241	5.076273085380287e-86	3.056347780352486e-35	5.661057338882059e-55	0.0001687409276353547	8.171800178513487e-53	0.0	0.0022175404321645342	3.4697840916530174e-213	5.119819674951398e-05	7.838031680735889e-09	0.0005849962381978114	0.0	7.635013593329437	1.9643418141874236
2.81981981981982	4.556883829483553e-53	5.03220219447685e-16	5.04133608121552	1.057459180888852e-297	1.4213981888520076e-10	7.927098335036051	5.470670271356295	9.46361020648049	0.03566786893845717	7.984126395774718	1.2201257204180308e-84	2.342458703793866e-34	7.22099548609841e-54	0.00035079212165451876	9.88748247529965e-52	0.0	0.004277324708338913	1.6233436825027748e-215	0.00011079257562758232	2.2207395250559607e-08	0.00028033613208047	0.0	7.900915450168046	1.9055845163850786
2.8278278278278277	3.5249554233987523e-54	2.004573110451152e-15	3.642121504807086	3.936467585599812e-295	4.512887159682481e-11	8.002224901747988	4.006234206549402	11.245773746923021	0.059713356612239074	7.791534289595043	2.8583413196414557e-83	1.7498775459423443e-33	8.977707109846943e-53	0.0007107114376575484	1.1660533848152765e-50	0.0	0.008064571458443264	7.376799787121499e-218	0.00023365864790729488	6.13438740296846e-08	0.00013094040773957538	0.0	8.102431314560846	1.8634423158320161
2.835835835835836	2.655572584981796e-55	7.784723350620872e-15	2.568352872026023	1.428262166944503e-292	1.3960732062405674e-11	7.8722056388713675	2.8656653715275553	13.075932770953642	0.09742701350533951	7.409795680557756	6.526397073239711e-82	1.2741216870543423e-32	1.0879354277905883e-51	0.00140330105944744	1.3403443261692158e-49	0.0	0.014830759657591503	3.255929669954761e-220	0.0004802509877895142	1.652090736367185e-07	5.961210437037302e-05	0.0	8.184094460317645	1.8300107781213728
2.843843843843844	1.9484156032997755e-56	2.947322755134876e-14	1.7677867652831174	5.0508837815786015e-290	4.208011425766464e-12	7.546946605553752	2.0020521633907964	14.890180366657603	0.1549180796405651	6.8671596346514985	1.4523884934511208e-80	9.042379215896769e-32	1.2850222082599617e-50	0.0027003650364971314	1.5016893439166175e-48	0.0	0.026589879901313885	1.3958267971243503e-222	0.0009619885020234714	4.3380253547125167e-07	2.6452023314485244e-05	0.0	8.110124425486223	1.7986716156492815
2.8518518518518516	1.392271381490361e-57	1.0878811883066317e-13	1.1875790829449122	1.740944856464302e-287	1.235835394621546e-12	7.050749647121345	1.3660048400223959	16.62399753396424	0.2400725248422219	6.202056486620361	3.1502281389639805e-79	6.254954306844432e-31	1.479409785098774e-49	0.005064168810659934	1.6398727038291036e-47	0.0	0.04647264815635624	5.81215979037634e-225	0.0018779615780513787	1.1105864472047576e-06	1.1440487615636912e-05	0.0	7.865789482969921	1.7647685620915596
2.85985985985986	9.689136373783097e-59	3.914810904094655e-13	0.7786359861848562	5.848720354181981e-285	3.5363834470194226e-13	6.4193119525486315	0.9101673125280818	18.218604594742352	0.362580858804573	5.458608603580449	6.659645532053632e-78	4.217317281589707e-30	1.660111297230661e-48	0.009255671809371596	1.745448562590099e-46	0.0	0.07917684930629727	2.350677536192374e-227	0.0035728824748922617	2.7721809441340136e-06	4.8226847784933154e-06	0.0	7.456669079238907	1.7259387559167336
2.8678678678678677	6.56697126685361e-60	1.373479689892308e-12	0.49822652373102316	1.9151152144381317e-282	9.859912695755579e-14	5.6954866445386605	0.5921707208102291	19.626355581805225	0.5336984443198645	4.681832340205852	1.3721769570205306e-76	2.7715342244448547e-29	1.8157553224418327e-47	0.016486246699856665	1.8108039281202875e-45	0.0	0.13149761722374703	9.234174263903969e-230	0.006624696188402876	6.7469385747200755e-06	1.9814787725922853e-06	0.0	6.906005694027731	1.682104053824757
2.875875875875876	4.334749833631992e-61	4.698104730652139e-12	0.3111145562809422	6.112053828761723e-280	2.6785625387335113e-14	4.924502523388773	0.37617809312193323	20.814116457322246	0.7656414274927295	3.913248459382034	2.755618111499696e-75	1.7753223299139209e-28	1.935750593347296e-46	0.028618687773367495	1.8310653562693952e-44	0.0	0.2128909127493335	3.5233239237825046e-232	0.01197094425006824	1.6010879976396944e-05	7.934940654437654e-07	0.0	6.250589488077233	1.6351690588790186
2.883883883883884	2.786646220221272e-62	1.5668207629671655e-11	0.18958118595081558	1.901243118139908e-277	7.0899882030957065e-15	4.149378579973673	0.2333055118968562	21.76396723403256	1.070552115023264	3.1874740111513327	5.393588878409413e-74	1.1084302885227913e-27	2.0114720207499794e-45	0.04841631295771149	1.804699565977536e-43	0.0	0.3359827248553376	1.3057396044139002e-234	0.021081720796874117	3.704711755235389e-05	3.0970567365747355e-07	0.0	5.535807085090511	1.5885036451551233
2.8918918918918917	1.7446909520179298e-63	5.094711544834612e-11	0.11272794962403423	5.764297236586959e-275	1.8285390318257236e-15	3.407163125711952	0.14125557458346816	22.471168291325085	1.4590311031042238	2.530134134616902	1.0289317045133242e-72	6.74551309900526e-27	2.0372845433425185e-44	0.07982662818011113	1.7337052045876684e-42	0.0	0.5168903204468954	4.700132256047968e-237	0.036182528534389656	8.358573354525094e-05	1.1781575636172086e-07	0.0	4.8105578096214145	1.5463052682325533
2.8998998998999	1.0638344661688289e-64	1.6152187573926192e-10	0.0654047600061329	1.703386941893821e-272	4.594920042651137e-16	2.7264150031951964	0.08348333469707439	22.93998592962426	1.9383285426792882	1.9571679849852321	1.9131329851131514e-71	4.001274136300991e-26	2.0112362038667764e-43	0.1282678844623212	1.623362465758731e-41	0.0	0.7751798877317811	1.6432857072261688e-239	0.06052112274724595	0.00018388925971035393	4.3682134602118906e-08	0.0	4.122676551049273	1.5129397797513553
2.9079079079079078	6.317546966175195e-66	4.993013163001257e-10	0.03702613271174039	4.906123786304842e-270	1.1250366811323536e-16	2.126082774728183	0.048158459646763116	23.178504858563212	2.510402438538067	1.4753678793146263	3.466998633173473e-70	2.313447505598175e-25	1.9353021031911836e-42	0.20086402140729373	1.4815841051720298e-40	0.0	1.1332617158010172	5.580403144343921e-242	0.09865753176180608	0.0003944892888243611	1.5785128946200355e-08	0.0	3.515318594153595	1.49234951792172
2.915915915915916	3.653774807607371e-67	1.5049503566641061e-09	0.020450716544140084	1.377279041560896e-267	2.683925195867613e-17	1.6156881683614779	0.027113755799599924	23.193811294022446	3.170165686777696	1.0838276066853365	6.123674271928445e-69	1.3037681605603826e-24	1.815136902984485e-41	0.3065493851243247	1.3179785862936479e-39	0.0	1.615037096745467	1.8406345473314898e-244	0.15673598686310514	0.000825233963642884	5.559474949586604e-09	0.0	3.024506321905024	1.4875961417328993
2.923923923923924	2.0580406561653643e-68	4.423016746256142e-09	0.011020212260581377	3.7684575940272306e-265	6.238628614905356e-18	1.1965313730157663	0.014897643114439453	22.988826704939985	3.904324955296885	0.7759035834757847	1.0541936448307981e-67	7.161794660599838e-24	1.6593789318061943e-40	0.45594538081980107	1.1427791873327297e-38	0.0	2.243676577562539	5.896836156847768e-247	0.24267352933124883	0.001683412621438917	1.9083514644357133e-09	0.0	2.677776162464067	1.5005765017927786
2.9319319319319317	1.1289767489719227e-69	1.2675384681760316e-08	0.005793392372331859	1.004994282775385e-262	1.4129371989410593e-18	0.8635347237771474	0.007987735421382744	22.56162733838548	4.691230434708369	0.5413061610508261	1.7687994977623177e-66	3.834648544779587e-23	1.4786247841469374e-39	0.6609053475626031	9.658038297997117e-38	0.0	3.0385357527065735	1.8349323214329241e-249	0.3661771978428239	0.0033487632177023633	6.384391188111402e-10	0.0	2.4936609856888703	1.5319177324368667
2.93993993993994	6.031633168668988e-71	3.542088854353753e-08	0.002971105485419046	2.61229261553659e-260	3.117967514718241e-19	0.6073299395805999	0.004179039147921877	21.90741646267363	5.50207962498313	0.3680152762675901	2.8925889266573473e-65	2.00130347414368e-22	1.284243240033542e-38	0.9336407230876433	7.955892117383854e-37	0.0	4.0113971583114285	5.545880887213441e-252	0.5384872123668669	0.006496323200964674	2.0816839071376767e-10	0.0	2.4816446492576767	1.5810285891300837
2.947947947947948	3.1383669296967846e-72	9.652136544646606e-08	0.0014863677941778365	6.618176360302625e-258	6.704020193145338e-20	0.41625431283513464	0.002133267927967902	21.022608817487537	6.303640962802989	0.24382396353823396	4.610465036880976e-64	1.0180885014531698e-21	1.0872118641385668e-37	1.2853884153592912	6.387971321400275e-36	0.0	5.16244082941482	1.6280604353351848e-254	0.7717465537970426	0.012289924979758404	6.615183595987548e-11	0.0	2.6422483906535343	1.6462635610077396
2.955955955955956	1.5903451613699315e-73	2.5648591427316933e-07	0.0007253355056064282	1.6342298535919475e-255	1.4044750941408612e-20	0.2780237977434688	0.001062432237797034	19.90993485436682	7.0623985071550734	0.15742532218979663	7.162302295631934e-63	5.0482967421710515e-21	8.971382488659503e-37	1.7246582548637055	4.999331212138671e-35	0.0	6.476548325354109	4.6421589250535086e-257	1.0779266521775042	0.02267454147869153	2.048795086264033e-11	0.0	2.967037536402942	1.725148513738344
2.963963963963964	7.848703805888053e-75	6.646459891503411e-07	0.0003452532827256368	3.9332019277411955e-253	2.866868490042499e-21	0.18096490815049857	0.000516197385357562	18.583222971727654	7.749707263969942	0.09905136360413741	1.0844523191356546e-61	2.4400154691885718e-20	7.215784988684682e-36	2.255203807984445	3.8136122634616254e-34	0.0	7.920679085325382	1.2856388399612168e-259	1.4673000367479498	0.04079856046239144	6.184183457423124e-12	0.0	3.438528355190468	1.814622542107962
2.971971971971972	3.7724488780048574e-76	1.6796361539409174e-06	0.00016028954779848266	9.226514237380419e-251	5.701859362651952e-22	0.11478785317051711	0.00024465952957070504	17.070627536109487	8.347250858845861	0.0607342944147227	1.600361802751277e-60	1.1495564214023937e-19	5.657017991662614e-35	2.873972549497744	2.835552215129553e-33	0.0	9.44306732703742	3.4583381980494503e-262	1.9465423351791984	0.07159417395312312	1.819244923493385e-12	0.0	4.030169635372796	1.911267530099835
2.97997997997998	1.765906322302111e-77	4.139515872894967e-06	7.258115724376738e-05	2.109538172206083e-248	1.1049439078184722e-22	0.07095560019607987	0.00011311351710787636	15.415491626270917	8.851878609863636	0.03629068668860391	2.3018434996784643e-59	5.279097708651033e-19	4.322868891985527e-34	3.569385951241537	2.0550201790704675e-32	0.0	10.97483317308941	9.035775591462103e-265	2.51665675039621	0.1225311731231839	5.215821578748461e-13	0.0	4.706711601654413	2.0115184785528144
2.987987987987988	8.050647933240085e-79	9.949594106843683e-06	3.2053628206326124e-05	4.701056274815599e-246	2.0863105925142055e-23	0.04274316030381497	5.1009183628371236e-05	13.674634057737762	9.278829721883497	0.021132167546634224	3.226883671153882e-58	2.363102381401489e-18	3.219866593683471e-33	4.320345500903513	1.4516861259052626e-31	0.0	12.434278513380914	2.293046748755554e-267	3.1710225081630825	0.20453195312879485	1.4573868536894317e-13	0.0	5.425310332269526	2.111866127292332
2.995995995995996	3.574480095705729e-80	2.3323569572785214e-05	1.3805400153343306e-05	1.0210848953216035e-243	3.8382450196649436e-24	0.025092037496823528	2.2435739567291568e-05	11.914457321445187	9.66246739076918	0.01199169484919292	4.4090063710603486e-57	1.0310995112365068e-17	2.3376840011318118e-32	5.0963297766173525	9.995590313761178e-31	0.0	13.733686394929183	5.65210054432941e-270	3.893945516344629	0.33298987205866126	3.968673666582527e-14	0.0	6.137629686404959	2.209071706766283
3.0040040040040044	1.5456594250929632e-81	5.3325051930419805e-05	5.798607825456309e-06	2.161656110105946e-241	6.880205781366842e-25	0.014354736991393311	9.624282963222016e-06	10.205725447144046	10.053949943050727	0.006631392833493033	5.871486192473907e-56	4.385465007855005e-17	1.6543091243840826e-31	5.858826556619168	6.70848070501549e-30	0.0	14.787945909410722	1.3531824181556883e-272	4.660104155456128	0.5287687458596065	1.0532518864838593e-14	0.0	6.7930084538117	2.3004080038747703
3.012012012012012	6.5092897660203164e-83	0.00011891245454084691	2.3751246844805257e-06	4.460358027555669e-239	1.2016698402588934e-25	0.008002906482480136	4.026348128278174e-06	8.618053968950713	10.515726623633082	0.0035736877749667113	7.620882436128031e-55	1.8181495775466645e-16	1.141119961898738e-30	6.564139995403933	4.3885480564613764e-29	0.0	15.523893569715591	3.146678055855843e-275	5.435213187395363	0.8189831888837741	2.724164623677365e-15	0.0	7.34250254382291	2.3839223906952247
3.02002002002002	2.6697603475224127e-84	0.00025864063234909125	9.486862378914766e-07	8.970387634155252e-237	2.0449556585964472e-26	0.004348190665868001	1.6426660853979294e-06	7.215064214900503	11.113295281544877	0.001876791903489429	9.640784621294433e-54	7.347580738778318e-16	7.672388419495434e-30	7.167358090885652	2.7983335461610066e-28	0.0	15.889007953917012	7.107187517979504e-278	6.178068936219151	1.237280410355782	6.866677831052327e-16	0.0	7.743356017237429	2.4586920486788886
3.028028028028028	1.066423795300723e-85	0.0005487233781853049	3.6950340071897964e-07	1.7583733269642444e-234	3.3907645219981255e-27	0.0023027667731621102	6.535268703206851e-07	6.050836155381851	11.90520758049751	0.0009605131163620182	1.1886921642418545e-52	2.894422160999636e-15	5.028232909149975e-29	7.627012284042123	1.7392461467429388e-27	0.0	15.858095946591936	1.5591673593327908e-280	6.843907380685339	1.8232851277168114	1.686825772954171e-16	0.0	7.963270507361592	2.5250186090684847
3.0360360360360357	4.148644778676462e-87	0.0011355644553045115	1.403332663545522e-07	3.35945914163581e-232	5.478054719955072e-28	0.001189640893128052	2.535338754491169e-07	5.167858711352241	12.932754877378395	0.0004790470191970558	1.4284870895744852e-51	1.1114351495957836e-14	3.2120820109201113e-28	7.909770150527489	1.0536748647504459e-26	0.0	15.43688712066336	3.3223318849673927e-283	7.388745435897153	2.62085834945849	4.038332482716163e-17	0.0	7.983785359569466	2.5844984630904944
3.0440440440440444	1.571815435482865e-88	0.00229237888591288	5.196805225377274e-08	6.255846045971584e-230	8.623232633598288e-29	0.000601781847330761	9.590696022256957e-08	4.596254452931931	14.211021347595775	0.0002328309168833155	1.6731433051523342e-50	4.160189974492574e-14	2.0000701504847374e-27	7.9944272730462655	6.222104127892422e-26	0.0	14.661959418414376	2.1926288990907155e-285	7.774142402576232	3.674887251989172	9.421939284045135e-18	0.0	7.802175212788635	2.6399128042985898
3.052052052052052	5.799836129452082e-90	0.0045143194578246134	1.8764355804757466e-08	1.1354320985443054e-227	1.3226009781397456e-29	0.00030333203627085076	3.537447429216645e-08	4.353761490457124	15.722978854542964	0.00011027849193340206	1.91002855880844e-49	1.5179276147552003e-13	1.2139258199546739e-26	7.874535101242495	3.581410791672624e-25	0.0	13.597045997640555	4.957007322296477e-283	7.9716731906782154	5.026489274834985	2.1423136432907268e-18	0.0	7.4315034267150555	2.694909361749409
3.06006006006006	2.0842450167896336e-91	0.008672508972307038	6.6060312763172936e-09	2.0086058495652982e-225	1.9765262083501655e-30	0.00016413123105527255	1.2721568604019622e-08	4.445859817374347	17.41798517453875	5.090127400018979e-05	2.1251837297959638e-48	5.398833645600507e-13	7.181718251450408e-26	7.559212693168254	2.009362878191347e-24	0.0	12.326379220694808	1.5912861568071174e-280	7.966392264195981	6.70678286854222	4.747101418270215e-19	0.0	6.898788259536083	2.7534907764719976
3.068068068068068	7.294586787104978e-93	0.01625396725781638	2.2674942290666156e-09	3.463273053915842e-223	2.878003487863742e-31	0.0001192393218370236	4.460546488768908e-09	4.865545877381106	19.215446471641982	2.2895711817485035e-05	2.3046395170419514e-47	1.8718109232048646e-12	4.141473355640221e-25	7.072000488559787	1.0988823401982791e-23	0.0	10.946178369524937	4.978938955513537e-278	7.758702425657703	8.729726174559374	1.025120443155159e-19	0.0	6.241570739049492	2.8193724632780772
3.0760760760760757	2.486402847882736e-94	0.02972021658015604	7.588216435285029e-10	5.820190703576757e-221	4.083147373027812e-32	0.00014693714116587194	1.5248213794422293e-09	5.592545048993403	21.013584950149202	1.0036153882786108e-05	2.435899840157547e-46	6.326148163587621e-12	2.3279449120698532e-24	6.447956123442047	5.857790717053732e-23	0.0	9.555590344939601	1.5183919766031742e-275	7.364304043846075	11.084896833323095	2.1573493190209054e-20	0.0	5.503442665778591	2.8953129218537903
3.0840840840840844	8.253937357290466e-96	0.05301985524224243	2.47577416370538e-10	9.533364145113535e-219	5.6443481693733955e-33	0.00026109168181033424	5.081839180504033e-10	6.592121653703154	22.70233638419295	4.287144650355405e-06	2.5093760578927208e-45	2.084175722983684e-11	1.275507142422594e-23	5.729489658398464	3.0437407018872684e-22	0.0	8.248321130653007	4.513251970906098e-273	6.812233608805753	13.731396312424096	4.4244933944301834e-21	0.0	4.7292418129390095	2.9825402519983366
3.0920920920920922	2.6685154248859406e-97	0.09228587821770123	7.874998071306443e-11	1.521996492502766e-216	7.602344327703137e-34	0.0005164177450098218	1.651133514766874e-10	7.81399328808129	24.178553660141116	1.7846646702323494e-06	2.5195441548261967e-44	6.693436951941211e-11	6.812186568735202e-23	4.96162435788101	1.5416079908966474e-21	0.0	7.105893766974059	1.3075365642146385e-270	6.141331796843091	16.594212798684406	8.843058174434299e-22	0.0	3.960623312999702	3.0803929157627326
3.1001001001001	8.402279836953655e-99	0.1567322523285123	2.442017478152897e-11	2.368315953285933e-214	9.97691511866921e-35	0.0010279259689473014	5.229880803171971e-11	9.192077903185375	25.361089338570412	7.239903530184919e-07	2.465631092318382e-43	2.095492962379631e-10	3.5463754818485963e-22	4.187413962509917	7.610867618988342e-21	0.0	6.193032636926756	3.692127465386185e-268	5.395737303397246	19.5642819075073	1.722406506304639e-22	0.0	3.23258278135502	3.1862598580880914
3.108108108108108	2.576578868665882e-100	0.2597312652573251	7.382393137424927e-12	3.591899412508427e-212	1.2757336748770883e-35	0.0020087027564732103	1.6148766939453555e-11	10.64582354989207	26.20312649724692	2.862177717079671e-07	2.351711932665541e-42	6.395106351237296e-10	1.7996107024189e-21	3.444149443464218	3.6626023621570104e-20	0.0	5.555222929228907	1.0161506780074185e-265	4.620130473365624	22.503099326305122	3.269350712575339e-23	0.0	2.571280266841605	3.2958509887495246
3.1161161161161157	7.694999834991301e-102	0.4199998393798513	2.175641261622966e-12	5.309666537298748e-210	1.589420325294161e-36	0.003833069172872939	4.8608833962355456e-12	12.083665111670381	26.699412662239325	1.1026763932116756e-07	2.1862007963642304e-41	1.902550761847537e-09	8.90162389326094e-21	2.7607822423545603	1.718075717955943e-19	0.0	5.218134943791108	2.725825927907675e-263	3.8554306003980003	25.252084482617708	6.0475367867241746e-24	0.0	1.9932537739975726	3.4037650799042867
3.1241241241241244	2.2381679068019367e-103	0.6627493062240858	6.250448064876947e-13	7.650131521198027e-208	1.9294454566063454e-37	0.007134875263225705	1.4262976712206358e-12	13.408750098525324	26.88682083423129	4.139874937420521e-08	1.980823930388585e-40	5.517648936509296e-09	4.291982232053644e-20	2.1567330474528283	7.855853215972948e-19	0.0	5.18840262565383	7.126835043456159e-261	3.1354995781103363	27.64606527487716	1.0901473341507662e-24	0.0	1.5058756534687052	3.504262232205445
3.1321321321321323	6.3400924154347e-105	1.020565264844976	1.7504962224766004e-13	1.074308840755981e-205	2.2821345732239946e-38	0.012952643051361505	4.0795823631827304e-13	14.526561387762632	26.83780145200206	1.5146560713327508e-08	1.7492488641602982e-39	1.5599247482745364e-08	2.0171853133655221e-19	1.642005880019061	3.501423412802382e-18	0.0	5.455219085345998	1.8161590412832538e-258	2.4851683285708415	29.529410969274778	1.9150499364072516e-25	0.0	1.1087383746816415	3.5921053659260753
3.14014014014014	1.7491110670963992e-106	1.5336967038118448	4.778924317278256e-14	1.4704423806875883e-203	2.6300559982604855e-39	0.022933500801347918	1.1374275763877107e-13	15.353560369260139	26.647593543931045	5.40043200334111e-09	1.5055917544743171e-38	4.2991982385974524e-08	9.24132237911078e-19	1.218336057698379	1.5212404715088894e-17	0.0	5.992324921156827	4.5109667817300824e-256	1.919641281356697	30.772674887527	3.278399189742617e-26	0.0	0.7955785852768452	3.6633191260527265
3.148148148148148	4.699569343026853e-108	2.2493702157079287	1.2717777227395121e-14	1.9616679998216165e-201	2.9532739949161376e-40	0.03960496646226338	3.0911975546164196e-14	15.825609028552636	26.417272910599824	1.8764225278803963e-09	1.2630273506698991e-37	1.1550692577775375e-07	4.1269019063870695e-18	0.8809952405645209	6.442507316001791e-17	0.0	6.760152406463854	1.09205361949632e-253	1.4451055140338749	31.28729481746529	5.469265746853023e-27	0.0	0.5563566059671136	3.71572877492177
3.1561561561561557	1.2297522094841087e-109	3.219736435510962	3.2991178841877078e-15	2.550713379383417e-199	3.231152737625823e-41	0.06671600767227676	8.188750456390813e-15	15.904807795835875	26.235573794656656	6.353608317561285e-10	1.032685748006196e-36	3.025295652090882e-07	1.7964583924047257e-17	0.6208606017402517	2.6596084918376496e-16	0.0	7.708076710062403	2.5767772522941202e-251	1.0602157278012032	31.03604448623284	8.891608965634711e-28	0.0	0.3791812873972958	3.7491831804380302
3.1641641641641645	3.133978667895052e-111	4.498133418345602	8.342261709206913e-16	3.232633666672557e-197	3.444500363980742e-42	0.10963494324333546	2.1144125199737494e-15	15.583555381680682	26.162734667443466	2.0965146524235834e-10	8.229501185540528e-36	7.724482542641218e-07	7.62279935523798e-17	0.42641131025253454	1.0702574761565038e-15	0.0	8.776855351163926	5.926091800826567e-249	0.7580609645682909	30.03753824432363	1.4086870924700634e-28	0.0	0.25187737203981186	3.765426192422573
3.1721721721721723	7.778454856835815e-113	6.133538845987446	2.0561900007645094e-16	3.9930985178284675e-195	3.5777499386301054e-43	0.1757709512768709	5.321533081351652e-16	14.885073238253394	26.219304897511595	6.74160075571337e-11	6.391881889837469e-35	1.9227166607827217e-06	3.15295279264743e-16	0.2854154012713351	4.198254181620371e-15	0.0	9.901378891785164	1.3283681480955498e-246	0.5282375037041711	28.36405544569925	2.1748550533914487e-29	0.0	0.16310456609149476	3.7676470288854262
3.18018018018018	1.8802236461937983e-114	8.16338333438683	4.9400406685323067e-17	4.807533124243882e-193	3.620834974873945e-44	0.27495909451878775	1.3054279389149666e-16	13.860248331859214	26.381956110836605	2.1125929249915728e-11	4.838757653640089e-34	4.665606009532034e-06	1.2712397855507517e-15	0.18618306174440627	1.6053189401552095e-14	0.0	11.013811424717417	2.9021985027571797e-244	0.35873151943173126	26.133073416455193	3.272099428365986e-30	0.0	0.10303210392825625	3.759799263630678
3.188188188188188	4.4263378551645066e-116	10.605284441510387	1.156858717620182e-17	5.641483167467642e-191	3.5704460979854605e-45	0.41971912006778267	3.121279246925248e-17	12.581296270200877	26.58704378135287	6.451434261399441e-12	3.5701700440908574e-33	1.1036980579306529e-05	4.996270177877084e-15	0.11836328402074195	5.983680996702489e-14	0.0	12.047096036977686	6.180083681028993e-242	0.23742423592066753	23.49394027431347	4.797355276650947e-31	0.0	0.06363768792557098	3.7458180943163986
3.1961961961961958	1.0148421216036198e-117	13.448674263180246	2.640630125704611e-18	6.452426787672289e-189	3.4304510857720576e-46	0.6252719139591961	7.273957512057135e-18	11.133286888654098	26.741223054714172	1.919925581866462e-12	2.5674017484959005e-32	2.545332426051126e-05	1.9141422795928746e-14	0.0733344297753109	2.174165125346961e-13	0.0	12.938677628030643	1.2826854821449083e-239	0.15314251249610594	20.611863434114138	6.854177530995393e-32	0.0	0.03873325388355619	3.728879688353647
3.2042042042042045	2.2660593715146735e-119	16.647641558523212	5.874994407091703e-19	7.193026805511242e-187	3.211404281412891e-47	0.9091830188079921	1.6521993767106474e-18	9.604890986189243	26.737131294658845	5.568012201404797e-13	1.7994867954313618e-31	5.7225991827326305e-05	7.148482178933518e-14	0.044280539882947535	7.700806900024531e-13	0.0	13.634190876756923	2.594804154260893e-237	0.09626794337002607	17.651693647714335	9.543018989630968e-33	0.0	0.023827194549473452	3.7108332298454876
3.2122122122122123	4.927912174017769e-121	20.11648667614869	1.2740175081682563e-19	7.815542052876311e-185	2.929231755395083e-48	1.2905099411686836	3.657658446129488e-19	8.079744159674734	26.47126835624221	1.5736336182867167e-13	1.229287303912049e-30	0.0001254293874171742	2.6023533909530333e-13	0.02605745341243728	2.658901990202909e-12	0.0	14.090800314880239	5.1162006849576394e-235	0.05897702026123788	14.763812261806368	1.2947685116381647e-33	0.0	0.01592218612122672	3.6919001651785353
3.22022022022022	1.0436947744281557e-122	23.729400316945913	2.6928182209497117e-20	8.276855837090322e-183	2.6033195868186324e-49	1.788367844733936	7.892027005284715e-20	6.629595698820502	25.860903640318053	4.3340581669683906e-14	8.18479919403646e-30	0.0002680186335947147	9.234917766819764e-13	0.014943939732415187	8.949396330242965e-12	0.0	14.279872019832707	9.832164592681232e-233	0.03521268699448438	12.073853813994184	1.711880065926707e-34	0.0	0.013328557892263419	3.6706846320829554
3.228228228228228	2.1527962784221053e-124	27.32527361246354	5.5475118967825816e-21	8.543396623271266e-181	2.2543235032892146e-50	2.419901122824045	1.6596429972071458e-20	5.309991491896897	24.857158987043277	1.1632512022951353e-14	5.311443451402633e-29	0.0005583325398361542	3.1945939589398557e-12	0.00835241990393843	2.936388870024903e-11	0.0	14.18869853001059	1.841659299820134e-230	0.02048946944472451	9.677170550691327	2.205608370492173e-35	0.0	0.015552093686207438	3.6444846352407376
3.236236236236236	4.324652676824832e-126	30.7179434911135	1.1138971092659717e-21	8.595173919372805e-179	1.902041518756966e-51	3.1977533001210863	3.4015569989671395e-21	4.158738614139639	23.45226663433865	3.04256558335361e-15	3.3594408270406966e-28	0.001133928536996261	1.0772481230724236e-11	0.004549604100045886	9.39215155624931e-11	0.0	13.821078809655486	3.3622346719889754e-228	0.011619233154054798	7.638058104475974	2.7692129639157292e-36	0.0	0.023295926390539314	3.609845115049159
3.2442442442442445	8.460935981261738e-128	33.711270201715614	2.1799362851242844e-22	8.428256097529329e-177	1.5636471124786421e-52	4.127252238631956	6.794778780633742e-22	3.1969269446374122	21.68018014460317	7.755218715304443e-16	2.0709581854797373e-27	0.00224515193580493	3.541072953126704e-11	0.0024151770232824915	2.9285442019756606e-10	0.0	13.196660493432974	5.982811723387778e-226	0.006421543471221707	5.992986668205214	3.3881002952564677e-37	0.0	0.03859918448607708	3.563259032542217
3.2522522522522523	1.612146330641595e-129	36.11749989417211	4.1580609897591094e-23	8.055263767512883e-175	1.2524849106549148e-53	5.2036498234533095	1.322932244464688e-22	2.4319252799284254	19.610961808428385	1.9263527461800744e-16	1.2443013292438024e-26	0.004333866980662533	1.1346833430067059e-10	0.0012495061697922747	8.901789609615304e-10	0.0	12.34907098675803	1.0376269219146268e-223	0.003458729469672777	4.756542817164662	4.039496126614244e-38	0.0	0.0651180875671129	3.5019048174389487
3.26026026026026	2.99164036449926e-131	37.77658893936214	7.730059887918366e-24	7.503792752014355e-173	9.77510111121498e-55	6.409846902481669	2.5165234885322786e-23	1.8615693336959478	17.340423929254868	4.662998182158609e-17	7.286680049190282e-26	0.008156008351207777	3.5443517717605187e-10	0.0006300019826827652	2.6378228342659734e-09	0.0	11.322987559051363	1.7540247140230107e-221	0.0018155531551724753	3.9285390159361544	4.693191648626796e-39	0.0	0.10853467963590158	3.4243083446043197
3.268268268268268	5.4067113515880625e-133	38.57375152472058	1.4006079681450834e-24	6.8130402379257615e-171	7.433357409423108e-56	7.715066401198306	5.022119564687498e-24	1.4787162985699647	14.977167339993695	1.0999737970169727e-17	4.158950357366515e-25	0.014964231102460441	1.079252277896039e-09	0.0003095704527290773	7.620102613609549e-09	0.0	10.170413744346998	2.889939605356185e-219	0.0009287879019006465	3.500782247210472	5.313475532281723e-40	0.0	0.17705085911347776	3.3308326527526053
3.276276276276276	9.516469493784743e-135	38.452567012035914	2.47336947617699e-25	6.029206692785128e-169	5.507617514669526e-57	9.074888320121023	2.9670951418970498e-24	1.2754221358146718	12.629345322002916	2.528640544551032e-18	2.3135967901024255e-24	0.02676752320899613	3.203574699992319e-09	0.0001482487919785786	2.1459881149981527e-08	0.0	8.946526628315508	4.640880728955686e-217	0.00046306220763908337	3.4622565031573544	5.862158537690433e-41	0.0	0.2818891706850516	3.2239249543915
3.2842842842842845	1.631313424323183e-136	37.421572527656885	4.256936372941064e-26	5.200421262281696e-167	3.9761021237508856e-58	10.432922064747107	1.1764110847041948e-23	1.2461555607000032	10.393206711995191	5.664733961360584e-19	1.2544157845775823e-23	0.04668112725491632	9.26988180512087e-09	6.918897531565959e-05	5.891824090222693e-08	0.0	7.705520924850443	7.263912918470717e-215	0.0002249973137325752	3.8018914786966613	6.302373181806644e-42	0.0	0.4376788903503776	3.1080836322055982
3.2922922922922924	2.7234401483788646e-138	35.55327338867882	7.140659236050902e-27	4.371958712244697e-165	2.7968314159742777e-59	11.724175606826847	6.176725941499805e-23	1.3896521691812893	8.344857581186387	1.2366864534035488e-19	6.628957701859282e-23	0.07936995333869695	2.6148257789762528e-08	3.1469997555039345e-05	1.5770053205678608e-07	0.0	6.496886136436505	1.108152250407915e-212	0.00010654437731635508	4.508586157069706	6.602639456329784e-43	0.0	0.6625631181664731	2.9895435786568862
3.3003003003003	4.428097102991418e-140	32.975731441500315	1.1673734404716092e-27	3.5823894226503026e-163	1.9168584727423067e-60	12.879918208080728	3.1986144556881393e-22	1.709204100183325	6.535902588888652	2.631039404820847e-20	3.4142780505762935e-22	0.13156936504073286	7.190222370917629e-08	1.3949883938394204e-05	4.115122264586122e-07	0.0	5.362503937987495	1.647732918107373e-210	4.916985737893559e-05	5.568665185437526	6.74057922146183e-44	0.0	0.9778320906877489	2.8757126313461865
3.308308308308308	7.011893502697472e-142	29.858086438788106	1.8599837463451357e-28	2.861072046775955e-161	1.2800555269080175e-61	13.83356966355943	1.6152033286088817e-21	2.211364626692598	4.992868533934559	5.454849405180748e-21	1.7139668775413037e-21	0.21263730248801588	1.9274126054580978e-07	6.026408323753905e-06	1.046897410189948e-06	0.0	4.33484661612975	2.387991546254525e-208	2.2114778628815956e-05	6.961412544866443	6.705671891520994e-45	0.0	1.40688603925524	2.77442178897999
3.316316316316316	1.0813651320437324e-143	26.392283515401513	2.888244414228922e-29	2.2271224578757731e-159	8.328802620360946e-63	14.526935993499379	7.950515692021401e-21	2.9032262630433703	3.719720658005284	1.1021122812260192e-21	8.386019429359671e-21	0.3350520206922914	5.036649218594748e-07	2.537234388487434e-06	2.5965892593640712e-06	0.0	3.436408797488324	3.373163044356623e-206	9.693523492016181e-06	8.653701164604042	6.500580413672981e-46	0.0	1.9733746768831053	2.693074713940408
3.3243243243243246	1.6241580443609398e-145	22.77374470576341	4.371011135197616e-30	1.6897355811117125e-157	5.280211660322622e-64	14.915995548965807	3.8147177447982746e-20	3.788611317456925	2.7024395074448546	2.1699842533139066e-22	3.999071823898715e-20	0.51472487646842	1.2830547868926598e-06	1.0410622492323547e-06	6.278941813629815e-06	0.0	2.680338355778346	4.644088250582006e-204	4.1409274348184784e-06	10.594970347541722	6.140815545228691e-47	0.0	2.698462082268937	2.6377956298119436
3.3323323323323324	2.375762856559521e-147	19.183667813316784	6.446899435238688e-31	1.249547580085068e-155	3.2616330133378067e-65	14.975450543641697	1.7841434814447224e-19	4.863692428318057	1.9145445329329798	4.1636573959406776e-23	1.8587134632091918e-19	0.7709569769557064	3.1863028497267347e-06	4.163004522918748e-07	1.4803365057552677e-05	0.0	2.0720763062743255	6.231924395454378e-202	1.724017918788641e-06	12.713849898574928	5.65279718778133e-48	0.0	3.5973263277986613	2.612677606860844
3.34034034034034	3.3845174988281566e-149	15.775114557579107	9.266992856758004e-32	9.006297580677055e-154	1.963061282069489e-66	14.701402953164525	8.133900172479432e-19	6.112718104352193	1.3225838183498735	7.785402223081262e-24	8.420067745241856e-19	1.1258461640951556	7.713813666052833e-06	1.62237461267168e-07	3.402768177550236e-05	0.0	1.6116938430017085	8.150841904601342e-200	6.996840444230124e-07	14.917558390149544	5.070649177443524e-49	0.0	4.675206541095272	2.619224651095841
3.348348348348348	4.695797006291499e-151	12.664211521282564	1.2982064003081995e-32	6.32702113089781e-152	1.1511916247954113e-67	14.111769891085673	3.6146900151874745e-18	7.504618575125587	0.8908771371486666	1.418648446181576e-24	3.717651085593746e-18	1.6029635764171435	1.8205113066612052e-05	6.16182664096638e-08	7.62622780013939e-05	0.0	1.2965421687831602	1.0390617189377308e-197	2.772420574116458e-07	17.094808880892447	4.432267145655683e-50	0.0	5.923520591845149	2.6560611803839906
3.356356356356356	6.345133155980572e-153	9.926833225144374	1.7724083086323806e-33	4.33223321824164e-150	6.577735197900641e-69	13.244378350352259	1.5658420041834446e-17	8.991266127526305	0.5851145449757249	2.5191624982331285e-25	1.5998216491648213e-17	2.225182434340791	4.188530485312017e-05	2.280772060028971e-08	0.0001666482360970601	0.0	1.1238107656155238	1.2910373355802651e-195	1.0855278959121533e-07	19.12237671264798	3.7752864989473856e-51	0.0	7.31674255134679	2.71895275551527
3.3643643643643646	8.350087785413371e-155	7.600265632704313	2.3582896175996984e-34	2.891238891906152e-148	3.662015273348853e-70	12.15301473784514	6.61197193486054e-17	10.50802449323808	0.37470207729000415	4.359385166745719e-26	6.710029232371534e-17	3.0116641282132264	9.394549880545135e-05	8.22750902719787e-09	0.0003550697963121093	0.0	1.0926163633844983	1.563489037389309e-193	4.5766147312926705e-08	20.87480661683666	3.1335379612399915e-52	0.0	8.810792887149049	2.8011450437369456
3.3723723723723724	1.0701883456997568e-156	5.6887110274207995	3.0580327484659296e-35	1.8806838259491343e-146	1.986455851325753e-71	10.901990841908056	2.7215843538645793e-16	11.976931281778633	0.23396371676431693	7.351601633499643e-27	2.743008513071618e-16	3.9741830694397886	0.00020541786565713625	2.8924704151956033e-09	0.00073766272752682	0.0	1.205307788391018	1.845480500592391e-191	3.0965047439386335e-08	22.236085069733086	2.5344312918449514e-53	0.0	10.343608387212234	2.8939880129173314
3.3803803803803802	1.3358210049631512e-158	4.171166500337804	3.864534034730288e-36	1.1923597972182533e-144	1.0499114793459033e-72	9.55997494186262	1.0919981753353853e-15	13.312441265544571	0.1424374471098806	1.2081652854906302e-27	1.0928984230081116e-15	5.113178923958964	0.0004378751933730949	9.910225998023216e-10	0.001494316592570577	0.0	1.4677615734851837	2.1231597027943027e-189	5.046247711839293e-08	23.11161827778179	1.9974967273963516e-54	0.0	11.838302998002215	2.987774529187934
3.388388388388388	1.623884715916477e-160	3.01018422526391	4.759492081226759e-37	7.368153135752794e-143	5.406814274224811e-74	8.193895301340008	4.271033196074368e-15	14.429182823048114	0.08454926207435579	1.934899462673366e-28	4.244068097590125e-15	6.414121150179909	0.0009099432911695575	3.309118092773085e-10	0.0029517406292569404	0.0	1.8885540586822234	2.380753581905407e-187	1.241141876385394e-07	23.438656470604016	1.5340909872059984e-55	0.0	13.208926291387654	3.072692669171553
3.396396396396397	1.922564838562815e-162	2.1602361954612794	5.712563969425709e-38	4.437821298185056e-141	2.7129714277578075e-75	6.863649821061576	1.6283829041367222e-14	15.250742080186873	0.04893308346489548	3.01979957023527e-29	1.6063300676261735e-14	7.844901937833876	0.0018434532814700958	1.0768495938123531e-10	0.005685586426434203	0.0	2.477025687996885	2.6019851385482793e-185	3.229725945104238e-07	23.1934573151533	1.1480879556113096e-56	0.0	14.368339343804129	3.139774557728305
3.4044044044044046	2.216795705618327e-164	1.574760018230039	6.682010228550972e-39	2.605198927157963e-139	1.3263678575450625e-76	5.6181722699639405	6.051936068323634e-14	15.718194530404958	0.02761212932556277	4.592884221634835e-30	5.925665526944325e-14	9.35498508488982	0.003640874744485729	3.415166689015984e-11	0.010679357718216076	0.0	3.2404003172807565	2.7717481013331407e-183	8.286188742178875e-07	22.393973692478255	8.3725496927562e-58	0.0	15.23725979928697	3.1817251696946154
3.4124124124124124	2.4893686885203662e-166	1.2113545005984343	7.61706127377723e-40	1.4906371944578727e-137	6.318263857804611e-78	4.493153924015218	2.192542499584989e-13	15.79703659176145	0.015191455104787161	6.807388558895053e-31	2.1305384690699596e-13	10.87689175154497	0.007010308127836999	1.0555597892789249e-11	0.019561389857925607	0.0	4.180279355709156	2.877804499988507e-181	2.0757123120668865e-06	21.097591501884956	5.94974543391992e-59	0.0	15.753192416677278	3.193533272652405
3.4204204204204203	2.722523573756021e-168	1.0349451423902634	8.46195553124899e-41	8.313101246774558e-136	2.932557450740481e-79	3.5104507437053942	7.743179114209691e-13	15.481366548552185	0.008148894877871751	9.832483966027471e-32	7.466060878862416e-13	12.330293781257023	0.013159161380737385	3.179566001487363e-12	0.03494230310689731	0.0	5.288980644759282	2.9122415758792076e-179	5.070583258224346e-06	19.394278251336722	4.119994874040442e-60	0.0	15.877853673485108	3.1728010528451933
3.428428428428428	2.899832748995036e-170	1.019006280305623	9.161272187894827e-42	4.518708366579359e-134	1.3262038981875039e-80	2.6789694647402023	2.6656916650137824e-12	14.794599791307888	0.0042618256166664864	1.3839921192928096e-32	2.5500199261319967e-12	13.62854873290888	0.02408136070116787	9.333981290486058e-13	0.06087146622612277	0.0	6.546307799585559	2.872447432994017e-177	1.2077026847902048e-05	17.396256429554438	2.7800473103633847e-61	0.0	15.601866530811707	3.119773119947445
3.436436436436437	3.008105935350804e-172	1.1450998405313917	9.665880693372812e-43	2.394008896822559e-132	5.843715604151974e-82	1.9966580417686832	8.945849650623134e-12	13.786591101844644	0.0021731416427503477	1.8984171619656655e-33	8.488784759835648e-12	14.68702720203609	0.04296328661093594	2.670423138040122e-13	0.10341897673537381	0.0	7.917383507770971	2.761438422551356e-175	2.804580599958507e-05	15.225832179432702	1.8279508389369844e-62	0.0	14.945926083471441	3.037091365550812
3.4444444444444446	3.03901034179769e-174	1.4010878425402706	9.93863087199055e-44	1.2362249071321303e-130	2.508897071476882e-83	1.4531451975685992	2.9265511345029454e-11	12.52765099729309	0.001080372796975442	2.5376828769674786e-34	2.7542120252157698e-11	15.432159008488831	0.07472735069448942	7.445730510530514e-14	0.1713662974088218	0.0	9.35212854578274	2.5874812931586218e-173	6.350149127677694e-05	13.003194848800678	1.1712059205994896e-63	0.0	13.958234937536421	2.92934082175909
3.4524524524524525	2.9901302353416597e-176	1.7784259966981415	9.958871292656944e-45	6.221993934690797e-129	1.0495221721133954e-84	1.0325790780447452	9.332871096772935e-11	11.100450834403922	0.0005236617157653266	3.305755362369361e-35	8.709618231654863e-11	15.809868361933656	0.12671535010405016	2.023245668164262e-14	0.2769519345084059	0.0	10.78679928640639	2.3630758161955186e-171	0.00014018816928216762	10.835842632462207	7.312368217026679e-65	0.0	12.708649535210832	2.8024759504277323
3.4604604604604603	2.8652789287110106e-178	2.268975163636851	9.725033275949484e-46	3.0522642304713095e-127	4.277749920717825e-86	0.7162885916114038	2.9013548765324555e-10	9.591107382490813	0.0002474691281969877	4.196543572531128e-36	2.684421870537536e-10	15.792058086243802	0.2094827888233483	5.358015922051907e-15	0.43656905487768466	0.0	12.147716494185108	2.1034717042011124e-169	0.00030175446307508847	8.810848322192275	4.448755397571854e-66	0.0	11.280524242267598	2.663222580455597
3.468468468468468	2.6740072632198058e-180	2.8617890077565726	9.254831695788178e-47	1.4594029138191832e-125	1.6988466052140213e-87	0.4850056702751849	8.792546884143939e-10	8.08077113887678	0.00011402635172977571	5.191590466013226e-37	8.064033410227942e-10	15.380063725402902	0.3376283045914683	1.3828448455044224e-15	0.6712548086804866	0.0	13.356962739404757	1.8249638857311965e-167	0.000633307157284923	6.990577263671314	2.6373898829238476e-67	0.0	9.761573516359284	2.5185379787049316
3.476476476476477	2.430396517419642e-182	3.5403456064145526	8.58304691170711e-48	6.801252841569396e-124	6.573670659421793e-89	0.32051320241126097	2.597518351344599e-09	6.638827424792416	5.12443586070844e-05	6.258882226773876e-38	2.361042305987274e-09	14.604488043920645	0.5305210423863665	3.4782194985734914e-16	1.0067571878884294	0.0	14.339456702654985	1.543229286871289e-165	0.0012959757775360865	5.4118473601847255	1.523579564780711e-68	0.0	8.235133824271227	2.3751842443486657
3.4844844844844847	2.1513474737549486e-184	4.280669895258446	7.757273417969931e-49	3.0893232728869133e-122	2.478430348276169e-90	0.20669712823924352	7.480566641126194e-09	5.31842486167733	2.25082256640049e-05	7.353274805576115e-39	6.737598386949166e-09	13.5214443915668	0.8127210434165476	8.526181831883182e-17	1.4729311483119611	0.0	15.030506707724975	1.2719358851888955e-163	0.002585857427945817	4.088002819686924	8.576510277136522e-70	0.0	6.773004010061037	2.239435234165871
3.4924924924924925	1.85465383822655e-186	5.050719670054857	6.832356576411857e-50	1.36772446272851e-120	9.104592137813818e-92	0.13006619728787844	2.1001202741202165e-08	4.1545747373499005	9.786128724010452e-06	8.418844299931172e-40	1.8739429785094164e-08	12.205849115137056	1.213828557419733	2.036883874552732e-17	2.10222190735899	0.0	15.382776444637786	1.021782747788067e-161	0.005030843935699581	3.013040974095154	4.7044671796649015e-71	0.0	5.430644096938233	2.1169027117428105
3.5005005005005003	1.557162869541941e-188	5.8112645651986945	5.864418534763327e-51	5.901940107957639e-119	3.25881174561087e-93	0.07985296654993752	5.747639319441238e-08	3.164623158466252	4.529232607119369e-06	9.393162215580106e-41	5.079927615386123e-08	10.742875818371914	1.767469596031467	4.742332762052425e-18	2.927059561616843	0.0	15.371613323935154	8.000377736077786e-160	0.009543529515583994	2.166812191288894	2.514573472581999e-72	0.0	4.245023981990303	2.012441014368405
3.508508508508508	1.2732805096455712e-190	6.518276912047023	4.905368455208993e-52	2.4822871096418514e-117	1.1365094503316803e-94	0.04782692798879093	1.533459783683332e-07	2.3505690209721264	2.989326997372437e-06	1.0213129321909145e-41	1.342173243431636e-07	9.21892157476898	2.509152590512	1.0760485180561935e-18	3.9761278208034527	0.0	14.997905739427381	6.105496705865917e-158	0.017652750514743874	1.520383787651976	1.3097004655159662e-73	0.0	3.234947493411262	1.9300768649994795
3.516516516516517	1.013988473543179e-192	7.126600848073827	3.9986171100209436e-53	1.0175842264274015e-115	3.8619071713712805e-96	0.02794280420344159	3.988363187380575e-07	1.7025287760300227	4.019856452693512e-06	1.0821650497889666e-42	3.456284869478123e-07	7.713401261379547	3.4728373364566116	2.379500266274968e-19	5.269678197018869	0.0	14.28801615640227	4.5414035132694244e-156	0.03183861396812039	1.0408627711017462	6.647113892988829e-75	0.0	2.4033239088533875	1.8729145842525694
3.5245245245245247	7.864313544415042e-195	7.594417656703755	3.1764265378437477e-54	4.065837103863061e-114	1.2786321208645687e-97	0.01592383894000088	1.0112494900246706e-06	1.2026352969779388	8.369974867664022e-06	1.1174184553714597e-43	8.674818241899323e-07	6.292410936702188	4.686253137507101	5.128067540374578e-20	6.81431603521877	0.0	13.290809522489853	3.2924391985669536e-154	0.055993483355992885	0.6952385296568007	3.287361580170446e-76	0.0	1.7406677746314294	1.8429859330821743
3.5325325325325325	5.940287945537709e-197	7.887837799098474	2.458996734808559e-55	1.583401147706346e-112	4.124814200454798e-99	0.008850604400587273	2.4995689676691013e-06	0.8287702416605994	1.913511473506722e-05	1.124412953352873e-44	2.1220770010178003e-06	5.00486730409742	6.165277384789853	1.0770498140509327e-20	8.597940563964752	0.0	12.072265542349015	2.3265051448234807e-152	0.09602083142790194	0.4530701512537496	1.5842174322979678e-77	0.0	1.2290831648060916	1.841043797591702
3.5405405405405403	4.36991560123623e-199	7.984874918147728	1.8550968562314748e-56	6.010262363248283e-111	1.296516870014167e-100	0.00479750298889132	6.0230574665480545e-06	0.5577155496380658	4.357501614699656e-05	1.1026140040965856e-45	5.059548851980127e-06	3.8812468596436234	7.908000078838347	2.204610738070927e-21	10.585714837630348	0.0	10.70853389781008	1.6023185207486647e-150	0.1605613762101476	0.2880572869382524	7.439346864892691e-79	0.0	0.8460979139667848	1.8663328208449885
3.548548548548548	3.130815508230375e-201	7.878124003705025	1.3638421756406247e-57	2.223604411471832e-109	3.9706988866592685e-102	0.002535987697538657	1.4148677280546151e-05	0.36751593423986484	9.712502132865698e-05	1.0536802308600991e-46	1.1757428575100613e-05	2.934620388424208	9.889388030237535	4.397867305834849e-22	12.7180058805763	0.0	9.278492031659992	1.075603655706743e-148	0.26179856120514156	0.17867510951324989	3.4041390910984624e-80	0.0	0.5679033787178451	1.916399232047995
3.556556556556557	2.184543909962892e-203	7.5756715030029405	9.771246034854097e-59	8.01831985573207e-108	1.184870090599028e-103	0.0013072041456198885	3.2401379171736425e-05	0.23902652605247673	0.00021129138086540416	9.812548663444414e-48	2.6629487317341698e-05	2.163381974680002	12.057641446657023	8.550005604309362e-23	14.91111747589094	0.0	7.856863901779387	7.037432920840529e-147	0.4162428586431266	0.10812111498606564	1.5178610668233824e-81	0.0	0.37176899933003904	1.9870179707571722
3.5645645645645647	1.4845094133225012e-205	7.100070790611488	6.82218555092286e-60	2.818195490808532e-106	3.4450023323304968e-105	0.0006570239006122252	7.233722331548466e-05	0.15675136846396767	0.0004484440551258442	8.905175423121178e-49	5.87845451281632e-05	1.5549399970752735	14.333324588644736	1.619961719413497e-23	17.06131834585411	0.0	6.508768486649999	4.487813995748443e-145	0.6453308249215306	0.06382742280482874	6.594908277753683e-83	0.0	0.23759194685625865	2.072311320069842
3.5725725725725725	9.824806554903841e-208	6.485556808219162	4.6417774843801765e-61	9.654302133531817e-105	9.759404180395247e-107	0.000321987934877621	0.00015743913758131488	0.10915012856264784	0.0009285364722210856	7.875729626055827e-50	0.00012647754271644573	1.089661613482905	16.61209844228895	2.9912807729307816e-24	19.0521751227987	0.0	5.2862407596485275	2.7894206435154223e-143	0.9756110141054807	0.036757261193722406	2.7921406876116007e-84	0.0	0.1486821693637161	2.165107293945705
3.5805805805805804	6.332627396457083e-210	5.773973989260273	3.077739147578141e-62	3.223538299265044e-103	2.6938418112630496e-108	0.00015385083571109391	0.00033405496627344285	0.08860692731749387	0.0018757295817662095	6.787764740605178e-51	0.00026522446197741704	0.7445015341827526	18.7713863142313	5.382991346513585e-25	20.764611194168705	0.0	4.226880543318454	1.6898640009768403e-141	1.438242520265266	0.020649352268322728	1.1519070274579221e-85	0.0	0.09196293821476374	2.2575410510031766
3.588588588588588	3.9752343626280315e-212	5.0100874979389785	1.9886827719080823e-63	1.0490763906598347e-101	7.244958046911848e-110	7.167123689377498e-05	0.0006910020566600507	0.09122949797271021	0.0036969508080892813	5.700991960294802e-52	0.0005420803135004703	0.49594522835826393	20.680628084062292	9.440701336521359e-26	22.08854645626056	0.0	3.3544152643736904	9.978105228315849e-140	2.0675263178176473	0.011315802366267199	4.630724593181771e-87	0.0	0.057792267010064464	2.341847309590244
3.596596596596597	2.4303046789796016e-214	4.237002449398187	1.2522324631758398e-64	3.327697809351178e-100	1.8985177474723763e-111	3.255062376350677e-05	0.0013934735097091409	0.1165945386760115	0.007109556825422344	4.666182702166646e-53	0.0010798504023226071	0.32210255244667424	22.214052294807793	1.613611239875381e-26	22.934559304325717	0.0	2.680676837303869	5.742526217957426e-138	2.8982488689895405	0.0060487817044737125	1.813976600850184e-88	0.0	0.03959562438036483	2.411238986234515
3.6046046046046047	1.4750713718230836e-216	3.492328031306938	7.684041503836559e-66	1.0288292447648786e-98	4.8473954222569645e-113	1.4412164552179015e-05	0.0027395411766854183	0.16749077432337986	0.013341081586910176	3.721865837824574e-54	0.002096589729168443	0.20396000833667893	23.264280931411836	2.687866143153302e-27	23.24386030776187	0.0	2.2083315553259126	3.2211909878011064e-136	3.9617592645777506	0.0031538569899600324	6.92413342440038e-90	0.0	0.03346170230661926	2.4607312198694897
3.6126126126126126	4.459865691714284e-216	2.8055257039609307	4.5949343855147436e-67	3.1003130127580395e-97	1.205916496452516e-114	6.220740292310731e-06	0.005250714772967132	0.24964710133303675	0.024429485820085632	2.8929927984689532e-55	0.003967466003004722	0.12591697307783334	23.754739304857033	4.363454363808127e-28	22.9950342225323	0.0	1.9336774003570825	1.761118364074135e-134	5.280927345970681	0.0016039670382474432	2.575431584158027e-91	0.0	0.037804731053829414	2.487762201631188
3.6206206206206204	6.887133415200207e-214	2.196627317802007	2.6776473875457535e-68	9.106065808630637e-96	2.923082175556756e-116	2.617499593459033e-06	0.009811201887377288	0.37137926861355125	0.043655436839209194	2.1913999878200735e-56	0.007317502418142502	0.07578964100071649	23.648882811089514	6.903467970247901e-29	22.206478552644796	0.0	1.8489228730259355	9.384674147117312e-133	6.864418883576531	0.0007956389962277253	9.334375742534282e-93	0.0	0.05314834067195018	2.492488264611546
3.6286286286286282	1.038561433510472e-211	1.6762601249276388	1.5205878761244933e-69	2.6068690029067485e-94	6.9036666665072575e-118	1.0736253019419656e-06	0.017872728760703612	0.5430535516980224	0.0761359537369404	1.6176464949744028e-57	0.013154139274517088	0.04447537294880451	22.954697185325124	1.0644328401261214e-29	20.93415532877259	0.0	1.9435546825629877	4.874257082580551e-131	8.701025640176251	0.000384938830010889	3.296636389604376e-94	0.0	0.08204184065692835	2.477687502665036
3.636636636636637	1.5264587975374858e-209	1.2467212247214345	8.414985140469279e-71	7.273961592693659e-93	1.5886696685057123e-119	4.2927076633237303e-07	0.03174139604168824	0.7762576907047808	0.12959734236358592	1.1636791448620658e-58	0.023046867104737676	0.02544551887413229	21.723702870717045	1.5994964872382335e-30	19.265037552063752	0.0	2.204648074381435	2.4674948037431515e-129	10.755030674387703	0.00018163952883850672	1.134506968818226e-95	0.0	0.12908124007809915	2.448282283488609
3.6446446446446448	2.186740010159813e-207	0.9037331174994027	4.538146546496651e-72	1.9782736581688728e-91	3.562069547652516e-121	1.67307026181305e-07	0.054957793847866705	1.0825943511776248	0.21532043788962904	8.157752873995497e-60	0.039356027907323204	0.014193278369140718	20.04463583359738	2.342407182261554e-31	17.307314006462835	0.0	2.616229836920706	1.2174822655703403e-127	12.963690998512732	8.359110429274563e-05	3.8044640634533654e-97	0.0	0.20097437409812172	2.4105688615084384
3.6526526526526526	3.05329232530352e-205	0.6384897750353243	2.384990578162812e-73	5.244034089633847e-90	7.78190968201823e-123	6.356148087553619e-08	0.09276886046441665	1.4720732940105905	0.3492092699063288	5.573082891548776e-61	0.0655028992230386	0.007718475087360499	18.0328808383386	3.343147715705008e-32	15.178878667655205	0.0	3.158028364915284	5.855009748219174e-126	15.237811809580093	3.751708067468872e-05	1.2431680984245304e-98	0.0	0.3065630534354303	2.3713027342736446
3.6606606606606604	4.155265622024699e-203	0.4396535671438288	1.2214550214563454e-74	1.3549043277081727e-88	1.656475352362772e-124	2.3537710894031526e-08	0.15266740668040077	1.9511715709617525	0.5528743951472948	3.710292292031447e-62	0.10625752261258752	0.004092185414436272	15.817403269939533	4.650105606448977e-33	12.995791432848566	0.0	3.804100793012435	2.7444238373541175e-124	17.46603743889269	1.6421230996017376e-05	3.9583677518008826e-100	0.0	0.45669840262859535	2.3368158447848186
3.6686686686686683	5.511735468065039e-201	0.29505987948262075	6.096079690709658e-76	3.412054500538854e-87	3.4355697568739174e-126	8.496086867243375e-09	0.24494189388648668	2.5207436546798103	0.8545479897940632	2.407179130059162e-63	0.16799979435920928	0.0021152012862966584	13.52722796110282	6.303534596281208e-34	10.86224519101065	0.0	4.521885846437031	1.253814606372425e-122	19.5229194610002	7.009365760542857e-06	1.2281522259664079e-101	0.0	0.6638641266860342	2.3123286094603075
3.676676676676677	7.125857126429626e-199	0.19299791857057502	2.9648712259192725e-77	8.375056071126038e-86	6.942686654424109e-128	2.989185686838955e-09	0.3831367932791029	3.1740731373951547	1.289569647969005	1.5219358901630493e-64	0.25888549290047963	0.0010659044215362702	11.279407854193622	8.327593934929234e-35	8.863169434791374	0.0	5.2721773125348985	5.5830825409803236e-121	21.280131130517823	2.9176753147517016e-06	3.713110780435993e-103	0.0	0.9414630808435579	2.3015687229600705
3.684684684684685	8.979352589309242e-197	0.12303764075912375	1.4052150395221404e-78	2.0036606008585358e-84	1.3670089530009815e-129	1.0250884826212463e-09	0.5842786908309222	3.8954351956606006	1.9001175261283763	9.377173934200574e-66	0.38882714792722295	0.0005236637967158687	9.169969531710938	1.0721832406103644e-35	7.060050399737872	0.0	6.010349450505704	2.423111249883279e-119	22.61951978190052	1.1843214040013588e-06	1.0938886983563531e-104	0.0	1.3027303590809247	2.306732198842844
3.6926926926926926	1.1028389849408027e-194	0.07644802493483674	6.490246937984714e-80	4.672243957317797e-83	2.622588508757425e-131	3.4264160888869397e-10	0.8686862130865316	4.659554377986792	2.733833305455181	5.6303481298241394e-67	0.5691874888770034	0.0002508143087934387	7.268649389670799	1.3453415752377813e-36	5.489977506278079	0.0	6.688916219110004	1.0250174075786272e-117	23.446185781295462	4.687766946471733e-07	3.1402033016688023e-106	0.0	1.7593112133973834	2.3287391653704437
3.7007007007007005	1.3201958537509656e-192	0.046295358297902676	2.921197131331202e-81	1.061920577032311e-81	4.902345885824926e-133	1.1163113900583949e-10	1.2591681732881568	5.432273470681628	3.841028330340655	3.294474794771217e-68	0.8120897176307198	0.0001171161149727449	5.617509638563692	1.645167748952188e-37	4.167447212236084	0.0	7.261215934261506	4.226177267705062e-116	23.699586862042015	1.8093225701343707e-07	8.783986959532848e-108	0.0	2.319636226080124	2.3676681835035365
3.7087087087087083	1.5403655211914873e-190	0.027324456664601003	1.2812723941762449e-82	2.3524694883582017e-80	8.928792826349583e-135	3.544816363854478e-11	1.7794412106470912	6.172591409916673	5.2702849559952245	1.8785588019542528e-69	1.1292824488151803	5.331553586019378e-05	4.232901433728621	1.9606581807030527e-38	3.0881424251386425	0.0	7.685741581892028	1.698332654444838e-114	23.360865367585927	6.809411673281413e-08	2.3942790945658424e-109	0.0	2.987321313277921	2.423215216840319
3.716716716716717	1.7517349039475512e-188	0.01571840690599777	5.476496175945703e-84	5.079508310397747e-79	1.584515687976015e-136	1.0971404777416262e-11	2.4516798121499455	6.835999761133329	7.0624913210163935	1.0438811662497074e-70	1.5305624196929388	2.3666343224658032e-05	3.109829369198201	2.2772339985431363e-39	2.2337847822802797	0.0	7.930446690106199	6.65206358807301e-113	22.455167360934666	2.498832524759954e-08	6.3592651365562e-111	0.0	3.7598903477397547	2.4950258244565315
3.724724724724725	1.9416553689298424e-186	0.00881268882038816	2.281101403010552e-85	1.069018816227387e-77	2.739777793795419e-138	3.3096963099953866e-12	3.2932529653250073	7.378789654056015	9.243657368225016	5.652817886665873e-72	2.0218522407222297	1.0254231554611823e-05	2.227608149522905	2.5776711284248343e-40	1.5772102441086089	0.0	7.976296499005311	2.5395022722550446e-111	21.048557681692724	8.941067448293897e-09	1.6458416783086091e-112	0.0	4.628134951133112	2.5827905524255326
3.7327327327327327	2.0976599306063402e-184	0.004815609993284397	9.259054804228107e-87	2.1928822818864814e-76	4.615822927175649e-140	9.731259477395694e-13	4.312892446931406	7.762771391301565	11.81721539024374	2.98309160776711e-73	2.6031409381702435	4.3664521491653285e-06	1.5557669101710458	2.8435536726126276e-41	1.086996244848529	0.0	7.819425771875133	9.44929486015668e-110	19.240056327802105	3.1193009390925583e-09	4.150668462655163e-114	0.0	5.5763670249877935	2.6860631489520554
3.7407407407407405	2.208804033930266e-182	0.0025647049376261583	3.662425205573386e-88	4.384417374922577e-75	7.577011377631025e-142	2.7887064741198327e-13	5.506748579104298	7.959706163084519	14.756843206793624	1.534107701510777e-74	3.266599198392	1.906598276119995e-06	1.0593837960691124	3.057098469963237e-42	0.73120853070282	0.0	7.471493902167895	3.426957970918136e-108	17.150128763997063	1.061041127290698e-09	1.0199920926524068e-115	0.0	6.583678502977647	2.803841619821139
3.7487487487487483	2.2669318334523544e-180	0.0013312763139614735	1.4117269826619783e-89	8.544278263811197e-74	1.2118859192568274e-143	7.789103548295733e-14	6.854973252717588	7.954737388477902	18.00107805077461	7.68834341793436e-76	3.995249637161929	1.0552317114560682e-06	0.7033389374672164	3.2031073950359317e-43	0.48007880991301166	0.0	6.9581467000417545	1.2113697848487113e-106	14.907485685477816	3.518891541820045e-10	2.4424419111265178e-117	0.0	7.626116556744319	2.934023363072773
3.756756756756757	2.2676650435222743e-178	0.0006735220405924238	5.3028862635835e-91	1.6229537020483538e-72	1.888602413393036e-145	2.1204173621996907e-14	8.319570576954227	7.7482429392946015	21.451029980200516	3.754891232897881e-77	4.762575690443151	1.1546467660231098e-06	0.45527931589016185	3.270752238414715e-44	0.3076268018132836	0.0	6.315831421362036	4.173527478547961e-105	12.636189677749243	1.1378113956769476e-10	5.699021208308669e-119	0.0	8.67945273165621	3.0728901657462866
3.764764764764765	2.2109479553376134e-176	0.00033214912747873515	1.941124392089751e-92	3.0047232403227694e-71	2.867704130600396e-147	5.6260410023957674e-15	9.84422065352626	7.355787643586042	24.97229382749907	1.7871031189677678e-78	5.533370642230135	2.285761700043455e-06	0.287337558629007	3.254901640735232e-45	0.19237893160953967	0.0	5.587492103463817	1.401484823778304e-103	10.444825123840953	3.586887455299369e-11	1.2957607150316665e-120	0.0	9.722030738646948	3.2147857242589923
3.7727727727727727	2.1010544319227103e-174	0.0001597571911061525	6.924265293206942e-94	5.422140623741811e-70	4.2427080120402895e-149	1.4548919177651021e-15	11.356581580902725	6.806184350376322	28.401683025816617	8.28875929582093e-80	6.2659587690219665	5.323448762763611e-06	0.176810194382835	3.156764368952942e-46	0.11740677780415355	0.0	4.817836667616129	4.587035518598493e-102	8.4189500024059	1.1024044420676588e-11	2.8707658362248373e-122	0.0	10.737082355466065	3.3521156001932
3.7807807807807805	1.9460556617080215e-172	7.518022103790436e-05	2.4069836243532694e-95	9.53685993875616e-69	6.115992542154888e-151	3.6669386470534353e-16	12.773215994411952	6.137998875647411	31.55871314923085	3.746425553600512e-81	6.915685017763954	1.2500469413420576e-05	0.10607713123974186	2.983736983818211e-47	0.06992157283419098	0.0	4.048886811199718	1.463303422547866e-100	6.617358602235484	3.3031847711743725e-12	6.197536255164469e-124	0.0	11.713950049191144	3.4757345601934
3.7887887887887883	1.7568406920297325e-170	3.5212281187092674e-05	8.153639607734802e-97	1.6349660711505706e-67	8.590248965625472e-153	9.007837514284559e-17	14.006822929790477	5.395087247097196	34.260956192957615	1.650183916259701e-82	7.439312066826068	2.8765807275591897e-05	0.06204901599551852	2.7484825483589753e-48	0.04063414992722883	0.0	3.3164040722282477	4.549830895285146e-99	5.0720030110260375	9.649099252303766e-13	1.3037329863430864e-125	0.0	12.647859884136002	3.5757040238292963
3.796796796796797	1.5458547190955853e-168	1.7867559284710633e-05	2.6915885267680007e-98	2.732003161728408e-66	1.1755999402875493e-154	2.1566545126213262e-17	14.974974531387938	4.621880488270102	36.34162295887464	7.083293813230151e-84	7.799742226905028	6.457911417053578e-05	0.035387184294698816	2.4673996839913196e-49	0.02304159146796184	0.0	2.64756966942021	1.378842636386389e-97	3.7908831030261902	2.747870477963334e-13	2.6724305671283036e-127	0.0	13.538215842692534	3.642321741000567
3.804804804804805	1.3257576448062142e-166	1.3041291854947068e-05	8.658535737994738e-100	4.449622621580461e-65	1.5675751150404269e-156	5.0325217144431715e-18	15.60917151032243	3.8591132336257714	37.66717820062151	2.962960263351695e-85	7.970354231660008	0.00014134252784536787	0.01967685505565521	2.158738816020515e-50	0.012748358437392176	0.0	2.0600391060402123	4.0727967223296676e-96	2.762899994386018	7.628781922427235e-14	5.3379233866443887e-129	0.0	14.38576224245387	3.6672651354966352
3.8128128128128127	1.1082016031062993e-164	1.7927512558909297e-05	2.714305471937337e-101	7.063746776134051e-64	2.0366301392224268e-158	1.144717925168624e-18	15.862844497572251	3.140544152550427	38.15259107109885	1.2078251306173387e-86	7.938252293110393	0.0003015597055798585	0.010667705220984638	1.8406650713531563e-51	0.006881700184707915	0.0	1.5622539110030549	1.1725445342335968e-94	1.9635931799001463	2.0647038307821274e-14	1.0389300405122988e-130	0.0	15.18928557373954	3.6446623291999347
3.8208208208208205	9.028852911066958e-163	3.5786407800938816e-05	8.291848028829199e-103	1.0929932359046889e-62	2.578166571499656e-160	2.5466279075162464e-19	15.717005187711973	2.4909835325324017	37.77204416289582	4.7981073427147245e-88	7.7058769918083225	0.0006271723367147297	0.005639368344875935	1.5295494300814106e-52	0.003624233896875108	0.0	1.1547177818678067	3.2902169873510455e-93	1.3608084874638553	5.4475144101920395e-15	1.9703721916314507e-132	0.0	15.942704876213993	3.571915981803497
3.8288288288288284	7.169775411337153e-161	7.773196032685826e-05	2.468437609522199e-104	1.648430730487e-61	3.1799828690347133e-162	5.958877128026903e-20	15.18259529023919	1.9256855911702218	36.563547904438884	1.85747732894756e-89	7.290698643363835	0.0012714901928074418	0.0029081959540659514	1.2387005678044741e-53	0.0018620665314300054	0.0	0.8318560099199688	8.998669793922256e-92	0.9196002888455586	1.4011085367379482e-15	3.6413143361573947e-134	0.0	16.633367205113544	3.4501508877273834
3.836836836836837	5.549293508188851e-159	0.00016829344155076684	7.160956846967011e-106	2.423233643578308e-60	3.821673566692621e-164	3.454279121063562e-20	14.299129888856484	1.4509367353823044	34.62681891274526	7.007526481785852e-91	6.7230466234477735	0.0025127656477581532	0.001466100216136333	9.776496104735482e-55	0.0009332811801086834	0.0	0.5840748854975045	2.3987814002523707e-90	0.6059755815185232	3.5129575461823045e-16	6.557162534224953e-136	0.0	17.242112844283657	3.284225039661611
3.844844844844845	4.186287101375442e-157	0.00035679667501839994	2.024407400322412e-107	3.472096131703621e-59	4.4750449013423154e-166	1.1021663620874806e-19	13.12986872194584	1.0655164119117126	32.114796473553824	2.5762834129051134e-92	6.0424490808322675	0.004840656333348656	0.0007297570285298816	7.519936983444174e-56	0.0004562978144827058	0.0	0.3997026006683993	6.232490302832795e-89	0.3893698519710504	8.586120235480048e-17	1.1505925183651124e-137	0.0	17.745256386633464	3.0823192624073017
3.8528528528528527	3.0780770959723764e-155	0.0007383353600807468	5.577025311754507e-109	4.849093718370185e-58	5.10571074269341e-168	4.933070578444397e-19	11.75433456433054	0.7626414078295031	29.22008028159755	9.230180436365854e-94	5.293096065813434	0.009090133448887417	0.00037507522180907463	5.637145515384516e-57	0.00021761234689091611	0.0	0.2665959100207396	1.5783057250236188e-87	0.24395955644699488	2.0456881146132852e-17	1.967319546057478e-139	0.0	18.118147746550417	2.8551859429985593
3.8608608608608606	2.205916895591982e-153	0.0014904670571220288	1.4972180061091172e-110	6.600887693290234e-57	5.6758383361197434e-170	2.1951317629336125e-18	10.259406367025962	0.5320215097922801	26.15819223539138	3.222659404217647e-95	4.519146845966204	0.016639890042669227	0.0002339913176027359	4.118303651277222e-58	0.00010122765276505131	0.0	0.1733077792703485	3.8956437443875935e-86	0.14904544850499427	4.751119434917349e-18	3.277751156236673e-141	0.0	18.339558200770323	2.6151801722952888
3.8688688688688693	1.5408415135956467e-151	0.0029349044807574576	3.916923461770331e-112	8.758255357662336e-56	6.147787222880131e-172	9.528873574289389e-18	8.730366609279992	0.361731702345168	23.149787395895288	1.096494075651252e-96	3.760564410107459	0.029692396933941427	0.00023552880637015168	2.9321862908125773e-59	4.5927953600796766e-05	0.0	0.10980716994472306	9.371862703807756e-85	0.088789568838237	1.075628847974903e-18	5.321385380271404e-143	0.0	18.395895659528936	2.375210924961499
3.876876876876877	1.0490253047741047e-149	0.005637329305772723	9.985794931505267e-114	1.132679247087613e-54	6.4881762620872955e-174	4.031767727513835e-17	7.243162951403304	0.23971351735726967	20.4037576230473	3.63568153578562e-98	3.0499976878058006	0.05164818794830089	0.00037887500255200817	2.034599004530997e-60	2.0323557959561727e-05	0.0	0.06780963492344871	2.1975116342296604e-83	0.05157561618793729	2.373750172410912e-19	8.418235221022452e-145	0.0	18.284260943732633	2.1477375082727077
3.884884884884885	6.961023951759486e-148	0.010562640051845106	2.480833484104103e-115	1.4278118225111837e-53	6.671775928691487e-176	1.6626714526102523e-16	5.858803535301288	0.1548271244847715	18.102679358513416	1.174770530250066e-99	2.410992665463681	0.08757504021484655	0.0007320667850169143	1.3758787754806374e-61	8.77102143948601e-06	0.0	0.04081315607636241	5.022211869093477e-82	0.029212114415882045	5.1063427203567816e-20	1.2976720947351456e-146	0.0	18.013617614899804	1.9439053950968848
3.8928928928928928	4.502144829702076e-146	0.019306528292329265	6.006063301791282e-117	1.7543261132710763e-52	6.684597547188055e-178	6.683034050526642e-16	4.6203387424620725	0.09746532668687102	16.391418433978025	3.6992008841250714e-101	1.8575570842150249	0.1447509459463195	0.0014554370164235378	9.06766755862973e-63	3.691578696237806e-06	0.0	0.02394181220842506	1.1187098418913096e-80	0.016132974050972828	1.0707394218609925e-20	1.9491999614577905e-148	0.0	17.603798032198004	1.7728769134188331
3.9009009009009006	2.838082170357394e-144	0.03442560931376345	1.4169659752640333e-118	2.10099812669221e-51	6.525654541051659e-180	2.6181659757529674e-15	3.552402134551294	0.059800086056467146	15.369104854376987	1.1351426795590116e-102	1.394884823305834	0.23322690711063218	0.0028542487475212716	5.824049836699841e-64	1.515200266437778e-06	0.0	0.013688691192672561	2.4288375540697868e-79	0.008687513608811747	2.1885334565893806e-21	2.852957477328649e-150	0.0	17.082591684292645	1.6413768725111695
3.9089089089089093	1.743771755349987e-142	0.05988496856890391	3.257662414005139e-120	2.4525488726844626e-50	6.207087873431067e-182	9.997166870293045e-15	2.6628885673401186	0.035760373524456754	15.084281415158689	3.394537831414237e-104	1.020902882026193	0.3663130796216063	0.005469913125841271	3.645596935076592e-65	6.064695571813736e-07	0.0	0.007628074019779918	5.139703443356796e-78	0.004561450217668665	4.3602863323732525e-22	4.068943294232631e-152	0.0	16.481621155644937	1.5534483689442502
3.916916916916917	1.0442716370314608e-140	0.10163084399383529	7.2984357013942e-122	2.790532314455286e-49	5.752633539778007e-184	3.7205999305820384e-14	1.946101545462758	0.0208425501542788	15.532887448619883	9.892328217647952e-106	0.7282498622785964	0.5608452764689891	0.01022352799088936	2.2239565244386154e-66	2.3670903576947342e-07	0.0	0.004143009576774335	1.0600741272744373e-76	0.0023352522132953596	8.467715808908478e-23	5.6547755359069536e-154	0.0	15.831985125081827	1.510401942545661
3.924924924924925	6.095319794451751e-139	0.16827408329619356	1.593420750111503e-123	3.0948140691538164e-48	5.194700639522123e-186	1.3496006279964504e-13	1.3866237392490783	0.011839905479447053	16.658842430231054	2.809338335203024e-107	0.5063214111328209	0.8370490282956029	0.018628320011516552	1.32220261110931e-67	9.008946736109292e-08	0.0	0.002193133364582692	2.1310468149479646e-75	0.0011657000258404639	1.602891642437072e-23	7.657666687704991e-156	0.0	15.160664658471047	1.5109392391150778
3.932932932932933	3.46767733293312e-137	0.27183478921360005	3.3900651598508166e-125	3.3454994290437154e-47	4.57055923510034e-188	4.771487994343971e-13	0.9632329252017502	0.006555324377077717	18.357236901559247	7.774943421822658e-109	0.34310107241334514	1.2178007097016528	0.03308734902099468	7.66097072292683e-69	3.3432874680210124e-08	0.0	0.0011315199433131503	4.175498456623742e-74	0.0005673754905278757	2.957508577364129e-24	1.0104733550690521e-157	0.0	14.488446082234576	1.5514345253299755
3.9409409409409406	1.9228262092343408e-135	0.4284504494327955	7.028496677031634e-127	3.525064352855447e-46	3.9182591759979385e-190	1.6442152233447634e-12	0.6523526333458195	0.0035374369629193594	20.480364304366905	2.0969018028526587e-110	0.22660409745997478	1.7271073738624498	0.05728726822163158	4.325971655989927e-70	1.209767103100395e-08	0.0	0.0005689936897798174	7.974110439336242e-73	0.00026930807671799595	5.318991466823154e-25	1.299273426933086e-159	0.0	13.829678485268841	1.6263574070777023
3.9489489489489493	1.0392033947019478e-133	0.6588932678862122	1.420017155028583e-128	3.620375895830544e-45	3.2728942833367054e-192	5.522296999445254e-12	0.4307355607916438	0.0018605091212829349	22.846884922091082	5.511205595214817e-112	0.14586911299397318	2.3877042133112383	0.09668536860198348	2.380661295537814e-71	4.268218555688153e-09	0.0	0.00027886933005647965	1.4842762783924886e-71	0.00012476760225488032	9.324200787269842e-26	1.6278841510805652e-161	0.0	13.193675851880059	1.7288135846905883
3.956956956956957	5.474194832177399e-132	0.9886873578769184	2.7957698613696504e-130	3.6242794083983547e-44	2.6637029793750844e-194	1.807744800252996e-11	0.2772777262894657	0.0009537256630567132	25.254207255630604	1.4115712231004767e-113	0.09151848585042563	3.2178075201873813	0.15906324164923058	1.2768080959891526e-72	1.4682414041818181e-09	0.0	0.0001332116239920693	2.692810727228027e-70	5.6698159121222964e-05	1.5932015579522053e-26	1.9874382748512272e-163	0.0	12.587131561135756	1.8511668167631423
3.964964964964965	2.8106004660435602e-130	1.4475787740179649	5.363964085334343e-132	3.5364862341772184e-43	2.1122952193932883e-196	5.767807370264123e-11	0.17401789347070612	0.00047650087838210016	27.493701296777854	3.523275820034263e-115	0.05596341535536711	4.2272529016129266	0.25508534587147974	6.673715965283196e-74	4.924293645668125e-10	0.0	6.20199709571373e-05	4.761628319274199e-69	2.5963181541972168e-05	2.6534106701971862e-27	2.3643457609376083e-165	0.0	12.016656122501928	1.985687836269096
3.972972972972973	1.4064916155581967e-128	2.068111153872777	1.0028751159793942e-133	3.3636089843525656e-42	1.632068702261516e-198	1.7936621346483797e-10	0.10647467507476881	0.00023203447374878098	29.367721689516276	8.569947361076434e-117	0.03335412071006392	5.4134650810875735	0.39875673085323093	3.3995691936657644e-75	1.6101872576531767e-10	0.0	2.8142913795233257e-05	8.206608918878112e-68	1.3614912859130833e-05	4.307356729984339e-28	2.7407882268122645e-167	0.0	11.490545475047226	2.1251609877740307
3.9809809809809806	6.8601616798161586e-127	2.8831173158556953	1.827192653854877e-135	3.118338404533281e-41	1.2286756674056605e-200	5.43659270546829e-10	0.06351433224898283	0.00011012600704632068	30.70679188130972	2.0314087991435364e-118	0.019375132534902573	6.757899970176625	0.6076277590031888	1.6876956300875706e-76	5.133170242924335e-11	0.0	1.2446711649234558e-05	1.3785755285308796e-66	1.1545226132886436e-05	6.815346160054155e-29	3.095901229972636e-169	0.0	11.019134968649631	2.263373716448633
3.9889889889889893	3.261299808634193e-125	3.9220666540968203	3.2441300697394244e-137	2.817904083361604e-40	9.012620398620689e-203	1.606087573301471e-09	0.036937954235808035	5.094198263344924e-05	31.384882885203794	4.692498776216903e-120	0.010969574154612811	8.223713825857365	0.9025566383025798	8.165418369102001e-78	1.59537655306391e-11	0.0	5.365228991521153e-06	2.257126884730334e-65	1.8163927744936262e-05	1.0510754616398377e-29	3.4075780314503802e-171	0.0	10.613522715461357	2.39542281391625
3.996996996996997	1.5111454532419861e-123	5.206410015228419	5.612916137011775e-139	2.4820781418030905e-39	6.441394557803545e-205	4.624533303709285e-09	0.020944338153787413	2.2967322326106407e-05	31.33067461964464	1.056327705352214e-121	0.006053196262623479	9.755393336985634	1.3068291363787434	3.8501427487589823e-79	4.833936359663139e-12	0.0	2.254083308621072e-06	3.6019689446242144e-64	3.737926504032959e-05	1.579963541708699e-30	3.6546988115823026e-173	0.0	10.282936497561181	2.517795815022394
4.005005005005005	6.824659413159544e-122	6.744318147811062	9.463573773103016e-141	2.1310423216838842e-38	4.4856328674855684e-207	1.297845114428417e-08	0.011580672990315158	1.009237684751703e-05	30.53308556869162	2.3172923986182586e-123	0.00325558952722007	11.280890598198344	1.8444667528204843	1.769250377439613e-80	1.4278785291494121e-12	0.0	9.229958103485709e-07	5.602508655869345e-63	8.036467234951206e-05	2.3148657427098064e-31	3.819481560321156e-175	0.0	10.031436870874199	2.628222851910354
4.013013013013013	3.004103329368236e-120	8.52547412030097	1.5548842440221387e-142	1.7834347562241959e-37	3.043564776389292e-209	3.550046875132258e-08	0.00624938026085909	4.322401678527518e-06	29.040151096454316	4.953939144263017e-125	0.0017065712729469934	12.716451796335011	2.5376441040983386	7.923477642402981e-82	4.111753802985986e-13	0.0	3.683643241922798e-07	8.49344130612225e-62	0.00017062173115097338	3.30573926665671e-32	3.8895939124506105e-177	0.0	9.854882967091644	2.7253363210353094
4.021021021021021	1.2888664553941563e-118	10.516792588623684	2.4895289245536158e-144	1.4548294932913113e-36	2.0121315649780825e-211	9.464584963103673e-08	0.0033035500817802156	1.8042859158256668e-06	26.951365355067125	1.0320676404606798e-126	0.0008719049021005833	13.973857747659359	3.403287388808777	3.458250524529901e-83	1.1542550559991788e-13	0.0	1.4328590182529534e-07	1.2549991317621503e-60	0.0003538976092274181	4.601230471050001e-33	3.8596782301814844e-179	0.0	9.73907536493451	2.808213471300189
4.029029029029029	5.389644807377469e-117	12.66003017652533	3.88429732579951e-146	1.1567990645867182e-35	1.2961199622930554e-213	2.459378242423286e-07	0.0017382545831428889	7.340644062207317e-07	24.404650798793895	2.0953342853104933e-128	0.00043417389591160954	14.969299570442914	4.449126142864433	1.4709948116158809e-84	3.158705025053133e-14	0.0	5.432220955845509e-08	1.8074310652378296e-59	0.0007157438480030685	6.242242195813402e-34	3.7320281450573394e-181	0.0	9.659737040525224	2.8759014319914487
4.037037037037037	2.196703992123088e-115	14.87216260629104	5.905870032706692e-148	8.96594386327632e-35	8.13484019158521e-216	6.228813744870891e-07	0.0009703806960672303	2.910794493915004e-07	21.559950480477966	4.1455880239928706e-130	0.00021072118421944753	15.632708184704319	5.669687742019987	6.097894482942085e-86	8.426420312593334e-15	0.0	2.0072407161955826e-08	2.537106168418277e-58	0.0014109948440794585	8.254051801467241e-35	3.5162979667441605e-183	0.0	9.584566519549355	2.9270290679913162
4.045045045045045	8.726540404409754e-114	17.04910739016892	8.750470233333539e-150	6.773727222477063e-34	4.974710960899559e-218	1.537593833302004e-06	0.00069355923880223	1.1249610722774655e-07	18.581875279079128	7.992941356798731e-132	9.967875124007903e-05	15.916150078167822	7.042908060569012	2.4635577316980446e-87	2.1912829528363914e-15	0.0	7.228855697242074e-09	3.471155916407224e-57	0.0027111566003564427	1.0637816467737897e-35	3.2282960649006263e-185	0.0	9.477107764926808	2.959593679340039
4.053053053053053	3.3788727675696974e-112	19.07288488356455	1.263440933015437e-151	4.988321047079131e-33	2.964160258189913e-220	3.699424582359688e-06	0.0007948275820381682	4.237522485172448e-08	15.62380547468907	1.5018092538664758e-133	4.595649297019766e-05	15.79996361663797	8.528123296263198	9.699730276326575e-89	5.554819946751084e-16	0.0	2.5373928930620856e-09	4.628797521054475e-56	0.005077389287910142	1.3362735503303035e-36	2.8880715704308913e-187	0.0	9.30175256637249	2.970976163270756
4.061061061061061	1.2751484390609218e-110	20.821707611279354	1.7776837364819874e-153	3.580779319594983e-32	1.720879688110319e-222	8.675269863102236e-06	0.0013236450135334162	1.5557331580067e-08	12.815382753432868	2.7498600352627594e-135	2.0650999245431273e-05	15.295647305547046	10.06615465680284	3.7219509580109838e-90	1.3726282077448707e-16	0.0	8.680684039421142e-10	6.016180081797686e-55	0.009267917721433504	1.6360430913467649e-37	2.5176156758086865e-189	0.0	9.028927038761367	2.9581930552718676
4.069069069069069	4.690388527235333e-109	22.181884672800457	2.4374180429954997e-155	2.505524803256085e-31	9.734515425069445e-225	1.9828418397155505e-05	0.0025101318732855572	5.566814783084488e-09	10.254569542018347	4.906751528057825e-137	9.044512488989224e-06	14.445060889987909	11.581971530866777	1.3918604988322894e-91	3.306304105473151e-17	0.0	2.894464617739656e-10	7.621352569918146e-54	0.016488440342257722	1.9523135222509956e-38	2.1385420075909052e-191	0.0	8.639472586891353	2.9183472466768494
4.077077077077077	1.681574312413258e-107	23.059961567463372	3.25672789129605e-157	1.708910952802066e-30	5.365289584688087e-227	4.417223978488356e-05	0.0048367803534424625	1.9414535615706082e-09	8.004584644949993	8.532282126949532e-139	3.860816452842958e-06	13.3161419599083	12.990032280951663	5.072649411556914e-93	7.763104797794676e-18	0.0	9.406555176879881e-11	9.410265137532675e-53	0.02859121814986917	2.2706953574664434e-39	1.7700803785009035e-193	0.0	8.127413634769653	2.8492004400712205
4.085085085085085	5.876009380862064e-106	23.393308602546213	4.240419465186224e-159	1.1361649612697618e-29	2.881290172554801e-229	9.591069398542338e-05	0.009175466698149089	6.599268724142031e-10	6.0952345223426265	1.4458525726568134e-140	1.6062866443886634e-06	11.995928397862835	14.20191382774958	1.8017231576531906e-94	1.776752707900916e-18	0.0	2.979483850231263e-11	1.1324792380639191e-51	0.04832161165271936	2.5740782701207767e-40	1.427627889735702e-195	0.0	7.500655137578263	2.7497667427869885
4.093093093093093	2.0012809751341536e-104	23.157496413277897	5.380368547475345e-161	7.363195070362365e-29	1.50763367420353e-231	0.0002029742342241796	0.017008287989053926	2.1863172985705477e-10	4.527589830091254	2.3876489871189892e-142	6.51353636332773e-07	10.58207729998086	15.135350087064936	6.236707097621124e-96	3.963818644433924e-19	0.0	9.198129726066864e-12	1.3283643729285903e-50	0.07959867362053304	2.844050626662771e-41	1.12197679781944e-197	0.0	6.779580720535483	2.6208219538424222
4.101101101101101	6.643437042357339e-103	22.36925401436312	6.652594590619161e-163	4.6515315891995785e-28	7.686341237126475e-234	0.00041866924133070893	0.03075488137200294	7.059584485799229e-11	3.2806768130679056	3.8424180442687115e-144	2.5743081773485465e-07	9.174199882155921	15.72342157256779	2.1039562781309352e-97	8.619705561496179e-20	0.0	2.7676176473568927e-12	1.5186677528106097e-49	0.12779854810072863	3.062702232008382e-42	8.59210407016571e-200	0.0	5.993924240159019	2.465236907762261
4.109109109109109	2.1494965435243734e-101	21.084512251959264	8.0157818139760715e-165	2.864390810169346e-27	3.8181984224677907e-236	0.0008417002671535368	0.054227934359601104	2.221742180619343e-11	2.31885740130193	6.025962287444282e-146	9.916402153665216e-08	7.866176243330539	15.922478048483104	6.917228907527995e-99	1.827089369542299e-20	0.0	8.116349091194726e-13	1.6922592827397737e-48	0.19998695937267014	3.2145732690186853e-43	6.411534248165087e-202	0.0	5.1785762020680215	2.2880720365360583
4.117117117117117	6.778597531029301e-100	19.39184947155617	9.411882187796071e-167	1.7194009108304427e-26	1.848044085908516e-238	0.0016493018279594858	0.0932291916867524	6.814857074861401e-12	1.598796332568524	9.209496124875256e-148	3.7230393489947997e-08	6.740232656855976	15.717493122833924	2.2163669206795104e-100	3.774964814814692e-21	0.0	2.319868731703048e-13	1.8379327669243396e-47	0.3050233618808019	3.2884576389750677e-44	4.6619882471606616e-204	0.0	4.36911024170159	2.0964079877456148
4.125125125125125	2.0835413207433643e-98	17.40240495371365	1.0769184420018733e-168	1.0060803254362036e-25	8.71527940158053e-241	0.0031499167897080962	0.1562766718123747	2.037363000721995e-12	1.075263284307598	1.3716174239712198e-149	1.3623572969020142e-08	5.863069477025145	15.123938880891842	6.9209425844396886e-102	7.602370574895962e-22	0.0	6.462702593965606e-14	1.9455881731005354e-46	0.45344038579486157	3.27876922938071e-45	3.30314119284437e-206	0.0	3.5977669429718113	1.8989265446492463
4.133133133133133	6.241997024158595e-97	15.237853702346348	1.20078389762453e-170	5.738533353658357e-25	4.072274393241535e-243	0.005863464337688235	0.2554170219421681	5.936475081890877e-13	0.7053958649356858	1.990754844215253e-151	4.858859249044284e-09	5.283852882168334	14.185855876044185	2.106216001312546e-103	1.4923325483524192e-22	0.0	1.7547408892046604e-14	2.0073855628390167e-45	0.6569963567785192	3.1862399612390383e-46	2.280498777493995e-208	0.0	2.890446585970258	1.7052905112775067
4.141141141141141	1.82265372565198e-95	13.018243371256403	1.304735801163551e-172	3.1906864960243215e-24	1.4514177308707366e-242	0.010638141447511787	0.407024424260702	1.68592191025592e-13	0.45137870355349885	2.815724973879305e-153	1.6889917010445e-09	5.033546727062939	12.970452712732348	6.246757459812814e-105	2.855355905759176e-23	0.0	4.64365437464399e-15	2.018688257616339e-44	0.9278150076765419	3.017836721551389e-47	1.5341904618173127e-210	0.0	2.264999609143006	1.5253955956009613
4.1491491491491495	5.187330858165536e-94	10.851358608550573	1.3815161314281466e-174	1.7293569547144484e-23	3.028956099583404e-240	0.018811936265191596	0.6324232568968531	4.666538268743028e-14	0.28172977019837253	3.881059923054531e-155	5.722299876308606e-10	5.124935538476014	11.560154572902977	1.8055954643542809e-106	5.325136232250561e-24	0.0	1.1977187428750291e-15	1.9786377877486892e-43	1.2770723246986726	2.786902630025555e-48	1.0057161615354474e-212	0.0	1.7308319200839064	1.3685790403758624
4.157157157157157	1.4389407162204715e-92	8.824856788460785	1.4254926226751867e-176	9.137025975015652e-23	6.16864728128529e-238	0.032423321494321526	0.9581063354538697	1.2589276725387526e-14	0.17151465449221834	5.213124867710424e-157	1.889572724243227e-10	5.552789354714855	10.043405604945857	5.086280895746061e-108	9.679991162915042e-25	0.0	3.010910664171545e-16	1.8902616470357363e-42	1.7132678385788347	2.630368173208049e-49	6.424188622652035e-215	0.0	1.2896196566053881	1.2428688502145695
4.165165165165165	3.890460635073373e-91	7.001827046834228	1.433341241029544e-178	4.705949935058164e-22	1.2244654116118976e-235	0.05446754140102277	1.4152717856685906	3.310208118030738e-15	0.10184499566947638	6.823914404373201e-159	6.081441171936699e-11	6.293898170396794	8.505642863442374	1.396350038972155e-109	1.7151062577242802e-25	0.0	7.377155878443644e-17	1.7600950766837003e-41	2.240220153505875	1.645632400973302e-49	3.998598796483711e-217	0.0	0.9367901466596082	1.154346204506034
4.173173173173173	1.0252229526448916e-89	5.419800876974819	1.4044613953620938e-180	2.3627327943087593e-21	2.3689872215472433e-233	0.08918140446556067	2.03839298161961	8.483174298141859e-16	0.05898494257749335	8.704757513494854e-161	1.9076526898190218e-11	7.30706461442613	7.021695268748974	3.735961024688937e-111	2.9619459930356427e-26	0.0	1.7616844323998403e-17	1.5973824742632872e-40	2.8550374282539948	1.60182649588986e-48	2.4251804518970003e-219	0.0	0.6633818404223618	1.106675624239479
4.181181181181181	2.6332663382020925e-88	4.092714045085717	1.341051883249828e-182	1.156403858030215e-20	4.467232202688765e-231	0.1423203845570737	2.862592371468282	2.1188980066253732e-16	0.03331950761794425	1.0821001278702145e-162	5.832328927680447e-12	8.533473557968719	5.650480805190078	9.741468867712275e-113	4.9857626143806106e-27	0.0	4.100297224490393e-18	1.4129938904152379e-39	3.5464070423807184	1.7500134597626019e-47	1.4332665231677497e-221	0.0	0.45793236930950926	1.100836525373212
4.1891891891891895	6.592200778387578e-87	3.0149723927505185	1.2478342408342878e-184	5.517406030964961e-20	8.210582123151177e-229	0.22136867995609943	3.919729983760055	5.158343819947183e-17	0.018357130915419455	1.3108888906405058e-164	1.737939321509649e-12	9.898050496800051	4.432383277360881	2.475486896400746e-114	8.179991528050742e-28	0.0	9.301449404268882e-19	1.218232648800185e-38	4.293594480287005	1.8657971674537514e-46	8.253851366532145e-224	0.0	0.3081329875537287	1.1350691056254565
4.197197197197197	1.6085154509613395e-85	2.166640325734838	1.1314718169304177e-186	2.566219806939219e-19	1.4708520298473856e-226	0.33559965663687147	5.233343926228131	1.2239370755450539e-17	0.009863991060576126	1.5475759836668292e-166	5.047509096812456e-13	11.312406577603916	3.3892028387228477	6.130711668657166e-116	1.3080955030570286e-28	0.0	2.0565249511869143e-19	1.0237142922480087e-37	5.066512702157247	1.939042928032035e-45	4.6762292974421234e-226	0.0	0.20209778611554452	1.2050290349678467
4.205205205205205	3.825420845562363e-84	1.5188312152171424	9.997837831210707e-189	1.1635616328814374e-18	2.5681691923729453e-224	0.4958874371948492	6.812872128996354	2.830456382318032e-18	0.00516933834102453	1.7804334446324347e-168	1.428793651269118e-13	12.679732021943195	2.526190076435979	1.4797052881381282e-117	2.0388723604413975e-29	0.0	4.431649495659966e-20	8.38466818241156e-37	5.8271059713883	1.9642985770748362e-44	7.950565072026794e-226	0.0	0.12919994937701476	1.3041299190823477
4.213213213213213	8.867319887555811e-83	1.038578025691983	8.608825834908276e-191	5.143098529626889e-18	4.370568108773205e-222	0.7141689591174709	8.647892764217767	6.379731690053167e-19	0.0026420707904828843	1.9961224074051874e-170	3.941956376182581e-14	13.901587854781244	1.8354499398393105	3.4805961469019295e-119	3.0974431895386697e-30	0.0	9.307753893654362e-21	6.693473923858784e-36	6.532093088365857	1.9396599050065445e-43	1.3722668286321626e-223	0.0	0.08050706576140529	1.4240399899376328
4.221221221221221	2.0033863232804715e-81	0.6927292118079819	7.22365879478871e-193	2.2161728868876583e-17	7.249561957633786e-220	1.0024785748818326	10.703371994092553	1.401512362236016e-19	0.0013169641075520655	2.1809025474994303e-172	1.0599954874829623e-14	14.886056890955981	1.2999509116972092	7.978956898152948e-121	4.586466345992392e-31	0.0	1.9053398252201512e-21	5.208058489219456e-35	7.136865016420862	1.8669929007149077e-42	2.315923731163333e-221	0.0	0.04889582575536428	1.555289799553015
4.2292292292292295	4.4116007987603106e-80	0.45068253523336826	5.9067144811962246e-195	9.309564298090314e-17	1.17204760597374e-217	1.3715305792344992	12.917018539473814	3.0008205337400517e-20	0.0006402009152955681	2.3220577342749077e-174	2.778088774352332e-15	15.556276074109823	0.8974682070306841	1.782594974350305e-122	6.619322308892256e-32	0.0	3.801439340634705e-22	3.949650905776364e-34	7.600081840049504	1.751700082082537e-41	3.809514210660689e-219	0.0	0.028944915439577664	1.687940995282025
4.237237237237237	9.468624250832985e-79	0.28598917711788796	4.7066311877839765e-197	3.8124639756052603e-16	1.846878609001705e-215	1.8289092483006195	15.199743560158385	6.262268497592842e-21	0.00030350420093581385	2.4093363403814465e-176	7.096400589564889e-16	15.858106279579697	0.6039746509996426	3.881265137187542e-124	9.311256314424859e-33	0.0	7.392166678307317e-23	2.9194440204267373e-33	7.888323698760374	1.6020567131836166e-40	6.107655850085934e-217	0.0	0.016700636799868922	1.8122630763442356
4.245245245245245	1.9807822363085457e-77	0.17700728651127445	3.6546835464248036e-199	1.5220773981092583e-15	2.8365540486367618e-213	2.3770322983838637	17.439877400930378	1.2737139839882653e-21	0.00014031832676726256	2.4361807806445536e-178	1.7667700460054228e-16	15.765687039708911	0.39621021314348115	8.235842251380866e-126	1.276619641588755e-33	0.0	1.4010173155350917e-23	2.1032949268197895e-32	7.9800726830582	1.428230007714162e-39	9.544191228261874e-215	0.0	0.009391873662615473	1.9193660484228479
4.253253253253253	4.0387387141726176e-76	0.10685494750334924	2.7654435172411394e-201	5.924155136252132e-15	4.246228764503721e-211	3.0111630693931963	19.511225753108068	2.5249961536614298e-22	6.32664650124363e-05	2.400541718936137e-180	4.28718112917837e-17	15.283893402735119	0.2533609745226328	1.7031653092761784e-127	1.7059738296107446e-34	0.0	2.5879943338726252e-24	1.4769261433826457e-31	7.86836755351389	1.2411425552518505e-38	1.4536616113774912e-212	0.0	0.0051478825690700345	2.0017424717308847
4.261261261261261	8.026273558250802e-75	0.0629203177881375	2.0391782852512617e-203	2.2479109284655458e-14	6.195485224997616e-209	3.717831764081015	21.28434575965742	4.878632405468301e-23	2.7825056634082964e-05	2.3051366040478076e-182	1.0139429918267384e-17	14.447209826406585	0.15792854996096437	3.4325720388441055e-129	2.2219791823109838e-35	0.0	4.659412984676488e-25	1.0108249746023288e-30	7.561676598314326	1.0513554619483793e-37	2.157978560945035e-210	0.0	0.002750180964455254	2.053682209662155
4.2692692692692695	1.5546811534595233e-73	0.036152095653380276	1.4652812068915099e-205	8.315708491519652e-14	8.81062822592441e-207	4.474056431164186	22.63972984040145	9.187218445983406e-24	1.1955312277245613e-05	2.1571072578026898e-184	2.33724986711678e-18	13.315151664760277	0.09595955119157099	6.742121785407114e-131	2.8207436426096266e-36	0.0	8.176118104980017e-26	6.742977813054578e-30	7.0828366901219395	8.681266066703074e-37	3.1224144248446004e-208	0.0	0.001432021350227038	2.071536097824147
4.277277277277277	2.935133686995752e-72	0.020297997837810264	1.0260348796590413e-207	2.9991045051824374e-13	1.2212316170682476e-204	5.247705411420133	23.481065922425678	1.686236791097045e-24	5.0687547693576844e-06	1.967136409902302e-186	5.251056005084947e-19	11.964958228418068	0.05683582270373683	1.290587933933302e-132	3.4901375767100322e-37	0.0	1.3983348229873192e-26	4.3841568113324063e-29	6.466243069540414	6.987524881749654e-36	4.403455159449238e-206	0.0	0.0007267630044589527	2.053819055830668
4.285285285285285	5.400993039449694e-71	0.011200093814062295	7.001298923720717e-210	1.0545351240272646e-12	1.6498665425479422e-202	5.999205000812016	23.746540460858903	3.0164883331673567e-25	2.256260908181206e-06	1.7481748882162046e-188	1.1498417071210777e-19	10.482719980508325	0.03281422973393821	2.407646278971043e-134	4.20897266924033e-38	0.0	2.3308979296289614e-27	2.7782991749019427e-28	5.753769928889263	5.482412931590916e-35	6.0527986443719794e-204	0.0	0.0003594933645836118	2.0011570193149155
4.293293293293293	9.686759712119471e-70	0.0062050868701295	4.6555442043155704e-212	3.615037138536546e-12	2.1724970962827834e-200	6.684581516107278	23.41634397292615	5.259364982871226e-26	1.3960620070430612e-06	1.5139897745527025e-190	2.4540271600034057e-20	8.95429601333168	0.01846750076485664	4.3773557109611295e-136	4.9472479228946116e-39	0.0	3.7868962364195353e-28	1.7160523094866968e-27	4.990092854002777	4.193044800322302e-34	8.10920892833059e-202	0.0	0.00017331790960603248	1.9160939851294825
4.301301301301301	1.6933339502036804e-68	0.0037103822197807365	3.016746823886099e-214	1.2082370241445208e-11	2.788233921707408e-198	7.259571893809329	22.51511388110603	8.937448295338936e-27	1.8210100384586804e-06	1.2777581810188293e-192	5.104704104674211e-21	7.457300242120089	0.010131169970220524	7.756129849193971e-138	5.6676715738261635e-40	0.0	5.996414155251656e-29	1.033095847409202e-26	4.218134564676384	3.126064953261695e-33	1.0589132140024152e-199	0.0	8.144235451571221e-05	1.802784582490368
4.3093093093093096	2.885133314522795e-67	0.002843777144169418	2.0450567821158893e-216	3.9371760514679484e-11	3.4878582081735973e-196	7.6842956022704145	21.108896463883255	1.4802747989533319e-27	3.888140881512322e-06	1.0509016221466028e-194	1.034931681697581e-21	6.055125551998113	0.005417717406122298	1.3393447438445437e-139	6.328467746853647e-41	0.0	9.254392228967841e-30	6.061907308183184e-26	3.4752648052108914	2.2718446210057156e-32	1.3477267876267506e-197	0.0	3.730021907909139e-05	1.6666037002744478
4.317317317317317	4.791244542823097e-66	0.003263667813157312	2.207168874103814e-215	1.2508832404413106e-10	4.252536489502625e-194	7.927812705204812	19.29714799787429	2.389569795092823e-28	9.233119526827629e-06	8.422928583049271e-197	2.045044163695465e-22	4.793524078685276	0.002824086931070319	2.253999206930223e-141	6.887234303397148e-42	0.0	1.3920417154278414e-30	3.4668619502307636e-25	2.7906864435007126	1.6094327342125307e-31	1.6718717830892544e-195	0.0	1.6650471389781506e-05	1.5137080375532748
4.325325325325325	7.75514591148757e-65	0.005064265521096761	3.3850318235945886e-213	3.874843488514445e-10	5.0535537499309014e-192	7.971847192277492	17.20111994717276	3.759634842798889e-29	2.1856671360189022e-05	6.578878081167857e-199	3.9386156398631875e-23	3.699780138826836	0.0014349753031941553	3.6968277447596793e-143	7.305384337764713e-43	0.0	2.040819822550991e-31	1.9325128361882036e-24	2.1841871702627187	1.1114299768569836e-30	2.0214531962095737e-193	0.0	7.244287947302446e-06	1.3505853387265603
4.333333333333333	1.223462872376848e-63	0.008772661384779563	5.062677671442311e-211	1.170317004019093e-09	5.85336144352917e-190	7.813053804389112	14.950509551519335	5.7652770607439306e-30	5.0617933171153374e-05	5.007583754500718e-201	7.393233309923952e-24	2.7841023358846657	0.0007107471408763671	5.909064706438043e-145	7.552535394323836e-44	0.0	2.916118338633316e-32	1.0499456238303844e-23	1.666189254926917	7.481832790533914e-30	2.382231853254961e-191	0.0	3.0719832729654294e-06	1.1836257411448887
4.341341341341341	1.8812685847493985e-62	0.015428184001215291	7.38001845558793e-209	3.4464472939259484e-09	6.608051341997604e-188	7.463438018753764	12.670405523913788	8.616745605954025e-31	0.00011435513270251454	3.7144307784102455e-203	1.3526178754817271e-24	2.042592626131439	0.00034315458986608304	9.2049694449583e-147	7.610155870664534e-45	0.0	4.0611935741879974e-33	5.559936222928358e-23	1.2388378780973444	4.9096677598972803e-29	2.7363016932544692e-189	0.0	1.269684811248912e-06	1.0187461310326689
4.34934934934935	2.8194863832192634e-61	0.026736370112467604	1.048562344017255e-206	9.896136782729879e-09	7.271116240326357e-186	6.9488559950711295	10.470315895767985	1.2552057819580449e-31	0.00025191268611422584	2.6849980870900833e-205	2.4119357464007102e-25	1.4610483280686286	0.00016149837517634436	1.397462078027087e-148	7.473861391543086e-46	0.0	5.5125215826698e-34	2.8696662741905728e-22	0.8977600808625835	3.1406249637220895e-28	3.063398855593179e-187	0.0	5.114779452266348e-07	0.8610926348833986
4.357357357357357	4.118588397458498e-60	0.045287585580257556	1.4520805421531063e-204	2.770723248572411e-08	7.798092445470861e-184	6.305854686025468	8.436519122554538	1.7821126877456817e-32	0.0005410801595579588	1.8913998740236515e-207	4.191854947796422e-26	1.0189023782330926	7.408833006810475e-05	2.0676250571656747e-150	7.153966106108747e-47	0.0	7.29281138512938e-35	1.4436155757023722e-21	0.6341058705020355	1.9584010474916875e-27	3.3427409919493365e-185	0.0	2.0082223240117954e-07	0.7148384799962817
4.365365365365365	5.863892184944795e-59	0.0748221638003565	1.9599581304586737e-202	7.564180242934004e-08	8.151457790489151e-182	5.577388169037849	6.628278121466833	2.4660618490624886e-33	0.001133154076553596	1.2984056443414202e-209	7.100626335435602e-27	0.692762864305237	3.313098892095355e-05	2.981381941185516e-152	6.674192678488013e-48	0.0	9.40346097062782e-36	7.078321854546952e-21	0.4365348552974668	1.1904483011120591e-26	3.5551794201375587e-183	0.0	7.685118121606314e-08	0.5830848961507044
4.373373373373373	8.137345566036116e-58	0.12050919471528199	2.578472601755529e-200	2.0136318701084066e-07	8.305041396748637e-180	4.808106174969331	5.077763890081272	3.325993056493788e-34	0.0023138460058461535	8.68610545298756e-212	1.172295160416968e-27	0.4592185757802856	1.444180809736254e-05	4.1896478516259145e-154	6.068764974396828e-49	0.0	1.181757962998329e-36	3.3827323376827835e-20	0.2929083459573681	7.054149091837738e-26	3.685360138853454e-181	0.0	2.8664420869355037e-08	0.4678623782323952
4.381381381381381	1.1006234038812369e-56	0.18918574989470582	3.3062667344029857e-198	5.22704684396702e-07	8.247226686131038e-178	4.039926774777568	3.7929883693621105	4.372071777134498e-35	0.004606817809029609	5.662750984221975e-214	1.8863713243627998e-28	0.29678083764476704	6.136361586162187e-06	5.737880518706461e-156	5.378378082783644e-50	0.0	1.4474961410376421e-37	1.5756637570295988e-19	0.1915579741791004	4.0747955068645977e-25	3.723556600939006e-179	0.0	1.042052638844604e-08	0.37021970405017735
4.38938938938939	1.4509549644096744e-55	0.2894805798046191	4.132119695512221e-196	1.3231218774607695e-06	7.982403464587106e-176	3.308485252832084	2.762727372957967	5.601467229528994e-36	0.008943177600893732	3.5976382725798135e-216	2.9584708890158185e-29	0.18699608044496308	2.5415703478907835e-06	7.658426607517042e-158	4.6457036514655036e-51	0.0	1.7280422554699083e-38	7.153491043924407e-19	0.12210245422225147	2.294542268665172e-24	3.6668707338177115e-177	0.0	3.692240653578563e-09	0.29037994722814103
4.397397397397397	1.864353797110086e-54	0.4317270220367152	5.0334706233881375e-194	3.2660280871770046e-06	7.5304170871745355e-174	2.6408344612346686	1.962340624938521	6.994632269778093e-37	0.016928175683680685	2.2273844789187184e-218	4.522278611568801e-30	0.11487036752914069	1.0261119781182355e-06	9.961888665404237e-160	3.911115068878657e-52	0.0	2.010663376909717e-39	3.165418320327993e-18	0.07585849452369989	1.2595557878176727e-23	3.5195963245309503e-175	0.0	1.275099849320472e-09	0.2279375408418083
4.405405405405405	2.3348659132671403e-53	0.6275622199559825	5.976154581737002e-192	7.861881611271768e-06	6.924110659049002e-172	2.054515489244439	1.359528005720389	8.512880678680232e-38	0.031243474914419995	1.3438801748524099e-220	6.737475991276371e-31	0.06879564477578796	4.038205470177138e-07	1.2628677927229797e-161	3.209211716921836e-53	0.0	2.280197385310203e-40	1.3652203933862637e-17	0.0459345762586338	6.740187410120366e-23	3.2926815144479805e-173	0.0	4.291926134002272e-10	0.1820690294348262
4.413413413413413	2.850065088549639e-52	0.8891230012005833	6.915693640867891e-190	1.845567711966683e-05	6.205382859655066e-170	1.5578797302914358	0.9193251438416582	1.0098032785080865e-38	0.05622674407322476	7.90157322618509e-223	9.783337743441874e-32	0.0401688894672048	1.5491115717311995e-07	1.560228353618232e-163	2.5665197690847366e-54	0.0	2.520307810276298e-41	5.738957442255168e-17	0.02711008492708139	3.516105934277449e-22	3.0023838149400097e-171	0.0	1.4080372083760003e-10	0.15173270454479432
4.421421421421422	3.390836411521646e-51	1.2277906698171932	7.800264132324468e-188	4.225141246664467e-05	5.420417969235421e-168	1.15136944326289	0.6079543205258222	1.1674695926164415e-39	0.09866537322600943	4.527456174063999e-225	1.3846077662050923e-32	0.022866153763212174	5.792648868587785e-08	1.8785922191868107e-165	2.0005026281609647e-55	0.0	2.7150810176884738e-42	2.3513746025714023e-16	0.015594724665374031	1.7880910222974028e-21	2.668347023804936e-169	0.0	4.502252736215669e-11	0.13583839107149911
4.42942942942943	3.9320418460334157e-50	1.6525104836983506	8.575165509431454e-186	9.43347303032493e-05	4.61483931427433e-166	0.8293765229043052	0.39543703161926863	1.3155366472139906e-40	0.16882194563716152	2.5280322195055754e-227	1.9099252942249555e-33	0.012690222997055151	2.1114048475841052e-08	2.204402765926747e-167	1.5197834774417582e-56	0.0	2.850756135679673e-43	9.390078512605294e-16	0.00874339742405306	8.864563406298736e-21	2.311415514957236e-167	0.0	1.4031349924897197e-11	0.1333771287016773
4.4374374374374375	4.444149553893947e-49	2.1678115441509767	9.188303934022469e-184	0.0002054154053557231	3.829481748967136e-164	0.5822976557716071	0.25709570933606835	1.444803865930322e-41	0.2816695030654729	1.3756204333798477e-229	2.5677686845317025e-34	0.006866202556813266	7.50179528411486e-09	2.520945460949601e-169	1.1253100979915452e-57	0.0	2.917328993592017e-44	3.654897532037835e-15	0.004777915109323821	4.284178818169188e-20	1.9515215577865855e-165	0.0	4.262092641269643e-12	0.14350973708268164
4.445445445445445	4.895741174455377e-48	2.7717638836038474	9.595946835357097e-182	0.0004362524211848315	3.0972983214831425e-162	0.3984690656834547	0.1742045799734971	1.546548024427946e-42	0.45825005852466216	7.29461365896384e-232	3.3646920059932757e-35	0.0036218756637652516	2.598111947480278e-09	2.8096357980637524e-171	8.121017660948688e-59	0.0	2.909771024815853e-45	1.3865635187841295e-14	0.0025447931868641978	2.0184727370787038e-19	1.6059362339562418e-163	0.0	1.2618279982833314e-12	0.16562132659376796
4.453453453453453	5.256631027215741e-47	3.4542068708313374	9.767871847199962e-180	0.0009036476064529487	2.4416627808535482e-160	0.26576662848863114	0.13409650302416168	1.6134908146419407e-43	0.7269803221495087	3.769585833771609e-234	4.297190779230836e-36	0.0018625946100542276	8.770998515144165e-10	3.051762134106773e-173	5.712106329428298e-60	0.0	2.8286569949032823e-46	5.1269952489142293e-14	0.0013210621760269797	9.270985317457306e-19	1.288080055177634e-161	0.0	3.641088859806972e-13	0.19935380998972563
4.461461461461462	5.501179424300992e-46	4.195636559202519	9.691069592975307e-178	0.001825703730511353	1.876065262052695e-158	0.17276769862016375	0.13001086214263347	1.6406583588657845e-44	1.1246223751828333	1.8983340676200478e-236	5.349015477660052e-37	0.0009338331849957221	2.886278987801817e-10	3.2304677304872753e-175	3.915881657273411e-61	0.0	2.6800927678691527e-47	1.8477560891858301e-13	0.0006684292270180777	4.1512544820980924e-18	1.0069711521163469e-159	0.0	1.0240383944316401e-13	0.24462893311215606
4.46946946946947	5.611298986236566e-45	4.967121502301148	9.371370556323126e-176	0.003597870773543948	1.4049789374625175e-156	0.10946642000530839	0.16089914165805833	1.625991926876127e-45	1.696533171744596	9.316210878671852e-239	6.489525966258909e-38	0.00045644102291565573	9.258172535273062e-11	3.3326845572180193e-177	2.6164361941352364e-62	0.0	2.474955713005346e-48	6.490601577312885e-13	0.00032966678459693977	1.8121166115373055e-17	7.672745923525496e-158	0.0	2.8070816534105523e-14	0.30166974845145333
4.4774774774774775	5.578665323096626e-44	5.7315107486669215	8.832713596849155e-174	0.006916072966406585	1.0255369159103284e-154	0.06760137784490872	0.23131031115734263	1.570605759643133e-46	2.495736033610423	4.455471225060549e-241	7.673650143660007e-39	0.00021750170498951776	2.8947430437998843e-11	3.35071188237673e-179	1.7038757773670552e-63	0.0	2.2275789407095266e-49	2.222203572625443e-12	0.00015853608561309092	7.711683924936857e-17	5.698285700222898e-156	0.0	7.499765684434117e-15	0.37101959052468614
4.485485485485485	5.405757011007054e-43	6.4460080573903475	8.114183512091829e-172	0.012968435896823711	7.296127177532965e-153	0.04068988347494504	0.351373883891494	1.4786471747974418e-47	3.5803589310092	2.0765177112890297e-243	8.84384079840134e-40	0.00010104189688165065	8.82265678587029e-12	3.283175038398924e-181	1.0814657877771362e-64	0.0	1.9541002534446668e-50	7.415514930200935e-12	7.447706731544938e-05	3.1994232205866053e-16	4.124746263295599e-154	0.0	1.952963773738159e-15	0.4535467265497064
4.493493493493493	5.1055444893359697e-42	7.065940597154198	7.265326597609952e-170	0.023721684596069874	5.0593311424479156e-151	0.02387116475590168	0.5367969666072848	1.3567833368678886e-48	5.0090976704224275	9.43116406746644e-246	9.934127683478515e-41	4.576140242611649e-05	2.621749285561409e-12	3.13519864982387e-183	6.690130801530076e-66	0.0	1.6707391323174576e-51	2.4118892812772626e-11	3.45303905379742e-05	1.2940670504305537e-15	2.9101131154512708e-152	0.0	4.956721558656408e-16	0.550413407624156
4.501501501501502	4.699882087292329e-41	7.549297238596792	6.340523221562903e-168	0.04233014951988784	3.4194277257153358e-149	0.013649509340245926	0.8087036996873849	1.2134028647200752e-49	6.834613607256245	4.174290064843793e-248	1.087598149219178e-41	2.0204789679144397e-05	7.619176939201621e-13	2.9177640192818668e-185	4.0336972591481427e-67	0.0	1.3922541298299791e-52	7.645959670757964e-11	1.666391400392251e-05	5.1027916822017076e-15	2.0011614009836365e-150	0.0	1.226164398794355e-16	0.662983959703542
4.50950950950951	4.216879929107777e-40	7.861410482828633	5.393301414376568e-166	0.07369151016819675	2.2525444234703605e-147	0.007607058140623225	1.1930831520327803	1.0576649243552061e-50	9.095163411882169	1.8004771423437754e-250	1.1605319000898869e-42	8.696903792240074e-06	2.253692557020675e-13	2.6463625390702547e-187	2.370384314169086e-68	0.0	1.130775658037651e-53	2.36246411328203e-10	1.035972877227389e-05	1.9616809278942367e-14	1.3412631086138253e-148	0.0	2.956355964096778e-17	0.7926510726922372
4.5175175175175175	3.687694276211916e-39	7.979061766675481	4.471404158861463e-164	0.12516015291203778	1.4462817744461219e-145	0.004132117826272067	1.7195891172628257	8.98544849840971e-52	11.805239884892893	7.567985025572994e-253	1.206967583108518e-43	3.6494587524721652e-06	1.0026086209813463e-13	2.3391743373743495e-189	1.3576284022161322e-69	0.0	8.951224577412797e-55	7.114706990629138e-10	1.1754859892358562e-05	7.352279678757583e-14	8.762044535829437e-147	0.0	6.947340585031532e-18	0.9405738454173824
4.525525525525525	3.143243408494706e-38	7.893335920009708	3.613206641207621e-162	0.20740242367032422	9.050906427926314e-144	0.002187685678718028	2.419467265028441	7.440120817416599e-53	14.946489543645555	3.099992047713163e-255	1.2234438150530557e-44	1.49294512527824e-06	1.653349234755837e-13	2.0150689731397463e-191	7.578611940014777e-71	0.0	6.906158188066032e-56	2.0883697771136713e-09	2.1778904621177304e-05	2.6865355495192805e-13	5.579002394916721e-145	0.0	1.5912349122230753e-18	1.1073437439987521
4.533533533533533	2.611322919694401e-37	7.61073761224853	2.8457799320547545e-160	0.33533535101094847	5.520658071632361e-142	0.0011288946541829026	3.3224832371416215	6.004388547364845e-54	18.460540557608503	1.2374525623354274e-257	1.2087106652762955e-45	5.954001598990022e-07	5.316125138190181e-13	1.6917310333525544e-193	4.123300174668115e-72	0.0	5.193243144768457e-57	5.974703551497627e-09	4.66642632155996e-05	9.57070782829828e-13	3.4623203964224084e-143	0.0	3.552252679760781e-19	1.2926205616653632
4.541541541541542	2.1144754502437356e-36	7.152375690687895	2.1845876010259616e-158	0.5290317757956002	3.282080559592446e-140	0.0005677774956169772	4.45289154243739	4.7228718236336005e-55	22.24548930429346	4.813757437345728e-260	1.1638863616496888e-46	2.314844838458333e-07	1.8147132689342223e-12	1.3841615818555807e-195	2.1864859545566368e-73	0.0	3.806175920340582e-58	1.666034173984037e-08	0.00010104595678756299	3.324149641713217e-12	2.094293646827241e-141	0.0	7.72907008639743e-20	1.4948024949920313
4.54954954954955	1.6687998603310602e-35	6.551357402820652	1.6345464082298164e-156	0.8144054277842224	1.901810482619185e-138	0.0002783294740893533	5.824705897520075	3.6206963299678684e-56	26.157549211573592	1.824851419905617e-262	1.0923170301417104e-47	8.77365963831929e-08	6.078322208462262e-12	1.1037134644134296e-197	1.1300426156304833e-74	0.0	2.718861746938152e-59	4.528037667736798e-08	0.0002147720456403615	1.1256579619488217e-11	1.2347172372215888e-139	0.0	1.6390963510897003e-20	1.710804833663155
4.5575575575575575	1.2837056412884653e-34	5.848839068840578	1.1920231398447005e-154	1.2234211977836293	1.074100329584128e-136	0.00013298311107207283	7.436774287098214	2.7053696630389526e-57	30.018725012280797	6.741530145108983e-265	9.991638915429812e-49	3.241781639594607e-08	1.9853372187412366e-11	8.577089957390384e-200	5.692319651092908e-76	0.0	1.892925220826498e-60	1.1994847703307454e-07	0.0004456734448234977	3.716432365935186e-11	7.09507616254165e-138	0.0	3.3879388625794915e-21	1.9360147119557574
4.565565565565565	9.624679680752293e-34	5.089386768192089	8.472893661886682e-153	1.793527591733564	5.91264869338288e-135	6.192842635088885e-05	9.268376284048921	1.9701972154581778e-58	33.63040241032299	2.427041015409268e-267	8.90788614428722e-50	1.1676937040478182e-08	6.320618892220265e-11	6.495875074879914e-202	2.7946666242610023e-77	0.0	1.2844815103146823e-61	3.0969773349843475e-07	0.0009020401953254323	1.196312565761101e-10	3.9738020291286756e-136	0.0	6.825280256541086e-22	2.164463362803337
4.573573573573573	7.033424316857491e-33	4.316369807021643	5.8700049153149194e-151	2.5660042349028878	3.1723340620290376e-133	2.8108642092383524e-05	11.276186486136638	1.3984320135394463e-59	36.79160647232108	8.514975728729988e-270	7.740383610788046e-51	4.100288877973678e-09	1.9613036809540704e-10	4.794567510507079e-204	1.3372633837981998e-78	0.0	8.495135741518208e-63	7.793632038007348e-07	0.0017805148519335848	3.754626169333165e-10	2.1692769787944303e-134	0.0	1.3401680383910629e-22	2.389216365561363
4.581581581581582	5.009646922965158e-32	3.568036108518477	3.963736840718122e-149	3.5829818539572273	1.658957903684455e-131	1.2435004668899465e-05	13.39343132198812	9.67434532244592e-61	39.31962919849787	2.911235757724737e-272	6.55541533129319e-52	1.403584125209532e-09	5.931832785308992e-10	3.4488577883991954e-206	6.2366312112952874e-80	0.0	5.475967406857649e-64	1.9116146480247798e-06	0.003427521053599199	1.148940525188568e-09	1.1542061985991716e-132	0.0	2.564790324916888e-23	2.6029356675556663
4.58958958958959	3.4778212617900035e-31	2.874731188506867	2.608740020934991e-147	4.8830428665734935	8.455736292421907e-130	5.3617715427105314e-06	15.531873548789125	6.523045149043791e-62	41.07002519851957	9.69971565626779e-275	5.411128418027391e-53	4.683807811509068e-10	1.748604908899191e-09	2.417771257356134e-208	2.8348448372312086e-81	0.0	3.440324850702491e-65	4.570033499333752e-06	0.006434962579486712	3.4280145094553314e-09	5.985651287190788e-131	0.0	4.784078754788963e-24	2.7985268566268946
4.597597597597598	2.3532459689151925e-30	2.2574734217350536	1.673464206192033e-145	6.495549081604819	4.2007526251463495e-128	2.2533410257956576e-06	17.58689264524903	4.28674603638749e-63	41.95283667252701	3.1494034105582525e-277	4.353367890950048e-54	1.5236825309384018e-10	5.024041487259656e-09	1.6518446786395587e-210	1.2558986602040026e-82	0.0	2.1066195812458577e-66	1.0648709979528334e-05	0.01178319055327964	9.972584675559812e-09	3.0255130920447995e-129	0.0	8.69758370437986e-25	2.969762953429095
4.605605605605605	1.5519846049782983e-29	1.7278476877749172	1.0463131746526583e-143	8.43414695572454	2.03405362133001e-126	9.230002272973112e-07	19.445437200594956	2.745703875808225e-64	41.94242304165452	9.965182289205087e-280	3.413601330934869e-55	4.831957320959501e-11	1.4069331771119096e-08	1.0998596805224518e-212	5.422829309208468e-84	0.0	1.2572476919778846e-67	2.4184281887433745e-05	0.02104513847264473	2.8287775504182564e-08	1.4905490628666166e-127	0.0	1.541177843575161e-25	3.1117793553873523
4.613613613613613	9.976256851577147e-29	1.2889784945679343	6.376268537819592e-142	10.69022137991615	9.599692027295044e-125	3.6849615261527347e-07	20.99609454730695	1.7140686422940177e-65	41.0793608822264	3.072768664682725e-282	2.6088561262529127e-56	1.4937770031833123e-11	3.84018772326809e-08	7.13706134171984e-215	2.2821451810310588e-85	0.0	7.313135892675414e-69	5.353378804562222e-05	0.03666357576071086	7.823879530093635e-08	7.15736441701207e-126	0.0	2.6617100215585157e-26	3.221364039074694
4.621621621621622	6.250403922826869e-28	0.9372237646446536	3.787312522611317e-140	13.227334384980264	4.4158246167422325e-123	1.433904981229097e-07	22.140063993003928	1.0429207163913015e-66	39.464314145991736	9.233410567002571e-285	1.9432888542351444e-57	4.502120451106309e-12	1.0216218407400031e-07	4.513522918453016e-217	9.360687365900721e-87	0.0	4.146049723476636e-70	0.0001154998275052975	0.06230675709952901	2.1100096566057194e-07	3.349805556954472e-124	0.0	4.4804596011040985e-27	3.2970156087872073
4.62962962962963	3.816883730068483e-27	0.6641991538510206	2.1925793916016528e-138	15.977814022669072	1.979821083373143e-121	5.438311185927199e-08	22.801541347722633	6.18476140359184e-68	37.24522044724451	2.703846873179689e-287	1.4108293663565984e-58	1.3243520545166284e-12	2.649028391876593e-07	2.7818002984518034e-219	3.7489573011997307e-88	0.0	2.2909385232813554e-71	0.0002428808520768589	0.10329442741988984	5.548717905393605e-07	1.5280785598257063e-122	0.0	7.350861411458775e-28	3.3387962240834024
4.637637637637638	2.2718011563226802e-26	0.45878662553549376	1.2371978340257317e-136	18.84258020896773	8.651664829065118e-120	2.0103144844310703e-08	22.93600131230645	3.574729440633162e-69	34.600253492752714	7.71595528099572e-290	9.983010378398404e-60	3.8594615853922127e-13	6.694864432488012e-07	1.670899470922999e-221	3.256139896336325e-89	0.0	1.2337876827664526e-72	0.0004978102122954112	0.16706484464313825	1.4228336287511257e-06	6.7940913302365045e-121	0.0	1.175459708070069e-28	3.3480515829061486
4.645645645645645	1.3179302127654574e-25	0.3088734542827785	6.804286842385262e-135	21.6949716361066	3.6849622278754065e-118	7.243028841212908e-09	22.535124264773867	2.0137797780154596e-70	31.719547662084054	2.14577892330796e-292	6.884912970254446e-61	1.327785139279456e-13	1.6491330350148319e-06	9.781124083321358e-224	4.6032658802168214e-88	0.0	6.476129007501798e-74	0.0009944727955021175	0.26362434860604894	3.557759803755418e-06	2.9442636267286824e-119	0.0	1.8320237627014885e-29	3.3270930892515147
4.653653653653653	7.452044155995844e-25	0.20267856759757957	3.647419497026919e-133	24.388787239973166	1.529769534636375e-116	2.5435055698581786e-09	21.627615279574712	1.1056797228912578e-71	28.788510006523918	5.815243602718515e-295	4.627914082812649e-62	1.276060743565015e-13	3.95939040018881e-06	5.580091110590945e-226	1.1458675088786693e-86	0.0	3.313131083116891e-75	0.001936335440587591	0.40588666997957856	8.674977096108102e-06	1.2436026008345291e-117	0.0	2.7829685659293757e-30	3.2789315972174204
4.661661661661662	4.106951303983448e-24	0.12962610535303143	1.9056733311513078e-131	26.770054390815687	6.189828092229449e-115	8.705654696561124e-10	20.275809858937947	5.91691439629243e-73	25.974782974906596	1.53581361423235e-297	3.0319499022888963e-63	3.596386462535702e-13	9.265304358862039e-06	3.102472113244266e-228	2.7834501152784756e-85	0.0	1.6519991236252652e-76	0.0036747420858120245	0.6097755659743012	2.062708692069067e-05	5.119719463208451e-116	0.0	4.120399658367914e-31	3.207119718753721
4.66966966966967	2.2060993392763652e-23	0.08080430967075584	9.70444798548977e-130	28.69131347294701	2.4411292837140743e-113	2.904199505213941e-10	18.568623113456912	3.0860986062563037e-74	23.419797711501204	3.952726613145487e-300	1.9360147198140047e-64	1.2240435353114705e-12	2.1132446814438635e-05	1.6810806827502042e-230	6.590112060553673e-84	0.0	8.02840129669348e-78	0.006797226059734207	0.8939408621361447	4.7829345530438116e-05	2.0543305365173982e-114	0.0	5.945990721254298e-32	3.115710680776337
4.677677677677678	1.155027258467574e-22	0.049094628843810606	4.816736137926643e-128	30.026620882430276	9.383450908093946e-112	9.442950708815483e-11	16.611945058469207	1.568819150263345e-75	21.23469309984922	9.913858280405341e-303	1.2048838673581544e-65	4.136156849601299e-12	4.6978441945012795e-05	8.877349200998024e-233	1.520763580953838e-82	0.0	3.802737946288244e-79	0.012254487297177897	1.278936419578593	0.00010815525083412909	8.034411919105548e-113	0.0	8.363016524653975e-33	3.0092912917504187
4.685685685685685	5.89415262709594e-22	0.0290730665907744	2.3302070670801586e-126	30.68516468012804	3.515555874209856e-110	2.9925765197422704e-11	14.517911784990515	7.772926068520601e-77	19.499477059823846	2.4231276801370127e-305	7.308556766643823e-67	1.3642806372612926e-11	0.00010179024596111515	4.568694561914268e-235	3.420504398208749e-81	0.0	1.7555442899473576e-80	0.021533625700473027	1.7857408857337913	0.00023851056746680024	3.062650793552714e-111	0.0	1.1464510748044915e-33	2.8930104958184537
4.693693693693693	2.9316549542371898e-21	0.01678050822912034	1.0987422206558038e-124	30.62145361077928	1.2837635368950873e-108	9.243555882793564e-12	12.394540366261511	3.753572107341822e-78	18.26388355784797	5.771617677620927e-308	4.320837765434613e-68	4.386979295498398e-11	0.00021496732312761623	2.2914744540783515e-237	7.498564793360879e-80	0.0	7.899057022243395e-82	0.036880581106344526	2.433576709893503	0.0005129621323902878	1.1378905290654998e-109	0.0	1.5317995591448296e-34	2.7725149245054936
4.701701701701702	1.421238837254447e-20	0.009440104075918306	5.049597365299315e-123	29.84049532100716	4.5691527846274206e-107	2.7828458103987322e-12	10.337015011125223	1.7666623787055917e-79	17.54849220360958	1.33969666104773e-310	2.4897411443850603e-69	1.3751359985664842e-10	0.00044248388972081446	1.1200876023506996e-239	1.6022330628360823e-78	0.0	3.4640709099650156e-83	0.06156543218949898	3.2371003438860453	0.0010759500549198551	4.1206250582451255e-108	0.0	1.994813177956779e-35	2.653722906520798
4.70970970970971	6.715594602255138e-20	0.005176138158804983	2.2619204511250457e-121	28.39714815637181	1.5850608431746858e-105	8.165738791826974e-13	8.42151689651501	8.1042145443086845e-81	17.34523352002629	3.0304216423e-313	1.398267724153267e-70	4.201899545608432e-10	0.0008877306363852945	5.335842911449578e-242	3.336819969338357e-77	0.0	1.480629384876418e-84	0.10016931212602206	4.2031858134052795	0.0022011021396426337	1.4544049049299083e-106	0.0	2.5319704310886073e-36	2.5424138552087063
4.717717717717718	3.0928978941780345e-19	0.002766255830814118	9.875464751758513e-120	26.38976265903924	5.3593955011604956e-104	2.3353829465454114e-13	6.701997267990006	3.623404921295281e-82	17.617191218246553	6.68016644e-316	7.653786972448029e-72	1.251614639171065e-09	0.001735895922101112	2.477240406442551e-244	6.773285908229242e-76	0.0	6.168137140801325e-86	0.1588513946002991	5.327680945588022	0.004391798924957171	5.0034224928399906e-105	0.0	3.133544179209745e-37	2.4436685842345147
4.7257257257257255	1.3883884194806832e-18	0.0014409079253844494	4.2024001030691565e-118	23.949134179674253	1.7662220004328053e-102	6.50994416096147e-14	5.2098071999994175	1.5789609207207228e-83	18.298371505132007	1.435043e-318	4.0833095855243666e-73	3.634345455006732e-09	0.0033084523789686316	1.1208496223358113e-246	1.3400641406163283e-74	0.0	2.5044348831114425e-87	0.24553078604077133	6.592645584222154	0.008546977235089194	1.6776781078717965e-103	0.0	3.886624516187887e-38	2.361251547662716
4.733733733733733	6.074650933594038e-18	0.0007315390652353057	1.7429980167125364e-116	21.224484500026865	5.6732821868805905e-101	1.7687128917182625e-14	3.9557055137412878	6.706168543339247e-85	19.294600962130847	2.974e-321	2.123235400936957e-74	1.0287705102517185e-08	0.006145890566247317	4.942431048412369e-249	2.5841118599959353e-73	0.0	9.910910026306855e-89	0.36989584933328856	7.9646446258029435	0.016224264338625588	5.482892273301564e-102	0.0	1.3933246338966831e-38	2.2970623110996984
4.741741741741742	2.5905820908684365e-17	0.000361989706575638	7.046217208339059e-115	18.368547311701377	1.7761641261506201e-99	4.684608349307993e-15	2.933523067343058	2.7760425486534797e-86	20.486788141485064	0.0	1.0760535524287185e-75	2.8389265567278964e-08	0.011127650789097778	2.1239679709161016e-251	4.856871108792192e-72	0.0	3.8226575075800513e-90	0.543139694392962	9.394631371570656	0.03004106075152538	1.7465072927430177e-100	0.0	8.052717774213917e-38	2.250789578962156
4.74974974974975	1.0768120727890442e-16	0.00017458717012981163	2.776353741561773e-113	15.523800141337848	5.419901770446056e-98	1.213123560667426e-15	2.124681943498522	1.1200214594011807e-87	21.73741210092467	0.0	5.315198951782112e-77	7.63730803389313e-08	0.019637259681601585	8.895479891979386e-254	8.89736471095686e-71	0.0	1.4370282658279014e-91	0.777324239793203	10.819800530748061	0.054259984627664494	5.422389475756747e-99	0.0	6.573547637312772e-37	2.2198735158328167
4.757757757757758	4.362645722044543e-16	8.207026619902909e-05	1.0662356815248074e-111	12.811502066954862	1.6119788883648764e-96	3.225113136907929e-16	1.502831918384696	4.404282223660246e-89	22.90038151219733	0.0	2.55891031657024e-78	2.003017156473617e-07	0.033776683820614224	3.630821312251936e-256	1.5886409511813087e-69	0.0	5.265180915602673e-93	1.0843049981383326	12.167522740599248	0.09560389845029171	1.640856600954535e-97	0.0	5.262506499558487e-36	2.199826351700578
4.7657657657657655	1.722774845847114e-15	3.760250823350676e-05	3.991087632065798e-110	10.324572189088634	4.6729044055819445e-95	1.5182662584443994e-16	1.0380304639474713	1.6880002576766607e-90	23.833534265752377	0.0	1.200716575214578e-79	5.121480894911929e-07	0.05662547574696174	1.44429013370493e-258	2.764710483570976e-68	0.0	1.8802229636480556e-94	1.4742097874898517	13.361130490154139	0.16433176470481617	4.839607746400914e-96	0.0	4.106590040214014e-35	2.1848901109365473
4.773773773773773	6.630966804858312e-15	1.6792121549929614e-05	1.4560924651477134e-108	8.124626862996692	1.320304357222452e-93	3.3388295114362563e-16	0.700103810400847	6.305484289762119e-92	24.41225564089671	0.0	5.49130855250204e-81	1.2766796125288905e-06	0.0925263540188294	5.599098242351809e-261	4.689570951170634e-67	0.0	6.544154152164244e-96	1.9535552683425434	14.32697093760604	0.2755732091247947	1.391263247453957e-94	0.0	3.1234167518025134e-34	2.168940441399462
4.781781781781782	2.48769029589246e-14	7.308941522206714e-06	5.1778120832294655e-107	6.242832476309873	3.635974504036366e-92	1.2644898506123207e-15	0.46103675990650234	2.295688499988368e-93	24.542198886837575	0.0	2.4477163501787335e-82	3.1027972479264487e-06	0.14735937290529474	2.1154161019623342e-263	7.75311289983511e-66	0.0	2.220197576496857e-97	2.523194308205392	15.001849612741026	0.45086112046148713	3.89823554268498e-93	0.0	2.3154633603084147e-33	2.1464931717002584
4.78978978978979	9.096795809604174e-14	3.1008520552354845e-06	1.7945817797387327e-105	4.6837393792594995	9.759492053151298e-91	4.90010017649169e-15	0.29641255144704076	8.146218237895671e-95	24.169034785316942	0.0	1.0633989598406795e-83	7.352251028527627e-06	0.22874352543226276	7.789105721445475e-266	1.2493342639912253e-64	0.0	8.080451067403807e-99	3.1763933041646193	15.339831160161221	0.7197155629770088	1.0645999854847863e-91	0.0	1.6730359635662152e-32	2.113646987907033
4.797797797797798	3.2423135423789497e-13	1.2826655931976656e-06	6.062334040784615e-104	3.431001441404019	2.5532492509127313e-89	1.8564576527980068e-14	0.18604247508532615	2.8173947047911714e-96	23.28356384492151	0.0	4.5027856573101614e-85	1.6986105341091345e-05	0.3460816605097702	2.795075002292064e-268	1.9621885606794851e-63	0.0	2.298977003271031e-98	3.897412996796382	15.317386425765847	1.1210232082691283	2.8337690304883624e-90	0.0	1.178235287966899e-31	2.0688056661531853
4.8058058058058055	1.126413863791128e-12	5.18430445088016e-07	1.996071577680067e-102	2.4538566491221223	6.510567177397653e-88	6.857518704546229e-14	0.11398522681032094	9.497032378698408e-98	21.921306159094616	0.0	1.858301671413128e-86	3.826359343443282e-05	0.5103487924895908	9.774924428009997e-271	3.0037402465848586e-62	0.0	6.813301251447129e-97	4.660979233223876	14.936088733968003	1.703838920678398	7.351941763653641e-89	0.0	8.08757200202131e-31	2.0130627172787827
4.813813813813813	3.81434192862352e-12	2.0796837197249636e-07	6.405779686772145e-101	1.7134022099219413	1.6180951214402023e-86	2.469358777083621e-13	0.06816686764082983	3.120158919943335e-99	20.156657806148434	0.0	7.474825552027346e-88	8.404441852871762e-05	0.7335239988435927	3.3315583616915947e-273	4.481707960361651e-61	0.0	1.988499751650877e-95	5.432959761619477	14.222432368465622	2.527136346124872	1.8590851489211114e-87	0.0	5.4108273938494545e-30	1.950189722224162
4.821821821821822	1.2589905069071385e-11	9.178321978455238e-08	2.0036761301304515e-99	1.167970758087816	3.91966440829465e-85	8.668336570727196e-13	0.039788553256330086	9.991117854293477e-101	18.092644860787342	0.0	2.9304600562445527e-89	0.00018000177229834715	1.027591002911539	1.1066123620792866e-275	6.517548606944838e-60	0.0	5.65667924783588e-94	6.172404663702794	13.224802194618931	3.657989076835855	4.58201091778273e-86	0.0	3.528325029660939e-29	1.8862335305986775
4.82982982982983	4.0505067850721526e-11	6.75732478729315e-08	6.108614099276084e-98	0.7772252193509497	9.254508000402237e-84	2.966366490724515e-12	0.022666955676593308	3.118171662983685e-102	15.848009334290722	0.0	1.119748401701464e-90	0.000375927387134842	1.4030882543583125	3.582264787492473e-278	9.238140218478098e-59	0.0	1.5684152488872966e-92	6.834879694012774	12.008073436459808	5.167714538423705	1.10070913943777e-84	0.0	2.242502193376643e-28	1.828784062068553
4.837837837837838	1.2702336215826814e-10	1.135940995311341e-07	1.8151707944837627e-96	0.5048740756136167	2.1296949340489668e-82	9.895887498440138e-12	0.01260514597722757	9.484938742466535e-104	13.543687015161238	0.0	4.170181880212658e-92	0.0007656069437644577	1.8672755689235356	1.130144369148091e-280	1.2762753061437715e-57	0.0	4.2386172068526215e-91	7.376764859387665	10.646674660463232	7.125694547585153	2.577203070962043e-83	0.0	1.3891737010358635e-27	1.7860148519037589
4.8458458458458455	3.8828343387708797e-10	2.7209651332264174e-07	5.257169015395605e-95	0.320124522534342	4.77684416257069e-81	3.2183195213878154e-11	0.006849113460670937	2.8120148615014545e-105	11.29064542849789	0.0	1.513698718145494e-93	0.001520543550757598	2.42209164217336	3.474755425747146e-283	1.7185561594764213e-56	0.0	1.1164804810372091e-89	7.759961872184502	9.217138031194368	9.590914945290903	5.881448825618804e-82	0.0	8.3876367688357e-27	1.7656194074523381
4.853853853853853	1.1569359401590572e-09	6.82635969887463e-07	1.4840414227441455e-93	0.19812189664552954	1.0442977964861036e-79	1.0203560032843395e-10	0.003652111139564656	8.1254844613922e-107	9.180601373650752	0.0	5.3551765091797054e-95	0.0029451019525911313	3.062185228474311	1.041186750018134e-285	2.2554989882372912e-55	0.0	2.866434587309669e-88	7.956312201844481	7.791160347645159	12.601723376831025	1.3082164920334372e-80	0.0	4.9360785505093476e-26	1.77376966617732
4.861861861861862	3.3602352543700267e-09	1.6870095359399746e-06	4.083191475823843e-92	0.11967442583979411	2.2251908363824434e-78	3.15374264769986e-10	0.001947054406701982	2.2883870844978236e-108	7.280466881524521	0.0	1.8465370980905171e-96	0.005563250724634501	3.7733846062154703	3.0405146370678447e-288	2.8852343244059515e-54	0.0	7.172937893271792e-87	7.951015990003523	6.430020843412679	16.164828023801903	2.836184842734804e-79	0.0	2.831287001739449e-25	1.8142131637658423
4.86986986986987	9.513390623790951e-09	4.070579828802811e-06	1.0949974510075086e-90	0.07055098763530576	4.621359742506377e-77	9.502911194457568e-10	0.0011152790202335703	6.281426510710631e-110	5.630647418003564	0.0	6.205720125462115e-98	0.010249510328231964	4.53199497492152	8.65325772929543e-291	3.597320141581233e-53	0.0	1.7495099563077498e-85	7.7444756584645615	5.180898375488158	20.245048584282134	5.993065971723471e-78	0.0	1.582869509733375e-24	1.8876080377907487
4.877877877877878	2.625501746629973e-08	9.578232644280316e-06	2.862108606525172e-89	0.0405896412150932	9.35474392428193e-76	2.791560437297295e-09	0.000835945694074548	1.680488905398643e-111	4.246691160015644	0.0	2.032713791348521e-99	0.01841807058121791	5.305257841882002	2.400082963822858e-293	4.371561919191022e-52	0.0	4.159108637779643e-84	7.352245377453402	4.07527381394286	24.757655892475867	1.2343070226396844e-76	0.0	8.625131346333178e-24	1.991172928284321
4.885885885885886	7.063297443382839e-08	2.1975737059098446e-05	7.291531399042071e-88	0.02278847623080363	1.8456682585880182e-74	7.994687928130819e-09	0.0010019122336747347	4.381891172996622e-113	3.1233693974850363	0.0	6.489484250658227e-101	0.03228293422126531	6.053162074631779	6.487643010131868e-296	5.177900785454393e-51	0.0	9.637154057208424e-83	6.803095202858348	3.129267746931582	29.565172936310596	2.4777469841707705e-75	0.0	4.5808461573872335e-23	2.1187027276203394
4.893893893893894	1.852373900925152e-07	4.916229495948399e-05	1.8105521157857737e-86	0.012484786125353337	3.549236964386047e-73	2.2321552978014214e-08	0.0016929827629346512	1.1136176267209712e-114	2.2400968605052167	0.0	2.019268322956192e-102	0.05519655709346142	6.7315773252092	1.7090773127643073e-298	5.977648317881603e-50	0.0	2.176517832790858e-81	6.135524374672859	2.3455085091265295	34.480171677728826	4.847862877375416e-74	0.0	2.371292248066265e-22	2.260969671438186
4.901901901901902	4.7357043878108113e-07	0.00010724136209252805	4.381904916381983e-85	0.006674069896271225	6.652363336438326e-72	6.076032918810525e-08	0.003204628568932657	2.7584122757986393e-116	1.5666565026097161	0.0	6.123895660622392e-104	0.0920628182876331	7.296424709508938	4.387837634355729e-301	6.726149908327909e-49	0.0	4.7911609140210694e-80	5.393310261077696	1.7159842714823432	39.274874757349714	9.2449233135774e-73	0.0	1.1964204891685123e-21	2.4064912954119175
4.90990990990991	1.1802805467082368e-06	0.00022811123702105434	1.0336523777926953e-83	0.0034811494601303134	1.2152805284833596e-70	1.612475698453058e-07	0.006138528061103132	6.6593344764440285e-118	1.068411808902165	0.0	1.8101369484578632e-105	0.1498006990323479	7.708362004485595	1.0978764342894223e-303	7.376702514587402e-48	0.0	1.0279798446773214e-78	4.620805678350139	1.2253095423711327	43.69734080721776	1.7183669598027667e-71	0.0	5.883584398766145e-21	2.5426034639411093
4.917917917917918	2.8677541298344624e-06	0.00047314996698546926	2.376543159692983e-82	0.0017715595796039217	2.1638977268349772e-69	4.1720377319007835e-07	0.011569688094347868	1.5669352537724434e-119	0.7104883032347546	0.0	5.214887988270839e-107	0.237807465704663	7.937300611054079	2.677136111776892e-306	7.885287685620907e-47	0.0	2.149779819459095e-77	3.8586784310912905	0.8539104005192034	47.49284953752015	3.113064571665532e-70	0.0	2.820067600338074e-20	2.656732714422738
4.925925925925926	6.7930892941179745e-06	0.0009570465748579732	5.325698088670836e-81	0.0008795680307479507	3.755402876837256e-68	1.0524222409596414e-06	0.021312292316056806	3.5935181773228508e-121	0.4607069183680762	0.0	1.464294517742507e-108	0.36833639899437143	7.966036381085106	6.36211501703195e-309	8.215469001061337e-46	0.0	4.3819673419752954e-76	3.1406392313585885	0.580768634880371	50.428041174947204	5.496926868270429e-69	0.0	1.3174569588706235e-19	2.7377254561768223
4.933933933933934	1.56882999617727e-05	0.0018878372486275613	1.1632338166512628e-79	0.0004260334058744233	6.352372418677435e-67	2.588352404298889e-06	0.0383108907409217	8.032249897611731e-123	0.2912988452765747	0.0	4.007391648796553e-110	0.5566693191686481	7.79238626804924	1.473488174958e-311	8.342701896173888e-45	0.0	8.705832480797329e-75	2.4914724943422337	0.385523407221767	52.31464494768317	9.4604414882617e-68	0.0	5.998915410054968e-19	2.777071231295192
4.941941941941942	3.532513852133789e-05	0.00363169261948168	2.4763791271218475e-78	0.00020130704885564784	1.0473093506832408e-65	6.206594169174847e-06	0.06718225998884007	1.7498593751982022e-124	0.17959573429892045	0.0	1.0689196031467044e-111	0.8209369886732358	7.429462402645754	3.3258745854e-314	8.257348900896527e-44	0.0	1.6858453875505674e-73	1.9264277438167925	0.24987641247724882	53.029439735611575	1.5869471498075022e-66	0.0	2.6623700911388247e-18	2.7698606873440608
4.94994994994995	7.755497554073003e-05	0.006813703707319723	5.138387939446142e-77	9.278902623391366e-05	1.682959339687136e-64	1.45105843790806e-05	0.11492247703252638	3.7155033478858605e-126	0.10796766136562509	0.0	2.778933762794781e-113	1.1814324567959782	6.904035824736428	7.31609e-317	7.965886072903511e-43	0.0	3.1819379434186544e-72	1.4518038143760812	0.15836053538904346	52.52750637619603	2.5946162760793244e-65	0.0	1.1516579211915531e-17	2.715349030616747
4.957957957957958	0.00016602518952613517	0.012468216354202451	1.0391931702090662e-75	4.1719434384022375e-05	2.635917897327172e-63	3.3076778874359776e-05	0.1917693465386658	7.689192551606488e-128	0.06328912794655722	0.0	7.041436211661968e-115	1.6592858968861954	6.253273347806279	1.5684e-319	7.49009096347835e-42	0.0	5.8537270426170155e-71	1.0664038975288392	0.09860342759588685	50.846800780536654	4.1346945088598096e-64	0.0	4.855544713469463e-17	2.617049341852003
4.965965965965966	0.0003465773552134231	0.02225309055902845	2.048449761181075e-74	1.8296452471928867e-05	4.023923791209083e-62	7.351458244678014e-05	0.3121690152537845	1.55093068132042e-129	0.03617425947855046	0.0	1.738978465592738e-116	2.274434211327089	5.52039965970018	2.96e-322	6.864353470052522e-41	0.0	1.0496398488154727e-69	0.7634737259700377	0.06124809150625083	48.10341876019194	6.422044806193945e-63	0.0	1.9953165371856333e-16	2.4823482261903043
4.973973973973974	0.0007055284608346505	0.038740027496719114	3.9356275307860475e-73	7.826458111027275e-06	5.987247731056123e-61	0.00015930927323003728	0.49573678013378875	3.048966198723324e-131	0.020160565753144198	0.0	4.185786367401663e-118	3.042927477540883	4.749986306624069	0.0	6.131570571952829e-40	0.0	1.8344907458024258e-68	0.532751952243393	0.0396914518677412	44.47837134390007	9.722161924022747e-62	0.0	7.991807818109446e-16	2.3217060247718253
4.981981981981982	0.0014007046594115872	0.06578583418458207	7.369911994268851e-72	3.2652574262533232e-06	8.682890455781667e-60	0.0003366132894532411	0.768030038670993	5.8419979910776846e-133	0.010955588683355664	0.0	9.819962175350021e-120	3.973759101355003	3.9835743279179043	0.0	5.3383048275220366e-39	0.0	3.125060409447518e-67	0.36233858619021614	0.029780748328460695	40.197957000622786	1.434537757679385e-60	0.0	3.1198782531607712e-15	2.1475618177895477
4.98998998998999	0.002712248055780273	0.10897517574009691	1.345148566431745e-70	1.3286419274161854e-06	1.2273290920946393e-58	0.0006935048737202323	1.1608772367458604	1.0909849715266041e-134	0.005804917561676797	0.0	2.2453935526341784e-121	5.065566155353827	3.2562086244762076	0.0	4.529961937053525e-38	0.0	5.188828303715616e-66	0.24019430311395362	0.02957711362544915	35.51066623225072	2.0631021509652276e-59	0.0	1.1871064032563017e-14	1.9730989930625753
4.997997997997998	0.005122713964784174	0.17610263837154885	2.39297324882308e-69	5.272566981147596e-07	1.6908977577872228e-57	0.0013931609648082464	1.7119494663462298	1.98575060867602e-136	0.002999032023136083	0.0	5.004089034037468e-123	6.303687692711497	2.5942405873505776	0.0	3.746668613387145e-37	0.0	8.39747080348593e-65	0.15519202556938388	0.03926324358698107	30.66384760228668	2.891938779062173e-58	0.0	4.4025169199622926e-14	1.8110347256709725
5.006006006006006	0.009438436766662154	0.2776310434274175	4.149206727878308e-68	2.0405432835861443e-07	2.2705615577244144e-56	0.0027289280915590917	2.46324625780161	3.522728815132403e-138	0.0015107347054831594	0.0	1.0869447910172407e-124	7.6581521615043116	2.014498772765174	0.0	3.02033807223316e-36	0.0	1.3246354192409927e-63	0.09773152649161611	0.06124066444395892	25.883091788228466	3.951091368036346e-57	0.0	1.5913723406429877e-13	1.6725769790556846
5.014014014014014	0.016965841200155308	0.42702684926880635	7.012162025288383e-67	7.701328628157074e-08	2.971726423810596e-55	0.00521227613087356	3.458221043634536	6.090911518659489e-140	0.000742018417222905	0.0	2.3011230547808617e-126	9.083153400600319	1.524693309973932	0.0	2.3731510276147246e-35	0.0	2.036635152441833e-62	0.059987193565150726	0.10043093567192701	21.356558747188696	5.261440523017147e-56	0.0	5.606630852253248e-13	1.5666518127245856
5.022022022022022	0.029756186024882395	0.6408386139771942	1.155043793497929e-65	2.834450428523657e-08	3.790914452279784e-54	0.009707620441015082	4.73741575462317	1.0264408810339743e-141	0.0003553512354244876	0.0	4.748124545377194e-128	10.518445006221782	1.1247518400929557	0.0	1.8174176601085678e-34	0.0	3.052105100141145e-61	0.03588731678756461	0.16476089462947188	17.225470962947874	6.828917605209578e-55	0.0	1.925269386270938e-12	1.4994517206664244
5.03003003003003	0.050928663280338494	0.9383609769377192	1.8544050376835347e-64	1.0172865285581348e-08	4.713448377550518e-53	0.017630057165358023	6.332713513733994	1.6859091285644204e-143	0.00016592617625238795	0.0	9.54892014089945e-130	11.892836109222984	0.8087041281697527	0.0	1.3565745201107746e-33	0.0	4.4581583544185734e-60	0.020925797288889457	0.26577103587867906	13.580941130162305	8.638904934199793e-54	0.0	6.443775974898796e-12	1.4743033629650255
5.038038038038038	0.0850732022088932	1.340727114715477	2.9018194365495e-63	3.560224580753786e-09	5.712064973241961e-52	0.031221639355712774	8.260634396089682	2.6988761468186794e-145	7.55410733541522e-05	0.0	1.8717003474150321e-131	13.129638280146196	0.5667367010340731	0.0	9.869430954575024e-33	0.0	6.347192172680508e-59	0.011892731696660344	0.4192365742368338	10.466391783493908	1.065185220157142e-52	0.0	2.1020776122581673e-11	1.4918099116361754
5.046046046046046	0.13871937118078667	1.8693097392250382	4.425841038534253e-62	1.2149550493383163e-09	6.746944464953544e-51	0.05391680931401504	10.515443462205623	4.210952271790197e-147	3.353202556609117e-05	0.0	3.575759335835275e-133	14.153551265415425	0.3871076426585529	0.0	6.998421832524327e-32	0.0	8.808021463929097e-58	0.0065877909627432875	0.6456352082199981	7.884193081449991	1.2801214757273878e-51	0.0	6.683692270456415e-11	1.550195561040849
5.054054054054054	0.22083594537979567	2.5433929744046284	6.579317986471295e-61	4.042791519789346e-10	7.767490753296939e-50	0.09079554837509579	13.063138220502658	6.403630351617819e-149	1.451249288805006e-05	0.0	6.658097368108329e-135	14.898159347957996	0.2577157042026787	0.0	4.83690619477136e-31	0.0	1.1913683679520785e-56	0.00355677653908293	0.9702426231199118	5.804850402346553	1.4994667846979725e-50	0.0	2.0713025056231124e-10	1.6457696546057694
5.062062062062062	0.34329812544488186	3.377204718123141	9.532911947217668e-60	1.3116892162294482e-10	8.715934688543393e-49	0.14910154361422887	15.837546205974622	9.491192046849548e-151	6.123885127912231e-06	0.0	1.208319831412635e-136	15.313014914671744	0.16722790597977719	0.0	3.258327690792888e-30	0.0	1.5706708711082722e-55	0.0018716814363568485	1.4226012793225051	4.1770973076367195	1.7119147395042987e-49	0.0	6.256479135550578e-10	1.7734334698628664
5.07007007007007	0.5212293830024001	4.3765586378165215	1.3462630481398272e-58	4.149537391329062e-11	9.532499747907791e-48	0.23877132157563985	18.73971217700631	1.3710832936939652e-152	2.5194863920115916e-06	0.0	2.137290548686472e-138	15.369266218740242	0.10576338682921137	0.0	2.139347821780031e-29	0.0	2.018348678437135e-54	0.000959988138311922	2.035109652167622	2.937517399200873	1.9049651159523223e-48	0.0	1.841941598567117e-09	1.9271691602542156
5.078078078078078	0.7730982541824	5.535520036981905	1.8530788905914915e-57	1.2799078768482136e-11	1.0161533435455463e-46	0.3728805631610495	21.64144175532168	1.930436357587447e-154	1.0106345491464524e-06	0.0	3.684640554062707e-140	15.062961345412031	0.06519595897247307	0.0	1.3690760868610226e-28	0.0	2.5280144579351837e-53	0.00047990843413449043	2.840537943568644	2.018727829376573	2.0661009528184573e-47	0.0	5.2854393923456215e-09	2.100471504841029
5.086086086086086	1.120434903265079	6.833642315091252	2.4860939192709693e-56	3.849104255563205e-12	1.0557748477676794e-45	0.567871245597164	24.39330339771844	2.6490838747574234e-156	3.952488203283962e-07	0.0	6.19122504925568e-142	14.415505305320218	0.03917100695914438	0.0	8.539517170573653e-28	0.0	3.0862830717478735e-52	0.00023383498043038123	3.868406446656902	1.3556039670545132	2.1841158148969617e-46	0.0	1.4782426342896187e-08	2.286703166638184
5.094094094094094	1.587036500148178	8.234378217758522	3.2508789106741667e-55	1.1285860060729202e-12	1.0691606961760156e-44	0.8433879765915172	26.836649521388157	3.543108900950344e-158	1.5070876826801412e-07	0.0	1.0139299563268826e-143	13.471197176405076	0.022938632534428214	0.0	5.191568551617681e-27	0.0	3.672529674826782e-51	0.00011105015234899043	5.140364592459997	0.8894252638862941	2.2503983662014674e-45	0.0	4.029672353018857e-08	2.479369092275267
5.102102102102102	2.197561717068142	9.685216779947304	4.143274376717305e-54	3.2262364495105396e-13	1.0552959506742907e-43	1.2215380638898787	28.818436360844117	4.6187224396568674e-160	5.602671248717045e-08	0.0	1.6184124792391555e-145	12.29223903506081	0.01309269474987666	0.0	3.076262670624754e-26	0.0	4.2595993474615004e-50	5.14028760903597e-05	6.664962398384525	0.5701242554868482	2.259970441340147e-44	0.0	1.0706638348076564e-07	2.6723140378870003
5.11011011011011	2.9754766470792773	11.119915842703298	5.146905975039779e-53	8.991604673879695e-14	1.0152317028832282e-42	1.7254134088973174	30.20697002357621	5.868239074219635e-162	2.030661972669886e-08	0.0	2.5177950955658443e-147	10.95199417723659	0.007283653731584846	0.0	1.7766741503741112e-25	0.0	4.815558002494825e-49	2.3190721560044323e-05	8.432468946695188	0.3570042187300152	2.2121049563240162e-43	0.0	2.7726555252574023e-07	2.8598500176931876
5.118118118118118	3.9404051342439397	12.462902801312262	6.231726923400406e-52	2.4431549721334874e-14	9.519533869719142e-42	2.376786587710476	30.90634505833439	7.266784894352886e-164	7.175682555898354e-09	0.0	3.8176969282522664e-149	9.527504179346552	0.003949374061811736	0.0	1.0001190447977577e-24	0.0	5.3063938356256416e-48	1.0197640215625945e-05	10.410603219056238	0.21836359444846443	2.1104171791552447e-42	0.0	6.99838909522944e-07	3.0368204718769114
5.126126126126126	5.105046965080133	13.635546254709226	7.354111886835922e-51	6.471892858599212e-15	8.700131331766485e-41	3.193023608580853	30.867381567177308	8.770520781557959e-166	2.4721175090179987e-09	0.0	5.641991328803258e-151	8.092314673140015	0.0020872091890803547	0.0	5.487255175942867e-24	0.0	5.699384067725067e-47	4.3706264644529945e-06	12.542132499635462	0.13045142237545576	1.9624134548589563e-41	0.0	1.7217085596154454e-06	3.1986082736823773
5.134134134134134	6.47194220324765	14.563628419656611	8.458857157011563e-50	1.6713682837636444e-15	7.749890146159598e-40	4.18343302898293	30.093330964928274	1.0317085519299755e-167	8.303334995037878e-10	0.0	8.126682276168448e-153	6.710514167087462	0.0010751335557726673	0.0	2.93439221547099e-23	0.0	5.9666774304160695e-46	1.8257708897793236e-06	14.745204790817905	0.0761092587929104	1.7785755878312748e-40	0.0	4.128388675197444e-06	3.34109756182867
5.142142142142142	8.030459323988591	15.185054758203053	9.48315368003504e-49	4.2079241515044296e-16	6.728602882317504e-39	5.345469205480821	28.639433074983536	1.1828706345064003e-169	2.7190101775053227e-10	0.0	1.1408907202643901e-154	5.432604116457473	0.0005397809899328577	0.0	1.529469118390958e-22	0.0	6.088551972580697e-45	7.433741369839245e-07	16.916987256915068	0.04336154537618514	1.571135913538317e-39	0.0	9.648524477952176e-06	3.4606051936767472
5.15015015015015	9.754447792306864	15.456697571090439	1.0362237102163973e-47	1.0327929069563373e-16	5.693952776442134e-38	6.661383838672484	26.60640748784283	1.32180089453581e-171	8.680429696998918e-11	0.0	1.561078402138895e-156	4.293462296877069	0.0002641383643823028	0.0	7.770032025912649e-22	0.0	6.055819901641148e-44	2.9500351992354055e-07	18.940702472279817	0.024121788894853807	1.3527414563668884e-38	0.0	2.1978629769969482e-05	3.55380476782821
5.158158158158158	11.601004156079421	15.359330155459052	1.1036056146172057e-46	2.471173131825541e-17	4.696371430665732e-37	8.096022547978048	24.12894271197973	1.4396051907440442e-173	2.7017244505363588e-11	0.0	2.0818780355902292e-158	3.312312140213594	0.0001259807278361585	0.0	3.8473743988363605e-21	0.0	5.8709723667067725e-43	1.141052246112667e-07	20.6955603981309	0.013101209257181699	1.1352080396932526e-37	0.0	4.879774006422047e-05	3.617671661378177
5.166166166166166	13.5107426961742	14.899870022802427	1.1456024046143453e-45	5.764119159740259e-18	3.775466549677323e-36	9.59644293142621	21.36100592530913	1.5281617944134098e-175	8.197995416418938e-12	0.0	2.7060495954124377e-160	2.4943326262311127	5.8564639194408764e-05	0.0	1.8568021843364054e-20	0.0	5.547866146587767e-42	4.301723026086975e-08	22.068491766865215	0.006946577734421797	9.285295541650095e-37	0.0	0.00010559860734595135	3.6494781196875947
5.1741741741741745	15.409834139645074	14.110568909830963	1.1590804242370015e-44	1.3106843374480415e-18	2.9582742210099637e-35	11.093857239357956	18.460188158218223	1.581043591295472e-177	2.4251491909539823e-12	0.0	3.428199767326143e-162	1.8333761330446499	2.6535395256564795e-05	0.0	8.734265143849235e-20	0.0	5.110006944751643e-41	1.5806580947928702e-08	22.9661320222233	0.0035954207065082883	7.402452332878323e-36	0.0	0.00022272863606162042	3.646860926211608
5.182182182182182	17.213886099182098	13.04528092128909	1.1430174611073873e-43	2.9053230849643613e-19	2.259258079442199e-34	12.508079416829617	15.573268053787483	1.5943414413424334e-179	6.994083914877667e-13	0.0	4.232981699181154e-164	1.3152151411402018	1.1718563564605847e-05	0.0	4.0044848078681523e-19	0.0	4.5877245560920265e-40	5.660985168296745e-09	23.325303382978085	0.0018163969107140169	5.751950266151855e-35	0.0	0.0004578817246086113	3.6079703920898756
5.19019019019019	18.833504544641155	11.773406722444527	1.0986308700341185e-42	6.27795135101887e-20	1.681716835769494e-33	13.754226581251793	12.824763218015274	2.1212375340814473e-181	1.9664470507126599e-13	0.0	5.0942066819728937e-166	0.9207962742099224	5.0440795737001465e-06	0.0	1.7894784587915947e-18	0.0	4.014710982335892e-39	1.976080697626006e-09	23.12036627892597	0.0008956087624505792	4.356264488554313e-34	0.0	0.0009174659342738171	3.5316905104452703
5.198198198198198	20.18112449834179	10.372456586871369	1.0292251032176004e-41	1.3224062290954349e-20	1.2201114779890584e-32	14.750969885996064	10.309562552966101	5.661308152531055e-180	5.3900178684310635e-14	0.0	5.97525758753026e-168	0.6291079215732062	2.1161585744123073e-06	0.0	7.794097691390635e-18	0.0	3.4244682709854066e-38	6.723198233348017e-10	22.366258120491068	0.000430961273872957	3.2156810934254135e-33	0.0	0.0017917853075614374	3.417900192593565
5.206206206206206	21.178466172585093	8.920333583337941	9.397851579199181e-41	2.7153868481637334e-21	8.627913180014147e-32	15.429251254664582	8.089959509469136	5.632239206020003e-178	1.4402975119115382e-14	0.0	6.831036461875782e-170	0.41942563995635773	8.653129788179389e-07	0.0	3.308756143459961e-17	0.0	2.8471788498801787e-37	2.229491078854548e-10	21.11672752991112	0.00020236612633701853	2.3136162147620478e-32	0.0	0.003410683183680414	3.2677294610769643
5.2142142142142145	21.763800356990057	7.488390095952264	8.36385380080842e-40	5.435194259508098e-22	5.946639793408792e-31	15.74017854725632	6.19669749945187	5.462862623643843e-176	3.752026016270103e-15	0.0	7.611433817062602e-172	0.27285176663019645	3.4487122295460394e-07	0.0	1.369062333492326e-16	0.0	2.3073844043052347e-36	7.205998092832062e-11	19.458065715004015	9.272267329109678e-05	1.6224423769048486e-31	0.0	0.0063278499775589305	3.0837567347338632
5.222222222222222	21.898132978814687	6.136082808838347	7.255108688300419e-39	1.060502774209306e-22	3.99481904800733e-30	15.66084811912451	4.633118690624423	5.164392427554893e-174	9.528591421467643e-16	0.0	8.266016122207022e-174	0.17318702709737416	1.3396749184375435e-07	0.0	5.52129852332533e-16	0.0	1.8226767266501108e-35	2.2700798223308145e-11	17.499367469646742	4.145272579126713e-05	1.1089369586710008e-30	0.0	0.011442748535316414	2.8700965838868426
5.23023023023023	21.5694726814354	4.907706479329587	6.133961593281791e-38	2.0170605806704716e-23	2.615665499708448e-29	15.197132435836291	3.3812391578367804	4.7585862966612636e-172	2.3590570985356942e-16	0.0	8.749352642442373e-176	0.10725038370961011	5.0722497105594726e-08	0.0	2.17029505891598e-15	0.0	1.4034106061738578e-34	6.97022336830094e-12	15.36087218161115	1.808053616745917e-05	7.387611511049469e-30	0.0	0.020168050462415963	2.632341717455951
5.238238238238238	20.794537514870843	3.8313064996051276	5.05472835352982e-37	3.739673221498012e-24	1.6692712329118243e-28	14.382961834709961	2.408555898750497	4.273625098110839e-170	5.693676344575076e-17	0.0	9.02621127540725e-178	0.06479880311524938	1.8718047955884954e-08	0.0	8.314877971241926e-15	0.0	1.0532857817885216e-33	2.0859833840034356e-12	13.162143216283729	7.69368077915454e-06	4.796902105410463e-29	0.0	0.03464630067770337	2.3773459904527843
5.246246246246246	19.61757194103279	2.9195324601237522	4.059889647317517e-36	6.758546214603151e-25	1.038320017953202e-27	13.276222353938728	1.674572561355414	3.7408875222692837e-168	1.3396440246527528e-17	0.0	9.075801088236788e-180	0.03819911795563477	6.732544230479177e-09	0.0	3.1049350779341084e-14	0.0	7.705397227363892e-33	6.084621607255181e-13	11.01171977399568	3.193719433382609e-06	3.0358287988185936e-28	0.0	0.05801084697584287	2.112862271992628
5.2542542542542545	18.106339722885927	2.1719569216080408	3.178266251447324e-35	1.190625916484119e-25	6.294991638855872e-27	11.951958000040772	1.1363306322722413	3.1916307247631336e-166	3.0727422880860816e-18	0.0	8.89435263168829e-182	0.021981715099370466	2.3602423842430167e-09	0.0	1.1300787624991519e-13	0.0	5.494550894963957e-32	1.7298756583956013e-13	8.999471403140033	1.2932296632307929e-06	1.8726357591435676e-27	0.0	0.09467186400797291	1.8470744154193284
5.262262262262262	16.34576546550986	1.5782719614172351	2.4250794021622915e-34	2.044548491618718e-26	3.7197923858795947e-26	10.493985027745085	0.7525671209492715	2.654057830451667e-164	6.870696703686835e-19	0.0	8.495591449440478e-184	0.012372508008298257	8.064783714829895e-10	0.0	4.0088928494086395e-13	0.0	3.819080159497559e-31	4.7935226255232926e-14	7.192309889287726	5.107975709160184e-07	1.1258718554419573e-26	0.0	0.1505885790497075	1.5880809158074645
5.27027027027027	14.430041286733122	1.121786049116451	1.8035213534902476e-33	3.4222938759195035e-27	2.142406402232124e-25	8.9862150652849	0.48641964982621605	2.1511360759141802e-162	1.4976529973804454e-19	0.0	7.909022208666326e-186	0.0068652764521439005	2.685885994696311e-10	0.0	1.3861164871682626e-12	0.0	2.587473044927217e-30	1.2946526279528334e-14	5.633297927746914	1.9678662727375565e-07	6.597573361767576e-26	0.0	0.2334654008620061	1.3433952544816683
5.278278278278278	12.454226912307856	0.7827464284969676	1.3073029878370275e-32	5.583838785490108e-28	1.2026648737218733e-24	7.5049183608207075	0.30682254723267083	1.6993590292260207e-160	3.182404036010622e-20	0.0	7.176321245568586e-188	0.0038672711944832535	8.71848760722288e-11	0.0	4.67126554058219e-12	0.0	1.7087734893552991e-29	3.4080841892235522e-15	4.343660258686039	7.394291229710857e-08	3.768244796585062e-25	0.0	0.3527868643347665	1.1195229877003592
5.286286286286286	10.506408590704565	0.5411656236685487	9.236147461426705e-32	8.880596344625446e-29	6.5803199235530575e-24	6.112873632548544	0.18886790164341458	1.3084651520373177e-158	6.592210766376484e-21	0.0	6.3464497909602725e-190	0.0024299105804585315	2.758375994336265e-11	0.0	1.5343658633999628e-11	0.0	1.099982854553598e-28	8.744318211313474e-16	3.326835912166599	2.709777148735005e-08	2.0977493874784042e-24	0.0	0.5195910598420908	0.9216596807954316
5.2942942942942945	8.661339205793642	0.37899228113153133	6.360116952822304e-31	1.3767122929615505e-29	3.509207134681298e-23	4.855928898246127	0.11345085832962523	9.819716181910376e-157	1.3311791428455892e-21	0.0	5.470282135815724e-192	0.0020637607457500446	8.505982887386209e-12	0.0	4.9122769663876267e-11	0.0	6.902100475901154e-28	2.1867552311428574e-16	2.573546403776966	9.684777888117007e-09	1.1382239315457584e-23	0.0	0.7458823305166026	0.7535305977514197
5.302302302302302	6.976192771433937	0.2816022011732731	4.26873293271979e-30	2.0803397517410024e-30	1.8240242648612095e-22	3.7620412317721277	0.06649972864530419	7.182828019759697e-155	2.6204122633753855e-22	0.0	4.595560673113779e-194	0.002631474844534958	2.5565499051988863e-12	0.0	1.5328381780472272e-10	0.0	4.2215487276911535e-27	5.330070782369441e-17	2.066884463227555	3.375584052891971e-09	6.019514111902872e-23	0.0	1.0436102928393831	0.6173679203246757
5.31031031031031	5.488695480443814	0.238674788127654	2.7924956598498255e-29	3.064175791396634e-31	9.240848112735428e-22	2.8424687997546347	0.038034517214611575	5.120964418578712e-153	5.028385103769223e-23	0.0	3.7628523979865666e-196	0.004311862047044518	7.489326686153839e-13	0.0	4.661968316837831e-10	0.0	2.5168583085006883e-26	1.2662642926395909e-17	1.7866085181339633	1.1473515428492478e-09	3.102807096654123e-22	0.0	1.4231994719099685	0.5139997147498256
5.318318318318318	4.217520428411479	0.24455776510116578	1.7805151291035338e-28	4.399261979094738e-32	4.5630230800436826e-21	2.0945228851492486	0.021225857867980175	3.558506849073306e-151	9.406138360364146e-24	0.0	3.0029338276934977e-198	0.007630430099374156	2.1384052171746508e-13	0.0	1.3819803636892654e-09	0.0	1.4626602504534102e-25	2.9320699434170187e-18	1.7121017895717892	3.8029315948796936e-10	1.5588622136101183e-21	0.0	1.8917013752208276	0.44301132752975453
5.326326326326326	3.16452552135401	0.298216033730148	1.1065179639807421e-27	6.156462047010291e-33	2.196105055783659e-20	1.5051779107446368	0.011557535061974546	2.4101474412402386e-149	1.7152060369900388e-24	0.0	2.3357386225550564e-200	0.013554310220301942	5.95108242799584e-14	0.0	3.9929509241879785e-09	0.0	8.285662204883356e-25	6.6173312233555625e-19	1.8237641812059033	1.2291417879765434e-10	7.633440041569976e-21	0.0	2.4507486421746636	0.40293670167858964
5.334334334334335	2.3182226620149944	0.40282499445262476	6.702408733932054e-27	8.397816818427096e-34	1.0301801345053749e-19	1.0548719078792903	0.006139898014190556	1.5910329519862524e-147	3.048888620937016e-25	0.0	1.7707311302539796e-202	0.0236502796860948	1.614212314481244e-14	0.0	1.1244641615132597e-08	0.0	4.575214297848055e-24	1.455626663860489e-19	2.1029032557190304	3.873778616433795e-11	3.643279433167633e-20	0.0	3.094598760878526	0.3914439899968759
5.342342342342342	1.6578084506948345	0.5650248723021111	3.9569721007054516e-26	1.1165651050349102e-34	4.710129447195321e-19	0.720968696645939	0.003182266250186448	1.0237042235041436e-145	5.283060878878569e-26	0.0	1.3083709817878994e-204	0.04030168327580444	4.267603637574946e-15	0.0	3.086432687457124e-08	0.0	2.462620727017028e-23	3.12087024762713e-20	2.530443742050607	1.1904348580165427e-11	1.6948227319526447e-19	0.0	3.8086346079774396	0.4054941021770938
5.35035035035035	1.1571489307280476	0.7938211920964756	2.276956358490641e-25	1.447047860788965e-35	2.098998497583122e-18	0.48054416974775627	0.001609069860699631	6.419919364895473e-144	8.92390817260876e-27	0.0	9.422346800096984e-207	0.06697181648765045	1.0996797484456383e-15	0.0	8.257100050101102e-08	0.0	1.2920727110219982e-22	6.521687806220428e-21	3.0849602565606853	3.567006689406521e-12	7.684501388121376e-19	0.0	4.568710683872367	0.4414680957360108
5.358358358358358	0.7882576136511186	1.0991143736415914	1.2770445987032155e-24	1.827939116493423e-36	9.116980489572855e-18	0.31235300721064274	0.0007937069111294552	3.924139241209468e-142	1.4706054696491924e-27	0.0	6.613588462034839e-209	0.10848691890070936	2.761894644211002e-16	0.0	2.1530684132682212e-07	0.0	6.608170114411315e-22	1.3283205124041663e-21	3.740639188094043	1.0421249284957852e-12	3.3959924899693563e-18	0.0	5.341674127511918	0.49527474570561025
5.366366366366366	0.5239915923841245	1.4898780664553848	6.980990735264976e-24	2.2507092988220697e-37	3.8596643268797974e-17	0.19799245504863208	0.0003819235603476638	2.3378627036604013e-140	2.443352950197814e-28	0.0	4.524443295240216e-211	0.1712918511934934	6.76093434577647e-17	0.0	5.472019772993765e-07	0.0	3.2944419256852488e-21	2.6369648139674625e-22	4.465781759405571	2.968547398217844e-13	1.462774442283618e-17	0.0	6.087241173404499	0.5624591029849707
5.374374374374375	0.33987207287928406	1.9720806673153244	3.719526849263228e-23	2.7011882654485877e-38	1.5926034761226966e-16	0.12238751476616348	0.00017927035406201913	1.3575422467661452e-138	9.250832803807446e-29	0.0	3.016775780386583e-213	0.2636083849797032	1.613113996295179e-17	0.0	1.3554922287075933e-06	0.0	1.6009968088409728e-20	5.1022809903451406e-23	5.222366322157321	8.244568020275678e-14	6.14112052691939e-17	0.0	6.761188010478546	0.6383340694966398
5.382382382382382	0.21508179215156553	2.5465448266916697	1.9316034553758162e-22	3.15985427639314e-39	6.40509234494632e-16	0.07377444519280252	8.208105146150996e-05	7.683294189844148e-137	3.603437039188204e-28	0.0	1.960517920920907e-215	0.39540499654353456	3.751302878182741e-18	0.0	3.2726981552365532e-06	0.0	7.584180743793206e-20	9.622390799526515e-24	5.967000208897352	2.2324589018804564e-14	2.5129132316865235e-16	0.0	7.319558770663699	0.7181500171256637
5.39039039039039	0.13278671775421896	3.207041514644406	9.77705117841521e-22	3.6029235039059616e-40	2.5107457984474184e-15	0.04336605166603143	3.665873557307523e-05	4.2383940255995943e-135	2.2064824325602286e-27	0.0	1.2417909796202993e-217	0.5780758021046457	8.50272104734218e-19	0.0	7.701483990067363e-06	0.0	3.5021774996187913e-19	1.7687245008210514e-24	6.6533322485564055	5.89363377650565e-15	1.0022290342728786e-15	0.0	7.723358197557739	0.7973045605436095
5.398398398398398	0.07997196014144556	3.9389863919034567	4.823446242967434e-21	4.004219735932083e-41	9.59267446342251e-15	0.02485784985824694	1.5972804801919222e-05	2.2788458705708206e-133	1.336960976436565e-26	0.0	7.666128341484014e-220	0.8237339220018006	1.8784189558694714e-19	0.0	1.7664543877421275e-05	0.0	1.576451520108966e-18	3.1688083525228703e-25	7.235706526368966	1.5169101866204814e-15	3.895974284126442e-15	0.0	7.943041611819738	0.8715796478018412
5.406406406406406	0.046981338369832634	4.719114013124977	2.3193518458886674e-20	4.3376526513366445e-42	3.5722042372599815e-14	0.01389445721901495	6.798190432547769e-06	1.1942309830338457e-131	7.899867061394846e-26	0.0	4.6126825933501394e-222	1.1440594370409716	4.044694489220757e-20	0.0	3.9490259206777925e-05	0.0	6.917319450898452e-18	5.533377988074113e-26	7.673570070571308	3.806335214900735e-16	1.4761306503180504e-14	0.0	7.962086358422935	0.9373805201390751
5.414414414414415	0.026921099959216176	5.516425614468748	1.0870148293025204e-19	4.579993201823607e-43	1.2965595515410452e-13	0.007573185403562979	2.849979434576831e-06	6.0998825569973155e-130	4.550428109032606e-25	0.0	2.7050852545878856e-224	1.5487085259659035	8.488632157518359e-21	0.0	8.604726809997272e-05	0.0	2.958772646809577e-17	9.417665994844772e-27	7.935959005519986	9.311474443043952e-17	5.451212714448547e-14	0.0	7.779045562621039	0.9919444300515728
5.4224224224224224	0.01504588487579133	6.294532949553793	4.965510914859797e-19	4.713541249098001e-44	4.586783793612225e-13	0.004025034308313356	1.2403316693587833e-06	3.036787270456263e-128	2.5551379213455226e-24	0.0	1.5461735641355984e-226	2.0433852404202906	1.736394636556062e-21	0.0	0.0001827442556624368	0.0	1.2336834946717598e-16	1.5622653880779665e-27	8.00532497220283	2.2206920655505813e-17	1.9620997169412489e-13	0.0	7.407729787651761	1.033488167547859
5.43043043043043	0.008201252226165884	7.015272593057774	2.210813216259955e-18	4.728261357870831e-45	1.5815527536909044e-12	0.0020859880102655796	7.20587991684836e-07	1.4735572879143203e-126	1.398646233254456e-23	0.0	8.613614491528751e-229	2.6277877012512194	3.4619268495772446e-22	0.0	0.00037827699272692555	0.0	5.014367969060013e-16	2.5259509912976053e-28	7.880046295655587	5.163108561791984e-18	6.883489207660015e-13	0.0	6.875484931913336	1.06127207650858
5.438438438438438	0.004359754884310891	7.643186259996251	9.594001956049983e-18	4.623029089855212e-46	5.3151889612037025e-12	0.0010541789862943997	8.681821315568919e-07	6.969143976273651e-125	7.463367522892695e-23	0.0	4.676947753045383e-231	3.293743381722732	6.727381682657277e-23	0.0	0.0007631952642430437	0.0	1.9867849763877686e-15	3.980646489222112e-29	7.575182480754742	1.1702593222915524e-18	2.3537254938348397e-12	0.0	6.219864484138803	1.0755719393016165
5.446446446446447	0.00226020160038054	8.150214918076456	4.057954680444873e-17	4.405772922500508e-47	1.7410584360408237e-11	0.0005195765029020615	1.7962499083849685e-06	3.2125626541643235e-123	3.882372754099536e-22	0.0	2.4750815144418185e-233	4.023914135727567	1.2741864425065992e-23	0.0	0.0015007935395217348	0.0	7.673786835978566e-15	6.114217490432551e-30	7.121329358864624	2.5858070712729637e-19	7.84445184958688e-12	0.0	5.484258234338469	1.0775651745619605
5.454454454454455	0.0011426698620358813	8.51980367214599	1.6729163341378808e-16	4.092486931068419e-48	5.5586278583269984e-11	0.00024999136300899756	4.224895902149206e-06	1.443389473429788e-121	1.9687800047412377e-21	0.0	1.2766339669162816e-235	4.791451664352551	2.3522236995684783e-24	0.0	0.00287650929589523	0.0	2.889314461144013e-14	9.153490540491526e-31	6.56174746805675	5.56991794633363e-20	2.5481735687054106e-11	0.0	4.713182482904042	1.0691503775198812
5.4624624624624625	0.0005633386159781737	8.749612749339022	6.722036865627257e-16	3.705284939242435e-49	1.729742532383472e-10	0.00011800994079375609	9.948307718650698e-06	6.320846133888791e-120	9.732779354017587e-21	0.0	6.417903529029293e-238	5.560898657613207	4.23236381740208e-25	0.0	0.005373659670245213	0.0	1.0604938859667978e-13	1.3356453998784082e-31	5.948197214094401	1.1695961496361962e-20	8.067798195505647e-11	0.0	3.947935050969539	1.0527264621219419
5.47047047047047	0.00027082035670631825	8.852199667288334	2.6326140670933462e-15	3.2698247750824384e-50	5.246321992944373e-10	5.6084775973978636e-05	2.293735721546008e-05	2.6979050502362304e-118	4.690493469501754e-20	0.0	3.144632326346076e-240	6.290458700438641	7.422429728027662e-26	0.0	0.009784397306544693	0.0	3.794476847157739e-13	1.899565135861722e-32	5.336067490353521	2.394162115592672e-21	2.4896635496563733e-10	0.0	3.22318422757052	1.0309584489661494
5.478478478478478	0.00012695361542188748	8.853361503009157	1.0049238290836502e-14	2.812518436930418e-51	1.5509151282382818e-09	3.014139466958615e-05	5.1609168098891245e-05	1.1223746812408032e-116	2.2036594367282967e-19	0.0	1.5017459349881663e-242	6.935521507706097	1.2687262523404545e-26	0.0	0.017364310642133167	0.0	1.3235128713458054e-12	2.633151147269291e-33	4.779408179384483	4.777469740672414e-22	7.488346129475675e-10	0.0	2.5648362584756805	1.0065521941607314
5.486486486486487	5.8029752751472953e-05	8.78824760541509	3.738855929407831e-14	2.357945716983018e-52	4.468695221866909e-09	2.4999637307427706e-05	0.00011326374375764181	4.551020784966128e-115	1.0092926104912102e-18	0.0	6.9899320842566885e-245	7.453073753794314	2.1137250199698343e-27	0.0	0.030035893757975787	0.0	4.5002758808354675e-12	3.5575906064035414e-34	4.326386261133425	9.293206681352842e-23	2.1952843150755805e-09	0.0	1.989269140278795	0.9820525632253017
5.494494494494495	2.5863599965676613e-05	8.695787511469169	1.355825994421558e-13	1.9268117163352515e-53	1.2549691546005818e-08	3.7365637578014316e-05	0.00024244795067589057	1.7986204805978999e-113	4.506494569721804e-18	0.0	3.1710226757049794e-247	7.806407898098842	3.43232007167873e-28	0.0	0.05063876646870738	0.0	1.4917190498488837e-11	4.6848396645865173e-35	4.015524426176136	1.7621919244826286e-23	6.272710630381176e-09	0.0	1.5037887509746068	0.9596718717049189
5.5025025025025025	1.1239611490783134e-05	8.612332626733107	4.792132536150842e-13	1.5346571027070915e-54	3.435144263198903e-08	7.411448639360064e-05	0.0005062000579655608	6.928353006863331e-112	1.9616083564150874e-17	0.0	1.4020891862288408e-249	7.969419179633886	5.432325717453649e-29	0.0	0.08321185853847853	0.0	4.8203005920249355e-11	6.01301207606921e-36	3.872907615052589	3.2572993150968724e-24	1.746945462279358e-08	0.0	1.1079993448971535	0.9411505317774193
5.51051051051051	4.76244320330888e-06	8.565602950552975	1.6508717080728413e-12	1.1913780680204691e-55	9.164663473522872e-08	0.0001551888899414346	0.001030907088585613	2.6012388876321322e-110	8.324153508186082e-17	0.0	6.042293715418709e-252	7.929793968789666	8.37997173882479e-30	0.0	0.13327444168429162	0.0	1.5184576725451845e-10	7.522254134958312e-37	3.910407776144009	5.869161355951383e-25	4.7420164414820334e-08	0.0	0.795704036050199	0.9276510509070944
5.518518518518518	1.967511103463458e-06	8.570013875300148	5.543160685313451e-12	9.014748492394664e-57	2.3831296878480476e-07	0.0003218797733690857	0.0020479978386192194	9.518975875470043e-109	3.4436968014369473e-16	0.0	2.537919985554795e-254	7.690549699196972	1.2599637085968106e-30	0.0	0.20805016628033424	0.0	4.663103683709955e-10	9.171967539657332e-38	4.124908485512643	1.0308740026210214e-25	1.2546031644991372e-07	0.0	0.5569587147423726	0.9196892674087261
5.526526526526527	7.925134576328799e-07	8.624229393333977	1.8141001141948915e-11	6.64848985189121e-58	6.040020941649951e-07	0.0006527198654742258	0.003968915567644823	3.3951578609620825e-107	1.388895581417152e-15	0.0	1.0389721816676373e-256	7.269660492551889	1.8464274511334715e-31	0.0	0.31655473077263635	0.0	1.3960263933445586e-09	1.0900228398864896e-38	4.498506470199926	1.7649957927857157e-26	3.235260956077613e-07	0.0	0.37997395741702716	0.9171108000506257
5.534534534534535	3.112374309280308e-07	8.711389344144585	5.7866161193605555e-11	4.779224406661392e-59	1.4920687161037487e-06	0.0012908412612232998	0.007503554900486936	1.1802920325341235e-105	5.461061352508684e-15	0.0	4.1455276285154325e-259	6.697835620138152	2.637334345153083e-32	0.0	0.4694497313857539	0.0	4.074372716023317e-09	1.2626043136149969e-39	4.999696895562819	2.9456954850021375e-27	8.13152252452548e-07	0.0	0.2526643947508211	0.9191231740319341
5.5425425425425425	1.1916995496345457e-07	8.801969003900943	1.7990686410186952e-10	3.348547837226045e-60	3.5925168837645547e-06	0.0024884344129758942	0.013840002314530161	3.999251685776967e-104	2.0933907055573663e-14	0.0	1.6121505985451688e-261	6.0148366181591095	3.671612694912243e-33	0.0	0.678561050059538	0.0	1.1592547162874114e-08	1.4254681598415542e-40	5.585569714372362	4.792209392816941e-28	1.992021570555142e-06	0.0	0.16375465149713006	0.9243923995738033
5.55055055055055	4.4486262630481705e-08	8.858748450511388	5.451680979564705e-10	2.286756571180768e-61	8.43079295363419e-06	0.004675716286930283	0.02490581545881434	1.3207717013845858e-102	7.823343734435595e-14	0.0	6.110564101687503e-264	5.264953617729005	4.982040631908219e-34	0.0	0.9559788962380671	0.0	3.215514166236145e-08	1.568578850728982e-41	6.205015448278277	7.599504702667791e-29	4.7563720582804365e-06	0.0	0.10344336266682713	0.9312058509356944
5.558558558558558	1.619063937442471e-08	8.84299397803382	1.6101738662097026e-09	1.5221147566134526e-62	1.928402308616368e-05	0.00856310735036863	0.04373035155536222	4.2514446718312886e-101	2.8504053968759926e-13	0.0	2.2573915778538716e-266	4.49236506667274	6.588952817391073e-35	0.0	1.3127052695988992	0.0	8.695166347001603e-08	1.682339999045659e-42	6.802840970983079	1.1747197696787395e-29	1.1069225023622164e-05	0.0	0.06368996351462478	0.9376921376395551
5.566566566566567	5.744814895879488e-09	8.720758639601039	4.635266969325285e-09	9.87503388334008e-64	4.299188371819914e-05	0.015285319906922404	0.07492129353228903	1.333844079663178e-99	1.0125028946323921e-12	0.0	8.127975708675029e-269	3.737064113059912	8.493452457789262e-36	0.0	1.7568945588429725	0.0	2.2922594315317786e-07	1.7586514243116498e-43	7.324539576688385	1.770030661589476e-30	2.5108353129328165e-05	0.0	0.038220710478811835	0.9420761979110529
5.574574574574575	1.9872721015280972e-09	8.46822893863177	1.3005779020190564e-08	6.244436448400461e-65	9.341893652253933e-05	0.02659361169500802	0.12525367002107413	4.078808888476205e-98	3.5064267889147937e-12	0.0	2.852382702864649e-271	3.031871049307545	1.067114086219564e-36	0.0	2.2918369267381715	0.0	5.891292149360665e-07	1.7918611238143363e-44	7.721283875686216	2.5996983812639188e-31	5.5510974903610276e-05	0.0	0.022355577695137248	0.9429379645135704
5.5825825825825826	6.701984507832011e-10	8.075268514870425	3.556785117363481e-08	3.8486737471444416e-66	0.00019785315335814186	0.04509617543751775	0.20434383528420622	1.2156859744583352e-96	1.1839018361105533e-11	0.0	9.756253852765093e-274	2.4008120822734407	1.3067610326660501e-37	0.0	2.91394448173404	0.0	1.4761170536673873e-06	1.779457040661756e-45	7.954570739225773	3.7218514844892505e-32	0.00011961870489120495	0.0	0.012744782366894233	0.9394391128442386
5.59059059059059	2.203484712054025e-10	7.546683010703926	9.480658971763282e-08	2.31202158667186e-67	0.00040842342845722693	0.07453524577936993	0.32534307805188156	3.531581336327512e-95	3.8972001221844e-11	0.0	3.2524324857023025e-276	1.8588889002522082	1.5596969689709268e-38	0.0	3.6110905534457673	0.0	3.6057617025331908e-06	1.7223810956602938e-46	7.999898831121011	5.193825420204577e-33	0.0002512343119005371	0.0	0.007081713224626394	0.9314862909194244
5.598598598598598	7.06273890771796e-11	6.901169009238206	2.463083080032617e-07	1.3537403459312517e-68	0.0008217466262486762	0.12007241648629448	0.5055377011495351	9.999465294254793e-94	1.2507762366348666e-10	0.0	1.0567770887042385e-278	1.413044169052745	1.8144416690037902e-39	0.0	4.361692362951367	0.0	8.587006287241189e-06	1.624910983103919e-47	7.8489347574051544	7.064904701520944e-34	0.0005143022485326535	0.0	0.003835337913584589	0.919810027677477
5.606606606606607	2.2069316505686157e-11	6.16832035360904	6.237050151166053e-07	7.725762158583203e-70	0.001611479650423835	0.18853170727964919	0.7666908084152391	2.7595870574748103e-92	3.9138157236861396e-10	0.0	3.3466353063360064e-281	1.0639803687421456	2.057332675804994e-40	0.0	5.134890988944904	0.0	1.9936899946478145e-05	1.4941303234216548e-48	7.509823467867925	9.367299831493709e-35	0.0010261657346261911	0.0	0.002024549113522905	0.905953063059821
5.614614614614615	6.7228518203169e-12	5.384366161785595	1.5393559359053092e-06	4.297437347494878e-71	0.0030801462251821648	0.28852612025243407	1.134917003065903	7.422858453532996e-91	1.1940404454862651e-09	0.0	1.0329594863999818e-283	0.8084250882759266	2.273656049566561e-41	0.0	5.892057428490367	0.0	4.5128107640644735e-05	1.3390782843746057e-49	7.0055862649162455	1.2106267512060077e-35	0.001995612470695304	0.0	0.0010416273758789604	0.8921757444140246
5.622622622622623	1.9964736387283624e-12	4.587455903298871	3.70304086325419e-06	2.3299136585856904e-72	0.005738223451916887	0.4303734361886087	1.6398606885298475	1.9460680219904624e-89	3.5517290629979793e-09	0.0	3.1074781882665735e-286	0.6414456297180857	2.4490843316536188e-42	0.0	6.589648657084083	0.0	9.958933065473033e-05	1.1697203249521513e-50	6.370862983901394	1.5250795352303963e-36	0.0037826357642933676	0.0	0.0005223430728082906	0.8812953824754414
[truncated: 172 more rows]
