# Supplementary material for: Stimulus duration encoding occurs early in the moth olfactory pathway
Source: Commun Biol. 2024 Oct 3;7:1252. doi: 10.1038/s42003-024-06921-z (PMC11449909; doi:10.1038/s42003-024-06921-z)
Supplement: Supplementary file 3 — Supplementary Data 1 [file 42003_2024_6921_MOESM3_ESM.zip › Fig 2/B/200ms.csv]

t(s)	neuron 0	neuron 1	neuron 2	neuron 3	neuron 4	neuron 5	neuron 6	neuron 7	neuron 8	neuron 9	neuron 10	neuron 11	neuron 12	neuron 13	neuron 14	neuron 15	neuron 16	neuron 17	neuron 18	neuron 19	neuron 20	neuron 21	neuron 22	mean
-1.0	4.858223932240281e-44	0.0	0.0	0.0	0.0	0.0	0.0	0.0	2.0241475779013032e-267	0.0	0.0	7.726601980220551e-165	0.0	0.0	7.324105542671237e-185	0.0	0.0	0.0	0.0	0.0	0.0	0.0	18.528160872645753	0.8055722118541632
-0.991991991991992	1.4672197172524495e-34	0.0	0.0	0.0	0.0	0.0	0.0	0.0	1.6304742347947072e-243	0.0	0.0	1.254751838571424e-184	0.0	0.0	8.881897939571898e-206	0.0	0.0	0.0	0.0	0.0	0.0	0.0	0.8932465742842817	0.038836807577577466
-0.983983983983984	3.4079403057789794e-26	0.0	0.0	0.0	0.0	0.0	0.0	0.0	1.0101012447753177e-220	0.0	0.0	1.567134743784851e-205	0.0	0.0	8.283925064748508e-228	0.0	0.0	0.0	0.0	0.0	0.0	0.0	24.121598005307863	1.0487651306655592
-0.975975975975976	6.087906896108394e-19	0.0	0.0	0.0	0.0	0.0	0.0	0.0	4.812769596047376e-199	0.0	0.0	1.5053380395939037e-227	0.0	0.0	5.942179183842378e-251	0.0	0.0	0.0	0.0	0.0	0.0	0.0	79.66872108726247	3.463857438576629
-0.967967967967968	8.364177177495916e-13	0.0	0.0	0.0	0.0	0.0	0.0	0.0	1.763617641501511e-178	0.0	0.0	1.1120925521327169e-250	0.0	0.0	3.278193043281982e-275	0.0	0.0	0.0	0.0	0.0	0.0	0.0	20.23750855535357	0.8798916763197567
-0.95995995995996	8.838074221674384e-08	0.0	0.0	0.0	0.0	0.0	0.0	0.0	4.970418952707746e-159	0.0	0.0	6.318689677346368e-275	0.0	0.0	1.3909211270392976e-300	0.0	0.0	0.0	0.0	0.0	0.0	0.0	0.39537157629559666	0.017190072377232125
-0.9519519519519519	0.0007182427712549862	0.0	0.0	0.0	0.0	0.0	0.0	0.0	1.0773597778128542e-140	0.0	0.0	2.7611647492505812e-300	0.0	0.0	0.0	0.0	0.0	0.0	0.0	0.0	0.0	0.0	0.0005940637354846837	5.705680464085521e-05
-0.943943943943944	0.44891496348740567	0.0	0.0	0.0	0.0	0.0	0.0	0.0	1.7960057271526284e-123	0.0	0.0	0.0	0.0	0.0	0.0	0.0	0.0	0.0	0.0	0.0	0.0	0.0	6.864988879634135e-08	0.019518044875534542
-0.9359359359359359	21.579237685117192	0.0	0.0	0.0	0.0	0.0	0.0	0.0	2.302681520351831e-107	0.0	0.0	0.0	0.0	0.0	0.0	0.0	0.0	0.0	0.0	0.0	0.0	0.0	6.101348516562916e-13	0.9382277254399045
-0.9279279279279279	79.77876594275281	0.0	0.0	0.0	0.0	0.0	0.0	0.0	2.270592676784804e-92	0.0	0.0	0.0	0.0	0.0	0.0	0.0	0.0	0.0	0.0	0.0	0.0	0.0	4.170527862200679e-19	3.468641997510992
-0.91991991991992	22.683900228323054	0.0	0.0	0.0	0.0	0.0	0.0	0.0	1.7219628939066348e-78	0.0	0.0	0.0	0.0	0.0	0.0	0.0	0.0	0.0	0.0	0.0	0.0	0.0	2.192478884921462e-26	0.9862565316662197
-0.9119119119119119	0.4960521559157942	0.0	0.0	0.0	0.0	0.0	0.0	0.0	1.004355687823415e-65	0.0	0.0	0.0	0.0	0.0	0.0	0.0	0.0	0.0	0.0	0.0	0.0	0.0	8.864597289895187e-35	0.02156748503981714
-0.9039039039039038	0.0008342883003016489	0.0	0.0	0.0	0.0	0.0	0.0	0.0	4.5053703518887684e-54	0.0	0.0	0.0	0.0	0.0	0.0	0.0	0.0	0.0	0.0	0.0	0.0	0.0	2.756524144623825e-44	3.627340436094125e-05
-0.8958958958958959	1.0791558362329139e-07	0.0	0.0	0.0	0.0	0.0	0.0	0.0	1.5543637128158685e-43	0.0	0.0	0.0	0.0	0.0	0.0	0.0	0.0	0.0	0.0	0.0	0.0	0.0	6.592403626962314e-55	4.6919818966648425e-09
-0.8878878878878879	1.0735724870090894e-12	0.0	0.0	0.0	0.0	0.0	0.0	0.0	4.124335628099291e-34	0.0	0.0	0.0	0.0	0.0	0.0	0.0	0.0	0.0	0.0	0.0	0.0	0.0	1.2125648569656016e-66	4.6677064652569105e-14
-0.8798798798798799	8.214058302538553e-19	0.0	0.0	0.0	0.0	0.0	0.0	0.0	8.41655856047292e-26	0.0	0.0	0.0	0.0	0.0	0.0	0.0	0.0	0.0	0.0	0.0	0.0	0.0	1.7153208377810128e-79	3.571330062693221e-20
-0.8718718718718719	4.833518530150957e-26	0.0	0.0	0.0	0.0	0.0	0.0	0.0	1.3209740856528259e-18	0.0	0.0	0.0	0.0	0.0	0.0	0.0	0.0	0.0	0.0	0.0	0.0	0.0	1.8662290631785606e-93	5.743365799947875e-20
-0.8638638638638638	2.1875006633590185e-34	0.0	0.0	0.0	0.0	0.0	0.0	0.0	1.594532020836058e-12	0.0	0.0	0.0	0.0	0.0	0.0	0.0	0.0	0.0	0.0	0.0	0.0	0.0	1.561578181195594e-108	6.932747916678514e-14
-0.8558558558558559	7.613988169123219e-44	0.0	0.0	0.0	0.0	0.0	0.0	0.0	1.4803056300618526e-07	0.0	0.0	0.0	0.0	0.0	0.0	0.0	0.0	0.0	0.0	0.0	0.0	0.0	1.0049436603482317e-124	6.436111435051533e-09
-0.8478478478478478	2.0382403773236868e-54	0.0	0.0	0.0	0.0	0.0	0.0	0.0	0.0010569361095497567	0.0	0.0	0.0	0.0	0.0	0.0	0.0	0.0	0.0	0.0	0.0	0.0	0.0	4.973921147934611e-142	4.5953743893467684e-05
-0.8398398398398399	4.1964089288436363e-66	0.0	0.0	0.0	0.0	0.0	0.0	0.0	0.5803971699506624	0.0	0.0	0.0	0.0	0.0	0.0	0.0	0.0	0.0	0.0	0.0	0.0	0.0	1.8933690607067788e-160	0.025234659563072276
-0.8318318318318318	6.644761583655518e-79	0.0	0.0	0.0	0.0	0.0	0.0	0.0	24.51226269612993	0.0	0.0	0.0	0.0	0.0	0.0	0.0	0.0	0.0	0.0	0.0	0.0	0.0	5.543076276896367e-180	1.0657505520056492
-0.8238238238238238	8.09208064325999e-93	0.0	0.0	0.0	0.0	0.0	0.0	0.0	79.76273813537024	0.0	0.0	0.0	0.0	0.0	0.0	0.0	0.0	0.0	0.0	0.0	0.0	0.0	1.2480892206990707e-200	3.4679451363204454
-0.8158158158158157	7.666285817617272e-90	0.0	0.0	0.0	0.0	0.0	0.0	0.0	31.73537577915495	0.0	0.0	0.0	0.0	0.0	0.0	0.0	0.0	0.0	0.0	0.0	0.0	0.0	2.1613226691662785e-222	1.3797989469197804
-0.8078078078078078	3.698502525882323e-76	0.0	0.0	0.0	0.0	0.0	0.0	0.0	75.38911270339919	0.0	0.0	0.0	0.0	0.0	0.0	0.0	0.0	0.0	0.0	0.0	0.0	0.0	2.878543412484445e-245	3.277787508843443
-0.7997997997997999	1.3722904191429718e-63	0.0	6.6244e-320	0.0	0.0	0.0	0.0	0.0	36.528553446753556	2.641e-320	0.0	0.0	0.0	0.0	0.0	0.0	0.0	0.0	0.0	0.0	0.0	0.0	2.9485273282020238e-269	1.5881979759458067
-0.7917917917917918	3.916023971481929e-52	0.0	2.869422e-316	0.0	0.0	0.0	0.0	1.24e-322	1.36813548641946	1.2904439e-316	0.0	2.16e-320	0.0	0.0	0.0	0.0	0.0	0.0	0.0	0.0	0.0	0.0	2.3228262743182136e-294	0.05948415158345478
-0.7837837837837838	8.594564015779236e-42	0.0	1.18477636715e-312	0.0	0.0	0.0	0.0	2.7987e-319	0.00394104698689199	6.01921701484e-313	0.0	1.64895674e-316	0.0	0.0	0.0	0.0	0.0	0.0	0.0	0.0	0.0	0.0	1.408781e-317	0.0001713498689953039
-0.7757757757757757	1.4507131862685113e-32	0.0	4.663480678984314e-309	1.53e-322	0.0	0.0	0.0	6.07593325e-316	8.731187944677043e-07	2.672895814193075e-309	0.0	1.194768250133e-312	0.0	0.0	0.0	0.0	0.0	0.0	0.0	0.0	0.0	0.0	1.1283596196e-313	3.796168671598714e-08
-0.7677677677677678	1.883295484836089e-24	1.2e-322	1.7499106155296524e-305	2.216127e-318	0.0	0.0	0.0	1.26702030936e-312	1.48769622042423e-11	1.1299657941631208e-305	0.0	8.19786127501045e-309	0.0	0.0	0.0	0.0	0.0	0.0	0.0	0.0	0.0	0.0	8.5577318482648e-310	6.468244436627906e-13
-0.7597597597597597	1.880332145005009e-17	2.5949e-319	6.259698768697119e-302	3.145476844e-314	0.0	0.0	0.0	2.537713441461507e-309	1.949550014713573e-17	4.547678972020778e-302	0.0	5.326721904648461e-305	0.0	6.17e-321	0.0	0.0	0.0	0.0	0.0	0.0	0.0	0.0	6.139756595258813e-306	1.6651661563993836e-18
-0.7517517517517518	1.4438759234988774e-11	4.214804e-316	2.1346313726668282e-298	4.19380024403143e-310	0.0	0.0	0.0	4.88191257274735e-306	1.9648694562475694e-24	1.742430798192478e-298	0.0	3.2776460312878616e-301	3.5e-322	9.926836e-318	0.0	0.0	0.0	0.0	0.0	0.0	0.0	0.0	4.167013150986138e-302	6.277721406517713e-13
-0.7437437437437437	8.527159322613061e-07	6.5955415919e-313	6.9394368227575735e-295	5.2525911478954715e-306	0.0	0.0	0.0	9.020399917786697e-303	1.523043195689919e-32	6.355687196709191e-295	0.0	1.9098824756651477e-297	4.7461e-319	1.5296416786e-314	0.0	0.0	0.0	0.0	0.0	0.0	0.0	0.0	2.6753450236014865e-298	3.707460575049157e-08
-0.7357357357357357	0.003873094371184599	9.94290480060664e-310	2.1505891448212595e-291	6.180058840017655e-302	0.0	5.8e-322	0.0	1.6008473874562004e-299	9.079667369253375e-42	2.207042657323742e-291	0.0	1.05388641107099e-293	6.82393376e-316	2.271480630557e-311	0.0	0.0	0.0	0.0	0.0	0.0	0.0	0.0	1.6248599332447438e-294	0.00016839540744280863
-0.7277277277277278	1.352978761872895	1.4439955164163674e-306	6.3536393177303515e-288	6.83084380861818e-298	0.0	7.3717e-319	0.0	2.728741441912349e-296	4.163004258688725e-52	7.296257896414572e-288	0.0	5.507107230914724e-290	9.46323584373e-313	3.2506417675952044e-308	0.0	0.0	0.0	0.0	0.0	0.0	0.0	0.0	9.335407141717188e-291	0.058825163559691085
-0.7197197197197197	36.34988811804978	2.0202641343092767e-303	1.7894499253256754e-284	7.092993010778754e-294	0.0	9.6108318e-316	0.0	4.467485300392478e-293	1.4679895718703035e-63	2.2963118241465276e-284	0.0	2.7251839865590905e-286	1.26576453954554e-309	4.483012287928261e-305	0.0	0.0	0.0	0.0	0.0	0.0	0.0	0.0	5.073781949482526e-287	1.5804299181760775
-0.7117117117117118	75.10941445834173	2.7229533977567556e-300	4.804502540659452e-281	6.91942580322113e-290	0.0	1.20970855473e-312	0.0	7.025094098001237e-290	3.9812393194056325e-76	6.880227273464151e-281	0.0	1.2770582029974579e-282	1.632956372313551e-306	5.958150809937978e-302	0.0	0.0	0.0	0.0	0.0	0.0	0.0	0.0	2.6086243062092e-283	3.2656267155800753
-0.7037037037037037	11.936166627452426	3.5355909126172595e-297	1.2297283622120205e-277	6.341750579529237e-286	7.0004e-320	1.470011155474336e-309	0.0	1.0610342610645854e-286	8.304104340436012e-90	1.9625283694978438e-277	0.0	5.667194539587252e-279	2.0319107832726715e-303	7.631216917336157e-299	0.0	0.0	0.0	0.0	0.0	0.0	0.0	0.0	1.2687395431342452e-279	0.5189637664109751
-0.6956956956956957	0.145886319627414	4.422558180537458e-294	3.000556692109834e-274	5.460865323245659e-282	8.1114453e-317	1.724569138571864e-306	0.0	1.539199451896295e-283	1.3321296936566063e-104	5.329302093129463e-274	3.61e-321	2.3815961433217948e-275	2.4386141223513546e-300	9.419261409417098e-296	0.0	0.0	0.0	0.0	0.0	0.0	0.0	0.0	5.837334987751483e-276	0.006342883462061478
-0.6876876876876876	0.00013713346898743602	5.3293574051308494e-291	6.979533056763576e-271	4.418177001002635e-278	9.087287837e-314	1.9532628086274302e-303	0.0	2.144611386644048e-280	1.6435367493399323e-120	1.377735887994278e-270	4.06508e-318	9.477868589844582e-272	2.8228638368062567e-297	1.1204194662536542e-292	0.0	0.0	0.0	0.0	0.0	0.0	0.0	0.0	2.540609746324179e-272	5.962324738584175e-06
-0.6796796796796797	9.914060276790875e-09	6.186797248133174e-288	1.5476857543204028e-267	3.3587045080896e-274	9.840910554436e-311	2.1358012381604346e-300	0.0	2.870056961354138e-277	1.5595220815214922e-137	3.390805197172857e-267	4.41390936e-315	3.5718714035657926e-268	3.1517021777764454e-294	1.2843553110394749e-289	0.0	0.0	0.0	0.0	0.0	0.0	0.0	0.0	1.0460260601890855e-268	4.310460989909076e-10
-0.6716716716716717	5.512376170202175e-14	6.919053145873625e-285	3.2716820146431447e-264	2.3992023883652765e-270	1.0301524417224807e-307	2.254660003804755e-297	0.0	3.689101579370224e-274	1.1381063230737343e-155	7.944762987257908e-264	4.63486934076e-312	1.2747455775041728e-264	3.393976333867632e-291	1.418830352724079e-286	0.0	0.0	1.14e-322	0.0	5.016e-320	0.0	0.0	0.0	4.0740677882091106e-265	2.39668529139225e-15
-0.6636636636636637	2.3572483309762175e-20	7.454477270429002e-282	6.5931244398427715e-261	1.610458165477569e-266	1.0423964407384504e-304	2.2978482989293128e-294	0.0	4.554480941982334e-271	6.387829897927032e-175	1.7721492191355004e-260	4.706605800946085e-309	4.308179405857673e-261	3.525176316258425e-288	1.5104852887372227e-283	0.0	0.0	1.42207e-319	0.0	5.1667705e-317	0.0	0.0	0.0	1.5010501394225607e-261	1.0248905786853119e-21
-0.6556556556556556	7.7526651402987335e-28	7.737086795941166e-279	1.2666112578095491e-257	1.0158797805072212e-262	1.019599362145922e-301	2.2609018310128537e-291	0.0	5.400641293616867e-268	2.7574208050151074e-195	3.7632309029846804e-257	4.622047483595509e-306	1.3788169514436849e-257	3.531516777427372e-285	1.5496844438588015e-280	0.0	0.0	1.42612063e-316	0.0	5.148363639e-314	0.0	0.0	0.0	5.231706225916913e-258	3.3707239740429274e-29
-0.6476476476476476	1.960992414567771e-36	7.736196431584804e-276	2.319675841805778e-254	6.02240699692859e-259	9.640318936093727e-299	2.1476430940886964e-288	0.0	6.150917978467228e-265	9.154443573764907e-217	7.607862971951021e-254	4.389521967672451e-303	4.1789003497364625e-254	3.412322738407349e-282	1.5321835369455584e-277	0.0	0.0	1.38424019526e-313	0.0	4.964565647426e-311	0.0	3.305e-321	0.0	1.7249348676404373e-254	8.526053976381614e-38
-0.6396396396396397	3.8148722599270325e-46	7.451904039470073e-273	4.049889186351312e-251	3.3555150294834875e-255	8.810863253261401e-296	1.969529819464521e-285	0.0	6.728568693654976e-262	2.337437756614618e-239	1.4642179739594683e-250	4.03140377207492e-300	1.1993887842356562e-250	3.180147931281022e-279	1.4598863710585666e-274	0.0	0.0	1.30052166874657e-310	0.0	4.632931348423077e-308	0.0	1.22901724e-315	0.0	5.38001212798276e-251	1.6586401130117534e-47
-0.6316316316316316	5.707728220868447e-57	6.9150729264709395e-270	6.740480637965576e-248	1.75726676007769e-251	7.78414167108441e-293	1.7437453099634577e-282	2.658433843e-315	7.06957962192578e-259	7.006219754103545e-247	2.682810653692181e-247	3.580565442671696e-297	3.259871783874583e-247	2.8585970498718278e-276	1.340503836347661e-271	0.0	0.0	1.1827002982171547e-307	0.0	4.184013099274469e-305	0.0	4.13414304130134e-310	0.0	1.5873584568920035e-247	2.481620965594977e-58
-0.6236236236236237	6.567888473468927e-69	6.181815241623008e-267	1.0694746028108722e-244	8.650384152513663e-248	6.647651041856104e-290	1.4904711733232868e-279	2.641181523741874e-289	7.134320708405939e-256	1.5379269030447372e-243	4.679673435498317e-244	3.07541112310943e-294	8.390418470533113e-244	2.4783746366074652e-273	1.1861997077892527e-268	0.0	0.0	1.0410768683707771e-304	0.0	3.656728954389137e-302	0.0	1.2430092694681407e-304	0.0	4.4304513020896e-244	2.855603684116925e-70
-0.6156156156156156	5.812560046373759e-82	5.323840344581576e-264	1.6176403475062766e-241	4.002981644282099e-244	5.487706903317625e-287	1.2299406110650367e-276	2.0181331303573633e-264	6.91512124846659e-253	3.2090446391280263e-240	7.771096631253421e-241	2.5545299140743135e-291	2.0450752454400454e-240	2.072475316849718e-270	1.0115522226274761e-265	0.0	0.0	8.870372640331914e-302	0.0	3.092823028770494e-299	0.0	3.340600741654296e-299	0.0	1.1697744364366082e-240	2.5272000201625036e-83
-0.6076076076076076	3.95629196397173e-96	4.416963095860239e-261	2.3325198610566937e-238	1.741465916597164e-240	4.3790390050430055e-284	9.79861583394837e-274	1.1859887575287884e-240	6.437764689657891e-250	6.361082458161862e-237	1.2285428472872706e-237	2.0519891101136114e-288	4.7203861696507947e-237	1.6715530866493086e-267	8.313033853396316e-263	0.0	0.0	7.315632985650753e-299	0.0	2.531511680476674e-296	0.0	8.024835096655587e-294	0.0	2.921712557209657e-237	1.7201269408572737e-97
-0.5995995995995996	2.071039653053705e-111	3.5303052940926057e-258	3.206273864304564e-235	7.123006542885929e-237	3.377784442557937e-281	7.536424384250232e-271	5.360317706723673e-218	5.756500161941944e-247	1.1973708460455015e-233	1.8490112042681046e-234	1.5940258410678738e-285	1.0317829190212053e-233	1.3003473502660449e-264	6.583722752326769e-260	3.068e-320	0.0	5.840001130377297e-296	0.0	2.0052446516816205e-293	0.0	1.723094110836602e-288	0.0	6.903257123059596e-234	9.004520230668282e-113
-0.5915915915915916	8.338111400635349e-128	2.718256923400709e-255	4.2015328576762305e-232	2.7394498239731907e-233	2.518548162595681e-278	5.596106672561595e-268	1.8632867207206167e-196	4.943904391587385e-244	2.13973034336901e-230	2.6492931373340633e-231	1.197490041460241e-282	2.135707171104197e-230	9.756790422616249e-262	5.024863438077258e-257	4.493921024e-314	0.0	4.5125801627065586e-293	0.0	1.5371539460970958e-290	4.7e-322	3.307068701773627e-283	0.0	1.5429498624858241e-230	3.625265826363195e-129
-0.5835835835835836	2.5818212496946548e-145	2.0163154937890805e-252	5.2486401509195576e-229	9.907182532522813e-230	1.8152389484842057e-275	4.0116833320263163e-265	4.981361332952081e-176	4.078211281928324e-241	3.6295457069327247e-227	3.613780106428921e-228	8.699708685842431e-280	4.1863703432422603e-227	7.060947328427229e-259	3.695878938693261e-254	5.723223799890234e-308	0.0	3.375109797408022e-290	1.19388e-318	1.1403283697530934e-287	7.43900834e-316	5.673339510298851e-278	0.0	3.2623517121024403e-227	1.1225309781281109e-146
-0.5755755755755756	6.148424542387192e-164	1.440841528644393e-249	6.250542569190772e-226	3.3694502703404178e-226	1.2646855432834825e-272	2.776433805611086e-262	1.024225538388153e-156	3.231152774510065e-238	5.843373793357948e-224	4.6928283332922827e-225	6.112146527831461e-277	7.7709864496946565e-224	4.9286430200554116e-256	2.619702384561858e-251	6.35098470455914e-302	0.0	2.4434410084702465e-287	2.64090433667e-312	8.186628097339588e-285	1.374493813266103e-309	8.69952756077614e-273	1.987e-319	6.525156739148142e-224	4.453154782053906e-158
-0.5675675675675675	1.1261097604673719e-183	9.91890414118255e-247	7.096112972230936e-223	1.0777670700372053e-222	8.51719359577565e-270	1.8551029777754516e-259	1.6196543971930625e-138	2.458857573567482e-235	8.92821248068073e-221	5.801614251841865e-222	4.1527812110942483e-274	1.3660205270533896e-220	3.318181604039507e-253	1.7894802853563305e-248	6.140821157689891e-296	0.0	1.712248475316092e-284	5.044967093876159e-306	5.687779651062557e-282	2.1983197128802713e-303	1.1923778517998045e-267	6.04223606905e-313	1.2346171857084455e-220	7.041975639969837e-140
-0.5595595595595595	1.5862688527197223e-204	6.578106712134274e-244	7.679893710785068e-220	3.24251326319526e-219	5.544671095288791e-267	1.1966543954153385e-256	1.96982800312913e-121	1.797203937503466e-232	1.2946019489162385e-217	6.828169092720034e-219	2.7286045044627567e-271	2.2739497668716108e-217	2.1546728293607245e-250	1.1779927710604086e-245	5.173647991676445e-290	0.0	1.1614023352183746e-281	8.322844011632642e-300	3.824224450866295e-279	3.0434014401077968e-297	1.460809116046849e-262	1.576373071214855e-306	2.209809771555696e-217	8.564469578822304e-123
-0.5515515515515516	3.4016769143540594e-214	4.202695078113524e-241	7.92358612353921e-217	9.176185409706702e-216	3.4894410770580125e-264	7.452285377997156e-254	1.8425252940222107e-105	1.2616806840101098e-229	1.7814220694403131e-214	7.650695587587851e-216	1.7337975284276362e-268	3.5846526146657208e-214	1.3494938673058836e-247	7.473070459522607e-243	3.797977156716141e-284	2.2589413e-317	7.625170845629959e-279	1.1857494213074554e-293	2.489910197233277e-276	3.647102362160962e-291	1.5996846517483896e-257	3.5300263308519015e-300	3.741611256066769e-214	8.010979539227003e-107
-0.5435435435435436	4.973512454358089e-211	2.5866912496047552e-238	7.793279296545931e-214	2.442849452389799e-212	2.183081569730157e-261	4.480538718531326e-251	1.3254941297542722e-90	8.507258895912636e-227	2.32620699329428e-211	8.160914232380097e-213	1.0653993177309778e-265	5.351257513662554e-211	8.152088607360507e-245	4.5687382053028934e-240	2.42936552780232e-278	1.39457049781725e-310	4.845821801306256e-276	1.4588876127232922e-287	2.306127221632609e-273	3.7831798574836374e-285	1.5658012061564462e-252	6.785072644152128e-294	5.992991202556412e-211	5.763017955453357e-92
-0.5355355355355356	6.888320501169892e-208	1.5337375559260295e-235	7.307193091799942e-211	6.118052679057951e-209	1.2572206441943856e-257	2.600704525366883e-248	7.333669897418328e-77	5.509573051783988e-224	2.8825421682026623e-208	8.28739314252448e-210	6.331152028428892e-263	7.564969712116968e-208	4.749799351526708e-242	2.691746851331484e-237	1.3539992555750384e-272	7.272412742105079e-304	2.9808236094434816e-273	1.550095663200459e-281	3.0133396752257543e-268	3.396928083278798e-279	1.3699357723053749e-247	1.1194087005164717e-287	9.080501264775368e-208	3.1885521293123165e-78
-0.5275275275275275	9.037399292360183e-205	8.76087039974615e-233	6.531498197546382e-208	1.441571932470871e-205	1.8704584712291949e-252	1.4573766788869751e-245	3.120643121754913e-64	3.427159689174072e-221	3.389575781504403e-205	8.01195140163496e-207	3.638659699876762e-260	1.0127473228124835e-204	2.66925480007969e-239	1.5283150814364757e-234	6.575503769860992e-267	3.203463977446375e-297	1.7748278822290206e-270	1.4223383331008943e-275	1.0681280883596528e-262	2.640195266275609e-273	1.0713345897273673e-242	1.5851868969256958e-281	1.3015391158680943e-204	1.3568013572847448e-65
-0.5195195195195195	1.1231909218661234e-201	4.820956415380498e-230	5.565535070937776e-205	3.1958527593715046e-202	2.7308336091838774e-247	7.884472520646451e-243	1.0212828813446753e-52	2.047570356688835e-218	3.7822926050235315e-202	7.373945230459411e-204	2.116450126493516e-257	1.2839188685216472e-201	1.4468156474336392e-236	8.362426781617575e-232	2.782432780376615e-261	1.191967599873384e-290	1.0234235607367937e-267	1.1270808670254362e-269	3.323938036940969e-257	1.7762581432558118e-267	7.488785398673205e-238	1.9267700587617753e-275	1.7647609604880635e-201	4.440360353672501e-54
-0.5115115115115115	1.3223416809930491e-198	2.555694275365081e-227	4.520983489594548e-202	6.666238645877126e-199	3.5281148916801736e-242	4.1180678824736383e-240	2.5705567824147163e-42	1.1749825641572266e-215	4.0050088511222586e-199	6.461044697172021e-201	2.9932896524137104e-253	1.5414045126614343e-198	7.563882223369007e-234	4.409532036669102e-229	1.0259008174968435e-255	3.746384400832695e-284	9.764966905342159e-265	7.712851844481544e-264	9.05243455841145e-252	1.0344189412655239e-261	4.679063958337505e-233	2.0101891448308567e-269	2.2635806058522883e-198	1.1176333836585724e-43
-0.5035035035035035	1.4747342919485037e-195	1.3051918123911248e-224	3.5009894579977958e-199	1.308368220664681e-195	4.03206603310878e-237	2.076511742891063e-237	4.976082543514074e-33	6.476078512846246e-213	4.024291205460969e-196	5.389479446081907e-198	7.701894993884132e-248	1.752420149838038e-195	3.814035357714719e-231	2.2407500803830532e-226	3.295877906340612e-250	9.946344621209876e-278	2.6417760289527616e-259	4.558087416019931e-258	2.1575381449410786e-246	5.2144344312233253e-256	2.613171514991187e-228	1.800120498347525e-263	2.7465529438475383e-195	2.163514149353945e-34
-0.49549549549549554	1.5579871075300368e-192	6.42139709065556e-222	2.584524002729799e-196	2.416240668960066e-192	4.076142674023575e-232	1.010870024628007e-234	7.408449741498133e-25	3.428316287935133e-210	3.8371801925563576e-193	4.279885309384167e-195	1.7964050023960207e-242	1.8866981236512677e-192	1.8549536758657856e-228	1.0973245195997698e-223	9.226179484236893e-245	2.2305807459870646e-271	1.4794045304266058e-253	2.3262589648523723e-252	4.5002037947612203e-241	2.2752983166174618e-250	1.304482289099216e-223	1.3836423638886953e-257	3.1525622893242774e-192	3.2210651049991885e-26
-0.4874874874874875	1.5591716479602243e-189	3.0435080777017045e-219	1.8188723520394313e-193	4.198670952533404e-189	3.6450873458925156e-227	4.750904357379695e-232	8.482965232556824e-18	1.7431620050293393e-207	3.4719334851271e-190	3.2356286994619698e-192	3.661028372424977e-237	1.923575177625884e-189	8.701416239568052e-226	5.178661099060158e-221	2.2503896797041205e-239	4.2254763598027647e-265	7.15292539375038e-248	1.0252770090025513e-246	8.214601315240124e-236	8.593892269048542e-245	5.820627359865546e-219	9.128590874967599e-252	3.423173155506586e-189	3.6882457532855755e-19
-0.47947947947947944	1.4781005795354982e-186	1.389661853320659e-216	1.2202695039932741e-190	6.86498277412631e-186	2.883389576691066e-222	2.1556453105132834e-229	7.470631822447983e-12	8.51300153804377e-205	2.981032342832442e-187	2.328769278860252e-189	6.518722178693463e-232	1.857199157997827e-186	3.93721144139685e-223	2.35526968773095e-218	4.7827601333169035e-234	6.761400862861733e-259	2.9825026287319417e-242	3.9024030899288216e-241	1.3122645875676226e-230	2.8097128998862614e-239	2.3214682235608085e-214	5.169413294481282e-246	3.516432851553339e-186	3.2481007923686883e-13
-0.4714714714714715	1.32737622463944e-183	6.112706716987591e-214	7.804429809272014e-188	1.0561159880594715e-182	2.0176021430686476e-217	9.442747417308506e-227	5.060806791506478e-07	3.993151274513435e-202	2.4288340886948796e-184	1.5956420921994606e-186	1.0141036232510334e-226	1.6980495510233398e-183	1.7504535310624163e-220	1.0322967000716191e-215	8.856956631852814e-229	9.139048355769475e-253	1.0724520767655895e-236	1.282716803463466e-235	1.8345811973042646e-225	7.951600450826362e-234	8.275934182369362e-210	2.5126753941239424e-240	3.4177764131288495e-183	2.20035077891586e-08
-0.46346346346346345	1.1291823225341674e-180	2.5902860568050066e-211	4.758373026974598e-185	1.5286607931289375e-179	1.2488335533104534e-212	3.9933695497372165e-224	0.002639957874452092	1.7990237805017393e-199	1.8778665677135913e-181	1.0408442368499929e-183	1.3783601335180484e-221	1.4702284004931082e-180	3.742467918958131e-217	4.360227802216587e-213	1.4291423218523927e-223	1.0434425668269185e-246	3.325637255139661e-231	3.641138428532895e-230	2.244569601791584e-220	1.9479053138172515e-228	2.637136747682005e-205	1.0483085736920737e-234	3.144401840468422e-180	0.00011478077715009095
-0.4554554554554555	9.099428055730494e-178	1.0574300354708618e-208	2.7657165964256243e-182	2.0816865088327342e-176	6.837705766876512e-208	1.6304245199336964e-221	1.0686367478353782	7.784776243475675e-197	1.3777398640331368e-178	6.463641134144624e-181	1.636830149346481e-216	1.2054850355025221e-177	2.473505239312709e-212	1.7748210256324002e-210	2.009331011996291e-218	1.0063276621424889e-240	8.893481124151952e-226	8.925886200311245e-225	2.4033101789333995e-215	4.130494110273769e-223	7.511204922966154e-201	3.7540452918014325e-229	2.741880527000806e-177	0.046462467297190356
-0.44744744744744747	6.946149232048378e-175	4.1585823108344656e-206	1.5324586023332004e-179	2.6668395864662445e-173	3.311715957413985e-203	6.426610346662154e-219	35.40007983986125	3.23551526195505e-194	9.591913637355233e-176	3.8212897285891095e-178	1.6982637115095034e-211	9.360119785085235e-175	1.7767804073725293e-207	6.962107016625704e-208	2.461571973786863e-213	8.198106654990806e-235	2.0510140622687845e-220	1.8896146614823782e-219	2.2519937701814546e-210	7.581537962646854e-218	1.9122642615940475e-196	1.1538982047013418e-223	2.2747888080865054e-174	1.539133906080924
-0.4394394394394394	5.022895146652366e-172	1.5755373800674168e-203	8.094717778450209e-177	3.213848573648735e-170	1.418837226660128e-198	2.4455881597032315e-216	127.4503859094518	1.2916024467216996e-191	6.336928170859429e-173	2.1507203007073942e-175	1.5394561997121166e-206	6.88245779618164e-172	1.1230910194175452e-202	2.6318889991509623e-205	2.6275962576555346e-208	5.6414535710920836e-229	4.079110269372665e-215	3.4546408451351813e-214	1.846737438720526e-205	1.2045758574898224e-212	4.351585732151268e-192	3.0443396687539e-218	1.815303127044682e-171	5.5413211264979045
-0.4314314314314315	3.4406785820656996e-169	5.750468675291961e-201	4.076116206459925e-174	3.643096950093985e-167	5.3771096306019455e-194	8.984726686029304e-214	110.00174264779503	4.952247627565164e-189	3.972718219105223e-170	1.152389091343689e-172	1.2192433115706552e-201	4.792347198966223e-169	6.239494829832535e-198	9.588158119792132e-203	2.443935699711202e-203	3.2792293223192786e-223	6.99620039053158e-210	5.454316133771974e-209	1.325329096406616e-200	1.6566588903478544e-207	8.851329689689895e-188	6.894080261560944e-213	1.4338435756023192e-168	4.78268446294761
-0.42342342342342343	2.2326162664789792e-166	2.0239053248503185e-198	1.9566956828088562e-171	3.884277654045499e-164	1.802611056797613e-189	3.1875361855860316e-211	97.79214077967879	1.8237442386773566e-186	2.363372441846895e-167	5.878351876547927e-170	8.436736561654637e-197	3.160061679520062e-166	3.0467369522081167e-193	3.366228325165687e-200	1.9806418939460294e-198	1.610111311819717e-217	1.0348063183914925e-204	7.436788972827743e-204	8.32382462683375e-196	1.9722181301571685e-202	1.6092770892705628e-183	1.340038213311618e-207	1.1937973065584067e-165	4.251832207812122
-0.4154154154154154	1.3723473692062138e-163	8.70730833587086e-196	8.954305378487495e-169	3.8953382887621685e-161	5.34554505740872e-185	1.3501850662033267e-208	92.42163753062121	6.450800331277106e-184	1.3341724892830876e-164	2.8546525522841355e-167	5.1005851414482836e-192	1.9732649945951505e-163	1.3075922178873799e-188	1.1389437265524432e-197	1.398644015496407e-193	6.677953621387364e-212	1.3199455650172412e-199	8.756657418050325e-199	4.5751224328701016e-191	2.032361035461164e-197	2.6152576258986543e-179	2.2357109330520364e-202	1.1490875766024287e-162	4.018332066548749
-0.40740740740740744	7.990869027035297e-161	1.5335201655319775e-191	3.906361230367136e-166	3.67482054271642e-158	1.4022284874524553e-180	7.161932410598063e-204	63.66640056894376	2.191549841710185e-181	7.147056103504493e-162	1.3197515191068037e-164	2.69418520281002e-187	1.1668575244857048e-160	4.932450088821107e-184	3.749400736366568e-195	8.605843965682423e-189	2.3395608850199683e-206	1.4519552127788204e-194	8.904284147390338e-194	2.200711584143351e-186	1.8128941875267042e-192	3.7989140129651337e-175	3.20163440129326e-197	1.340717898033754e-159	2.768104372562772
-0.3993993993993994	4.407618119712098e-158	1.0654617999731802e-186	1.6245937770165398e-163	3.2627323476686295e-155	3.2537367361003014e-176	1.6634253553967052e-198	79.86752911894749	7.151171449150307e-179	3.6331036468347933e-159	5.808611377243599e-162	1.2433620788194599e-182	6.5342059360951925e-158	1.6353389253300955e-179	5.55933040715071e-192	4.613864015341385e-184	6.923550698977675e-201	1.377370829321521e-189	7.819291651004669e-189	9.264119500554504e-182	1.3998193813489598e-187	4.932485164693301e-171	3.9353688622878744e-192	1.7883535900251705e-156	3.472501266041195
-0.39139139139139134	2.3029997772675404e-155	6.512401980307559e-182	6.440937047134656e-161	2.7295055666752832e-152	6.678560752793878e-172	3.2941908982871983e-193	16.611241541575904	2.2412543912332174e-176	1.7525231517562331e-156	2.4338494369804055e-159	5.013392450957167e-178	3.4650569102528903e-155	4.765516719764033e-175	4.61584742678278e-187	2.1553666683760486e-179	1.730721386866494e-195	1.126806491221032e-184	5.929848067624274e-184	3.412917400216867e-177	9.356267649365862e-183	5.724445823867489e-167	4.151994535463107e-187	2.4764309738193317e-153	0.7222278931119959
-0.3833833833833834	1.1398923027323475e-152	3.4515150152965855e-177	2.4343622701323893e-158	2.1572236872850385e-149	1.2126074176928252e-167	5.534553027497593e-188	0.26974620965033586	6.7468546588436475e-174	8.02204538569667e-154	9.708593828178666e-157	1.7661657626067143e-173	1.7400851197625434e-152	1.220598582933366e-170	4.157434603416824e-182	8.77329209358397e-175	3.6545129178124414e-190	7.949670482154958e-180	3.883537259272402e-179	1.1003428271253763e-172	5.413382002309987e-178	5.938304306781285e-163	3.759981639703759e-182	3.340043395398483e-150	0.011728096071753734
-0.37537537537537535	5.34458188101931e-150	1.5860484177163588e-172	8.77108353091497e-156	1.619877303049049e-146	1.9475762777271008e-163	7.888631964625975e-183	0.0003369553469188204	1.9575140786790504e-171	3.4845109732439706e-151	3.686890103583962e-154	5.43625071178945e-169	8.275098687097198e-150	2.747902420874164e-166	3.216825038321073e-177	3.111638095674575e-170	6.518330420040552e-185	4.836721337617413e-175	2.196439016513538e-174	3.1046372660772475e-168	2.711290134603681e-173	5.506210197641647e-159	2.922619663003063e-177	4.26050344977468e-147	1.4650232474731321e-05
-0.3673673673673674	2.3737973347257817e-147	6.3192089541648605e-168	3.0126811523891394e-153	1.1688934540138368e-143	2.766978196472985e-159	9.539073272083577e-178	3.237200783482089e-08	8.58556003011755e-169	1.4362628478579823e-148	1.3329236991224438e-151	1.4619735138314194e-164	3.726648550824551e-147	5.437537462329993e-162	2.1366292681428404e-172	9.616137329260549e-166	9.820837107221654e-180	2.5377943594269752e-170	1.0727995973881388e-169	7.666097285346746e-164	1.1755267991057553e-168	4.563567319448645e-155	1.949918744132417e-172	5.079881327949762e-144	1.4074786015139516e-09
-0.35935935935935936	9.987424968418609e-145	2.182986556595841e-163	9.864724906147913e-151	8.272839478766612e-141	3.477396183017232e-155	9.785792936253757e-173	2.391917157248931e-13	1.282093031265701e-164	5.617736736951437e-146	4.587664218391561e-149	3.435238910249308e-160	1.5893013811941253e-144	9.457696111478454e-158	1.2182352177925614e-167	2.589389375825808e-161	1.249876344072742e-174	1.1483311473589756e-165	4.525075845030977e-165	1.6566028269147537e-159	4.412136382005787e-164	3.380784387329254e-151	1.116653360655348e-167	5.636188235658983e-141	1.0399639814125787e-14
-0.3513513513513513	3.980552995473257e-142	6.538606016650476e-159	3.079276395189577e-148	5.922161723656108e-138	3.8658064054344107e-151	8.51669720206063e-168	1.3592577883984256e-19	4.384697722173482e-160	2.085087114356723e-143	1.5032083991028457e-146	7.052766432029707e-156	6.4185459000479674e-142	1.4459851835989593e-153	5.962601466876349e-163	6.075461547051703e-157	1.343673438482915e-169	4.4811154634946384e-161	1.6483179643309388e-160	3.1328751230941275e-155	1.4336372754495477e-159	2.2386789956995015e-147	5.4888065483800594e-163	5.809247408330944e-138	5.9098164712975025e-21
-0.3433433433433434	1.5028418479649233e-139	1.698128348335899e-154	9.163139970055883e-146	4.432394191892895e-135	3.8015797426240794e-147	6.288278086476031e-163	5.940687737587353e-27	1.310915872610445e-155	7.343826187122419e-141	4.6890838692699097e-144	1.2651966426342257e-151	2.4547632279542336e-139	1.9433714049767724e-149	2.50522475485391e-158	1.2420713911693331e-152	1.2202004594722878e-164	1.5080569703444024e-156	5.18518317543153e-156	5.184995579828993e-151	4.032943655107067e-155	1.325035496144427e-143	2.3157689181503523e-158	5.558723555380496e-135	2.582907711994501e-28
-0.3353353353353353	5.374810270181838e-137	3.823975577888322e-150	2.599418010931013e-143	3.524742657612811e-132	3.3069470414305308e-143	3.938924162112137e-158	1.9968747185095843e-35	3.3885389762295506e-151	2.454459879435651e-138	1.3925091071355115e-141	1.9832054053642034e-147	8.890478458201229e-137	2.296072995034528e-145	9.035855276463082e-154	2.2125826738381977e-148	9.36016108636872e-160	4.376918020515532e-152	1.4086250718687606e-151	7.50990306436333e-147	9.822492413963232e-151	7.010105249739132e-140	8.386299965764787e-154	4.936758408863201e-132	8.682063993519931e-37
-0.3273273273273274	1.8209288894892964e-134	7.466732847402078e-146	7.033664510518692e-141	2.9354204785947753e-129	2.5446695536899417e-139	2.0931909421182303e-153	5.1623103604595466e-45	7.572124182785786e-147	7.784394696516655e-136	3.936854138627352e-139	2.716498378625126e-143	3.0491811505687245e-134	2.384988072470104e-141	2.7977660651034206e-149	3.4343035476081306e-144	6.065350877032799e-155	1.0955886316751615e-147	3.3047250376976973e-147	9.519210694575437e-143	2.0714244218454313e-146	3.3149951860772318e-136	2.6067758099023947e-149	4.068901702232182e-129	2.2444827654171943e-46
-0.31931931931931934	5.843900862221517e-132	1.2642523778825218e-141	1.8666018416502203e-138	2.4723600414503444e-126	1.7321276037043595e-135	9.436814579294418e-149	1.026399902421593e-55	1.4628228843301273e-142	2.342767176707032e-133	1.059599741031086e-136	3.2517108405048578e-139	9.903390181563288e-132	2.178215119038569e-137	7.436773607625892e-145	4.644779406423165e-140	3.320147926252658e-150	2.365204230700113e-143	6.695524477103531e-143	1.0559619985174677e-138	3.782719246412958e-142	1.4012079843530664e-132	6.954974562456506e-145	3.1121732499619624e-126	4.462608271398231e-57
-0.3113113113113113	1.776614793176327e-129	1.8563014006819719e-137	1.0795469114928153e-135	2.0335338517818418e-123	1.0429859367451861e-131	3.609336259540086e-144	1.569525195975356e-67	2.443076840292209e-138	6.690664475382719e-131	2.7150373346515677e-134	3.401839311416272e-135	3.045981540616768e-129	1.749388964282244e-133	1.6970913817511627e-140	5.473694965338088e-136	1.5353237904593372e-145	4.40404003574857e-139	1.1715061844846363e-138	1.0251243415047275e-134	5.982421292043732e-138	5.293996408456602e-129	1.5927471152225951e-140	2.2089939093656533e-123	6.8240225911972e-69
-0.30330330330330335	5.1166148894520215e-127	2.3637877997241068e-133	6.554819653317649e-132	1.593451436248599e-120	5.555675874183248e-128	1.1711556412960786e-139	1.8458617928674774e-80	3.527429249199869e-134	1.8132809976604707e-128	6.623199334900602e-132	3.110761843517341e-131	8.871930196815212e-127	1.2357120687556444e-129	3.3250394377925356e-136	5.6206745877157325e-132	5.997922508168838e-141	7.073314144304514e-135	1.770181131935926e-134	8.709356517154229e-131	8.195028438477724e-134	1.7878291705616763e-125	3.130826932077191e-136	1.4550118237234665e-120	8.025486055945554e-82
-0.2952952952952953	1.3977077859013838e-124	2.6107242042888344e-129	5.720652718832196e-128	1.1722391040182276e-117	2.6180122631449414e-124	3.226278755503085e-135	1.6695878202597954e-94	4.403143281460626e-130	4.671895881275364e-126	1.5425268624565734e-129	2.4867894492758462e-127	2.4479534195144534e-124	7.678727708832369e-126	5.5936097141714256e-132	5.029147234570464e-128	1.9796314188151265e-136	9.799919043563689e-131	2.3099800888458847e-130	6.4755643734225044e-127	9.725274318290576e-130	5.396718104389408e-122	5.2824451277836735e-132	8.893619314009654e-118	7.259077479390415e-96
-0.28728728728728725	3.745127775024184e-122	2.501333491305169e-125	4.418047031408242e-124	8.03232952077176e-115	1.0914653846676342e-120	2.7768223629147157e-121	1.161444746633218e-109	4.7518553126787554e-126	1.217105490850288e-123	4.058483300696629e-127	1.7382785461515245e-123	6.459854746193255e-122	4.198796963780971e-122	8.080477420689555e-128	3.921101765056769e-124	5.520572844873331e-132	1.1713963914411798e-126	2.6032961499579424e-126	4.2135953138303654e-123	1.0000581848640398e-125	1.4561120154508112e-118	7.650317522764927e-128	5.044638189659875e-115	5.049816630748924e-111
-0.2792792792792793	1.7418821430329687e-119	3.1941986115587276e-121	2.97482827253945e-120	5.105313263732442e-112	4.026205877411863e-117	2.537927501167635e-105	1.998017829214834e-124	4.433842100277209e-122	8.68205321106344e-121	8.998406438391247e-124	1.0627274610976641e-119	2.0258992105610265e-119	2.021062544020578e-118	1.002522830048276e-123	2.6640739679078558e-120	1.300907478471575e-127	1.2082079648898504e-122	2.5338236212508346e-122	2.3994680187229544e-119	8.913196677342781e-122	3.511730466559104e-115	9.510444690967773e-124	2.655343746557516e-112	1.1034470772125288e-106
-0.27127127127127126	4.874252143178183e-116	1.083552710340392e-105	1.7457317199632532e-116	3.003568958676777e-109	1.3143178492701764e-113	1.783978122811304e-90	2.334370735782785e-120	3.577236818467241e-118	4.0693089331891804e-117	8.965871828506096e-120	5.684482963822093e-116	2.9015749056280484e-116	8.567426612840474e-115	1.0684385776528714e-119	1.5773799502070706e-116	2.5907971939262608e-123	1.0755685288840186e-118	2.130041071467347e-118	1.19583353314333e-115	6.887467563360557e-118	7.570227009687962e-112	1.0148767948616794e-119	1.2970317658589106e-109	7.756426620918717e-92
-0.2632632632632632	2.2255870356949654e-112	8.099701311958578e-91	8.928380528535013e-113	1.6338613912584769e-106	3.797819717970584e-110	9.644484855038672e-77	2.413658320101187e-116	2.4958597205617216e-114	2.314008034366463e-113	8.310201992830281e-116	2.6613766331398224e-112	1.2644463973804873e-112	3.2002499898607988e-111	9.784044054564962e-116	8.139974627190812e-113	4.3614209535385337e-119	8.266697011720378e-115	1.5466563426218801e-114	5.215949010672106e-112	4.615912721482142e-114	1.458673080518696e-108	9.296956478075813e-116	5.879217974313697e-107	4.193254284799458e-78
-0.2552552552552553	9.249750114229943e-109	4.656581021971672e-77	3.979672489955081e-109	8.213420681267863e-104	9.717827198017194e-107	4.0100311420357157e-64	2.140889493000006e-112	1.5062070077636656e-110	1.1592528556136448e-109	6.628581585176193e-112	1.091159247511865e-108	5.44090038810901e-109	1.0541219551908039e-107	7.7011420771311085e-112	3.6616627430683017e-109	6.2078127351505925e-115	5.4879645748201645e-111	9.701795242771938e-111	1.991262756321256e-108	2.684123027104729e-110	2.51228191019166e-105	7.311770373328214e-112	2.4730197075120045e-104	1.7434918008852961e-65
-0.24724724724724723	3.3741233083411414e-105	2.0589439422976324e-64	1.5459712840948378e-105	3.8153097671460655e-101	2.2032509937544275e-103	1.2823177505694022e-52	1.6299019609764095e-108	7.864631953920727e-107	5.053023819684642e-106	4.545223472236188e-108	3.920137499215581e-105	2.0549876264727565e-105	3.0645234151571933e-104	5.212717824407166e-108	1.4362012369491584e-105	7.473167694269599e-111	3.148678185154242e-107	5.2584412162642885e-107	6.6543523940705554e-105	1.3548400670622102e-106	3.867587179080443e-102	4.9376729063514686e-108	9.653274421255462e-102	5.575294567702005e-54
-0.2392392392392393	1.079460753995164e-101	7.001661003436615e-53	5.234014984402951e-102	1.6396202415860467e-98	4.4299797152953776e-100	3.1537173073603705e-42	1.0657523816951276e-104	3.5548029934481657e-103	1.9166281183084948e-102	2.6806564539962966e-104	1.2349791487903614e-101	6.776495317010116e-102	7.87224116243054e-101	3.036087294212438e-104	4.913699882191892e-102	7.612064454782773e-107	1.56250100960892e-103	2.463537618531351e-103	1.9469642139375166e-101	5.939150856765061e-103	5.321979413692379e-99	2.8637956040805577e-104	3.4967202235814003e-99	1.3711814380132118e-43
-0.23123123123123124	3.032328723105407e-98	1.8312044540968483e-42	1.5443578982181936e-98	6.568591642065998e-96	7.909231268489323e-97	5.965255744924396e-33	5.989686020049824e-101	1.3919592508663215e-99	6.331789368395775e-99	1.3607463079520202e-100	3.41452609847962e-98	1.9514172522506614e-98	1.7895333362985133e-97	1.5228443244838223e-100	1.467313549137748e-98	6.563710300388797e-103	6.713303714176907e-100	9.981510610129814e-100	4.989501297154818e-98	2.2622101709139275e-99	6.545873472352793e-96	1.427059758219432e-100	1.1754071693221713e-96	2.5935894551111307e-34
-0.2232232232232232	7.491590423947781e-95	3.6834246564867584e-33	3.971370636671781e-95	2.55417499322181e-93	1.2561267679514222e-93	8.677898628448192e-25	2.8958710990958863e-97	4.727322294634821e-96	1.824427959525426e-95	5.950235587470837e-97	8.293597044699895e-95	4.9110251142442386e-95	3.606876192421095e-94	6.584783244284548e-97	3.827813489058117e-95	4.794112112121797e-99	2.50075324145745e-96	3.5005641723773753e-96	1.1207687945656954e-94	7.491052869689025e-96	7.196533646834677e-93	6.113248089650022e-97	3.666864979242612e-94	3.772999419688016e-26
-0.21521521521521525	1.6312511988315288e-91	5.69830832645775e-25	8.900460513577713e-92	1.136204825386341e-90	1.7788659068493272e-90	9.709106752989451e-18	1.2056091406916524e-93	1.394888068076568e-92	4.594749799912998e-92	2.2437232060569602e-93	1.7717686184899115e-91	1.0814227993729757e-91	6.462551178227227e-91	2.4578499172273803e-93	8.734988501756966e-92	2.968161365303571e-95	8.091099729293022e-93	1.0640234805439189e-92	2.2094878561430594e-91	2.157693968394573e-92	7.071970685999051e-90	2.2532704171836185e-93	1.0632118433872955e-91	4.2213510099218623e-19
-0.2072072072072072	3.139241538501198e-88	6.7798376894408705e-18	1.738459990983223e-88	7.879114996411531e-88	2.2533338571201136e-87	8.35455223417175e-12	4.326738544504516e-90	3.5852511269373205e-89	1.0146181428092033e-88	7.305410044341028e-90	3.3339217605026136e-88	2.0875132852790793e-88	1.0330025668892727e-87	7.93307934105036e-90	1.746900852395398e-88	1.5589788555196294e-91	2.279148570998704e-89	2.808593946952041e-89	3.8313491730948904e-88	5.4091051875216955e-89	6.211820270391001e-87	7.1555327903398105e-90	2.9303287248290327e-89	3.6324169626128e-13
-0.19919919919919926	5.358946734339146e-85	6.20400084112624e-12	2.959373648612752e-85	8.295397858474469e-85	2.563336402526406e-84	5.528996051751659e-07	1.340193673262235e-86	8.05708109929011e-86	1.97348285483566e-85	2.0570879537651157e-86	5.536437739786054e-85	3.5423990772482094e-85	1.4803015724534876e-84	2.218931759664548e-86	3.069714154928534e-85	6.952789850900773e-88	5.606586190114323e-86	6.456669248613101e-86	5.865758271834746e-85	1.1809949965214117e-85	4.8770662684300755e-84	1.961609853184416e-86	9.977330967774368e-87	2.403938300765248e-08
-0.1911911911911912	8.154405104230887e-82	4.366199724369995e-07	4.3906617119731156e-82	9.548668068251166e-82	2.6318571925779213e-81	0.002814158664860536	3.587692517272412e-83	1.5914568484032422e-82	3.4027575986942396e-82	5.019434645633533e-83	8.136649834792463e-82	5.306593297369714e-82	1.9145721805223819e-81	5.393169545260289e-83	4.756632904256086e-82	2.635569578313896e-84	1.2091908187293023e-82	1.2981185647711598e-82	7.976698911730381e-82	2.2479095449592417e-82	3.4226294276219167e-81	4.655517508495567e-83	1.0544050239598794e-83	0.00012237370803621622
-0.18318318318318316	1.113113268312839e-78	0.002363276554730263	5.678156867281508e-79	1.0190692570054163e-78	2.4553268856184354e-78	1.101615602576952	8.313619567932157e-80	2.7826547592116474e-79	5.24574085295972e-79	1.0639890632577972e-79	1.0628146213556282e-78	7.060217221495014e-79	2.2552361531832463e-78	1.142888999904981e-79	6.531000102031094e-79	8.500912646030075e-81	2.2978483890200502e-79	2.295688860688567e-79	9.72235317772759e-79	3.7361289912591864e-79	2.146959718211771e-78	9.604350370577345e-80	2.4083884005561083e-80	0.04799908170137749
-0.17517517517517522	1.374470762326013e-75	0.9837951877267993	6.403906743741821e-76	9.67842438681807e-76	2.1025733890817338e-75	33.16582277849081	1.6709760616228424e-76	4.3466254892781447e-76	7.308461188296951e-76	1.965677306019755e-76	1.2421342528985212e-75	8.435040604101069e-76	2.447669603735533e-75	2.1203190004526525e-76	7.998802194465294e-76	2.336209456886355e-77	3.871289611375689e-76	3.598773242447616e-76	1.0752002156836587e-75	5.438510619236218e-76	1.203834406221017e-75	1.731891313883362e-76	5.474816481917719e-77	1.4847659985312005
-0.16716716716716717	1.5516371620979822e-72	31.49735171134667	6.310647776609231e-73	8.150057356073294e-73	1.6811633011209228e-72	76.79459810245012	2.9216106823062654e-73	6.13356293101008e-73	9.317928001492781e-73	3.179128668795028e-73	1.312294979968697e-72	1.1751333595642896e-65	2.4818726863072174e-72	3.460690799644434e-73	8.820737428928933e-73	5.480746203661271e-74	5.825835484189828e-73	5.0504741355575344e-73	1.0945257405377568e-72	6.973383597258912e-73	6.036200418307781e-73	2.7496490476692477e-73	1.095822315314512e-73	4.708345644078121
-0.15915915915915912	1.6225670219424168e-69	77.55728271784285	5.472500577375817e-70	6.179990803840814e-70	1.291357221647927e-69	13.675706346696515	4.464552185045746e-70	7.919180412424654e-70	1.1018064110368131e-69	4.5306164545497085e-70	1.2721416210197117e-69	5.1964348142930547e-54	2.3868717868784825e-69	4.998430377956068e-70	8.880340246565095e-70	1.1012171368947063e-70	7.902584878184096e-70	6.423175503210221e-70	1.0402322705147332e-69	7.961955100770855e-70	2.7174835187312005e-70	3.8784090488084654e-70	1.9258325486732442e-70	3.966651698458233
-0.1511511511511512	1.5963826878438704e-66	14.687582816572286	4.280733521513121e-67	4.42293173509959e-67	9.917020712243223e-67	0.18730443486347778	6.010252281686405e-67	9.486989963284514e-67	1.2248073835108575e-66	5.7487911082527986e-67	1.1548559369688273e-66	1.7672705673884656e-43	2.210234101985577e-66	6.435453870100497e-67	8.338234594043628e-67	1.907152267655806e-67	9.770972297170052e-67	7.513570351229818e-67	9.349469108044829e-67	8.25515063598842e-67	1.1390223885189191e-67	4.91228129248157e-67	3.000753962534348e-67	0.6467342283232941
-0.14314314314314314	1.5038863536599563e-63	0.2139228967368303	3.252434726328432e-64	3.297922346341772e-64	7.924600769503402e-64	0.00019743180155347372	7.226912080208777e-64	1.0707646431102214e-63	1.298233996857623e-63	6.609076674230381e-64	1.0081254556544495e-63	4.622530701811987e-34	2.000294122404122e-63	7.459305521388289e-64	7.546159679997666e-64	2.8838985278773296e-64	1.117289782839635e-63	8.232988869369818e-64	8.084033181104552e-64	8.03006128814698e-64	5.681494066232333e-65	5.6564684975787345e-64	4.200090062042059e-64	0.00930957950166886
-0.1351351351351351	1.3820633180558955e-60	0.00023963122718529146	2.7917779750238622e-61	2.8618958901730438e-61	6.758747259530189e-61	0.0009728722251805779	7.947634705861419e-61	1.1584319145509522e-60	1.334909882915953e-60	7.081992868521514e-61	8.761952637206361e-61	9.298989616021431e-26	1.8001587958368543e-60	7.898132801093028e-61	6.891858065591539e-61	3.90499985118593e-61	1.2056569223347627e-60	8.650924798844567e-61	6.973633070866848e-61	7.678934938462483e-61	6.086374665004185e-62	6.011770176001591e-61	5.366743816929585e-61	5.271754140721171e-05
-0.12712712712712715	1.2633208844977321e-57	2.064470833794078e-08	3.040324554302103e-58	2.883271294476256e-58	6.226731494441509e-58	0.549373921125597	8.311208062921962e-58	1.2259737448926119e-57	1.3646662044037187e-57	7.354098724059327e-58	7.940543140097658e-58	1.4387022404119661e-18	1.6500432214652955e-57	7.802688931634235e-58	6.683657465529821e-58	4.952040387347801e-58	1.263688948484344e-57	8.990366527356798e-58	6.41902071068056e-58	7.611412222930112e-58	1.1480099220158157e-58	6.02131743735143e-58	6.393800603114326e-58	0.02388582355523067
-0.1191191191191191	1.1775734258468684e-54	1.367896663536036e-13	3.896297945776853e-55	3.0146358035759922e-55	6.215285696352194e-55	23.859789530266255	8.749983210993102e-55	1.3028623368156282e-54	1.4376520801013515e-54	7.67285789137721e-55	7.907773002100927e-55	1.7119271350842214e-12	1.592609720413644e-54	7.393044768527503e-55	7.155452070887828e-55	6.283228166039875e-55	1.3377281329470975e-54	9.612631769151646e-55	6.758736729161077e-55	8.17117248955928e-55	2.2443077918747127e-55	5.8703988411105706e-55	7.334098697875594e-55	1.0373821534899177
-0.11111111111111116	1.1744098839105915e-51	6.970710196953624e-20	5.268598998179602e-52	2.9670063747846676e-52	6.658328545955142e-52	79.69744083603054	9.917136327191241e-52	1.4492694736807007e-51	1.6379190480391e-51	8.145656247013007e-52	9.008955718319134e-52	1.5666747012565275e-07	1.687541293520513e-51	6.986435431169363e-52	8.614353822865045e-52	8.570768229559672e-52	1.50042877927359e-51	1.1068101448267874e-51	8.257221282897984e-52	9.782985719726088e-52	4.071000182494363e-52	5.884144139676384e-52	8.539460163320979e-52	3.4651061301173045
-0.10310310310310311	1.3814066816228588e-48	2.7319953992958547e-27	7.686100527983549e-49	2.691217050849397e-49	7.821374665647694e-49	20.473936045144676	1.2919234165704624e-48	1.8144746648868468e-48	2.1374550048410763e-48	8.86525308231664e-49	1.209374583093541e-48	0.0011026852971597998	2.0667091624100726e-48	7.223096856863653e-49	1.177765689856631e-48	1.3271233128749959e-48	1.890180870011381e-48	1.4420615645963317e-48	1.1449465667016975e-48	1.3419303837451695e-48	7.110204460892839e-49	6.695056815514901e-49	1.087809633853246e-48	0.8902190752366015
-0.09509509509509506	2.1736817211946655e-45	8.234971464076658e-36	1.3615726953783558e-45	2.8049855800623254e-46	1.1760017164887905e-45	0.4045176796558371	2.090839065410382e-45	2.828045654250063e-45	3.406503901799204e-45	1.1274263140150388e-45	2.0306254939767623e-45	0.5969026899109421	3.144340980395373e-45	9.983011569066372e-46	1.895358219384839e-45	2.44660993117501e-45	2.8977555152278923e-45	2.2698860774386122e-45	1.863179131485117e-45	2.2061164172965444e-45	1.2920219357003375e-45	1.0214184022014162e-45	1.6476031097121102e-45	0.043540016068120836
-0.08708708708708712	4.889032217238608e-42	4.782064581301411e-42	3.214325695731329e-42	5.8439878115324106e-43	2.8823425437364184e-42	0.000614685362323933	4.627553899506819e-42	6.098163923702898e-42	7.232119263748562e-42	2.47188131840712e-42	4.672363511537125e-42	24.850474572063675	6.586454180776403e-42	2.205008483121955e-42	4.060721468432235e-42	5.872617614314109e-42	6.04718416419373e-42	4.824601207673893e-42	4.083714162710277e-42	4.796072627614565e-42	2.6795134410243175e-42	2.4988745324738372e-42	3.335428242560788e-42	1.0804821416272175
-0.07907907907907907	1.6796477066914195e-38	1.720043309997834e-38	1.1549534663247861e-38	1.792067740123762e-39	1.2492984639412972e-38	7.183687535892888e-08	1.5373353387488042e-38	2.1178018064752553e-38	2.4164761338679766e-38	1.1146429473808666e-38	1.645910939643967e-38	79.56920823219583	2.205057733426838e-38	8.95179754458292e-39	1.4325298314121752e-38	2.1557197528846759e-38	2.0163362673510753e-38	1.658362098185428e-38	1.4337196022559386e-38	1.6647976830971884e-38	7.978009681015175e-39	1.0878893728586312e-38	1.1443129445160112e-38	3.459530795827509
-0.07107107107107113	1.17963055253506e-34	1.247276234729707e-34	9.271288782034537e-35	4.585698966709117e-36	1.068006670234727e-34	6.45685740121539e-13	1.0183222187124431e-34	1.5588436693889786e-34	1.73142528148378e-34	9.953644791829927e-35	1.1755461842685766e-34	19.594531510065774	1.5471460305016683e-34	8.813141407036996e-35	1.045153546536819e-34	1.5747100876528096e-34	1.4392917441282492e-34	1.2089375684596225e-34	1.0514270096464174e-34	1.2592878502277859e-34	5.80869899372203e-35	9.412496568445041e-35	8.993554235496206e-35	0.8519361526115835
-0.06306306306306309	3.1429477847922058e-30	3.465246320089467e-30	2.837344004592292e-30	8.4865943682302e-33	2.8014027647965883e-30	4.463485777354466e-19	7.450430878465121e-28	3.848470029932312e-30	4.519202200546934e-30	2.7476818948728055e-30	2.7470020521948854e-30	0.3998001738224313	4.064068227520751e-30	2.4661334233791427e-30	2.5535727341696816e-30	3.805774291175951e-30	3.990631395622652e-30	2.9584230378947798e-30	3.0345095214221692e-30	3.563343354134453e-30	1.8333343115547357e-30	2.4111893822807836e-30	2.7218624549886165e-30	0.01738261625314919
-0.055055055055055035	5.198477999833494e-25	5.303966775677689e-25	4.858404675452122e-25	1.1113369633029597e-29	3.1296011466380103e-25	1.437275437526528e-25	2.2710537681909727e-20	5.321844028264866e-25	8.32875168274515e-25	2.5138425704243674e-25	2.3463684715664094e-25	4.687979265846622	7.186110382453333e-25	1.5463946810417104e-25	2.611201200257905e-25	4.618621363157142e-25	6.783304676698671e-25	3.5344700611415713e-25	3.4377406087894106e-25	4.526771338355461e-25	3.8193294021722205e-25	1.9330212791687755e-25	5.52654427309458e-25	0.20382518547159229
-0.0470470470470471	1.2391620290104014e-19	1.0758753035553957e-19	1.1821160418228878e-19	1.0262599586717432e-26	4.54581313221121e-20	4.5960945185861944e-21	5.342797819553941e-14	1.1048926366745435e-19	2.6639963497939463e-19	2.2367001930966166e-20	2.106312787376534e-20	59.2567755674914	1.766676311126838e-19	7.89809642178461e-21	2.6423234118807797e-20	8.16440453673965e-20	1.4299436445442191e-19	5.614452324310193e-20	3.8903405109667576e-20	6.344510113780615e-20	1.1326394955425643e-19	1.4467450256659748e-20	1.4642404703334515e-19	2.576381546412672
-0.03903903903903905	1.0256104250925963e-14	7.851394665435508e-15	9.697508996989104e-15	6.67890795726085e-24	2.537910910024057e-15	8.166453767454346e-17	9.667797321026504e-09	8.20641687789121e-15	2.877342105181613e-14	8.074510648435758e-16	7.577127082478483e-16	76.43294577541923	1.4757248348179754e-14	1.7448947316475768e-16	1.0304998091559205e-15	5.509870060331729e-15	1.0356018885327761e-14	3.236934422541381e-15	1.7170148867010704e-15	3.354152453524212e-15	1.0715305980404656e-14	4.50820353384138e-16	1.2948169048445631e-14	3.3231715558733548
-0.031031031031030998	2.013523393728287e-10	1.4248686846754892e-10	1.8800112782175501e-10	3.062928474029426e-21	3.8351658931449375e-11	5.513177751528553e-13	0.00013459277104447613	1.5021572032945563e-10	6.75664251071973e-10	9.060446375331505e-12	8.429760373132824e-12	83.78621708296144	2.9205407815514215e-10	1.3732625467040094e-12	1.21243702319842e-11	9.530825356760309e-11	1.8616483622087667e-10	4.9586139017442015e-11	2.2196394864449514e-11	4.914410963186462e-11	2.261835082671497e-10	4.556988273052033e-12	2.6521112821550556e-10	3.6428848555804563
-0.02302302302302306	8.579819997181598e-07	5.86579581376044e-07	7.960078125446187e-07	9.897815708252014e-19	1.4457972042437466e-07	1.3269702575436265e-09	0.1444218176929451	6.205495670714334e-07	3.1051464736720152e-06	2.9299841530841467e-08	2.7099265188975967e-08	24.95146551167874	1.2496289212816226e-06	3.6237541993423167e-09	4.0188173932533056e-08	3.8387333798864875e-07	7.629229484414774e-07	1.880517620803831e-07	7.744449688410901e-08	1.8284280300308698e-07	9.924178234951278e-07	1.3904875793367775e-08	1.1510793156462774e-06	1.091126023648745
-0.01501501501501501	0.0007756123275888536	0.000534363932286386	0.0007211936894654906	2.2537711188945977e-16	0.0001331472407725405	1.1132983270679705e-06	12.108016797401524	0.0005650392597008398	0.0027202990803078093	2.66746161580674e-05	2.465194297329312e-05	0.6010856187661627	0.0011271400368881748	3.1386387879919057e-06	3.672117717520394e-05	0.0003511254311815931	0.0006953849569235756	0.0001731149492846618	7.111844155116517e-05	0.00016817881421198484	0.000890687075056929	1.2524786474026047e-05	0.0010346031392114393	0.5530073151740007
-0.00700700700700696	0.1489158590480383	0.10773883308778184	0.13995583758104166	3.616156916055651e-14	0.029886949505450424	0.0003233018224562482	89.04051367605614	0.1134403760911177	0.456859910606029	0.006805413112904455	0.006319717928229474	0.08177465643554084	0.21477708760699465	0.0008868823010009524	0.00921300915292794	0.0728723404563427	0.14105662839967156	0.038622668750573456	0.017125347289635467	0.03814720728488446	0.1636589183414049	0.003313637746993525	0.19293888767997533	3.957615093316747
0.0010010010010010895	6.223391112761378	4.920697346418189	5.945346312629361	4.088381715528978e-12	1.654904958321816	0.03255947315762643	113.73506648671271	5.136606541545676	15.336102198775247	0.49057530577180863	0.4599322586533983	3.9458109954665423	8.903480180108282	0.08203446132556037	0.6404054725278227	3.5016179898363773	6.52378401145386	2.116249395454729	1.0948189978662024	2.1715637057727566	6.270888119890699	0.2590045128251664	7.67084684379651	8.570247247003296
0.009009009009008917	61.226662304104465	54.73046539206645	59.16682932702268	3.257033393752231e-10	23.607057267987614	1.1506655408047604	86.04587626988477	56.246800978638795	116.61967564338899	10.280698001807345	9.743832549403422	47.904713726424866	87.38655248536432	2.5208527985979248	12.700936159321625	41.67546558072128	73.69283094152455	29.683617909092554	19.332944666926075	32.70720530421345	53.67894495384867	6.115884491933575	70.84946460718322	41.61165116959074
0.017017017017016967	177.80084836423669	181.08344293630591	168.43658245774907	1.8283508973671148e-08	99.67954861208193	14.709862771757647	146.31017551618902	180.92874906753735	276.4334633809564	67.66061432317332	64.26148177816297	170.30937872270744	252.78958935338338	26.70234979700492	77.58526288266441	149.55708021769843	242.48569268532142	119.95393752492814	104.68406951635397	148.92241318355784	130.67914663950089	46.42787840117834	193.90674239579747	132.23079611071873
0.025025025025025016	248.62874926024546	273.57592476047296	223.41480967589126	7.232083600056737e-07	179.02474679231554	73.10777495388447	208.07256112213597	264.8059090671823	350.9431286473169	169.79819095935562	157.19674572928236	256.8685167677567	338.17823818838093	106.4481333485278	176.1417186050106	248.0874442731496	342.786373742918	192.88205262762654	222.31437135240506	273.58918059379755	162.16383921590088	133.1770446272074	257.00367051106696	211.22648371934955
0.033033033033033066	269.9377152018271	302.16758018602815	243.20462969025897	2.015737052387071e-05	221.610355740522	165.76204343562637	224.88201053232837	296.0497438910549	367.8353753143976	233.25649460724196	208.0754700369131	262.26125415117207	343.6601658206881	194.3861340938102	214.70620379244858	299.21282539895674	347.53833153941014	219.61667936637957	276.0606460738518	311.1264723106238	169.34344841130942	199.1471774736994	253.78698942486258	244.5055550717731
0.041041041041041115	262.2306748810221	298.9200554077319	246.665692330128	0.0003958866817845722	237.8226914656864	226.65729617101633	215.48283316146575	313.8926227001964	367.542497876895	246.71939183522923	229.07272478175972	233.58422144059338	329.57181508496694	226.82166448099875	211.91152027806112	317.0648012709346	329.2494544184654	245.3550268961303	274.616613430866	306.60114633931573	157.22235214024695	217.6811519622584	221.99503885164853	248.55137752575212
0.04904904904904894	245.18364041649988	277.4260400233084	231.0905837746681	0.005478662269642636	239.88736998127652	250.62281926806733	206.7756950203779	319.95336197201186	358.7568059365879	234.29862103461724	239.46044637106752	203.55800178464702	312.8392408991642	227.4959586068474	205.65623025919058	315.9594256563583	307.2927873172395	256.7068635368877	248.15644456355156	290.38546615088893	136.9352321577721	205.16173536693964	196.73882558321841	239.5803075801503
0.05705705705705699	229.54812645817745	247.4504498491397	207.7838690402148	0.05342504959719193	228.83731649058808	263.33017291419947	193.81160001130607	311.6241471961319	343.87613557399897	214.50427697086377	234.92225808786176	183.22975798573702	296.9296041025519	215.67758722113626	200.52143774722555	305.67530888060764	285.82757232522215	244.7024027601935	217.42377931051894	264.4820375394395	123.38838630816015	188.73393662725877	182.28545417262245	225.41821924446756
0.06506506506506504	215.80395475029087	222.29621532965498	182.47677571932388	0.36709841862693576	209.02097795247883	273.00138119955244	172.40709421494125	294.21621366105416	323.2206426611357	194.09505458787018	220.00848161016805	169.25923085274397	282.3604541259203	192.98042542153445	192.38701954441964	290.54737713320685	265.0245476707818	223.60175234140783	190.56300395928085	236.90400394141776	113.6330300197334	182.4456834053513	173.0195815336412	209.54956521976246
0.07307307307307309	202.61875990634024	208.28895249114512	158.2757754517735	1.777413840535931	189.394225569062	271.2803500350942	158.39720367490784	273.63891870620614	300.18713165853916	175.94286104792033	202.2856252086792	155.62010934267778	267.7242844448778	161.68056031645327	182.91476421754348	274.6821468872021	246.09215963850178	207.2847342408486	171.50284203531038	213.97322198401662	100.96715933665432	175.68277767022366	162.3181958242605	194.02305102299022
0.08108108108108114	188.68995480207872	201.46805841655234	138.22786111623105	6.064117524186784	172.15628566291892	254.44454995270175	158.45163070408873	252.92847205964807	278.1981456749029	160.89350394345246	187.1822712824923	142.7116200288523	252.13950802016478	128.89378937833314	174.6760518284241	259.73502870821	229.77049085446146	196.30040678897035	163.2531482054171	196.87404315924258	87.03365745022629	158.88261623937322	145.88273844055226	179.77643261919485
0.08908908908908897	177.88613797076522	194.8060063635192	123.69969870716965	14.579332627834537	155.29460981054714	230.10519600123592	163.18032718524455	233.30733793658297	259.16372208167365	145.15386876727976	177.49892913552637	136.51094492363822	237.54477465530647	102.3319140272832	164.52923732928997	244.61060211107613	216.37340874414357	184.57198670510647	160.41188192883612	183.86379886866993	75.94636746253569	135.74560024646874	127.26044352507728	167.1467881354266
0.09709709709709702	172.90429873338	184.81349053217255	115.38995484549545	24.70466430317085	136.78747910902055	206.35897683079725	164.94396488714708	216.48018754321527	244.59242692330673	124.99638908714041	172.34937865586957	136.0882215121453	226.35014120909563	85.17457723386526	150.6126253816831	228.22737224648736	206.1572129794841	171.102014865433	154.46122065422637	171.74225966129762	70.80101830135932	114.33600663496551	112.32516283716973	156.16082804208386
0.10510510510510507	170.68448860428038	172.02007935640626	111.94911554256814	29.53236622428761	116.649246243935	185.70701730387214	162.07410018804114	203.81920893354027	234.9702746925743	101.65465172643891	167.28277928525793	135.57395389609013	217.74390275331547	76.31001722421297	135.97852721923246	211.16915716686773	198.3602141518406	159.42276702436033	143.2990880531549	159.96951051241513	74.50831008195537	97.43270196499681	103.52464372467415	146.50591834236164
0.11311311311311312	165.68865209429543	157.49747594345996	109.5257231338722	25.039890877394054	97.17707161394705	166.37378486567488	154.37538826345994	194.86756612063698	228.9671101205005	78.71722605399808	158.1399080354532	132.94851139642347	209.32764856604993	72.1564535306228	124.77552361371436	194.93825997565875	191.39574052905039	151.353369218274	130.3273228458698	150.91479330797563	84.02775117797545	83.23784421445517	99.90826248133037	137.4644033904388
0.12112112112112117	155.1156917344458	142.45086903477136	103.94310399822831	15.584396527378557	80.39494507792142	146.8526429954775	143.25732090141472	187.35756985733093	223.8955211793167	59.823698105820725	144.91184969466053	129.33953580742542	200.68431839173633	67.76937783668812	119.20200871125394	180.57845339198445	184.47721298139223	145.85008494378314	120.0970728198523	145.68958637447236	90.75152217341316	70.87202395523565	99.75233277744375	128.63700605528032
0.12912912912912922	140.74086802933698	130.0665801924381	93.68881656320818	8.763196365396245	67.51369173997284	128.39268651622947	132.32260782501797	178.86338571435823	217.60050073177482	50.04533370727964	131.28408960887037	125.92960717009989	193.22279375628776	60.238708949043456	118.2779868423986	167.62519803644065	178.29597898088488	141.68630673863393	115.01590141959963	142.2542147234384	90.27790523359673	61.408983158521906	101.165899511346	120.6383148484424
0.13713713713713704	126.73479459548575	123.58218101467189	81.59281714450788	8.188274412209418	60.80958799065943	113.03968828314561	124.69502014635081	169.37017818335804	209.63066384710933	53.16292001426845	120.9528921953034	123.59550331454473	187.99073517979232	52.41405963067015	118.38182702350574	154.20429289970994	173.94783642924784	138.43142995994566	113.72342893701298	137.71586706363507	85.28172713788919	55.816441686743715	101.80781774897704	114.56826021038019
0.1451451451451451	116.870578803851	122.70599444660596	72.46348091513337	13.220489527998918	62.045896273220265	100.78936773630964	120.13296175671208	161.6048026600521	200.59541452602878	66.49834663699733	114.35088423405647	122.37823648432796	184.7881420784294	50.302163634128625	115.90964790600995	138.76428494385	171.44041354777622	135.20828804485697	112.58970508271692	130.94626611245576	78.80380463585216	54.08709619938803	100.28489641579151	110.72961576532822
0.15315315315315314	113.24653272010629	123.80763129708751	68.10742809344599	21.622038544826097	68.63037825002121	89.50235443688503	115.9110394288885	157.909568752152	191.17898478617553	81.85315395970754	108.87143801296679	120.5081607571104	182.54674538245885	56.11362148447654	109.66066439014294	121.50136534523962	169.3596498699976	130.74861180114564	108.39165118866036	122.47756169062063	70.34078198394502	55.42912590545815	97.49006502711252	108.05254578733174
0.1611611611611612	115.64912387933009	123.37512597342626	65.4845714362374	30.494425242988132	74.35746419697506	77.0835370699561	110.24136933698871	157.2842625794902	181.76067685318858	91.66864892257075	102.00323206285229	115.36152880219105	180.07070590416038	66.27045816988576	100.72017874742222	103.93991216269738	165.96884367100017	124.62207552758169	99.76688978513519	113.02422063406523	58.43527146382719	58.5669155077615	95.05371275931597	104.834919595176
0.16916916916916924	121.40326587758425	120.47654104759962	60.05654268341955	36.73029217774307	74.77723296269035	63.38240965595455	103.73669566976582	156.07772136150206	172.31212451177387	93.41140126032333	93.6199807382684	105.73045965730286	176.70826591986807	75.75253757851087	90.71167129708819	87.77346298840602	160.38102659004218	117.3162743972969	87.57426639681657	102.91885031419234	43.733370757175855	62.160005752313026	92.73456395517599	99.9773462413397
0.17717717717717707	126.68442362202585	116.23071321624545	50.07072756094558	38.25822412669326	70.40068284130847	50.163659299388144	97.68637579132078	150.94269973261984	162.32484221555387	89.10924784991825	85.42358278638842	92.87006597858672	172.43281605998732	81.90540653114893	80.67534669183263	73.94240999283004	152.51229744025164	109.29138437490965	74.56569264854046	92.46431999019728	28.868003648464445	64.95692502167948	88.3653234785127	93.4845726477978
0.18518518518518512	128.52880261897872	111.7468518966946	37.58640333273638	35.06107518385579	64.49959522277737	39.380564543835845	91.96623739203076	140.56673246602864	150.86767357557144	82.05719220851698	78.98217434085572	79.55006616894872	167.22553671162018	84.0753199345594	71.24931273769518	62.015248814856776	142.16214807265087	100.41945787427544	64.01577474572909	82.21442988773897	16.561101216090634	65.61839831832846	80.01483522645695	85.92891010829707
0.19319319319319317	125.72033844842463	106.74825138090407	26.400032489056628	28.990405900092526	59.23163300331195	31.46575313629414	84.89728610074616	125.33579502181827	136.89308008325025	74.0278134594174	74.48146125895097	68.18503439324371	160.45819694238472	81.72152849180186	63.043826617443266	50.53123019515366	128.58651335528708	90.18901514964158	57.71582047800813	72.8311678261577	8.18518761724207	62.89840928535486	67.5434407615406	77.65570527806635
0.20120120120120122	118.31082978422529	99.73671955048992	19.359045754463292	22.6840474950326	54.54643352397222	25.255163847212142	74.656750049052	106.44995406300501	119.80312762627604	64.82243817510431	70.86295014981121	59.52530338346462	150.99921568643526	74.17159865523026	56.372285278885016	38.47293533701334	111.16486846599913	78.21019482635926	54.869458852293086	64.6230411729147	3.5639669709164408	56.288762770971836	52.50039534060578	68.57606464172751
0.20920920920920927	106.88866565382347	89.19609519334357	16.944926604043275	18.332600207588662	49.8178806170397	19.383865540821613	60.79150134725134	85.53643918492205	99.9890024005848	53.72028863490022	66.73764958981536	52.726373802619534	137.96820233250327	61.7950989583496	50.81621464831812	26.38640232578362	90.40462075949529	64.6201407966262	52.907757924944995	57.11520195796672	1.6724546932226183	46.45651062193696	37.20143199108307	58.58301416465149
0.21721721721721732	92.28979422653515	74.82333293892704	17.53447455116582	16.787715345918908	45.250998990913345	13.511210345897855	44.79499192756204	64.53065334835458	78.89151171644994	41.0144028149912	61.13809669613029	46.39025488190556	121.41872463868373	46.6138822335641	45.36643377602596	15.891914509669528	68.22234239760375	50.22126276856322	49.44780953678092	49.21483032673608	1.492523612456504	35.03512185840886	23.793588218272596	47.985907463544216
0.22522522522522515	75.62344626897655	57.954519401563616	18.679689025945454	17.352728565759723	41.513285864116014	8.262625921937694	29.375175332059094	45.363109653026385	58.47627150980658	28.257508956510158	53.702623606238994	39.53867573588893	102.38984049854707	31.53528740022033	39.08343969766101	8.281340696832206	47.25450022583785	36.28482267555424	43.65073240022925	40.08273650113688	2.4506854230792348	23.949487116375675	13.598446731479804	37.50699909603403
0.2332332332332332	58.2928857293757	40.98076013181064	18.452785867345607	18.371693120309697	38.652725523546046	4.352494739201458	16.953153047977835	29.490631551800107	40.506398871182256	17.328057242830873	44.58709288279548	31.96182153895031	82.42219853506725	19.004129285606233	31.694812899739333	3.7045770949002503	29.775634273470722	24.109700692101427	36.12191610663167	29.958282931503163	4.360515179532613	14.719215648233833	6.877423121411648	27.94256113110105
0.24124124124124124	41.853168777790394	26.239089748054177	16.19271671941372	18.256767805197736	35.83782176962574	1.9578922958163922	8.550460510393957	17.585288089279185	26.06406388043445	9.373779478059257	34.44827815320277	24.08967783576116	63.03096312813213	10.145190157848798	23.724800151606043	1.4168639871874955	16.934136889701445	14.581272057596166	27.99585336346187	20.1045332641336	7.119611211597897	8.064557028538864	3.050905946894573	19.852943141292506
0.2492492492492493	27.70455292679799	15.114935231597716	12.450352030686233	16.307580410945306	32.06500562926381	0.7492096714754155	3.7525432727193464	9.530538382172875	15.456109425922902	4.446451718558337	24.387448863595356	16.682533081400358	45.45470826729169	4.773846940876472	16.156695650301643	0.4622810892839446	8.629639018914034	7.946191397272507	20.246547609985342	11.947829189108095	10.420629176718776	3.906314610503866	1.1782455546638826	13.46826909348069
0.25725725725725734	16.742722106864893	7.790585406908495	8.354841362597982	12.882025327951018	26.942775688163614	0.2434868658588111	1.4291430400751937	4.649205815642097	8.365915810943747	1.8414251566410402	15.614078738716538	10.480554834712198	30.60911879641705	1.9710140210720248	9.903794953002166	0.1284856921004669	3.914058548648151	3.8650564663799445	13.533091358050681	6.238022960400365	13.636963792588979	1.6603372760783848	0.39414985825058324	8.747428429481062
0.26526526526526517	9.15653733194661	3.5750806392149603	4.887976482197482	8.959809754533762	20.88931504322673	0.06716083930153317	0.4714300808964272	2.0224771892884537	4.090883552517099	0.6635679344642492	8.953140820941801	5.909526420353587	19.038365015516998	0.7111301814574517	5.420504152442329	0.03038702848561893	1.570484366146488	1.66392501566025	8.251960361650662	2.848941022161968	15.951959539601093	0.6154317403059337	0.11523720731651638	5.4724013791142605
0.2732732732732732	4.497949475598465	1.4540554631955318	2.4925080694181987	5.506284981665981	14.788080870475973	0.015718483364146493	0.13449346884159208	0.7781916899453845	1.7898291804908057	0.2075173345704363	4.567163318642883	2.9654303038366487	10.823768374106866	0.22341376834450963	2.63238455809913	0.006108960991729252	0.5545278261851079	0.6296203324771463	4.531690583663846	1.1355085569330265	16.679101702149374	0.1979869217801418	0.034217200774504776	3.3324152793718014
0.28128128128128127	1.9725014975280633	0.5220090014996234	1.1077249741639146	3.061286177829334	9.49324189631714	0.0031211549983192204	0.03314048835032049	0.26310030189676537	0.6949196351839888	0.05619867066411205	2.0636359771809456	1.3159034639832385	5.574473903097935	0.06093679007100726	1.1287909504147648	0.0010429803270046174	0.17154435107750257	0.20828347813988057	2.218438359566747	0.394467367649154	15.588081993707453	0.05508496352493056	0.023630153041731817	2.0005025447919076
0.2892892892892893	0.7684654247791786	0.16482355482203842	0.42905068702087734	1.705800182091915	5.497035644166438	0.0005257920873486027	0.007044774517257839	0.0777695625215009	0.2378999035666458	0.013156302301780439	0.8235418671223067	0.5140080003992213	2.5822694220475024	0.01439443555520209	0.42579314362377557	0.00015108574490879667	0.04632629091240128	0.05999872795823821	0.9611440486681782	0.11934412944911836	13.021890787952932	0.01322151331132898	0.04735982565740022	1.1970006567946734
0.29729729729729737	0.26495912145518113	0.045633109668739735	0.1448321844522425	1.2708866614741565	2.8582942659728454	7.514516094247792e-05	0.0012904461173993732	0.020024921595340726	0.07147056800662906	0.0026585547447749765	0.28969250702005755	0.17617269166316846	1.0700474304190566	0.0029389659015192594	0.14088660748150453	1.8554624664522344e-05	0.010890018599738182	0.015008036646880777	0.36683095175213426	0.03142702944123211	9.72336869531906	0.002732932383516679	0.11228114684227677	0.7227139368149157
0.3053053053053052	0.08061060882279725	0.011050045184738165	0.04260897451203764	1.562904306314505	1.3295296289789242	9.111172822385454e-06	0.00020348453012577648	0.004480186408683168	0.018779000128472657	0.0004631685229408979	0.0896883170569909	0.0528678259231197	0.3950370350682093	0.0005178350958576934	0.04080528273035314	1.9303951521571394e-06	0.0022233142901302845	0.0032536147518176257	0.1229844965382279	0.007199279623654874	6.489642852710425	0.00048592320759028966	0.2519731859880793	0.4568399742589416
0.31331331331331325	0.02159050640540555	0.002335527281187603	0.010924876714295225	2.4711104724961275	0.5515096190318087	9.372019697616388e-07	2.7595615363353738e-05	0.0008694148468413076	0.00430554071717761	6.9499814045868e-05	0.024409121398655677	0.013871051354575805	0.12953460899088506	7.863959858394392e-05	0.010329647262343263	1.7003363361620664e-07	0.0003935371735528911	0.0006105347871608964	0.03615936178799681	0.0014339506195105815	3.8715616328601232	7.426076774637159e-05	0.5254118819243014	0.33376575602970837
0.3213213213213213	0.005081809447914801	0.0004301698062579586	0.0024412455136506805	3.951033416039281	0.20352691313230534	8.178573051791936e-08	3.2159618705373464e-06	0.0001461688786923717	0.0008600521697448058	8.97485644752436e-06	0.0058335666842380595	0.0031791661788053757	0.03764032887726705	1.0282941126881824e-05	0.002283075351585281	1.2673377310577483e-08	6.0311608049075966e-05	9.908096197344397e-05	0.009314641330351495	0.0002482073461104432	2.064490532888311	9.749518701370165e-06	1.016757762700763	0.31754168550663275
0.32932932932932935	0.0010500634855273128	6.895733055115573e-05	0.00047542916920155184	5.942718854535798	0.06669933591963725	6.054903903731812e-09	3.2183629770216156e-07	2.1273725995214986e-05	0.0001495576388362566	9.968239766947454e-07	0.00122317424223855	0.000636768237745485	0.009675663514040221	1.156879341662449e-06	0.000440259676468463	7.989789751861794e-10	7.994702465554977e-06	1.3898529825855902e-05	0.0021011514022229593	3.731720515515588e-05	0.9840132621219276	1.09924989100931e-06	1.825896370518556	0.38414056146085135
0.3373373373373374	0.00019182134612823236	9.611339720000447e-06	8.069372059119742e-05	8.289281561762879	0.019386085153309265	3.8029649904462996e-10	2.764060532106202e-08	2.67900726232072e-06	2.2748297144621367e-05	9.555117988695248e-08	0.00022483929561779772	0.00011380902457309622	0.0021972367570448287	1.1191747640171506e-07	7.403608754284162e-05	4.25910043845013e-11	9.159117702975949e-07	1.6845960187592662e-06	0.0004149244725749226	4.8708525117679705e-06	0.4192280620055294	1.0641646303896822e-07	3.042806483387576	0.5119148871724524
0.3453453453453452	3.655817200834652e-05	1.1639342961650078e-06	1.1936486419921693e-05	10.704678132513003	0.004992713373734568	2.0263886735425907e-11	2.0362154963289117e-09	2.918131080563165e-07	3.5072572335952406e-06	9.615552089896537e-09	3.620693111038663e-05	2.6662717236031275e-05	0.0004403269959496899	9.305756966338217e-09	1.0853953673206284e-05	1.9192261206508607e-12	9.063620508523628e-08	1.76390998993848e-07	7.171894692017779e-05	5.517007730017906e-07	0.15964711579301855	8.84430837201064e-09	4.705573845517318	0.6771970383894357
0.35335335335335327	2.5993395905996277e-05	1.2239711650866034e-07	1.539273974509188e-06	12.81636430664073	0.0011386652593733078	9.160275158389338e-13	1.2861001399551382e-10	2.7488208794660438e-08	2.3090673025172587e-06	8.37925641117171e-09	5.10503349077921e-06	3.484709657349126e-05	7.780444075497867e-05	6.648164460122843e-10	1.3869325234282496e-06	7.309251809889478e-14	7.743852923293063e-09	1.595336430452282e-08	1.0849665479430558e-05	5.4203123725998916e-08	0.054341690683035244	6.309963895911042e-10	6.752929214686352	0.8532579978159057
0.3613613613613613	7.063676334264238e-05	1.1171988708895724e-08	1.7493730041391914e-07	14.276535877431982	0.00022987561355402298	3.513012029785492e-14	6.962150638324934e-12	2.2389391010941083e-09	6.917728753298934e-06	3.226069203608752e-08	6.299227102779166e-07	0.00010351851884777592	1.2113406446331523e-05	4.079785606974861e-11	1.544510306807746e-07	2.352298589933361e-15	5.710564122422454e-10	1.2461995631276549e-09	1.4364745285172454e-06	4.617499138734032e-09	0.016533566746672664	3.864353073282128e-11	8.993240496297107	1.012466758716743
0.36936936936936937	0.0002136469795399665	8.848541917222026e-10	2.555450815780653e-08	14.899379475409479	4.1068913305967326e-05	1.1429733444613314e-15	3.229234955869863e-13	1.5767292954743166e-10	2.2837234055728824e-05	1.2629042539160438e-07	6.799712611813316e-08	0.0003097574486253764	1.660819161924741e-06	2.1501873675487977e-12	1.498858336016466e-08	6.39640370474165e-17	3.6338215705421194e-11	8.407382356830572e-11	1.6644441984303603e-07	3.4096659542585987e-10	0.004496362297883469	2.0314266405722607e-12	11.114552853784746	1.1312616550291423
0.3773773773773774	0.0006162537785237021	6.079891548229115e-11	3.613558829088391e-08	14.75963936635541	6.4920885739469574e-06	3.154844187756184e-17	1.2830301385162257e-14	9.599961678239696e-12	7.187426184770087e-05	4.7113422906000037e-07	6.419110747776464e-09	0.0008798121860365024	2.0043881049515234e-07	9.731018520406214e-14	1.2674888527904795e-09	1.4694925909798782e-18	1.9949628709042595e-12	4.8984545429105954e-12	1.687817818340954e-08	2.1818285588277902e-11	0.00109299299836769	9.166268673820794e-14	12.747870037085946	1.1960946765707576
0.38538538538538547	0.0016842441010562683	3.6235196527273975e-12	1.331258094787102e-07	14.197792357371654	9.079483747812646e-07	7.38762896620349e-19	4.3658445204087104e-16	5.053366319745375e-13	0.00021468060983763964	1.6732696241594068e-06	5.298282551891066e-10	0.002366657648104457	2.1285953131601892e-08	3.7812854155803725e-15	9.339621117310539e-11	2.852076711049209e-20	9.447947365793611e-14	2.4647616947921437e-13	1.4978371450710297e-09	1.209577463625393e-12	0.00023748424316642836	3.5501516156092617e-15	13.570572380106409	1.2075161105146408
0.3933933933933933	0.0043604748031860685	1.8729398911820028e-13	4.862356164650004e-07	13.718316772775951	1.1233508296803752e-07	1.4676333887229202e-20	1.2721073196047045e-17	2.309991066692803e-14	0.0006084864671495585	5.6575513234236795e-06	3.8228728614900065e-11	0.006028712240288593	1.988550300961239e-09	1.261502900707107e-16	5.996650565304264e-12	4.676261992247187e-22	3.859506852586089e-15	1.0710358909043674e-14	1.1632825396219804e-10	5.808565474742558e-14	4.6122576266743644e-05	1.180216577726769e-16	13.411828378917022	1.1800519654804902
0.40140140140140135	0.010694059975438947	8.395335040451558e-15	1.6943436931503556e-06	13.817501990013719	1.2295049115844353e-08	2.4735200924901025e-22	3.1735629033993184e-19	1.510184112383217e-15	0.001636618396415991	1.8210937970194164e-05	2.4108868347767864e-12	0.014543075841970569	1.6338743306809584e-10	3.613123746002772e-18	3.3548913722057974e-13	6.476901827966302e-24	1.3598454297289664e-16	4.0192394572994903e-16	7.90654737825103e-12	2.4157909808738954e-15	8.006701783229059e-06	3.3677177303820335e-18	12.314087838777787	1.13732571771556
0.4094094094094094	0.024844567518904927	3.2632254919674862e-16	5.628519295165023e-06	14.807961255535236	1.1904074449093645e-09	3.536722086098733e-24	6.777876348859898e-21	3.3966962706467725e-15	0.004177185198750015	5.580554635508161e-05	1.328767609083007e-13	0.033222365450610886	1.1805019667387291e-11	8.887623014879948e-20	1.6354454831249387e-14	7.578052467045449e-26	4.132288658931199e-18	1.3025461636529182e-17	4.70293910434471e-13	8.700642484469897e-17	1.2423818160868872e-06	8.248369198519773e-20	10.522370304337315	1.1040277545952661
0.41741741741741745	0.05467644329000046	1.1001136179934797e-17	1.7824558877512165e-05	16.70471734274427	1.0195430894994183e-10	4.30658869912128e-26	1.239161967804615e-22	1.7971822448708448e-14	0.010117237919663343	0.00016280346740327108	6.39987414680224e-15	0.07186995960832	7.499373850373993e-13	2.141434456048612e-21	6.946727438788223e-16	7.489684201874301e-28	1.0829817687242015e-19	3.6454486942451935e-19	2.4481190353142016e-14	2.713326625530482e-18	1.7231292601366464e-07	1.734037735906554e-21	8.407394066840668	1.097780689167169
0.4254254254254255	0.11398535588437685	3.3962363245322623e-19	5.381152605232294e-05	19.20933200528995	7.724256683511066e-12	1.8479126310853465e-27	1.9392009429983392e-24	9.215778024724181e-14	0.023253340151535986	0.00045215899287132246	2.6935075343963366e-16	0.14723356151940822	4.188428187580579e-14	1.8891830924034715e-21	2.571048718664212e-17	6.252890052293963e-30	2.4477741680187037e-21	8.810834947430762e-21	1.1152605854600443e-15	7.326187774815641e-20	2.136200270687307e-08	3.129009153578608e-23	6.358988282774941	1.1240564581525652
0.4334334334334333	0.2251012216826276	1.2608032045668567e-19	0.00015486872075785009	21.791838911002635	5.176628769852967e-13	1.158477642853266e-26	2.597505250028756e-26	4.5393232526375964e-13	0.05071760719421527	0.0011955284954350601	9.905364980283791e-18	0.2856332765288513	2.056425296322156e-15	1.2458860576784766e-20	8.291360984948251e-19	4.409675525238448e-32	4.771276918336081e-23	1.8390398010291803e-22	4.446320898967411e-17	1.7125889000592233e-21	2.3671589017714246e-09	4.846328535746551e-25	4.694810796775736	1.1760631396855825
0.4414414414414414	0.4211013497381076	7.363864726050263e-19	0.00042489732639270267	23.840055293562195	3.0688486186418795e-14	9.207218261794628e-26	2.977916024501985e-28	2.147580414480592e-12	0.10497590863218473	0.003009330783932818	3.1828393080857714e-19	0.5247510945749844	8.875395585592318e-17	8.062481019600622e-20	2.329842724742374e-20	2.6268734586750115e-34	8.020592945672113e-25	3.314920076437624e-24	1.5513359945693205e-18	3.465829646613131e-23	2.344629344156428e-10	6.442828095931209e-27	3.6135430342936647	1.2394722134412217
0.4494494494494494	0.7462346378653443	4.427369357331962e-18	0.0011113124262779538	24.828552407756465	1.6093163619584708e-15	7.0676206332309825e-25	2.921986889064396e-30	9.759075448319574e-12	0.2062003639342102	0.00721142614618156	8.935959464633207e-21	0.9129362917584442	3.3685268360197207e-18	5.028265219242056e-19	5.704433772485982e-22	1.3218345955154242e-36	1.1627434139395432e-26	5.160155694790052e-26	4.7368708932689174e-20	6.071905132897099e-25	2.0757847537682057e-11	7.35187106264507e-29	3.194402890036444	1.299854318693647
0.4574574574574575	1.252691593415677	2.564958454948162e-17	0.002770896010821474	24.45642880668987	7.465253779853709e-17	5.2381745664257755e-24	2.453829318388894e-32	4.259620951372937e-11	0.3843932347908666	0.016451807876164903	2.1920126878797715e-22	1.504077303478313	1.2176755493734243e-19	3.0220972150073814e-18	1.2169803889755273e-23	5.6184913832946606e-39	1.45366675407459e-28	6.936818453980366e-28	1.2657788584228004e-21	9.208626034128965e-27	1.6426754903324856e-12	7.200735387700819e-31	3.4236241050674763	1.3495842498858013
0.4654654654654655	1.9920164067620545	1.4315449640435276e-16	0.006586219025483014	22.714265187191845	3.0632661922972457e-18	3.748440980105696e-23	1.7636140666962408e-34	1.7858244645370642e-10	0.6801049130840969	0.03573117803216783	4.698028394283354e-24	2.3466180724298438	6.369856450655882e-20	1.750408562231144e-17	2.262245271835579e-25	2.0172812605712392e-41	1.5672900164919358e-30	8.053146791044401e-30	2.9600887870808844e-23	1.2089493739492182e-28	1.1619369815229687e-13	6.053596184020822e-33	4.22363255358628	1.391258892621325
0.47347347347347357	3.000693572803971	7.696962992339301e-16	0.0149239572263154	19.864474254298393	1.111890000686119e-19	2.589927647500176e-22	1.0848021612401384e-36	7.191426724885887e-10	1.1421749058012367	0.07387921582848518	8.798325673154261e-26	3.4670270621875225	3.7106927964236432e-19	9.770373628977764e-17	3.664214224896204e-27	6.118105951672257e-44	1.4620104391733772e-32	8.073812479695107e-32	6.05804156576626e-25	1.373910282181323e-30	7.346402334136974e-15	4.3682518026300327e-35	5.470249092158277	1.436235741783624
0.4814814814814814	4.281839398843368	3.986791732342957e-15	0.03223767457266591	16.34875597517545	3.570073135998074e-21	1.7277990164788206e-21	5.710595211886253e-39	2.7816552434224622e-09	1.821011653503033	0.14542479356304897	1.5159034722440103e-27	4.8508139674804855	2.1974996918299594e-18	5.25561640061152e-16	5.171387417672177e-29	1.5673685689446575e-46	5.847113241123144e-34	6.990358575987599e-34	1.0850274349388151e-26	1.3515772590209906e-32	4.151721201740677e-16	2.7055745375659495e-37	6.9979909832033975	1.4990467151792652
0.48948948948948945	5.7878742750410295	1.9893786148115452e-14	0.06638581678684426	12.660014022638133	1.014816305447963e-22	1.1129354202671754e-20	2.572723863437816e-41	1.0334931539886607e-08	2.756903730251671	0.272518425735443	6.46400761758311e-28	6.427092856703225	1.255479205893604e-17	2.7244377609025458e-15	6.359432178353315e-31	3.391788369506841e-49	4.447260874075396e-33	5.226705132932007e-36	1.701510018582615e-28	1.1509386240150843e-34	2.0972151782026006e-17	1.4383645183953853e-39	8.603904294196829	1.5902040622473101
0.4974974974974975	7.411187355937841	9.563152620812577e-14	0.13032231436719582	9.223687621735579	3.1703101994492047e-24	6.921823212347113e-20	9.919364276506654e-44	3.6883559399799183e-08	3.964841649200134	0.48617712779054756	4.946551308506525e-27	8.064122137687503	6.91829374946819e-17	1.3610399318533073e-14	6.814196476893218e-33	6.199972390554063e-52	4.090332549310508e-32	3.374926318338418e-38	3.047554650441331e-30	8.483786666431848e-37	9.469327568706749e-19	6.563508307016828e-42	10.06167850248651	1.71052246722126
0.5055055055055055	8.989519628298039	4.428681767160832e-13	0.24389008755929725	6.322673597930601	4.505058728124421e-24	4.156689831300686e-19	3.273044120350995e-46	1.264400710249755e-07	5.419879348566866	0.8257230581352749	3.780614352357222e-26	9.581691559871173	3.6770274304824116e-16	6.552478248783179e-14	6.362034332289848e-35	9.573133445724284e-55	3.6421213847753526e-31	1.8819511273623813e-40	6.17105402673899e-30	5.413171732549476e-39	3.821700295507958e-20	2.5707552810873877e-44	11.151084582585836	1.8493244343212027
0.5135135135135136	10.329163846960064	1.9757755517516884e-12	0.4351123398693063	4.077886980628608	3.0714347851743107e-23	2.410206405256285e-18	9.24264248779174e-49	4.1636111833918226e-07	7.049073202011875	1.335105354636252	2.794479850611974e-25	10.78126804149142	1.8849643349686276e-15	3.0400522860824635e-13	5.175620329512489e-37	1.2485955715668998e-57	3.1390717443477465e-30	9.062752828257197e-43	5.110480846699149e-29	2.9897652247612594e-41	1.3786545210446246e-21	8.642572939731519e-47	11.697745101501976	1.9871893601505612
0.5215215215215214	11.242783221799792	8.491618719139549e-12	0.7400150215474994	2.474685455188143	2.049785249216792e-22	1.349408455594231e-17	2.2336542942593777e-51	1.3170348652331354e-06	8.73607421152634	2.055123378539132	1.9975417513102162e-24	11.487884691625021	9.320040536800742e-15	1.3592434934887615e-12	3.6687139952694965e-39	1.3756019124745538e-60	2.618780175630175e-29	3.768943952242948e-45	4.114488723326598e-28	1.4293700585456297e-43	4.445448777819428e-23	2.4939227087029085e-49	11.610482993090244	2.1020456647982995
0.5295295295295295	11.592110068205313	3.5158724396274364e-11	1.1998074546613289	1.4130699929193364	1.3223800735270843e-21	7.294884495206056e-17	4.6196676159829856e-54	4.001987653361531e-06	10.34151573296593	3.011629193100545	1.3808515613627724e-23	11.591852844631946	4.4446837090767577e-14	5.856716699241067e-12	2.265950129838835e-41	1.2801682296324e-63	2.1146954191174e-28	1.3535894846211592e-47	3.2059372665737323e-27	5.915261624437584e-46	1.2812595319878051e-24	6.177041874075787e-52	10.901974831131943	2.176172353028046
0.5375375375375375	11.322208398504266	1.4023792581646923e-10	1.8544471536242646	0.7592233989173922	8.246496553709649e-21	3.807874308932018e-16	8.176738197101248e-57	1.1681998626502943e-05	11.73670429472088	4.2015190163894705	9.231119482028894e-23	11.076644515258504	2.0444303403157047e-13	2.4319347332314826e-11	1.2194721405434573e-43	1.0063397015541308e-66	1.6529038126011557e-27	4.1981892645780443e-50	2.4175644667399218e-26	2.118968395741261e-48	3.300805589200168e-26	1.313214654492862e-54	9.683873006067873	2.2015057158976536
0.5455455455455456	10.475621091505587	5.388744531245825e-10	2.7324313122047097	0.38382711248961165	4.971047112052111e-20	1.9192853207465055e-15	1.2385792140301088e-59	3.275935260247863e-05	12.841681537454901	5.5802339290442475	5.967851338179343e-22	10.023194181553585	9.070101973433158e-13	9.731736884241612e-11	5.718451779623788e-46	6.682292048176401e-70	1.2505420951555559e-26	1.1244620548479802e-52	1.7643569885746427e-25	6.570462538355849e-51	7.600884801460865e-28	2.3963404294669975e-57	8.137229310091953	2.1814891841014914
0.5535535535535536	9.181389406791531	1.994800443630111e-09	3.8380968817739545	0.18258046947929515	2.8966197541035977e-19	9.340991295386532e-15	1.6056436008765488e-62	8.825651176403849e-05	13.65444424555641	7.055693615568086	3.731108401708091e-21	8.58907979505037	3.8811499143130796e-12	3.7529220667290367e-10	2.3365231489159663e-48	3.748086289315664e-73	9.157987074801435e-26	2.600970010235792e-55	1.2461828631209267e-24	1.763551489082781e-53	1.5645282920067583e-29	3.753348829122013e-60	6.468237601300437	2.129113490191558
0.5615615615615615	7.622843826215862	7.113790362672398e-09	5.139424669733547	0.08171708232489257	1.631549704330572e-18	4.3898209000300375e-14	2.3287323588516127e-65	0.00022843955600535342	14.258624544564764	8.49313952943249	2.255869564080359e-20	6.969950569624786	1.6018323595159493e-11	1.39472786567205e-09	8.318533262498208e-51	1.7758120163389173e-76	6.491614388340882e-25	5.195575184566974e-58	8.51854992845283e-24	4.097329973348951e-56	2.9235298446356247e-31	5.045996698599436e-63	4.863814198223064	2.0621627333999997
0.5695695695695695	5.995226921722031	2.4439505538065424e-08	6.560621452679783	0.03441071649472742	8.883300253321885e-18	1.9920725739290632e-13	1.047497134867941e-64	0.0005681103889453616	14.803025967337444	9.732805413015448	1.3190047200007398e-19	5.356182004694604	6.37649617631003e-11	4.995168633485748e-09	2.5805274106218174e-53	7.107022342891188e-80	4.4540632414180444e-24	8.962716759498986e-61	5.63559723660413e-23	8.240133344560606e-59	4.464250955344795e-32	5.822809939607292e-66	3.4597926973078685	1.9975057962234557
0.5775775775775776	4.466570760898982	8.088602863357135e-08	7.983758381070097	0.013632487195203276	4.675344161365936e-17	8.729157714303027e-13	1.9468488380360053e-63	0.001357561755233272	15.456270566984738	10.618154957566727	7.458216077100238e-19	3.8978356308497997	2.44824874468598e-10	1.7240568213282363e-08	6.975694559858979e-56	2.4026009893303595e-83	2.9580875327460695e-23	1.3352219380936086e-63	3.608332211134887e-22	1.4344584791326324e-61	3.413771041191667e-31	5.767344405344612e-69	2.3281336141832596	1.946335393864188
0.5855855855855856	3.152265581978568	2.5789585156720294e-07	9.261936310574406	0.005080792693166721	2.3785815270815675e-16	3.693625573380548e-12	3.5163418598400144e-62	0.003117354992298292	16.34962532557741	11.028115703661978	4.078306112201702e-18	2.6861748818764197	9.066452144365609e-10	5.734476013720753e-08	2.5118948901437136e-58	6.860865453971631e-87	1.901588927828284e-22	1.7178094828172788e-66	2.2359775079618375e-21	2.1618099371621353e-64	2.8289005956535197e-30	4.903168046965323e-72	1.4820468885270424	1.9116679633057498
0.5935935935935936	2.1074213261971813	7.921454742873139e-07	10.243028302542468	0.001781288279142727	1.1697356051257432e-15	1.509216236759132e-11	6.171060855322367e-61	0.00687945624824979	17.52672093461245	10.90422503212318	2.1566562384602214e-17	1.7530229974174947	3.2383784645569884e-09	1.838131807677867e-07	1.4179368679357296e-57	1.6549292570522142e-90	1.1832410712754602e-21	1.9085674660704756e-69	1.3409880078419512e-20	8.289881098899152e-67	2.272422860238122e-29	3.577958417513237e-75	0.8926117037023963	1.8885083487102037
0.6016016016016015	1.3346270719403592	2.3439874386998765e-06	10.799100693911377	0.0005874246620374275	5.560611953174027e-15	5.954881026530128e-11	1.052298583226683e-59	0.014591939936323899	18.917813584007636	10.26430465157668	1.1029054396608229e-16	1.0833867270087327	1.1156455258358276e-08	5.678064277384946e-07	2.246298927898441e-56	3.3719664516400523e-94	7.126574161997613e-21	2.1480470400007695e-72	7.783613502782687e-20	1.0549179376537445e-65	1.7691384159105269e-28	2.241049344629674e-78	0.5089016679437013	1.8662311601737707
0.6096096096096095	0.8006606378173745	6.681829049222688e-06	10.85377060368008	0.0001822016737395101	2.5551869466708896e-14	2.268939435843374e-10	1.743528769174383e-58	0.02975248110803397	20.348637234340675	9.198256129587715	5.454461472058478e-16	0.6340477633922955	3.707091021819305e-08	1.6903035488495852e-06	3.4578402419572356e-55	5.803504645978941e-98	4.1546970241861597e-20	6.864860552784427e-72	4.372593065261824e-19	1.9770475906441672e-64	1.3348631747410167e-27	1.204828324228666e-81	0.27528755183240217	1.8322001309940326
0.6176176176176176	0.4550058865822566	1.834954019638882e-05	10.399456872927965	5.3149657161581577e-05	1.134979410628557e-13	8.348459032128293e-10	2.806924949086862e-57	0.05832532563746503	21.58249405080471	7.847344162593043	2.608685505361916e-15	0.35140101090311193	1.18808815814039e-07	4.849197208340225e-06	5.1709007607371053e-54	8.437245924102392e-102	2.344492705869561e-19	1.4454133454832267e-70	2.3773930845788533e-18	3.601313091029912e-63	9.761470900569487e-27	5.559766312888383e-85	0.14279074276633325	1.775517153054488
0.6256256256256256	0.24494328690068534	4.854502819344582e-05	9.499177311885603	1.4580131736785764e-05	4.873247828215127e-13	2.966395047754576e-09	4.390809823149615e-56	0.10995185760501673	22.383168153926487	6.3735461970073	1.2065569310673019e-14	0.18442789332043485	3.67259028459988e-07	1.3406509927544324e-05	7.5119349096854235e-53	1.036130264635269e-105	1.2805878880780459e-18	2.9592842291707353e-69	1.2510364385909954e-17	6.375841778135509e-62	6.918289543226986e-26	2.2021430453782026e-88	0.07436140195068117	1.689984913238782
0.6336336336336337	0.1249090934163318	0.00012372403488216998	8.272352115375567	3.7609713294893108e-06	2.022619660506054e-12	1.0178805103937762e-08	6.67376958807957e-55	0.19937238076178618	22.579420916968704	4.928114761212647	5.3967233981028793e-14	0.09166272659789687	1.094976228571299e-06	3.571925286477163e-05	1.0601375729797963e-51	1.0748089912395998e-109	6.770502003160242e-18	5.8900581773513644e-68	6.371608112067729e-17	1.0971039783262675e-60	4.752133613750088e-25	7.486729359772847e-92	0.04576534414320277	1.5757287672996663
0.6416416416416417	0.060339618514667646	0.0003037757749613463	6.869105787973741	9.121812109914714e-07	8.11475033741811e-12	3.372996576018576e-08	9.856237857282867e-54	0.34783368032544293	22.11149960008807	3.6276194687479886	2.334364914093494e-13	0.04314212224509652	3.148801597097781e-06	9.17127556745487e-05	1.4534427169732487e-50	9.417928239308252e-114	3.4648411524880865e-17	1.139700585133037e-66	3.140809583950861e-16	1.8348154714939855e-59	3.1636364624582655e-24	2.184722901078213e-95	0.04426493368171821	1.4393132519490641
0.6496496496496496	0.02761156691041046	0.0007185251032885075	5.440823156667065	2.0800332615854014e-07	3.147033113357921e-11	1.0794255506967251e-07	1.4143769788542334e-52	0.5840840446547598	21.046179172883463	2.542165800647892	9.764805150551647e-13	0.019228827606100445	8.733620149339832e-06	0.00022693310941659372	1.9357951775071244e-49	4.5815075683209084e-117	1.7163140747972646e-16	2.1438788513417798e-65	1.498480748893225e-15	2.982442677591742e-58	2.0412406654472755e-23	5.472152698480264e-99	0.06689428866753447	1.292519189819496
0.6576576576576576	0.011969045954803885	0.0016372707369588198	4.115056336511207	4.45896392290672e-08	1.179757302816166e-10	3.3360599204943565e-07	1.972122507401158e-51	0.9444071771633223	19.557061150834592	1.69600550065947	3.950159784686373e-12	0.008116086627752463	2.336424209427283e-05	0.0005411363766126962	2.5046509428626958e-48	1.7479564558386287e-115	8.229267430310987e-16	3.920558974556625e-64	6.9196088201187905e-15	4.7118094116897513e-57	1.276478094106459e-22	1.1764613762981655e-102	0.11938954027487192	1.1501829125086631
0.6656656656656657	0.004914824391661339	0.003594088768058158	2.9804704069464543	8.985449816727101e-09	4.2751292355760025e-10	9.957407345112805e-07	2.6718864673390136e-50	1.4710991016043655	17.87756874842131	1.0771889200971516	1.545332690239016e-11	0.0032440169085060774	6.0286142000285274e-05	0.00124353020691272	3.148196960496718e-47	7.656005436654155e-114	3.8192366134873355e-15	6.970019996629969e-63	3.0926929703770024e-14	7.235025090184315e-56	7.736525547552256e-22	2.170974683608838e-106	0.21610676663866946	1.027630073708447
0.6736736736736737	0.0019117736189230151	0.007600581922840633	2.0836326194053196	1.701989788203419e-09	1.4975144890197228e-09	2.8703653740629393e-06	3.517371382289895e-49	2.208932272205921	16.241738765385993	0.651324980909949	5.846360176150329e-11	0.0012278974904864016	0.00015003468915663257	0.0027538906638432596	3.8441829167072855e-46	3.263950715725925e-112	1.715706241528869e-14	1.2046429383734112e-61	1.337892798157556e-13	1.0797667028502013e-54	4.54458326567988e-21	3.4386617976382044e-110	0.38068452744557535	0.9382591398852825
0.6816816816816818	0.000704441466752056	0.01548440903799298	1.435744046757535	3.030093203504617e-10	5.070584564137435e-09	7.991237370487542e-06	4.4992000489979656e-48	3.1995252080726075	14.830264820879318	0.3749253709406912	2.1389734302086406e-10	0.00044013274626354996	0.00036014241265931545	0.005877299096811722	4.5600989684936563e-45	1.3544238078820577e-110	7.460368407331301e-14	2.0240485999858316e-60	5.601956472012994e-13	1.566239816554412e-53	2.5873779291069833e-20	4.675001859485189e-114	0.646782809402451	0.8917442033755907
0.6896896896896896	0.0002458857439976065	0.03039010296665201	1.0251215533376459	5.07001522612897e-11	1.6596260335558715e-08	2.1487433821577307e-05	5.592036477393482e-47	4.4741065907078905	13.736057243085515	0.205462780397213	7.568005855420848e-10	0.00014939904412643418	0.00083380645440767	0.0120878659710972	5.255005892808837e-44	5.470602922872225e-109	3.1399923822384987e-13	3.3061443804923404e-59	2.2703720508028952e-12	2.208136610188683e-52	1.4277288211725656e-19	5.455464467714161e-118	1.0579286814342224	0.8931480614775189
0.6976976976976976	8.13021023561383e-05	0.057459183921598087	0.8307560423026952	7.972432589508616e-12	5.250826388800949e-08	5.5802896995196306e-05	6.753409554566225e-46	6.045785034938707	12.95650461480551	0.10719208746870729	2.5894872433970244e-09	4.8023579016870573e-05	0.0018619354974238403	0.023958643411935723	5.88303635503339e-43	2.150727729776354e-107	1.2792278082489275e-12	5.2500202276566566e-58	8.906325158697224e-12	3.025756018141719e-51	7.635793001660055e-19	5.464359884989423e-122	1.6653498607345911	0.9430022863815412
0.7057057057057057	2.5465381745647908e-05	0.10465897597540104	0.8332156620059322	1.1780849789103917e-12	1.6058696541648863e-07	0.00013997126197580527	7.924929223837164e-45	7.90288360454529	12.411362741178314	0.05323944662845107	8.568451431259577e-09	1.4618533085159575e-05	0.004010258860175722	0.04576311265223198	6.398231433354309e-42	8.2301036237778925e-106	5.0445004597817924e-12	8.104727547976726e-57	3.3818159133267666e-11	4.029796707771698e-50	3.958109538464715e-18	4.697907665773532e-126	2.522781032057672	1.0381780460119885
0.7137137137137137	7.555767659469383e-06	0.18364675308350117	1.020770026477779	1.6358526540863268e-13	4.747425250170877e-07	0.00033910912564489676	9.0362397941248e-44	10.004947510657436	11.978429295196905	0.025173614289869726	2.741871830947288e-08	4.2140106998747315e-06	0.008330835872438214	0.08423830755126528	6.760038691320268e-41	3.0654539718081093e-104	1.9254817973247367e-11	1.2163376372604445e-55	1.2429605841561676e-10	5.2164451408246594e-49	1.9886097953218048e-17	3.466787951002508e-130	3.6777085751174794	1.1731998391067666
0.7217217217217218	2.123669782953155e-06	0.31044149996229986	1.390194594756485	2.1343858262366882e-14	1.356660533153641e-06	0.0007935372650052921	1.0011543040120539e-42	12.282575786384403	11.53562813607181	0.011331798703263231	8.484928894914501e-08	1.150350115129932e-06	0.016692183332773967	0.1494322907033745	6.938570607449524e-40	1.1113578540656243e-102	7.113963717698355e-11	1.7746313641345162e-54	4.4220862614857863e-10	6.563106823098327e-48	9.683726089484602e-17	2.1958754312637088e-134	5.159435991375339	1.3415882841129498
0.7297297297297298	5.654254721226085e-07	0.5055522383929384	1.9429110928890576	2.61663974347379e-15	3.7475674527951043e-06	0.0017936242133291063	1.0777948433082559e-41	14.641356696514139	10.998257194070327	0.004856164225815276	2.539250295169784e-07	2.973767521088041e-07	0.03225864414379701	0.2554583011050632	6.918679977866364e-39	3.921775002073396e-101	2.5441039464405974e-10	2.517099841413719e-53	1.522882647749383e-09	8.025806944614725e-47	4.570564426042331e-16	1.1938389392792984e-138	6.965602178506794	1.5368717826144895
0.7377377377377377	1.4260795098665972e-07	0.7931257456924758	2.677894773347624	3.0139768519685403e-16	1.0006747414900858e-05	0.003915986116186677	1.1274412472572569e-40	16.96919674093169	10.343206076209578	0.0019812036345994957	7.348844586071347e-07	7.279919126692073e-08	0.06012948297341401	0.4208587197678679	6.702081712951329e-38	1.3470417370378077e-99	8.806615488281237e-10	3.4708113888824184e-52	5.076710659128114e-09	9.539233451634031e-46	2.0909086875059217e-15	5.571105721204712e-143	9.050053071907872	1.7530596853729432
0.7457457457457457	3.4071566336501695e-08	1.198692543116561	3.583254061041883	3.2617084343090855e-17	2.5828645323419644e-05	0.00825858949898345	1.145975750111334e-39	19.145606993488933	9.616483041447792	0.0007694955336434541	2.0567848341196576e-06	1.6876744005683942e-08	0.10810287036615134	0.668179864859269	6.30710880560972e-37	4.5034884975934715e-98	2.9507620904027086e-09	4.652644471096518e-51	1.6382605851673644e-08	1.1020085025510181e-44	9.271327067205052e-15	2.231488634984172e-147	11.315769558769581	1.9845715206015067
0.7537537537537538	7.711173020341777e-09	1.7452727406101232	4.628650414704595	3.3162353861968066e-18	6.444296757579033e-05	0.016824236971760817	1.1318310739889108e-38	21.05133540635674	8.92484042267054	0.0002845275520512084	5.566919056506033e-06	3.705043730280244e-09	0.18745428731778663	1.0223301839529637	5.766150618206786e-36	1.4655029292884967e-96	9.569964648677416e-09	6.063271328454755e-50	5.1177198257536396e-08	1.2373835075176542e-43	3.9846877607603896e-14	7.671946718423319e-152	13.61639113597867	2.225802323398491
0.7617617617617618	1.6532128985548154e-09	2.44798388042854	5.760732951046769	3.167580597699166e-19	0.0001554227703232098	0.03310850268897411	1.086209247399017e-37	22.57714215968262	8.415456863005453	0.00010015757202608417	1.4571263068568045e-05	7.702657387822317e-10	0.3135176001081037	1.5074042204882871	5.121269908316129e-35	4.641880450815098e-95	3.004259545542784e-08	7.681612951709636e-49	1.5476468526495288e-07	1.3504324540365086e-42	1.6599555755600233e-13	2.263987872240599e-156	15.768460060276078	2.4706120250678767
0.7697697697697699	3.357508425672717e-10	3.3078328004893325	6.903374803975862	2.842369421796048e-20	0.0003623422459383924	0.06294024838993026	1.0129129649656636e-36	23.6312487539792	8.248996137590341	3.356483258348272e-05	3.688380678190943e-05	1.5164580154716887e-10	0.5057511402761979	2.1419484517406864	4.418820759960859e-34	1.4311028249207962e-93	9.12883893156381e-08	9.460979918629996e-48	4.530837752369826e-07	1.4324909201272938e-41	6.70274820047998e-13	5.7345617495477064e-161	17.573983010386353	2.7120221166336274
0.7777777777777777	6.459299562682026e-11	4.30594318047591	7.963609666122618	2.3960368709131932e-21	0.0008165607672901598	0.11558789342911849	9.178223005735943e-36	24.145625817064154	8.571105170911087	1.0708445238461774e-05	9.028810220651655e-05	2.827240596347359e-11	0.786901206905962	2.9331147055398086	3.70401899550388e-33	4.294546941212183e-92	2.6850020304978277e-07	1.1328126824490283e-46	1.284122484550536e-06	1.4769395117634711e-40	2.6234234777544474e-12	1.246763244405679e-165	18.84989826600506	2.9422915224559403
0.7857857857857857	1.177155213015606e-11	5.399863671382849	8.842839345661558	1.8973930208450513e-22	0.0017787841850067504	0.20506974676288378	8.081166404982615e-35	24.08145837588513	9.4862433026099	3.2524423184504538e-06	0.00021373790970506535	4.991576285926331e-12	1.180896807753232	3.870702778286248	3.0163326462575327e-32	1.254392638424006e-90	7.644070305099936e-07	1.3186160768616131e-45	3.5234353689772977e-06	1.4800853614143618e-39	9.952863567192665e-12	2.326619516060399e-170	19.458521924125506	3.1533737397771073
0.7937937937937938	2.0321792990868652e-12	6.523596102637224	9.451406765708073	1.4114439502115025e-23	0.003745615736336439	0.3514848891231671	6.913844817355359e-34	23.43375036286821	11.03649540304878	9.404467002568423e-07	0.0004893153478409314	8.345555019157972e-13	1.7092755583864545	4.9225637086402045	2.3863032673461016e-31	3.566311438420633e-89	2.106472088701999e-06	1.4921652178716233e-44	9.359859587360096e-06	1.441668791457444e-38	3.6601364751046115e-11	3.726699390614863e-175	19.331998423497232	3.3376008066004945
0.8018018018018018	3.323305794850789e-13	7.592435883379849	9.723459032019157	9.862911528528936e-25	0.007624096666353218	0.5820202283158487	5.747732449899846e-33	22.234345423200303	13.187293914636843	2.5888229996784417e-07	0.0010833090349705503	1.321342195049853e-13	2.386275673407228	6.033003973865603	1.8340603624413533e-30	9.869034422637701e-88	5.618724390320083e-06	1.6415485826924318e-43	2.4072844676428245e-05	1.3648987094442716e-37	1.3047336269892898e-10	5.123667959357579e-180	18.484752575342092	3.488361915671763
0.8098098098098099	5.148237521246001e-14	8.512655818503827	9.628611611485839	6.474038292715279e-26	0.015000950536062985	0.9311216687423056	4.643078707949133e-32	20.55209951774053	15.821822596794705	6.78494074864016e-08	0.0023193812364656445	1.9811526976487732e-14	3.2131984179254522	7.12552095594921	1.369444618931187e-29	2.658273662430815e-86	1.4506770426206546e-05	1.7556132527709717e-42	5.994501931695932e-05	1.2560100429945266e-36	4.5084568099811773e-10	6.046376851222061e-185	17.010783485549766	3.6005743010675753
0.8178178178178177	7.554867206175534e-15	9.194731770040185	9.177507673733322	3.9917950374637595e-27	0.028530828004982058	1.4392038204103652	3.644596231586057e-31	18.488954590243356	18.745859610613067	1.6948847328751793e-08	0.004802287545327546	2.8129574560463636e-15	4.173139265151896	8.110364565130036	9.933893793168593e-29	6.969383140366905e-85	3.625390066831649e-05	1.8253335771528223e-41	0.0001445305452956209	1.1234278748265353e-35	1.5101565435201002e-09	6.124449609233688e-190	15.066502121719516	3.6708598841520454
0.8258258258258258	1.0502074232050382e-15	9.567611335730419	8.419842045467536	2.3119527150283175e-28	0.052453585989214575	2.1492960152614478	2.7798925251871186e-30	16.17137554011247	21.70428325234519	4.102031728752302e-09	0.009615689449956805	3.7822562115513315e-16	5.227531086908492	8.896206917155224	7.000678473845246e-28	1.778519453285945e-83	8.769801119301388e-05	1.8449895768404176e-40	0.0003374123325133003	9.766936607621132e-35	4.9035537285094494e-09	5.324717101208766e-195	12.843444598407663	3.697481964616388
0.8338338338338338	1.382939977604101e-16	9.590902407030766	7.435346287790362	1.2577748795371803e-29	0.09321830551490272	3.101263689054301	2.0603603201611384e-29	13.737813850402285	24.408948676473386	1.1936244174617906e-09	0.01861953985506405	4.815942500190261e-17	6.315951755091535	9.40394584135622	4.793003943404455e-27	4.4176624285286516e-82	0.00020534104274256917	1.812941845492649e-39	0.0007627314735926424	8.253428512948227e-34	1.5434840973490388e-08	3.973595284118922e-200	10.537435117556	3.6801918938812874
0.8418418418418419	1.725091177849323e-17	9.262097936646636	6.319991768499636	6.427412930709535e-31	0.1601372757884363	4.323744640877128	1.4838717402974557e-28	11.324083714920503	26.57521536407142	1.1551376727845362e-09	0.034866929719043316	5.8070318571541525e-18	7.360197496978686	9.57979261354374	3.188041717769974e-26	1.0680610088004446e-80	0.0004653854646943941	1.7318573281764046e-38	0.0016695795816000615	6.779147788823277e-33	4.709810227529302e-08	2.5452376778138283e-205	8.321005698394764	3.6201421066408495
0.8498498498498499	2.038567096147132e-18	8.617061874129805	5.170706412460933	3.085143392105919e-32	0.2659187004967009	5.824658251027261	1.0384582538928738e-27	9.049282646780945	27.961733241103268	3.1767863790548694e-09	0.06314147396715408	6.630857447144778e-19	8.272727801394101	9.404654382696739	2.0601097096959933e-25	2.513444051039704e-79	0.0010209416670420772	1.6083428474667245e-37	0.003539022849113573	5.412306666768949e-32	1.3932303305639844e-07	1.399363928881535e-210	6.324224098138801	3.5199421299657248
0.8578578578578577	2.28852153351791e-19	7.723669146184965	4.071939342864524	1.3909687029025265e-33	0.4268453308711643	7.5819324494766525	7.061919154498127e-27	7.004857946608064	28.406213616544676	9.952232278745525e-09	0.11057882543756085	7.170141748965202e-20	8.96843956274138	8.897547539048116	1.2933274814166529e-24	5.757209207380035e-78	0.002167904506164648	1.4520562300781516e-36	0.007264690800848612	4.200086711133252e-31	3.9954840968582606e-07	6.603750032134271e-216	4.626281335527344	3.3838147000048746
0.8658658658658658	2.795326085444892e-20	6.670198271088141	3.086531924083841	5.890600739552371e-35	0.6623040370920487	9.536700514812626	4.6665835097047075e-26	5.24863014316602	27.849760640503334	3.057571412172286e-08	0.18727744556625175	7.342236321422167e-21	9.377662287235145	8.112197932206517	7.888241534946311e-24	1.2835843921779e-76	0.004455849758052287	1.274460908881827e-35	0.014441950603508094	3.168142749474596e-30	1.1108414364631053e-06	2.6749039743027914e-221	3.2572630053018123	3.217714136644976
0.8738738738738738	2.269511356057414e-20	5.551282606296489	2.2519476965609737	2.343148192203136e-36	0.9933664343685391	11.591364664475412	2.9965365619886223e-25	3.804336117806194	26.344311122567397	9.116106488803837e-08	0.30672927620742707	7.119861466413702e-22	9.4576543591495	7.127668691327148	4.674199477013269e-23	2.7855212208067095e-75	0.008864866538356298	1.0874464645052734e-34	0.027805302067559715	2.3228651237775676e-29	2.994198795360165e-06	9.300009359037433e-227	2.207354327927961	3.029247328289253
0.8818818818818819	1.0635438504822219e-19	4.4545878792730615	1.5814806352921702	8.754591403595559e-38	1.440213149517913	13.614391976238867	1.8697608076797806e-24	2.665983111145071	24.041429694556168	2.635979961384965e-07	0.485826535813084	6.538186362849884e-23	9.199987946399052	6.035277103139741	2.6908626064332025e-22	5.883803259677515e-74	0.01707124869449707	9.020436098677575e-34	0.05184909047545731	1.6554582787547004e-28	7.824657346135571e-06	2.775339997056449e-232	1.4397661239035313	2.82729880794365
0.8898898898898899	5.398381853341459e-19	3.4508598894841045	1.0690241354504983	3.0723185637242935e-39	2.018409465623137	15.452468058921582	1.1337053821342201e-23	1.805394742028383	21.165055188556945	7.392040086570068e-07	0.744155141941382	5.6857219131250626e-24	8.632076062942396	4.924789474500385	1.5049948591989186e-21	1.2097049036297114e-72	0.031820722411713284	7.274203809585057e-33	0.0936452478207247	1.146805588685936e-27	1.9825171097464814e-05	7.108969042019201e-238	0.9038878408858776	2.6213741971714017
0.897897897897898	2.6672082301629244e-18	2.588832689564119	0.6955513457498741	1.012719943916844e-40	2.7343681600337226	16.948903220692173	6.679806217608829e-23	1.180983367713884	17.974440597981683	2.0103977490528384e-06	1.1023055630793874	4.682270515202021e-25	7.81249429044509	3.872744709493941	8.177862045240999e-21	2.4208638599812475e-71	0.05741254459104667	5.702715131912119e-32	0.16382541400130274	7.72220078267833e-27	4.870200183407945e-05	1.5629844984798073e-243	0.5461873497429237	2.4207869550212493
0.9059059059059058	1.2800934193882316e-17	1.8951274516961873	0.4356010650003337	3.135479421665325e-42	3.5807163078634257	17.965413236532132	3.824537253431897e-22	0.7459829936207676	14.725370335511084	5.30276431913752e-06	1.5790532626735703	3.6514886492327097e-26	6.821261772518414	2.9348831386545764	4.317257591544092e-20	4.71553443378132e-70	0.10026656048592984	4.346264700568085e-31	0.27761828628094964	5.054458316574193e-26	0.00011600236106113225	2.9495810737797096e-249	0.3176689829112993	2.2338732477771326
0.9139139139139139	5.967660530945508e-17	1.3781216826860843	0.26258307110917783	9.1181959185622e-44	4.532606860711792	18.403137728114295	2.1278805607665672e-21	0.45494268825154355	11.637328326710223	1.3565406986455645e-05	2.1874989247813024	2.6966586513348607e-27	5.747409312876779	2.1434013576521918	2.214327232531829e-19	8.940485463039626e-69	0.16949575922605303	3.2202452591150044e-30	0.4557292131601299	3.215829446348726e-25	0.0002679103269728033	4.777752236763221e-255	0.1778342583505013	2.067407419972349
0.9219219219219219	2.702378938404698e-16	1.0340942362031007	0.1523570541207981	2.4905961399596476e-45	5.546147317412513	18.218482697686436	1.1504584254728819e-20	0.26796802165883216	8.871958830342157	3.365745405870111e-05	2.9305912437738675	1.8859256374239934e-28	4.676642941446446	1.5085403610256924	1.1034270648533462e-18	1.649912488023838e-67	0.2773423805602497	2.319530077904443e-29	0.724734165208123	1.9888360339236464e-24	0.0005999674954854626	6.642698337709788e-261	0.0958218638295161	1.9263180320964033
0.92992992992993	1.1886949163879729e-15	0.8538146711195693	0.08508959628181456	6.389786061678092e-47	6.5599414369808615	17.430272941927942	6.04438365181646e-20	0.15279669765777087	6.524820582415965	8.099452135108375e-05	3.796811722389869	1.2490094378204498e-29	3.6816178779609063	1.023177806615765	5.342147643566602e-18	2.9636734221194263e-66	0.4392687424237249	1.6242368132015755e-28	1.116567429766929	1.1956260697236163e-23	0.0013028524499967675	7.927259147216861e-267	0.04969621029673727	1.8137069375134438
0.937937937937938	5.0790090754065314e-15	0.8280355385006858	0.04574129039797194	1.539774939070278e-48	7.500215382595529	16.116590337439188	3.085976965539495e-19	0.08518386379997961	4.629183187171347	0.00018904458228763331	4.757069101555824	7.833384475157137e-31	2.816433844540847	0.6687842443027779	2.512818366365567e-17	5.1816659158991776e-65	0.6734479980675171	1.1056991420329167e-27	1.6666596870440908	6.986910080394738e-23	0.0027435075235705203	8.12005929389331e-273	0.024808018305824284	1.7310906541664106
0.9459459459459458	2.108018772990254e-14	0.9508710307318761	0.023667828531265016	3.4851021050297865e-50	8.28920193577663	14.402032938876552	1.5310702940839862e-18	0.04823078466373593	3.168333073695228	0.0004279721827652692	5.763904622475497	4.6523859246568783e-32	2.115779439428018	0.42127113158321977	1.14837016821461e-16	8.818162536984628e-64	0.9994066427469454	7.31750247081014e-27	2.41038301149545	3.968911338878297e-22	0.0056024140900816175	7.139256155686525e-279	0.011919868582163385	1.678740551950411
0.9539539539539539	8.498835239381058e-14	1.2206245425223723	0.011787629286698272	7.40901700907443e-52	8.85557806970195	12.438271624634597	7.381789867470404e-18	0.031266933454249045	2.0919524132689533	0.0009397628975530939	6.753855036114553	2.6166437027018184e-33	1.5980511970381222	0.2557278985894295	5.098953409178136e-16	1.4606844899963564e-62	1.4356614951700502	4.707898216655015e-26	3.3777196000417717	2.191579953616588e-21	0.01109475304627425	5.387711698958067e-285	0.005512666310978603	1.656001896612071
0.9619619619619619	3.3284069305202533e-13	1.6381485371919233	0.005650834355279211	1.4794220056418578e-53	9.145055051505214	10.38209736286106	3.458555174048214e-17	0.02876889098744183	1.3325114536054838	0.0020016191523810393	7.653246867195325	1.3936573687055213e-34	1.2710154637775262	0.14960126469231472	2.1996894722521543e-15	2.355072946948965e-61	1.9963870964476305	2.944621876202061e-25	4.586490703370041	1.1763763088952363e-20	0.02130832087848058	3.48990295971859e-291	0.0024539349535114617	1.6615103217814762
0.96996996996997	1.2662171507827744e-12	2.20324384386505	0.002607454493389212	2.774658829065743e-55	9.128952430260426	8.375320916604126	1.5746958650986062e-16	0.03964188246846927	0.818826244922662	0.004135367978953577	8.386903286858614	7.029266474727675e-36	1.138270760474454	0.08433991607053083	9.219892690708698e-15	3.6959146811796913e-60	2.6874335009635937	1.7904833449117957e-24	6.035001407680902	6.138209978874734e-20	0.039690468439562344	1.9403495464607994e-297	0.0010514224010168725	1.6932790827601314
0.977977977977978	4.679263478874564e-12	2.9099343859635436	0.0011580810427153883	4.887793290257199e-57	8.808881659650671	6.529964713434954	6.967390715049532e-16	0.06704613997594806	0.48541979310905253	0.008287542782118617	8.888436510241737	3.3574269081670594e-37	1.2048582109243375	0.04582176445266821	3.754720346965685e-14	5.645587439905107e-59	3.5023370985224846	1.058398751664735e-23	7.695451886635841	3.113489280646189e-19	0.07170432159218657	9.259855619153275e-304	0.00043362883578525023	1.7486841624855984
0.9859859859859861	1.679759801453425e-11	3.7416870521924346	0.0004950843864774232	8.087262432423059e-59	8.216480312205857	4.920556133801376	2.995834246348602e-15	0.11883366779573806	0.2776203271311516	0.016111123970393073	9.110223711532687	1.5186080348917436e-38	1.4807277622746373	0.023991157229429256	1.4856611470237312e-13	8.393942057388139e-58	4.419236956319816	6.082283154292518e-23	9.50976926378183	1.5352070967060123e-18	0.12564454920678625	3.7930282410875e-310	0.00017218327977200758	1.8244151863097973
0.9939939939939939	5.857606018014984e-11	4.667754361833003	0.00020372186628086282	1.2568269550685095e-60	7.408257579749667	3.5835356858805985	1.2518210805318384e-14	0.20856011134401983	0.15317804087640866	0.030382534827218227	9.031034642150848	6.504701734344645e-40	1.9812627781123702	0.012105182180770802	5.71157253591117e-13	1.2147654280230448e-56	5.39971489648085	3.3979910599635433e-22	11.389462396659601	7.358757398686458e-18	0.213549541094257	1.33359993e-316	6.594465303756527e-05	1.9164811920768736
1.0020020020020022	1.9842637973071077e-10	5.641741998457022	8.068909576309457e-05	1.8345708827483332e-62	6.45671386771303	2.5223360589518964	5.083307982620762e-14	0.35692865231730797	0.08153783436054478	0.055581476930469095	8.659683477724029	2.638466889087785e-41	2.7246064134641204	0.005886161954004203	2.1334812607569837e-12	1.7111516791440368e-55	6.390424103197291	1.8455087621551455e-21	13.220597235360874	3.428972917964878e-17	0.35206920769166383	0.0	2.4688058482686936e-05	2.0203570376294393
1.01001001001001	6.529621336702891e-10	6.603191393877852	3.0762134874832326e-05	2.5152340899344826e-64	5.4396658117360746	1.7158791480381343	2.0060104017421958e-13	0.5933886556025952	0.04187545498852657	0.09864020868509146	8.033935832190107	1.0134876873686782e-42	3.7260857447618516	0.002758251284586044	7.743240408412542e-12	2.3461415988894074e-54	7.327922448221093	9.744246754929529e-21	14.87405895817123	1.5532808508111729e-16	0.5630536945646443	0.0	9.904992909234878e-06	2.1313259247787166
1.0180180180180178	2.087320083888415e-09	7.482415726409396	1.1289947357710205e-05	3.238971290849616e-66	4.429942709978955	1.1281363121902324	7.693173768194339e-13	0.9574479474510685	0.02075365477896127	0.16982658845235174	7.214980504860849	3.6866157373187896e-44	4.990583210425975	0.0012455931047130823	2.7306191083391527e-11	3.131046807105619e-53	8.146438111291049	5.0017124089846065e-20	16.220082957012426	6.840168200631712e-16	0.8735384935744065	0.0	6.3951575888001235e-06	2.245017804206553
1.026026026026026	6.481951477672454e-09	8.20811396549077	3.9928039107520044e-06	3.917603249461483e-68	3.487299213436681	0.7168484113673057	2.867256955255102e-12	1.4990869419410837	0.009937299515969366	0.28365811824435294	6.278762232008402	1.2699301546263968e-45	6.504226551422256	0.0005420749097757146	9.356378951681315e-11	4.067190629402628e-52	8.787517096424272	2.495901503091859e-19	17.14489483387525	2.928323986444756e-15	1.3147491336957065	0.0	9.690313268351713e-06	2.3580717200881476
1.034034034034034	1.9554262365974837e-08	8.716571751457161	1.3729210270004953e-06	4.4505980904512506e-70	2.6536615123381093	0.4402408057278225	1.038531340766862e-11	2.277537841965705	0.004625293718975892	0.45965566182282774	5.306083371016896	4.1426130217981653e-47	8.227171695442502	0.00022734382438263453	3.1150622764512743e-10	5.1424387147554554e-51	9.209848239287084	1.2108056822362664e-18	17.56653571600594	1.218742378867271e-14	1.9197755145738282	0.0	2.158710604216627e-05	2.468780770742803
1.0420420420420422	5.7305905030190726e-08	8.96074225093902	4.94779238882926e-07	4.748985029622772e-72	1.9519426396341106	0.2613276262294627	3.6556771146464203e-11	3.3576887840301204	0.002159714880560602	0.7226497938496277	4.373461177613943	1.279709705119975e-48	10.089402924324006	9.188566465090059e-05	1.0077249293868496e-09	6.328683098190865e-50	9.397243471689741	5.710310716899442e-18	17.446830282013405	4.931173131033376e-14	2.719710379319463	0.0	5.044602996335974e-05	2.577534866493372
1.05005005005005	1.6314846467365977e-07	8.91736169880828	2.859372718333008e-07	4.759569334542982e-74	1.3878859795005387	0.14999040430888622	1.2505892726782618e-10	4.803571673192688	0.0011627728222885743	1.1022775651757792	3.5462881100366612	3.7436145664789543e-50	11.991233033802647	3.578929185369945e-05	3.1676546597831265e-09	7.581012323950421e-49	9.362906925548492	2.618082406452658e-17	16.797078540425993	1.9397218760662893e-13	3.7383263152168738	0.0	0.00011566120835887787	2.68687977920513
1.0580580580580579	4.512276969609336e-07	8.590574692311028	4.479916582979369e-07	4.480421743669841e-76	0.9539063450559645	0.08335750530948778	4.157801360011519e-10	6.6688478658091785	0.0010111737777958412	1.6312919996671038	2.8750565373480335	1.0370826305875661e-51	13.809481719516807	1.3433809762278185e-05	9.675169048449174e-09	8.839153677365454e-48	9.14876399163223	1.1669309705237383e-16	15.676297558063448	7.417970597230458e-13	4.9857603380057665	0.0	0.0002577760464927888	2.801070515028876
1.0660660660660661	1.2123867338225527e-06	8.011267590029664	1.1055444300378053e-06	3.96145267730319e-78	0.6337571884210229	0.045115494269675954	1.3434409266199943e-09	8.984909300627127	0.0015599690931412363	2.342393129209939	2.3945345350653806	2.7206843599369724e-53	15.40920254283106	4.859437793264465e-06	2.8714991055140726e-08	1.0031451909868066e-46	8.819607145859939	5.056445170110922e-16	14.182391967034363	2.7579918351567822e-12	6.452113969642705	0.0	0.000557785099517569	2.9251051228092906
1.074074074074074	3.164629354919064e-06	7.232248630558484	2.8656159993557626e-06	3.289836766437428e-80	0.40701017919024707	0.02432019015621732	4.2187418621698245e-09	11.748063812382668	0.0030525089389770855	3.2635081461433106	2.1250712111424455	6.759047939814666e-55	16.659531705463355	1.6940007744632729e-06	8.281191199158789e-08	1.1081193425158365e-45	8.452911024792238	2.130020191900216e-15	12.43808091139944	9.969402071353872e-12	8.102243191397232	0.0	0.0011716385629253374	3.0633574331049687
1.0820820820820822	8.024988443141384e-06	6.320311928742269	7.280941090074522e-06	2.5661290848659904e-82	0.25266951994086795	0.014127463052246055	1.287539977438216e-08	14.90807492195549	0.006185397089247588	4.411798917521291	2.0748438616032603	1.590140360172982e-56	17.45107691865934	5.690912740367109e-07	2.3206822724383356e-07	1.1914584601523546e-44	8.126104477529665	8.722890497657462e-15	10.57437723797476	3.503642727071564e-11	9.873168482915908	0.0	0.002388989824195161	3.2180497494264357
1.09009009009009	1.977013123018003e-05	5.346834230540412	1.7989642499984314e-05	1.8800391591409623e-84	0.15162319758893106	0.010701332962694259	3.8190544369184526e-08	18.360816302830763	0.012329445963509234	5.7871106140881885	2.2418921434289376	3.5426476687025434e-58	17.71160490561853	1.8424299850065797e-07	6.319492091499405e-07	1.2469266444924462e-43	7.9036394468878	3.4727650561212354e-14	8.71467799833816	1.1971584896220403e-10	11.675362842239245	0.0	0.004728547621078419	3.387885200973239
1.0980980980980979	4.731752211997119e-05	4.378727960244996	4.3186803040037045e-05	1.2937176944876916e-86	0.08795158269917826	0.012421809022026498	1.1009622002460771e-07	21.947723558909924	0.023935310417787063	7.365997420755583	2.6151571315039384	7.474171014885353e-60	17.41687287377204	5.7483182440235625e-08	1.6722348809116344e-06	1.270201248389353e-42	7.826248865798522	1.344090981739681e-13	6.96207388115543	3.9771453392856924e-10	13.398627666913645	0.0	0.00908518815830776	3.5671702432125505
1.1061061061061062	0.00011002351473515074	3.471300771762202	0.00010072486238092342	8.361734063120991e-89	0.049315890382615205	0.01942222150078277	3.084711778285938e-07	25.463925965999206	0.04517212174410422	9.09773554782671	3.1743136033262265	1.4932779988188442e-61	16.59432946706782	1.7283486683526663e-08	4.29997680850348e-06	1.259429310563275e-41	7.90434730368404	5.057317429150467e-13	5.39150921474372	1.2846546097729912e-09	14.922402540739593	0.0	0.01694465615587612	3.7456928121881155
1.114114114114114	0.00024854436670584094	2.6639714160415022	0.00022823324074122372	5.076184287804781e-91	0.026729775418204062	0.03343122761551392	8.40014345510968e-07	28.675450745401232	0.08285376003904765	10.90372424412176	3.8887743929750096	2.8252759306418276e-63	15.31888939074858	5.007980846702172e-09	1.0744690662723936e-05	1.2154712454632976e-40	8.116715243644434	1.8499076228767384e-12	4.04723479912002	4.034631046838108e-09	16.12934950928211	0.0	0.030677803975674475	3.90949089911913
1.1221221221221223	0.0005454828039344312	1.9790643305734776	0.0005024362958063607	2.894426962530258e-93	0.014004543371105639	0.0578641757229806	2.223274871645847e-06	31.34397167522338	0.1476923979352284	12.681294358201257	4.71668833121202	5.06201747424204e-65	13.701676323496411	1.3984105880074285e-09	2.6090718466886014e-05	1.141787316460007e-39	8.414602852415644	6.578367815447237e-12	2.9449162412053034	1.2320590651168066e-08	16.920159530639562	0.0	0.053914855890035925	4.042475037508916
1.13013013013013	0.0011631100305196733	1.4232568974257116	0.0010745997494306298	1.550143793660361e-95	0.007092638214430668	0.09808652569382573	5.7192422430292415e-06	33.25567338973566	0.25587265373318774	14.312197992238914	5.604926655086868	8.588730543508209e-67	11.874074579848438	3.7631150161201064e-10	6.156699211355456e-05	1.0439876781377151e-38	8.730393989976708	2.2741784770749246e-11	2.0770291010449444	3.658284908774513e-08	17.22701182260274	0.0	0.09197828389464412	4.128691285325751
1.138138138138138	0.0024095004983129926	0.9908313012301712	0.002232954499109328	7.797682450799642e-98	0.0034722570964684928	0.16174708817107886	1.4299713694704723e-05	34.249450859714926	0.4308530569203829	15.675067403954532	6.490906195658788	1.379992997610274e-68	9.970254701477995	9.758903545751941e-11	0.00014118389845626714	9.291271820897187e-38	8.989170199703588	7.643094330550738e-11	1.4198891869818566	1.0562097585469688e-07	17.0231621885782	0.0	0.15231926276477759	4.154866162898144
1.1461461461461462	0.004849574337300952	0.6677427378795021	0.004508003285851198	3.684200584688617e-100	0.0016431649119202352	0.2590469233495588	3.4750772487238115e-05	34.23930248728461	0.7051715289301328	16.660135783967714	7.306662702756697	2.0997488639596123e-70	8.111363821613887	2.4389073543857857e-11	0.00031463236292216836	8.048678764482965e-37	9.121047623461267	2.497193387894919e-10	0.9407937503616872	2.965228492094458e-07	16.326783164388793	0.0	0.24485953967656884	4.112793934179907
1.154154154154154	0.009483191187645072	0.4356238651289296	0.008842266388266155	1.634952526465404e-102	0.0007516499665265484	0.4027756943601373	8.208328246473354e-05	33.22660418596489	1.1218678195169693	17.183782844804185	7.984973801908904	3.0255225539978993e-72	6.393863473722608	5.8739510826086555e-12	0.0006814097482493291	6.786465726378135e-36	9.072105102429845	7.931830319804744e-10	0.6041534632175904	8.094881776662876e-07	15.198292958146974	0.0	0.38209548102093804	4.001129569612275
1.1621621621621623	0.018017045663996867	0.27511051475836773	0.016850849203522034	6.8147696402575994e-105	0.0003323650462808995	0.6079245554961235	0.00018845300428414074	31.299837663325583	1.7349667293439597	17.20024196740541	8.466702895940069	4.128349253086804e-74	4.883321865017374	1.363346011987295e-12	0.0014341871832003045	5.569707199569252e-35	8.812082001008731	2.4492489800735943e-09	0.3760079009310392	2.148901804312528e-06	13.731716946539965	0.0	0.5787879050634286	3.8262402607079893
1.17017017017017	0.03325789307366069	0.16818828799854485	0.0312005761370887	2.667972590934286e-107	0.00014206276321138093	0.890692707004019	0.00042054704151330523	28.621842438166144	2.608341361220861	16.70819805778276	8.708072037396667	5.343642142030251e-76	3.6136865862752803	3.0494576276560334e-13	0.002933605822034686	4.449289970241719e-34	8.337721941218163	7.352427296422713e-09	0.2267918770519691	5.547356092685453e-06	12.041791474450774	0.0	0.8510589941733335	3.601928087055863
1.178178178178178	0.059647444559681725	0.09953534937185272	0.05612932749323467	9.810602848939721e-110	5.8696253669517414e-05	1.2667635300834976	0.0009122091700615014	25.407135725840234	3.8122623403219347	15.750958156996774	8.686416721415688	2.6437532015063864e-77	2.5910115546383037	6.573245590536711e-14	0.00583179226861506	3.45954273679095e-33	7.671524336158717	2.1456892415148787e-08	0.1325640112433211	1.3926082975425098e-05	10.249255503398857	0.0	1.2147658028803667	3.3480341934623796
1.1861861861861862	0.10393905344172048	0.05702325123496474	0.09810863251816312	3.3883960918623627e-112	2.3442596907229418e-05	1.7488481427885476	0.0019233037674182222	21.893673004271772	5.417106133271281	14.410164765896674	8.403190314141037	4.2266300859806604e-76	1.799999978079478	1.3654564673306054e-14	0.011267113760056237	2.618281491683656e-32	6.856546344771182	6.087531067583656e-08	0.0750918688305814	3.3998187445846377e-05	8.466922688476178	0.0	1.6831317879247627	3.0881301689058036
1.194194194194194	0.17597837118210594	0.03162420674216131	0.16661668336093527	1.0992001861529837e-114	9.050368628604966e-06	2.343675133799668	0.003941670158935443	18.314178947701077	7.484090830471411	12.794316305158873	7.883526304055573	8.736217068470644e-75	1.211603295977416	2.7334844223358163e-15	0.021156297758546418	1.928784119096899e-31	5.948582013551889	1.679012153130948e-07	0.041228480623134216	8.071925405629439e-05	6.788697191080477	0.0	2.2637911614520108	2.8466563839390484
1.2022022022022023	0.2894924371079981	0.01697775806660639	0.27493327546245394	3.3492190825754575e-117	3.3774741145570328e-06	3.0488177025960277	0.007852303191705884	14.871755075700378	10.053528083170939	11.024329991575886	7.172391964001239	1.7590975263873847e-73	0.7901938781927649	5.273465294693291e-16	0.03860904396837292	1.3829948454781039e-30	5.007392954238186	4.5019925376604795e-07	0.021958402806193125	0.00018638209466002075	5.282856729121781	0.0	2.9556109761372307	2.645951773265469
1.2102102102102101	0.4627178598947324	0.008823361552508392	0.4407956628709063	9.58505175536374e-120	1.218380673616741e-06	3.849942371694906	0.015205606107941812	11.723085239295386	13.13184795710779	9.218799716276864	6.328081901083135	3.449976514483656e-72	0.4993356523506691	9.804293993652904e-17	0.06848048681243549	9.652218850383438e-30	4.088625639633271	1.1735294261359256e-06	0.011388211660682946	0.00041855094841307476	3.9899303056755877	0.0	3.7458540719807996	2.503623260298092
1.2182182182182184	0.7186212759263421	0.004438956053530539	0.6866763222348148	2.576496210993855e-122	4.2485348538071567e-07	4.719171110542615	0.028622389589332956	8.970662124115801	16.679410998140312	7.48140104036617	5.414315467997739	6.590252240049482e-71	0.30572966560688886	1.7566178983016164e-17	0.11805355174680923	6.556973433038149e-29	3.2376746864585497	2.9738665719414593e-06	0.005847330206270765	0.0009141581146354155	2.9246037459734153	0.0	4.608367564557121	2.430631034189148
1.2262262262262262	1.0844068008677215	0.0021618255745181197	1.039381741831059	6.505020865666929e-125	1.4320579123283327e-07	5.615209244239007	0.05237320607897024	6.663569345969375	20.60165087856091	5.892186240570723	4.492394278241503	1.226161326354133e-69	0.181371492689603	3.0330462014276298e-18	0.19780245878235006	4.335601514709477e-28	2.486169749855885	7.326343154535253e-06	0.0031754114849795886	0.0019419374048507923	2.080481693072176	0.0	5.503462872866301	2.4303368107669074
1.234234234234234	1.5899968022256679	0.0010191860953467507	1.5286560016451367	1.5425953545324256e-127	4.6660263675305875e-08	6.485670609505693	0.09315780481498898	4.804910253457154	24.746165918268108	4.503527761908375	3.6147209501643327	2.2220450976443546e-68	0.10425267834542126	5.046862731658014e-19	0.32212961629556297	2.7903904340076445e-27	1.8511419084031198	1.754653293224877e-05	0.002212021548725958	0.004012383512577023	1.4362983420209219	0.0	6.379955415611268	2.4986019672615476
1.2422422422422423	2.2652468660877014	0.00046513536902862394	2.1845372300692905	3.4358918344244365e-130	1.4695995417300542e-08	7.271643114811078	0.16108009726588843	3.363218553652705	28.907838270501255	3.340482864024112	2.8205526201053295	3.922092226425911e-67	0.058062058486866394	8.092909873126008e-20	0.5098962647506776	1.7480356231710444e-26	1.336414174056479	4.0853912768040184e-05	0.0024720827241644094	0.008063723399614942	0.962270235943942	0.0	7.1794623043788	2.624858541923291
1.2502502502502502	3.135836465980945	0.00020549358754912305	3.0333838662295527	7.188049944582814e-133	4.4742066487248785e-09	7.914052878678546	0.2707589620205504	2.2851370659532035	32.84288363555511	2.4045963320735755	2.1343036898198826	6.742833137593153e-66	0.03133176597596007	1.2506294739710971e-20	0.784496461518521	1.0658725656799697e-25	0.9354553359994731	9.2472858090415e-05	0.003979717972705529	0.01576332126339484	0.6256162566608736	0.0	7.8425783908002815	2.793933570322714
1.2582582582582584	4.218062935092573	8.788408160988025e-05	4.092763590650772	1.4124296542139933e-135	1.316734702581991e-09	8.360919912400004	0.44243340255630015	1.5071496416396932	36.29108266909786	1.6797610193412527	1.566178175240991	1.1290851649830298e-64	0.016381917635942652	1.862487471600267e-21	1.1731777068115314	6.326011887837968e-25	0.6348605259883161	0.0002034853681606871	0.007235341580111334	0.0299744996535913	0.39469737890201956	0.0	8.316076776531258	2.988306385386466
1.2662662662662663	5.513121531802643	3.638439837152113e-05	5.365748623377266	2.6067939607789702e-138	3.7458099249029933e-10	8.574284766960812	0.7028180098702651	0.9649445997798598	39.00365245821387	1.1387291826312333	1.1145265303122627	1.8414955259202194e-63	0.008299122217248172	2.6729991287561436e-22	1.7053197164790417	3.654470442822469e-24	0.4177364018443103	0.0004353017106562961	0.013298258616800054	0.05544490968860155	0.24163164603390422	0.0	8.559941271220467	3.190433422414443
1.274274274274274	7.00180303528675	1.4581869675370291e-05	6.835515146802611	4.518879110439093e-141	1.0300502271799855e-10	8.535529481225744	1.085359358864321	0.5998212042000306	40.77272061437895	0.7491274448420002	0.7691458425165181	2.9253262807011086e-62	0.004073683066112235	3.6969673827412924e-23	2.4094749833895497	2.0548903520526254e-23	0.2664969390577123	0.0009052860820049064	0.023973329830411765	0.09976783299594728	0.1435400174633543	0.0	8.552946449207205	3.384791966573126
1.2822822822822824	8.640777801905877	5.657235548266836e-06	8.461399372951382	7.357645818148394e-144	2.738017882041632e-11	8.2480589127035	1.6294674952567527	0.3622344692179765	41.45758824219031	0.47824166330112067	0.514769422022117	4.526240596891304e-61	0.001937447867574904	4.927911491237888e-24	3.3091683146791455	1.1246635616739147e-22	0.16483380698833067	0.001830288686528339	0.042090594188067335	0.17464343642301067	0.08274723704889185	0.0	8.295706792309458	3.5593696067392595
1.2902902902902902	10.361653694276953	2.1246546387923173e-06	10.17760907525723	1.1252037486997532e-146	7.03524732791356e-12	7.736807046329865	2.378291367962435	0.21301319750993772	41.003186380709806	0.29627103505103497	0.33416538858004197	6.821197691028918e-60	0.0008928130643873647	6.351941705532996e-25	4.41774011390572	5.9913735087027e-22	0.09884698692231803	0.0035974240109148863	0.07185768721130914	0.29741353375771595	0.04631002289127504	0.0	7.810587599564049	3.7064454561594204
1.2982982982982985	12.073720132880972	7.724412623646093e-07	11.895547200430187	1.6162465109580163e-149	1.7473812502987203e-12	7.044667525401519	3.3747166948117306	0.12297504409561058	39.447371626732036	0.17810424157812765	0.2105053017870292	1.0012518122590917e-58	0.00039863804365552807	9.247821945552027e-26	5.732857884934054	3.106704852932215e-21	0.05747023854163068	0.006873879978506952	0.11924471628255992	0.492753638935879	0.025207469036172825	0.0	7.138495571822264	3.822648285988475
1.3063063063063063	13.670716424011717	2.7185393203696887e-07	13.510159386657953	2.1805606360650866e-152	4.1952822495372077e-13	6.226556894265325	4.655519048969585	0.0716535230333848	36.91572341674564	0.10389518039665682	0.12890013802865238	1.4314812766470652e-57	0.00017245848814241154	9.541471781638485e-26	7.231635055982367	1.5679906381923607e-20	0.032395491448527915	0.012768813470997455	0.1923307774824787	0.7942798538616181	0.013446593546223226	0.0	6.3331876226818	3.9084061283011065
1.3143143143143141	15.041174644359558	9.261872706737471e-08	14.909945127445985	2.763203515593902e-155	9.73643366877584e-14	5.342249217961788	6.244001049238426	0.045722765281880205	33.60483379783138	0.058809169240639655	0.07718262085151667	1.9933690308488352e-56	7.228994948830364e-05	5.11461425249896e-25	8.867485762791823	7.70294591224896e-20	0.01770467272334943	0.023058838241394625	0.301505107983444	1.2456778713893417	0.007244282582465225	0.0	5.454195330398134	3.96699402786476
1.3223223223223224	16.081054904711074	3.054604812753073e-08	15.98943450319744	3.28883219436432e-158	2.184257553163066e-14	4.449272973061846	8.141929605094074	0.037529695028449744	29.757168723986577	0.032300951204584406	0.046122067218834495	2.7036434636987893e-55	2.9360174494001195e-05	2.946684927401211e-24	10.56981205176333	3.6833263362677477e-19	0.009381079940749689	0.04048205818542801	0.45938325640459504	1.9008167578707822	0.004368160973346738	0.0	4.559651950037356	4.003423396930392
1.3303303303303302	16.706728923137305	9.752237975200478e-09	16.662241825532938	3.676670366896747e-161	4.7366685361154114e-15	3.5970185942506023	10.322064399392499	0.04397211422090865	25.631946657946195	0.017214644478414472	0.029295227724710705	3.57166575930987e-54	1.1553844475014432e-05	1.6561346993172213e-23	12.247307038831707	1.7143266581277504e-18	0.004819248040731681	0.06909172389867396	0.6802834275080228	2.8222189375296347	0.0036633523316913033	0.0	3.7002014757772086	4.023394745834693
1.3383383383383385	16.86607594638129	3.01402315288772e-09	16.872468634217597	3.86057338091088e-164	9.9290421605994e-16	2.822832039732742	12.722891568079115	0.06582111229410971	21.476848567960218	0.008901945221090836	0.02282322783288545	4.595702203580581e-53	4.405359413627364e-06	9.062305089091155e-23	13.795073854653364	7.766351895871312e-18	0.002400309109750657	0.1146377767755989	0.979126451618752	4.077279861426978	0.004760259189224908	0.0	2.9148198870561917	4.032468080431407
1.3463463463463463	16.545650899579655	9.017411999505623e-10	16.60237045228789	3.807439982713455e-167	2.0119024834833123e-16	2.1503844820476226	15.247202601830605	0.1074816877680785	17.5047369386441	0.004466500103767192	0.025143412411245902	5.759604016899068e-52	1.6275069488822345e-06	4.827784728561944e-22	15.104999940970464	3.42460705024933e-17	0.001159088196724454	0.18491313566232287	1.3696885388427855	5.731823992615687	0.007945295818993068	0.0	2.2289008450329413	4.0355160626183295
1.3543543543543541	15.77255801409037	2.6116217501823993e-10	15.87482905866098	3.5269431374666e-170	3.940684905876571e-17	1.5901420436287022	17.765787926765316	0.1771077899134052	13.878165144588815	0.0021743861626112647	0.03693399788517645	7.030610699084482e-51	5.825735018460369e-07	2.5039450236704643e-21	16.078056787408105	1.469855800667263e-16	0.0005426592219989604	0.28996531620204313	1.86225437144979	7.840981782283306	0.014174545989352891	0.0	1.65448352463335	4.03644164920513
1.3623623623623624	14.610668703438593	7.322033051880357e-11	14.750152649994488	3.068654449967962e-173	7.461080157556918e-18	1.141417292154646	20.126739182356037	0.2869247157731075	10.702706767574881	0.0010270323698127826	0.06125903255268447	8.358977447965516e-50	2.0205268689473026e-07	1.264361475841906e-20	16.636617610601903	6.140576474779294e-16	0.0002463197719987759	0.4420410743961543	2.460879365265725	10.437960682469958	0.02521212367672384	0.0	1.1921387856281018	4.038086588702206
1.3703703703703702	13.151917130805982	1.9872215108543574e-11	13.317824388390813	2.5077350679209898e-176	1.3655163766174721e-18	0.7953196245314503	22.169785268679718	0.453554618922275	8.028462657188111	0.00047065307077789594	0.10395309851688964	9.679945994502615e-49	6.789912566549384e-08	6.215689502566772e-20	16.734676227608652	2.496974684076372e-15	0.00010840086146191749	0.6551149045551361	3.160645504006594	13.521980757018689	0.04387420534217618	0.0	0.8338421829459505	4.04224042132016
1.3783783783783785	11.50432130216132	5.221033119253785e-12	11.684764719243226	1.9248613696552537e-179	2.415779724345419e-19	0.5379323640601963	23.7439481038893	0.6980908338480658	5.8578587323529	0.00020925610303161954	0.17421576197186753	1.0918233880869817e-47	2.210797519730062e-08	2.974959794225721e-19	16.364102445657334	9.883025029519922e-15	4.6251685300545926e-05	0.943866596511596	3.945439547721478	17.047302545792427	0.07435157109928942	0.0	0.5661526946092544	4.04967838038347
1.3863863863863863	9.77889616167389	1.328013277045464e-12	9.962239562095434	1.3877185622483427e-182	4.1312641332311864e-20	0.35318509952261956	24.72588123029866	1.0456360103399192	4.157212710966318	9.026243038949325e-05	0.2853298754550527	1.199475909550872e-46	6.974587743005202e-09	1.3862734030280635e-18	15.555754526791963	3.807471202980612e-14	1.913303017171154e-05	1.3220322061708227	4.786842519484997	20.915696187093275	0.12256553147637769	0.0	0.373143575493146	4.060196721708651
1.3943943943943942	8.07764811801725	3.275405437878044e-13	8.25362069418983	9.39696210712305e-186	6.829262480084985e-21	0.22509497288833008	25.035817690586896	1.5240290186829641	2.8695264184570863	3.777276680992607e-05	0.45535334606563693	1.2834836621313063e-45	2.131927449267772e-09	6.2891953808239114e-18	14.37523776317859	1.4277579643304849e-13	7.673638126000697e-06	1.8001626047746626	5.644650126435295	24.974693260061386	0.19648477846482273	0.0	0.2387322172703363	4.072656367722192
1.4024024024024024	6.4844054041707455	8.041594142402187e-14	6.644809544739388	5.97664817226575e-189	1.091264077276027e-21	0.13925729110209198	24.648269141529116	2.1615604270286495	1.9264129580047586	1.533503484661508e-05	0.7075655785929893	1.3376695390787553e-44	6.314080179609742e-10	2.77793599524742e-17	12.914117646689634	5.211276214185544e-13	2.983872324790652e-06	2.3829762743120115	6.469326321019583	29.023399259055513	0.30629831937398855	0.0	0.14826504292420814	4.085073109916602
1.4104104104104103	5.059498534751347	2.784341238503083e-14	5.198413938828672	3.5703602899280285e-192	1.685586813307784e-22	0.08362936779821405	23.59548571429157	2.9836332285899645	1.257781439201902	6.039713645935346e-06	1.0703910666642282	1.3578975614597868e-43	1.8118865925351194e-10	1.1946289456108365e-16	11.278219380993995	1.851422320984347e-12	1.1249171047510804e-06	3.066662503809855	7.206347996972208	32.826524633640105	0.4643110692011294	0.0	0.08938387463938839	4.0947952136607135
1.4184184184184185	3.8384720052656855	4.194167184487272e-14	3.951928236521871	2.0033209533270752e-195	2.5167356596760096e-23	0.04875154780214837	21.963025410417643	4.008562950995608	0.7986602233472979	2.307624213600847e-06	1.576495472884199	1.3425944798437952e-42	5.037726707864505e-11	5.001846232848741e-16	9.57508308368324	6.402347364540434e-12	4.1117070681154646e-07	3.8366354018702173	7.801992837505703	36.13577583934517	0.6844168142182678	0.0	0.05230849907451214	4.098787436599274
1.4264264264264264	2.8342864295584134	1.427843219840797e-13	2.919419403587157	1.0557793432913821e-198	3.63236340872558e-24	0.027587143082685492	19.878277189350765	5.2429996133973304	0.4931778913440599	8.553082893966919e-07	2.2607801811446624	1.292951945720086e-41	1.3571263131738187e-11	2.038999716940195e-15	7.902616870277234	2.1549928098422414e-11	1.4570859629403797e-07	4.666307544782132	8.209751520211483	38.71614217729512	0.9810229290625785	0.0	0.029715155940602297	4.094003697829843
1.4344344344344346	2.0420004415400372	5.17107260520234e-13	2.0957156752362565	5.226126587644635e-202	5.067645108021525e-25	0.015153528501572823	17.494072413581087	6.677732287308884	0.2961506266554886	3.07525403356008e-07	3.1571123594725163	1.2127731932078095e-40	3.54231734430107e-12	8.092761017417921e-15	6.340545158786042	7.060344467146861e-11	5.0062155393820096e-08	5.517399987497189	8.396313353293486	40.37330864263315	1.3673648682961372	0.0	0.016386131725121017	4.077793731834313
1.4424424424424425	1.4447540929878282	1.832909334999807e-12	1.4618932202326969	2.4298016727648082e-205	6.834209788259617e-26	0.008079966066741646	14.970304224827597	8.284820935064849	0.17293043820482765	1.072585909759766e-07	4.293827963276278	1.1079916097087594e-39	8.95853563818255e-13	3.127320308118739e-14	4.945535990412014	2.2515425951914734e-10	1.6676130118228814e-08	6.342111346096466	8.346059027835249	40.97778605431704	1.8532603271681456	0.0	0.008771372255922033	4.048266742735143
1.4504504504504503	1.0199737414504313	6.326235569486478e-12	0.9909349799967508	1.061074470820681e-208	8.90913686477212e-27	0.00418209628639815	12.456597955585348	10.017002054199143	0.09818873562296698	3.6288432260316716e-08	5.688320287287658	9.859457800842638e-39	2.195307499762427e-13	1.1766510400997834e-13	3.7501071650811464	6.988911486569753e-10	5.3857025997365344e-09	7.087148576702129	8.063220299241905	40.481607832424615	2.442503462620912	0.0	0.004557758575428295	4.004536738584979
1.4584584584584586	0.744987702712677	2.1255232477678037e-11	0.6527088454095067	4.3521618913726023e-212	1.1226597879567737e-27	0.002101199274643227	10.078563149869215	11.810072549321532	0.05420815801816803	1.1909178847801418e-08	7.3413332849783215	8.545338511549415e-38	5.218606551409613e-14	4.310487988865589e-13	2.7647430497261087	2.11161658738178e-09	1.6863620572269372e-09	7.699233563836425	7.57129277455536	38.92460907887983	3.1302620345969663	0.0	0.0022989406732584917	3.946800623807865
1.4664664664664664	0.6015676196807824	6.951766315034497e-11	0.41776986096187346	1.6766729401138938e-215	1.3674955295161447e-28	0.0010247765545638443	7.92919375193807	13.588464207094228	0.02909788501106558	3.791103200679253e-09	9.231847733055517	7.21381811704636e-37	1.2283070915202009e-14	1.537491107959469e-12	1.9822282597190979	6.210091574580935e-09	5.119418551415683e-10	8.131332751935993	6.909815567430552	36.429148959432645	3.9009730155874554	0.0	0.0011256331748180559	3.8762430448765595
1.4744744744744747	0.579193542329943	2.2132621633124834e-10	0.25983416018791683	6.06702530027438e-219	1.6101594125085083e-29	0.0004851542535392299	6.065843460415254	15.273548803718866	0.015185630872623194	1.1706106980051007e-09	11.313597671705464	5.931448760242935e-36	3.8785683536697736e-15	5.339620610300236e-12	1.3830641907594354	1.7777057203405336e-08	1.5067868283621952e-10	8.348611560211985	6.129131480013457	33.1842456509181	4.727286728263741	0.0	0.00053500603195481	3.794807089522056
1.4824824824824825	0.6770206906776403	6.859286143434327e-10	0.15703448084801683	2.0619939845564902e-222	1.8326395160550703e-30	0.00022295603371724022	4.512168312195644	16.79350495690026	0.007704769750244149	3.5060298661988146e-10	13.514212066019272	4.7502455072097114e-35	5.385828581205316e-15	1.805611150699305e-11	0.9409450524429155	4.9533893956107776e-08	4.2997613731229134e-11	8.33307053958291	5.284092971018515	29.421974761760808	5.570545035572223	0.0	0.0002468386450938796	3.7049018905251625
1.4904904904904903	0.9045887337641328	2.0693471138200762e-09	0.09222132949021117	6.5823825578992984e-226	2.0162780865451904e-31	9.945974475292812e-05	3.263706632722482	18.0930220143244	0.0038003419230496025	1.0185171849291624e-10	15.737704540404566	3.7053651003187506e-34	1.8779583045623678e-14	5.945094418749831e-11	0.6275455639764225	1.3434699919270656e-07	1.1895926005739006e-11	8.086007567887009	4.4278054666731785	25.39021173441841	6.383078433206604	0.0	0.00011055041134579188	3.6091261958928755
1.4984984984984986	1.2812872105823727	6.077096538566585e-09	0.052626333040956895	1.973617474242869e-229	2.144317180574028e-32	4.306893916850264e-05	2.2954514653406797	19.140898111790282	0.0018222280319708853	2.8698841434804263e-11	17.87054900179497	2.8151765456054668e-33	7.051318598295825e-14	1.9059824299039477e-10	0.41620956876221066	3.546818497098852e-07	3.1909023656110055e-12	7.627838876635964	3.6063874748349893	21.32613131084816	7.112289378755469	0.0	4.8061874347463856e-05	3.5100688022701325
1.5065065065065064	1.8345278435699452	1.737269878459264e-08	0.029181517421214248	5.558108001570816e-233	2.2044123329382874e-33	1.8103799584128864e-05	1.5698399834187668	19.93382807128965	0.0008493386017312062	7.843275870687832e-12	19.7909582945551	2.0832430536983597e-32	2.5926999946007246e-13	5.949901818609632e-10	0.2844373581878974	9.114619875852062e-07	8.298319288844041e-13	6.995313142274558	2.8554263890785756	17.434306033079157	7.706113521094474	0.0	2.0283234014188217e-05	3.410209600393185
1.5145145145145147	2.596540067383172	4.8344470565360264e-08	0.01572328137850335	1.4701955993246493e-236	2.1905937825386322e-34	7.386930543176549e-06	1.0439307107169964	20.495375666900586	0.0003848030887467621	2.079035227815527e-12	21.380352332402637	1.5015297012437866e-31	9.284520773951038e-13	1.8085765740611526e-09	0.21529092940682248	2.2799771025199875e-06	2.0923202537951696e-13	6.236645973152357	2.1984124277379182	13.871986541929424	8.119104528229691	0.0	8.309844663015334e-06	3.3119028386624096
1.5225225225225225	3.5997557975295753	1.3095880146887977e-07	0.008232020743303849	3.652644390025732e-240	2.1042439202455604e-35	2.9258160759380483e-06	0.675018041749722	20.870152443470282	0.00016945674617125235	5.345050174537338e-13	22.53550582548568	1.054114021205493e-30	3.2371599323823235e-12	5.3531066467307515e-09	0.19794876745212148	5.551613268680172e-06	5.114794318416229e-14	5.405468057643927	1.6470449905990623	10.742557476847871	8.318166502827461	0.0	3.3063128407842996e-06	3.2173926652675253
1.5305305305305303	4.870914244430198	3.4532732105688727e-07	0.004187887114048272	8.523614592720419e-244	1.953869363061449e-36	1.124912524359603e-06	0.4244089913172202	21.114337081648365	7.253286234057029e-05	1.3327905083113102e-13	23.179628177901886	7.207770184248861e-30	1.0989031651920331e-11	1.5428466412370692e-08	0.227654026921713	1.3158611921046469e-05	1.2122781999344075e-14	4.554637326106833	1.203010979817615	8.096633389461186	8.286933088293814	0.0	1.2815538831012643e-06	3.1288014631182817
1.5385385385385386	6.424291479422489	8.864118469058384e-07	0.0020701694712438132	1.8682042383928886e-247	1.7537196856448603e-37	4.1983554629595434e-07	0.2594639386780738	21.284569321548922	3.0180659826907406e-05	3.223197983895891e-14	23.270717963001275	4.800361564785597e-29	3.6319924136646145e-11	4.330058427202905e-08	0.30524119255624205	3.036054309062745e-05	2.7873694469826692e-15	3.7308911507799047	0.8606792723511625	5.9391038147590525	8.027989604703386	0.0	4.953350870115776e-07	3.0480469692780034
1.5465465465465464	8.254794412964431	2.214871467594192e-06	0.0009943432773191316	3.845997867225825e-251	1.521563363141883e-38	1.5209970946180847e-07	0.15423754582757288	21.427678755414536	1.2223591073877947e-05	7.560005487402144e-15	22.80594339266065	3.1139142337604285e-28	1.1687474123823212e-10	1.1833833240228874e-07	0.43633400779329273	6.819072268383274e-05	6.287972054480575e-16	2.971047795356008	0.6101411645500942	4.239826918930586	7.562519666190901	0.0	2.225612265613455e-07	2.976678309794207
1.5545545545545547	10.331969551693119	5.387283987664263e-06	0.0004640697849292197	7.436658906274755e-255	1.276101208417067e-39	5.3489222673901644e-08	0.08914993092407472	21.573516049620295	4.864520842453644e-06	1.7197390382698442e-15	21.821444449746636	1.967428786644105e-27	3.661732478972226e-10	3.149377227384439e-07	0.630218824746609	0.0001490962129556109	1.7014885471088327e-16	2.3000907963163972	0.44011928523465993	2.945618643565261	6.927443285805175	0.0	1.943280049834496e-07	2.9156606434163512
1.5625625625625625	12.596157676939113	1.2755561336794662e-05	0.0002104474539791756	1.3506126806699005e-258	1.0345355261517066e-40	1.8259669506573272e-08	0.050103327632564934	21.73236609310899	2.0279541880695572e-06	3.794056506111892e-16	20.387694824625633	1.2107405120440534e-26	1.1169732748982073e-09	8.162038387002426e-07	0.8983432457388283	0.0003173544655785999	1.8249813062836545e-16	1.7310858404264882	0.34041488462594227	1.9915713452679347	6.170582841505714	0.0	3.743866249019111e-07	2.8651679945771047
1.5705705705705704	14.957977974871458	2.939934438890965e-05	9.272873735166148e-05	2.3039227899551124e-262	8.107200427504111e-42	6.0507368098228495e-09	0.02737936458361731	21.897235193517986	1.2106980355115798e-06	8.117859929319585e-17	18.60124889114197	7.257094948891898e-26	3.317333788918409e-09	2.0599409312693072e-06	1.252390350354037	0.0006576164172852103	6.490067886348027e-16	1.266573828807713	0.30371357891403894	1.3103743643192125	5.344734565121297	0.0	9.215720685059109e-07	2.824452698161281
1.5785785785785786	17.3019906663523	6.59605214612531e-05	3.9700145646313026e-05	3.6913834078267135e-266	6.141318516330916e-43	1.94631144631155e-09	0.014547478316987685	22.050036138460122	1.6355814714619043e-06	1.684502820216999e-17	16.574199097135747	4.236763423465826e-25	9.59236691588265e-09	5.062917710423447e-06	1.7019410237656196	0.001326681698626056	2.611359590074703e-15	0.900908527965103	0.3266853343704427	0.8390035523553914	4.5016615758901075	0.0	2.3075084234462687e-06	2.7918441197619064
1.5865865865865865	19.494775652180827	0.0001440584970676673	1.651481389041622e-05	5.5551338561323565e-270	4.496944697660534e-44	6.077222466889144e-10	0.0075154626091437	22.16969686310783	3.629100769185525e-06	3.3899280395623402e-18	14.42290201722372	2.4091580981079825e-24	2.700552427490558e-08	1.2118393022671536e-05	2.251852441790127	0.002605830270698634	1.0316269100857497e-14	0.6229729189610866	0.4103803387528324	0.5227444225704629	3.686941866074022	0.0	5.659263679421674e-06	2.764894340053149
1.5945945945945947	21.396867186665716	0.000306268296709357	6.675069669076961e-06	7.852067741928786e-274	3.1830149822630586e-45	1.8419874064824334e-10	0.0037750545375643367	22.239771824127025	8.822571234722604e-06	6.615978363979497e-19	12.257480669368714	1.3343079261490462e-23	7.402350814493952e-08	2.8248518051522888e-05	2.8996247389658825	0.0049834934190370606	3.971216674007448e-14	0.41878963089111765	0.5599445583147055	0.31692767885638573	2.936340961395885	0.0	1.3526774839200558e-05	2.740646496173056
1.6026026026026026	22.877162887186437	0.0006338311388809502	2.6214110715204484e-06	1.0424558829654841e-277	2.177835288676215e-46	5.419471072708307e-11	0.0018436815763017513	22.25336692933067	2.1266450133206458e-05	1.2522153813682687e-19	10.173319602035338	7.197911601674093e-23	1.9754995457049436e-07	6.413003745821437e-05	3.633161306787651	0.009280208079967123	1.489060956557345e-13	0.2736912760367109	0.7836787780283663	0.18696648610412045	2.2740155147279264	0.0	3.148978381661699e-05	2.7159669654921363
1.6106106106106104	23.827776520798277	0.0012768899361612312	1.000249426030664e-06	1.2999165369000823e-281	1.4403783673840977e-47	1.5478036709579888e-11	0.0008754659344961853	22.21403218761436	5.0058294759840756e-05	2.298486906525475e-20	8.245322051128568	3.7819573736006725e-22	5.133037357050317e-07	0.00014179193498011647	4.429404886923568	0.016828708030559775	5.43858170213418e-13	0.17388586141861234	1.0914705243678704	0.10732173005489146	1.7124863150758687	0.0	7.139305862416155e-05	2.6878672129626433
1.6186186186186187	24.177007685402085	0.0025040426472797426	3.7082753829541233e-07	1.5225003110491764e-285	9.208594760056249e-49	4.2910499121935695e-12	0.00040418346868898326	22.132488538252083	0.00011482176922206872	4.091475285592229e-21	6.525196437902547	1.935469930442447e-21	1.2985603435904774e-06	0.00030533395057053605	5.254309869121029	0.029720272953954158	1.934848896457283e-12	0.10740039335316195	1.4926634366687306	0.059940338343628684	1.2540288911731663	0.0	0.00015763572427693518	2.6537497195706314
1.6266266266266265	23.898265571116998	0.004780114976696097	1.335742525438377e-07	1.6748790436833765e-289	5.690826492027792e-50	1.1547819418678476e-12	0.0001814257635531016	22.02028883766035	0.00025658061459214547	7.063008864029861e-22	5.041577435941016	9.64752483824444e-21	3.1984536901987765e-06	0.0006403859668090926	6.0644675594291035	0.05112240292138748	6.705036966760507e-12	0.06448901816001938	1.9935048984896164	0.032572086363755526	0.8929655842362609	0.0	0.00033897778654657024	2.611541487454892
1.6346346346346348	23.0134061713503	0.008882665931348043	4.674737765348253e-08	1.7305878269147217e-293	3.399558659828112e-51	3.016651392988427e-13	7.917635742126545e-05	21.882416724326518	0.0005585592396125795	1.182411581191874e-22	3.802435656502296	4.6838724530567244e-20	7.670227021424264e-06	0.0013081620446263186	6.810442667183089	0.08566094403933104	2.2633555796745692e-11	0.037644712957496385	2.594423570487334	0.01722082822050005	0.6183133825410225	0.0	0.0007099241665831123	2.5597178635802096
1.6426426426426426	21.58990257902744	0.016067809705140306	1.589542357219657e-08	1.679530819819709e-297	1.96306620217318e-52	7.649604666255555e-14	3.359410960924645e-05	21.71114911980035	0.0011845959995112538	1.9196145786954758e-23	2.7990276000031424	2.2148988269661287e-19	1.79088042574962e-05	0.002602821939506601	7.441548405015113	0.13984118537592197	7.442295400154521e-11	0.02136292655726075	3.287508459933386	0.008857920755939969	0.4163219584337765	0.0	0.0014480486424454076	2.497255432611858
1.6506506506506504	19.732356307376776	0.028292960597906616	5.251265090868451e-09	1.530969180255206e-301	1.0957527372834945e-53	1.8829621095817493e-14	1.3857874627290358e-05	21.4831673550359	0.0024475932968793753	3.022200890822617e-24	2.0105881372592194	1.0201461714501247e-18	4.071131974418944e-05	0.005044300400764457	7.911456762840905	0.22245806815205826	2.38379444677629e-10	0.011785744983872727	4.054650728805243	0.004432677613730206	0.27258172510639306	0.0	0.0028766778779543666	2.4235736353926796
1.6586586586586587	17.569829608556876	0.04849628534574866	1.6855025670087485e-09	1.3107777347206737e-305	5.912285453931119e-55	4.499175089678665e-15	5.557644133895282e-06	21.161007955089453	0.004927076741402079	4.614176124665727e-25	1.4090478939486484	4.576469716778617e-18	9.010605851034936e-05	0.009522294477566013	8.183794961276181	0.3449188677831626	7.437792286696859e-10	0.006321176161555475	4.866825168673999	0.002157965598030675	0.17354451817483726	0.0	0.00556599345776841	2.3385241491920503
1.6666666666666665	15.241122377929708	0.08091833135629965	5.256119225039029e-10	1.05408540632144e-309	3.0836383349786663e-56	1.0435492061027827e-15	2.1669062885061694e-06	20.69876029101882	0.009663492120716302	6.831629611462029e-26	0.9632262190524509	1.9996705923238732e-17	0.00019417039972456827	0.01750964205124057	8.236792741237764	0.5213787293116869	2.2606768284290163e-09	0.003296162056668829	5.684896997749822	0.001022008413830282	0.10744143755947874	0.0	0.010489240752111353	2.2424658265523
1.6746746746746748	12.880308420225704	0.1314297636931466	1.5924581030102417e-10	7.9617160183e-314	1.5546645280281882e-57	2.349533780643868e-16	8.213711447455709e-07	20.05078034221953	0.018466630701350916	9.808704431074901e-27	0.6421592095632047	8.510322238309116e-17	0.00040738241333786114	0.03136309416548685	8.06615657713902	0.7685786983145108	6.693577211412444e-09	0.0016715369901357554	6.462132505636471	0.00047085129257653006	0.06468140833595779	0.0	0.01925315381624766	2.1364287131622017
1.6826826826826826	10.604577055221721	0.20780160621027102	4.6874276456657324e-11	5.648277e-318	7.57661387345905e-59	5.13498499606747e-17	3.026796803300477e-07	19.18140629074138	0.03438464873251439	1.3656964510125778e-27	0.4174276896178848	3.527712854476096e-16	0.0008321694125582294	0.05472397386235217	7.685644067956272	1.1052862250686062	1.9306783089534402e-08	0.0008255791943255182	7.148293619281826	0.00021101842702903075	0.0378646433593122	0.0	0.03442094195030995	2.022334776133465
1.6906906906906904	8.50579944383119	0.3198250214603353	1.3404841060131922e-11	3.1e-322	3.569265317089038e-60	1.0893950268949441e-17	1.0843417611843853e-07	18.073427104357126	0.062384959287503004	1.843953784945935e-28	0.26451949330192664	1.4242955863804692e-15	0.0016550512284238769	0.09301749929381227	7.125231789205519	1.5512757372047354	5.425006125321376e-08	0.0004000626106799053	7.694864319269867	9.19925245737768e-05	0.021554354442950188	0.0	0.059939518255582504	1.903216804737907
1.6986986986986987	6.646429534567965	0.4791641744001404	3.724312439595612e-12	0.0	1.6253530879573228e-61	2.2434702856165043e-18	3.7764415781788147e-08	16.733401510490328	0.11029327351421248	2.4143344575054418e-29	0.1633760331627659	5.601014634351155e-15	0.0032048031093655054	0.15402502184862676	6.427215107143842	2.1258518811904867	1.4850340555169863e-07	0.00019705429364925945	8.060670086578554	3.9009351144101215e-05	0.01193116676684474	0.0	0.10166698601649309	1.783368079508955
1.7067067067067065	5.059551573309105	0.6988188421915166	1.0052747073322147e-12	0.0	7.154541731741388e-63	4.484809280158757e-19	1.2785791336978142e-08	15.192723291175165	0.19001498349210155	3.0654533913174234e-30	0.09833157579033826	2.1453243606408904e-14	0.0060420106412984315	0.24846703733306605	5.640943944678247	2.846001807327329	3.960281195778905e-07	0.00011381430605103128	8.216989750544254	1.6090062363956596e-05	0.0064221073122409655	0.0	0.16796910764397222	1.6683654932444345
1.7147147147147148	3.752261941821632	0.9920949462973708	2.6361767520054325e-13	0.0	3.044255739366104e-64	8.702747043156932e-20	4.208189794225729e-09	13.504339755904525	0.3190161061847932	3.7743339116991543e-31	0.057662757319223844	8.003480648549172e-14	0.01109051819035499	0.39048866794355075	4.817102054617729	3.724347877174173	1.0289091346112729e-06	0.00010496291522319132	8.151277815199508	6.45518392582498e-06	0.003361390333487151	0.0	0.2703137840589717	1.5649334811418325
1.7227227227227226	2.7112176960141308	1.3710403390619852	6.716026199447092e-14	0.0	1.2521191493588801e-65	1.6392963262548995e-20	1.3464199307569496e-09	11.735979586621847	0.5219632341387795	4.506431406256528e-32	0.03294001383838991	2.908201620578043e-13	0.019820399837680865	0.5978901916592805	4.002441910696286	4.767135328913375	2.60434059318074e-06	0.0001640898038832356	7.868826510055115	2.5188992887672154e-06	0.001710830884510731	0.0	0.4237432734190099	1.4806468925883014
1.730730730730731	1.9091142666005483	1.8444020358130955	1.6622461783167107e-14	0.0	4.978234993476915e-67	2.997417888283438e-21	4.1877229155480457e-10	9.961405457501915	0.8323129915145063	5.217598657099814e-33	0.018327828965059793	1.0292711574763667e-12	0.03448761837942651	0.8919054565926681	3.2357085381523656	5.972509036299862	6.422396185418661e-06	0.0003203222666085383	7.392061311200932	9.559914366153312e-07	0.00084672418146067	0.0	0.6470529799185839	1.4234983454867163
1.7387387387387387	1.3110205305541551	2.415290190016324	3.996874272939952e-15	0.0	1.9132439151430026e-68	5.320174141269561e-22	1.2661416126169832e-10	8.251450383132713	1.2935108377039226	5.8580453861441215e-34	0.00993104314467541	3.5480911799536587e-12	0.05842573940421493	1.2963177921325002	2.545183205993655	7.3292978583353126	1.5430649360555026e-05	0.0006486658649465692	6.757599699538497	3.5288105085995366e-07	0.0004074962255576475	0.0	0.9624670700087726	1.4013724476398186
1.7467467467467466	0.8798110883192195	3.0788703862409577	9.336518247881456e-16	0.0	7.107723094325518e-70	9.166280119993266e-23	3.721246247480058e-11	6.666422873268648	1.9593296186731377	6.37790035918088e-35	0.0052398379082635995	1.1912952738920665e-11	0.09636857796979317	1.8357352083208704	1.9479348004285184	8.816439652346599	3.612175249704698e-05	0.0012960906106732437	6.011608271019452	1.2668492588317668e-07	0.00019070055821299024	0.0	1.3945936783190205	1.4214729144552138
1.7547547547547548	0.5802940365532149	3.820514567112398	2.1187803218153218e-16	0.0	2.5524419340971935e-71	1.5330246079208132e-23	1.063143397135594e-11	5.250979114195544	2.8927874112805747	6.733556615637635e-36	0.002691703607148639	3.89586360534977e-11	0.1547593524540061	2.5329394574325956	1.4505638198787045	10.403069212053797	8.238745779661971e-05	0.0025283377210457425	5.204274484468755	4.423257007122104e-08	8.67814864031533e-05	0.0	1.9684860108056492	1.4897415965560779
1.7627627627627627	0.3819547436564181	4.61488281910624	4.671116396729108e-17	0.0	8.860259746078388e-73	2.4888220808501803e-24	2.9525521415693324e-12	4.03192612778672	4.1630799834935335	6.89369417879684e-37	0.0013460923062096322	1.2409313222424895e-10	0.24197392959561456	3.4053813532095516	1.0510192238945324	12.049192601665276	0.000183093000719736	0.004805112743850232	4.384307678010757	1.5022749015024122e-08	3.840156741085518e-05	0.0	2.70674521243029	1.6102972342442137
1.770770770770771	0.26046946200047955	5.426350725148716	1.0004296422665171e-17	0.0	2.973050240710271e-74	3.9221780074703885e-25	7.973619143224009e-13	3.0188100577421206	5.840094348176714	6.843829967861925e-38	0.0006552647971878254	3.849917540022143e-10	0.3683583093425653	4.461104537687502	0.7409858078728149	13.706821823588754	0.0003964714404071641	0.00889324737217419	3.5942904016363686	4.972112388867213e-09	1.652409046270197e-05	0.0	3.6257787036326814	1.7849141604298635
1.7787787787787788	0.1982676411048284	6.211026859673793	2.0815215263559938e-18	0.0	9.643246193944443e-76	5.999975446187128e-26	2.1054657732378426e-13	2.2066899520454357	7.986370053071821	6.588478948197744e-39	0.0003104656014166093	1.1633617659254037e-09	0.5459622121664727	5.694607447288363	0.5083699773025139	15.321464278313119	0.0008365526750624578	0.01602765757142998	2.867455000965838	1.6339563726055244e-09	6.914056482835919e-06	0.0	4.7315563710153485	2.012563103723889
1.7867867867867866	0.1844465115185581	6.920338194929685	4.2072780212280173e-19	0.0	3.0234965160906883e-77	8.909644381812313e-27	5.892013786357565e-14	1.580264606135177	10.646843901511225	6.150479556881342e-40	0.00014316237540622367	3.424032068209744e-09	0.7878525023166187	7.083345462178157	0.3395217477446661	16.833943818044037	0.0017199986675904355	0.028127148139153357	2.226134336554515	6.299929072518166e-10	2.8131638542499518e-06	0.0	6.015446240415062	2.2890491499020778
1.7947947947947949	0.21429117602764802	7.505845052390254	8.261235236911651e-20	0.0	9.16348983123596e-79	1.2842808028997571e-27	3.471577636173542e-14	1.1185041533911746	13.837302099685678	5.567623110976164e-41	6.424372426139504e-05	9.815683318682008e-09	1.1069231563482211	8.585669852960587	0.22097783284935105	18.182634911012343	0.003446109815527308	0.048064668864294446	1.6818119521918995	5.663957426701409e-10	1.113022337754553e-06	0.0	7.450901533803813	2.606801646368239
1.8028028028028027	0.2885605985896153	7.924652644807318	1.575831680777939e-20	0.0	2.6845873766231307e-80	1.7970010699774229e-28	8.38531537783948e-14	0.799083048527477	17.533066634910103	4.887276740867285e-42	2.8053681021207178e-05	2.740709033964598e-08	1.5141895582706981	10.14094209899756	0.1406555576055979	19.306259418423036	0.006728365658330526	0.0799780025543757	1.2364450202543558	1.3120695205078715e-09	4.2821263605074244e-07	0.0	8.991845288100487	2.954888467274429
1.810810810810811	0.4125967633963667	8.144590251367534	2.9200708125052735e-21	0.0	7.602551958729223e-82	2.4407618385828893e-29	2.9572573709410863e-13	0.6021358175804287	21.65991115437659	4.160059640227339e-43	1.1920109786051338e-05	7.453581460665406e-08	2.016662586916095	11.672322901032853	0.08854281922520818	20.147370873201265	0.012802162992797897	0.1295864061152173	0.884592991212386	3.780778687948564e-09	1.601997460079198e-07	0.0	10.573501015313004	3.319331647885051
1.8188188188188188	0.5952284851864097	8.148292482141242	5.256460188014826e-22	0.0	2.0811647527225906e-83	3.218038215444458e-30	1.0510682932970598e-12	0.5130826308272316	26.08937282175822	3.4337369441290317e-44	4.928089308866488e-06	1.97436185228512e-07	2.615028677207497	13.092328900677709	0.05700304994613804	20.656507301234903	0.023739128444492434	0.2044525920198301	0.6158621124961494	1.091599440807298e-08	5.82788420380053e-08	0.0	12.11612406759915	3.6837838019243634
1.8268268268268266	0.8473937741954736	7.935464323622697	9.19194897600755e-23	0.0	5.507046437807425e-85	4.118563002853832e-31	3.647585619790773e-12	0.5244419123832074	30.640368653177013	2.7483287709895464e-45	1.9822751567137686e-06	5.093873764307735e-07	3.301489272532113	14.310739960250572	0.04084655760949247	20.796751098794577	0.04290112918753248	0.314101548522125	0.41724850538775937	3.078858013279058e-08	2.0616111350007728e-08	0.0	13.531622287786435	4.030581372457386
1.834834834834835	1.1804082307142205	7.522919972247003	1.5614709723373606e-23	0.0	1.4086277090420485e-86	5.116688220540946e-32	1.2334283767774811e-11	0.6366373650674371	35.088285599726355	2.1330643017385633e-46	7.757427877265085e-07	1.2800569239002355e-06	4.058200922352008	15.243930001444053	0.037319079248105964	20.54816169504124	0.07556324633140526	0.46988525279993215	0.2750916454556364	8.462028765390783e-08	7.091683333909274e-09	0.0	14.732492507892676	4.3421259854714815
1.8428428428428427	1.603865135600981	6.9423883624265015	2.5767378143603224e-24	0.0	3.4828833354561375e-88	6.170507992131596e-33	4.0634961065316385e-11	0.8578242057249881	39.181557545452804	1.6053593089490676e-47	2.953407719639119e-07	3.133069768342102e-06	4.856768690343097	15.824307055814138	0.04613566676150507	19.91134053704332	0.12971981319584364	0.6844753830267453	0.17649455900613953	2.2657594059140036e-07	2.3721309753694185e-09	0.0	15.641958817109861	4.602471279517617
1.850850850850851	2.1232578190169216	6.236482846630349	4.1306132903219345e-25	0.0	8.324283054317767e-90	7.223399049973594e-34	1.304249802903211e-10	1.2027353576112347	42.66435876369175	1.1715830232958525e-48	1.093871097199079e-07	7.46913874663556e-06	5.659154037110743	16.008391043373834	0.069652078814395	18.909339814752375	0.21705620443108717	0.97088576314936	0.1101936454914624	5.910149616971558e-07	7.715689475386291e-10	0.0	16.20381081416178	4.798927232986005
1.8588588588588588	2.737545987490348	5.453545288341557	6.432279190356336e-26	0.0	1.9231801287840274e-91	8.208258408577412e-35	4.0784742673397653e-10	1.6905262668678942	45.302717429375065	8.290980917266123e-50	3.9412395914054654e-08	1.7343257247665386e-05	6.42015968845801	15.782191354524578	0.11322161782793978	17.587286771635974	0.3540177809861894	1.3409812728282737	0.06695038663199758	1.5018571394030429e-06	2.440380596643011e-10	0.0	16.39031568984184	4.923455583477755
1.8668668668668666	3.437012798605965	4.642228146094831	9.730146730652337e-27	0.0	4.294951840818013e-93	9.054180678826126e-36	1.2425443716394353e-09	2.3416190859442088	46.910401236262786	5.689450586021661e-51	1.381375668754025e-08	3.9223873793827604e-05	7.0913735919002985	15.162961916048694	0.18573384491479153	16.009450766634764	0.5628363334427086	1.8035225375565864	0.0395841147454854	3.7179640326329905e-06	7.505629666046755e-11	0.0	16.206772870928503	4.973632182610818
1.874874874874875	4.201839605158257	3.8466475983991506	1.4298030608054778e-27	0.0	9.271752833079999e-95	9.694736669056868e-37	3.688115849845174e-09	3.1736413330882187	47.370613909854725	3.7858716402127524e-52	4.709693868077079e-09	8.640322997217061e-05	7.626146101344765	14.197028487655519	0.30027188355242873	14.25395199294393	0.8722900176790879	2.3619174545765245	0.02277508955815925	8.966628624280937e-06	2.2447265739947356e-11	0.0	15.691775534117848	4.952999755922064
1.8828828828828827	5.001823555048569	3.102749302132985	2.0409559062604394e-28	0.0	1.9347756127811655e-96	1.007654390574754e-37	1.0665394106174663e-08	4.196724614234353	46.64999802436509	2.4428240215926166e-53	1.5619469103221321e-09	0.00018538267764614457	7.98491131224646	12.954067601391706	0.4747572792039689	12.405778553791201	1.3178902763982818	3.011980377957154	0.012751772587405615	2.1066949009511252e-05	6.528095806420508e-12	0.0	14.912947363979333	4.870721151965088
1.890890890890891	5.7975563131785055	2.4362358878927477	2.8300224807907527e-29	0.0	3.902694670184969e-98	1.0166604052579211e-38	3.004901255866315e-08	5.408649574370756	44.80261698664889	1.528441592445174e-54	5.038768579447687e-10	0.0003874074799769039	8.140016638175256	11.518816842295966	0.7323802906804722	10.549118452559775	1.941132846047322	3.7401054043544755	0.006947880394725605	4.821959787353976e-05	1.8461053913917934e-12	0.0	13.958691882197886	4.740552376366494
1.8988988988988988	6.5431710194524415	1.8620886406458512	3.811916406720319e-30	0.0	7.609633802009937e-100	9.957009975095176e-40	8.248323455951006e-08	6.790539679084793	41.963258819996994	9.273326115124281e-56	1.581101963834839e-10	0.0007885450878290349	8.079243704157063	9.98158281403029	1.1015507021735336	8.760136762340382	2.7874504591023563	4.5223047578160775	0.003683879511181021	0.00010752167185686321	5.076632233713349e-13	0.0	12.927167333100561	4.57926411829622
1.9069069069069067	7.19048011374093	1.3854464034713712	4.987609966504803e-31	0.0	1.4342608763594262e-101	9.46609150874805e-41	2.2058936886941074e-07	8.303946514387272	38.33121191916714	5.455717994083981e-57	4.825765950589559e-11	0.0015633086742685167	7.807398457389351	8.429013273408657	1.6150688973734753	7.101209698365105	3.9025930997985068	5.3245154462106425	0.0019007710552318524	0.00023357153271489711	1.3576329168524943e-13	0.0	11.914149327749938	4.404727435780973
1.914914914914915	7.694026872555608	1.0034309050634875	6.33921823496142e-32	0.0	2.6131103967379495e-103	8.73576974913912e-42	5.747620989191157e-07	9.890161455824316	34.147218881892144	3.1124163351805174e-58	1.4326426092510344e-11	0.0030187185438328495	7.345683306149898	6.936413336896784	2.3082331435771875	5.617307217642914	5.327358402319976	6.104423242623357	0.0009543891901638108	0.0004943064423426776	3.5359029097619434e-14	0.0	11.001588371969666	4.233926657629048
1.9229229229229228	8.016331215635864	0.7074464648067575	7.826571381613024e-33	0.0	4.602063168389587e-105	7.825649325823653e-43	1.4590747551907202e-06	11.472385162678584	29.667296113107863	1.7217598142747017e-59	4.1368490559319124e-12	0.0056775397769255305	6.728965118707189	5.562479507078121	3.2156899264569327	4.334784641156097	7.0908988778392255	6.814805482487193	0.0004663291055509897	0.0010191217140047967	9.178829179381066e-15	0.0	10.248500285757546	4.081162923712467
1.930930930930931	8.13249369306312	0.4855210380441713	9.386390226201485e-34	0.0	7.834523813713649e-107	6.805002843727637e-44	3.6087272965719994e-06	12.96098523807866	25.137338844582146	9.235837715178634e-61	1.1618691869252544e-12	0.010400576830499	6.001427631386024	4.346810399501997	4.367013083600798	3.262411220265406	9.203211365980884	7.408095491302528	0.000221733260018462	0.0020469640450611745	3.2184738756948753e-15	0.0	9.685396745260345	3.956668592779571
1.9389389389389389	8.03337313536656	0.32436268729048195	1.0934917212794162e-34	0.0	1.2892520960306043e-108	5.744139296966643e-45	8.695987390837846e-06	14.2615286130106	20.771922193068974	4.804062158247053e-62	3.1739245533403296e-13	0.0185572810640604	5.211360178784709	3.310050871557154	5.7812582482305634	2.394125381298956	11.647799821995251	7.8415869130228195	0.0001025983723505766	0.00400543494825411	4.54860201512369e-15	0.0	9.312865481737218	3.8657785885102465
1.9469469469469471	7.726774967733249	0.2109415297727638	1.2374307814905054e-35	0.0	2.0508235650117516e-110	4.7066330399968086e-46	2.041612239613197e-05	15.284696433025443	16.73963540528371	2.4230886982100068e-63	8.433042300855497e-14	0.03225009085658656	4.405932373030835	2.4561369355217733	7.461048830613256	1.7128206874734986	14.375800124121858	8.082498445473114	4.619781218540645e-05	0.007635638811154227	1.552602090762829e-14	0.0	9.104257013103018	3.8087171777719546
1.954954954954955	7.236435709473423	0.13353701305299448	1.3602338704913448e-36	0.0	3.1534355821739044e-112	3.7435569055180813e-47	4.670015692883184e-05	15.956712834123852	13.155932763554347	1.185108631947073e-64	2.1793008309726392e-14	0.054589261297269334	3.6267263170535555	1.775890040669395	9.387047770313462	1.194444758223244	17.302961574658863	8.11206795285718	2.024294316784335e-05	0.014180717115018567	5.747790126412293e-14	0.0	9.011833826926193	3.7809751079312592
1.9629629629629628	6.5989869731706605	0.08229047924552058	1.4524202301590458e-37	0.0	4.687106699769367e-114	2.890328885358016e-48	0.00010407713420091122	16.22867539249646	10.083160417178295	5.62050019225549e-66	5.477628598044476e-15	0.0900001369823556	2.9065778576342876	1.2511698698252707	11.513875352757822	0.8118062339233304	20.31071097145397	7.92796658599315	8.63171737089446e-06	0.02565718527807715	2.087563940399071e-13	0.0	8.975274712823232	3.7741854294614883
1.970970970970971	5.85943786145171	0.04936349537526336	1.506453936221159e-38	0.0	6.734276257429864e-116	2.166201294802867e-49	0.00022598800592517668	16.08324773484365	7.536380347667652	2.5847559467620448e-67	1.3390847161207199e-15	0.14452361010802572	2.26798071799191	0.8589024597178323	13.768565597100347	0.5376786516610419	23.25204930697312	7.544601801530622	3.5817236679582767e-06	0.04522501119367982	7.389919427615695e-13	0.0	8.931159051822199	3.7773628355290167
1.978978978978979	5.065948306314357	0.02882508857190889	1.517760197303854e-39	0.0	9.35281250578047e-118	1.575937837962636e-50	0.0004780900369954771	15.537570724088628	5.493011644671981	1.1526347722094795e-68	3.1839149393471574e-16	0.22604458637989408	1.7230067357759238	0.5744986662396516	16.05245305305039	0.34700582933610824	25.962289895633624	6.991254562170762	1.4462995488924516e-06	0.07766190598340511	2.5487535989714636e-12	0.0	8.822009740896457	3.7783504467587905
1.9869869869869872	4.264731301073275	0.01638491164654641	1.4853647579663465e-40	0.0	1.2556214894312247e-119	1.1129305880181365e-51	0.000985438167220866	14.641890012711334	3.9041737316240943	4.9841525656064383e-70	7.362933855913071e-17	0.3443571441499501	1.274455901539149	0.3744050613615999	18.246936612160383	0.21820266018622492	28.27376055616289	6.308384984499352	5.683236562876026e-07	0.12992654964319766	8.564337461752439e-12	0.0	8.603643941819078	3.765314755438109
1.994994994994995	3.495817180650293	0.009066248355387097	1.4120324752493726e-41	0.0	1.62944784137302e-121	7.629319429627246e-53	0.001978998992249428	13.474140220668199	2.7058699389313774	2.0898649638010637e-71	1.6560548030546224e-17	0.5109563049184528	0.9178101797377273	0.23773412045241912	20.22292860973411	0.1336791033903671	30.032742416620852	5.542753230930192	2.1732241668716196e-07	0.21176249709949108	2.8037341395961502e-11	0.0	8.249932252501935	3.7281378921884127
2.003003003003003	2.7901777432159593	0.0048834621807524485	1.3038777365989114e-42	0.0	2.0440306250353532e-123	5.0768255728250604e-54	0.0038722142880502092	12.131398390928512	1.828652434125625	8.497130144703594e-73	3.622691823399827e-18	0.7384449172612884	0.6435334828300547	0.14707126544284954	21.853080036472818	0.0797852170328088	31.116305021595316	4.742170658640653	8.08694756101539e-08	0.3362499559151898	8.9424596434484e-11	0.0	7.754536224216453	3.659572221961096
2.011011011011011	2.1684087280400477	0.0025608117009351568	1.169522850768945e-43	0.0	2.47856062034046e-125	3.27934727684828e-55	0.0073819635515826225	10.719572639954752	1.2050035501070493	3.3500657645506357e-74	7.707608488011182e-19	1.0394703998850414	0.4393186555924057	0.08864206392570287	23.025231999631874	0.046389053175307705	31.446489797440453	3.9506912927195885	2.9284380230708427e-08	0.520161490821929	2.7787805243758724e-10	0.0	7.129699056536694	3.556044414462853
2.019019019019019	1.6408789443008256	0.0013077950323111044	1.018965057004143e-44	0.0	2.9052058094275094e-127	2.0562281564852575e-56	0.013711475083135707	9.342840873523885	0.7742194452730145	1.2807409395687592e-75	1.5949178206691303e-19	1.4251672254079941	0.2919969828005144	0.05204951731196608	23.655140076244876	0.02627389207250853	30.999576652770084	3.2048912114724035	1.0319502398386493e-08	0.7839306335350111	8.412568279833247e-10	0.0	6.402616455024338	3.4180261387397226
2.027027027027027	1.2090327264571283	0.0006516539245817302	8.623582577221024e-46	0.0	3.2916941399124315e-129	1.251537645323172e-57	0.024814028233191992	8.094198673944746	0.4850019054569512	4.747839577700021e-77	3.209861968756784e-20	1.9031771044114085	0.18895887823859647	0.029774700606493048	23.69647217690998	0.014495499349359866	29.808912902586165	2.531615639848221	3.538773647721351e-09	1.1510156454335803	2.4813044603665445e-09	0.0	5.610236849406849	3.2499286256881446
2.035035035035035	0.8674125272711003	0.00031969765959752517	7.089133776419557e-47	0.0	3.6051825179934424e-131	7.394439449148798e-59	0.04375343894945176	7.04809303093819	0.2962176412075137	1.7067010701603564e-78	6.282939499251889e-21	2.475439187495216	0.11905467679850133	0.01659284926487083	23.146434102189893	0.007789826997210569	27.96084747780499	1.9472715943366312	1.1809135934978685e-09	1.6464540514058754	7.1303132307564245e-09	0.0	4.793483135873383	3.059528836804507
2.043043043043043	0.6059537008573233	0.00016108551907070465	5.66076096900775e-48	0.0	3.8168074418968985e-133	4.240873522891252e-60	0.07516747022174454	6.255635805423261	0.17638048582872018	5.949020540192892e-80	1.196098839030142e-21	3.1360645974588337	0.07303244474706942	0.009007959982329335	22.046075683086933	0.004077518186687728	25.584473319817207	1.4584769443344745	3.834906397026999e-10	2.2944754403085827	1.9962469207521283e-08	0.0	3.9918414013987538	2.8569923425007375
2.051051051051051	0.41217278569708243	9.786187806110529e-05	4.390680992258166e-49	0.0	3.90605591544762e-135	2.36098978478082e-61	0.12582051457672194	5.742439654349123	0.102387273493384	2.0107587580806412e-81	2.2146149102205703e-22	3.8697011061524265	0.04361897314093515	0.004763793891564014	20.475232150534836	0.002078865431433653	22.836889599602955	1.0636944384128089	1.2118886648731366e-10	3.115180410094047	5.444989018188507e-08	0.0	3.2390554425269458	2.6536144749718873
2.059059059059059	0.27298909802799903	9.689720195128614e-05	3.307985750059626e-50	0.0	3.8640423115063434e-137	1.2759146367271245e-62	0.2052001602196991	5.5087971528904465	0.057940292509587654	6.59023465718838e-83	3.988005061977883e-23	4.650820025281438	0.025364438701794955	0.0024540857976563715	18.54296538431863	0.0010323078322193558	19.886345105834177	0.7554026250875231	3.726850638138954e-11	4.120496336183101	1.446961098912884e-07	0.0	2.5603599097578713	2.4604462593207597
2.067067067067067	0.17605056072319972	0.00015695319852355755	2.4208581404390572e-51	0.0	3.694966475942309e-139	6.693262456551091e-64	0.3260690307261481	5.531769639508089	0.03196229218220345	2.094440945916235e-84	6.984558455586547e-24	5.444291250064709	0.014360358928603408	0.0012314765835587345	16.375091439518215	0.0004992698659614691	16.895797958352095	0.5223773906989261	1.1153022059271778e-11	5.3098581027670075	3.74622450983561e-07	0.0	1.971354072883483	2.286994355244971
2.075075075075075	0.11054920929089242	0.00030782005283311315	1.7208710731487642e-52	0.0	3.415421777889535e-141	3.4083392376208296e-65	0.5048331884353492	5.768743254514015	0.01718703114187639	6.454485351661685e-86	1.1897274824467012e-24	6.207445305522858	0.007915813508902922	0.0006019379985384142	14.100767362362902	0.00023517795562906	14.009123168356341	0.35175034706245134	3.2479882063114127e-12	6.66628431437308	9.449478576276142e-07	0.0	1.4783315962216468	2.1401772379021047
2.083083083083083	0.06759273000062967	0.0006211652066618487	1.1882284772791954e-53	0.0	3.0517109493581465e-143	1.6847540056789131e-66	0.761541490503286	6.162080308281208	0.009008504524277074	1.928773857837895e-87	1.9709739187538602e-25	6.893570992402044	0.004248308369714161	0.0002865868757352795	11.840100574304088	0.00010789136932560084	11.341523795647243	0.2306369989278387	9.204657538014882e-13	8.153662425584429	2.322196610523279e-06	0.0	1.07968734472506	2.023681366909525
2.091091091091091	0.04024115648155398	0.0012353649085993965	7.96936249714483e-55	0.0	2.6357709084085772e-145	8.083862258224886e-68	1.119302227937949	6.64456702176909	0.0046023184987662264	5.5889102044751276e-89	3.175694536792694e-26	7.456508925455393	0.002219865861578595	0.00013290145910939576	9.694372887407038	4.820679904452108e-05	8.974829539497986	0.14725420415890866	2.5384705867043174e-13	9.716055975046356	5.559903158977084e-06	0.0	0.7679391233051659	1.937796316456085
2.099099099099099	0.023327437690006635	0.002399158535987889	5.1918078566103e-56	0.0	2.2005798724315736e-147	3.765217219354948e-69	1.6029133986598427	7.145375595010277	0.002291691431114462	1.5703592763337274e-90	4.976461931906078e-27	7.85573941800292	0.0011293476482765942	6.002916962822086e-05	7.739852709866533	2.0980728519616136e-05	6.957494491982863	0.09154838941835741	6.812522429188801e-14	11.27966099104523	1.2969181433253857e-05	0.0	0.5319213822022594	1.8797281735031874
2.1071071071071072	0.013167088109407532	0.004541329934221589	3.28537140197429e-57	0.0	1.7759544561411785e-149	1.7023540621197524e-70	2.2365693551939225	7.596201347314234	0.0011121789377189066	4.278553179333854e-92	7.584491494939384e-28	8.061195889879787	0.0005593952720012387	2.6408549282080247e-05	6.0254600146840716	8.903399630628576e-06	5.30840035445899	0.055421464093543926	1.7791602365226384e-14	12.757664541401901	2.947372335538298e-05	0.0	0.35880036170525	1.8443112220285798
2.115115115115115	0.007236666592758024	0.008375357843037863	2.0193919341995257e-58	0.0	1.3854527652862567e-151	7.471339486294218e-72	3.0406398950777227	7.937130275044103	0.0005260366874309927	1.130370492839072e-93	1.1242316361348315e-28	8.057014331089894	0.0002697740371111373	1.1315327750344311e-05	4.573904691707682	3.7085872354219502e-06	4.023136731366417	0.03267003213368261	4.521614067420859e-15	14.057746193214939	6.525811698301151e-05	0.0	0.2356884904024925	1.824974728575185
2.123123123123123	0.0038726968814954354	0.015048281543227893	1.2056646341964634e-59	0.0	1.0447607179556054e-153	3.182993660594367e-73	4.027713454954101	8.121695738418016	0.00024247351670446016	2.8958136545872558e-95	1.620721714528707e-29	7.843574224762225	0.0001266694051178843	4.721947643208661e-06	3.385456642670181	1.5820486301938618e-06	3.081295856176738	0.01875276924341362	1.1182611263852498e-15	15.091411609573536	0.00014077034391935675	0.0	0.15076511353874975	1.8147870697836388
2.131131131131131	0.0020179693526903657	0.026340683813453957	6.992004280062145e-61	0.0	7.615653186617449e-156	1.3163209722565238e-74	5.198328331460253	8.120558789673487	0.00010891905871895852	7.193600074372749e-97	2.272396990535429e-30	7.43747386987136	5.7907328676373607e-05	1.9191016579564873e-06	2.443281738743791	8.579083034070493e-07	2.4534501312604164	0.010481550675010338	2.691313399467641e-16	15.78388459135017	0.000295845456207471	0.0	0.09391571750561527	1.8073999488069485
2.139139139139139	0.001023862756425021	0.04491821157652323	3.938634032116024e-62	0.0	5.366148575967527e-158	5.2841672097788657e-76	6.537037501822361	7.923339148590092	4.767815803542807e-05	1.7327974760830828e-98	3.0987238950485352e-31	6.869452402895478	2.5774221180747597e-05	7.596074721729602e-07	1.7192854918510612	9.333942043585276e-07	2.106800573037577	0.005704662398147916	6.303135282610068e-17	16.083033831630964	0.0006057532230776077	0.0	0.05697040336226355	1.7977498690662983
2.1471471471471473	0.0005058188895942292	0.07462302943699599	2.1550527021023153e-63	0.0	3.6549668276681835e-160	2.0591122712053272e-77	8.00960128117687	7.538339403284544	2.0337435250822517e-05	4.0473906654042796e-100	4.1096450573602187e-32	6.180638733142485	1.1169347203410605e-05	2.928106486641428e-07	1.1795918926208206	1.847363715389193e-06	2.0089017632441566	0.0030232818612364993	1.4365484971411557e-17	15.965857236693566	0.0012083803711544162	0.0	0.033653716795534944	1.7824338341075556
2.155155155155155	0.00024331812494684832	0.12077533489691138	1.145349543092398e-64	0.0	2.406408749661726e-162	7.78883001340975e-79	9.56211465664163	6.9902077429012035	8.453168451344774e-06	9.167020711649993e-102	5.30088472681427e-33	5.417791105957911	4.712596450124052e-06	1.0992163026451419e-07	0.7890695726481963	4.287254124007572e-06	2.129301219790304	0.0015601688755849492	3.1860696451316894e-18	15.44140438050304	0.0023484898563493574	0.0	0.01935927355398312	1.759747514203944
2.163163163163163	0.00011396723115435313	0.19043140397258593	5.912697575559629e-66	0.0	1.5315125785242448e-164	2.859915151788799e-80	11.12270854929923	6.3159068518106976	3.4235400801567706e-06	2.0132932413026124e-103	6.649896573021432e-34	4.628329956480011	1.935900055720132e-06	4.0185620940845206e-08	0.5146218943711984	1.0013509877382856e-05	2.4393153172386657	0.0007839870010447291	6.876406572561105e-19	14.549621712245521	0.004446832936432731	0.0	0.01084470305464539	1.7294408951642097
2.171171171171171	5.197705300504658e-05	0.29251883185792016	2.9648338070512747e-67	0.0	9.421866576913598e-167	1.0193487519006739e-81	12.606110679029232	5.559620760764691	1.350984445012733e-06	4.287573375493492e-105	8.113416904782465e-35	3.855938965550306	7.742760628386037e-07	1.4306793645876706e-08	0.3272199291167333	2.2901244608630436e-05	2.9104592920116814	0.00038361041955453255	1.444239230053314e-19	13.356325051736093	0.008203327250959984	0.0	0.005915916534307566	1.6922944948754952
2.179179179179179	2.308178685957834e-05	0.4377478618106172	1.4440483342671761e-68	0.0	5.602973178104352e-169	3.526802714008577e-83	13.920856678468809	4.767373870339809	5.194365072950609e-07	8.854046018596277e-107	9.627531885009743e-36	3.137333886767843	3.015080791228904e-07	4.960109137157212e-09	0.20284218773774412	5.106904965825252e-05	3.5122324807272625	0.00018277475428124236	2.951807538336086e-20	11.94517764282878	0.01474369569270663	0.0	0.00314281581970569	1.6496395161603814
2.1871871871871873	9.98052348199852e-06	0.638188799978536	6.831710111719075e-70	0.0	3.220811800919863e-171	1.1844814429711385e-84	14.978398813089917	3.982126434689131	1.9459047704626315e-07	1.7729546980172476e-108	1.1110876518273728e-36	2.500527338396023	1.143121241356788e-07	1.6745993642268512e-09	0.12258347497606553	0.00011096997055157578	4.21002066776237	8.479813551791908e-05	5.870948171318526e-21	10.408030182845835	0.025816643543857088	0.0	0.001626266207574083	1.6029358556824373
2.195195195195195	4.202070610100337e-06	0.9064195514386613	3.1393743564300392e-71	0.0	1.789688163684277e-173	3.861571493780394e-86	15.702892021528452	3.239958289810438	7.104279808310904e-08	3.442541099173e-110	1.247107182384896e-37	1.9646173704846894	4.2196444246885506e-08	5.505479584069173e-10	0.072218476285062	0.0002349420009694938	4.963813038141299	3.830898795112756e-05	1.1363176812684027e-21	8.8351651847911	0.044042331001160756	0.0	0.0008204477789607677	1.5534880120917018
2.203203203203203	1.7226600896317439e-06	1.2541927700321123	1.401271950171355e-72	0.0	9.612903766173888e-176	1.2220490072125422e-87	16.040168389503716	2.5677021243173503	2.533722636915934e-08	6.481659886146744e-112	1.3613859818303823e-38	1.5408617926948625	1.5165252205943165e-08	1.762536005092756e-10	0.041475800982487036	0.0004846376383780849	5.728249792741343	1.6852305959119907e-05	2.140240566134081e-22	7.306861378342699	0.07320115152374286	0.0	0.00040542592182822714	1.5023313860584042
2.2112112112112112	6.876427196472483e-07	1.6906521567060149	6.075290930271053e-74	0.0	4.991108778829091e-178	3.754065875219545e-89	15.96442848181324	1.9821031019583661	9.018997786971138e-09	1.1833655790200922e-113	1.4453756748950849e-39	1.2346143290435205	5.306566841513333e-09	5.494570965982554e-11	0.023219794471864175	0.0009740336716710881	6.454240584480356	7.218754503174237e-06	3.9228050657719076e-23	5.887310635758972	0.11853391471571016	0.0	0.00020063990891249837	1.450273286665494
2.219219219219219	2.672760287456159e-07	2.2202361753865354	2.5584489687522256e-75	0.0	2.504982449888865e-180	1.1194479326661137e-90	15.481502323620841	1.4903272053934158	3.788628581012847e-09	2.0949670560599615e-115	1.4924580311062527e-40	1.047612971365892	1.807872774804166e-09	1.667927384738955e-11	0.01267143971478557	0.0019073527347052163	7.092064173112374	3.010991229869876e-06	6.996843701066786e-24	4.621390941424767	0.1870012203538542	0.0	0.0001093451092081043	1.3980359318302964
2.2272272272272273	1.0116989286790993e-07	2.8405276949378395	1.0465287829736722e-76	0.0	1.2152833602716003e-182	3.2405150685917165e-92	14.628107895407595	1.0914637192417687	3.479697636055472e-09	3.5963422675479716e-117	1.4988058654668162e-41	0.9801223139506392	5.996700508377894e-10	4.9301817868687656e-12	0.006740378793284141	0.003639051961171665	7.59553327031212	1.222928283773405e-06	1.2144480074006931e-24	3.534255053841698	0.28742421374731403	0.0	8.537576748667336e-05	1.3464304476584084
2.235235235235235	3.7339010173357394e-08	3.5404121552461887	4.158053384920704e-78	0.0	5.6992226970194286e-185	9.527821451445928e-94	13.467238046123303	0.7785892588876646	7.644047353458981e-09	5.986463994552561e-119	1.4638968299095218e-42	1.0325210560583689	1.9366346751932097e-10	1.4190127678120634e-12	0.003494781977897594	0.006764655566127792	7.926550799073972	4.836562109104844e-07	2.0512896549293782e-25	2.6332506355522263	0.4304070353479245	0.0	0.00011584465476595527	1.2964932520575123
2.2432432432432434	1.3578698263733571e-08	4.29896154245393	1.6046973952882692e-79	0.0	2.5835621590928525e-187	1.226113151339662e-93	12.08048030955763	0.5409766202845896	2.0984141050578094e-08	9.662850400650518e-121	1.3905849143885046e-43	1.2060673760897178	6.08949597745774e-11	3.9768813259421416e-13	0.0017661191642483664	0.012251896275636009	8.059253627973968	1.862588124938106e-07	3.3716800944612625e-26	1.9114164121074402	0.6279317886351812	0.0	0.00021592815784479114	1.2495357322427447
2.2512512512512513	5.2982212794323624e-09	5.085436533502904	6.015340116168337e-81	0.0	1.1321068395976738e-189	3.325426555409577e-92	10.558568837562136	0.3661166774667395	5.801258387417756e-08	1.512396442134414e-122	1.2847739060501183e-44	1.5027430493775586	1.864700582434632e-11	1.0852443608787715e-13	0.00086990292911222	0.02162027058696194	7.9829731343548715	6.984594074482418e-08	5.393082242857858e-27	1.3517203806485787	0.8925296978665851	0.0	0.00043442314357692343	1.2070875235049794
2.259259259259259	3.455936908535947e-09	5.860677975685545	2.190236155840009e-82	0.0	4.795358993918085e-192	8.971577129400272e-91	8.991682336762143	0.2413416055715387	1.5688786283973613e-07	2.2953638401031264e-124	1.1611148317759383e-45	1.92425003750264	5.576505012308807e-12	2.8836123143656554e-14	0.0004175988586621925	0.03717227398093579	7.7034388064439145	2.55040877193459e-08	8.394581182517325e-28	0.9312932397330118	1.2359758359284243	0.0	0.0008712508018198437	1.170744397700962
2.2672672672672673	5.954226145925543e-09	6.579947388652646	7.746137262023058e-84	0.0	1.9634509119986397e-194	2.3590341516691148e-89	7.460908436006484	0.15496012447100585	4.136907837800365e-07	3.3780253971356856e-126	1.7367008330727286e-46	2.4703915763427955	1.6877039641299455e-12	7.460478812730768e-15	0.00019537659010819634	0.06226977905788172	7.241972270426419	9.068233546024237e-09	1.271546751632944e-28	0.6251059599403083	1.6675327912337452	0.0	0.001710543336458179	1.1419562902075129
2.275275275275275	1.5556307953682947e-08	7.197006997987932	2.6609867091904827e-85	0.0	7.771130149814311e-197	6.045542227401894e-88	6.031940942577261	0.09691616198387937	1.0632324304907816e-06	4.820585170821231e-128	7.716084037605683e-46	3.1371945430448482	7.299032003437518e-13	1.8793744017421985e-15	8.908357596539831e-05	0.10163322598307763	6.632794021230863	3.1396401952397673e-09	1.8742906602614734e-29	0.4087784177016338	2.1918755081172443	0.0	0.0032753312270380227	1.121804578928646
2.2832832832832834	4.257173934769574e-08	7.668958198415737	8.878984312468289e-87	0.0	2.9731274647540204e-199	1.5099829645027295e-86	4.751566167213483	0.05904903250948115	2.66337147690428e-06	6.670556636980084e-130	7.79548172018953e-45	3.915201124370507	1.1001074818306751e-12	4.609705395278014e-16	3.958421684494607e-05	0.16161969687767141	5.918909631271682	1.0584768044557455e-09	2.688517442492631e-30	0.2604287348341705	2.8069487499001453	0.0	0.0061118905992593635	1.1108189355309468
2.2912912912912913	1.1455143627197231e-07	7.961149103543831	2.87770811798685e-88	0.0	1.099532540632636e-201	3.67573986992493e-85	3.646955624659711	0.03506464257066473	6.502598473339329e-06	8.9505525722254e-132	7.760201207202929e-44	4.788356812074711	3.4101555529325232e-12	1.100887564977666e-16	1.71408924731993e-05	0.2504108000179183	5.147280994173922	3.474778222028278e-10	3.752840310137714e-31	0.16164263814939567	3.502113208247355	0.0	0.011112920629443643	1.1088743696721834
2.299299299299299	3.0077608232453046e-07	8.051375595590983	9.059263214030141e-90	0.0	3.9306815169908436e-204	8.720745348880704e-84	2.7273306598212157	0.020329852036541956	1.5473764429012676e-05	1.1645632140528792e-133	7.52925368169883e-43	5.733836978877141	1.141047572110419e-11	2.5598796762571227e-17	7.233020638166325e-06	0.3780175946813826	4.364074327897287	1.1107520345743478e-10	5.097751020514992e-32	0.09774363228153893	4.2569933990113995	0.0	0.019687911305783234	1.115191867790735
2.3073073073073074	7.699864988066526e-07	7.932669446744414	2.770138728493657e-91	0.0	1.358291046980382e-206	2.0165024068953663e-82	1.9872765343275827	0.011586101899425473	3.588899198376146e-05	1.4692703939947257e-135	7.119365128950284e-42	6.722989091214541	3.7533263310977034e-11	5.795620810529686e-18	2.974192846145943e-06	0.5559953556914093	3.6107024296602646	3.457414306493304e-11	6.738581180332553e-33	0.05758189210145352	5.041419895375317	0.0	0.033984989770527496	1.1284454508707988
2.315315315315315	1.9217213275561133e-06	7.614187553221638	8.22758722256629e-93	0.0	4.5371488916192574e-209	4.5444401143298425e-81	1.410884750345925	0.0066540705998065774	8.113069553216979e-05	1.7974872586507007e-137	6.560556527176448e-41	7.723345947982924	1.2043377079928334e-10	1.2775602769785416e-18	1.1917091162188254e-06	0.7967654694904258	2.921174199344603	1.0479245454139854e-11	8.6682138728007e-34	0.033048189330525155	5.816742833298177	0.0	0.057159729074057676	1.1469585646497815
2.3233233233233235	4.676003813116091e-06	7.120044769878454	2.3735896766842524e-94	0.0	1.465002738017687e-211	9.981567075186478e-80	0.9759711662327184	0.004176606704508608	0.00017875995478565526	2.1323345314661057e-139	5.891829516403382e-40	8.70143159302207	3.767435803993057e-10	2.741960679399192e-19	4.6527747006476454e-07	1.1124744243521376	2.320985988773335	3.0928074435508498e-12	1.0850808046329205e-34	0.018478768650306468	6.538587715590563	0.0	0.0936717400933625	1.168956811952755
2.3313313313313313	1.1093064879751543e-05	6.486296847371417	6.651212348009204e-96	0.0	4.5725562120705555e-214	2.1367513722716872e-78	0.6578003388764833	0.0034276112038520634	0.0003839006273136363	2.4528459859973517e-141	5.156674716333695e-39	9.625892303234803	1.148940222440654e-09	5.729766745459503e-20	1.7700423960094127e-07	1.5133861579411183	1.82750149596275	8.888327162152109e-13	1.3218003189793352e-35	0.010066101754229308	7.160859344191401	0.0	0.14956927903753534	1.1928345500617326
2.339339339339339	2.5658856758950762e-05	5.756597412317726	1.8103304462451119e-97	0.0	1.3795736211360842e-216	4.4580649523663816e-77	0.4319786270011836	0.004202060764511196	0.0008035879485659838	2.73596560982543e-143	4.398447141993462e-38	10.470393664096589	3.4159420649708937e-09	1.165752121264041e-20	6.561072169700016e-08	2.005901810101489	1.4515252218478174	2.487318857510778e-13	1.5668987458605563e-36	0.00534209758125233	7.640529038122096	0.0	0.23269743385253197	1.2173911600659753
2.3473473473473474	5.7869573487577696e-05	4.977254381500963	4.786043384804921e-99	0.0	4.0234251087401596e-219	9.065174315665555e-76	0.27640178964136547	0.006796823790055299	0.0016395190983659869	2.9592141708513655e-145	3.6562770186508323e-37	11.215763337596247	9.901351025852445e-09	2.309228075153895e-21	2.3696021963989992e-08	2.590417551323721	1.1996136542502653	6.77777541233313e-14	1.8075375268982177e-37	0.0027620007156010165	7.942529128836315	0.0	0.3527411839827614	1.241999011908982
2.3553553553553552	0.00012726533165642254	4.192458369012107	1.2290145025181024e-100	0.0	1.1342588430632062e-221	1.7965674793506215e-74	0.17231742215981546	0.012091618837215911	0.0032603969877173615	3.1036130306583023e-147	2.9620261162998592e-36	11.851024666027444	2.7980749010987996e-08	4.45365637650304e-22	8.338269052829732e-09	3.259343016956905	1.076598973707393	1.7984036129807095e-14	2.0291073372412063e-38	0.0013912220676652383	8.043985891084718	0.0	0.5209980801899666	1.2666781286383322
2.3633633633633635	0.0002729216544182325	3.4403499558572372	3.0654826238298572e-102	0.0	3.090961798411915e-224	3.4701541152013205e-73	0.1046710450111751	0.02174171716467755	0.006319720767055638	3.156342589749298e-149	2.3385612505220351e-35	12.373217091041791	7.709313046266048e-08	8.362841909381453e-23	2.8586890273431337e-09	3.995678657401976	1.0878133397276673	4.646558824583826e-15	2.216634196941774e-39	0.0006826986403333896	7.937082279066318	0.0	0.7497758675679184	1.2920697988631473
2.3713713713713713	0.0005707643555122298	2.750371925845208	7.426805737096947e-104	0.0	8.14217276212689e-227	6.532690818950382e-72	0.061948702151832805	0.038495479010725434	0.011939912927639249	3.112619977575819e-151	1.7993626036706513e-34	12.78616544744866	2.070973726901495e-07	1.5288910200599312e-23	9.548596879127388e-10	4.772558166171606	1.2405786424563778	1.1690147575005784e-15	2.35642892887617e-40	0.0003263778761566627	7.63005314483629	0.0	1.0513375434057	1.3193194049799104
2.379379379379379	0.0011641031311355446	2.142077466745799	1.7476984848682758e-105	0.0	2.073252512277521e-229	1.1985987651637746e-70	0.03572278897175641	0.0666467912058	0.021987848963698268	2.9764148185376777e-153	1.3492695097038898e-33	13.098564851361843	5.424350263662222e-07	2.7213406012339683e-24	3.107315024550735e-10	5.554079567991475	1.544647276434174	2.863866890704047e-16	2.43773207411449e-41	0.0001520094696034216	7.146137062838784	0.0	1.43637642703595	1.3498937711693815
2.3873873873873874	0.002315627491008205	1.6253012181774975	3.994772821429821e-107	0.0	5.1030438393151216e-232	2.1433554837907238e-69	0.02007082277706696	0.11262105885486261	0.039467996898006785	2.7598546145752774e-155	9.860269786343361e-33	13.321834075884498	1.3853111981728498e-06	4.715973664946655e-25	9.8513534394332e-11	6.297572197301562	2.0114297637086906	6.831718206398178e-17	2.4540810751505614e-42	6.897281892165758e-05	6.520669954012718	0.0	1.9120962298940256	1.3853673610099377
2.3953953953953953	0.0044928061126981115	1.2013996213332518	8.869082423828261e-109	0.0	1.214147947482093e-234	3.7355412381567774e-68	0.010987295685409165	0.18567017229766294	0.06905428037462193	2.4814431903256463e-157	7.022454990947648e-32	13.468141252292657	3.4497396280907676e-06	7.956836016745886e-26	3.042731049655139e-11	6.957198647010684	2.652016874701745	1.586906507001424e-17	2.404158799049434e-43	3.0488905405798363e-05	5.796825059984036	0.0	2.4800852051642415	1.4272132675492377
2.4034034034034035	0.008502956973716789	0.8651592636390179	1.912609131105735e-110	0.0	2.792409664911316e-237	6.345299309161664e-67	0.005860320664516247	0.2986149130167258	0.11776648235209383	2.1634549302130444e-159	4.874153544097006e-31	13.548851621058873	8.376800013157819e-06	1.3070390729435177e-26	9.155473043495725e-12	7.488517403031986	3.4741911915259625	3.5893599973104664e-18	2.2919688090675565e-44	1.3129897029268525e-05	5.020711513471554	0.0	3.1342875553947285	1.476629770775451
2.4114114114114114	0.015698562772411453	0.606959307639584	4.0062181525432247e-112	0.0	6.208002265066519e-240	1.0504859579786443e-65	0.0030454814938579823	0.46852366497512643	0.19576757500396583	1.8290128123160746e-161	3.297004371473359e-30	13.573453854570094	1.983521864451836e-05	2.0903283323486324e-27	2.6837398241968996e-12	7.853395583123001	4.478815027410666	7.905456925352132e-19	2.126305022578059e-45	5.508527563290376e-06	4.236599784545607	0.0	3.859459211001823	1.534423625925436
2.419419419419419	0.0282764345758584	0.4148375213778182	8.150865200952411e-114	0.0	1.3341043881990699e-242	1.6949944328543715e-64	0.0015420328347981371	0.7171597515785291	0.31721237930588375	1.4993776087158545e-163	2.1734513076963007e-29	13.548865645072764	4.5801287094136805e-05	3.254744829917805e-28	7.663649020982179e-13	8.024524273637633	5.656157097449138	1.6954352789034964e-19	1.9196132369560677e-46	2.25145632312638e-06	3.4829457504040375	0.0	4.630516678773476	1.6009602442501791
2.4274274274274275	0.049694084445239435	0.276217650928976	1.6107698403157606e-115	0.0	2.7713601661146335e-245	2.6655480993895497e-63	0.0007607349664158843	1.070977661242561	0.5010166022363323	1.191874887899122e-165	1.3963374379826653e-28	13.47895786398846	0.00010313729515619092	4.933949423635609e-29	2.1318658297059893e-13	7.988795557544909	6.982846561223942	3.540623403835096e-20	1.6864490147939554e-47	8.964877868347939e-07	2.789671583365765	0.0	5.413122191247931	1.6761810663032037
2.4354354354354353	0.08522048164738508	0.1791759707359358	3.0918886830577694e-117	0.0	5.564950938042347e-248	4.085501219609431e-62	0.0003656572931117946	1.560417918844112	0.7713456036547551	9.187041781245789e-168	8.742606363948252e-28	13.364184823483356	0.00022649956750262325	7.281932165210659e-30	5.777061595505332e-14	7.748961624998968	8.420180609233213	7.199834881199278e-21	1.4417966265514525e-48	3.477579968646426e-07	2.1768903059810403	0.0	6.165688627433176	1.7596808030708961
2.4434434434434436	0.14262323119054174	0.11323040125578182	5.764673506963723e-119	0.0	1.0801769884374505e-250	6.1030243427847714e-61	0.00017124392935365657	2.2182619196804305	1.1575587337321154	6.866668550783187e-170	5.334596089930168e-27	13.201333530403886	0.00048512039382942726	1.0463372833714566e-30	1.5250043962814182e-14	7.323284461257112	9.914425278546819	1.4256391665694875e-21	1.1995161597741492e-49	1.314198007233924e-07	1.6549966175183284	0.0	6.842750847876183	1.8508313703132262
2.4514514514514514	0.23296753860558247	0.06971099287774402	1.0439651796253005e-120	0.0	2.0267198170304107e-253	8.885588047730201e-60	7.813671870273659e-05	3.0768810021507256	1.6933096660841378	4.976704421966576e-172	3.1722852732069925e-26	12.983540843799783	0.001013397551356932	1.4637567829118695e-31	3.921448812680466e-15	6.74323800559643	11.399520923047213	2.748786319604019e-22	9.711347847038719e-51	4.8383182991864506e-08	1.2258427811908774	0.0	7.399378544162507	1.948933994789924
2.4594594594594597	0.37146309657426363	0.04181137328416521	1.8363593698800588e-122	0.0	3.675849473758067e-256	1.2608660591093255e-58	3.473706572085222e-05	4.164359831017097	2.414522176787923	3.497542324305008e-174	1.8384549955611248e-25	12.700801378915042	0.0020647938473839587	1.9935969593964636e-32	9.822635512495074e-16	6.049664132953058	12.802245524245995	5.160795189423278e-23	7.651106133208111e-52	1.73530985445598e-08	0.8846052970064749	0.0	7.796059500450719	2.0533752982391715
2.4674674674674675	0.5782452164910604	0.024431072784863887	3.137542628262626e-124	0.0	6.44446597592385e-259	1.7437886567543676e-57	1.5046239968784421e-05	5.499688918356558	3.3560587005011375	2.383468825909098e-176	1.0383501886730978e-24	12.341152354863056	0.0041035445314555495	2.6434807810920652e-33	2.396682278999166e-16	5.288033896606391	14.04944758693221	9.434883636701591e-24	5.865975591714554e-53	6.063279652738185e-09	0.6219298413508534	0.0	8.003324472421534	2.163757854658364
2.4754754754754753	0.8789223719875033	0.013907388436549636	5.206931094792183e-126	0.0	1.0921476693710384e-261	2.350505543629298e-56	6.349779277343066e-06	7.0874799035457094	4.5470889964724925	1.575002830046959e-178	5.715375442729787e-24	11.892571046591076	0.007955124670192878	3.4125929499356395e-34	5.696250070428327e-17	4.503574874026866	15.076513204625275	1.6795802271827082e-24	4.376506580091795e-54	2.0638832721516316e-09	0.426000740322216	0.0	8.00536400821401	2.279973217858046
2.4834834834834836	1.3046749347392466	0.007712649115361964	8.393328142201765e-128	0.0	1.789126314073757e-264	3.0879601558139215e-55	2.6108621864475435e-06	8.912912851793484	6.005440491456702	1.0092030741332092e-180	3.0658842749784743e-23	11.345400739323468	0.015043908348268513	4.2890547852084633e-35	1.3187400941508804e-17	3.7369796723960866	15.835872825986446	2.911449349892802e-25	3.1775049005126727e-55	6.843978203793052e-10	0.2842866136970622	0.0	7.8020211710432	2.4021890638889523
2.4914914914914914	1.8916645366730958	0.004166932874403373	1.3141553110811296e-129	0.0	2.8331257733454263e-267	3.9538986113790614e-54	1.0459304556399993e-06	10.937813423804792	7.73153398758109	6.270485294116016e-183	1.6027907470565022e-22	10.694908418961788	0.027753728609193725	5.248156211442538e-36	2.9738333291866183e-18	3.0212333797541766	16.304171041685777	4.9143038565675987e-26	2.24499915205443e-56	2.2109404405459327e-10	0.18483302242712	0.0	7.408811493563253	2.5307343918298364
2.4994994994994997	2.6795271316823768	0.0021932310060597017	1.9985694912066167e-131	0.0	4.336665433834117e-270	4.9342741457764315e-53	4.082385997472966e-07	13.098811774339046	9.70281305759323	3.777888222017608e-185	8.165973578499736e-22	9.943451111684642	0.04995174990057622	6.252004702100456e-37	6.532165551706418e-19	2.379841337982373	16.486778225432225	8.07716683551326e-27	1.5435384154167091e-57	6.958079522169824e-11	0.11707921944588826	0.0	6.8549666421382955	2.665887560413604
2.5075075075075075	3.708789821947346	0.0011246235974608386	2.9522411437649302e-133	0.0	6.4166919973153305e-273	6.001577493398926e-52	1.5524462072829723e-07	15.308401860099364	11.869777462982963	2.2071020551963327e-187	4.054610954610527e-21	9.101740306088303	0.08771444231526333	7.251011454867324e-38	1.397581019510556e-19	1.8264673976558263	16.41863160888398	1.2927078373007253e-27	1.0327376567012576e-58	2.1332641112501412e-11	0.07225321391058113	0.0	6.179844209701874	2.807597613149952
2.5155155155155153	5.017178328231709	0.00056180416290589	4.235887052244215e-135	0.0	9.177653996418845e-276	7.114632431200117e-51	5.75187084986029e-08	17.459381412192762	14.15474495384395	1.250319734320139e-189	1.962006688597974e-20	8.188851803265832	0.15028144932150922	8.18736304237026e-39	2.912543157578966e-20	1.3657651787119451	16.160918417960975	2.014586832569191e-28	6.724095800866132e-60	6.371500695651196e-12	0.043442180878170845	0.0	5.428315587426916	2.9551930945009466
2.5235235235235236	6.634962209537566	0.0002734120715805867	5.903326943783227e-137	0.0	1.2688707295635147e-278	8.220248611149308e-50	2.07630229850774e-08	19.432639849234153	16.454232552462578	6.868234511355465e-192	9.252558783347109e-20	7.230890346321858	0.25123306924648814	9.000261196362568e-40	5.912073387651859e-21	0.995039538458053	15.79377117886246	3.05714389759837e-29	4.260387294130162e-61	1.853871736076374e-12	0.025447385416752337	0.0	4.64588045128826	3.1071465223332444
2.5315315315315314	8.579696493481022	0.00012963001137839542	7.991148112798922e-139	0.0	1.6957752389109943e-281	9.256854146572429e-49	7.3023013646839174e-09	21.10765606388474	18.645360453967022	3.658427922433355e-194	4.2523920491552e-19	6.258510508479011	0.4098350152712508	9.63232810533994e-41	1.1688964162048366e-21	0.7063254113253534	15.405820817950358	4.517415649848438e-30	2.6268518395257898e-62	5.254815157744208e-13	0.014522848731381231	0.0	3.8742384986901057	3.260960684743236
2.5395395395395397	10.850924613956813	5.9875577539931886e-05	1.0507063612092982e-140	0.0	2.1907075839834953e-284	1.0159876813590494e-47	2.5021620775019143e-09	22.37449166838353	20.595999307265128	1.8895972493964795e-196	1.9046484041789803e-18	5.303736551653589	0.6524182387535261	1.0036262798722029e-41	2.2510123097463185e-22	0.48850556433797077	15.082024562505689	6.499927369467267e-31	1.5761348968934436e-63	1.4510219721542182e-13	0.008074907542977388	0.0	3.147893674966794	3.4132229985846028
2.5475475475475475	13.42556306829194	2.6943737118671795e-05	1.3418789536809678e-142	0.0	2.7356828361064665e-287	1.0868274694448398e-46	8.353268578585381e-10	23.145652015549913	22.177630712540516	9.463882722544698e-199	8.313930927489852e-18	4.396652391751817	1.0135659900334089	1.0180683344394061e-42	4.222234800750807e-23	0.32918071911412655	14.891546387390523	9.106914022332133e-32	9.202853325148415e-65	3.903267277995551e-14	0.00437421777724304	0.0	2.492121074671917	3.559839718334516
2.5555555555555554	16.254748746361617	1.1813581436909189e-05	1.6645815723421695e-144	0.0	3.3022678113091047e-290	1.1331320569364648e-45	2.7169495586724145e-10	23.366049366795444	23.279238962134595	4.5961564961542606e-201	3.5367802937655984e-17	3.5625231276919145	1.536777723735302	1.0054154513137332e-43	7.71377124223284e-24	0.21612223753904622	14.87754622016245	1.2424480817963678e-32	5.229051569090128e-66	1.0228673710098281e-14	0.00230855561980243	0.0	1.9223550416702593	3.6964209476331984
2.5635635635635636	19.26286403547977	5.050898056499902e-06	2.0056564739397926e-146	0.0	3.8532221549799357e-293	1.1514599460672929e-44	8.609731876324465e-11	23.01949747281689	23.82016749701279	2.1644403482310292e-203	1.4662898467525684e-16	2.819776994751604	2.2741928754625516	9.666683560003326e-45	1.3726137322424334e-24	0.13824986362924493	15.050505762561437	1.650553265774561e-33	2.891310001355914e-67	2.611235668081082e-15	0.0011870182110288651	0.0	1.4448190013102604	3.818750677053032
2.5715715715715715	22.34925413265039	2.1171329816477194e-06	2.347295194062029e-148	0.0	4.34611303954497e-296	1.1404235908644555e-43	2.658149458105051e-11	22.13067666691569	23.759876835286324	9.883750864458479e-206	5.924362820005264e-16	2.1790674088557984	3.284918914154152	9.048412604639577e-46	2.378946212774572e-25	0.08616485446610916	15.38621049631238	2.1351339165357563e-34	1.5557424467475628e-68	6.493928538066818e-16	0.0005946364398212713	0.0	1.0580560344033691	3.923253134636677
2.5795795795795797	25.392835216159817	9.008447275257231e-07	2.6683238032286203e-150	0.0	4.738525245257403e-299	1.100863010403436e-42	7.995574610588522e-12	20.7622391979552	23.102965356745205	4.376463522737259e-208	2.3327787112582803e-15	1.6434088316203785	4.631553474117015	8.245744741001456e-47	4.0158106890637164e-26	0.05232338072247728	15.828794497031137	2.6894592933082547e-35	8.14614343600252e-70	1.5732676701303915e-16	0.0002902169379801834	0.0	0.7549518829893429	4.007363606744839
2.5875875875875876	28.259407167805783	4.694255358291146e-07	2.946245838917962e-152	0.0	4.994023611954776e-302	1.0357401287764825e-41	2.3431456083772947e-12	19.007526293766954	21.898589734441405	1.8791012891737517e-210	8.951906017898113e-15	1.2091920400108933	6.374650906767889	7.315594844309784e-48	6.602553356205969e-27	0.030957196639153212	16.29845088930715	3.298747789235147e-36	4.150856442208329e-71	3.71304659564499e-17	0.00013799745910055044	0.0	0.5248621525571525	4.069729341225363
2.5955955955955954	30.81109353921255	4.7575582572377913e-07	3.1597959365901736e-154	0.0	5.087719925520574e-305	9.497722914514923e-41	6.690013407765846e-13	16.98007326349014	20.234386426899743	7.823524047716135e-213	3.3478620931696903e-14	0.8677693174410787	8.56517338480496	6.31875279334295e-49	1.0573008077195277e-27	0.01784545582419751	16.702652143125015	3.939830426527658e-37	2.058233693025897e-72	8.53669656595681e-18	6.392879560569945e-05	0.0	0.3555384887919437	4.110199844527903
2.6036036036036037	32.91700115888232	9.253073241692047e-07	3.291612217838947e-156	0.0	5.010268633816121e-308	8.488679090023663e-40	1.8609367647539534e-13	14.80154300747389	18.225937651087236	3.158493639390113e-215	1.2201962364253682e-13	0.6072685186947381	11.235370668463682	5.313427486655328e-50	1.6490398748019096e-28	0.010022910588453475	16.94914705613458	4.581948762112003e-38	9.931685579228048e-74	1.9119650868983e-18	2.8853536659967977e-05	0.0	0.23466232396488876	4.12960795974496
2.6116116116116115	34.46397823422533	2.1807968274793533e-06	3.330564469874663e-158	0.0	4.7694032113527e-311	7.394578940523241e-39	5.043267087163003e-14	12.589867692984734	16.003538934204038	1.2364681805472729e-217	4.334129438994789e-13	0.4143351117299562	14.388998425523146	4.349902826786237e-51	2.5050004104259968e-29	0.005484793201513779	16.958715791429842	5.188803302197629e-39	4.663613490007398e-75	4.1715720354873425e-19	1.2687576756950412e-05	0.0	0.15090912220554437	4.129384477125138
2.6196196196196198	35.366287499184374	5.20823876620197e-06	3.2733055669706847e-160	0.0	4.3886634703e-314	6.278274660967798e-38	1.3315787610774368e-14	10.449187265749119	13.698365547156452	4.693655770028507e-220	1.5003208643443324e-12	0.2755874103379641	17.992223436594326	3.466933445039479e-52	3.706181653805792e-30	0.0029243331665430444	16.675731156276626	5.721744593478803e-40	2.1310490540119546e-76	8.866418604631884e-20	5.435448811564189e-06	0.0	0.09455902790193556	4.111081579132889
2.6276276276276276	35.573107935838756	1.2197880482440274e-05	3.124746251447683e-162	0.0	3.9036013e-317	5.195430543928321e-37	3.4252723411447178e-15	8.46272041134798	11.43005290354285	1.7276862585426352e-222	5.061468000414881e-12	0.1786725886321958	21.966861606523416	2.6901244391333354e-53	5.340552180013694e-31	0.0015191254270045978	16.07498629141799	6.143756702438735e-41	9.476231299832267e-78	1.835796067176764e-20	2.2686590704690665e-06	0.0	0.05773057526728748	4.0758985175887865
2.6356356356356354	35.073017916067066	2.7875512904297267e-05	2.89735988428875e-164	0.0	3.352e-320	4.19042447865511e-36	8.584115244594773e-16	6.689108083647426	9.297255219650276	6.16657296933515e-225	1.664098071533843e-11	0.11290450427066055	26.18763792917407	2.0321695083368308e-54	7.495223376405377e-32	0.0007688836164272667	15.163927807619928	6.42367900481692e-42	4.100616619710534e-79	3.702775591253685e-21	9.225292818894217e-07	0.0	0.03434188675208562	4.0243039577763815
2.6436436436436437	33.894958334287125	6.211441410581702e-05	2.6094536635478348e-166	0.0	0.0	3.294205124776818e-35	2.0958827788647436e-16	5.162167800094009	7.3720614518150756	2.134264412727026e-227	5.3320156359385693e-11	0.06953298513583571	30.484865013229204	1.4945415044811087e-55	1.0245199969929675e-32	0.00037916458976802487	13.980243386507292	6.540002789770958e-43	1.7267679987362213e-80	7.275387769104832e-22	3.6548384256578384e-07	0.0	0.019904799103773158	3.9558337136831896
2.6516516516516515	32.105579224921435	0.0001349448073264853	2.2827385659666895e-168	0.0	0.0	2.524063861067821e-34	4.9854951667963475e-17	3.89350624893441	5.698399554033992	7.162719150481424e-230	1.664999036242344e-10	0.041732487056944385	34.65329078304736	1.070080192289468e-56	1.3639307086947184e-33	0.00018217766333220988	12.585530251971107	6.483601546173079e-44	7.076037478664671e-82	1.39254663406723e-22	1.410695571228817e-07	0.0	0.011241048612644555	3.8691129070558534
2.65965965965966	29.803286018231617	0.0002858373253947147	1.9396447005451342e-170	0.0	0.0	1.8849858100070946e-33	1.155362652317848e-17	2.8771323361030556	4.293911245144049	2.3309500898821766e-232	5.066950175530643e-10	0.024408648592703464	38.466933217997976	7.459071747595476e-58	1.7684746160475946e-34	8.528304020279007e-05	11.056362498760986	6.258913961928638e-45	2.8217437159843984e-83	2.596493629134262e-23	5.304879481106454e-08	0.0	0.006185449044854745	3.762112634252014
2.6676676676676676	27.10967161110131	0.0005903261133578565	1.6008387784261416e-172	0.0	0.0	1.3720656043388144e-32	2.6085308475241162e-18	2.0951126381870053	3.1543432922795422	7.355519951256846e-235	1.502759064628082e-09	0.013911864252273653	41.698651993222626	5.061895665305895e-59	2.2332571271633222e-35	3.8898281165415995e-05	9.474374878023815	5.883366818959085e-46	1.0950055430051565e-84	4.7161516179023484e-24	1.9435460672872805e-08	0.0	0.003316278700162628	3.6326092087434554
2.6756756756756754	24.15930266825405	0.0011887433367108614	1.2833124125077227e-174	0.0	0.0	9.734233248504238e-32	5.737747213265931e-19	1.5233876477442958	2.2593238523255357	2.250707885365281e-237	4.343523284521188e-09	0.007726593780753472	44.142215616939886	3.344270370124865e-60	2.746697248461738e-36	1.7286152470864165e-05	7.916953084023286	5.385141916954641e-47	4.135103437893059e-86	8.344692221324713e-25	6.937312440193303e-09	0.0	0.0017323920809633655	3.47877599547473
2.6836836836836837	21.088987237364364	0.0023341064576042677	9.99255540507557e-177	0.0	0.0	6.731157718180203e-31	1.229663296925316e-19	1.137059471711116	1.5784541992635166	6.678058796446426e-240	1.2235029670179617e-08	0.004181608270029548	45.63393441219964	2.1510435919353375e-61	3.290136215648939e-37	7.484563172303467e-06	6.449805851544097	4.799684160227983e-48	1.5195946184597292e-87	1.438315134300914e-25	2.4124858143361006e-09	0.0	0.0008817728821015206	3.299810702561007
2.6916916916916915	18.02766425910069	0.004468930995636685	7.55753367843555e-179	0.0	0.0	4.53669973087053e-30	2.5725459680286347e-20	0.9146984517919604	1.0768807620378247	1.921350932744778e-242	3.358752285031435e-08	0.002205181481335226	46.07072776080844	1.3469657182991767e-62	3.838370622276142e-38	3.157437540116443e-06	5.122191429480152	4.165550919824645e-49	5.434260147811386e-89	2.415005301486722e-26	8.173637641497988e-10	0.0	0.0004373032121989147	3.0964903161195942
2.6996996996997	15.087921393368205	0.0083435626027201	5.551916930062915e-181	0.0	0.0	2.9802568566621126e-29	5.51007626803662e-21	0.8414353280973614	0.7198327396149089	5.360292682281133e-245	8.985887935175739e-08	0.0011331455861953625	45.421866265877625	8.211514126061274e-64	4.361228638060967e-39	1.2977865498493372e-06	3.9650082572162955	3.520274391178737e-50	1.8911431859612878e-90	3.950057928018499e-27	2.6980071158800676e-10	0.0	0.00021131191060784165	2.8715544953125716
2.7077077077077076	12.359885556931012	0.015190751090583576	3.961550132140128e-183	0.0	3.95e-322	1.9082352960794611e-28	2.4979384140102244e-21	0.9107673486675038	0.47593397350988015	1.4500923541863616e-247	2.3429018565169926e-07	0.0005673659540186526	43.73253709295666	4.873592301458622e-65	4.826127140978668e-40	5.197230283744422e-07	2.9914591827934123	2.8968423820727294e-51	6.404418575626413e-92	6.2949784672466405e-28	8.676566494461376e-11	0.0	9.949028304999011e-05	2.6298452833167874
2.7157157157157155	9.907881943084696	0.02697131994243178	2.7456594430205798e-185	0.0	2.02483e-319	1.1909017619169835e-27	7.422090135510095e-21	1.1250989251365957	0.3193630887102194	3.803891952157758e-250	5.953293172166386e-07	0.0002768048634329461	41.11865952040816	2.8160105866262807e-66	5.201345529446847e-41	2.027873419633909e-07	2.1996483368428814	2.32122637226228e-52	2.110601846629729e-93	9.859443503945315e-29	2.718502935953199e-11	0.0	4.56407462174889e-05	2.3781715816468902
2.7237237237237237	7.769878773796693	0.04670207679283498	1.8483639300484067e-187	0.0	9.32057e-317	7.244142589684769e-27	3.478166967229565e-20	1.4950726134403112	0.23111023685459178	9.675781066610535e-253	1.4742479033898078e-06	0.00013158744432674511	37.75377360762035	1.5840847061137968e-67	5.459574941093298e-42	7.709210707596381e-08	1.5763085145868236	1.811149945977749e-53	6.768683825805818e-95	2.0901247086422422e-29	8.298293889826957e-12	0.0	2.0400470641734052e-05	2.12491301575456
2.7317317317317316	5.959388077183823	0.07886737649224639	1.2086139241943555e-189	0.0	4.1823903774e-314	4.295031726505669e-26	1.6292158663354404e-19	2.0377534051919755	0.1996549513234008	2.386542892608069e-255	3.55790086263716e-06	6.095136564798226e-05	33.850054883385866	8.675239033793072e-69	5.581196625980086e-43	2.855480376758264e-08	1.1008743993683052	1.3760543870533933e-54	2.11238683148567e-96	4.2426188176164705e-29	2.467884981890702e-12	0.0	8.884705102521605e-06	1.8794202832815
2.73973973973974	4.46923084545948	0.12989794469824933	7.676212403171175e-192	0.0	1.8292146484104e-311	2.4820780344127435e-25	7.4459398615225845e-19	2.7737430152578746	0.22137836153919796	5.707919058418492e-258	8.368107329472773e-06	2.7509270903772146e-05	29.63632942599982	4.625336539443922e-70	5.556744244943572e-44	1.0305015156338428e-08	0.749266927390044	1.0180311622719658e-55	6.415255886558107e-98	2.5784935233419513e-28	7.150528088035434e-13	0.0	3.7701725621675814e-06	1.6512993990522258
2.7477477477477477	3.2764322740839624	0.20867362998487687	4.735497857230269e-194	0.0	7.797630859330273e-309	1.3980912951568296e-24	3.317099128680706e-18	3.723349771830609	0.30094373160462723	1.3237675112485657e-260	1.9180976625665527e-05	1.2097624836543328e-05	25.336232199227204	2.4008441940224215e-71	5.388121238302636e-45	3.6234166913818154e-09	0.4969734772887039	7.333829782243341e-57	1.8959453957666787e-99	1.6062247912700834e-27	2.0184984350805056e-13	0.0	1.558815874402689e-06	1.4496799097852584
2.755755755755756	2.347498178819875	0.32697169870762693	2.837550288712985e-196	0.0	3.239802759067029e-306	7.675878580754895e-24	1.4403924990202603e-17	4.902037800679486	0.45175321034644605	2.9769461638136622e-263	4.284737944624804e-05	5.183767907489208e-06	21.149351047463732	1.2132304088533788e-72	5.088355979565003e-46	1.2413324745981886e-09	0.3212363471160504	5.1445200045733266e-58	5.452667000595817e-101	9.76430726788259e-27	5.5513142854047326e-14	0.0	6.279770777656384e-07	1.2825607366738712
2.7637637637637638	1.6434207139639276	0.49974337565768684	1.6515082293075058e-198	0.0	1.3119955680349128e-303	4.1076609238203377e-23	6.096602108884663e-17	6.315520317031909	0.6964359081920916	6.491657431149773e-266	9.327986097923738e-05	2.1642858128460664e-06	17.23743727715714	5.968719813094106e-74	4.679938434208908e-47	4.143412239051715e-10	0.20235262621340544	3.514011477840297e-59	1.5260312783073655e-102	5.786047680692561e-26	1.4874429311743884e-14	0.0	2.464950166141562e-07	1.1563046047509709
2.7717717717717716	1.1239350175440395	0.7450667993814447	9.336350786907248e-201	0.0	5.178500982077881e-301	2.14257733992765e-22	2.515250412785542e-16	7.95501935664351	1.0671628529372603	1.372668150604926e-268	0.0001979071979626507	8.80454047361122e-07	13.716737176813147	2.8587595092716834e-75	4.192033096417457e-48	1.3474987245954666e-10	0.12421791102945377	2.3372532476891066e-60	4.156130768689447e-104	3.3420973253965207e-25	3.88295097300917e-15	0.0	9.4273119027308e-08	1.0753190433221191
2.77977977977978	0.7507547323382986	1.0836063995578615	5.126639918329946e-203	0.0	1.9922033030636396e-298	1.0893198261819336e-21	1.011492859830772e-15	9.79334586416637	1.6054408251821006	2.8144975219351553e-271	0.00040920917719675445	3.48996695154878e-07	10.656436223873067	1.3330072460808693e-76	3.657047434296288e-49	4.2697138664014695e-11	0.07431042555404804	1.5137447467108403e-61	1.1015045142206053e-105	1.881718254113048e-24	9.875534268139194e-16	0.0	3.5130391418723074e-08	1.041926263652988
2.7877877877877877	0.489712096295624	1.5374209752877948	2.7343096586433525e-205	0.0	7.470009370657934e-296	5.3982486182136316e-21	3.964920730172243e-15	11.782511291028735	2.3609379573232907	5.595791630623709e-274	0.0008245921860922868	1.3479013147760358e-07	8.082314449531493	6.05125973766672e-78	3.1071145273361464e-50	1.3181637730808407e-11	0.04332161725449502	9.546491866641832e-63	2.840891634566326e-107	1.0327394145910319e-23	2.44701364964804e-16	0.0	1.2755382360778378e-08	1.0563931794115748
2.795795795795796	0.3118866436027218	2.128018186754941	1.4165170249425886e-207	0.0	2.730024442014975e-293	2.607537536955701e-20	1.51494968827332e-14	13.85352296873284	3.3888730104802653	1.0788164209087655e-276	0.0016193590039875686	5.0724379875660666e-08	5.98412577643388	2.6743449095910727e-79	2.571012490492196e-51	3.9649723453828155e-12	0.02461208435524314	5.8624512679486886e-64	7.1300793577277e-109	5.524969366040347e-23	5.907303466181913e-17	0.0	4.512522237867296e-09	1.1170720906349896
2.803803803803804	0.1939094174837653	2.8736584198590047	7.127793578889674e-210	0.0	9.724556902991353e-291	1.2276940561730456e-19	5.642296201883644e-14	15.918818569420452	4.745591192051487	2.016781794948879e-279	0.0030992537894828634	1.859931846036822e-08	4.3249871408167735	1.1506608178239151e-80	2.071909951741239e-52	1.1620134212516078e-12	0.013626380804415882	3.5055725959274753e-65	1.7414273790942094e-110	2.8812063987608864e-22	1.3893743275698854e-17	0.0	1.5554663091340355e-09	1.220595234538321
2.8118118118118116	0.11767537925266651	3.7860615946974825	3.4837552500911263e-212	0.0	3.37622208534564e-288	5.634214353518353e-19	2.0483752388953658e-13	17.877467979148072	6.482175717276366	3.655911100340114e-282	0.005780710450283459	6.645057869067213e-09	3.0511631785943623	4.819871570539085e-82	1.6261360047467456e-53	3.3180453431309363e-13	0.007351918852627241	2.041187808133148e-66	4.1389261930294774e-112	1.4646259957520066e-21	3.1836576200784393e-18	0.0	5.224169303032572e-10	1.3620728906712987
2.81981981981982	0.06969480365916333	4.866847327758257	1.6538623435241174e-214	0.0	1.1424839006201091e-285	2.5203565490821175e-18	7.248717073639198e-13	19.62285575398427	8.63630577405691	6.4262510944444356e-285	0.01050788636131062	2.31324596761924e-09	2.1009684569643596	1.9655395844138497e-83	1.242973055997991e-54	9.231104766238105e-14	0.0038655266344593815	1.1573141069401093e-67	9.572851120526623e-114	7.257542180477069e-21	7.107396449084605e-19	0.0	1.7095793264996166e-10	1.5352628492132059
2.8278278278278277	0.04028019489536986	6.104207886033305	7.62623662514085e-217	0.0	3.7681403403312487e-283	1.0989497424877117e-17	2.500419306332419e-12	21.052125055904824	11.223031790020547	1.0953303087303e-287	0.018614852248161187	7.846320745280667e-10	1.4119647215763558	7.803443059018373e-85	9.253052078003204e-56	2.5022185192883706e-14	0.0019806337878403705	6.389454900576307e-69	2.1545979211648385e-115	3.505625757328552e-20	1.5458659238875055e-19	0.0	5.4510059005263515e-11	1.732704571100351
2.835835835835836	0.022714951811078705	7.470430258761543	3.415705215272145e-219	0.0	1.2113285338785164e-280	4.670708676333352e-17	8.407496648651682e-12	22.07630156550291	14.225620021562415	1.8103305045466964e-290	0.032137633568140735	2.5931725165121566e-10	0.926093856401704	3.01612154152218e-86	6.708514271041227e-57	6.608409989342139e-15	0.0009889789276236122	3.434951837137868e-70	4.719135825269752e-117	1.6506594272191701e-19	3.275745893439621e-20	0.0	1.6934774858509787e-11	1.9458385768182647
2.843843843843844	0.012497351448692205	8.920903418996907	1.4859687393002076e-221	0.0	3.795375271908938e-278	1.93499009981518e-16	2.7556551176244044e-11	22.629806769561444	17.588007512198438	2.9013223513797036e-293	0.05407272681481757	8.350602336000016e-11	0.592774690592513	1.1349310407548489e-87	4.736803475973168e-58	1.700469766590092e-15	0.00048123482030612856	1.7981328525347683e-71	1.0058426046401445e-118	7.57649324703981e-19	6.762786621192e-21	0.0	5.126224036580386e-12	2.165154074110839
2.8518518518518516	0.00670765362004232	10.395136791991016	6.279110738476737e-224	0.0	1.1590586109293004e-275	7.813897288531065e-16	8.804191723884724e-11	22.67807285743645	21.210578387080737	4.5087841844893565e-296	0.08866510292879456	2.620144122733123e-11	0.3702581084153233	4.157652016058912e-89	3.2573296363394243e-59	4.263252363237899e-16	0.00022819914876205438	9.165732545870545e-73	2.086262184113458e-120	3.3900089694246895e-18	1.3602485219873223e-21	0.0	1.5119280294966042e-12	2.3804194391624733
2.85985985985986	0.0035118322894246937	11.820068760959686	2.5771861319128166e-226	0.0	3.4499592854729306e-273	3.0757543345455447e-15	2.7419705613182074e-10	22.222202772011716	24.95081551466744	6.794355431845272e-299	0.1416893634797221	8.01038705680052e-12	0.2256715448051969	1.4828075676699076e-90	2.1814991424011205e-60	1.0413898943391895e-16	0.00010545272153226646	4.5494287307709394e-74	4.210940005758807e-122	1.4786262563005365e-17	2.6655567849725206e-22	0.0	4.344902492881367e-13	2.5810463148355374
2.8678678678678677	0.0017933892120751032	13.115586295926349	1.0274308426771197e-228	0.0	1.0008763786162703e-270	1.180137593912551e-14	8.324285757539085e-10	21.300045066747824	28.629847118440797	9.92801504155147e-302	0.22066418534248133	2.3861774189643494e-12	0.13420962827285443	5.1484845353330415e-92	1.422869465035829e-61	2.478482559884568e-17	4.748847122251537e-05	2.1988258413472843e-75	8.27104780427589e-124	6.287010317921536e-17	5.089026510569965e-23	0.0	1.2165902483696217e-13	2.756617094489067
2.875875875875876	0.0008932293544465596	14.201769133260566	3.978492808327698e-231	0.0	2.830119720444266e-268	4.4138015694748934e-14	2.4634532509817344e-09	19.983594444096504	32.045032814789096	1.4067014676666987e-304	0.3349164878523596	6.925846225822207e-13	0.07787587659975664	1.740331432678178e-93	9.038397789877932e-63	5.7472298521554105e-18	2.0840351352335667e-05	1.0348301642616428e-76	1.5809324615161922e-125	2.60592239570204e-16	9.465827503112052e-24	0.0	3.319128052126449e-14	2.897569688207317
2.883883883883884	0.00043388203336084183	15.00699891106935	1.49638627957496e-233	0.0	7.799864771961633e-266	1.609141642346511e-13	7.106521978806763e-09	18.37317608171707	34.98765263097156	1.9327104933045587e-307	0.495394613954527	1.958681495038613e-13	0.04408723408202744	5.7272009479049774e-95	5.5915722364812956e-64	1.298468613854429e-18	8.912676895112538e-06	4.74232820884017e-78	2.9406109598602816e-127	1.052964686488549e-15	1.7153768985689176e-24	0.0	8.823056594614402e-15	2.9959892292874644
2.8918918918918917	0.00020553016559544693	15.47582450179364	5.466734917332456e-236	0.0	2.0952084500719997e-263	5.718462121508917e-13	1.9984239270301838e-08	16.589311891101726	37.26369080747316	2.57488014553737e-310	0.7141280763658825	5.397288613616339e-14	0.024349617426163588	1.8348930609948977e-96	3.368932105079954e-65	2.8582784655928784e-19	3.7144745872129517e-06	2.1162083144129605e-79	5.3284055848962733e-129	4.147675412286218e-15	3.028570071635032e-25	0.0	2.2852278200055235e-15	3.046413659077636
2.8998998998999	9.49406182413798e-05	15.575419725286228	1.93986482236639e-238	0.0	5.485614678113103e-261	1.980933834005837e-12	5.4782040331000623e-08	14.763410236294057	38.71489259162063	3.3263855261e-313	1.0032542555070703	1.4491331700367966e-14	0.013119586305765929	5.723174019808904e-98	1.9768155796743283e-66	6.130244678651977e-20	1.5085945853976159e-06	9.19537629177392e-81	3.8634354384144815e-130	1.5927150423733603e-14	5.209461034095522e-26	0.0	5.767071293606004e-16	3.04653012604394
2.9079079079079078	4.2764370826390576e-05	15.299638732022594	6.686118518802314e-241	0.0	1.3998492147146645e-258	6.689115903392896e-12	1.4638992762652105e-07	13.028424552785294	39.23693544987111	4.16690366e-316	1.3735864194575633	3.7910697619440605e-15	0.006895674967551463	1.7378847732492479e-99	1.1296798716643792e-67	1.2810063175029546e-20	5.970812600205293e-07	3.890674303461346e-82	1.4651629771545814e-128	5.962352341478313e-14	8.7302174234474e-27	0.0	1.418066241845818e-16	2.9976314929109944
2.915915915915916	1.878278299150277e-05	14.670045625450799	2.2383903327324175e-243	0.0	3.481730207094931e-256	2.201799808988597e-11	3.8133701304418247e-07	11.510406149299648	38.79182032355306	5.06165e-319	1.832782972135637	9.663536042857527e-16	0.0035354331882775283	5.1376299235793026e-101	6.287235663211764e-69	2.608104118392521e-21	2.3029255307175584e-07	1.6029668018349673e-83	7.149502536406892e-127	2.1759426152271993e-13	1.4253923511690814e-27	0.0	3.397450179594154e-17	2.9047221694809657
2.923923923923924	8.045634516625325e-06	13.733796310365875	7.278748558118538e-246	0.0	8.44047466654213e-254	7.064796618059218e-11	9.683533766631823e-07	10.321502544976825	37.41244006613043	6.47e-322	2.3832860415877355	2.400110157835753e-16	0.0017680678093039536	1.4786400009806913e-102	3.407838358684215e-70	5.173670537626389e-22	8.655889778310826e-08	6.430851191941904e-85	3.4006993481613046e-125	7.741616217425974e-13	2.2673621184021353e-28	0.0	7.930947148575228e-18	2.7762087883255817
2.9319319319319317	3.3658568681518955e-06	12.558776246308389	2.298988265801805e-248	0.0	1.994327711704331e-251	2.2097168737390542e-10	2.3971119321561336e-06	9.554532378641902	35.19856301994475	0.0	3.020308971880278	5.80827384341848e-17	0.0008624372702593386	4.143046990603631e-104	1.7989244801714698e-71	9.999373812880381e-23	3.170507010429627e-08	2.5122142419203047e-86	1.5765785272457655e-123	2.6851870005191456e-12	3.513859943059453e-29	0.0	1.803899735767836e-18	2.6231760369105697
2.93993993993994	1.388646831486546e-06	11.226834265828591	7.053033252618576e-251	0.0	4.592869175822843e-249	6.737382146925714e-10	5.784617942554576e-06	9.278917741719296	32.304912470948175	0.0	3.7302389385761052	1.3695686107966427e-17	0.00041030894870376563	1.1301472321164848e-105	9.248288777860994e-73	1.8829857356592886e-23	1.1316983931427427e-08	9.556286625719492e-88	7.123902007542745e-122	9.07988986830432e-12	5.3054851862201794e-30	0.0	3.9977452365194935e-19	2.4583183004906717
2.947947947947948	6.012417316191595e-07	9.826207500737	2.1017170380260376e-253	0.0	1.0309308221965248e-246	2.002468975417506e-09	1.3608033438350002e-05	9.537569388479339	28.92331841673814	0.0	4.489851786815404	3.1465982861376387e-18	0.00019038492785319454	3.0012898174146043e-107	4.630460212700053e-74	3.454788353069714e-24	3.9365653232190685e-09	3.5396958120196816e-89	3.137438703713651e-120	2.9933284504273047e-11	7.804460080947e-31	0.0	8.632432961027077e-20	2.294658769258342
2.955955955955956	3.647833392622418e-07	8.44425740725664	6.083194364888304e-256	0.0	2.255448271658688e-244	5.8018032374276585e-09	3.1207054061151166e-05	10.34434651045529	25.26179616323242	0.0	5.266686087651387	7.044004186698493e-19	8.615413722519777e-05	7.759586370034672e-109	2.257881185009829e-75	6.175840261106907e-25	1.33440851508419e-09	1.2766945299186824e-90	1.346751815036515e-118	9.620567036966283e-11	1.1185044575115514e-31	0.0	1.8162126428794024e-20	2.144226256600121
2.963963963963964	4.770271938845105e-07	7.161438433781848	1.7102053982773855e-258	0.0	4.809435624261301e-242	1.6386467233882015e-08	6.976687831957307e-05	11.681935673131223	21.523703099425862	0.0	6.020782486918825	1.536450959351879e-19	3.8021239197297746e-05	1.953110982515386e-110	1.0722399963137832e-76	1.075649681112789e-25	4.408029772394804e-10	4.483862993673749e-92	5.634494008255899e-117	3.014563144076412e-10	1.5617433778569687e-32	0.0	3.7231930483828695e-21	2.0168681728491826
2.971971971971972	1.0250609122580528e-06	6.047056711105601	4.670076374175885e-261	0.0	9.995701047767212e-240	4.5116499306323995e-08	0.00015205030961132107	13.500338401595174	17.889820196520954	0.0	6.7077754684779505	3.2654165753215996e-20	1.6363196997652043e-05	4.786003078803178e-112	4.959030265127581e-78	1.8253487050603143e-26	1.4190065374497792e-10	1.5334229236040017e-93	2.2976153915646326e-115	9.209384238397096e-10	2.1245097342505146e-33	0.0	7.436692016116653e-22	1.9193547940194151
2.97997997997998	2.4403451661328994e-06	5.156938709779992	1.2386791322060014e-263	0.0	2.0248380784732098e-237	1.2109209457270506e-07	0.00032304959663526875	15.716507547243186	14.505416214329138	0.0	7.283064753311798	6.762063958498128e-21	6.8673258266096144e-06	1.1417649691389533e-113	2.2336504308950388e-79	3.0180124162968192e-27	4.4515189140266244e-11	5.106411970565231e-95	9.131767150876403e-114	2.7429919365165148e-09	2.8156902423048632e-34	0.0	1.447302849509329e-22	1.8548808567744062
2.987987987987988	5.781933485558952e-06	4.532722607035678	3.191190904246173e-266	0.0	3.997838426628108e-235	3.16832093100083e-07	0.000669109715892514	18.21590169987442	11.473294506538188	0.0	7.706548231581107	1.3643969688884437e-21	2.810419896067614e-06	2.6517839172432344e-115	9.798220497464147e-81	4.861792206302454e-28	1.3608673137197167e-11	1.655823448655159e-96	3.53742664072298e-112	7.965473529539701e-09	3.635700706470007e-35	0.0	2.74444428585421e-23	1.823006307474341
2.995995995995996	1.3394033646798398e-05	4.202198281535309	7.985569137660119e-269	0.0	7.693395773971821e-233	8.081243378062953e-07	0.0013510581797124281	20.856731633207787	8.852741976930142	0.0	7.9472285988902085	2.6823967077891967e-22	1.1215170880257662e-06	5.995939163841087e-117	4.1859364897580325e-82	7.630833100231491e-29	4.054215755338884e-12	5.2282517116448577e-98	1.3355962862555218e-110	2.255263865663096e-08	4.573708392082067e-36	0.0	5.07066361469322e-24	1.8200116041293446
3.0040040040040044	3.025647441213591e-05	4.180012899573529	1.9409667039101633e-271	0.0	1.4430082332212237e-230	2.009396037797503e-06	0.002659510248037166	23.477405843933457	6.663413328214729	0.0	7.986961397180348	5.138378100619039e-23	4.3639458192881334e-07	1.319878518414112e-118	1.74161181446829e-83	1.1669377987862772e-29	1.1770129004353253e-12	1.60747130468341e-99	4.914939130240624e-109	6.225690828020587e-08	5.605649209855738e-37	0.0	9.128313834602119e-25	1.839586336681444
3.012012012012012	6.66240049443877e-05	4.46814224823494	4.5823622423664034e-274	0.0	2.6380160976400368e-228	4.870728750592665e-06	0.005103668756198667	25.907170429710053	4.892629609756383	0.0	7.822715581717625	9.590690972490103e-24	1.655692891561515e-07	2.828579253906402e-120	7.057051290594747e-85	1.738695983793255e-30	3.329957229600198e-13	4.8125389499439e-101	1.7628538134162523e-107	1.675668313737658e-07	6.69361086089096e-38	0.0	1.6011488414323172e-25	1.8737318854802325
3.02002002002002	0.00014299853553202276	5.055773562589808	1.050799529957759e-276	0.0	4.7004990757437335e-226	1.1509756305906568e-05	0.009548139286981151	27.979281953544994	3.504389783288554	0.0	7.466955630227108	1.744192944874342e-24	6.124856936022557e-08	5.901472431220548e-122	2.784891372159553e-86	2.524060644187058e-31	9.180766182946975e-14	1.403001416914658e-102	6.162681270992843e-106	4.397490845878973e-07	7.787034567644199e-39	0.0	2.736454481032319e-26	1.9137436555750886
3.028028028028028	0.0002991758254962652	5.918587715568412	2.3405042823176674e-279	0.0	8.163349675178873e-224	2.6514585797233076e-05	0.01741456740229127	29.545402880542774	2.4485416097891157	0.0	6.946078323969418	3.0907219863524094e-25	2.209108857679341e-08	1.1986987305328858e-123	1.0703016995502932e-87	3.5700648933266824e-32	2.4666174912496842e-14	4.0789404547356064e-104	2.0998022890612458e-104	1.1252381054636691e-06	8.82593740052229e-40	0.0	4.5568017207347684e-27	1.9511457363048923
3.0360360360360357	0.0006101347654883719	7.017779722348464	5.0635852623250354e-282	0.0	1.3818176189782382e-221	5.954603862233171e-05	0.030964672872671427	30.489434839840943	1.6689294826883776	0.0	6.2971763641113006	5.336372601140252e-26	7.768426522540168e-09	2.3703764980872217e-125	4.006056231860239e-89	4.9198586603837245e-33	6.458134156284558e-15	3.381151148681714e-104	6.973365582855961e-103	2.8074556151092095e-06	9.74600615517107e-41	0.0	7.393454681936027e-28	1.9784764164299964
3.0440440440440444	0.00121294750051391	8.299425617804491	1.0640595401829197e-284	0.0	2.2797695564858556e-219	0.0001303686020600547	0.0536762663610947	30.738843178035403	1.1098069238706578	0.0	5.5636796061279865	8.977452947782787e-27	2.6633855479095997e-09	4.5633337927622075e-127	1.4602951543914668e-90	6.605859511246222e-34	1.647761906662538e-15	1.0827726989768111e-102	2.2571573602514785e-101	6.829939964740724e-06	1.0485028568687682e-41	0.0	1.1688265798187935e-28	1.9898600756915457
3.052052052052052	0.0023506608285986125	9.694916008920297	2.1718651020079347e-287	0.0	3.665971394163937e-217	0.00027825826451250503	0.09071146599116794	30.271746479318004	0.7202579540831079	0.0	4.7905838206385	1.471569971767737e-27	8.902474942008716e-10	8.552729816683173e-129	5.1841425574197e-92	8.641840190511059e-35	4.0969791849064927e-16	3.493142439327619e-101	7.120929086556113e-100	1.6201793141696237e-05	1.0989796566611758e-42	0.0	1.8003963484504426e-29	1.9813417761185905
3.06006006006006	0.004441062761779434	11.12309053366493	4.305849811395333e-290	0.0	5.745728380844135e-215	0.0005790031435028593	0.14945422110624454	29.118625765037	0.4567363687917045	0.0	4.019988859313485	2.350333465841616e-28	2.90104441601069e-10	1.560575819245923e-130	1.7923624280795024e-93	1.1014970017448321e-35	9.926924520847833e-17	1.0984031852069576e-99	2.1896109300779554e-98	3.747643975010709e-05	1.1222426936275514e-43	0.0	2.7021008125067013e-30	1.9509979691542827
3.068068068068068	0.00817999252108043	12.494426916133603	8.291708393758733e-293	0.0	8.777260932907465e-213	0.001174557970149328	0.24006136395512018	27.358339865495026	0.2840686821652205	0.0	3.2875421585423585	3.6576221537618085e-29	9.216297067690692e-11	2.7721874511867727e-132	6.035138659437218e-95	1.3679196830862172e-36	2.3439433095201348e-17	3.3663704538062197e-98	6.562249863042432e-97	8.452975187203434e-05	1.1165058894607592e-44	0.0	3.9513941542539935e-31	1.8988642637663735
3.0760760760760757	0.014689645643966432	13.71721534455133	1.5509159923823987e-295	0.0	1.30686529500642e-210	0.0023229059848803167	0.37592944406497464	25.109042942898817	0.17537559832313715	0.0	2.6201604522673207	5.546116418512187e-30	2.85436161091176e-11	4.794219425949211e-134	1.97906985437159e-96	1.6551527078204363e-37	5.393375595306718e-18	1.005580062094116e-96	1.9168765520959453e-95	0.00018591909518852475	1.0822120074270092e-45	0.0	5.630079641774756e-32	1.8267357501242674
3.0840840840840844	0.025721085226761482	14.705175463627102	2.817679800612857e-298	0.0	1.896533588210813e-208	0.004478736255125473	0.5739343804693088	22.51539463237314	0.11137348875771065	0.0	2.0351410713795786	8.194074790399533e-31	8.61795677093947e-12	8.071807768477146e-136	6.320440878232078e-98	1.9512626423120964e-38	1.209358775768864e-18	2.9276963147892464e-95	5.457467478050264e-94	0.00039875741325766606	1.0219761870811626e-46	0.0	7.816171945222353e-33	1.7378964180656786
3.0920920920920922	0.043915546184571434	15.385561848150356	4.972263235288825e-301	0.0	2.682552004740113e-206	0.008418780168001882	0.8542632575702591	19.733968754858985	0.07945717395529599	0.0	1.5405337800013839	1.1795934642726648e-31	2.53650158780171e-12	1.3230653580811065e-137	1.9658298907150363e-99	2.2412669228469017e-39	2.6425933694157425e-19	8.307876327167923e-94	1.5144113517100115e-92	0.0008340100069017304	9.402564104472469e-48	0.0	1.0572777705345317e-33	1.636824050039056
3.1001001001001	0.07311975931090392	15.706560478926923	8.522670434466547e-304	0.0	3.698227804748692e-204	0.015428225427922796	1.2396425800376312	16.91890752854241	0.07287245984004395	0.0	1.1364700832598758	1.6547272982900613e-32	7.277706448340036e-13	2.1112971753084924e-139	5.954656897608196e-101	2.508254640810591e-40	5.627117174780102e-20	2.297781055269418e-92	4.095927945191994e-91	0.0017010572198826511	8.428085405388907e-49	0.0	1.3934867386264912e-34	1.5289000944594047
3.108108108108108	0.11873554771774088	15.642775161241097	1.4189150175510614e-306	0.0	4.969321174934348e-202	0.027565090371948552	1.7537921243540375	14.209628070167009	0.09018627347080059	0.0	0.8170617218219303	2.2740700877819517e-33	2.0355224032791698e-13	3.280008818188682e-141	1.7566277475756166e-102	2.7349529407499677e-41	1.1676744125090319e-20	6.194152459961072e-91	1.0797335045506323e-89	0.00338344634175363	7.360183650930136e-50	0.0	1.7904376725976705e-35	1.4201359754559355
3.1161161161161157	0.18806361355279178	15.19785534805289	2.294542903992203e-309	0.0	6.508162258016626e-200	0.04801570501952441	2.4190126099445375	11.721845493203205	0.13516668695022366	0.0	0.5724819487468921	3.998134044492699e-34	5.5497433252915816e-14	4.9608743653302875e-143	5.046785704690681e-104	2.9055495250754453e-42	2.3612257145378682e-21	1.627457895398352e-89	2.774193413871902e-88	0.006562963502772023	6.262178926617996e-51	0.0	2.320725290923339e-36	1.316913233433604
3.1241241241241244	0.2905778186059995	14.403779370095336	3.6040855108e-312	0.0	8.307638209604912e-198	0.08154397067489556	3.252954275596686	9.542471218699871	0.21709650038829548	0.0	0.3909118221333797	7.821324554821931e-34	1.474957696785949e-14	7.304643330826693e-145	1.4120889862850495e-105	3.007508736605422e-43	4.652998666305562e-22	4.1676597641676884e-88	6.947248882170031e-87	0.012415056032258492	5.190860910328414e-52	0.0	9.46620256270023e-37	1.2257282622707277
3.1321321321321323	0.4380437495259882	13.31688107035562	5.49861222e-315	0.0	1.033605177652294e-195	0.13501742504370684	4.264802491949798	7.728237823194518	0.3514572855905081	0.0	0.26013925218629746	5.45806019903667e-33	3.821115518594365e-15	1.0471222013924608e-146	3.8478779809967724e-107	3.0330928388226617e-44	8.935272081025712e-23	1.040230006908925e-86	1.6956843811631855e-85	0.02290409275370685	4.1920881863288815e-53	0.0	5.4489824787446955e-36	1.1529340517652238
3.14014014014014	0.6443805413152779	12.01126706973364	8.14827e-318	0.0	1.2533999560369923e-193	0.21796297716970767	5.451327270885441	6.307337249665996	0.5608292276738589	0.0	0.16871086236734337	3.900511277531356e-32	9.649376532896069e-16	1.461346767609214e-148	1.0211569415545159e-108	2.980332375461605e-45	1.6720983161400513e-23	2.530586124519532e-85	4.03397596424385e-84	0.041209842720096465	3.298363579362171e-54	0.0	4.2456180957716243e-35	1.1044793496317984
3.148148148148148	0.9251656709155434	10.570695104569877	1.1685e-320	0.0	1.481434901198664e-191	0.34306557302087753	6.793429677218269	5.283033545983455	0.8757532641560816	0.0	0.10663266868240008	2.7191504413514144e-31	2.375207878075321e-16	1.9854856794859327e-150	2.6392201975650093e-110	2.853276689402558e-46	3.049262106525296e-24	6.00022439150291e-84	9.353578681272304e-83	0.07231360533903188	2.528388118977127e-55	0.0	3.243179966530934e-34	1.0856560482558932
3.1561561561561557	1.2967059353817914	9.080185516274472	0.0	0.0	1.7066063875164537e-189	0.5264789254903068	8.253923350979584	4.638156159427346	1.3352024964763607	0.0	0.06568218422847102	1.8475668703993416e-30	5.698916912867211e-17	2.6262604429866646e-152	6.643097781539412e-112	2.66148036737011e-47	5.418840483636609e-25	1.386655205765226e-82	2.113871605203403e-81	0.12375934106369244	1.888278523769649e-56	0.0	2.415063267836382e-33	1.1008736482313923
3.1641641641641645	1.774648028956658	7.6185879208999845	0.0	0.0	1.91620539901811e-187	0.7877785049688626	9.777261099721548	4.339563357587572	1.986228124754157	0.0	0.039428928039164174	1.223533588371002e-29	1.3328050413307095e-17	3.381943756551966e-154	1.6284615517697395e-113	2.418816020165118e-48	9.38418113914904e-26	3.1233748247199167e-81	4.656244825623093e-80	0.20657728111150084	1.3739327154740877e-57	0.0	1.7529843680507086e-32	1.1534814454799758
3.1721721721721723	2.372177032822938	6.253052173112202	0.0	0.0	2.0970493462529454e-185	1.1493675263528484	11.29172345588539	4.342007131032183	2.88231106157639	0.0	0.02306706973563941	7.897330537191127e-29	3.0382256091435427e-18	4.239869817810008e-156	3.887730752968144e-115	2.1418181603582233e-49	1.5836694737457836e-26	6.857003152783373e-80	9.99653553073778e-79	0.3363112018598821	9.739619136409298e-59	0.0	1.2402824501869408e-31	1.2456528979294552
3.18018018018018	3.0979411355150885	5.035932179065746	0.0	0.0	2.236830823154579e-183	1.635163464968213	12.714233529903463	4.591225595059536	4.080000008728601	0.0	0.013151641511401501	4.968135388059516e-28	6.750690576704966e-19	5.17483151242177e-158	9.039129746187895e-117	1.8478322722553088e-50	2.604417460934468e-27	1.4672334434352612e-78	2.091798432634607e-77	0.5340253037180523	6.726599675976088e-60	0.0	8.553773146827167e-31	1.3783336025421786
3.188188188188188	3.9539291635461864	4.004181101002279	0.0	0.0	2.3254956156043816e-181	2.2684606971947656	13.95750018451276	5.0264322579230845	5.6335826074653665	0.0	0.00730764718336064	3.0461775762006e-27	1.4619989695802106e-19	6.148900351404754e-160	2.046768832476533e-118	1.5532547766906492e-51	4.173825445240691e-28	3.0599808643808003e-77	4.2662556874158107e-76	0.8270875152813817	4.5261223336310275e-61	0.0	5.7503072676156044e-30	1.5512383119177908
3.1961961961961958	4.933592862223283	3.180872071301799	0.0	0.0	2.3564368704727757e-179	3.0689914165975525	14.93870902487284	5.582583547354179	7.587833700113595	0.0	0.003957174987669812	1.820395271472449e-26	3.0861191732370873e-20	7.113056243200139e-162	4.513595869439225e-120	1.2721092855109152e-52	6.518315101946011e-29	6.220034998976782e-76	8.48068195114513e-75	1.2494459543558105	2.9671130407779876e-62	0.0	3.7680985528315386e-29	1.7628689457307272
3.2042042042042045	6.020528108141883	2.5781706394419626	0.0	0.0	2.327308692768781e-177	4.049385098589618	15.588588912568131	6.192846624628924	9.969298255461576	0.0	0.0020883486919990387	1.0602904949158334e-25	6.3495264608748064e-21	8.010738880592853e-164	9.693669705891474e-122	1.0156465192549932e-53	9.92005738689252e-30	1.2323145346650531e-74	1.6431289576278833e-73	1.8410557649567671	1.895042677240276e-63	0.0	2.4068724870229813e-28	2.01052007619482
3.2122122122122123	7.187995322440801	2.2009300137616754	0.0	0.0	2.2403200818009758e-175	5.211430973023312	15.859484781769435	6.791564796026011	12.777040318019223	0.0	0.0010740657033274606	6.019116165498405e-25	1.2732961480099768e-21	8.78307218673838e-166	2.027521204094716e-123	8.634160988897598e-55	1.4713085716929752e-30	2.379605357206905e-73	3.102913259613788e-72	2.646102990395501	1.1791824199421779e-64	0.0	1.498598732872937e-27	2.2902444896147514
3.22022022022022	8.39946858385611	2.0500797449156707	0.0	0.0	2.1019580771268398e-173	6.542734248780618	15.73113226980977	7.3177756594988965	15.974227812749156	0.0	0.0005383550096189978	3.3303453356974716e-24	2.488705688742458e-22	9.375142352898994e-168	4.13003948955933e-125	1.0205148481415343e-54	2.135145564307905e-31	4.4786067447234167e-72	5.711167224903656e-71	3.709740370248746	7.148585155776699e-66	0.0	9.095382810856026e-27	2.5967694367334166
3.228228228228228	9.61026886690034	2.125109490272664	0.0	0.0	1.9221882843377096e-171	8.014469401263115	15.213162813234884	7.719053742229317	19.482204780794742	0.0	0.0002629763804252212	1.79595107412074e-23	4.741005062705324e-23	9.742419594104981e-170	8.193219489677705e-127	1.2125207854748845e-53	3.6506122306324277e-32	8.215529251786402e-71	1.0245603024112434e-69	5.073219327724803	4.2221756077739726e-67	0.0	5.380986688440225e-26	2.923380495600013
3.236236236236236	10.770184722755772	2.425175253735855	0.0	0.0	1.7132695642240336e-169	9.580918300281654	14.343909302443379	7.955209388296602	23.178708264017022	0.0	0.00012519148860096467	9.439487608000465e-23	8.802721073603253e-24	9.856286726613929e-172	1.582947587359964e-128	1.4904365253358508e-52	5.092665903401088e-32	1.4688680605086385e-69	1.7914625718649047e-68	6.767576834813056	2.429570961298339e-68	0.0	3.1032032184851535e-25	3.2618177068622587
3.2442442442442445	11.826843919134294	2.9486363403560913	0.0	0.0	1.4883784443116286e-167	11.181301937337127	13.185717892847105	8.001250074036049	26.90153562876739	0.0	5.808218404564223e-05	4.835607333306735e-22	1.5929792641026912e-24	9.707722782091567e-174	2.9784479703863036e-130	1.7862706269568024e-51	3.260923480630714e-31	2.559673978111366e-68	3.053062454733676e-67	8.806390727447852	1.362071739483043e-69	0.0	1.7444881151518635e-24	3.602249330526519
3.2522522522522523	12.72949881674502	3.691129983790217	0.0	0.0	1.2602564864283432e-165	12.744072551939711	11.817561952888603	7.84903818988087	30.458252041929605	0.0	2.626159799326936e-05	2.4143616376272618e-21	2.809616930099922e-25	9.308483644491823e-176	5.457892970229561e-132	2.086580793154212e-50	2.2063579353446366e-30	4.347515549115127e-67	5.071326256205868e-66	11.178494544201957	7.439563834118906e-71	0.0	9.559551865724248e-24	3.9333945366510426
3.26026026026026	13.432842228452852	4.642572952677957	0.0	0.0	1.0400696153099295e-163	14.193374559437514	10.326172206642058	7.507257703023443	33.64153398212106	0.0	1.1572026898485797e-05	1.1749037872062312e-20	4.829755849293624e-26	8.689565278498288e-178	9.740281415653062e-134	2.3756169887323423e-49	1.457359214731003e-29	7.197012536809093e-66	8.210422675436317e-65	13.84185638360481	3.9588775146015646e-72	0.0	5.106473555710226e-23	4.242853112521155
3.268268268268268	13.900480213938096	5.783712000899159	0.0	0.0	8.36611393164594e-162	15.45689792865236	8.797060926538949	6.9995876176107865	36.24865092871761	0.0	4.969443933523499e-06	5.572511495400489e-20	8.091736063665573e-27	7.897228338354463e-180	1.692892835979165e-135	2.6361547586279627e-48	9.382561800341104e-29	1.1612293368405837e-64	1.2955905752886764e-63	16.71997581941784	2.0524555200151e-73	0.0	2.6590168231083618e-22	4.517668278487771
3.276276276276276	14.107741984318505	7.082993883863593	0.0	0.0	6.559081663299631e-160	16.473953077238285	7.306710087003788	6.361301631295883	38.102630000873894	0.0	2.0797744136233335e-06	2.576014657767258e-19	1.3212780042834715e-27	6.987291705641205e-182	2.865489907077038e-137	2.8511406729825303e-47	5.887448678486061e-28	1.8261580571473105e-63	1.9926386772968805e-62	19.702051304619438	1.0366986696621585e-74	0.0	1.3497086698231491e-21	4.745103654303818
3.2842842842842845	14.043586620386936	8.494558840306105	0.0	0.0	5.012105448914414e-158	17.202405600968046	5.9168608847190995	5.634792150465115	39.07206567337917	0.0	8.482712384649711e-07	1.1606315557796309e-18	2.102714325580325e-28	6.018670766211108e-184	4.723672008678009e-139	3.0055202039874387e-46	3.600671138728606e-27	2.7990673800882535e-62	2.9870883262516347e-61	22.647772765117505	5.101623760800515e-76	0.0	6.67852506535206e-21	4.913567103635358
3.2922922922922924	13.711454739828984	9.958055963977516	0.0	0.0	3.732976524330546e-156	17.62319902142827	4.671379003126337	4.864688245260325	39.08650349366799	0.0	3.3718118159987016e-07	5.096700409856605e-18	3.2613515931222006e-29	5.04719207247364e-186	7.583540387554382e-141	3.087976033548453e-45	2.14629986640497e-26	4.181604621472901e-61	4.364420043020694e-60	25.396922418417837	2.445915281821274e-77	0.0	3.221405372764622e-20	5.013574053169062
3.3003003003003	13.12900073930953	11.400730742624956	0.0	0.0	2.709868495801073e-154	17.741576124309585	3.595688521950329	4.093267189639625	38.14489897856438	0.0	1.3061768720862868e-07	2.1813860188485243e-17	4.929967440244838e-30	4.1205634799992933e-188	1.1857023361681928e-142	3.092298810185891e-44	1.24694689178617e-25	6.088736865760938e-60	6.215330610776802e-59	27.783120607778656	1.1424875931296773e-78	0.0	1.514737347572039e-19	5.038621001512816
3.308308308308308	12.326726228648933	12.741868034764995	0.0	0.0	1.917339728058433e-152	17.584719538504654	2.69836740805818	3.3567513290123134	36.31574232357071	0.0	4.931178530337948e-08	9.099648820509288e-17	7.263023667951884e-31	3.2750724900775883e-190	1.8054719004552122e-144	3.0181599281589237e-43	7.0608361408330085e-25	8.641041066326344e-59	8.627031965711636e-58	29.650197332280037	5.199225726134403e-80	0.0	6.943195380090708e-19	4.985842271484853
3.316316316316316	11.345620938697705	13.899242692320943	0.0	0.0	1.3222324890471154e-150	17.196238755968977	1.974244361165768	2.6828726262727636	33.72882828294444	0.0	1.8143018270614524e-08	3.699690772177708e-16	1.0428355524422254e-31	2.534210905168839e-192	2.677424072456832e-146	2.8711528086797785e-42	3.896861105252575e-24	1.1952522149354905e-57	1.167127591001151e-56	30.868999886814144	2.3051699606178905e-81	0.0	3.1025202503714888e-18	4.85634989401425
3.3243243243243246	10.234005432331497	14.796814765332067	0.0	0.0	8.887394842698427e-149	16.62856774066465	1.4082513705621975	2.089832823821647	30.56004365347352	0.0	6.505466200773805e-09	1.466070679177782e-15	1.4592752777673616e-32	1.9090711897527466e-194	3.866828867359146e-148	2.662095483871931e-41	2.0961595582647643e-23	1.6114159940432197e-56	1.5389882867061361e-55	31.352139596363717	9.957362739430954e-83	0.0	1.3514695620223996e-17	4.655202408219772
3.3323323323323324	9.043855261557173	15.372596127989862	0.0	0.0	5.822359589255289e-147	15.93474812971588	0.9793489589255845	1.58654714696043	27.01164618786131	0.0	2.2733033237702486e-09	5.662302633008993e-15	1.990122423385347e-33	1.4000998889183372e-196	5.438812482478844e-150	2.4057152057054534e-40	1.0989662786675647e-22	2.117436559595858e-55	1.9779379026254127e-54	31.064343083947477	4.190470654360528e-84	0.0	5.739019189250143e-17	4.391003691270914
3.34034034034034	7.826955353230799	15.585487525864579	0.0	0.0	3.7177610298463144e-145	15.161154969277078	0.6640048036435583	1.1738807964421463	23.29109754995219	0.0	7.741879799478199e-10	2.1314734831857705e-14	2.6450979179661595e-34	9.996626071375041e-199	7.450142024695156e-152	2.118937079791828e-39	5.615585096114501e-22	2.7118631480417544e-54	2.4777111717227204e-53	30.0267065447506	1.718139321160271e-85	0.0	2.375813533564672e-16	4.075186414953703
3.348348348348348	6.631268092619176	15.419982252277944	0.0	0.0	2.3137786823842245e-143	14.342455697249525	0.4389143978534743	0.8464949887004556	19.591496842880108	0.0	2.5694817452523526e-10	7.820157111467328e-14	3.426268545091899e-35	6.948729438723998e-201	9.938854650623513e-154	1.8190522405557075e-38	2.7967669353445368e-21	3.3851643317650196e-53	3.025169685911058e-52	28.31414099836167	6.863269441409823e-87	0.0	9.588130772044731e-16	3.7210762291391037
3.356356356356356	5.49788277039156	14.887948459289689	0.0	0.0	1.4035246937651584e-141	13.499549025757723	0.2828535164454944	0.5949138109875612	16.076092427781667	0.0	8.311027593590355e-11	2.7964026827936024e-13	4.32530852142153e-36	4.7023492794926585e-203	1.291277063398493e-155	1.5220381749303046e-37	1.3575885233614042e-20	4.1185692031189395e-52	3.600063837984337e-51	26.04643786586867	2.6710426275362436e-88	0.0	3.772300494577673e-15	3.342855559852424
3.3643643643643646	4.458841465295994	14.027178479723933	0.0	0.0	8.298052889609874e-140	12.640548478119838	0.17771116204169105	0.4074862099454653	12.868400189389565	0.0	2.619835284469518e-11	9.746139635306843e-13	5.321416538650845e-37	3.0980034294024437e-205	1.6338562127563565e-157	1.2412497731314449e-36	6.422892552946314e-20	4.883909456164714e-51	4.1757304173545557e-50	23.37443363059941	1.0127626754913964e-89	0.0	1.4468827084386903e-14	2.954547809354047
3.3723723723723724	3.53601496388416	12.896933066171982	0.0	0.0	4.781787110352564e-138	11.764225546701747	0.10885223460686182	0.2720200723457149	10.048363465448807	0.0	8.04828459355788e-12	3.310657365631377e-12	6.380436352356994e-38	1.987039182285448e-207	2.013351119470735e-159	9.866112925626325e-36	2.961718467507404e-19	5.644733785310951e-50	4.720814151009921e-49	20.463489818127368	3.7412062747708045e-91	0.0	5.410273733970092e-14	2.5691260507520894
3.3803803803803802	2.7410534432067153	11.571198062603973	0.0	0.0	2.6857289055984782e-136	10.864862642944427	0.06500213026771737	0.17697753412472705	7.653990622521835	0.0	2.4095877027003464e-12	1.0960857465859347e-11	7.455641489407102e-39	1.240762029617839e-209	2.4162200699489084e-161	7.643393962497621e-35	1.3310902655839762e-18	6.3587822059153956e-49	5.2019238075486263e-48	17.476789823155748	1.3464577147494472e-92	0.0	1.9722790040574124e-13	2.1978206199495096
3.388388388388388	2.076289758500108	10.130710467702738	0.0	0.0	1.4702527744553857e-134	9.937282014599653	0.0378428160160336	0.11221850257869928	5.68718069944119	0.0	7.030597354797854e-13	3.536905952647978e-11	8.490431597392911e-40	7.542721705156237e-212	2.824000216217015e-163	5.771380010971968e-34	5.8307156039318036e-18	6.981665870925747e-48	5.586941989281034e-47	14.560758677747419	4.72118351761248e-94	0.0	7.009470092448517e-13	1.8496644755053313
3.396396396396397	1.5363571741482593	8.654937494931033	0.0	0.0	7.844761414734229e-133	8.980930853867635	0.021478447160287167	0.06934895717437813	4.122085228298957	0.0	1.9991795005413593e-13	1.1123749010371302e-10	9.422872037120637e-41	4.464010425617159e-214	3.2144318808913007e-165	4.247431269790325e-33	2.4893549634012052e-17	7.471345074792608e-47	5.848546058447194e-46	11.834318543223633	1.612820904147113e-95	0.0	2.4287033186438754e-12	1.5312807260399153
3.4044044044044046	1.110218589895736	7.215094906211783	0.0	0.0	4.079673146534484e-131	8.002255753800043	0.011884579154695494	0.04176808203090926	2.9143501369847757	0.0	5.540148789818304e-14	3.409789254597843e-10	1.0191645424214739e-41	2.5720525755535574e-216	3.5633212918009495e-167	3.0466762854943054e-32	1.0358632244711313e-16	7.792793264730317e-46	5.96740834930559e-45	9.38286535971185	5.367826915048234e-97	0.0	8.2042921273082e-12	1.2468885829625667
3.4124124124124124	0.7832976504132554	5.869009196561318	0.0	0.0	2.0678969747781837e-129	7.015079173900822	0.006410976077207163	0.024517617350680383	2.0098561668083903	0.0	1.4962395919733622e-14	1.018714720975336e-09	1.0742653440118148e-42	1.4427530756987091e-218	3.846953939182916e-169	2.1299996267927903e-31	4.201154170053987e-16	7.922133182702556e-45	5.934556034903487e-44	7.2569865501963715	1.7405558438781278e-98	0.0	2.702030688839831e-11	0.9984851014066867
3.4204204204204203	0.5394466620255288	4.658238449127213	0.0	0.0	1.0216222050187505e-127	6.039166749898971	0.003371491971376057	0.014026235408063026	1.35201062822836	0.0	3.938138007661789e-15	2.966376784899454e-09	1.1035293313120072e-43	7.878829476685496e-221	4.044736462930457e-171	1.451396279901719e-30	1.6606780331038529e-15	7.849567858345197e-44	5.752490645185019e-43	5.475212284080409	5.498630264669228e-100	0.0	8.676155291586682e-11	0.7861509784257853
3.428428428428428	0.3625648719560655	3.6074595737824997	0.0	0.0	4.919371804075347e-126	5.097535872343	0.0017285329719108422	0.007820474812593256	0.8871156509549273	0.0	1.0101614611057116e-15	8.418771706076944e-09	1.1047400678609405e-44	4.1887931844092044e-223	4.141662516123903e-173	9.639305550295226e-30	6.398127353639081e-15	7.580606994724804e-43	5.434873306002895e-42	4.02962124951503	1.6923811241000424e-101	0.0	2.7161755337298516e-10	0.6084280971750619
3.436436436436437	0.2377720321938873	2.7257868913988488	0.0	0.0	2.3088029535910715e-124	4.213236686800452	0.0008639736257815261	0.00424966104953557	0.5677515082371497	0.0	2.5252288071089535e-16	2.3287337610570055e-08	1.077802375796974e-45	2.168071797636682e-225	4.1301936235269403e-175	6.239628761755457e-29	2.402541716881523e-14	7.135375620873499e-42	5.004830677281253e-41	2.8929475439249313	5.074799936687272e-103	0.0	8.290632556455294e-10	0.4627221009281309
3.4444444444444446	0.15212664318295305	2.0094634817253767	0.0	0.0	1.056141210279538e-122	3.4063254334169417	0.0004210701165503529	0.0022506338000953486	0.3544108347281154	0.0	6.15206265071398e-17	6.278264864856866e-08	1.0247546831398506e-46	1.0924861165660559e-227	4.011227899794885e-177	3.936633815638653e-28	8.793051400062981e-14	6.546125440286207e-41	4.492173234730626e-40	2.0259282379196026	1.482575356761051e-104	0.0	2.4673054257543805e-09	0.34569245217998595
3.4524524524524525	0.09494222019545856	1.4452821746683113	0.0	0.0	4.708851629514918e-121	2.6915844702357017	0.0002002635821958607	0.0011616783266028088	0.21578382118904282	0.0	1.460665727465475e-17	1.64971193065382e-07	9.495140797040251e-48	5.359394391302233e-230	3.793983852099602e-179	2.4207199492956774e-27	3.1365983084730774e-13	5.853376113191177e-40	3.929990188799988e-39	1.3839121288792529	4.2197986280076874e-106	0.0	7.159289536214877e-09	0.25360290996553747
3.4604604604604603	0.05779241368589481	1.0141343411849868	0.0	0.0	2.0462840637051343e-119	2.0772912324484327	9.337785878723193e-05	0.00058439139083397	0.1281404924811458	0.0	3.3798000196958387e-18	4.224986098554415e-07	8.573983512372037e-49	2.5596054864365315e-232	3.494820132018668e-181	1.4508327244838422e-26	1.0905078935567727e-12	5.1013270024637375e-39	3.351159224922678e-38	0.9221199973383547	1.1701560286131974e-107	0.0	2.0255143819640336e-08	0.1826155082236209
3.468468468468468	0.034307905820186904	0.6942154000703028	0.0	0.0	8.66711851922903e-118	1.5650745872949472	4.375228111873252e-05	0.0002865460508330892	0.07421673394141315	0.0	7.621513868291421e-19	1.054608193003136e-06	7.545059498093933e-50	1.190112101743143e-234	3.1352009659737557e-183	8.47507205866005e-26	3.6952969257626355e-12	4.3332577298976724e-38	2.785275088098002e-37	0.59931353587942	3.1613524776589005e-109	0.0	5.5876093230075467e-08	0.12901998138374796
3.476476476476477	0.019860497880744225	0.4635901436983803	0.0	0.0	3.578009148773396e-116	1.1506829773780352	2.313882380078604e-05	0.00013701220249138187	0.04192349411532624	0.0	1.674948890421892e-19	2.5656988825538446e-06	6.470540652491069e-51	5.387164463168947e-237	2.7391583514451177e-185	4.825282217798358e-25	1.2204513874522408e-11	3.5875709786806047e-37	2.2563757133165693e-36	0.37992816049243816	8.321069799088111e-111	0.0	1.5029662471158568e-07	0.08939774524343165
3.4844844844844847	0.01121048862771314	0.3019954547684892	0.0	0.0	1.4396802798741143e-114	0.8253600199903114	1.9127511799497878e-05	6.405147155839544e-05	0.0230964632326772	0.0	3.5873351249126983e-20	6.083715783007178e-06	5.407735826912006e-52	2.374051417530761e-239	2.3306662665202566e-187	2.6776592042160176e-24	3.928640122833147e-11	2.8949502759123577e-36	1.7816645296979282e-35	0.23492134078414934	2.13384322189425e-112	0.0	3.9419617557013154e-07	0.060724931492954035
3.4924924924924925	0.006169756860587509	0.191901256436016	0.0	0.0	5.64609996387431e-113	0.5774869343456385	2.9244341750625286e-05	2.970029738223429e-05	0.012409607158959111	0.0	7.487768614910302e-21	1.4059854802751374e-05	4.404397562739937e-53	1.0185386903879067e-241	1.9313199737241178e-189	1.448242031859715e-23	1.2325786123242614e-10	2.27686006450066e-35	1.371237260779192e-34	0.14168038038986622	5.3311751213240054e-114	0.0	1.0081458561798503e-06	0.04042269338930943
3.5005005005005003	0.003310513269021855	0.1189464049008906	0.0	0.0	2.158186482540747e-111	0.3941913112314249	5.9743241473075165e-05	1.4706252714625947e-05	0.006502603780731767	0.0	1.5231509870517948e-21	3.166951717511005e-05	3.495850808996456e-54	4.2542446795315515e-244	1.5586175442826753e-191	7.634493973239662e-23	3.769099695376011e-10	1.7453647299993597e-34	1.0286614099753538e-33	0.08334043191029218	1.2976587156241547e-115	0.0	2.514144468234569e-06	0.026365212983700103
3.508508508508508	0.001731747679155486	0.07191274077407799	0.0	0.0	8.040578032083012e-110	0.2627093056731001	0.0001286741738981328	1.0149630448718259e-05	0.0033229624981238335	0.0	3.0195593641417752e-22	6.95265590773081e-05	2.7040443412562134e-55	1.7299156247481012e-246	1.2249999526642433e-193	3.922587396089452e-22	1.1233400424374154e-09	1.30403928829995e-33	7.521535930574526e-33	0.047813770250206555	3.077337474815589e-117	0.0	6.113943518011359e-06	0.016856738795867222
3.516516516516517	0.0008831148475333145	0.04240591530663738	0.0	0.0	2.919735241642784e-108	0.17139193902217437	0.00027429936191804315	1.3284060438409865e-05	0.0016560166509940483	0.0	5.833836633947516e-23	0.00014876772369991763	2.0383019022032402e-56	6.848333499168303e-249	9.376564871175257e-196	1.9643472515702994e-21	3.2631382385375608e-09	9.496198437345239e-33	5.360632128182652e-32	0.026754311696368025	7.109955154075479e-119	0.0	1.4498588065000879e-05	0.010588789153085509
3.5245245245245247	0.0004390126137857957	0.024389252975236676	0.0	0.0	1.0333740958927563e-106	0.110340240672168	0.0005716069806492456	2.6257396260341993e-05	0.0008048173873429854	0.0	1.0984366870665083e-23	0.00031025256947030805	1.497325632692453e-57	2.6393829362808898e-251	6.989765874019328e-198	9.58776016209023e-21	9.238688463413829e-09	6.740056097055195e-32	3.7239347678631937e-31	0.01460058987590132	1.6004263589986958e-120	0.0	3.352835082571981e-05	0.006587633393927341
3.5325325325325325	0.00021274055711711	0.013680700776473471	0.0	0.0	3.5647540192958616e-105	0.07172276915534131	0.001161765882207846	5.7320189939976955e-05	0.00038143079148962816	0.0	2.01560706102696e-24	0.0006306243609652721	1.0719051318242991e-58	9.903242892142433e-254	5.074493119385029e-200	4.561097150706373e-20	2.5493871368419338e-08	4.662639791938124e-31	2.521540752163869e-30	0.007770967516069692	3.509794006671432e-122	0.0	7.561192608626608e-05	0.004160606810850519
3.5405405405405403	0.0001004905639290209	0.007484213422483391	0.0	0.0	1.198559123033909e-103	0.04986713385198344	0.002302018646165108	0.0001250426319002657	0.00017628377504886608	0.0	3.6045145899052323e-25	0.0012493231499634309	7.478045435836146e-60	3.6175119975617735e-256	3.5878466818697926e-202	2.1148265156547981e-19	6.85664832772064e-08	3.1437995320446552e-30	1.6642138712004062e-29	0.00403366744275905	7.499022536715082e-124	0.0	0.00016629140925609676	0.002848023193911825
3.548548548548548	4.62691889391425e-05	0.003993189520513575	0.0	0.0	3.9277809050549026e-102	0.04122672908457439	0.004446685692695562	0.0002671204129421858	7.944739857133678e-05	0.0	6.281997794243046e-26	0.00241227890523891	5.084062123961846e-61	1.2864711527582935e-258	2.4705079219863095e-204	9.557260732555805e-19	1.7973745093104293e-07	2.066010140915271e-29	1.0706140439395821e-28	0.0020419148757116357	1.5610068788832754e-125	0.0	0.00035666529152748226	0.0023856730481810933
3.556556556556557	2.0765456154921814e-05	0.002078371359184835	0.0	0.0	1.2545643573498348e-100	0.04431142469073035	0.008373294655399871	0.0005567448562275642	3.491487047747996e-05	0.0	1.0669863083796805e-26	0.00453971864882218	3.368402349698853e-62	4.453973688248015e-261	1.656722570931054e-206	4.209644139831773e-18	4.5921482326831417e-07	1.3233193944447668e-28	6.713344050163265e-28	0.0010080451757326803	3.1663318091437075e-127	0.0	0.0007460601884864658	0.002681295613740853
3.5645645645645647	9.083781418271851e-06	0.001056488653891065	0.0	0.0	3.905678879753876e-99	0.059643853341552255	0.015370516079863792	0.0011314156919459912	1.4962267053840288e-05	0.0	1.7661597727143763e-27	0.008326817468469187	2.174837557607558e-63	1.5012491161747757e-263	1.0819930923841339e-208	1.8072182262444706e-17	1.1435201884657081e-06	8.261359681990855e-28	4.1032563645722855e-27	0.00048531028947858886	8.999348266134608e-129	0.0	0.0015220175669809972	0.0038070264635148903
3.5725725725725725	3.8731220562072205e-06	0.0005275469158100733	0.0	0.0	1.1851082447455872e-97	0.08976760717093708	0.02750510468020108	0.0022415899397010388	6.252209427541211e-06	0.0	2.8491230488842182e-28	0.014885993968470138	1.3684182065858854e-64	4.926238170571728e-266	6.881931503354986e-211	7.5618676918188e-17	2.775379600057928e-06	5.0268162324447554e-27	2.4445778956833614e-26	0.00022784974397625462	1.3543248440265643e-127	0.0	0.0030283731109891237	0.0060085637496160305
3.5805805805805804	1.6096061273102185e-06	0.0002659353213027239	0.0	0.0	3.504914302715356e-96	0.13929496901471156	0.047981266732687204	0.0043296307045489835	2.5474863306114226e-06	0.0	4.4792210827890973e-29	0.0259373331482464	8.390724223023577e-66	1.573749364949474e-268	4.2629217352145515e-213	3.083903741384042e-16	6.565254480422967e-06	2.981186263829824e-26	1.419601322773766e-25	0.00010431811015561708	6.502988556283805e-126	0.0	0.005876983573111051	0.009730485171813139
3.588588588588588	6.51984660247648e-07	0.00015135207773309497	0.0	0.0	1.0103100793560798e-94	0.21494372564455524	0.08159517008500627	0.00815279146354774	1.0121052404185964e-06	0.0	6.862839880663961e-30	0.04404752284905448	5.013812423052099e-67	4.894555453606565e-271	2.571671706151495e-215	1.2258174980088894e-15	1.5136705288046028e-05	1.723216478050226e-25	8.035596264134233e-25	4.657430234407884e-05	3.0461236176175034e-124	0.0	0.011124147288622033	0.015655568891567516
3.596596596596597	2.5740118541753105e-07	0.0001282391642161219	0.0	0.0	2.8385063213904944e-93	0.3254794485262623	0.1352671342349293	0.014966627832298383	3.920742723695325e-07	0.0	1.0247438231758221e-30	0.07290651624169336	2.9196057705348426e-68	1.4820008788164416e-273	1.5108969545789698e-217	4.7490209129134935e-15	3.401431766919237e-05	9.708344769713113e-25	4.4336463057300355e-24	2.0277146637016226e-05	1.39072288759064e-122	0.0	0.020538003593769626	0.024753952631866864
3.6046046046046047	9.904573094188465e-08	0.00018588329665788125	0.0	0.0	7.772897551528664e-92	0.48145708882573646	0.21860291706215573	0.02678584068452792	1.4809262647908585e-07	0.0	1.491203201005155e-31	0.11761423584769971	1.6567894668373976e-69	4.368589036479423e-276	8.645006309610786e-220	1.793228410019753e-14	7.449768700854288e-05	5.330956854747576e-24	2.3845001239831456e-23	8.609427516575518e-06	6.188595164108322e-121	0.0	0.03698633782338805	0.03833546338230722
3.6126126126126126	3.714583931643487e-08	0.00035502260842403617	0.0	0.0	2.074597830826397e-90	0.694651115207447	0.3443944519723982	0.046736033680042574	5.453994185065253e-08	0.0	2.1147957088037415e-32	0.18492776646331643	9.162139870235093e-71	1.2536937022732942e-278	4.817335917219857e-222	6.599642376750662e-14	0.00015902830581935348	2.853118232382371e-23	1.25005550324387e-22	3.5671981061841746e-06	2.684120064582115e-119	0.0	0.06497236673207409	0.05809562799362935
3.6206206206206204	1.3577860649768092e-08	0.0007205652039870784	0.0	0.0	5.396880392611363e-89	0.9770844686838707	0.5289243283668041	0.07949964540276196	1.9584204972827297e-08	0.0	2.9228739651097996e-33	0.2833955629536026	4.937561396225887e-72	3.502669973094521e-281	2.6143257084170484e-224	2.3673281226550273e-13	0.00033086946796106375	1.4882949055775905e-22	6.387917423405343e-22	1.4490171069203464e-06	1.134671631121924e-117	0.0	0.1113353732431047	0.08614314328267397
3.6286286286286282	4.837235098001336e-09	0.0014540002983992656	0.0	0.0	1.3683889699336777e-87	1.339618986246075	0.7918971591941376	0.13183987235728392	6.856481824481502e-09	0.0	3.936967525498682e-34	0.4232847855044092	2.5930663704186495e-73	9.527183207495383e-284	1.381731315140427e-226	8.276558236104813e-13	0.0006709490950805104	7.566810293473055e-22	3.1819246506400223e-21	5.956902291777767e-07	4.6751639826604645e-116	0.0	0.18610921286032966	0.12499459012784735
3.636636636636637	1.6796003093915251e-09	0.0028734723780837516	0.0	0.0	3.3816934350838e-86	1.790153866810429	1.1557994450807412	0.21315622886420318	2.340426787568636e-09	0.0	5.168013640111442e-35	0.6161989632722146	1.327088355124882e-74	2.5228262226123065e-286	7.112113026513545e-229	2.8202938226470343e-12	0.0013260902058713627	3.749655091888616e-21	1.5449833079371577e-20	2.975563731251332e-07	1.8775084205009196e-114	0.0	0.30349117687355043	0.1775217193506224
3.6446446446446448	5.684026391367398e-10	0.005544397211566344	0.0	0.0	8.145482254426329e-85	2.3315858210410743	1.6445050434546211	0.33598534340312536	7.78899728036191e-10	0.0	6.611432147448039e-36	0.874294940481335	6.618669411557896e-76	6.503807498432024e-289	3.5652077381383503e-231	9.366820551978544e-12	0.002554507494378727	1.8110249003353158e-20	7.312465948362769e-20	2.9402418195039273e-07	7.348950663661242e-113	0.0	0.4828154728511758	0.24683851397035336
3.6526526526526526	1.8747627859541132e-10	0.010438715333734	0.0	0.0	1.9123054697964726e-83	2.9597962633531454	2.281011694746215	0.5163153214603714	2.5272918112521625e-10	0.0	8.242852229626515e-37	1.2090483606630522	3.2168126262232167e-77	1.6323209047137283e-291	1.7405326351931791e-233	3.032098511628472e-11	0.004796140671440739	8.525348603901983e-20	3.37375170735575e-19	5.791244110842309e-07	2.8036717359300558e-111	0.0	0.7493534677770196	0.33612002363477894
3.6606606606606604	6.026644320039939e-11	0.019175648807058514	0.0	0.0	4.3757815273891796e-82	3.6620202034163976	3.0843233071861933	0.7735410001603445	7.994868605398501e-11	0.0	1.0015429046120884e-37	1.629589063604642	1.5235778707090944e-78	3.9884203998086e-294	8.275431333437495e-236	9.566381084934276e-11	0.00877661932477636	3.9116005271558364e-19	1.517311617860109e-18	1.3940649509926278e-06	1.0425271851413344e-109	0.0	1.1346874999646859	0.44835281464195337
3.6686686686686683	1.888177679102175e-11	0.03436963222313123	0.0	0.0	9.759147719591224e-81	4.415987949464595	4.065676625026908	1.129864901947073	2.465723073541104e-11	0.0	1.185964469208097e-38	2.140726975821474	7.032131268725e-80	9.487544751160505e-297	3.831865397060281e-238	2.9417469413089044e-10	0.015653563851991462	1.749248339020115e-18	6.652000186601683e-18	3.399490212018161e-06	3.77838324687878e-108	0.0	1.676345012008073	0.5860273069639641
3.676676676676677	5.7656388746671424e-12	0.060109520466943435	0.0	0.0	2.1214170299420073e-79	5.190188871788318	5.224524360459978	1.6089616878182746	7.413945502909396e-12	0.0	1.3686231213901016e-39	2.7409005002162394	3.1629499667431415e-81	2.1971730733169774e-299	1.7279890520907405e-240	8.816905922204618e-10	0.027211332868973617	7.62435429226837e-18	2.842818440750438e-17	8.126269378041635e-06	1.3346980276418165e-106	0.0	2.4163601100955145	0.7507941091686301
3.684684684684685	1.715887801118524e-12	0.10258402715290461	0.0	0.0	4.494673070737058e-78	5.9454751681042195	6.5448857614600495	2.2337881247982536	2.1733109058103524e-12	0.0	1.5392392970940332e-40	3.4203785404609865	1.3863738102851617e-82	4.953728732108918e-302	7.588970468351222e-243	2.5756115629533937e-09	0.046103831584922254	3.2389876546067693e-17	1.1843203867057296e-16	1.895091943144135e-05	4.5953481929849536e-105	0.0	3.3984778319519435	0.9431179234353135
3.6926926926926926	4.97703575056053e-13	0.1708480781141081	0.0	0.0	9.28171144845054e-77	6.6380134500625205	7.992803362438142	3.023544477267698	6.210937075203609e-13	0.0	1.6870909177112352e-41	4.16010402871457	5.921758366683492e-84	1.0873207990879058e-304	3.2459055060570885e-245	7.3332719109135365e-09	0.0761333335215542	1.341127725761672e-16	4.809683812071784e-16	4.308594194580414e-05	1.5420988817641264e-103	0.0	4.663854577484206	1.1619714956903973
3.7007007007007005	1.4071972512005582e-13	0.2776904591377746	0.0	0.0	1.8681679440144636e-75	7.223337597739294	9.515645498748633	3.9899715994855907	1.7304170214133976e-13	0.0	1.802108385893901e-42	4.9315529590096965	2.464920894659513e-85	2.3234893839746762e-307	1.3520726097426862e-247	2.035019026223668e-08	0.12253588586947574	5.412346767504227e-16	1.9041245527447763e-15	9.549177669620851e-05	5.0438761489655995e-102	0.0	6.245343571645725	1.4046162210331912
3.7087087087087083	3.886710227559757e-14	0.4405139773698762	0.0	0.0	3.664896096802031e-74	7.6610111285053915	11.043830417073933	5.133377296214362	4.700007395096062e-14	0.0	1.8760024574598504e-43	5.697881533607126	9.998547694196627e-87	4.83371690361143e-310	5.484983037912982e-250	5.5041773961062536e-08	0.19222168116762395	2.128902204015459e-15	7.348694519992234e-15	0.00020630807171070345	1.6079591050090998e-100	0.0	8.160769909428353	1.6665135785426195
3.716716716716717	1.082797278735917e-14	0.6820784051069314	0.0	0.0	7.007535639166913e-73	7.9192314282917184	12.495216810275746	6.438983483382197	1.244504021050058e-14	0.0	1.9032505915881005e-44	6.416447905082573	3.9523206104009896e-88	9.7899224698e-313	2.1670138820652705e-252	1.4510074225625226e-07	0.29389492252598637	8.161696364941646e-15	2.7648133678703427e-14	0.00043449640774745747	4.996247888340731e-99	0.0	10.40594910746752	1.941401595810488
3.724724724724725	4.379980981281922e-15	1.030892317466484	0.0	0.0	1.3059509383870404e-71	7.97865209074553	13.781949601480132	7.874317328844693	3.2124775519296154e-15	0.0	1.881779006486665e-45	7.042550906553297	1.522468816224769e-89	1.93034457e-315	8.337948873855049e-255	3.728207782490823e-07	0.4379579803095133	3.0497186874119614e-14	1.014068456185914e-13	0.0008920238161755959	1.5131129547857693e-97	0.0	12.948512205648639	2.221553253377625
3.7327327327327327	7.073144306006732e-15	1.5209874435349569	0.0	0.0	2.3721727150295353e-70	7.834788511596906	14.819053810137856	9.388379673754663	8.083996444017873e-16	0.0	1.8132235040888847e-46	7.533974263478243	5.715119759566797e-91	3.705473e-318	3.1244090791172915e-257	9.336494514615772e-07	0.6360971947351481	1.1106922784224583e-13	3.6259338911746415e-13	0.0017852031751838097	4.46639485732791e-96	0.0	15.72378002473134	2.4982107416867056
3.7407407407407405	2.4119209542958272e-14	2.190788543371193	0.0	0.0	4.1997520303623433e-69	7.4985960899710005	15.533644805076225	10.913174094737	1.983127788927281e-16	0.0	1.702723523900549e-47	7.855720603352061	2.0906563940748897e-92	6.97e-321	1.1402174485031775e-259	2.278876800204552e-06	0.9004616811421278	3.9425966543467145e-13	1.2639481908669327e-12	0.0034827351074686735	1.284994513433928e-94	0.0	18.633895763366837	2.762163765000104
3.7487487487487483	8.76676663567459e-14	3.080825362577986	0.0	0.0	7.2470104750918626e-68	6.995125457475779	15.873380384338432	12.367864715617598	4.7425424079482264e-17	0.0	1.558285420084968e-48	7.984220551971932	7.45281082868138e-94	0.0	4.0524587379796576e-262	5.42139574983298e-06	1.2423895604931854	1.364035175930538e-12	4.29537800168364e-12	0.0066233158559909746	3.603328239323168e-93	0.0	21.551127301429744	3.004415742224441
3.756756756756757	3.1252947388452254e-13	4.230139435369231	0.0	0.0	1.2188549553208368e-66	6.360496527661645	15.812796234465244	13.665388674887293	1.1056670919757401e-17	0.0	1.3898244694160077e-49	7.9103430760718005	2.5890317117185172e-95	0.0	1.4026865970605623e-264	1.2570560363398795e-05	1.670710866535793	4.599635485943397e-12	1.4231232055851544e-11	0.012278726865023896	9.848379388490872e-92	0.0	24.325692620391063	3.2168634231663735
3.764764764764765	1.0863709025279212e-12	5.671424774020245	0.0	0.0	1.9980348706976014e-65	5.6377182355931525	15.356460303744699	14.720860756282406	2.5155460558342707e-18	0.0	1.2080446190415565e-50	7.640715814694173	8.764642568400327e-97	0.0	4.728395757494559e-267	2.840870439657109e-05	2.1897574309863677	1.5117357597205013e-11	4.596838241805725e-11	0.022189865192135904	2.623518368012202e-90	0.0	26.797716059336672	3.392907462983323
3.7727727727727727	3.6807137647201795e-12	7.4251967269755985	0.0	0.0	3.19236100747566e-64	4.872052923458699	14.538403611178614	15.46068123971535	5.7116407447758415e-19	0.0	1.02333086205377e-51	7.197153916781272	2.891414525774472e-98	0.0	1.5523087882192323e-269	6.257508969685925e-05	2.797321580298441	4.842648881374843e-11	1.4476331640522363e-10	0.03909129213600251	6.811799261297795e-89	0.0	28.81212471783132	3.5279168949418205
3.7807807807807805	1.2154624904662163e-11	9.493573499037733	0.0	0.0	4.971401391579325e-63	4.106652120808093	13.417925952951997	15.831002627511506	1.8975282685053176e-19	0.0	8.448103874578233e-53	6.614329355290134	9.29534610547072e-100	0.0	4.9631058570199205e-272	0.00013433983077224232	3.4829023423330425	1.5119753166803808e-10	4.4447542176079835e-10	0.0671320625650587	1.7238440193125486e-87	0.0	30.234615233845233	3.6194898928165817
3.7887887887887883	3.912063823647968e-11	11.854524008953057	0.0	0.0	7.545769929840069e-62	3.3790784351954346	12.072494191957054	15.804205695193524	3.4965105126473274e-19	0.0	6.796928800832609e-54	5.936113657619975	2.912055087979217e-101	0.0	1.5453970704814196e-274	0.00028110034331168594	4.22662987910082	4.6010933624151167e-10	1.330560517442794e-09	0.11238415988342251	4.251992454348166e-86	0.0	30.966429362761467	3.66748436925382
3.796796796796797	1.2272275834614559e-10	14.457614091699812	0.0	0.0	1.1163135267455242e-60	2.7191124848753216	10.5889134597707	15.38230379381382	1.4797589630077928e-18	0.0	5.329881861561221e-55	5.211227177689112	8.890213419730401e-103	0.0	4.686382739603057e-277	0.0005732858443035949	4.999238548647886	1.3646837335267079e-09	3.883535672978689e-09	0.1834027694094067	1.0222224088064784e-84	0.0	30.95569021764471	3.6738293841202614
3.804804804804805	3.752313252783678e-10	17.222302046565027	0.0	0.0	1.6096324285188337e-59	2.147979405574741	9.0541642091734	14.596692863961668	6.5359300579385625e-18	0.0	4.143640478721265e-56	4.48888533461875	2.6448627382246918e-104	0.0	1.3840333280329125e-279	0.0011395524612707586	5.763350961293381	3.945096300163918e-09	1.1051832512740332e-08	0.2917647711038257	2.3952822850578177e-83	0.0	30.20350079504168	3.6421643458767785
3.8128128128128127	1.1182215792718115e-09	20.039646432094585	0.0	0.0	2.262169468633998e-58	1.6788744465650507	7.547231349526532	13.504290253950263	2.8231553707033713e-17	0.0	1.2686165306918768e-56	3.8150413672276287	7.667825468130509e-106	0.0	3.980764305165108e-282	0.0022077540584923405	6.476144501329164	1.1115725857251495e-08	3.066652670072193e-08	0.45246654579761925	5.470492176772055e-82	0.0	28.763821388249966	3.5773793078999905
3.8208208208208205	3.2479658412795735e-09	22.777885383250563	0.0	0.0	3.0987137424064315e-57	1.3184679382949933	6.1329440426637145	12.180721598464244	1.1889010815251416e-16	0.0	1.2769673600784366e-55	3.229617627228678	2.166303070031028e-107	0.0	1.1150581158847014e-284	0.00416888891687368	7.093226819963	3.052619475420242e-08	8.297124270542429e-08	0.6840175026697919	1.2177397799495533e-80	0.0	26.737161976434766	3.4851396475926966
3.8288288288288284	9.194959904424683e-09	25.291770110839714	0.0	0.0	4.137096752356142e-56	1.0689526524884665	4.858386489334174	10.711687664535528	4.880695002279644e-16	0.0	1.640763251158972e-54	2.7648515829021436	5.964086293971502e-109	0.0	3.0418630927083424e-287	0.007672611662934719	7.573297144363052	8.17075406317014e-08	2.1889365099589828e-07	1.0080347645812475	2.6420496749748126e-79	0.0	24.259137677366045	3.3714691742551937
3.836836836836837	2.5371318011605742e-08	27.434878572171584	0.0	0.0	5.383538150566154e-55	0.9301660354031718	3.751945097558022	9.183876035655311	1.953176635683804e-15	0.0	2.0583355696160517e-53	2.444627204814227	1.600096325416804e-110	0.0	8.081518019350535e-290	0.013763198550689384	7.882975133350185	2.1316025504616394e-07	5.63107894716807e-07	1.448144080347031	5.587092448623904e-78	0.0	21.485729833159937	3.242439390984766
3.844844844844845	6.823245862435331e-08	29.073526796845314	0.0	0.0	6.828067571950573e-54	0.9013642612935384	2.8246318015446557	7.6767411157518	7.61950641879749e-15	0.0	2.5168304136638207e-52	2.2844784540140837	4.18336393164322e-112	0.0	2.09101596568695e-292	0.02406294595899817	8.001091684806118	5.420070661883513e-07	1.4125821953299294e-06	2.0280394220724434	1.1515667846316612e-76	0.0	18.577516704012567	3.103976313440054
3.8528528528528527	1.7885200560698313e-07	30.100470895189495	0.0	0.0	8.440841077530809e-53	0.9823244234169202	2.0730402359354607	6.256192178366273	2.897606352921434e-14	0.0	2.999545863309283e-51	2.291878474577647	1.0658161302414638e-113	0.0	5.269056710114753e-295	0.04100449610800854	7.921787365951249	1.3432544577337535e-06	3.4554988310263545e-06	2.7686606750836114	2.3134003409482547e-75	0.0	15.685121361084631	2.961760221013852
3.8608608608608606	4.5693182890104254e-07	30.44646217791565	0.0	0.0	1.0170247798538292e-51	1.1735845440998554	1.4831793200205765	4.97078793540555	1.0741897661440133e-13	0.0	3.4843450116926855e-50	2.4664752614390464	2.6461585801654886e-115	0.0	1.2930625011234206e-297	0.06810318545373704	7.655950849744157	3.2446380522740035e-06	8.243172841515842e-06	3.684615121007498	4.529714750819781e-74	0.0	12.937706672248853	2.821168565742511
3.8688688688688693	1.1377944477717455e-06	30.08793421902533	0.0	0.0	1.1943599823194462e-50	1.4757811067573574	1.03447291485905	3.85054813664086	3.881983305311566e-13	0.0	3.9450384501124606e-49	2.8000812708275515	6.402155308828933e-117	0.0	3.09041840762341e-300	0.11024442478353999	7.230812695448019	7.638865239712557e-06	1.9176833194734856e-05	4.780176130671778	8.64468765680825e-73	0.0	10.435648926220773	2.6872055555968486
3.876876876876877	2.7614107528685264e-06	29.04964245564348	0.0	0.0	1.3670891944663796e-49	1.8881969917473884	0.7033695686606911	2.9080638938904704	1.3676009579515252e-12	0.0	4.3535761729855416e-48	3.2764260038964172	1.5094305326367064e-118	0.0	7.193266762549111e-303	0.17393985697490272	6.687822672781642	1.7528552937813472e-05	4.350817519510764e-05	6.045403949984973	1.6080003978006473e-71	0.0	8.247710309901619	2.5643756305052974
3.884884884884885	6.532102870958102e-06	27.40184823060856	0.0	0.0	1.5251633322737895e-48	2.406776534194333	0.46621520522278637	2.1412944672089376	4.69678171977066e-12	0.0	4.682807093147849e-47	3.870879540374877	3.4679791316168165e-120	0.0	1.6305952409273466e-305	0.2674821741140793	6.0792060282166815	3.9202873871943126e-05	9.626966649833472e-05	7.453095214102097	2.915287501807463e-70	0.0	6.412276057776172	2.45648762854202
3.8928928928928928	1.506016819049492e-05	25.252490400940673	0.0	0.0	1.6584170661129075e-47	3.021983849203234	0.3012500231726033	1.5373115332375207	1.5724574392894072e-11	0.0	4.909440686256057e-46	4.5504944662690034	7.764546186713401e-122	0.0	3.599791057540392e-308	0.40090718849369267	5.463752445968769	8.545635617427855e-05	0.0002077525032077802	8.9573215302042	5.151515643919541e-69	0.0	4.941657850725658	2.366412067706898
3.9009009009009006	3.384242155851649e-05	22.73555029893375	0.0	0.0	1.757636484426925e-46	3.7169563474637326	0.18976009830002988	1.0762820527599837	5.1321270208417474e-11	0.0	5.016765927825195e-45	5.274750715181625	1.6940716699665488e-123	0.0	7.7396181806866e-311	0.5856607313390613	4.902408768203476	0.0001815622101828206	0.00043727563306473073	10.494216372419872	8.872521259173877e-68	0.0	3.8281640829680326	2.295843571647204
3.9089089089089093	7.412212171773973e-05	19.99734283698944	0.0	0.0	1.815608710122672e-45	4.466416263547997	0.11652501870537813	0.7351260179110268	1.632895736025051e-10	0.0	4.996687578890531e-44	5.997304292544533	3.601831809347035e-125	0.0	1.6205890395e-313	0.8338762996789509	4.45413124939376	0.0003759769111702302	0.0008976993966554196	11.985396310006648	1.4894209818993515e-66	0.0	3.0506086318380854	2.245133683443855
3.916916916916917	0.00015823008310978423	17.18266630282476	0.0	0.0	1.827988057288885e-44	5.2367319368064225	0.0697540193878827	0.4904894468708728	5.064829498094708e-10	0.0	4.850735370607711e-43	6.668848888229919	7.462612269367065e-127	0.0	3.3047402e-316	1.1572053123622073	4.172251867052014	0.0007588422710140286	0.0017975792812336881	13.343982633850857	2.436948099081545e-65	0.0	2.5801288799353177	2.2132510408461776
3.924924924924925	0.000329219137287224	14.422598757858974	0.0	0.0	1.7938344013907226e-43	5.98736275413052	0.04070561603382386	0.3208819269578713	1.5315086848228901e-09	0.0	4.589871416566381e-42	7.240940610088846	1.506724957549383e-128	0.0	6.5627e-319	1.5652094809399106	4.101396918302319	0.0014927823078246347	0.003511088833314553	14.4826936343925	3.886274612773344e-64	0.0	2.3845355343172834	2.1978981880361728
3.932932932932933	0.0006676300735142579	11.82529645944183	0.0	0.0	1.715731168275156e-42	6.673691694198416	0.0231565417441019	0.2080013984674742	4.514664752310904e-09	0.0	4.2331295092191166e-41	7.670372927989271	2.9645078351700075e-130	0.0	1.304e-321	2.063420705365156	4.2748386868533315	0.0028621742361571233	0.006689716676794211	15.323011232649208	6.040586178098841e-63	0.0	2.4308363966612045	2.1957758942987446
3.9409409409409406	0.0013195975865813185	9.4705405326332	0.0	0.0	1.599462384777924e-41	7.250983615182783	0.012841819397680981	0.13738498807991092	1.2974371669607647e-08	0.0	3.8053207861264715e-40	7.923489807734698	5.683902298351486e-132	0.0	0.0	2.6512846747732226	4.712116667164344	0.00534872514821726	0.01243373346835588	15.804103393897055	9.151305988968468e-62	0.0	2.685986345172387	2.20294930057447
3.9489489489489493	0.0025421544705667254	7.4081272446425865	0.0	0.0	1.4533048377056685e-40	7.678959087415974	0.00694243923867358	0.09857937093943361	3.6350097581376845e-08	0.0	3.33418955952789e-39	7.979746423017887	1.0619788212786762e-133	0.0	0.0	3.3203067007204314	5.416851056431828	0.009742246631968059	0.02254443256442383	15.890099177561089	1.351280353926264e-60	0.0	3.1162559369506497	2.2152476655189397
3.956956956956957	0.004773282767267441	5.6596304048572215	0.0	0.0	1.28705559031099e-39	7.926301225182904	0.00365872233480857	0.08502579929734315	9.928580417432225e-08	0.0	2.847470587725005e-38	7.833897285322752	1.9335714743348247e-135	0.0	0.0	4.052782576071147	6.374861308289105	0.017295080299871732	0.0398783486843175	15.574509045962312	1.9447610228563785e-59	0.0	3.6858402211943857	2.228628408676054
3.964964964964965	0.008735488397895903	4.222671409304835	0.0	0.0	1.1109532640425527e-38	7.974364530445754	0.0018796534616707283	0.09381845340950666	2.6438407344829245e-07	0.0	2.3702755624335632e-37	7.496402467408805	3.430675210451009e-137	0.0	0.0	4.8214944570850635	7.552931245429693	0.029925448661144147	0.06881948357144833	14.88103419876494	2.7280065840941843e-58	0.0	4.355424999342786	2.2394566130290268
3.972972972972973	0.015581598964978098	3.076653037743613	0.0	0.0	9.346568025626574e-38	7.819452407560645	0.0009413610308378757	0.12543623654910468	6.863640811233922e-07	0.0	1.923135078914625e-36	6.991948933288521	5.931627338875917e-139	0.0	0.0	5.590662835464775	8.898742892066279	0.050467684874705446	0.11587196105094405	13.86062480734882	3.7297779741596663e-57	0.0	5.081384401855221	2.2446856019201094
3.9809809809809806	0.0270889178426832	2.188937191008497	0.0	0.0	7.66419332404351e-37	7.473261172797712	0.00045958286600590326	0.18348176170293856	1.7372002737004527e-06	0.0	1.5208727080318327e-35	6.356316152804792	9.994081243679747e-141	0.0	0.0	6.318270193020042	10.342550591346848	0.08295464699685089	0.1903506174149351	12.585294063486959	4.9702580693262005e-56	0.0	5.816112932271207	2.2419599809025983
3.9889889889889893	0.04590141694795419	1.5206262275164555	0.0	0.0	6.125458878733258e-36	6.961406513831329	0.00021872564446041197	0.27439851571201895	4.286735605471219e-06	0.0	1.1723273070862213e-34	5.632097446150322	1.6409167337957114e-142	0.0	0.0	6.9596331766676505	11.801031523497874	0.13289929625649158	0.30510924328399924	11.13973062257045	6.455550629488059e-55	0.0	6.509726747199248	2.2296862496527763
3.996996996996997	0.07580805091386016	1.0313746958631171	0.0	0.0	4.771651358450849e-35	6.320283984108105	0.00010147589762922776	0.40708735370929167	1.0313138183011682e-05	0.0	8.808028098388146e-34	4.8639594449348245	2.625456057055955e-144	0.0	0.0	7.471843527632666	13.183424583944744	0.20751966972935762	0.4771968069944908	9.612063666958388	8.172332675662016e-54	0.0	7.113050091883359	2.207118420248175
4.005005005005005	0.12202796583047226	0.682944616244088	0.0	0.0	3.622902762781026e-34	5.592794141071232	4.589363541434717e-05	0.5923147639230755	2.4190714573028197e-05	0.0	6.450348873888606e-33	4.0941502337698665	4.093524548165229e-146	0.0	0.0	7.81848217403264	14.39961010922281	0.31582788978642196	0.728276717651858	8.085168133235195	1.0083636382766593e-52	0.0	7.581493678211193	2.17448523944908
4.013013013013013	0.19145125399503612	0.4414684765007339	0.0	0.0	2.681035406101702e-33	4.8236264253377215	2.0233332077977215e-05	0.8418051453891767	5.532319623493661e-05	0.0	4.604297528475369e-32	3.358857111937018	6.219627526201861e-148	0.0	0.0	7.97389284483753	15.369290058841301	0.46848567324673873	1.0845942539609368	6.6296675446087505	1.2126813795009001e-51	0.0	7.879195810641653	2.1331482676445614
4.021021021021021	0.29276008278569166	0.27856685947732446	0.0	0.0	1.9337766804838123e-32	4.054815162814176	8.695744238309915e-06	1.1669432446408885	0.00012335994759066104	0.0	3.2034668320926616e-31	2.6858045790282907	9.208853994727802e-150	0.0	0.0	7.9263200282046	16.031028303688206	0.6773244837618224	1.5762492440970677	5.299373224967351	1.4214599734333488e-50	0.0	7.982687197462032	2.0857393246356213
4.029029029029029	0.4363352602743115	0.17157159835777527	0.0	0.0	1.3594648593394679e-31	3.3221635650848342	3.643086677334118e-06	1.5770823255951556	0.0002681994066020522	0.0	2.1724752282810685e-30	2.0932285142684863	1.3286816383122613e-151	0.0	0.0	7.679378510895724	16.349720729506032	0.9544470934202404	2.2355446247749273	4.129401220135737	1.6239810388814036e-49	0.0	7.883385044402023	2.0361969708351535
4.037037037037037	0.633845717920763	0.10313799085699676	0.0	0.0	9.315100637454844e-31	2.652916051586206	1.4878345352525801e-06	2.0775529126414325	0.0005685483010709012	0.0	1.4360458902615847e-29	1.5901226684380254	1.86814387693322e-153	0.0	0.0	7.2515994648488835	16.321159010493346	1.3108758707581245	3.094254940226903	3.136744925017565	1.808363225944261e-48	0.0	7.5884154836361315	1.9896171770678255
4.045045045045045	0.897432129934782	0.060509137381086514	0.0	0.0	6.221068943825947e-30	2.064802650248702	5.923264497140937e-07	2.667581046441529	0.0011752031367807114	0.0	9.252559528212101e-29	1.1774751509651227	2.559609176128774e-155	0.0	0.0	6.674132208510732	15.972737600581592	1.7547930429809453	4.179802606099989	2.3227398825716463	1.9626767272279533e-47	0.0	7.119564704072824	1.9518585197935732
4.053053053053053	1.2384385721845548	0.03464373189977915	0.0	0.0	4.0494904153857385e-29	1.5663403445058168	2.2987298869110773e-07	3.3384296702676366	0.002368676008549295	0.0	5.810811815251276e-28	0.8501203412389938	3.417518369268615e-157	0.0	0.0	5.986997345435339	15.359965870158648	2.289522221707811	5.510539386269023	1.6766826795492733	2.0762051887769708e-46	0.0	6.510501107119724	1.9288934859225277
4.061061061061061	1.6657204913206618	0.019355435380482334	0.0	0.0	2.5691746863185817e-28	1.1581005365875623	8.696290547455435e-08	4.072141979893782	0.004655408300213074	0.0	3.557086533441431e-27	0.5988265340715513	4.4465361991429157e-159	0.0	0.0	5.234516689737711	14.559163677188701	2.9115110779663675	7.090581279031594	1.1798580459494799	2.1406721784595497e-45	0.0	5.802716856243139	1.9259629608101805
4.069069069069069	2.183657839824772	0.010551878433001479	0.0	0.0	1.5887105926202275e-27	0.8345626307872306	3.2069956645571515e-08	4.841262448727701	0.008922422829374216	0.0	2.122443642393386e-26	0.41230342749677285	5.6377588956627135e-161	0.0	0.0	4.460642060855826	13.657388943210167	3.6086657306676604	8.904890923689827	0.8093508834050317	2.151237950299647e-44	0.0	5.04084135333954	1.9466539380581243
4.077077077077077	2.7901133847043424	0.005612806215063321	0.0	0.0	9.575332110315222e-27	0.5861707575261419	1.1528687850646962e-08	5.609821191350677	0.016676144407572414	0.0	1.2344216341975559e-25	0.2789174427530132	6.965700164488607e-163	0.0	0.0	3.7048567851368346	12.741129951516335	4.35942779217004	10.915481094877919	0.5412173863863322	2.1070999174588908e-43	0.0	4.2680428705973	1.9920638095291414
4.085085085085085	3.4746728295879254	0.002912926668964884	0.0	0.0	5.624977616920988e-26	0.40127481774288604	4.039964069690308e-09	6.33569065297802	0.030395744845260957	0.0	6.99806695058382e-25	0.1880165451983139	8.386805791305152e-165	0.0	0.0	2.9991537970286686	11.885496333329613	5.132948967332514	13.059661193934458	0.35280442231402087	2.0115934035072843e-42	0.0	3.522155071132896	2.0602253611362396
4.093093093093093	4.2175553079886186	0.0014748743986189587	0.0	0.0	3.220665708476535e-25	0.2677393509664712	1.3800352313690652e-09	6.97418431314133	0.05403217290306137	0.0	3.867065751894914e-24	0.13086506194075204	9.840153025627128e-167	0.0	0.0	2.3663518102831804	11.145527865904777	5.890593163294038	15.251116010192893	0.22419361580342584	1.8717751139829576e-41	0.0	2.8329735763658084	2.145939440198392
4.101101101101101	4.989562387629922	0.000728507813074265	0.0	0.0	1.7973323770109585e-24	0.17411454375859	4.595331278575605e-10	7.482511163531561	0.09367737199459673	0.0	2.082934898955228e-23	0.10125760083580727	1.1250724754477589e-168	0.0	0.0	1.819755962774369	10.550842771840095	6.588791068937642	17.384275949840507	0.1388797527374478	1.697561543852183e-40	0.0	2.2209177984571538	2.2411006469830563
4.109109109109109	5.753325302515613	0.000351031231353254	0.0	0.0	9.776176733788494e-24	0.11035968059865899	1.491613778220983e-10	7.824485992925659	0.1584097227771073	0.0	1.0936098151690593e-22	0.09591374241043171	1.2535234345977898e-170	0.0	0.0	1.363955661270912	10.104254679248331	7.183019876369288	19.34194073967694	0.08386497261555972	1.5005683464143795e-39	0.0	1.6970050504158718	2.3355168022697774
4.117117117117117	6.465918200615485	0.0001649944383961272	0.0	0.0	5.182837453112377e-23	0.06817707478217488	4.719628177769508e-11	7.974780731302579	0.2612873786202299	0.0	5.596849926329169e-22	0.11475337974253648	1.360998526828014e-172	0.0	0.0	0.9964158275039313	9.784318286017108	7.632433425182792	21.005533778004693	0.04936825241435055	1.2928389479545192e-38	0.0	1.2638881038939422	2.4181321492419743
4.125125125125125	7.082658207253517	7.564590891040045e-05	0.0	0.0	2.6780829879611225e-22	0.041050536241371505	1.455693525776704e-11	7.922024352802418	0.42040867516731695	0.0	2.7920397590225563e-21	0.16112274448210737	1.4399785570518171e-174	0.0	0.0	0.7094703417594651	9.551141379485768	7.904485481436521	22.26680847475037	0.028329560357213443	1.085654074466293e-37	0.0	0.9175941348208303	2.4784856319339292
4.133133133133133	7.561660328652022	3.3827951537641195e-05	0.0	0.0	1.3487714698599693e-21	0.024090834757473444	4.376649931541829e-12	7.670224650298926	0.6598900199420548	0.0	1.3576832117652666e-20	0.24199184965711992	1.4846616870328609e-176	0.0	0.0	0.4923581554949244	9.354330027791894	7.978822654222134	23.039429598610838	0.01584733720078585	8.885807477033978e-37	0.0	0.6495786309598871	2.5081851267627813
4.141141141141141	7.868516284305398	1.4754432249429219e-05	0.0	0.0	6.620802133805055e-21	0.01377962521697383	1.2826917365910778e-12	7.2382650746058905	1.0105346818691752	0.0	6.435415341505816e-20	0.3680848624134361	1.4916674748997153e-178	0.0	0.0	0.33302841462737437	9.141684244418856	7.849800921575219	23.2687192445118	0.008641648028119233	7.088604165479489e-36	0.0	0.44875795902427645	2.502166422392611
4.1491491491491495	7.980375625914943	6.276379206454015e-06	0.0	0.0	3.1676759326953105e-20	0.007682021272974009	3.664463011125524e-13	6.657564328573153	1.509896424828251	0.0	2.973435425328081e-19	0.553846204444112	1.4604595055840724e-180	0.0	0.0	0.21955063974171266	8.867259359010978	7.527193805496843	22.938043599768775	0.004593672899769412	5.511666674264619e-35	0.0	0.30328188697721525	2.4595345150134045
4.157157157157157	7.888757780886898	2.6038735909888105e-06	0.0	0.0	1.4771642174359793e-19	0.0041741317136623195	1.020480907177685e-13	5.9683014148513145	2.2014028357996005	0.0	1.3392044949853584e-18	0.817098591028341	1.3934132615695038e-182	0.0	0.0	0.14107218309660047	8.497635387848941	7.034968840203321	22.070806260701502	0.0023803793294352948	4.176991177892902e-34	0.0	0.2019220894202662	2.383848804293634
4.165165165165165	7.60061460825544	1.0535124607928233e-06	0.0	0.0	6.713897561607855e-19	0.0022105958010802448	2.7701600501772864e-14	5.214835497169812	3.132221172593105	0.0	5.879556423637567e-18	1.1782275618153832	1.2955173132819764e-184	0.0	0.0	0.08834893752700365	8.01563619429096	6.408344977717727	20.727716643476718	0.0012024146412683433	3.085336693705104e-33	0.0	0.13505858312387548	2.2828007930402117
4.173173173173173	7.137458646511914	4.156753958971552e-07	0.0	0.0	2.974257328605187e-18	0.001141051138054817	7.330088576237208e-15	4.44104288204675	4.349648584795012	0.0	2.5162540793917014e-17	1.6587430314955343	1.1737600076720484e-186	0.0	0.0	0.05392802826910955	7.421228941496783	5.6896324554300035	18.99977506201337	0.0005920844841779018	2.221262904215728e-32	0.0	0.0953259812838527	2.1673268332452156
4.181181181181181	6.532708812319505	1.599375327709708e-07	0.0	0.0	1.2842224804004616e-17	0.0005740551536939408	1.8906751567701422e-15	3.6862417092793103	5.896001029544442	0.0	1.049735427383828e-16	2.27913172508171	1.0363063161188217e-188	0.0	0.0	0.03208344785392715	6.729818615224426	4.923536551691933	16.998098299676307	0.00028420635497151736	1.558675671311797e-31	0.0	0.07802782418477551	2.0502828885348925
4.1891891891891895	5.82770820486238	6.00088348794441e-08	0.0	0.0	5.404554411462695e-17	0.00028148541541359344	4.753646740068606e-16	2.982202565128036	7.8022527586716315	0.0	4.268978894525579e-16	3.0560276763691157	8.915992175202233e-191	0.0	0.0	0.01860376646173587	5.968546108252918	4.152644419904828	14.842162520971215	0.00013298537877623194	1.0660312674228185e-30	0.0	0.08144009231818253	1.9448696801627423
4.197197197197197	5.067072272819167	2.1955165833469167e-08	0.0	0.0	2.2168556599615976e-16	0.000134529691443623	1.165032789092402e-16	2.3514998674026857	10.081005686744804	0.0	1.6923512729463574e-15	3.9988825131135446	7.475217902813965e-193	0.0	0.0	0.010514156549113404	5.171439366030368	3.413712549284745	12.648182285755421	6.0658731155141085e-05	7.106283390469182e-30	0.0	0.10710888422370983	1.8630266431435363
4.205205205205205	4.294090583874321	7.832558236693065e-09	0.0	0.0	8.862838556905197e-16	6.267264979996042e-05	2.783233361566853e-17	1.8072043625170895	12.7196835556552	0.0	6.540081261182865e-15	5.106490305596413	6.107319344566446e-195	0.0	0.0	0.005791666118119654	4.374328475349832	2.7351665516272643	10.519167653007802	2.697126795978907e-05	4.6171448087134825e-29	0.0	0.16020828294053177	1.8140096125407346
4.213213213213213	3.5468278259574424	2.7246154636528623e-09	0.0	0.0	3.4535532574216295e-15	2.847504769973695e-05	6.481272842305061e-18	1.35370509190835	15.675070536996557	0.0	2.4638025997741692e-14	6.363877461588361	4.8623917637969513e-197	0.0	0.0	0.003109546996264993	3.6103287828358215	2.135970398389266	8.53776952074886	1.1690344420702318e-05	2.9239023342831357e-28	0.0	0.24996871452668562	1.8033333933941034
4.221221221221221	2.855379352621059	9.24126372633166e-10	0.0	0.0	1.3116482219725203e-14	1.2657922435763526e-05	1.471191430346377e-18	0.9883149098492799	18.870369063149003	0.0	9.048217994287684e-14	7.740163010030952	3.772434975146306e-199	0.0	0.0	0.0016274224134330613	2.906465146146056	1.6257782426247875	6.762449685100934	4.9393570771375045e-06	1.804723284754392e-27	0.0	0.39011957703363037	1.832203652485777
4.2292292292292295	2.2404864672295823	3.0561349734404033e-10	0.0	0.0	4.8554165016661026e-14	5.610545003016747e-06	3.2551819610114285e-19	0.703268427256087	22.195781651570236	0.0	3.2393590763962717e-13	9.187987434164775	2.8521084139366538e-201	0.0	0.0	0.0008306881688586103	2.281718665081098	1.2060963673753522	5.226927038042662	2.034370159333351e-06	1.085717341826871e-26	0.0	0.5992196730192699	1.8974923503099597
4.237237237237237	1.7134665784165366	9.85416231034788e-11	0.0	0.0	1.7518362267641474e-13	2.744994900106093e-06	7.020655550610915e-20	0.4877546094234403	25.5132151422582	0.0	1.1305735004960647e-12	10.644972593298624	2.1012740823869401e-203	0.0	0.0	0.00041460249118175664	1.74649099901189	0.872082027486893	3.9423694300577785	8.16780233437758e-07	6.36621528720999e-26	0.0	0.9006849315486892	1.992237151124705
4.245245245245245	1.2772142432291387	3.097878704273485e-11	0.0	0.0	6.160534782451884e-13	2.08679082275588e-06	1.475972470101056e-20	0.32971304681857433	28.66510889227256	0.0	3.8466906782995524e-12	12.037411153976503	1.5085917946723686e-205	0.0	0.0	0.00020492655974876808	1.3032544988930628	0.614592544915657	2.9014963035866432	3.196652239961205e-07	3.6383482082083286e-25	0.0	1.3222788765366527	2.106577256229566
4.253253253253253	0.9279117427292493	9.49507958692619e-12	0.0	0.0	2.111549285928204e-12	3.1673886132043836e-06	3.0252146321988614e-21	0.21723278570633195	31.48670140876225	0.0	1.2759388820970758e-11	13.28602409599596	1.055438907078708e-207	0.0	0.0	0.00010634910949659752	0.9480201834116687	0.4221549288057056	2.083653917105978	1.2195503382060583e-07	2.026681923753307e-24	0.0	1.8948243642048215	2.2289840463130206
4.261261261261261	0.6570590341190338	2.8373621052004574e-12	0.0	0.0	7.054105158083229e-12	6.751566679013789e-06	6.0763837657543e-22	0.13949835901289961	33.82040857441496	0.0	4.126029669410663e-11	14.313232865372587	7.195595446616649e-210	0.0	0.0	7.102523067033286e-05	0.6722159733139981	0.28262531873491137	1.4599999780262967	4.5354194729432527e-08	1.1003359957194369e-23	0.0	2.64994257123944	2.3476113259320357
4.2692692692692695	0.45347872152395496	8.26620104374376e-13	0.0	0.0	2.296891783787298e-11	1.5279498049141595e-05	1.3658366957070728e-22	0.0873106687568927	35.53053071226482	0.0	1.300770761953673e-10	15.051051439970008	4.780492235756744e-212	0.0	0.0	8.14835161831815e-05	0.46460898034858	0.18441867218630487	0.9981332495544049	1.6441740869958197e-08	5.822686934506873e-23	0.0	3.6167392272095578	2.4515812370184507
4.277277277277277	0.30504523027125735	2.3478425689159536e-13	0.0	0.0	7.289488192587435e-11	3.421686681413246e-05	1.2297219640610826e-22	0.05326231259505348	36.51634273811263	0.0	3.997988922312746e-10	15.448495677495178	3.0949290516002262e-214	0.0	0.0	0.00014438949959685648	0.312999355331395	0.11728793528374606	0.6657593562356001	5.810184982697406e-09	3.003170252131432e-22	0.0	4.817539053079853	2.532039577002358
4.285285285285285	0.19999832861597272	6.502077700366413e-14	0.0	0.0	2.2548177105009277e-10	7.487271658946546e-05	5.252319932032731e-22	0.03166847950029108	36.721797610177376	0.0	1.1980133608706564e-09	15.47739329208666	1.9525445075804498e-216	0.0	0.0	0.0002940059390935521	0.20552717034793905	0.07270368372905883	0.43323527929038996	2.0014426377903006e-09	1.5097146170604782e-21	0.0	6.263000085495087	2.5828562091879768
4.293293293293293	0.12780366151904388	1.759158834451086e-14	0.0	0.0	6.798040314403917e-10	0.00015975150349980556	2.6309743162803782e-21	0.018352232118971856	36.14055957529092	0.0	3.500001843841806e-09	15.135677415816787	1.2003926137969776e-218	0.0	0.0	0.0006067038599935475	0.13154070328791184	0.04392523724272525	0.2750381416272914	6.720577048927746e-10	7.397213605364165e-21	0.0	7.947182709195228	2.6009063537527934
4.301301301301301	0.07960035945093208	4.792236873395049e-15	0.0	0.0	1.9976248508162567e-09	0.0003322412036102544	1.2942554930964752e-20	0.010365853424897811	34.81578400990412	0.0	9.969403070535055e-09	14.447630385301013	7.1914717529594e-221	0.0	0.0	0.0012307199410700263	0.08205648308650028	0.025865831269151672	0.17033721947422867	2.19978080011988e-10	3.5326438300090426e-20	0.0	9.84334949791575	2.5859370701373168
4.3093093093093096	0.048321628695673316	1.8830400452372893e-15	0.0	0.0	5.7213962412176904e-09	0.0006734794747019255	6.208565592879813e-20	0.005706577530811586	32.83483586455774	0.0	2.7686784649797083e-08	13.461037925367137	4.198404716940092e-223	0.0	0.0	0.002438702201233247	0.04989134610842895	0.014845450775152568	0.1029103017007029	7.018767699605772e-11	1.6443336317230352e-19	0.0	11.901369973140472	2.540088316653497
4.317317317317317	0.0285905757638734	3.029051682835903e-15	0.0	0.0	1.597158505003754e-08	0.001330618277962788	2.9035061014737415e-19	0.0030619695612809487	30.319841805669064	0.0	7.49699292942224e-08	12.241715705907291	2.388486814591269e-225	0.0	0.0	0.004714485585042783	0.02956620623659836	0.008304528178050335	0.060649359545603854	2.1829819238990395e-11	7.459992991630179e-19	0.0	14.04754605128658	2.467187886824987
4.325325325325325	0.016487660693175456	1.0497113582456805e-14	0.0	0.0	4.345621616050563e-08	0.0025623601967817602	1.323771897825595e-18	0.0016013287636654349	27.415481296451475	0.0	1.979348005367142e-07	10.86627667098006	1.3241384207950432e-227	0.0	0.0	0.008889745553424786	0.01707744921299793	0.004527840934838967	0.034865616453524845	6.618299360589084e-12	3.2987187783140164e-18	0.0	16.187432023798557	2.371965314540702
4.333333333333333	0.009267230896233804	3.87789232424777e-14	0.0	0.0	1.1524277212137609e-07	0.004809327340033102	5.8838977361759505e-18	0.0008162339014144137	24.27566854329238	0.0	5.095508532855011e-07	9.414238729676198	7.1534556127335195e-230	0.0	0.0	0.016349956366895457	0.009614057538355758	0.0024061460482471637	0.01955051737774506	1.95590996112926e-12	1.4217084980703033e-17	0.0	18.211810300146226	2.259327463799102
4.341341341341341	0.005076866326913609	1.404775218044682e-13	0.0	0.0	2.9787453844443734e-07	0.008798040188577085	2.5496550316977008e-17	0.00040551156201021734	21.050748951257912	0.0	1.2790681233379956e-06	7.960591246998128	3.765913291675816e-232	0.0	0.0	0.029331023814765874	0.005275289096436168	0.0012462564884728668	0.010692895119889563	5.634516799110779e-13	5.972198297182849e-17	0.0	20.00545943836036	2.133809873745949
4.34934934934935	0.0027107925038832113	4.961862420144919e-13	0.0	0.0	7.504313455055756e-07	0.015687183903274268	1.0771221682369286e-16	0.0001963569793579379	17.876571523203392	0.0	3.1307736898779263e-06	6.569757669949238	1.9319533988393466e-234	0.0	0.0	0.05132589179590398	0.0028212483545558397	0.000629140299747469	0.005704206620592569	1.5822279457912134e-13	2.445210616183942e-16	0.0	21.45781156522738	1.999270411306218
4.357357357357357	0.0014107550899565642	1.7082508058366302e-12	0.0	0.0	1.8426652592828542e-06	0.027262236239050806	4.4362773526164395e-16	9.267101765931221e-05	14.866378881377372	0.0	7.472626925264297e-06	5.291565750761963	9.658170060839122e-237	0.0	0.0	0.08761149963188163	0.0014705901612098663	0.00030955812118227914	0.002967872331733421	4.330969864989344e-14	9.75790800416764e-16	0.0	22.474158697103324	1.85883642726649
4.365365365365365	0.0007155859059275705	5.732149353975756e-12	0.0	0.0	4.41001257225323e-06	0.046178030773711555	1.781335121497164e-15	4.262810338732652e-05	12.105969624041782	0.0	1.7392861242390903e-05	4.159446876474188	4.705057047755941e-239	0.0	0.0	0.14588764882544317	0.0007471316337089814	0.00014845387013880126	0.0015060269727567841	1.1555911224442118e-14	3.7953825750284685e-15	0.0	22.98583923268829	1.7150653496595174
4.373373373373373	0.0003537746687295589	1.874742665984405e-11	0.0	0.0	1.0287056025941185e-05	0.07623717323940003	6.973469245924929e-15	1.9111843353174663e-05	9.652118357846158	0.0	3.9478269116986004e-05	3.190716150563717	2.2336069656690906e-241	0.0	0.0	0.2369882861170183	0.00036996242891996806	6.938977360467326e-05	0.0007453252115586772	3.005559587639564e-15	1.4388409607269746e-14	0.0	22.95788625236459	1.5702414586696074
4.381381381381381	0.00017046942263176622	5.97618578349949e-11	0.0	0.0	2.338838749676391e-05	0.12267487018277325	2.6615317292898897e-14	8.351483595604391e-06	7.533852544798901	0.0	8.73873426283215e-05	2.3885025973815046	1.0332856717884369e-243	0.0	0.0	0.3755821506228699	0.00017855543624493785	3.161215056594584e-05	0.00035972678877035035	7.619873967444036e-16	5.31653184417302e-14	0.0	22.392957760921604	1.42671432239041
4.38938938938939	8.006100730316886e-05	1.8567984941792172e-10	0.0	0.0	5.182834654235683e-05	0.19239858718716943	9.903692839335919e-14	3.556961595721286e-06	5.755921933320012	0.0	0.00018865015436395587	1.7447419960983617	4.658067993276844e-246	0.0	0.0	0.5807270605253564	8.399306746496957e-05	1.4036771741610913e-05	0.000169317738896898	1.883088471957796e-16	1.9147075050246193e-13	0.0	21.33093897321766	1.2871878258514102
4.397397397397397	3.664801125717609e-05	5.622943487098084e-10	0.0	0.0	0.00011194181011539342	0.2941071654981425	3.592930107968285e-13	1.4765535716464814e-06	4.303669052274342	0.0	0.00039719127602748	1.2436180948946685	2.0462701996701654e-248	0.0	0.0	0.8760887753986083	3.850957135442036e-05	6.074842999131725e-06	7.771844042686924e-05	4.536212032219857e-17	6.721014819826627e-13	0.0	19.844296599605848	1.1548890977713342
4.405405405405405	1.635063323374004e-05	1.6596668532991815e-09	0.0	0.0	0.00023565420540091163	0.4381943753513685	1.2708370962945604e-12	5.974117075694516e-07	3.14850869307189	0.0	0.0008156291452143709	0.864918257531933	8.759752808355342e-251	0.0	0.0	1.2895953368449766	1.720872846871533e-05	2.5624624122755594e-06	3.4787825155524845e-05	1.0651600029158422e-17	2.299458944011898e-12	0.0	18.029934923083857	1.0335771468677764
4.413413413413413	7.110064557075672e-06	4.774593256764895e-09	0.0	0.0	0.00048352169104172926	0.636334510055396	4.382520955042355e-12	2.3558776855827096e-07	2.2533247919030415	0.0	0.0016336303348451749	0.5869172355236518	3.654200850726803e-253	0.0	0.0	1.8522893618629037	7.495208516932809e-06	1.0535000816549618e-06	1.5184557040579735e-05	2.4380041346972e-18	7.667872094973983e-12	0.0	15.998819327509125	0.9273840635906353
4.421421421421422	3.0134730622959723e-06	1.3387827211559839e-08	0.0	0.0	0.0009669736206706283	0.9006616553168998	1.4735154672735326e-11	9.054953752191583e-08	1.5772597205891126	0.0	0.0031915476339743794	0.38857402705493643	1.485472605060884e-255	0.0	0.0	2.5961831425771438	3.1818044612286584e-06	4.221494893575161e-07	6.463073482626337e-06	5.439403978444712e-19	2.492197485208147e-11	0.0	13.86489912388733	0.8405108423981559
4.42942942942943	1.244846738294127e-06	3.6588286827945935e-08	0.0	0.0	0.0018848256767878774	1.2424972852911342	4.830428237915773e-11	3.392143552389539e-08	1.0795664653479888	0.0	0.006082117509690397	0.2509845739305858	5.8844859020149985e-258	0.0	0.0	3.551029092591735	1.316491550223291e-06	1.6487415685422133e-07	2.682434018161971e-06	1.1829453748863892e-19	7.894932846585081e-11	0.0	11.73484171450134	0.7768213719188131
4.4374374374374375	5.012094609999302e-07	9.746132462719002e-08	0.0	0.0	0.0035808460532570155	1.6706555106782637	1.5439049100642575e-10	1.2385589953659536e-08	0.7223849432379428	0.0	0.011306668439487133	0.1581531767177487	2.2715590557286506e-260	0.0	0.0	4.740094018167619	5.30905816322886e-07	6.276153135896611e-08	1.0855835427485432e-06	2.5076896126701676e-20	2.437658257355707e-10	0.0	9.699812113993111	0.7393908507822979
4.445445445445445	1.966878066399606e-07	2.530351196694227e-07	0.0	0.0	0.00663067908335379	2.189456082897449	4.811309152008179e-10	4.407716580667191e-09	0.4724642420694985	0.0	0.0205051205132031	0.09721825832044458	8.544981801325541e-263	0.0	0.0	6.1752550630883425	2.0867561640851885e-07	2.3285689407952056e-08	4.283840986670801e-07	5.1817661127825656e-21	7.335937017471815e-10	0.0	7.830075549443684	0.7300698309176847
4.453453453453453	7.522988827541804e-08	6.403059741747374e-07	0.0	0.0	0.011967081969645776	2.796686422015919	1.4619000656493739e-09	1.5288508296947235e-09	0.3019677403561871	0.0	0.03627941424601145	0.05829595148454917	3.132346781512716e-265	0.0	0.0	7.851982367117604	7.994305470306425e-08	8.42052740866442e-09	1.6482812876484885e-07	1.0437007451102937e-21	2.151774521972455e-09	0.0	6.172674492999949	0.7491241062634767
4.461461461461462	2.804517787424934e-08	1.5792561010615109e-06	0.0	0.0	0.0210511788186919	3.4818503821960047	4.330996206521097e-09	5.168577751221591e-10	0.18856335242006922	0.0	0.06262560460213841	0.03409820453132493	1.1189227296216727e-267	0.0	0.0	9.744984628928611	2.9850017069229864e-08	2.967864793055041e-09	6.183716546241267e-08	2.0491208606055686e-22	6.1517166174078366e-09	0.0	4.751943361438148	0.7950051489517777
4.46946946946947	1.0190154842439271e-08	3.7964337979903262e-06	0.0	0.0	0.03609295772785213	4.225093077823831	1.2510587024033077e-08	1.7030660157877264e-10	0.11502096550514408	0.0	0.105477968771196	0.01945402513800095	3.894950128585174e-270	0.0	0.0	11.805406140008646	1.086333664765215e-08	1.0195383224464613e-09	2.2619384613706554e-08	3.9214961119630495e-23	1.714171518243002e-08	0.0	3.5722582683866113	0.8642959684482655
4.4774774774774775	3.608761411669405e-09	8.895233586857942e-06	0.0	0.0	0.06031515153560138	4.997170426118257	3.523639699018497e-08	5.469484555892283e-11	0.06852389280557003	0.0	0.1733465219166473	0.010825675358932144	1.3212202872326058e-272	0.0	0.0	13.960421211874486	3.853334418431633e-09	3.413639240366451e-10	8.067110391474899e-09	7.315228255528309e-24	4.6555459962286424e-08	0.0	2.6222205507251304	0.9518622792732753
4.485485485485485	1.2456337295029375e-09	2.0314079196893613e-05	0.0	0.0	0.09823998140784469	5.760723716293243	9.676837714035835e-08	1.7120474866843962e-11	0.03986386658700786	0.0	0.27799587177181156	0.005875587482932649	4.367370890923502e-275	0.0	0.0	16.11584254825839	1.3321863320587805e-09	1.1140028818386259e-10	2.805140206832868e-09	1.3301331180827937e-24	1.2323820444054126e-07	0.0	1.8794442144509929	1.0512176663412818
4.493493493493493	4.190611027603963e-10	4.52163168789343e-05	0.0	0.0	0.15595812951909493	6.472928275794533	2.591241532734782e-07	5.223236627303289e-12	0.02264233113844365	0.0	0.4350693951633853	0.0031101554920723398	1.406813114930378e-277	0.0	0.0	18.161952297788076	4.4889839607625794e-10	3.5433139265002945e-11	9.510079884243131e-10	2.357505549557524e-25	3.179643982632582e-07	0.0	1.31522747300354	1.1550840805723566
4.501501501501502	1.37410255092533e-10	9.809604194202358e-05	0.0	0.0	0.24131574665684477	7.089339802861285	6.765800795886799e-07	1.5531667482923608e-12	0.012554632377446534	0.0	0.664513160095628	0.0016055792005608557	4.415950699954201e-280	0.0	0.0	19.982233601943527	1.4743002585140877e-10	1.0984684120119971e-11	3.1434078123621117e-10	4.072864862639268e-26	7.995949135362575e-07	0.0	0.898585463619556	1.2560977199818917
4.50950950950951	4.3915288752175496e-11	0.00020742736166341026	0.0	0.0	0.3639328044045588	7.568511382892243	1.7225501194963908e-06	4.501434714411512e-13	0.006794689512609773	0.0	0.9906085046223088	0.0008083235411558181	1.3507764562029265e-282	0.0	0.0	21.464123293202242	4.7193114287296514e-11	3.3190984836866027e-12	1.0129744580125916e-10	6.858611645872813e-27	1.9598369577559786e-06	0.0	0.5993488022330689	1.3475799526240482
4.5175175175175175	1.3679402929553915e-11	0.00042750269873306323	0.0	0.0	0.5349517887550059	7.876757783312898	4.2763223116087086e-06	1.2715642698396755e-13	0.0035889236236302624	0.0	1.441395012230533	0.00039685240336607253	4.026374720071764e-285	0.0	0.0	22.510442489457397	1.472401126394857e-11	9.77478761308287e-13	3.182526029958994e-11	1.1257984428678166e-27	4.681966014029867e-06	0.0	0.39024317377854517	1.4242701080265114
4.525525525525525	4.153109136532659e-12	0.0008587563000357788	0.0	0.0	0.7664185046290214	7.9923547629701615	1.0351887148154178e-05	3.5009037000504994e-14	0.001849858219961763	0.0	2.047273878749886	0.000190000572515698	1.1695433545044904e-287	0.0	0.0	23.049904696890437	4.4774263638282434e-12	2.805751122827547e-13	9.748008334024193e-12	1.8012441589983074e-28	1.0901718507284258e-05	0.0	0.24802723573219343	1.4829086498995026
4.533533533533533	1.2289503809475225e-12	0.0016813544199643679	0.0	0.0	1.0702253105995556	7.90851124251275	2.443564818703242e-05	9.394561243529609e-15	0.0009303516024715559	0.0	2.8386414098401187	8.871233890778713e-05	3.310471642112039e-290	0.0	0.0	23.045127472397276	1.3270447580229927e-12	7.849564920123189e-14	2.910886522086019e-12	2.8091267721993166e-29	2.4741160370926187e-05	0.0	0.1538665793770096	1.5225705047783553
4.541541541541542	3.544460690605104e-13	0.0032085355967600626	0.0	0.0	1.4566068616152943	7.634639215406747	5.624555542973862e-05	2.4571254358454094e-15	0.0004565085634825369	0.0	3.84252321235035	4.0412021850903186e-05	9.131346340201535e-293	0.0	0.0	22.496900086345843	3.8335179138683945e-13	2.1404084193535864e-14	8.474134352808947e-13	4.2702788212393834e-30	5.472724148135744e-05	0.0	0.09316275415476444	1.5446803721240698
4.54954954954955	9.963706493571831e-14	0.005967778728571185	0.0	0.0	1.9322680953325535	7.1957325685989915	0.00012624593671313686	6.263724417429497e-16	0.00021852757280981964	0.0	5.07835873801659	1.8012029699522463e-05	2.45443277292627e-295	0.0	0.0	21.44403319299866	1.0793548088206413e-13	5.688559961944491e-15	2.4050358441472656e-13	6.327435131564703e-31	0.00011799006632964763	0.0	0.055051050396421324	1.5526909652033822
4.5575575575575575	2.7299137382065467e-14	0.010818743408561753	0.0	0.0	2.49833293153301	6.629986882026967	0.00027632257517276707	1.5562968728375672e-16	0.00010204335894177539	0.0	6.553303452527858	7.988058977663001e-06	6.428932055864945e-298	0.0	0.0	19.958825256523514	2.962004895612924e-14	1.4735424601975515e-15	6.65425687515158e-14	9.140007926092943e-32	0.00024793950267969005	0.0	0.03174581556253793	1.551462929351232
4.565565565565565	7.29076403148119e-15	0.019116095318090137	0.0	0.0	3.148408962872613	5.985073513421649	0.0005897800152907828	3.7688316305297655e-17	4.6478619452336754e-05	0.0	8.257634359511083	3.85888441306097e-06	1.6409595887758603e-300	0.0	0.0	18.13887968228166	7.9224976802198e-15	3.7202968423594553e-16	1.794837908577643e-14	1.2971303995413e-32	0.0005078136840094991	0.0	0.017863953619381846	1.5464401955751166
4.573573573573573	1.9008709325864886e-15	0.03292151498217865	0.0	0.0	3.8671397377853585	5.313659781273972	0.0012275621419649222	8.895605526733749e-18	2.064825091006649e-05	0.0	10.161012607858453	2.794170804597573e-06	4.081579672463402e-303	0.0	0.0	16.096554590572786	2.065348182831545e-15	9.154764093524537e-17	4.719485125799374e-15	2.566052362784571e-33	0.0010137280572931437	0.0	0.009808711867026499	1.5427548555200328
4.581581581581582	4.962383135513053e-16	0.055260994400127904	0.0	0.0	4.629632186696291	4.668808699245832	0.0024916196303489554	2.0464389085751533e-18	8.946415756490118e-06	0.0	12.21041956738042	4.028193885588666e-06	9.893045359953761e-306	0.0	0.0	13.947619952448209	5.247823748281994e-16	2.1956916603689812e-17	1.2097732037004932e-15	6.132257937003224e-33	0.0019724087810343034	0.0	0.005254886584278524	1.544411882164182
4.58958958958959	1.815462608553016e-16	0.0904098684051672	0.0	0.0	5.402079981351423	4.099800255585761	0.004931850978576796	4.588561335220673e-19	3.780307903597853e-06	0.0	14.330495916134513	8.404075452584321e-06	2.336700436352096e-308	0.0	0.0	11.800691742987414	1.2996308494243116e-16	5.1327524385663525e-18	3.0230801231722176e-16	4.2355200991265006e-32	0.0037405096646713214	0.0	0.0027466673395846897	1.553691694644803
4.597597597597598	2.844895557031881e-16	0.14416878449017254	0.0	0.0	6.14374849827816	3.6487307956882207	0.009519918971358997	1.0027872113566852e-19	1.5577444943627151e-06	0.0	16.42675869206253	1.883726652574031e-05	5.3783292385075e-311	0.0	0.0	9.748735017263524	3.137007741883623e-17	1.1694654488926437e-18	7.364245937458052e-17	2.961571929676094e-31	0.006913898959857961	0.0	0.0014006037471325377	1.570869417585738
4.605605605605605	1.0266905916767118e-15	0.2240706091782849	0.0	0.0	6.810260838173907	3.3480291037213705	0.017920777921115905	2.1359718296416574e-20	6.259459390076975e-07	0.0	18.391767951125708	4.188432069105763e-05	1.2063213754e-313	0.0	0.0	7.86345885260927	7.380163486500846e-18	2.5975401584391665e-19	1.7487855881838846e-17	2.019970559212069e-30	0.01245585858859184	0.0	0.0006967340334474724	1.594291445026884
4.613613613613613	3.965281112636086e-15	0.33943514821703646	0.0	0.0	7.357867468726481	3.2188418523429494	0.03289924907590909	4.434419171272855e-21	2.4526259930221433e-07	0.0	20.113822003172032	9.104072151265695e-05	2.6366347e-316	0.0	0.0	6.192878935912164	1.6922764963713093e-18	5.64898903587604e-20	4.04828778267248e-18	1.3430043119199187e-29	0.021871708191821864	0.0	0.0003380945861818866	1.6207845976612476
4.621621621621622	1.5014070029869025e-14	0.5011722149386402	0.0	0.0	7.74815096309563	3.2701355408533392	0.05890143493771085	8.97289228256445e-22	9.37051930790388e-08	0.0	21.48726985878182	0.00019297196686207614	5.61506e-319	0.0	0.0	4.761812796261655	3.782116936395399e-19	1.3266038763610434e-20	9.135445608039422e-19	8.703927544728745e-29	0.03743261179305171	0.0	0.0001600319661620667	1.646314283404351
4.62962962962963	5.5428287303755684e-14	0.7212327156256528	0.0	0.0	7.952470826415183	3.498355349845567	0.10284466781983208	1.7696307398400295e-22	3.4907535846280456e-08	0.0	22.42314692430257	0.0003987009644978791	1.19e-321	0.0	0.0	3.574688047548729	8.240233707162604e-20	9.344534074685954e-21	2.0095961498250857e-19	5.498698099037537e-28	0.06244187721257467	0.0	7.388418038553345e-05	1.6667675229922863
4.637637637637638	1.9944917231214054e-13	1.0116309538793196	0.0	0.0	7.955436127783348	3.887557993070653	0.17512935765525472	3.4016321049666516e-23	1.2678987903683323e-08	0.0	22.858658982008308	0.0008029063840220861	0.0	0.0	0.0	2.6198341089052404	1.7584266653562323e-20	3.350621590779527e-20	4.309290935440286e-20	3.386200209184003e-27	0.10152200002276268	0.0	3.3269956068805175e-05	1.6787219874932247
4.645645645645645	6.995076647525716e-13	1.3830155357838907	0.0	0.0	7.756821540321788	4.410052426302318	0.2908457009308028	6.373038151850185e-24	4.490013825003437e-09	0.0	22.76411715314556	0.0015759487977318046	0.0	0.0	0.0	1.8743966167775652	4.096739674551896e-21	1.5394646761110195e-19	9.007789135965271e-21	2.0327079496135716e-26	0.16088026475621947	0.0	1.4611334833655693e-05	1.680074774027888
4.653653653653653	2.391176800197907e-12	1.8428511848709759	0.0	0.0	7.3715956370784905	5.027682820055023	0.47108371815253386	1.1637513116605348e-24	1.550234357262533e-09	0.0	22.14626541989124	0.0030149355330855144	0.0	0.0	0.0	1.309128257219391	3.1118465252052664e-21	6.987562562512234e-19	1.835453931741618e-21	1.1894561493871527e-25	0.24848705730709927	0.0	6.25815473053713e-06	1.6704397952093566
4.661661661661662	7.966908740366525e-12	2.3933804099897613	0.0	0.0	6.828056509915888	5.693921466610862	0.7441671529828311	2.071230044176537e-25	5.218233121348612e-10	0.0	21.047486050700748	0.0056217632653729	0.0	0.0	0.0	0.892515462209762	1.1728270199983229e-20	3.093057430733051e-18	3.645686078364102e-22	6.7847607168301775e-25	0.3740788609344432	0.0	2.6139919962050485e-06	1.6512708822231068
4.66966966966967	2.5871817454928837e-11	3.0296429990125477	0.0	0.0	6.164397094305009	6.356876409469684	1.1465289470087412	3.592948392884968e-26	1.712445481208915e-10	0.0	19.54101281816142	0.010217053072780312	0.0	0.0	0.0	0.593937930083952	5.494604286358237e-20	1.3345034575878301e-17	7.058676537218577e-23	3.772549028401523e-24	0.5488844843294762	0.0	1.0647497205960957e-06	1.6257173391474107
4.677677677677678	8.188851141880612e-11	3.7379151458987434	0.0	0.0	5.42427882199684	6.963163172099988	1.722847333321199	6.07474580752801e-27	5.478588618993666e-11	0.0	17.722899387197117	0.01809828047732364	0.0	0.0	0.0	0.38577697726990606	2.53757333881259e-19	5.611913083042922e-17	1.3322120163230234e-23	2.0448015799977695e-23	0.7849773673340703	0.0	4.2292255037105693e-07	1.5982589960284532
4.685685685685685	2.526259489319252e-10	4.494958420968128	0.0	0.0	4.652124207108204	7.462378581267416	2.524997002099449	1.0010591260570827e-27	1.708722360454614e-11	0.0	15.701959679130862	0.03124694391135867	0.0	0.0	0.0	0.24455643233621505	1.1427732197674048e-18	2.300177049072957e-16	2.450910126081707e-24	1.0804013037612028e-22	1.0941873998875906	0.0	1.6380599028804138e-07	1.574191688294997
4.693693693693693	7.596121163122338e-10	5.268417426109435	0.0	0.0	3.8888258550560004	7.8117070013702685	3.609376804026264	1.6078511364030135e-28	5.195388735217413e-12	0.0	13.589132732589945	0.05258190904492565	0.0	0.0	0.0	0.1513026825555421	5.016129233066893e-18	9.189051277445519e-16	4.395248235985449e-25	5.564657819298739e-22	1.486567647150652	0.0	6.186440177587956e-08	1.5590396574144452
4.701701701701702	2.2262029539117464e-09	6.018564714227616	0.0	0.0	3.1684261389110837	7.980050614460453	5.032291153788632	2.5170186482895956e-29	1.5399328139629272e-12	0.0	11.487694985984739	0.08624297307569827	0.0	0.0	0.0	0.09135154634479462	2.1460351249569427e-17	3.577990334423228e-15	7.683153453875065e-26	2.7939145537490938e-21	1.968502803505755	0.0	2.2781444714903464e-08	1.5579619545786072
4.70970970970971	6.359113459770951e-09	6.701375443479643	0.0	0.0	2.516092350397832	7.951056578362733	6.843310963715553	3.840444718253863e-30	4.449555775958016e-13	0.0	9.48547460944485	0.13786996265925489	0.0	0.0	0.0	0.053822494352613805	8.94878486948734e-17	1.3578966903599483e-14	1.3091634106575215e-26	1.3674485397118642e-20	2.540655563763625	0.0	8.179734640279031e-09	1.57520252090067
4.717717717717718	1.770464991457575e-08	7.272658975841108	0.0	0.0	1.947455152387872	7.724535059739231	9.07691879669105	5.711248951112536e-31	1.2533061060042434e-13	0.0	7.6497896843978115	0.21481972909435465	0.0	0.0	0.0	0.03094335123198779	3.6370596971777504e-16	5.022886622876845e-14	2.174426418867838e-27	6.524302311888312e-20	3.1960527553079077	0.0	2.863541877688273e-09	1.6136162402286822
4.7257257257257255	4.804376878242342e-08	7.692734701349485	0.0	0.0	1.4691503769236536	7.316005129330325	11.743210361291258	8.278185484277003e-32	3.441265475463604e-14	0.0	6.02533490950194	0.3262400232972732	0.0	0.0	0.0	0.017358157918253535	1.4407741593732102e-15	1.8109193097303098e-13	3.520386977866282e-28	3.0344811726866283e-19	3.9186861342684725	0.0	9.7738083310858e-10	1.6742921670826965
4.733733733733733	1.2707079679958032e-07	7.930974349231642	0.0	0.0	1.0802466657431435	6.754418051755805	14.818896311530223	1.1694824355135218e-32	9.210750657086456e-15	0.0	4.634780829177668	0.4829018649225202	0.0	0.0	0.0	0.009500580445572487	5.5628905011781234e-15	6.363615084800429e-13	5.555578977294867e-29	1.3758283626575988e-18	4.6830135505901325	0.0	3.252447697148489e-10	1.7562927100344958
4.741741741741742	3.2757700381908886e-07	7.969491165913184	0.0	0.0	0.7741721001779376	6.078417683690543	18.240206997390736	1.6102998126660614e-33	2.403163793633032e-15	0.0	3.4815040203618324	0.6966892254246497	0.0	0.0	0.0	0.005073231905921558	2.0934579007825615e-14	2.179554757839965e-12	8.545941994539562e-30	6.081010420055443e-18	5.454673272085612	0.0	1.0551980123487626e-10	1.8565316532450067
4.74974974974975	8.230761896826574e-07	7.805359310652118	0.0	0.0	0.540766768808431	5.331734233098625	21.899421188040243	2.1610970466055346e-34	6.111941995898331e-16	0.0	2.55367886532873	0.9796656344694812	0.0	0.0	0.0	0.0026429302507809003	7.678688878831088e-14	7.275967407721678e-12	1.2813883739362065e-30	2.6201203678617756e-17	6.192563418963926	0.0	3.337538418085571e-11	1.969818833596924
4.757757757757758	2.015698925949369e-06	7.45098115355449	0.0	0.0	0.3681631972188448	4.5584195157234735	25.64651632620255	2.8268078311020363e-35	1.5152311667831726e-16	0.0	1.8289348965363472	1.342688353239912	0.0	0.0	0.0	0.0013431731424091086	2.745168650385623e-13	2.3674062199201153e-11	1.872795821078452e-31	1.1005332459848326e-16	6.852208625740656	0.0	1.0291515903042356e-11	2.089098141612689
4.7657657657657655	4.811387162146459e-06	6.932538465327955	0.0	0.0	0.24430291453372066	3.7986012096910753	29.296834589952056	3.603900484998935e-36	3.6616681203367804e-17	0.0	1.278889092190658	1.7936228914555408	0.0	0.0	0.0	0.0006658909695698009	9.565553594362604e-13	7.507820873106759e-11	2.6680105714842737e-32	4.5063408644524775e-16	7.390079065441632	0.0	3.0937543973303395e-12	2.2058929970012393
4.773773773773773	1.1193708400480518e-05	6.28679601557896	0.0	0.0	0.15800645204652428	3.085278278610184	32.64472972563511	4.478203068873459e-37	8.625342085373483e-18	0.0	0.873051250713564	2.335315826787892	0.0	0.0	0.0	0.0003220173453194507	3.2487052294760616e-12	2.3206738000720414e-10	3.704851686251168e-33	1.798814942872704e-15	7.7682999435785804	0.0	9.066483469656557e-13	2.3109482914887285
4.781781781781782	2.5382638045245394e-05	5.556799268608508	0.0	0.0	0.09960448456763049	2.4424454079923335	35.48205602051151	5.423620139829477e-38	1.980468919144022e-18	0.0	0.5818192256544421	2.9635937857416597	0.0	0.0	0.0	0.000151894241507003	1.0753989923200464e-11	6.991548501375231e-10	5.014631581868367e-34	6.999922736474144e-15	7.959050864827038	0.0	2.5901928157189744e-13	2.39502375371708
4.78978978978979	5.609945772827967e-05	4.787164007633426	0.0	0.0	0.061198511823409886	1.8845797326360543	37.619309472102756	6.402199966696634e-39	4.4325270215258e-19	0.0	0.3784836001693555	3.6656440988401564	0.0	0.0	0.0	6.988289365441476e-05	3.4696691316337864e-11	2.0530131403629557e-09	6.615931019558993e-35	2.6555053057484853e-14	7.947947100600633	0.0	7.213724680999776e-14	2.4497588047063035
4.797797797797798	0.00012084808854032365	4.019667797974194	0.0	0.0	0.036648881802248776	1.4173035252090793	38.90648280563936	7.365863955833428e-40	9.669943013210699e-20	0.0	0.24031787766962814	4.419167734119434	0.0	0.0	0.0	3.135814381893502e-05	1.0911026711970117e-10	5.875829187178892e-09	8.507961083768327e-36	9.82089907181403e-14	7.73583234545201	0.0	1.9584647709684328e-14	2.468503181742755
4.8058058058058055	0.00025373491395718037	3.2897301642343244	0.0	0.0	0.021391364757983897	1.038890268676423	39.25045871459683	8.259859127650075e-41	2.05628490482079e-20	0.0	0.1489274643906992	5.192652305325972	0.0	0.0	0.0	1.372343551525767e-05	3.3442774089117954e-10	1.6391008443987192e-08	1.0664524935413578e-36	3.5408585855986686e-13	7.338672775381972	0.0	5.1831713857375336e-15	2.446999588366934
4.813813813813813	0.0005192543525487239	2.6241499593004947	0.0	0.0	0.012169539816654196	0.7422236938747552	38.626142645407285	9.027678329691851e-42	4.262136617210694e-21	0.0	0.09007067176742248	5.946981255257557	0.0	0.0	0.0	5.857229896895819e-06	9.990749978310324e-10	4.456575461030035e-08	1.3029806746472897e-37	1.2445788907776136e-12	6.785570875778764	0.0	1.3371933697064981e-15	2.3838188607978887
4.821821821821822	0.0010357137378121089	2.040211918796057	0.0	0.0	0.0067478856847577725	0.5168424798418563	37.079487324303884	9.616875644537125e-43	8.61101139324506e-22	0.0	0.05315972596575756	6.638385423336351	0.0	0.0	0.0	2.4379414829020315e-06	2.9090621910150308e-09	1.1810164151077021e-07	1.5517218189044307e-38	4.264775721712581e-12	6.115242056854181	0.0	3.3628482658994263e-16	2.280483264672917
4.82982982982983	0.0020135354902437405	1.5460380185453324	0.0	0.0	0.003646860703694881	0.3507840270255557	34.72190314059602	9.984961919622033e-44	1.69575003910945e-22	0.0	0.030615713698622617	7.2224896202897835	0.0	0.0	0.0	9.895580451362346e-07	8.255949740458813e-09	3.050490536918254e-07	1.8012261004744744e-39	1.4247328775811375e-11	5.371546091795159	0.0	8.243860412900038e-17	2.1412625352618138
4.837837837837838	0.0038153922821135837	1.1418874944835564	0.0	0.0	0.0019210051613106193	0.23204897935183896	31.716998259862372	1.0104464771751623e-44	3.2549825939068307e-23	0.0	0.017204451167466776	7.6589627477766165	0.0	0.0	0.0	3.9168091225787394e-07	2.2837060084417713e-08	7.679669123092625e-07	2.037984885707574e-40	4.6402129689781664e-11	4.59878762942678	0.0	1.969973879400983e-17	1.9726794409584063
4.8458458458458455	0.007046606324517289	0.8220244256262311	0.0	0.0	0.0009862699159920616	0.14961596785222783	28.261838891848157	9.966317163226357e-46	6.0899409143172546e-24	0.0	0.009432904408695415	7.9161051851565025	0.0	0.0	0.0	1.511762426856704e-07	6.157046989893032e-08	1.8844057231599366e-06	2.247953225138e-41	1.473375748196273e-10	3.8374770889981016	0.0	4.5887377691435886e-18	1.7828056277143565
4.853853853853853	0.012684766778079894	0.5767722886671244	0.0	0.0	0.0004935383882078598	0.0940232947898061	24.565705456079094	9.580994306356033e-47	1.1105895572371051e-24	0.0	0.005045829945785198	7.974651693929409	0.0	0.0	0.0	5.689606937809933e-08	1.617945398283805e-07	4.506770044014655e-06	2.456579136802642e-42	4.561045141703268e-10	3.1210924285307193	0.0	1.0418990770495306e-18	1.5804553923054343
4.861861861861862	0.022256029296175088	0.3944412341038943	0.0	0.0	0.00024071546268830029	0.05759112067261804	20.82950413672693	8.977200993511227e-48	1.9740985013832147e-25	0.0	0.0026331632171776964	7.830156805434987	0.0	0.0	0.0	2.087934218606769e-08	4.143948731084183e-07	1.050546939960081e-05	6.479540468745713e-43	1.3765588948011799e-09	2.4741490427589286	0.0	2.305975298204188e-19	1.3743905734692854
4.86986986986987	0.03806072580507443	0.26291689316512	0.0	0.0	0.0001144313276757814	0.03438362346019835	17.228582324889267	8.198337712481579e-49	3.420247268535096e-26	0.0	0.00134047103494337	7.493552652567562	0.0	0.0	0.0	7.470954621867929e-09	1.0344845424550062e-06	2.3868471259370536e-05	3.767960585573167e-42	4.050506595832307e-09	1.9116284230228164	0.0	4.9748202611168404e-20	1.172634976510866
4.877877877877878	0.06344138590236235	0.1708098616466548	0.0	0.0	5.302049559604166e-05	0.020011463843448436	13.90083205809996	7.297349518228879e-50	5.7758839513451526e-27	0.0	0.0006656549116094261	6.989782070171066	0.0	0.0	0.0	2.6064516034932837e-09	2.5170553003674807e-06	5.285582119274771e-05	3.457217032525096e-41	1.162017847988755e-08	1.4395922294114456	0.0	1.0461434732709581e-20	0.9819670926776201
4.885885885885886	0.10307118951726467	0.1081597525017789	0.0	0.0	2.3944210775631218e-05	0.011359558473815558	10.94087571834419	6.330805636176495e-51	9.507155117269882e-28	0.0	0.00032242710709773684	6.354744235658321	0.0	0.0	0.0	8.865998610181002e-10	5.969261822130392e-06	0.0001140827874541082	3.11266253177128e-40	3.250200914674401e-08	1.056656677001327	0.0	2.1443406174863192e-21	0.8076231994892372
4.893893893893894	0.1632205552686259	0.06675393133645555	0.0	0.0	1.0539382556396084e-05	0.006302466542336653	8.400061536434634	5.353123971528838e-52	1.5252914772374577e-28	0.0	0.00015232962380123092	5.6310720552492155	0.0	0.0	0.0	2.9403620211725344e-10	1.3797729252445496e-05	0.0002399973808499793	2.731672091772122e-39	8.863533621049355e-08	0.7559389149654726	0.0	4.284327789356009e-22	0.6532072266453294
4.901901901901902	0.25193631151803747	0.04015567939550046	0.0	0.0	4.5215538607999845e-06	0.0034465736830579926	6.291159210280885	4.4117420382917255e-53	2.3851972357616136e-29	0.0	7.019212371749551e-05	4.863429913257778	0.0	0.0	0.0	9.507369661670987e-11	3.1085204490536664e-05	0.0004920984069229679	2.3366030215479353e-38	2.356722704774925e-07	0.5271059245068217	0.0	8.343646576827209e-23	0.5207752932912356
4.90990990990991	0.3790465480118302	0.02354390507395026	0.0	0.0	1.8906805052983026e-06	0.0019190345453096271	4.596159745882657	3.543785350802468e-54	3.6354992115981186e-30	0.0	3.154462663518014e-05	4.094046838603004	0.0	0.0	0.0	2.997078990343007e-11	6.82588485789223e-05	0.000983459533703261	1.9480531665220068e-37	6.109714551032896e-07	0.3582345635316589	0.0	1.5838404974488507e-23	0.4110450608843155
4.917917917917918	0.5558922245045967	0.013454950283758775	0.0	0.0	7.705600371809122e-07	0.001209981584827298	3.2754718168217254	2.7744646451044006e-55	5.40096410657239e-31	0.0	1.3825415961743466e-05	3.3590890759722254	0.0	0.0	0.0	9.210994730726855e-12	0.0001460909479329129	0.0019156674022802345	1.5829827297541837e-36	1.5443669143692295e-06	0.23729875893642724	0.0	2.93053900503159e-24	0.3236736829046043
4.925925925925926	0.7946929413209639	0.007495575019172759	0.0	0.0	3.0609251897681124e-07	0.0010668824234210577	2.2770087513189097	2.1171199761188036e-56	7.820693008831306e-32	0.0	5.9092261530354335e-06	2.6862646836744952	0.0	0.0	0.0	2.7598036808301932e-12	0.0003047521481006181	0.003636995823709773	1.2537502933025788e-35	3.80630734828609e-06	0.15320814050702572	0.0	5.285211889974143e-25	0.25755168451585125
4.933933933933934	1.1074874167397548	0.004072444492475238	0.0	0.0	1.1851050447915572e-07	0.001437134325755863	1.5440631965699594	1.5745854480212345e-57	1.103786765801677e-32	0.0	2.463016523135356e-06	2.0937973827859166	0.0	0.0	0.0	8.061324053254961e-13	0.0006196256156508614	0.006730147373531868	9.678441249356013e-35	9.147197905490007e-06	0.0964110049038719	0.0	9.29083122136294e-26	0.21107087311011555
4.941941941941942	1.5046538615885867	0.002162461390852435	0.0	0.0	4.472175892638137e-08	0.0024555818065723567	1.0213442308225613	1.1414095068804092e-58	1.5184149046664394e-33	0.0	1.0010919486851146e-06	1.5906662665873712	0.0	0.0	0.0	2.295539393301758e-13	0.0012279228210114958	0.012138511245281779	7.282144430169239e-34	2.1434366298906153e-05	0.0591329807080737	0.0	1.5919248278194227e-26	0.1823393172674151
4.94994994994995	1.9931089627537042	0.0011325796778848987	0.0	0.0	1.644897359636207e-08	0.004476115696698012	0.6589959908241211	8.064384496772451e-60	2.0359187661851776e-34	0.0	3.967683497938709e-07	1.1778284972869406	0.0	0.0	0.0	6.372463353711591e-14	0.0023717663205260657	0.02133857208990986	5.3403861142072006e-33	4.8975573372479424e-05	0.035350155270133396	0.0	2.6586735280981015e-27	0.16933269690046424
4.957957957957958	2.574393929210589	0.000607787059415742	0.0	0.0	5.8968031293831865e-09	0.008149393509658057	0.4147568382781459	5.5533552347336466e-61	2.6606917810009074e-35	0.0	1.5333587787620857e-07	0.8500483187998615	0.0	0.0	0.0	1.7245214131174728e-14	0.004465106727437845	0.03656153009825795	3.817205381188744e-32	0.00010911970286830648	0.020597346442998633	0.0	4.327934554462018e-28	0.16998650126356224
4.965965965965966	3.242958942155207	0.000380995072170467	0.0	0.0	2.060403845498493e-09	0.014550566975646403	0.2546248615654564	3.7272984845306963e-62	3.3891616892807656e-36	0.0	5.778063865911326e-08	0.5979484384270152	0.0	0.0	0.0	4.549495714407665e-15	0.008193150074948044	0.061057982432701004	2.6593646798178135e-31	0.00023707763092501268	0.011697407382684285	0.0	6.867021613724213e-29	0.18224562963294785
4.973973973973974	3.985022987492106	0.00035735374301478786	0.0	0.0	7.016911075194893e-10	0.025360222919965373	0.15247568249990356	2.4383013486080505e-63	4.2077807902876405e-37	0.0	2.1229584984465302e-08	0.4099608902953813	0.0	0.0	0.0	1.1700016200268467e-15	0.014653085891598434	0.09938471927166387	1.805800483831231e-30	0.0005022862757555146	0.006474799880484946	0.0	1.062006366869985e-29	0.20409530653048485
4.981981981981982	4.778383589142055	0.0005267220719676756	0.0	0.0	2.329150178033809e-10	0.04309702704707058	0.08906123511292732	1.5546587428728228e-64	5.091861194736226e-38	0.0	7.605202901956073e-09	0.2739552877806132	0.0	0.0	0.0	2.933145605961864e-16	0.025542676329783333	0.15767246590729866	1.1951464706719689e-29	0.0010377567431059233	0.0034931841279006834	0.0	1.6008690222232685e-30	0.23359869356960172
4.98998998998999	5.593458678252884	0.0009606287634503876	0.0	0.0	7.535410371054146e-11	0.07139049809821485	0.05074120517119848	9.661337568907274e-66	6.005680208093279e-39	0.0	2.656320201118838e-09	0.17843313895352655	0.0	0.0	0.0	7.168040586232032e-17	0.043397311403345636	0.24380981392554604	7.709602756029033e-29	0.0020909044607575014	0.0018368555282693333	0.0	2.3520877753799354e-31	0.26896169727342906
4.997997997997998	6.395657853207471	0.0018332918179193114	0.0	0.0	2.376152025871273e-11	0.1152663045223023	0.028197600528043876	5.8518600121452604e-67	6.9041408497642594e-40	0.0	9.045679009794903e-10	0.11327391525958393	0.0	0.0	0.0	1.7075874543248595e-17	0.07186515527656538	0.367456204637666	4.847327564830706e-28	0.004108457056675084	0.0009414275741415457	0.0	3.3683671825499115e-32	0.3086347917742912
5.006006006006006	7.148925086474098	0.0034695663552335517	0.0	0.0	7.30296864403627e-12	0.18139521530089267	0.015284034709724361	3.4546582271620537e-68	7.736036288911346e-41	0.0	3.003201310244052e-10	0.07008787239513777	0.0	0.0	0.0	3.965312083627164e-18	0.1159933340064358	0.5397828297715108	2.970518325415516e-27	0.00787302401665846	0.00047028077228683296	0.0	4.701676085157417e-33	0.35144701061346095
5.014014014014014	7.820017403494171	0.006425516681482064	0.0	0.0	2.18767370378343e-12	0.2782332189944141	0.008080409186642783	1.987791079907659e-69	8.448671389616879e-42	0.0	9.720804124465156e-11	0.04226826383510006	0.0	0.0	0.0	8.975945445864763e-19	0.18247644622686723	0.772843618511641	1.7742777349962958e-26	0.014714170897385448	0.00022897386991755205	0.0	6.396650369205181e-34	0.3967516531216094
5.022022022022022	8.382849425469509	0.01160896638760746	0.0	0.0	6.387391779548324e-13	0.4159598240620909	0.004166707276814406	1.1147843794694879e-70	8.993299928761299e-43	0.0	3.067516341133656e-11	0.02484531520236061	0.0	0.0	0.0	1.9805607574779534e-19	0.279794850112304	1.0785077332740447	1.0329289964618478e-25	0.02682102712730272	0.00010866083028231459	0.0	8.482394317253729e-35	0.44455054390320137
5.03003003003003	8.82210916677733	0.02044689886862834	0.0	0.0	1.817701064004588e-13	0.6061120740133937	0.002095615474945995	6.093481549852267e-72	9.330615637209014e-44	0.0	9.436946251513456e-12	0.01423420382543916	0.0	0.0	0.0	4.259888228216627e-20	0.4181496507507505	1.4669455043120616	5.861096004933929e-25	0.04768428917183763	5.0259539772313774e-05	0.0	1.0963509401851735e-35	0.4955577244671208
5.038038038038038	9.135386338307505	0.035102717842696515	0.0	0.0	5.0417263034515456e-14	0.8608224850875216	0.001027977723203751	3.246344573529539e-73	9.435749317864024e-45	0.0	2.830279968573389e-12	0.007948412878218219	0.0	0.0	0.0	8.931151187712192e-21	0.6090919779075226	1.9447499825409305	3.2415050376513588e-24	0.08268969540514257	2.265804260259216e-05	0.0	1.3811645493340267e-36	0.5511670541625314
5.046046046046046	9.333266693668778	0.058737817013689325	0.0	0.0	1.362994075122835e-14	1.1916079180216896	0.0004918172104737242	1.6856919687561394e-74	9.335929678797438e-46	0.0	8.275123384769653e-13	0.004325997114221046	0.0	0.0	0.0	1.8252115193670406e-21	0.8647551166481136	2.5128852131829515	1.7473265109053433e-23	0.13986869833676113	9.955994866374146e-06	0.0	1.695920106225473e-37	0.6133021403127124
5.054054054054054	9.43720700251484	0.09579770021393766	0.0	0.0	3.5914230703950794e-15	1.6077268602642005	0.00022949115899999713	8.531321511033288e-76	1.2846003075694222e-46	0.0	2.3586362482837077e-13	0.0022948304596405672	0.0	0.0	0.0	3.6359087734309972e-22	1.1966372575806505	3.1647587118878526	9.180385770332842e-23	0.2307813410848737	4.263883521093081e-06	0.0	2.0296865573442579e-38	0.6841494547412504
5.062062062062062	9.47544567583342	0.1522831264690864	0.0	0.0	9.223527908245468e-16	2.114220422855854	0.0001044394631019285	4.2083212877294066e-77	4.2099210933094265e-46	0.0	6.553653735347133e-14	0.00118651596039036	0.0	0.0	0.0	7.059995588253667e-23	1.6139535084565928	3.8847907957718366	4.701184501231232e-22	0.37145904686246267	1.7798540616292e-06	0.0	2.3676401772351156e-39	0.7658019700663858
5.07007007007007	9.477627091484916	0.23594334068214523	0.0	0.0	2.3087954726929713e-16	2.7098632084240544	4.635471093058307e-05	2.0232798548326394e-78	4.243052288484551e-45	0.0	1.7751580250272288e-14	0.0005979368440536477	0.0	0.0	0.0	1.3362427620545728e-23	2.1216739272356775	4.6478675861615555	2.34646002539048e-21	0.583272497486879	7.241388517026647e-07	0.0	2.6919384095396514e-40	0.8598648985725685
5.078078078078078	9.46912236616792	0.3563057746373629	0.0	0.0	5.632896299382505e-17	3.3853500524363977	2.006539807433818e-05	9.481073522061334e-80	4.2514256264503513e-44	0.0	4.687236386796511e-15	0.00029369511733257385	0.0	0.0	0.0	2.4652089675649685e-24	2.718475217242691	5.419995630478896	1.1415068546756688e-20	0.8935189839161337	2.871558692533583e-07	0.0	2.9831618358681157e-41	0.9670905248935079
5.086086086086086	9.466136926760841	0.5244416626620042	0.0	0.0	1.3394791189781273e-17	4.122103620794594	8.470720938611366e-06	4.330255877701059e-81	4.152975030770682e-43	0.0	1.206475785148818e-15	0.00014060587349174207	0.0	0.0	0.0	4.433101086191023e-25	3.394933223073212	6.160319040897128	5.412568269406065e-20	1.335458595329325	1.1098695568561873e-07	0.0	3.222184471587569e-42	1.0871105329173258
5.094094094094094	9.47257088251586	0.7523686585731956	0.0	0.0	3.1045455593839106e-18	4.892077585421102	3.487431320545173e-06	1.9276318517566886e-82	3.954369652073738e-42	0.0	3.0271795186102907e-16	6.561600460101273e-05	0.0	0.0	0.0	7.770433760105201e-26	4.132341587391218	6.824432644945768	2.501426522282947e-19	1.9474902770316278	4.181042423129502e-08	0.0	3.3922317754568844e-43	1.2183195991793527
5.102102102102102	9.4792618515218	1.0520185345369035	0.0	0.0	7.013229083655479e-19	5.658832981955326	1.4002243698954768e-06	8.363520320122053e-84	3.6701898101287475e-41	0.0	7.40409054061961e-17	2.9862320901558364e-05	0.0	0.0	0.0	1.3275929873721586e-26	4.90253057765731	7.368667796892333	1.1267604978660317e-18	2.7711721423631093	1.5351669164611153e-08	0.0	3.480822143011477e-44	1.357935441861901
5.11011011011011	9.465763063021956	1.433756077678126	0.0	0.0	1.5441728441560852e-19	6.379983050154038	5.482646661391936e-07	3.5367847351240094e-85	3.3204266891002486e-40	0.0	1.765288362711066e-17	1.3292377033280679e-05	0.0	0.0	0.0	2.2108797953701547e-27	5.668961763268303	7.754797866459665	4.9469210049213026e-18	3.8478788251246328	5.49395407012004e-09	0.0	3.481280640488169e-45	1.5022241083409729
5.118118118118118	9.4042984032702	1.904523507521621	0.0	0.0	3.313841207841897e-20	7.0108598022499695	2.093521984810407e-07	1.4577485800541332e-86	2.928155906586185e-39	0.0	4.102670488229355e-18	5.887543463203344e-06	0.0	0.0	0.0	3.5887593954508103e-28	6.389190891082462	7.9544666521820675	2.1168877870721878e-17	5.214065577440433	1.9163412122051442e-09	0.0	3.393570178634666e-46	1.646843953589511
5.126126126126126	9.265105269812613	2.4657928460173477	0.0	0.0	6.931470439965417e-21	7.509000770326626	7.795669840793573e-08	5.856135476369772e-88	2.5170408627639114e-38	0.0	9.294403566344347e-19	2.848923581466077e-06	0.0	0.0	0.0	5.678076196909505e-29	7.018548727463351	7.952629091505357	8.829176505678874e-17	6.895368947608553	6.515069425497696e-10	0.0	3.22429643882638e-47	1.7872368947941581
5.134134134134134	9.02212041954575	3.111616200851261	0.0	0.0	1.413113205080091e-21	7.838845847189269	2.830818488124021e-08	2.2929473981207442e-89	2.109031004893396e-37	0.0	2.0524727259744202e-19	2.0903943416388518e-06	0.0	0.0	0.0	8.756579040084062e-30	7.5146350617869375	7.749424802260311	3.589236373041911e-16	8.900086512787999	2.1588558748227888e-10	0.0	2.9858856481971156e-48	1.9189883027539105
5.142142142142142	8.657935214763112	3.827142603838218	0.0	0.0	2.807931002426611e-22	7.975927689068805	1.0024145243160833e-08	8.750473561563499e-91	1.7225552934526197e-36	0.0	4.4180589486544495e-20	3.0732836522554718e-06	0.0	0.0	0.0	1.3162637260588055e-30	7.842013562681335	7.3601605516559205	1.4221435013550335e-15	11.21288621675938	6.972469850143909e-11	0.0	2.6950772949472166e-49	2.0380899531367085
5.15015015015015	8.167141901642003	4.587989874465461	0.0	0.0	5.438182863705265e-23	7.90987099778655	3.461413915742081e-09	3.2547940295018914e-92	1.371392559910005e-35	0.0	9.270033419893315e-21	6.4938000784117e-06	0.0	0.0	0.0	1.9285256491413137e-31	7.976390418405154	6.813404708682116	5.492173920595981e-15	13.789823168141568	2.1948661137367324e-11	0.0	2.3709855595925015e-50	2.1410707637567956
5.158158158158158	7.55755694139841	5.360797985554075	0.0	0.0	1.0265475717826498e-23	7.645690296710226	1.1655334686712418e-09	1.1799672479778883e-93	1.0642649014170398e-34	0.0	1.895939092500837e-21	1.4685856758131226e-05	0.0	0.0	0.0	2.754107851947678e-32	7.907593516764201	6.147523016401911	2.0673054126429684e-14	16.55580888222545	6.734227988612151e-12	0.0	2.033040455579566e-51	2.2249993620036226
5.166166166166166	6.8492500962743765	6.105139864402263	0.0	0.0	1.8886968281219837e-24	7.203160841261071	3.826971494115668e-10	4.1693742859888415e-95	8.05078017483783e-34	0.0	3.7797102790973834e-22	3.291569527017312e-05	0.0	0.0	0.0	3.833615086193036e-33	7.64084499825904	5.40623872761089	7.584457140100429e-14	19.405524285688294	2.013844766258879e-12	0.0	1.6991134326682637e-52	2.2873996404163477
5.1741741741741745	6.071726550553702	6.77674242316693	0.0	0.0	3.3869073754773393e-25	6.6143722267972676	1.225291096088413e-10	1.435906967622926e-96	5.936458585823217e-33	0.0	7.344827432450898e-23	7.210671971551188e-05	0.0	0.0	0.0	5.201243530177653e-34	7.19610616995102	4.633928771068033	2.712088522966643e-13	22.208373935352448	5.869789935588903e-13	0.0	1.3840691607474406e-53	2.3261444427709783
5.182182182182182	5.259915809321387	7.331714163018556	0.0	0.0	5.919735283638112e-26	5.919884850164115	3.8253509526725744e-11	4.819879832272319e-98	4.266965695954047e-32	0.0	1.3912067507297093e-23	0.00015403078366927188	0.0	0.0	0.0	6.878221146359595e-35	6.605608861904042	3.871351164021489	9.452413676351487e-13	24.817482066556167	1.6675448413795135e-13	0.0	1.098884668952592e-54	2.339396128078643
5.19019019019019	4.449762081189639	7.731241798992553	0.0	0.0	1.0084611015131597e-26	5.164127969668806	1.1645167052772e-11	1.5768871240770398e-99	2.9896070459349024e-31	0.0	2.5685434614636375e-24	0.00032072411048956806	0.0	0.0	0.0	8.865730835834248e-36	5.909997072269364	3.1523531133332554	3.2110057150057987e-12	27.08202692941785	4.617329594679051e-14	0.0	8.503646327381495e-56	2.32564476908682
5.198198198198198	3.6741769894027776	7.946066084396447	0.0	0.0	1.6744566700947113e-27	4.3907614356615445	3.4566643294453393e-12	5.028280445110466e-101	2.0418007072834906e-30	0.0	4.6223796062820205e-25	0.0006509093480491888	0.0	0.0	0.0	1.113837045563959e-36	5.153719727321274	2.50187858790282	1.063160754797863e-11	28.861537128443043	1.2461279156635175e-14	0.0	6.413821600120153e-57	2.2838604722821763
5.206206206206206	2.9599384954009094	7.960022108502794	0.0	0.0	2.709858251986485e-28	3.638662669914208	1.000463617124244e-12	1.562762082033312e-102	1.3593081986733107e-29	0.0	8.108231519761353e-26	0.0012875665810520428	0.0	0.0	0.0	1.3639447564284694e-37	4.380396744617417	1.935337357906824	3.43096505508931e-11	30.04028364786857	3.2778778620464514e-15	0.0	4.715058041395042e-58	2.2137360256881338
5.2142142142142145	2.3258593496247872	7.772049543973331	0.0	0.0	4.2744194038635246e-29	2.9390221432006096	2.8234932905576173e-13	4.733917958644518e-104	8.821226071034471e-29	0.0	1.386331254294551e-26	0.002482438084836158	0.0	0.0	0.0	1.6279432109134517e-38	3.628818261830484	1.459171062231678	1.0791781714223661e-10	30.539719368057625	8.40390825360965e-16	0.0	3.3784350112772574e-59	2.1159618333526766
5.222222222222222	1.7822728160359265	7.39632577968814	0.0	0.0	6.571516292830472e-30	2.3137851521861528	7.773646457567831e-14	1.3976649604659497e-105	5.580170992616219e-28	0.0	2.310398123622954e-27	0.004664945499395923	0.0	0.0	0.0	1.8938625368747285e-39	2.930057284672734	1.0722963197563267	3.308487585956445e-10	30.32710840927486	2.1000432122182275e-16	0.0	2.3594041558420334e-60	1.992456987280194
5.23023023023023	1.3316524827859841	6.860498733238712	0.0	0.0	9.847181510120158e-31	1.7754249155487125	2.1039418886093274e-14	4.02198009077711e-107	3.440921263986081e-27	0.0	3.753049147541685e-28	0.008544253444431271	0.0	0.0	0.0	2.1474537080157542e-40	2.3059300640753944	0.768037634489428	9.886108356577803e-10	29.419032432520467	5.114857671005601e-17	0.0	1.606006320753015e-61	1.84648350074312
5.238238238238238	0.9700346768433443	6.202325153034738	0.0	0.0	1.4381897703530779e-31	1.327824566862991	6.244414246275161e-15	1.1280575171716015e-108	2.0682917310191695e-26	0.0	5.942347815523044e-29	0.01525320355059433	0.0	0.0	0.0	2.3733663645436136e-41	1.7687860296649145	0.5361783402517072	2.879258931242444e-09	27.879259837980094	1.2142196830337237e-17	0.0	1.0654920190516635e-62	1.68259399178555
5.246246246246246	0.6888580321404748	5.465281761390964	0.0	0.0	2.047285192978794e-32	0.9679171780318386	4.50955647105703e-15	3.0837350705294544e-110	1.211880713758297e-25	0.0	9.170797828908e-30	0.026540396382812803	0.0	0.0	0.0	2.556647569836776e-42	1.3224025662070324	0.3648338358911796	8.173264972441978e-09	25.811356969418945	2.809437515734716e-18	0.0	6.88987116094821e-64	1.5063995977233267
5.2542542542542545	0.47686349428674807	4.693856071131858	0.0	0.0	2.8405235442653904e-33	0.6876933176782062	1.23191865255077e-14	8.2163203616332105e-112	6.921818086265015e-25	0.0	1.379527384116801e-30	0.045010427611728694	0.0	0.0	0.0	2.684365096794309e-43	0.9636326799308996	0.24195802539406594	2.2613611898536e-08	23.347227810141625	6.335776949913492e-19	0.0	4.342400379805754e-65	1.324184428208207
5.262262262262262	0.3217827916440255	3.929218366534205	0.0	0.0	3.841283309510415e-34	0.47622316811742765	4.489491752589475e-14	2.1336941057459085e-113	3.853842438115268e-24	0.0	2.02267765145779e-31	0.07440091353583844	0.0	0.0	0.0	2.747112808577291e-44	0.6844151672868805	0.15640262309585365	6.098229853926495e-08	20.633333575345464	1.3926397115146046e-19	0.0	2.6675121792737296e-66	1.1424250724583496
5.27027027027027	0.211652457039169	3.205839290856605	0.0	0.0	5.063049612549217e-35	0.32142921246173783	1.6351905972287398e-13	5.400592874296221e-115	2.0916184223015396e-23	0.0	2.890648086751174e-32	0.11986787117390807	0.0	0.0	0.0	2.7401553258439617e-45	0.4737953738471975	0.09853876438944094	1.602865734010723e-07	17.81656932863512	2.9835688473983155e-20	0.0	1.597131472092199e-67	0.9672909764647789
5.278278278278278	0.13569581841619124	2.5493913873543517	0.0	0.0	6.504380284345916e-36	0.21145564198780806	5.815875547694086e-13	1.3323097593177163e-116	1.106590613805881e-22	0.0	4.0265683908805795e-33	0.18822907667656213	0.0	0.0	0.0	2.66401862819794e-46	0.3196942392157111	0.06051029506096813	4.106293609944936e-07	15.03164359606192	6.230053068210625e-21	0.0	9.320357374693513e-69	0.8042008898001503
5.286286286286286	0.08479801664053806	1.976016043381282	0.0	0.0	8.14437129112742e-37	0.13558521035103885	2.016868083934934e-12	3.203490701813128e-118	5.707012762651266e-22	0.0	5.46695395260517e-34	0.2880912224925224	0.0	0.0	0.0	2.524424327642377e-47	0.21027379303485183	0.03621683611186092	1.0253269046966483e-06	12.391378010557922	1.26796078354305e-21	0.0	5.301295813014769e-70	0.6574939199086495
5.2942942942942945	0.0516507063657435	1.4928067956386988	0.0	0.0	9.939558677517497e-38	0.0847353192197849	6.818936900672146e-12	7.507515109568396e-120	2.869124456822277e-21	0.0	7.234782052648726e-35	0.4297666748368127	0.0	0.0	0.0	2.3315790181866714e-48	0.1348520485793796	0.021127632002474816	2.4953657350235803e-06	9.980731937485242	2.5152333942553307e-22	0.0	2.938928554368858e-71	0.530246678673943
5.302302302302302	0.03066442035696486	1.099197990076859	0.0	0.0	1.1823186420718412e-38	0.051614975952471186	2.2476783913367647e-11	1.7148393894860767e-121	1.4060798509637155e-20	0.0	9.331994210279995e-36	0.6248774334733664	0.0	0.0	0.0	2.0989412488045995e-49	0.08440161545314938	0.012012965186821357	5.919234706885716e-06	7.854699514716949	4.863054678677919e-23	0.0	1.5880109024781847e-72	0.42423803628146806
5.31031031031031	0.017744293587748088	0.7888736188493611	0.0	0.0	1.37075510093905e-39	0.03064404543318634	7.223277047627756e-11	3.817729684553561e-123	6.717258087087887e-20	0.0	1.1732532259273942e-36	0.8855566343486856	0.0	0.0	0.0	1.841672863992127e-50	0.05171690072875067	0.006657461934868919	1.3685365912917262e-05	6.03965053208027	9.16428123130811e-24	0.0	8.363262866497325e-74	0.3400372683652616
5.318318318318318	0.010007978262717373	0.551820874507804	0.0	0.0	1.5489703402519267e-40	0.017732728899118845	2.2631929118380422e-10	8.284024745592577e-125	3.128217661848855e-19	0.0	1.4377279023551973e-37	1.2231993344947998	0.0	0.0	0.0	1.5750214666528426e-51	0.03135585335916479	0.003596054327166829	3.083946011769443e-05	4.537282045805894	1.68324005482075e-24	0.0	4.2946235771531794e-75	0.2771750308410045
5.326326326326326	0.005501693550913779	0.3762253046077319	0.0	0.0	1.706020443704898e-41	0.01000147745523271	6.913545555247156e-10	1.7519918790973053e-126	1.4201238628853344e-18	0.0	1.7172308957260927e-38	1.6467873655192227	0.0	0.0	0.0	1.312870784791836e-52	0.019460787897960605	0.0018932278094860523	6.773554335642321e-05	3.330154450721359	3.013367496481557e-25	0.0	2.498865739178641e-76	0.2343518279911573
5.334334334334335	0.0029478672331189303	0.2500098185592545	0.0	0.0	1.8314002039909456e-42	0.005498090129166245	2.059097621442268e-09	3.6114141024080404e-128	6.284652949158618e-18	0.0	1.999158240438938e-39	2.1609126491572455	0.0	0.0	0.0	1.066642201923089e-53	0.013547925535018306	0.0009714905599756457	0.00014500599942128276	2.38779466283395	5.257951007273286e-26	0.0	7.229520698475734e-76	0.20964467443766296
5.342342342342342	0.0015395020051065956	0.16192925299686803	0.0	0.0	1.916197120598693e-43	0.002945904461835005	5.979363369339818e-09	7.256160103654479e-130	2.711213367321116e-17	0.0	2.2684625187710615e-40	2.763734323479442	0.0	0.0	0.0	8.446496018834271e-55	0.0123351251593535	0.0004858848673500621	0.00030256230671988065	1.6725138046690216	8.942096743066459e-27	0.0	1.4093456767901202e-74	0.20068636373587215
5.35035035035035	0.0007836333923447594	0.10222397038812708	0.0	0.0	1.9541369924631864e-44	0.0015384541948001277	1.692934101960249e-08	1.6851574483135777e-131	1.140184024450377e-16	0.0	2.5088893560874655e-41	3.445202611827706	0.0	0.0	0.0	6.519213806276599e-56	0.015657469123649244	0.00023685755430830844	0.0006153230354586219	1.1443419277300841	1.4822470259378258e-27	0.0	2.7170418385928402e-73	0.2048087071380791
5.358358358358358	0.00038878150739788753	0.06289836589932982	0.0	0.0	1.9423510602292474e-45	0.0007830862370206679	4.673449994565245e-08	1.3663101036674105e-130	4.674300475456057e-16	0.0	2.7045586986163832e-42	4.185936525504466	0.0	0.0	0.0	4.9042713114393103e-57	0.02450329869824331	0.0001125382575532669	0.0012196943854997093	0.764761425070444	2.394750429593631e-28	0.0	5.105689552195374e-72	0.21915668531715018
5.366366366366366	0.00018800006771811602	0.03772117091158217	0.0	0.0	1.8817344927510816e-46	0.00038850241324028535	1.257920154883486e-07	6.855382494440676e-129	1.8680578055762746e-15	0.0	2.8416846516979966e-43	4.957125388863102	0.0	0.0	0.0	3.595954447123225e-58	0.04118832446484305	5.21161363181146e-05	0.002356450792213316	0.499170314897999	3.771038857695144e-29	0.0	9.35140218579366e-71	0.24079088671039275
5.374374374374375	8.860739597743398e-05	0.022049063747044427	0.0	0.0	1.776834026485925e-47	0.00018786114251589958	3.3013541308151607e-07	3.3592011460056087e-127	7.277758183547687e-15	0.0	2.91017772311087e-44	5.72171952780918	0.0	0.0	0.0	2.569887586675305e-59	0.06966972674413602	2.352357448426854e-05	0.0044373657335690184	0.3181932282469382	5.789620357430428e-30	0.0	1.669411860921982e-69	0.26679866237083766
5.382382382382382	4.0704401496770775e-05	0.012561870903241242	0.0	0.0	1.635284336733938e-48	8.853995694694896e-05	8.448128031347794e-07	1.6043547415030926e-125	2.76401375229707e-14	0.0	2.904871468920949e-45	6.436986843569946	0.0	0.0	0.0	1.7900870706682574e-60	0.1159818731107686	1.0348883479618766e-05	0.008144258974463442	0.19806965615392016	8.789123306159737e-31	0.0	2.9047910866839306e-68	0.2944297800333519
5.39039039039039	1.8225191986919735e-05	0.006975537596419092	0.0	0.0	1.4668901401905676e-49	4.0672490130906726e-05	2.1079684749252308e-06	7.468348045000031e-124	1.0233394432732568e-13	0.0	2.826166545306826e-46	7.0582668359707945	0.0	0.0	0.0	1.2153297021511248e-61	0.18874706408008501	4.4375448776333404e-06	0.014569257677907588	0.12039105955361887	2.187124918335505e-31	0.0	4.9264172564693735e-67	0.3212615303510607
5.398398398398398	7.95357025977207e-06	0.003775376139665484	0.0	0.0	1.282507164321834e-50	1.8210477229606253e-05	5.128720539844574e-06	3.3885074939776486e-122	3.693497907330334e-13	0.0	2.679980753242952e-47	7.543500424136538	0.0	0.0	0.0	8.042181089228129e-63	0.29967738797619453	1.8546035978345907e-06	0.025402869286516007	0.07144693772753273	6.546938864743169e-31	0.0	8.143528224495065e-66	0.34538418011471494
5.406406406406406	3.3830728880295925e-06	0.001991599253346597	0.0	0.0	1.0928986969298444e-51	7.946959518412681e-06	1.2167502280821482e-05	1.4984839873587585e-120	1.2995600382155359e-12	0.0	2.4770200742052097e-48	7.857911994753219	0.0	0.0	0.0	5.186963905618367e-64	0.4639399728771081	7.554722500414726e-07	0.04317055402453062	0.04139516631860746	4.276118896927233e-30	0.0	1.312077222751966e-64	0.3655840669667413
5.414414414414415	1.4025545957010094e-06	0.0010240068642816996	0.0	0.0	9.07732561421767e-53	3.3801796519273506e-06	2.8148004826509627e-05	6.458854737792669e-119	4.457557240406275e-12	0.0	2.23227937008191e-49	7.978124278588731	0.0	0.0	0.0	3.2607095539973835e-65	0.7002154184678882	2.999473392477834e-07	0.07150756185495373	0.023412933833023623	2.7956850195935584e-29	0.0	2.0604962553734354e-63	0.3814920621869457
5.4224224224224224	5.667445587160602e-07	0.0005131720164574886	0.0	0.0	7.348417428134344e-54	1.4013211413381054e-06	6.349711537809474e-05	2.7134303773911053e-117	1.490532206776573e-11	0.0	2.059071324006796e-50	7.895030806392218	0.0	0.0	0.0	1.9978845888626324e-66	1.030251049434946	1.1607283444126317e-07	0.11544518349336602	0.012926058191305377	1.7824957963884421e-28	0.0	3.1539164443141064e-62	0.39366225438248315
5.43043043043043	2.23210226123009e-07	0.00025065839198212136	0.0	0.0	5.79812562234803e-55	5.662323449646116e-07	0.00013967770882930552	1.1110704649663937e-115	4.858827085510863e-11	0.0	1.3392637469988662e-50	7.614935968377351	0.0	0.0	0.0	1.1931305190649792e-67	1.4777137416031954	4.377994832598257e-08	0.1816599397898317	0.00696538072663059	1.1077288226713177e-27	0.0	4.705380504618506e-61	0.40355070434212725
5.438438438438438	8.568404235617123e-08	0.00011933304362031465	0.0	0.0	4.459018975610977e-56	2.2300303959052782e-07	0.0002996219076571419	4.4342919014874404e-114	1.544077080616007e-10	0.0	1.3428015318523095e-49	7.158764534009404	0.0	0.0	0.0	6.944878984386055e-69	2.066198412501758	1.6094555179807333e-08	0.278613408315166	0.0036631717498762186	6.709623774438732e-27	0.0	6.842358570807948e-60	0.4133764698462404
5.446446446446447	3.2058627780697264e-08	5.537304048790367e-05	0.0	0.0	3.342326854619794e-57	8.56024116421655e-08	0.0006267583105766	1.724911069059211e-112	4.783610315611645e-10	0.0	1.496979166809543e-48	6.559478229022791	0.0	0.0	0.0	3.940038632285425e-70	2.816359152382777	5.766891632223799e-09	0.4164897904657693	0.0018800504157185816	3.9611615225330596e-26	0.0	9.698034922604232e-59	0.4258647598932353
5.454454454454455	1.1690929089324664e-08	2.5043510664863112e-05	0.0	0.0	2.4418355610427608e-58	3.202729988192449e-08	0.0012785376131889733	6.539866680689796e-111	1.444753468518721e-09	0.0	1.6282905720265673e-47	5.858142169450093	0.0	0.0	0.0	2.178689064418392e-71	3.7422993491946457	2.014019548398425e-09	0.6068288309776103	0.0009415615452124284	2.2793268307118266e-25	0.0	1.339765604933991e-57	0.44389197997688773
5.4624624624624625	4.155394244810816e-09	1.1039546492686886e-05	0.0	0.0	1.7387686765089246e-59	1.1679217900940863e-08	0.0025434350464312717	2.4167450427280713e-109	4.25387478253562e-09	0.0	1.7263063208111148e-46	5.099292387440309	0.0	0.0	0.0	1.1742184892958864e-72	4.847566070225806	6.855587076145375e-10	0.8617624221195357	0.00046011177148060046	1.278351606909047e-24	0.0	1.8040202953518603e-56	0.4700711081271349
5.47047047047047	1.439575836837138e-09	4.743145436494298e-06	0.0	0.0	1.206771651401638e-60	4.151129719574254e-09	0.004934332864179826	8.704674451999119e-108	1.2210418475270502e-08	0.0	1.783901131129394e-45	4.326326752764414	0.0	0.0	0.0	6.168241661158746e-74	6.121303777743806	2.2744934996191299e-10	1.1928021083313511	0.00021937295610329112	6.988013070208472e-24	0.0	2.3676739306294607e-55	0.5063300480797333
5.478478478478478	4.860891947447045e-10	1.986281670894258e-06	0.0	0.0	8.163309999339718e-62	1.438063149124765e-09	0.009335634434919903	3.055863747913031e-106	3.416907230231259e-08	0.0	1.7967641044648317e-44	3.577569791529528	0.0	0.0	0.0	3.1581486891269387e-75	7.535279232511339	7.355019480119126e-11	1.6091952553649997	0.00010204200606480137	3.723203408210774e-23	0.0	3.0288001962767445e-54	0.5535427816650129
5.486486486486487	1.5997660963063635e-10	8.107265836111571e-07	0.0	0.0	5.382268713954169e-63	4.8556650261168e-10	0.01722557813885594	1.045623163264867e-104	9.321687447671116e-08	0.0	1.7639210675142054e-43	2.8834757777695232	0.0	0.0	0.0	1.5760225256085664e-76	9.042535197862618	2.3181526639473162e-11	2.115965528947696	4.6304529651858256e-05	1.9334791197938408e-22	0.0	3.7764871772687017e-53	0.6112717083417621
5.494494494494495	5.131639165457189e-11	3.2252781726425034e-07	0.0	0.0	3.458775402772081e-64	1.59800667434282e-10	0.030997404385636508	3.4871944177932396e-103	2.479228332724247e-07	0.0	1.687856423672401e-42	2.2651861388598205	0.0	0.0	0.0	7.665682959975516e-78	10.578319900223477	7.121300598792049e-12	2.711864169049573	2.049700423985956e-05	9.786375538872076e-22	0.0	4.589596203878149e-52	0.6776690730518102
5.5025025025025025	1.6044080552830452e-11	1.2506020213181262e-07	0.0	0.0	2.166393006739039e-65	5.1258697721988006e-11	0.054400809853963894	1.133540085698532e-101	6.428373423093309e-07	0.0	1.574202567622269e-41	1.7344064440364422	0.0	0.0	0.0	3.634107822590426e-79	12.063657025577854	2.1322380144068406e-12	3.3875582920855667	8.850238421698081e-06	4.827963032061927e-21	0.0	5.436638418227375e-51	0.7495666169460533
5.51051051051051	4.889142055730082e-12	4.7263976769504364e-08	0.0	0.0	1.3225436853313738e-66	1.602565039972781e-11	0.09311525591198766	3.5913469387365737e-100	1.6249881549451006e-06	0.0	1.4310506809669152e-40	1.2943664771131747	0.0	0.0	0.0	1.6792030910872924e-80	13.411495318239812	6.222589104621863e-13	4.124441242966303	3.727295707899342e-06	2.3214838291036536e-20	0.0	6.27706153020752e-50	0.8227575519043763
5.518518518518518	1.4521436407157634e-12	1.741007247973498e-08	0.0	0.0	7.869383408890687e-68	4.883407711479871e-12	0.15544566960135772	1.1090154539508867e-98	4.004661320920945e-06	0.0	1.26799997788251e-39	0.9415058652533794	0.0	0.0	0.0	7.562528888214049e-82	14.534880689707702	1.7699689402208838e-13	4.894439498815081	1.5310346756391833e-06	1.0879953960154694e-19	0.0	7.064033684811283e-49	0.8924468381082653
5.526526526526527	4.203834377199573e-13	6.250720546410124e-09	0.0	0.0	4.5638281453971737e-69	1.450411092823017e-12	0.2530961377370685	3.337932821655488e-97	9.621656361798032e-06	0.0	1.0951002845660033e-38	0.6674952787782248	0.0	0.0	0.0	3.3196264807857615e-83	15.356133309963173	4.907036011975577e-14	5.661093235620709	6.133492458765595e-07	4.969905378749413e-19	0.0	7.748543476258234e-48	0.9538186175372793
5.534534534534535	1.1861530156697772e-13	2.187352476813123e-09	0.0	0.0	2.579738928511668e-70	4.19897548301011e-13	0.4019279448996917	9.79213391056135e-96	2.2537426024010877e-05	0.0	9.218485279269353e-38	0.4612461581197148	0.0	0.0	0.0	1.420266018955789e-84	15.815701814814606	1.3259645823347666e-14	6.382005149908914	2.3963094288823836e-07	2.2127321758457528e-18	0.0	8.2843577192316945e-47	1.0026479933472956
5.5425425425425425	3.2620826721393457e-14	7.460477870889664e-10	0.0	0.0	1.4212815882961752e-71	1.185829050812616e-13	0.6225485835942361	2.799863471509264e-94	5.146727558901134e-05	0.0	7.563745699093439e-37	0.3106538358072723	0.0	0.0	0.0	5.922545800911575e-86	15.879297546213134	3.4922367738771972e-15	7.012509985343141	9.130027214879645e-08	9.602166886621022e-18	0.0	8.63315647783574e-46	1.0358722395773847
5.55055055055055	8.743973067920945e-15	2.480125783209171e-10	0.0	0.0	7.632070981463809e-73	3.304637850637802e-14	0.9405179257169504	7.802901492962133e-93	0.00011458622367066316	0.0	6.049042484273945e-36	0.20392950929971146	0.0	0.0	0.0	2.407162290729753e-87	15.542122687803216	8.964674336080116e-16	7.510162509971556	3.39217627929409e-08	4.0613397003874136e-17	0.0	8.769058134138694e-45	1.0520368370949966
5.558558558558558	2.284498632548472e-15	8.036000819554214e-11	0.0	0.0	3.994501324432288e-74	1.05740237141408e-14	1.3859128839300168	2.1195084561379485e-91	0.0002487195723467378	0.0	4.715301179346816e-35	0.13047966203490793	0.0	0.0	0.0	9.535873593043686e-89	14.82946845431598	2.2429749961777103e-16	7.839433424818484	1.2289836439174953e-08	1.6742837074822369e-16	0.0	8.681793388558083e-44	1.0515453546539977
5.566566566566567	5.819665735022032e-16	2.537848452373161e-11	0.0	0.0	2.0377018327149486e-75	9.358074857333257e-15	1.991984070054512	5.611435085794831e-90	0.0005263393089987054	0.0	3.582664100714167e-34	0.08137012200503997	0.0	0.0	0.0	3.6819147739971786e-90	13.793579794056512	5.469824925069946e-17	7.975896644394907	4.341705910856083e-09	6.727418633125625e-16	0.0	8.377987788785618e-43	1.0366676945298725
5.574574574574575	1.4550035148501084e-16	7.811854471885418e-12	0.0	0.0	1.0131566528237127e-76	2.7088488303780877e-14	2.792689729810822	1.4480131103255857e-88	0.0010859301479639013	0.0	2.6532453097978948e-33	0.04945913382669549	0.0	0.0	0.0	1.3856229678358176e-91	12.507326214916747	1.300114189795437e-17	7.909223688454617	1.4955729135321919e-09	2.63467787468883e-15	0.0	7.880330404620585e-42	1.0112949868982721
5.5825825825825826	3.985160844550617e-17	2.3439600165931345e-12	0.0	0.0	4.909875308959644e-78	9.692105111466327e-14	3.819020484992554	3.6419233950287875e-87	0.0021843395896367565	0.0	1.9152445239220595e-32	0.029301337219558757	0.0	0.0	0.0	5.082465943841081e-93	11.055743079790217	3.011956182254151e-18	7.644475602403644	5.023135663316467e-10	1.0056949351635544e-14	0.0	7.224773454032573e-41	0.9804662975869729
5.59059059059059	2.931274905116847e-17	6.865351355180431e-13	0.0	0.0	2.319114670660152e-79	3.444111184191902e-13	5.094236025126611	8.927891049077074e-86	0.004283734390898231	0.0	1.3475579909777225e-31	0.016919509555957318	0.0	0.0	0.0	1.8170292177355114e-94	9.526804269231622	6.80103295723881e-19	7.201468063814081	1.6449416495052158e-10	3.7416630013748344e-14	0.0	6.456242715000647e-40	0.9497265914036841
5.598598598598598	8.981007403503402e-17	2.000118491774108e-13	0.0	0.0	1.0676573187068726e-80	1.1944210384060827e-12	6.628403166831244	2.1331761560727698e-84	0.008190509843682556	0.0	9.241618953899682e-31	0.009522423548480083	0.0	0.0	0.0	6.331510686458102e-96	8.0028049987743	1.4967876394551249e-19	6.61232024310824	5.251983492019373e-11	1.3568215853966506e-13	0.0	5.623568758858099e-39	0.9244017974852171
5.606606606606607	3.5784996186441235e-16	7.19533985033477e-14	0.0	0.0	4.790705096110641e-82	4.037714389679817e-12	8.412909753955114	4.967802529636653e-83	0.015268179482627642	0.0	6.177702833931116e-30	0.005223560321029677	0.0	0.0	0.0	2.1503579029049718e-97	6.553491352117411	3.2107358371201835e-20	5.917608346506473	1.63487014172719e-11	4.795572781587628e-13	0.0	4.774429502939183e-38	0.9088913561914606
5.614614614614615	1.4163959099723298e-15	7.98008435458703e-14	0.0	0.0	2.095197135389929e-83	1.3303809226870812e-11	10.415865009804252	1.1276172056112358e-81	0.027749385401162424	0.0	4.025180755972843e-29	0.002792834039234125	0.0	0.0	0.0	7.118231364523379e-99	5.231648061880478	6.712866984169136e-21	5.161762964880969	4.961588684506068e-12	1.6520298762656466e-12	0.0	3.951018638334629e-37	0.9060790546098301
5.622622622622623	5.47000335272195e-15	2.3740506941804606e-13	0.0	0.0	8.931167688330598e-85	4.272442854918072e-11	12.579408647829286	2.4947028934011464e-80	0.049171235889669006	0.0	2.556373430955244e-28	0.001455402239880676	0.0	0.0	0.0	2.2966317831667367e-100	4.071358729707813	1.3679511430287909e-21	4.388432229476467	1.4680034179066354e-12	5.546959252044953e-12	0.0	3.186952770224703e-36	0.9169489671823087
5.63063063063063	2.0590909743504556e-14	8.173787885923989e-13	0.0	0.0	3.710645738111237e-86	1.3373226281623413e-10	14.819872399625789	5.379423506173158e-79	0.08494979786614872	0.0	1.5825043478412181e-27	0.0007392312946124566	0.0	0.0	0.0	7.222183835547311e-102	3.0886949441694505	2.71701609033375e-22	3.636471885089649	4.2344212402482547e-13	1.8153138537091973e-11	0.0	2.5056592294099794e-35	0.9404664460086434
5.638638638638638	7.554827485295818e-14	2.781929091334424e-12	0.0	0.0	1.5026181877478827e-87	4.0799589072864027e-10	17.031434939696222	1.1306089325213938e-77	0.14308985642301417	0.0	9.548792979330856e-27	0.0003659628863337441	0.0	0.0	0.0	2.2136226116320442e-103	2.284258115880103	5.2598445940898383e-23	2.937044807418289	1.1907325088510496e-13	5.790394275979044e-11	0.0	1.920211771690026e-34	0.9737475514249062
5.646646646646647	2.701676365977416e-13	9.238116043697567e-12	0.0	0.0	5.930696324100334e-89	1.2132073963113322e-09	19.093401780308888	2.3160549574222842e-76	0.23499163169843518	0.0	5.616118982174243e-26	0.00017658472749875143	0.0	0.0	0.0	6.612968905989446e-105	1.646832912384234	9.924592732527412e-24	2.312066971307716	3.264228513248714e-14	1.8002143483381696e-10	0.0	1.4343592640451003e-33	1.0124986905143278
5.654654654654655	9.416765990314306e-13	2.990294364939614e-11	0.0	0.0	2.2815008271447236e-90	3.5162032755056982e-09	20.88060135438797	4.624290223384442e-75	0.3762658080372614	0.0	3.219658105700684e-25	8.304789518957646e-05	0.0	0.0	0.0	1.925516367005262e-106	1.157411431541697	1.8252045972161003e-24	1.773984197604931	8.723417186785993e-15	5.455065495427565e-10	0.0	1.0443581096155477e-32	1.0516672105895482
5.662662662662663	3.199115436133459e-12	9.434233249570391e-11	0.0	0.0	8.554477179372066e-92	9.93281995679029e-09	22.27574232333204	8.999141521663542e-74	0.5874050395496861	0.0	1.799162121067147e-24	3.806830283573302e-05	0.0	0.0	0.0	5.464567134046586e-108	0.7929750308308025	3.271670007558465e-25	1.3266567886282026	2.2726183622340467e-15	1.6111478185547417e-09	0.0	7.411816598294054e-32	1.0862094461863079
5.67067067067067	1.0592969525209388e-11	2.9010761638398883e-10	0.0	0.0	3.1262536480398983e-93	2.7348330351864236e-08	23.18207338883452	1.7069345117871617e-72	0.8940933906933599	0.0	9.7998506481253e-24	1.700817815050964e-05	0.0	0.0	0.0	1.511548607466e-109	0.5296200462298369	5.715924848678511e-26	0.9670009931697482	5.771578970733282e-16	4.637997113052876e-09	0.0	5.127252242470309e-31	1.1118610808431584
5.678678678678678	3.4187332254146026e-11	8.695035078730249e-10	0.0	0.0	1.1135580183072082e-94	7.33920021595079e-08	23.534459136245	3.155676085019421e-71	1.3268816250683027	0.0	5.2030600870579554e-23	7.4064734778350165e-06	0.0	0.0	0.0	4.075174909837752e-111	0.34482771835671755	9.73335596223629e-27	0.6869968665334818	1.4288476719043227e-16	1.3013233673653565e-08	0.0	3.457248724334259e-30	1.1257901234776482
5.686686686686687	1.0754058162015993e-10	2.5400555821310346e-09	0.0	0.0	3.865982993423911e-96	1.9196688525466815e-07	23.307113803077826	5.686273733684544e-70	1.919938872936137	0.0	2.6927135028689295e-22	3.1435801873045017e-06	0.0	0.0	0.0	1.0708488127224522e-112	0.21886320250417146	1.6154658488229088e-27	0.47570979296370863	3.448225492264791e-17	3.558767785811914e-08	0.0	2.272289486611933e-29	1.1270273497940952
5.694694694694695	3.297153964902926e-10	7.232272391419429e-09	0.0	0.0	1.3097440541072233e-97	4.893995498778666e-07	22.516718588046384	9.986720479594335e-69	2.7086353491886594	0.0	1.3583608711142237e-21	1.300460031260182e-06	0.0	0.0	0.0	2.742633779716994e-114	0.1354182995791413	2.613316648190439e-28	0.321062015155758	8.111841503606292e-18	9.48579513607305e-08	0.0	1.4557439879481535e-28	1.116601571489107
5.702702702702703	9.85293805724474e-10	2.0070860961436804e-08	0.0	0.0	9.208515772475692e-99	1.216075327437148e-06	21.22039949171389	1.709534297352178e-67	3.725837044868402	0.0	6.679374034370873e-21	5.243591734233313e-07	0.0	0.0	0.0	6.846446584210999e-116	0.08168122382168043	4.1204568229132077e-29	0.21120065570040447	1.860172794695158e-18	2.464379000145531e-07	0.0	9.090670844977126e-28	1.0973530619144753
5.7107107107107105	2.869802144606786e-09	5.4289632657343294e-08	0.0	0.0	1.4834705575557184e-97	2.9452153379619544e-06	19.50890589510783	2.852282503118648e-66	4.9970082121133	0.0	3.20150310807389e-20	2.0607254112582137e-07	0.0	0.0	0.0	1.665790409731325e-117	0.04803240218756124	6.332246008517935e-30	0.13541322980546905	4.1580855458857045e-19	6.240234723440807e-07	0.0	5.5334726113655555e-27	1.0734505900732585
5.718718718718718	8.147002272624177e-09	1.4312894717470727e-07	0.0	0.0	4.374580918467324e-96	6.952376680496291e-06	17.49612034592628	4.638387823586646e-65	6.534504532520384	0.0	1.4957938125448926e-19	7.893521168133215e-08	0.0	0.0	0.0	3.9503284717220654e-119	0.027543862160173422	9.484823833492859e-31	0.08462261290871208	9.060171057187893e-20	1.540118083673917e-06	0.0	3.2831586971751974e-26	1.0496869598357164
5.726726726726727	2.2542568470375713e-08	3.6778814239297244e-07	0.0	0.0	1.2585170236879484e-94	1.599591911336017e-05	15.306581496447924	7.351930343112144e-64	8.331754550457909	0.0	6.8122623079942185e-19	2.9470046732002525e-08	0.0	0.0	0.0	9.130693564710753e-121	0.01541872868913247	1.3847132175035455e-31	0.05154318660340988	1.9243276755815422e-20	3.7048171886408103e-06	0.0	1.8988020728913284e-25	1.0306660035971928
5.734734734734735	6.079510821376019e-08	9.211442446128879e-07	0.0	0.0	3.528920957448958e-93	3.587110614054975e-05	13.062910102391275	1.1357834092756896e-62	10.358299084180032	0.0	3.0242320567738404e-18	1.072383853225304e-08	0.0	0.0	0.0	2.056989256397273e-122	0.008461537525684154	1.9703777070095687e-32	0.030599589355994456	3.983991021389068e-21	8.686387789481041e-06	0.0	1.0704409578134762e-24	1.0200137332004393
5.742742742742743	1.5980617347920552e-07	2.2486260392727866e-06	0.0	0.0	9.644606950729609e-92	7.840432191594466e-05	10.874872677730945	1.710210131523022e-61	12.55680423987285	0.0	1.3087159465600176e-17	3.8034621877608085e-09	0.0	0.0	0.0	4.5166658967570195e-124	0.004629520309955208	2.732739356621273e-33	0.01770595807053532	8.03991836565603e-22	1.985049372774427e-05	0.0	5.882236555865416e-24	1.0197440462189393
5.7507507507507505	4.094285729171357e-07	5.350156686342814e-06	0.0	0.0	2.5691348573655222e-90	0.00016703016178203385	8.831363224358855	2.5099395026667757e-60	14.843107257777957	0.0	5.520580388839122e-17	1.3148231286425107e-09	0.0	0.0	0.0	9.666329339571739e-126	0.002684809435498831	3.694077619488255e-34	0.009985797714609978	1.5815260920191945e-22	4.4214333339375356e-05	0.0	3.1507983501834744e-23	1.0298851345513966
5.758758758758758	1.0224037201544157e-06	1.2407247328903778e-05	0.0	0.0	6.670356343070235e-89	0.00034682425723504443	6.995955533243166	3.590350640958379e-59	17.11005255679334	0.0	2.2700519740857757e-16	4.43011461247634e-10	0.0	0.0	0.0	2.016335882967865e-127	0.001948787371612479	4.86712948473651e-35	0.005489156291664197	3.032425762359146e-23	9.598746411059468e-05	0.0	1.6451244622162798e-22	1.048430533718052
5.766766766766767	2.4884354111080115e-06	2.8044264284073858e-05	0.0	0.0	1.6879941408376685e-87	0.0007019136569222294	5.406025325711188	5.00576337440043e-58	19.235339718817492	0.0	9.099161373508859e-16	1.454862615566996e-10	0.0	0.0	0.0	4.0994144901121216e-129	0.00215120715180482	6.250271214996827e-36	0.0029409519471709513	5.667492087932599e-24	0.00020310734307161653	0.0	8.372953398355519e-22	1.0716257720640363
5.774774774774775	5.903234058402815e-06	6.178347560061679e-05	0.0	0.0	4.1634427760273846e-86	0.001384578503082604	4.074895733678163	6.802422744640484e-57	21.092912133797626	0.0	3.555366356903297e-15	4.6568087429048355e-11	0.0	0.0	0.0	8.123411231569576e-131	0.003365697675141819	7.823190472052817e-37	0.0015357826612559114	1.0324679802311484e-24	0.0004188865371883275	0.0	4.1539584983550275e-21	1.0945469782438562
5.782782782782783	1.3649392155044956e-05	0.00013266620106940817	0.0	0.0	1.0009077008729769e-84	0.0026620189394599733	2.9961090403557478	9.00983381661501e-56	22.56669691975449	0.0	1.3542156685074624e-14	1.4528280428034351e-11	0.0	0.0	0.0	1.5689629695380562e-132	0.00602700607478883	9.54394711714017e-38	0.0007816837638298954	1.8333497779462933e-25	0.000842028618743836	0.0	2.0088664605464097e-20	1.1118810875267315
5.7907907907907905	3.0760705960335475e-05	0.0002776565503822256	0.0	0.0	2.3452828462732613e-83	0.004988435509618573	2.148801977145264	1.1631341726368572e-54	23.56492362983951	0.0	5.0282284272315176e-14	4.417732566249248e-12	0.0	0.0	0.0	2.953551777049997e-134	0.011031096576674051	1.1348310842115127e-38	0.0003877858181596463	3.1731852012665713e-26	0.0016497455946629354	0.0	9.469942851974894e-20	1.118786569032378
5.798798798798798	6.75676731963473e-05	0.0005663895437244237	0.0	0.0	5.356192649192927e-82	0.009111234985110775	1.5032372052035807	1.463533727729436e-53	24.032947568189666	0.0	1.8199908553623848e-13	1.3093146414357694e-12	0.0	0.0	0.0	5.419186758588526e-136	0.01992443133346549	1.3152051495677121e-39	0.00018750474083636335	5.353345472939699e-27	0.003150407851636234	0.0	4.351640753035463e-19	1.111704013457509
5.806806806806807	0.00014465761719345847	0.001126113600305642	0.0	0.0	1.1922763155957215e-80	0.01621996069676681	1.0257590985704594	1.794880564483629e-52	23.96257332541758	0.0	6.421758392971781e-13	3.7822307593939453e-13	0.0	0.0	0.0	9.69128300907304e-138	0.03519078870528223	1.4856443545354243e-40	8.836740119471683e-05	8.80305488915693e-28	0.005863761131883024	0.0	1.949261852479083e-18	1.0889985249192038
5.814814814814815	0.000301858443984747	0.002182271862229	0.0	0.0	2.5867675854037427e-79	0.02814375308944028	0.6827223632077797	2.1454988688033637e-51	23.396319621716213	0.0	2.208884119440567e-12	1.0649063463194198e-13	0.0	0.0	0.0	1.6892193879884817e-139	0.06064007853025465	1.6356685075893951e-41	4.0591155339841425e-05	1.4109722483238995e-28	0.010637644078285189	0.0	8.511399241954415e-18	1.051347312264602
5.822822822822823	0.0006139387269070595	0.004121878399445381	0.0	0.0	5.470130271456272e-78	0.047596376464072644	0.44321830766278436	2.499660099714104e-50	22.425800930861836	0.0	7.40678855395449e-12	2.9223632872001995e-14	0.0	0.0	0.0	2.869779021532942e-141	0.10189106766032624	1.755233123067755e-42	1.8173151293728993e-05	2.2043431056628515e-29	0.018809374433362742	0.0	3.6228270899681394e-17	1.0018291324942374
5.8308308308308305	0.0012170443595035901	0.0075882419664254	0.0	0.0	1.1274510459946707e-76	0.07845586849549913	0.2806466008852565	2.8385305882032423e-49	21.18426957543372	0.0	2.42119070967716e-11	7.816572970715577e-15	0.0	0.0	0.0	4.751912868235968e-143	0.1669166264242471	1.835833956367916e-43	7.930280906860475e-06	3.3567144841915304e-30	0.03241626588436871	0.0	1.503184984975221e-16	0.9457181805980064
5.838838838838838	0.0023515134379538203	0.013615915237859627	0.0	0.0	2.264944080722163e-75	0.12604819826663824	0.17332609838347043	3.141710572273519e-48	19.834184711012952	0.0	7.71568084883465e-11	2.0377831409398216e-15	0.0	0.0	0.0	7.669129823178187e-145	0.26658562784994266	1.871505336603415e-44	3.3729227903642612e-06	4.982221298895275e-31	0.05445169429454595	0.0	6.079919391544783e-16	0.8900246578905788
5.846846846846847	0.0044284138487820385	0.023812894096326087	0.0	0.0	4.434830647627601e-74	0.1973819861052498	0.10440555589302439	3.389212244277406e-47	18.551299106180576	0.0	2.3970111635842114e-10	5.177962947434484e-16	0.0	0.0	0.0	1.2063721835428823e-146	0.41509263170754396	1.8595498275704805e-45	1.3982464589586522e-06	7.207821473422966e-32	0.08914965181717951	0.0	2.3972109636712143e-15	0.8428509407884716
5.854854854854855	0.008128466382770885	0.040591695766127214	0.0	0.0	8.463624006500569e-73	0.30125762745667883	0.061338337762185155	3.563619977546671e-46	17.507094753822482	0.0	7.259737571978214e-10	1.2823875911737308e-16	0.0	0.0	0.0	1.849584341926846e-148	0.6301220000316111	1.800875350594697e-46	5.649637151149624e-07	1.0163808913708431e-32	0.14226165234125476	0.0	9.213831879923487e-15	0.8126432651849048
5.862862862862863	0.014542152879081921	0.06744067092824677	0.0	0.0	1.5743288315717946e-71	0.4481550069160637	0.035146517983943845	3.6521117474110704e-45	16.85145013838236	0.0	2.1435397941092434e-09	3.095558891831684e-17	0.0	0.0	0.0	2.763914231672462e-150	0.9325591101486541	1.699883692371809e-47	2.224932724120845e-07	1.3969458093580177e-33	0.2212667467236745	0.0	3.4522524100221447e-14	0.8074156768956035
5.870870870870871	0.025357619242264543	0.10921096446961497	0.0	0.0	2.8542650646524097e-70	0.6497976235101284	0.019641181323471625	3.6480166986203074e-44	16.697250024055915	0.0	6.170307743851389e-09	7.283132811078853e-18	0.0	0.0	0.0	4.025618146250582e-152	1.3455538922834593	1.564223634287226e-48	8.54029182254423e-08	1.871424979693148e-34	0.33543224730372123	0.0	1.2609438467683437e-13	0.8340105932070401
5.878878878878878	0.043097087858931384	0.172373411020479	0.0	0.0	5.043742664951759e-69	0.9183064801546277	0.010704858502138044	3.5516462375653832e-43	17.10835002360272	0.0	1.7316168905236355e-08	1.6701550212058507e-18	0.0	0.0	0.0	5.714762441158955e-154	1.89277812461058	1.4393227635243833e-49	3.1951263559280695e-08	2.443623740885914e-35	0.4956261777052758	0.0	4.4897555999200033e-13	0.897445052727071
5.886886886886887	0.07139158963959921	0.2651758575817849	0.0	0.0	8.6870296674228e-68	1.2649018966503816	0.0056900394420171686	3.370254900697987e-42	18.09196926626946	0.0	4.7377459568717315e-08	3.732972002226938e-19	0.0	0.0	0.0	7.907175407921992e-156	2.5958108339311083	5.505661044166124e-50	1.1650990928549995e-08	3.1100302246106245e-36	0.7137811334521349	0.0	1.558426373410437e-12	1.0003791598259344
5.894894894894895	0.11526723027709984	0.39761005749738576	0.0	0.0	1.458308659149147e-66	1.6981877472864773	0.002949603357126608	3.1171378250388933e-41	19.59624798684856	0.0	1.263781911151748e-07	8.132275386702538e-20	0.0	0.0	0.0	1.0663558306131257e-157	3.4707383936706613	4.8433753116490464e-49	4.140923339863771e-09	3.8580033712924635e-37	1.0019321420762126	0.0	5.273385023930334e-12	1.1427362300668655
5.902902902902903	0.18139459470632308	0.5810860017874122	0.0	0.0	2.3860930187473933e-65	2.222154376693975	0.0014911417727566218	2.8100207032060347e-40	21.513363112667363	0.0	3.2866884347691023e-07	1.7267474219847503e-20	0.0	0.0	0.0	1.4016529768341716e-159	4.524253750750294	5.3192212663827396e-48	1.4344685166801997e-09	4.66474298556399e-38	1.3708046695677478	0.0	1.7395436519321635e-11	1.3215020860028945
5.910910910910911	0.27822906978649475	0.8277194085209412	0.0	0.0	3.805266267485837e-64	2.8341472792218445	0.0007351470686493103	2.4690128336226713e-39	23.68819982492802	0.0	8.333679378011964e-07	3.5735918647630785e-21	0.0	0.0	0.0	1.7957109785089614e-161	5.749749666406509	5.706004508534983e-47	4.843333830490497e-10	5.4974262268951085e-39	1.8280135277667233	0.0	5.5940581480360075e-11	1.5307302068524955
5.918918918918919	0.41594924879476586	1.1491733262917583	0.0	0.0	5.914833147557024e-63	3.523142973513114	0.0003534455636478515	2.114450629534929e-38	25.932088947342724	0.0	2.0602166130587542e-06	7.208426610046861e-22	0.0	0.0	0.0	2.2422805398437547e-163	7.124074228507869	5.966013328973422e-46	1.5938885536951375e-10	6.314764506469961e-40	2.3760404293558417	0.0	1.753749811596159e-10	1.7617749852139608
[truncated: 135 more rows]
