# Supplementary material for: Stimulus duration encoding occurs early in the moth olfactory pathway
Source: Commun Biol. 2024 Oct 3;7:1252. doi: 10.1038/s42003-024-06921-z (PMC11449909; doi:10.1038/s42003-024-06921-z)
Supplement: Supplementary file 3 — Supplementary Data 1 [file 42003_2024_6921_MOESM3_ESM.zip › Fig 2/B/10ms.csv]

t(s)	neuron 0	neuron 1	neuron 2	neuron 3	neuron 4	neuron 5	neuron 6	neuron 7	neuron 8	neuron 9	neuron 10	neuron 11	neuron 12	neuron 13	neuron 14	neuron 15	neuron 16	neuron 17	neuron 18	neuron 19	neuron 20	neuron 21	neuron 22	mean
-1.0	0.04464240143992144	0.0	22.667701314680166	0.0	0.0	4.72870702620601e-32	0.0	0.0	0.0	0.0	8.982954466424276	2.7250528763214473e-43	4.1635262318800564e-38	0.0	0.0	0.0	0.0	0.0	0.004369655234663705	0.0	0.0	7.049899046352992e-48	0.0	1.378246427729523
-0.991991991991992	2.51706176499954e-05	0.0	0.48990053014147567	0.0	0.0	3.262657310165499e-41	0.0	0.0	0.0	0.0	0.08763433908802402	6.7908564587700866e-34	5.094226860371872e-48	0.0	0.0	0.0	0.0	0.0	1.0047918956720044e-06	0.0	0.0	5.565966219810556e-38	0.0	0.025111349766915016
-0.983983983983984	1.0914890810988809e-09	0.0	0.0008185219462399805	0.0	0.0	1.7313294332305e-51	0.0	0.0	0.0	0.0	6.575194919098215e-05	1.301527553137408e-25	4.793739790595822e-59	0.0	0.0	0.0	0.0	0.0	1.7769870926469838e-11	0.0	0.0	3.3796944087916755e-29	0.0	3.844673933434412e-05
-0.975975975975976	3.6401905439471164e-15	0.0	1.0520184119961825e-07	0.0	0.0	7.065894727693799e-63	0.0	0.0	0.0	0.0	3.794216835568548e-09	1.9184981335817295e-18	3.4693636991920617e-71	0.0	0.0	0.0	0.0	0.0	2.4169720139559513e-17	0.0	0.0	1.5783143276715416e-21	0.0	4.7389592044116145e-09
-0.967967967967968	9.337014592710596e-22	0.0	1.0399184081848202e-12	0.0	0.0	2.2178583845559065e-75	0.0	0.0	0.0	0.0	1.6838944300320727e-14	2.1749465791350898e-12	1.9310983931416513e-84	0.0	0.0	0.0	0.0	0.0	2.5283556805247715e-24	0.0	0.0	5.66876904497887e-15	0.0	1.4075533485223652e-13
-0.95995995995996	1.8419216672624805e-29	0.0	7.905958691977414e-19	0.0	0.0	5.354015941543428e-89	0.0	0.0	0.0	0.0	5.747603132161546e-21	1.896334762473526e-07	8.266814140168379e-99	0.0	0.0	0.0	0.0	0.0	2.034154402510594e-32	0.0	0.0	1.5658971249742596e-09	0.0	8.313016233614052e-09
-0.9519519519519519	2.7945602323011596e-38	0.0	4.6226287990222303e-26	0.0	0.0	9.940419363879694e-104	0.0	0.0	0.0	0.0	1.5088215694274464e-28	0.0012716295666103036	2.7217682496102668e-114	0.0	0.0	0.0	0.0	0.0	1.2586612435406614e-41	0.0	0.0	3.326724915858189e-05	0.0	5.6734644163864586e-05
-0.943943943943944	3.260881307175059e-48	0.0	2.0787520924786376e-34	0.0	0.0	1.4194135676137673e-119	0.0	0.0	0.0	0.0	3.0462685990697393e-37	0.6558211624514207	6.891968950964388e-131	0.0	0.0	0.0	0.0	0.0	5.9898094015153096e-52	0.0	0.0	0.05435630728685378	0.0	0.030877281292968458
-0.9359359359359359	2.926413600921488e-59	0.0	7.189448497055372e-44	0.0	0.0	1.5588071759023346e-136	0.0	0.0	0.0	0.0	4.730180380544696e-47	26.012939742018993	1.3421921042506474e-148	0.0	0.0	0.0	0.0	0.0	2.1922816331690817e-63	1.71983098688721e-303	0.0	6.830919296351142	0.0	1.427993871233484
-0.9279279279279279	2.0198337315007926e-71	0.0	1.9123512021069973e-54	0.0	0.0	1.3166036033160646e-154	0.0	0.0	0.0	0.0	5.648932818501842e-58	79.35469777032323	2.0103202429447065e-167	0.0	0.0	0.0	0.0	0.0	6.171047457994296e-76	5.400685246782884e-278	0.0	66.25028300223934	0.0	6.3306513379375025
-0.91991991991992	1.072197360030136e-84	0.0	3.912180897724947e-66	0.0	0.0	8.552574797759085e-174	0.0	0.0	2.5270716360946526e-296	0.0	5.1884103370288486e-70	18.618086670681425	2.3157677989549607e-187	0.0	0.0	0.0	0.0	0.0	1.3359820591205208e-89	1.3043410534056219e-253	0.0	64.46687757755713	0.0	3.612389749923415
-0.9119119119119119	4.377367863165324e-99	0.0	6.15530251299821e-79	0.0	0.0	4.272852700703054e-194	0.0	0.0	3.9021435748071046e-271	0.0	3.665062801776693e-83	0.33595155235242186	2.051653306001979e-208	0.0	0.0	0.0	0.0	0.0	2.2244444485203763e-104	2.4227726302688665e-230	0.0	80.81833294262974	0.0	3.528447151955746
-0.9039039039039038	1.3744550950582338e-114	0.0	7.448332821792215e-93	0.0	0.0	1.641792096702537e-215	0.0	0.0	4.634129169295314e-247	0.0	1.9911671759932845e-97	0.0004662270373687057	1.397951604107488e-230	0.0	0.0	0.0	0.0	0.0	2.8485359293452775e-120	3.461093667722391e-208	0.0	31.783708493816576	0.0	1.381920640037128
-0.8958958958958959	3.3191529426188265e-131	0.0	6.93183067681033e-108	0.0	0.0	4.851740885539787e-238	0.0	0.0	4.2326486935523155e-224	0.0	8.319806520357565e-113	4.976195766878792e-08	7.325874895420579e-254	0.0	0.0	0.0	0.0	0.0	2.8054403408919537e-137	3.8027103387713566e-187	0.0	37.94138371595212	0.0	1.6496253811180035
-0.8878878878878879	6.164575451252606e-149	0.0	4.961534501484878e-124	0.0	0.0	2.5435754017701992e-226	0.0	0.0	2.973277960010322e-202	0.0	2.6736092054439587e-129	4.0848551241476667e-13	2.952609806199272e-278	0.0	0.0	0.0	0.0	0.0	2.1250031214938957e-155	3.213307863917178e-167	0.0	96.90254507644491	0.0	4.213154133758493
-0.8798798798798799	8.80558632654744e-168	0.0	2.731261509553742e-141	0.0	0.0	2.302738177848938e-204	0.0	0.0	1.606341938221558e-181	0.0	6.607875133796898e-147	2.5789032987960896e-19	9.152333068582793e-304	0.0	0.0	0.0	0.0	0.0	1.2379334718875265e-174	2.0882891259462546e-148	0.0	91.6127170975169	0.0	3.983161612935518
-0.8718718718718719	9.67369932006324e-188	0.0	1.1563511907105536e-159	0.0	0.0	1.6033329027671137e-183	0.0	0.0	6.674514536010752e-162	0.0	1.2560442112295254e-165	1.2521969912253979e-26	0.0	0.0	0.0	0.0	0.0	0.0	5.546438961683057e-195	1.0437779449360545e-130	0.0	22.483201987442435	0.0	0.9775305211931493
-0.8638638638638638	8.173462765464644e-209	0.0	3.7652638800888006e-179	0.0	0.0	8.585825300694424e-164	0.0	0.0	2.1329494705515063e-143	0.0	1.83623061353728e-185	4.6761609722938186e-35	0.0	0.0	0.0	0.0	0.0	0.0	1.911218624504903e-216	4.012405375916441e-114	0.0	0.4811991646468817	0.0	0.020921702810733987
-0.8558558558558559	5.311275037178481e-231	0.0	9.42931801621491e-200	0.0	0.0	3.536059699730098e-145	0.0	0.0	5.242285264485317e-126	0.0	2.0645657565539687e-206	1.3430291798534396e-44	0.0	0.0	0.0	0.0	0.0	0.0	5.065072878543225e-239	1.1862621948226538e-98	0.0	0.0007967351989374454	0.0	3.464066082336719e-05
-0.8478478478478478	2.6544264298816033e-254	0.0	1.8161191877131968e-221	0.0	0.0	1.120047210021663e-127	0.0	0.0	9.909230512887405e-110	0.0	1.7852926399808068e-228	2.9666112758935548e-55	0.0	0.0	0.0	0.0	0.0	0.0	1.032381532058809e-262	2.697340511798896e-84	0.0	1.0148290339889189e-07	0.0	4.412300147777908e-09
-0.8398398398398399	1.0202856847218212e-278	0.0	2.690218837173615e-244	0.0	0.0	2.7285522035180655e-111	0.0	0.0	1.4405834179429456e-94	0.0	1.1873241685189739e-251	5.039820124015942e-67	0.0	0.0	0.0	0.0	0.0	0.0	1.618355597052805e-287	4.717045431110151e-71	0.0	9.941587777141353e-13	0.0	4.3224294683223274e-14
-0.8318318318318318	3.016144139466487e-304	0.0	3.0648559733767173e-268	0.0	0.0	5.112194922873534e-96	0.0	0.0	1.6107053098493449e-80	0.0	6.073071587449644e-276	6.584891573804508e-80	0.0	0.0	0.0	0.0	0.0	0.0	1.95113302123e-313	6.3442975258650015e-59	0.0	7.4902795256413865e-19	0.0	3.256643272017994e-20
-0.8238238238238238	0.0	0.0	2.685416979181482e-293	0.0	0.0	7.36650928942895e-82	0.0	0.0	1.385073971576056e-67	0.0	2.389057989841686e-301	6.617004332792486e-94	0.0	0.0	0.0	0.0	0.0	0.0	0.0	6.562604365829046e-48	0.0	4.340297580728222e-26	0.0	1.8870859046644443e-27
-0.8158158158158157	0.0	0.0	1.8083e-319	0.0	0.0	8.16385487309295e-69	0.0	0.0	9.160286235391493e-56	0.0	0.0	5.113913861018599e-109	0.0	0.0	0.0	0.0	0.0	0.0	0.0	5.220932798908807e-38	0.0	1.9342837684540594e-34	0.0	8.412199398843262e-36
-0.8078078078078078	0.0	0.0	0.0	0.0	0.0	6.958377874861461e-57	0.0	0.0	4.6593391075215725e-45	0.0	0.0	3.0396571177770565e-125	0.0	0.0	0.0	0.0	0.0	0.0	0.0	3.1944727082353226e-29	0.0	6.629794498016183e-44	0.0	1.3889011774936218e-30
-0.7997997997997999	0.0	0.0	2.004e-320	0.0	0.0	4.561418733252437e-46	0.0	0.0	1.8227151088031248e-35	0.0	0.0	1.3895525758900048e-142	2.87077e-319	0.0	0.0	0.0	0.0	0.0	0.0	1.5032439330327074e-21	0.0	1.7476688481990834e-54	2.57e-321	6.535843187098808e-23
-0.7917917917917918	0.0	0.0	6.244281e-317	0.0	0.0	2.299699405689454e-36	4.689e-320	0.0	5.4839371169265265e-27	0.0	0.0	4.885449960199587e-161	1.1736555e-315	0.0	6.383e-321	0.0	0.0	0.0	0.0	5.4405015218231984e-15	0.0	3.543214316387794e-66	7.70036e-318	2.36543544427334e-16
-0.7837837837837838	0.0	0.0	1.85459200605e-313	0.0	0.0	8.917054127812642e-28	1.15312777e-316	0.0	1.2689524178831236e-19	0.0	0.0	1.3210320483804723e-180	4.58946126534e-312	0.0	1.5377853e-317	0.0	0.0	0.0	0.0	1.5143547050723872e-09	0.0	5.524778841155539e-79	2.1902681855e-314	6.584150892170794e-11
-0.7757757757757757	0.0	0.0	5.27515145749435e-310	0.0	0.0	2.6591995678407785e-20	2.72315926964e-313	0.0	2.2582780210801895e-13	0.0	0.0	2.7472699573044965e-201	1.716624258189716e-308	0.0	3.538814293e-314	0.0	1.996e-321	0.0	0.0	3.2418691757768716e-05	0.0	6.625391896442315e-93	5.965268944111e-311	1.409508347112893e-06
-0.7677677677677678	0.0	0.0	1.4368784341591028e-306	0.0	0.0	6.09901440239642e-14	6.17015511897783e-310	0.0	3.090926490384368e-08	0.0	0.0	4.394085659254373e-223	6.140600101627351e-305	0.0	7.8152646840467e-311	0.0	2.7332087e-317	0.0	0.0	0.05337557390879227	0.0	6.110650507126338e-108	1.5556433532854888e-307	0.002320678470352964
-0.7597597597597597	0.0	0.0	3.7478543657008756e-303	0.0	0.0	1.075839746402549e-08	1.3413511488771944e-306	0.0	0.0003253712263927685	0.0	0.0	5.405238974393356e-246	2.1003805931255842e-301	0.0	1.6563536021464344e-307	0.0	3.5897336653e-313	0.0	0.0	6.758788073757017	0.0	4.334535032006576e-124	3.8845196551293694e-304	0.2938744980757308
-0.7517517517517518	0.0	0.0	9.360588668242308e-300	0.0	0.0	0.00014595356586930973	2.7977461412123077e-303	1.63e-322	0.26342003956535925	0.0	0.0	5.113761615883178e-270	6.8685814871718386e-298	0.0	3.3688825327305665e-304	0.0	4.43180698063205e-309	0.0	0.0	65.82248878276538	0.0	2.364704010766576e-141	9.287779261831944e-301	2.8733067293868086
-0.7437437437437437	0.0	0.0	4.239967095618711e-288	0.0	0.0	0.1522863696133079	5.5987336599982944e-300	6.23631e-318	16.40203278996114	0.0	0.0	3.7208765139708015e-295	2.1470863143094916e-294	0.0	6.575702037061362e-301	0.0	5.143131969895548e-305	0.0	0.0	49.301367761364524	0.0	9.921795178614571e-160	2.1263449668183015e-297	2.863290735692999
-0.7357357357357357	0.0	0.0	2.868584739268648e-263	0.0	0.0	12.22043192046187	1.0749381061956488e-296	1.62823963195e-313	78.5463013852104	0.0	0.0	1.976e-321	6.414732807088203e-291	0.0	1.2317478981955166e-297	0.0	5.610514912610694e-301	0.0	0.0	2.840029398197625	0.0	3.201716879165325e-179	4.661254742606175e-294	4.069859247994343
-0.7277277277277278	0.0	0.0	1.4926297111553414e-239	0.0	0.0	75.42082471807866	1.98009446798061e-293	3.959591578521166e-309	28.9289720759781	0.0	0.0	0.0	1.8314268381900046e-287	0.0	2.214241468648471e-294	0.0	5.7531539519216184e-297	0.0	0.0	0.012582469952448837	0.0	7.946114019295842e-200	9.784062749870634e-291	4.537494750609096
-0.7197197197197197	0.0	0.0	5.973318598493191e-217	0.0	0.0	35.79935458191325	3.499403253208319e-290	8.968641721469364e-305	0.8194443471403259	0.0	0.0	0.0	4.9959743860358905e-284	0.0	3.819896328538498e-291	0.0	5.545458916988887e-293	0.0	0.0	4.287342381116762e-06	0.0	1.5167215526459954e-221	1.9664499484901337e-287	1.592121878973737
-0.7117117117117118	0.0	0.0	1.8384781606679434e-195	0.0	0.0	1.3068878353828628	5.933414577204163e-287	1.8921134421311266e-300	0.0017851927883641844	0.0	0.0	0.0	1.301999248787767e-280	0.0	6.324142087968452e-288	0.0	5.024550442324786e-289	0.0	0.0	1.1235428255631057e-10	0.0	2.2265688172643447e-244	3.784372176891207e-284	0.05689882731667745
-0.7037037037037037	0.0	0.0	4.351915657672128e-175	0.0	0.0	0.00366927813438142	9.651952321166896e-284	3.718021352041214e-296	2.9910934556089827e-07	0.0	0.0	0.0	3.241187573585474e-277	0.0	1.0047895452258991e-284	0.0	4.279422351759736e-285	0.0	0.0	2.2644894070161585e-16	0.0	2.5138860367275715e-268	6.973520166776009e-281	0.0001595468366837916
-0.6956956956956957	0.0	0.0	7.922854189828378e-156	0.0	0.0	7.923227919115314e-07	1.5063389621779754e-280	6.804885162473266e-292	3.854375660734607e-12	0.0	0.0	0.0	7.70630690870973e-274	0.0	1.532046836851487e-281	0.0	3.42611008060296e-281	0.0	0.0	3.510186202255049e-23	0.0	2.1829020443867687e-293	1.230431831604678e-277	3.444898462118227e-08
-0.6876876876876876	0.0	0.0	1.1093333145188905e-137	0.0	0.0	1.315839332040031e-11	2.255406259886044e-277	1.1600425896691494e-287	3.8199466415924455e-18	0.0	0.0	0.0	1.749789386600555e-270	0.0	2.241777074651103e-278	0.0	2.578372713864402e-277	0.0	0.0	4.184747078529023e-31	0.0	1.46243e-319	2.0787886218090843e-274	5.721042234933457e-13
-0.6796796796796797	0.0	0.0	1.1945976235494921e-120	0.0	0.0	1.6806798726745696e-17	3.239807581897365e-274	1.8419221916142305e-283	2.9116539087559707e-25	0.0	0.0	0.0	3.793796691394192e-267	0.0	3.1480110695961985e-275	0.0	1.8239725671507063e-273	0.0	0.0	3.836961783995756e-40	0.0	0.0	3.362872336007679e-271	7.307303920830908e-19
-0.6716716716716717	3.46e-321	0.0	9.893738698681072e-105	0.0	0.0	4.8411648141598e-16	4.464840941036323e-271	2.7240359768029527e-279	1.7068737738773935e-33	0.0	0.0	0.0	7.8535381960859475e-264	0.0	4.242320975291943e-272	0.0	1.2128836164484103e-269	0.0	0.0	2.7057329548304346e-50	0.0	0.0	5.209040169951896e-268	2.104854267026e-17
-0.6636636636636637	3.586625e-318	0.0	6.30200037296445e-90	0.0	0.0	2.0965163376531712e-10	5.903391688432809e-268	3.7523091328626095e-275	7.69559596229149e-43	0.0	0.0	0.0	1.5520890524103939e-260	0.0	5.486485602879509e-269	0.0	7.581378494432076e-266	0.0	0.0	1.4674441711953449e-61	0.0	0.0	7.725957395047115e-265	9.115288424579005e-12
-0.6556556556556556	3.58380613e-315	0.0	3.0872771011770315e-76	0.0	0.0	6.9827394011731574e-06	7.491215370490663e-265	4.81424950363012e-271	2.668469906479157e-53	0.0	0.0	0.0	2.928110312524547e-257	0.0	6.809393153152997e-266	0.0	4.4545665355542666e-262	0.0	0.0	6.1209304189420185e-74	0.0	0.0	1.0972211933961232e-261	3.0359736526839813e-07
-0.6476476476476476	3.465807101564e-312	0.0	1.1631935829009052e-63	0.0	0.0	0.01788679856797862	9.147422424833621e-262	5.753111495765373e-267	7.11641980280525e-65	0.0	0.0	0.0	5.2727823087724796e-254	0.0	8.110469990566739e-263	0.0	2.460316295707576e-258	0.0	0.0	1.963597617061133e-87	0.0	0.0	1.4920498824617033e-258	0.0007776868942599401
-0.6396396396396397	3.24389942385201e-309	0.0	3.3706028391084426e-52	2.6520945e-317	0.0	3.5238596020853272	1.095886112740872e-258	6.403555822643762e-263	1.4596206816645145e-77	0.0	0.0	0.0	9.062299954439743e-251	0.0	9.270583712237333e-260	0.0	1.2773345459012658e-254	0.0	0.0	4.8446984346614835e-102	0.0	0.0	1.9427627790683846e-255	0.15321128704718814
-0.6316316316316316	2.9385526989796094e-306	0.0	7.511771447622714e-42	9.866803135135e-312	0.0	53.39293275045435	1.4586923719860674e-255	6.638711891495239e-259	2.302489487002151e-91	0.0	0.0	0.0	1.4864504054190545e-247	0.0	1.0169312288475273e-256	0.0	6.233710001822711e-251	0.0	0.0	9.193062235436962e-118	1.7216024e-317	0.0	2.4221636500462e-252	2.3214318587154064
-0.6236236236236237	2.57633715246585e-303	2.486e-320	1.2875270078640318e-32	3.277238747747809e-306	0.0	62.21973462707221	3.3515213863358033e-252	6.410481565432574e-255	2.7934088339436955e-106	0.0	0.0	6.976477048615518e-300	2.326732891503294e-244	0.0	1.0705317071058197e-253	0.0	2.8596754900345115e-247	0.0	0.0	1.3416302760483805e-134	8.127808613915e-312	0.0	2.8915750358011984e-249	2.7052058533509653
-0.6156156156156156	2.1861251415095144e-300	2.247519e-317	1.6972645042482655e-24	9.718180707121677e-301	0.0	5.576371916828566	1.6304661415291346e-248	5.765562739552068e-251	2.606456896460029e-122	0.0	0.0	1.5341286419230247e-274	3.4753962287057424e-241	0.0	1.0815109764358627e-250	0.0	1.2331478027272824e-243	0.0	0.0	1.5058603527014392e-152	3.411430077480418e-306	0.0	3.3053140325351954e-246	0.24245095290558982
-0.6076076076076076	1.7953554777882473e-297	1.9656416295e-314	1.7207663642778545e-17	2.5728065416364117e-295	0.0	0.03843744458830026	1.0254139264585174e-244	4.8298869067697046e-247	1.8704486553120663e-139	0.0	0.0	2.5945771281770743e-250	4.953592510234979e-238	0.0	1.0485418632373406e-247	0.0	4.998523469299572e-240	0.0	0.0	1.2999173687216315e-171	1.2729799723634522e-300	0.0	3.6177476039132994e-243	0.001671193242969577
-0.5995995995995996	1.4270164946348657e-294	1.665778314978e-311	1.3417558167767557e-11	6.080993843726994e-290	0.0	2.037682339413915e-05	6.399747556378413e-241	3.7685686731048806e-243	1.0323340061101133e-157	0.0	0.0	3.374819821817673e-227	6.738313785856725e-235	0.0	9.75582639724663e-245	0.0	1.9045683349867706e-236	0.0	0.0	8.63030199231278e-192	4.223074659961747e-295	0.0	3.7915001553236957e-240	8.859494265955355e-07
-0.5915915915915916	1.0977681968118852e-291	1.3678611786493164e-308	8.046449015956556e-07	1.283179071467765e-284	0.0	8.308022319356418e-10	3.764863382199552e-237	2.7387987321018672e-239	4.382015152545391e-177	0.0	0.0	3.376088292327022e-205	8.752944347867412e-232	0.0	8.71095557364775e-242	0.0	6.821495631848018e-233	0.0	0.0	4.406719809900656e-213	1.245541033730727e-289	0.0	3.8047941752168825e-237	3.502068277511266e-08
-0.5835835835835836	8.173261726133371e-289	1.0883756100441655e-305	0.0037111989763384	2.4173817727427793e-279	0.0	2.6051817459265238e-15	2.0713353953503582e-233	1.853907302844229e-235	1.4305620998669833e-197	0.0	0.0	2.597503845971255e-184	1.0880424111524795e-228	0.0	7.464332558298749e-239	0.0	2.2966291510667734e-229	0.0	2.17e-322	1.7305497208978526e-235	3.265949104265075e-284	0.0	3.6559355788545763e-234	0.00016135647723221762
-0.5755755755755756	5.889565788926265e-286	8.391266900293051e-303	1.316447106669227	4.065823204656398e-274	0.0	6.282863104833473e-22	1.064528154704781e-229	1.1688536163262466e-231	3.591854648910558e-219	0.0	0.0	1.5370139223940363e-164	1.303346160777622e-225	0.0	6.138179832057232e-236	0.0	7.268258460487083e-226	0.0	1.3163e-319	5.226753298016464e-259	7.613474170632359e-279	0.0	3.3636684151116675e-231	0.057236830724749
-0.5675675675675675	4.107468658635768e-283	6.268855018938055e-300	35.91466234313629	6.105159417231307e-269	0.0	1.165349962452355e-29	5.109657534737715e-226	6.863986916978925e-228	6.9360144836813695e-242	0.0	0.0	6.994853164864586e-146	1.5374459414538472e-222	0.0	4.844084181197372e-233	0.0	2.1622110068059857e-222	0.0	1.0710262e-316	6.257171655432788e-263	1.5778962342813584e-273	0.0	2.963296420162882e-228	1.5615070583972301
-0.5595595595595595	2.7724795340696823e-280	4.537962200755609e-297	75.35626415239562	8.18447447712198e-264	0.0	1.662395423583189e-38	2.2905628985573912e-222	3.754369230100889e-224	1.743084306499631e-265	0.0	0.0	2.4482660027011087e-128	1.894137253059523e-219	0.0	3.6686577802597926e-230	0.0	6.046360076119911e-219	0.0	8.452266042e-314	4.0393703421796484e-260	2.907341836972349e-268	0.0	2.4996792892555072e-225	3.276359310973723
-0.5515515515515516	1.811196412683741e-277	3.183064795126767e-294	12.160351558732273	9.795573333511491e-259	0.0	1.8238600118220148e-48	9.589732486741882e-219	1.9126774127254016e-220	4.4778899265376726e-263	0.0	0.0	6.590491439414108e-112	2.734637711823926e-216	0.0	2.666405325114313e-227	0.0	1.589344933928522e-215	0.0	6.469078536421e-311	2.5186901011464226e-257	4.7625095205621116e-263	0.0	2.0190206643719833e-222	0.5287109373361858
-0.5435435435435436	1.1451591814509145e-274	2.1634259843250553e-291	0.15092184309811765	1.0466806449672049e-253	0.0	1.5389618964130576e-59	3.749594332557083e-215	9.075920627302646e-217	2.718215063720019e-260	0.0	0.0	1.3644455126223415e-96	5.112661071838329e-213	0.0	1.8598100078682066e-224	0.0	3.9270871453939106e-212	0.0	4.801842840044665e-308	1.5169150924851076e-254	6.935818542012372e-258	0.0	1.56150907399143e-219	0.00656181926513555
-0.5355355355355356	7.007599602087472e-272	1.4247890244386969e-288	0.0001440579627128183	9.98490179852481e-249	0.0	9.98719274536904e-72	1.3692272790159803e-211	4.011288160188095e-213	1.5948127131438444e-257	0.0	0.0	2.1725700747591518e-82	1.1809722794805548e-209	0.0	1.2448999197504736e-221	0.0	9.121182332901998e-209	0.0	3.456763863220296e-305	8.824158497331745e-252	8.980110970884466e-253	0.0	1.1563665942644609e-216	6.263389683166013e-06
-0.5275275275275275	4.1502648183753764e-269	9.09224306761753e-286	1.0575517682475568e-08	8.503910368503301e-244	0.0	4.984690460310101e-85	4.669606228662537e-208	1.6512819995885122e-209	9.04380220084114e-255	0.0	0.0	2.6605448708354803e-69	2.9597042014310204e-206	0.0	7.996938271387488e-219	0.0	1.9914066720199107e-205	0.0	2.413391271470111e-302	4.958049263507224e-249	1.0336840470857242e-247	0.0	8.199622117392022e-214	4.5980511662937256e-10
-0.5195195195195195	2.3789507336047523e-266	5.622163495361032e-283	5.970974295281541e-14	6.466046473541849e-239	0.0	1.913428139257778e-99	1.4872995011982809e-204	6.33144508454217e-206	4.956874618371204e-252	0.0	0.0	2.505801017038003e-57	7.372626255962481e-203	0.0	4.9298816635486104e-216	0.0	4.086928126233003e-202	0.0	1.6341127374774656e-299	2.6907534489796796e-246	1.0578304758175037e-242	0.0	5.5672332308346855e-211	2.5960757805571915e-15
-0.5115115115115115	1.3197698333548e-263	3.3685877234923907e-280	2.5927937202301565e-20	4.389390717272437e-234	0.0	5.64891860566143e-115	4.424152215842609e-201	2.261146257225917e-202	2.6259130775977277e-249	0.0	0.0	1.8151050841960077e-46	1.7593181550559873e-199	0.0	2.916571930432209e-213	0.0	7.884284084998741e-199	0.0	1.0730811001523789e-296	1.4104656932873482e-243	9.624241643606228e-238	0.0	3.6193640617528317e-208	1.1273016174913724e-21
-0.5035035035035035	7.086210612284817e-261	1.9557088870095136e-277	8.659043661549218e-28	2.6602039350143105e-229	0.0	1.2826190219541197e-131	1.2290658303736564e-197	7.5213998557792535e-199	1.3445232436739862e-246	0.0	0.0	1.0111979118410353e-36	3.9698386539509463e-196	0.0	1.655893247140301e-210	7.023e-320	1.4297356630736374e-195	0.0	6.83406853149671e-294	7.141290958631566e-241	7.78465184800062e-233	0.0	2.253058147014563e-205	3.764801596374434e-29
-0.49549549549549554	3.6824174895733844e-258	1.100202212619429e-274	2.2240835174142493e-36	1.4393648531313587e-224	0.0	2.239799970336977e-149	3.1888470170192724e-194	2.3303057823418038e-195	6.653832483633437e-244	0.0	0.0	4.332611555570292e-28	8.433894112626655e-193	0.0	9.022261792408445e-208	3.57029966035e-312	2.437123054909773e-192	0.0	4.221068173104507e-291	3.4923401361755484e-238	5.598016519478202e-228	0.0	1.342949886794835e-202	1.8837441642657074e-29
-0.4874874874874875	1.8520602161681046e-255	5.997258599738118e-272	4.393508312296987e-46	6.952998368209857e-220	0.0	3.0081534844066755e-168	7.726906912691376e-191	6.724675941634364e-192	3.182665642837094e-241	0.0	0.0	1.4277183520572475e-20	1.6845757905338847e-189	0.0	4.717609183914461e-205	1.4610657739877761e-304	3.905057092584857e-189	0.0	2.5284924213308207e-288	1.6496126514317e-235	3.578916551321042e-223	0.0	7.664688159404737e-200	6.207471095901076e-22
-0.47947947947947944	9.015302233701291e-253	3.167706930642672e-269	6.674996033636761e-57	2.998600663158787e-215	0.0	7.733043887684609e-186	1.7486026469873765e-187	1.807482167638548e-188	1.4713832221267935e-238	0.0	0.0	3.618382956493425e-14	3.1619291069362605e-186	0.0	2.367292608471496e-202	4.8180995800935e-297	5.881736159253258e-186	0.0	1.468916804671504e-285	7.52615382669662e-233	2.0341901461550426e-218	0.0	4.188672926577562e-197	1.5732099810840978e-15
-0.4714714714714715	4.247257467051216e-250	1.621246945253567e-266	7.799554018808745e-69	1.1545437894830942e-210	0.0	5.414845537177452e-177	3.695643227681191e-184	4.525024077396849e-185	6.574704543238814e-236	0.0	0.0	7.052867336987138e-09	5.5761768225115235e-183	0.0	1.140001361789238e-199	1.2803322403009618e-289	8.32744767459567e-183	0.0	8.276180276577701e-283	3.3165756295518866e-230	1.0279082137633096e-213	0.0	2.1918240385671917e-194	3.0664640595596253e-10
-0.46346346346346345	1.9366003054266094e-247	8.040171340036227e-264	7.009188300144678e-82	3.9686925667091974e-206	0.0	1.2606461382853256e-157	7.294615430251763e-181	1.055144598603377e-181	2.839503242503676e-233	0.0	0.0	0.00010572948078900052	9.238606254045507e-180	0.0	5.268442498103008e-197	2.741640438865483e-282	1.1082723738678579e-179	0.0	4.875135312564993e-280	1.4116676390482122e-227	4.6178549867022583e-209	0.0	1.0982019185544766e-191	4.596933947347849e-06
-0.4554554554554555	8.546228753229926e-245	3.8636110015077165e-261	4.844454520953157e-96	1.21795089125987e-201	0.0	2.2572534958006866e-139	1.3447087141253452e-177	2.2916446655992796e-178	1.1852888877413447e-230	0.0	0.0	0.12190055497164173	1.4379133009142615e-176	0.0	2.336590274735087e-194	4.730850438532071e-275	1.38646632132804e-176	0.0	5.571234766382335e-274	5.80364435669329e-225	1.8443779137978943e-204	0.0	5.268730528675235e-189	0.005300024129201815
-0.44744744744744747	3.650162004878696e-242	1.7990094360027779e-258	2.575142329457211e-111	3.33700893022325e-197	0.0	3.108469922720928e-122	2.3150879432418113e-174	4.635822394927928e-175	4.7821346879823433e-228	0.0	0.0	10.809222706813747	2.102247880370958e-173	0.0	9.945035353928955e-192	6.578226837931603e-268	1.6304232635085234e-173	0.0	7.092610478901246e-267	2.3045967398923355e-222	6.549134757076867e-200	0.0	2.4203437810032273e-186	0.46996620464407596
-0.4394394394394394	1.5088736585135079e-239	8.116811225298009e-256	1.0527779761282413e-127	8.162632268727155e-193	0.0	3.2922454302139435e-106	3.7223758580603136e-171	8.734750666542495e-172	1.8648125104755395e-225	0.0	0.0	73.71611615509308	2.886844334711554e-170	0.0	4.06212743854676e-189	7.370880625067322e-261	1.802269047106788e-170	0.0	7.289979946136145e-260	8.839240663573793e-220	2.067489744343407e-195	0.0	1.0646223758436662e-183	3.205048528482308
-0.4314314314314315	6.036660100696957e-237	3.548537564433314e-253	3.31017948717015e-145	1.7825772767462305e-188	0.0	2.6817416450477746e-91	5.589673078761624e-168	1.5329163222249852e-168	7.028527645545982e-223	0.0	0.0	38.664253115081934	3.723128948900548e-167	0.0	1.5922974627926466e-186	6.655348713140674e-254	1.8726952394803973e-167	0.0	6.0467957474452e-253	3.2746197992650265e-217	5.802694213102278e-191	0.0	4.4840324906010275e-181	1.6810544832644319
-0.42342342342342343	2.3374572639965652e-234	1.5032296228917674e-250	8.004707995358511e-164	3.475455818787378e-184	0.0	1.6800448192574387e-77	7.839097195682592e-165	2.5057087934463236e-165	2.5604092575560083e-220	0.0	0.0	1.559681796999316	4.50909176821618e-164	0.0	5.989882569787768e-184	4.8424278572266075e-247	1.829122578998583e-164	0.0	4.0476504309770005e-246	1.171744075942012e-214	1.4479212453287688e-186	0.0	1.8095053460929754e-178	0.06781225204344853
-0.4154154154154154	8.759791015815105e-232	6.170398332734249e-248	3.1799049781652137e-174	6.049513488234349e-180	0.0	8.094760391366485e-65	1.026736842040232e-161	3.814933379358306e-162	9.015094938982082e-218	0.0	0.0	0.004838843549004625	5.127573465234376e-161	0.0	2.1623991379756652e-181	2.8392027600875304e-240	1.679371338551133e-161	0.0	2.1865500984384305e-239	4.049772799513512e-212	3.212121678063844e-182	0.0	7.142109492992039e-176	0.00021038450213063588
-0.40740740740740744	3.1772173162648303e-229	2.4542174156841332e-245	1.203979651013995e-171	9.401007481708988e-176	0.0	2.999620596307243e-53	1.2559307632339063e-158	5.409878755847319e-159	3.0679419862091316e-215	0.0	1.7288765e-317	1.1545861841101844e-06	5.474157947525397e-158	0.0	7.491639262867956e-179	1.3414378720943958e-233	1.4493687221572201e-158	0.0	9.532231979237927e-233	1.3519312746945484e-209	6.335410787234304e-178	0.0	4.491212242790307e-173	5.019939930913845e-08
-0.3993993993993994	1.1153295434889473e-226	9.458555649043346e-243	4.3619262969244804e-169	1.304288360857689e-171	0.0	8.548853104904124e-43	1.4347812956878236e-155	7.145494980849796e-156	1.009113329927928e-212	0.0	1.4579414631829907e-307	2.1188017888264876e-11	5.485828764158933e-155	0.0	2.4908140154695983e-176	5.10723243945522e-227	1.1758156996824964e-155	0.0	3.353578780636972e-226	4.359178873125877e-207	1.1109607992647014e-173	0.0	2.1446067514713245e-169	9.212181690549945e-13
-0.39139139139139134	3.7893315104224635e-224	3.532226708949529e-240	1.5121335463728395e-166	1.6155414705577613e-167	0.0	1.873823068094833e-33	1.5308025260376284e-152	8.790656671114528e-153	3.208106267579444e-210	0.0	8.559704257160807e-298	2.9904290587735654e-17	5.159653589844745e-152	0.0	7.947475369716022e-174	1.5669011161126486e-220	8.966601031756391e-153	0.0	9.52140785251759e-220	1.357628491980669e-204	1.7320930949427202e-169	0.0	1.9833239498183826e-165	1.3001865472928546e-18
-0.3833833833833834	1.2460202662723308e-221	1.2781572094019073e-237	5.015949782807937e-164	1.7865199660654912e-163	0.0	3.1588463827823907e-25	1.5253379996452954e-149	1.0072900295861779e-149	9.857654520704387e-208	0.0	3.4987910451701066e-288	2.459788765898608e-22	1.5295097269849044e-140	0.0	2.4335514175691488e-171	3.873811299264687e-214	6.42753810135546e-150	0.0	2.181587221743849e-213	4.083978410107975e-202	2.401055633281154e-165	0.0	1.7129786075276282e-161	1.0708467879484305e-23
-0.37537537537537535	3.965433951573488e-219	4.4815880653186666e-235	1.5920842734897595e-161	1.763773889954314e-159	0.0	4.095506601363323e-18	1.419470805708999e-146	1.0750582144931747e-146	2.9276188192325877e-205	0.0	9.956755137033737e-279	1.1658864388400338e-15	2.4943672657357237e-123	0.0	7.151140469761487e-169	7.717492904733529e-208	4.3310150715333007e-147	0.0	4.033878109127246e-207	1.1866215624421016e-199	2.9594093519666576e-161	0.0	1.3288228642433875e-157	5.086878023658249e-17
-0.3673673673673674	1.2214043009114518e-216	1.5226200802579617e-232	4.83534507807221e-159	1.5546162958278742e-155	0.0	4.083813993935974e-12	1.2336736695822893e-143	1.0686948443065988e-143	8.403720536745084e-203	0.0	1.9726871757301888e-269	4.3068842108305175e-10	3.1285835237930766e-107	0.0	2.0166639616413106e-166	1.238953257203484e-201	2.743234614710168e-144	0.0	6.0193802128615416e-201	3.330177679476619e-197	3.243376608005695e-157	5.11e-321	9.245566158805186e-154	1.8903140655521207e-11
-0.35935935935935936	3.6410888686685265e-214	5.012600903535771e-230	1.4051937826116214e-156	1.2233445564281567e-151	0.0	3.131868180571823e-07	1.0013538735959159e-140	9.895094689694811e-141	2.331550653343306e-200	0.0	2.721066713719809e-260	1.2236278134548895e-05	3.017965757624745e-92	0.0	5.457769776636298e-164	1.6027821986558133e-195	1.6332942423954832e-141	0.0	7.248692297828616e-195	9.027115872476681e-195	3.1608400429191515e-153	1.374568701619346e-309	5.769373135715912e-150	5.45628910982873e-07
-0.3513513513513513	1.0505245904292992e-211	1.5989933597707646e-227	3.9074293548512124e-154	8.59448075402344e-148	0.0	0.0018472266887101815	7.590813553722878e-138	8.533586015109593e-138	6.252221266767338e-198	0.0	2.6131282927549025e-251	0.026737123546950948	2.23903076357261e-78	0.0	1.4174910740379955e-161	1.6708405411273983e-189	9.141008902469883e-139	0.0	7.045025611003247e-189	2.363508361912149e-192	2.739370751972744e-149	2.3253437136892196e-298	3.2288773431790793e-146	0.0012427978363330928
-0.3433433433433434	2.933487731363561e-209	4.9424484635611277e-225	1.0396594997608149e-151	5.390583336689816e-144	0.0	0.8379461570795994	5.374060140576923e-135	6.85475362778226e-135	1.6204666795493887e-195	0.0	1.7471204555871399e-242	4.493235943633012	1.2775709034735229e-65	0.0	3.533042809767055e-159	1.4035775209336772e-183	4.808969852945322e-136	0.0	1.0168306853894665e-172	5.977118410200293e-190	2.1114533048532468e-145	2.443223512779471e-287	1.620698504885004e-142	0.23179052611793963
-0.3353353353353353	7.928032821920332e-207	1.4802995114956905e-222	2.646885540477052e-149	3.0185415418922774e-140	0.0	29.234201191710007	3.553286090678685e-132	5.1287662487990486e-132	4.0594033491581506e-193	9.6072360477e-312	8.132527470025079e-234	58.07416372514741	5.606465609920177e-54	7.88399647e-316	8.450860114450935e-157	9.501205456198607e-178	2.3781442779006967e-133	2.386e-321	1.3609773341304598e-153	1.4600013091183494e-187	1.4475869885126705e-141	1.5943900703845915e-276	7.295930325446168e-139	3.7960158659503223
-0.3273273273273274	2.073718071775104e-204	4.296046754752814e-220	6.447958987643812e-147	1.5090506655855678e-136	4.91291733334e-313	78.4416218398186	2.1941751143894442e-129	3.5746877396120647e-129	9.828804451708271e-191	2.114217062301158e-299	2.6355350924329534e-225	57.72791919669482	1.8922238476069874e-43	2.7605187031054675e-303	1.9398867304777113e-154	5.182769811415508e-172	1.1054842646674826e-130	1.521242076026794e-308	1.400981305182098e-135	3.4446205012972955e-185	8.828844156695399e-138	6.462213483582571e-266	2.945688958357817e-135	5.920414827674496
-0.31931931931931934	5.249731540497231e-202	1.2080929771959338e-217	1.5029742641779486e-144	6.735281580328882e-133	2.995709447679433e-300	16.36579537044803	1.2653942307882713e-126	2.321766062388757e-126	2.3001471930093037e-188	2.6248189597497368e-287	5.946379760407244e-217	4.413346655856444	4.911736491119221e-34	5.39190481648896e-291	4.273417044459889e-152	2.2781695195812514e-166	4.830534112519754e-128	5.489728541522349e-296	1.1091569028696334e-118	7.849759573932693e-183	4.791135302122627e-134	1.6267595302080938e-255	1.0666473487576684e-131	0.9034409576654119
-0.3113113113113113	1.2862565151620095e-199	3.291877589197049e-215	3.3521821737039504e-142	2.6838173989723034e-129	9.904851959669418e-288	13.574038676745156	6.815439559357248e-124	1.4069044654023618e-123	5.2026794156607535e-186	1.8384329891101524e-275	9.340649027953091e-209	0.02594952292589549	9.805659448086024e-26	5.8749081672434944e-279	9.034364936316962e-150	8.069582372970765e-161	1.984110992991877e-125	1.0883617053380932e-283	6.753561071343427e-103	1.7278190297726273e-180	2.3139105898125715e-130	2.5434356638941353e-245	3.464037557745368e-128	0.5913038347683066
-0.30330330330330335	3.050149945827329e-197	8.691584403587213e-213	7.174328546943378e-140	9.547626973721411e-126	1.7757603550092793e-275	76.48855513452031	3.428272597208843e-121	7.984510945666729e-121	1.137404826108652e-183	7.264319272565059e-264	1.021508630370341e-200	1.1734643849072368e-05	1.5055589128500571e-18	3.5708145041903837e-267	1.8329196514301124e-147	2.303334363743519e-155	7.66063896448406e-123	1.1854015125305915e-271	3.1626554082008814e-88	3.67339107797595e-178	9.948278470115659e-127	2.4698665704432323e-235	1.0089556772577507e-124	3.3255898638767025
-0.2952952952952953	7.001538231096085e-195	2.223648734497496e-210	2.2929893545510988e-137	3.0323769932716735e-122	1.726270265832333e-263	33.787663778379326	1.6105354286324869e-118	4.295351428839344e-118	2.403364784431173e-181	1.6193499477068325e-252	7.777635758471558e-193	4.081216625210756e-10	1.7778615996306059e-12	1.2107119813919145e-255	3.568721617202116e-145	5.297900777989974e-150	2.7803037708808513e-120	7.092960536583886e-260	1.1390692236212384e-74	7.543331469304308e-176	3.80878299172708e-123	1.4896408240943233e-225	2.635659767012883e-121	1.4690288599473575
-0.28728728728728725	1.390906844089572e-190	5.5126204829057715e-208	2.856036712664168e-133	8.59837168734762e-119	9.09957882760741e-252	1.1478915241617487	7.066082779964226e-116	2.267283112788073e-115	4.9084120132268103e-179	2.0365035368758017e-241	4.1228139293944316e-185	1.0916629722319018e-15	1.614649306578688e-07	2.2899275007127278e-244	2.151835277443524e-142	9.81954940037403e-145	9.485226897587643e-118	2.331629019808238e-248	3.1552048379978976e-62	1.4961888934898398e-173	1.2990657347962465e-119	5.580138495193019e-216	6.174963124560151e-118	0.04990833415768176
-0.2792792792792793	1.0596943568398206e-182	2.374312851862853e-203	8.075741462250326e-129	2.176679604665286e-115	2.600889253494374e-240	0.0029993195169987657	2.895351086279243e-113	1.2729218456355706e-112	9.689004584717167e-177	1.4448684061352916e-230	1.5215297307948947e-177	2.2457774220904334e-22	0.0011278546969751696	2.4160725301237573e-233	3.235084566816922e-125	1.4666287831725237e-139	3.041805364347041e-115	4.2107669188654323e-237	6.721778530990886e-51	2.8664011718511625e-171	3.948926545876164e-116	1.298266134352378e-206	1.2974993595652425e-114	0.0001794423571293015
-0.27127127127127126	5.571539787131597e-175	2.1720590276947446e-194	1.9386079348636646e-124	4.919467239034758e-112	4.030978633310004e-229	6.027313993780834e-07	1.1080130820992921e-110	8.534721633340914e-110	1.9493345585779557e-174	5.783225010157935e-220	3.9093785449351536e-170	3.553235901910306e-30	0.6062947444374519	1.4220194768367237e-222	5.420234686138818e-109	1.765183072936922e-134	9.169451137480459e-113	4.17765713991786e-226	1.1013365136876752e-40	5.304139479304613e-169	1.0704153283505473e-112	1.876021527066523e-197	2.445162340628664e-111	0.026360667268210923
-0.2632632632632632	1.9989384497752894e-167	1.257215085259684e-185	3.9121013390796875e-120	9.926288855862427e-109	3.3875615845516426e-218	9.315455565094715e-12	3.960881077360739e-108	7.09861172649794e-107	4.0223832561254043e-168	1.305901900829781e-209	6.993194086029788e-163	4.323749955449073e-39	25.35146790348734	4.6688343380479956e-212	6.984410283369979e-94	1.7119860045232316e-129	2.5982652293035534e-110	2.2770587125141927e-215	1.3878261794545453e-31	9.480263867008722e-167	2.588784465355448e-109	1.683709820263644e-188	4.132720238289178e-108	1.102237734934637
-0.2552552552552553	4.8938783160465396e-160	4.578497677693183e-177	6.636126833173627e-116	1.7881379354962597e-105	1.5436611336461774e-207	1.107295612847669e-17	1.3253712340710651e-105	6.659725889760768e-104	1.0920505008362632e-160	1.6636029705102254e-199	8.709315287614205e-156	4.0464697515150095e-49	97.83582641129603	8.551035831298162e-202	6.921824660938178e-80	1.337986006849126e-124	6.92072901112751e-108	6.818447562147232e-205	1.3450217643929266e-23	1.6366414805374116e-164	5.589478027834173e-106	9.385383230517125e-180	6.264581709183285e-105	4.253731583099827
-0.24724724724724723	8.175917066580657e-153	1.0490878809953711e-168	9.462448363671098e-112	2.875811368541402e-102	3.814211815849738e-197	1.012283734511362e-24	4.2386397605620187e-103	6.306931493692768e-101	2.0171218953865098e-153	1.1956043578317253e-189	7.5514964183287744e-149	2.9125354811397165e-60	110.88425830762766	8.73647685146228e-192	5.2758281808093264e-67	8.426434290535212e-120	1.7327999585704923e-105	1.121673921725079e-194	1.0025423951138064e-16	2.7290685157197083e-162	1.0780696237091792e-102	3.2493172410029377e-171	8.516789467020812e-102	4.8210547090272895
-0.2392392392392393	9.320718137793952e-146	1.5124332226576974e-160	1.1341660121122489e-107	4.129191713053614e-99	5.110291949994311e-187	7.117379723502022e-33	1.5392675262030265e-100	5.681519627131123e-98	2.5346431576198886e-146	4.847568564391902e-180	4.558506854563446e-142	1.6122981287924015e-72	109.45844448213808	4.9792195613857654e-182	3.0927149347898313e-55	4.276387103676691e-115	4.0782442763042057e-103	1.0137189914628113e-184	5.747187694173022e-11	4.3954485547032126e-160	1.8585954148757034e-99	6.98694874818587e-163	1.0384545840668305e-98	4.75906280357372
-0.23123123123123124	7.250900066932521e-139	1.3718797444065263e-152	1.1427046526942963e-103	5.2931593607464705e-96	3.7125702828925886e-177	3.8487279486702955e-42	1.1836988867798345e-97	4.7572102999750926e-95	2.1667089114971313e-139	1.1088150210598465e-170	1.9158116464874108e-135	6.86433821940031e-86	103.38603108412946	1.58304611444324e-172	1.3943388834245735e-44	1.7488440730647192e-110	9.022486971592057e-101	5.0331327446458277e-175	2.5338868243257444e-06	6.8378643832883534e-158	2.8656657471246633e-96	9.331218061320311e-155	1.1356038763648016e-95	4.495044939913751
-0.2232232232232232	3.849145107169305e-132	7.829453790483763e-145	9.6777772988885e-100	6.057733500212654e-93	1.4624860204371836e-167	1.6006393496130934e-52	1.987373480304735e-94	3.672648656011024e-92	1.2600584609838939e-132	1.4308460530964758e-161	5.6056203315348193e-129	2.564374554791918e-100	49.45188543637035	2.8075868360697455e-163	4.834771844151941e-35	5.76323161823473e-106	1.876322617778658e-98	1.3728687784542695e-165	0.008592078665737538	4.247930335997302e-155	3.953382545201609e-93	7.740062329557911e-147	1.113766080236359e-92	2.1504555441320035
-0.21521521521521525	1.3943343772420895e-125	2.8114005738416454e-137	6.889719068494887e-96	6.189429617822268e-90	3.123897896608378e-158	5.119752463188577e-64	3.741808601757988e-91	2.6063909367161336e-89	4.985410070816928e-126	1.041658562369348e-152	1.1419193367407577e-122	3.132109381787868e-97	2.671540462345973	2.7776669484582984e-154	1.2893262618604659e-26	1.530459936620959e-101	3.667895767991732e-96	2.0572615734697334e-156	2.2407246434718937	7.488079187001187e-147	4.881538626618793e-90	3.987547925931877e-139	9.796904414213421e-90	0.21357674373121158
-0.2072072072072072	3.446681042301903e-119	6.351708189687475e-130	4.122984143613202e-92	5.645941393486453e-87	3.6181786629807066e-149	1.2594578473777964e-76	6.405900253199771e-88	1.6975122523365606e-86	1.3420107351163915e-119	4.2781551976776914e-144	1.619528631862894e-116	2.5766789660506927e-93	0.011372773318058308	1.5329729345396488e-145	2.644410494258476e-19	3.2750563133283197e-97	6.739919034085629e-94	1.693635085188296e-147	44.94325092524122	1.0240557282932186e-138	5.3958187849098675e-87	1.2759178466252407e-131	7.728790169454247e-87	1.9545488564590991
-0.19919919919919926	5.813930345844746e-113	9.028939215410776e-123	2.0739872235750992e-88	4.597983137272556e-84	2.272329292618133e-140	1.5386385785490736e-87	9.688979592816775e-85	1.0130508333369825e-83	2.458101244970675e-113	9.912571928566693e-136	1.5991340359857507e-110	1.7633319755910222e-89	3.728151149198466e-06	4.719501686802682e-137	4.171325822553032e-13	5.64750377662343e-93	1.1641812403480433e-91	7.659845536541016e-139	69.7608590816571	8.237189757647412e-131	5.338926349525733e-84	2.5356823444090154e-124	5.468420781930197e-84	3.0330809917308117
-0.1911911911911912	6.69237807050544e-107	8.075434713926738e-116	8.769700263007193e-85	3.3430560200251965e-81	7.738212542336966e-132	3.4551904535634667e-85	1.2900122171835791e-81	5.530159154434005e-81	3.064128234047258e-107	1.295730966254184e-127	1.0993304283859173e-104	1.0038255199311294e-85	9.399991945088138e-11	8.105226329748872e-129	5.060559723427325e-08	7.847573799692841e-89	1.890233684408895e-89	1.9032245317837705e-130	29.42068384310246	3.8970572045842914e-123	4.727591769716296e-81	3.1298413199102507e-117	3.4700848639674467e-81	1.2791601692957415
-0.18318318318318316	5.2571446357324984e-101	4.5445313636484225e-109	3.1170781048289824e-81	2.170027340825699e-78	1.4288885514841657e-123	1.5868962798740024e-82	1.5108786362776728e-78	2.756057621691728e-78	2.600165559451449e-101	9.555248774122187e-120	5.261735611799069e-99	4.753710839201247e-82	1.8228127416207532e-16	7.765000549592902e-121	0.0004721741357936688	8.787313853852509e-85	2.8867551527670655e-87	2.5979446841700844e-122	79.83520412069093	1.0844180114169574e-115	3.7447409841672395e-78	2.399413683433535e-110	1.9749041812998092e-78	3.4711163606446402
-0.17517517517517522	2.8184831273763495e-95	1.6092796092334003e-102	9.31311316906084e-78	1.257569595254307e-75	1.4306884438714494e-115	4.701174446383006e-79	1.5560162592867315e-75	1.251410268053031e-75	1.502723936685305e-95	3.9752812362090514e-112	1.7535234222368184e-93	1.8726545403526903e-78	2.7185410805215153e-23	4.1497810588772875e-113	0.33883247829503865	7.929059782116168e-81	4.888803644063456e-85	1.948227620896462e-114	23.08363198808619	1.774838750395378e-108	2.651721348937405e-75	1.1424659917078407e-103	1.0080445480516086e-75	1.0183680202774448
-0.16716716716716717	1.0314674610564167e-89	3.5863119018754775e-96	2.3389790795350827e-74	6.506450397687792e-73	7.767534697849016e-108	1.8683426722416923e-75	1.4085249176883893e-72	5.166558343621097e-73	5.9189554810220545e-90	9.330234305040077e-105	4.0694085206660107e-88	6.136672602649763e-75	3.1182357542340157e-31	1.2371326294047752e-105	18.700235217797147	5.765585825987608e-77	2.415801418568454e-81	8.026380063027095e-107	0.5138064005834811	1.7085329646791827e-101	1.6773504441581344e-72	3.3785999356119603e-97	4.614675671708016e-73	0.8353931138426359
-0.15915915915915912	2.577676981447261e-84	5.030983419566632e-90	4.9378973289588296e-71	3.0053945140978984e-70	2.2867598061931735e-100	9.739302281611104e-71	1.1201440456599505e-69	1.9358757368826473e-70	1.590548089281873e-84	1.2354258890474595e-97	6.578216142940081e-83	1.672856232370215e-71	2.750813789099624e-40	2.0573819284754882e-98	79.37583464389193	3.378798043025181e-73	5.660974042832865e-77	1.8166500231665272e-99	0.0008795794272684622	9.673649242137494e-95	9.469568921435987e-70	6.205625987291929e-91	1.8946561512917073e-70	3.4511614879704
-0.1511511511511512	4.401888613901175e-79	4.4449974903543605e-84	8.762782558930858e-68	1.2393789820769445e-67	3.650737526399084e-93	1.156608919825037e-58	7.821967789375077e-67	6.571945977315252e-68	2.920219692109191e-79	9.228753177023659e-91	7.411213108730172e-78	3.793452604260905e-68	1.8663480494034174e-50	1.9086318602166282e-91	25.912465651046446	1.596304681127328e-69	1.0367607545284671e-72	2.258912588632819e-92	1.1580566826095334e-07	3.221521225916616e-88	4.766963656294253e-67	7.079291139931537e-85	6.976657421920353e-68	1.1266289463848747
-0.14314314314314314	5.14336032044776e-74	2.4758636471622828e-78	1.3071525612086083e-64	4.5630164667589485e-65	3.1610349568523977e-86	1.129130462510295e-47	4.793500700739218e-64	2.0184808327669623e-65	3.670210577477768e-74	3.889398497047589e-84	5.825830531181514e-73	7.155847634178304e-65	9.794150000721469e-62	9.877400734010369e-85	0.6505914815590433	6.086099442366149e-66	1.454141791273076e-68	1.5432011208843901e-85	1.17263747671697e-12	6.310165365198989e-82	2.1376929748267835e-64	5.015905943146065e-79	2.3040574569708878e-65	0.028286586154791998
-0.1351351351351351	4.121292330072157e-69	8.708990907139708e-73	1.639060094126001e-61	1.4998409836419403e-62	1.485041280835326e-79	8.477755945109893e-38	2.5765646433395456e-61	5.613360046224113e-63	3.165296891194601e-69	9.248572111197768e-78	3.201873531343095e-68	1.1228917373243442e-61	3.780401249288203e-61	2.851648878333302e-78	0.0012562821946390653	1.878075835254577e-62	1.5668437757719822e-64	5.792970504621356e-79	9.132231692687398e-19	7.270297275548862e-76	8.5316748381242e-62	2.2073192080671297e-73	6.826017338485752e-63	5.4620964984307226e-05
-0.12712712712712715	2.273238812973918e-64	1.9402011780878064e-67	1.7276311935571463e-58	4.4013273324963703e-60	3.7890000702480925e-73	4.895498193417093e-29	1.2140567613076628e-58	1.5589201163024993e-60	1.878298398573449e-64	1.241229726986517e-71	1.2346990431136218e-63	1.465767449499211e-58	2.8389049264400133e-58	4.59364021174708e-72	1.8657147079725387e-07	4.728437062648969e-59	1.301478830292271e-60	1.195419213093653e-72	5.46977260392505e-26	4.928125506948553e-70	3.0277570981755607e-59	6.03312370848957e-68	1.8433577655232107e-60	8.111803078141473e-09
-0.1191191191191191	8.684675371002745e-60	2.7500198465241797e-62	1.531045769334713e-55	1.1531011160732065e-57	5.261668580073125e-67	2.174162886396715e-21	5.012005236072464e-56	1.791837768255515e-57	7.689975424601714e-60	9.410575791027844e-66	3.359329548400471e-59	1.5916338810911996e-55	2.7393282865129888e-55	4.1312609569417395e-66	2.1309951664515805e-12	9.904355725794023e-56	8.360401858295198e-57	1.35766362934927e-66	2.5196534973798467e-34	1.966676184796469e-64	9.546513389845413e-57	1.0242683957341056e-62	8.530647716086392e-58	9.265196385329319e-14
-0.11111111111111116	2.320838521000524e-55	2.4969196120433785e-57	1.1468354583001129e-52	2.697095892837157e-55	3.99477760833996e-61	7.426196899087734e-15	1.8119005548411133e-53	1.0376936860873847e-53	2.1774155851210203e-55	4.0408177068331676e-60	6.499981175395293e-55	1.4378216834323015e-52	3.2060015237879717e-52	2.0781322721932073e-60	1.8719700358514565e-18	1.796695508981106e-52	4.164489254079764e-53	8.511825033474669e-61	8.926712960913932e-44	4.6311394119679246e-59	2.672718744097808e-54	1.0806043687603944e-57	4.3911046065271944e-54	3.2295951604885153e-16
-0.10310310310310311	4.409285952726081e-51	1.4672809591520376e-52	8.064904399099955e-50	5.632103853340779e-53	1.672899762392847e-55	1.9508327633990298e-09	5.73437230962103e-51	5.337151405999793e-50	4.2745712361951173e-51	9.888769576378181e-55	9.032643830630238e-51	1.0844969171513923e-49	3.8863870838378535e-49	5.877333304701227e-55	1.2647203881469046e-25	3.010679490960145e-49	1.6162019202332633e-49	2.9666169241652014e-55	5.4873939072686694e-49	6.479056123782198e-54	7.016968602068726e-52	7.09973761676247e-53	3.3033555135213067e-50	8.481881579995782e-11
-0.09509509509509506	6.127366714174253e-47	5.674689202503246e-48	1.3219135167758263e-46	1.0500021603692386e-50	3.9285621242717472e-50	3.941420946602854e-05	1.7433468576790848e-48	2.0667544163225725e-46	5.857817462881348e-47	1.3987472584554744e-49	9.125190979633573e-47	7.755496754717869e-47	5.3009851556419644e-46	9.470652967003746e-50	6.571573133160179e-34	5.102053722675873e-46	5.013213584609668e-46	5.835878865407622e-50	7.140172836095434e-46	5.490459772047674e-49	2.026243149513971e-48	2.9339448647854855e-48	1.9597245293725057e-46	1.7136612811316756e-06
-0.08708708708708712	6.577448039970944e-43	1.4929724686633564e-43	7.907266449328469e-43	1.747652177320317e-48	5.333588566341508e-45	0.06124417638319814	1.28360538072153e-44	6.7280070563111686e-43	5.791307094950943e-43	1.1777993142000866e-44	6.879308348291445e-43	1.981117204398087e-43	1.381278280078823e-42	8.977208096308983e-45	9.732344994532187e-43	1.0638374142719266e-42	1.4338217710360772e-42	6.683431711158863e-45	7.730251431513737e-43	2.9664507297059005e-44	5.934874937450596e-44	7.954942619180718e-44	9.46466543988432e-43	0.0026627902775303537
-0.07907907907907907	6.158702683511959e-39	2.910092245782845e-39	5.969977251470243e-39	2.596958943094616e-46	4.441725122805793e-40	7.319071260975629	6.762049640880483e-40	3.6560064570387883e-39	4.851178914815095e-39	6.316524429844345e-40	4.306410313695079e-39	2.1401364518998464e-39	7.955312448923792e-39	5.40760647600006e-40	4.025707525149542e-39	4.323038886063994e-39	6.196606835542506e-39	4.741586740480421e-40	1.0641801322723546e-39	1.1554350631583074e-39	1.3470379426802368e-39	1.659431230579905e-39	4.594637069614251e-39	0.31822048960763605
-0.07107107107107113	7.103228327089853e-35	5.561551307843932e-35	6.615335722706789e-35	3.4452475809423597e-44	2.6143546458742785e-35	67.27076266185662	3.3125516548573096e-35	6.460954152191932e-35	6.236919541410448e-35	2.617960006309581e-35	3.560944686356387e-35	3.5840754871588653e-35	8.517103454796629e-35	2.5744618058983233e-35	5.741125543390548e-35	5.407016205735523e-35	7.015419769059945e-35	2.414061926710002e-35	1.9876770277544724e-35	4.1931885116499263e-35	2.9556547986040475e-35	3.9735663376026787e-35	4.6606336706857647e-35	2.92481576790681
-0.06306306306306309	2.446434434419982e-30	2.4077512463011247e-30	1.8785783231644813e-30	4.0805721462457854e-42	1.6308068448503165e-30	47.55278158254358	2.269491751554525e-30	2.9765678394784246e-30	3.0947459415305445e-30	1.3449330343944795e-30	9.195639923438215e-31	1.7678216216321525e-30	2.7430804111460744e-30	1.8553038321054972e-30	2.4181513705265495e-30	2.2738749892717073e-30	3.156889704922386e-30	1.3457985251404087e-30	1.755323193010072e-30	2.3393403996454625e-30	1.0915931556488932e-30	1.69282450991093e-30	1.8174146797210278e-30	2.0675122427192862
-0.055055055055055035	4.596188582787026e-25	4.242973205880269e-25	1.069560604838995e-25	4.314862458518863e-40	1.4920566593262105e-25	2.5852628126290083	2.636744562872766e-25	6.4973883120589435e-25	7.665521836220899e-25	1.1914051546709092e-25	4.2675124318891464e-26	4.359580933883265e-25	6.332812942225161e-25	3.5762927659242373e-25	4.491847449523351e-25	4.757424671233134e-25	7.504275347855849e-25	1.3863972797193958e-25	4.641168102490178e-25	3.1178288166984904e-25	1.820384349016534e-25	1.3614977566376175e-25	2.7572280116493547e-25	0.11240273098386992
-0.0470470470470471	1.0766406691449559e-19	7.334981944567704e-20	4.542249940020021e-21	4.0734099881556184e-38	9.87649017245785e-21	0.010809675856028364	2.412825834753932e-20	1.8556564968499353e-19	2.156913703419605e-19	8.920055435257718e-21	1.3051492155911283e-21	1.3014634404914602e-19	2.3541044034799502e-19	6.232350732331912e-20	9.862704776593079e-20	1.2003867937048371e-19	2.0886343588084408e-19	1.3067421131388633e-20	1.0887844274053202e-19	3.856970528328273e-20	3.102368149204485e-20	9.13052898902168e-21	4.2878709234279157e-20	0.00046998590678384194
-0.03903903903903905	8.422203453085413e-15	4.449019467045135e-15	8.406941209501663e-17	3.4331641024493116e-36	2.6284362376016377e-16	3.476160673406406e-06	8.69882315191372e-16	1.7101209302023798e-14	1.9562479345942113e-14	2.7007719841328607e-16	1.7822090587696622e-17	1.2596529355331836e-14	2.6726448986275362e-14	3.768417859824201e-15	7.399164724189135e-15	1.0176523743398476e-14	1.9157061625756608e-14	4.778608262788049e-16	8.230521974172243e-15	1.7838743891834346e-15	1.6965116625546984e-15	2.5295668857365707e-16	2.3244940851039976e-15	1.511374269146251e-07
-0.031031031031030998	1.5825801754883027e-10	7.10349959898739e-11	5.775316692859712e-13	2.5833085018334823e-34	2.347354465967719e-12	8.894268094857833e-11	9.740267670915328e-12	3.5884502771669395e-10	4.072898663447767e-10	2.6327176220406785e-12	9.672772850514255e-14	2.7194438623012054e-10	6.392952175392469e-10	5.975810945167997e-11	1.3590379359067285e-10	2.027718483862963e-10	4.034843984375107e-10	5.304467222789967e-12	1.5108735644156017e-10	2.3628536767319505e-11	2.4549695482789338e-11	2.3298088243205704e-12	3.399290303378427e-11	1.327745960484156e-10
-0.02302302302302306	6.608980042916023e-07	2.753311330320722e-07	1.4008001579327283e-09	1.7354146332628445e-32	6.660942783467512e-09	8.825297195677353e-09	3.1471057999347146e-08	1.5734485614202481e-06	1.7807098052885156e-06	7.834697292749815e-09	2.014618060488463e-10	1.205656428639807e-06	2.9559070135174785e-06	2.306310194708982e-07	5.621236533893474e-07	8.695900767521622e-07	1.7734718024326609e-06	1.696288662582612e-08	6.244544882268012e-07	8.336733716968861e-08	9.01966582579706e-08	6.727235319372762e-09	1.2591386378501e-07	5.605123576023777e-07
-0.01501501501501501	0.0006007388253483663	0.00025289665190524394	1.1784328690841694e-06	1.040819711773307e-30	5.895158364051108e-06	7.905947755897644e-06	2.864163095215996e-05	0.0014087407515797352	0.0015949705015397147	7.022557673563874e-06	1.5919526710674797e-07	0.0010770303782778059	0.002584733001048212	0.00021204152378562373	0.000511844732258316	0.0007847852033018838	0.0015850451883612441	1.5434366444616338e-05	0.00056871255713348	7.664577993815026e-05	8.319394890162045e-05	5.982618156010417e-06	0.00011600023120923005	0.0005012869209596139
-0.00700700700700696	0.11892817677955736	0.05497192033903257	0.0003419427749220955	5.573051207682928e-29	0.00161945568721699	0.002126499111664025	0.007307498496089294	0.2582861348372437	0.2936326867976412	0.0018902292173665063	4.755354232072226e-05	0.19412576873033677	0.42962140049490716	0.046374419114135826	0.1026210556457957	0.14920495259425104	0.28904263926171075	0.003985953983547409	0.1141911145686325	0.018305331503619824	0.01923642103589513	0.001631531776291606	0.02652781875466324	0.0927835002194279
0.0010010010010010895	5.237089372658252	2.880289838143269	0.03428187034231177	2.664132558150509e-27	0.13864972897880462	0.17232819551055842	0.5274292452343801	9.991684225169971	11.473209803796422	0.15309250668307403	0.005368800886957162	7.223801123374908	14.079614720323555	2.4503641023645573	4.6300979127289885	6.124968047380738	11.125793369283485	0.29290384300143374	5.16509738059579	1.1487115261260854	1.121860544124035	0.13690431378069276	1.522925620026625	3.7233246126310826
0.009009009009008917	54.76001801749793	38.466776459644294	1.1991685900867226	1.1370089887150257e-25	3.7585528244455166	4.267583940178574	11.099359181647257	89.02714750607232	104.14463052869462	3.7691175619338484	0.22979652379399718	60.45945320314253	101.59557358443536	32.853615856993315	50.36748086551713	58.909752460512074	99.7285205878664	6.198666434746191	56.1263183482488	19.637905581735918	16.873469115074318	3.586244484732029	22.75704394388376	36.513747634820994
0.017017017017016967	163.7750503894061	151.51258749663612	14.999615143312228	4.3322871801904006e-24	33.597377295169444	33.66588026062252	73.55866984911928	230.55234788861543	276.00225128036635	29.267051244068675	3.764769892091863	150.83594290870153	214.5752415945751	128.20430604131093	160.0024244973108	168.20824327962166	267.1603340869908	39.58705453203573	174.0991372876164	100.77205908037008	70.32998376954365	30.58371835722518	98.00954973912684	113.61146069190595
0.025025025025025016	217.9518866459911	241.9097967171576	71.17330011183772	1.4737229563211757e-22	109.47071282984182	95.23383765112965	183.7625141466367	280.7476732295976	339.313453581525	81.9739597317534	24.26754950340701	195.2936639952583	229.19112589402187	202.44260921272024	224.28149953012516	228.3915456197649	341.4571778709104	91.3677603387893	226.79245117186437	197.64191929709725	100.81302795397539	95.59550343823831	158.80784968986907	171.21220948528315
0.033033033033033066	224.79299772217186	242.7475701194962	147.70865740623958	4.4756872468576236e-21	163.66443442338448	128.47183240278326	240.85229887498852	271.50802989463995	321.06315109571574	120.29755901225752	66.64477053191933	187.99355887559443	229.90784112824966	206.53928918638007	227.10266150502096	223.22798295919708	324.5571516645382	121.39555209642019	205.78342689163068	228.65244252775244	82.99157137062575	146.0265896336412	161.87883980692666	185.81774822302495
0.041041041041041115	217.0946060194612	210.67382763240886	179.32301801879436	1.2135254402230878e-19	165.7440598218951	123.47338004138187	237.35008717300332	258.75741016986507	279.8007148550179	137.80084452829334	95.10041371063924	153.09727246681385	233.7683806228497	176.12589331602794	213.7583198580686	188.86769419072942	277.81255000307885	133.62272314715162	167.85533773380922	224.93107749246545	81.19912531440372	164.26684249446842	162.14696424442758	177.50306708065457
0.04904904904904894	190.6337865738504	179.84894034323202	178.37137741394835	2.9375367657428535e-18	153.47283056336627	105.06154680626469	202.90419727974054	241.25153555988146	227.4415063304526	128.22130582216732	94.54007132721544	123.8523665154911	215.37135186048997	139.3046375314699	192.4463161813732	167.78858163385607	229.09883117979902	127.10346336335591	120.81456034628786	204.04956110130723	94.80212234674218	164.79174306968224	155.99084967110113	158.13745577482933
0.05705705705705699	159.53860179670806	152.57071936660736	164.27374902176416	6.348381362838999e-17	125.4316816664084	80.27636186793566	145.29533730119758	210.49305074297533	176.2491282547488	105.08088515802703	77.58955795040775	105.4396781735038	197.0652289709591	107.75599163023475	165.23764480892947	159.35385941754572	183.74976039426468	109.17936618687372	77.37512965462525	165.2630075427888	94.9991238652613	141.29275348780882	132.2206902676467	131.98831771857488
0.06506506506506504	139.62513742772256	130.93415890230358	139.46859925623673	1.2248642994519304e-15	77.2642416576971	55.886373606675726	87.23367907654293	167.50419378349991	131.2430197179444	77.46854187990557	60.96422949132127	85.05095981316592	179.4226850056357	73.64536277893806	136.3676286156493	133.21506346072115	147.5938696765771	73.82373713388196	49.795094961264475	116.0924244107062	78.55223720168648	101.08896936544056	102.12188033989956	101.92878641580073
0.07307307307307309	128.93644889097774	111.82560401430922	114.95719078243339	2.1098822417275347e-14	31.97390675038963	42.84078398532082	44.215936529202274	118.3379652814559	96.12739863187177	43.957205796842246	54.62619347493598	61.431791786692216	157.0781011788981	38.11041789836307	106.04709871282813	94.95002689651909	122.64723268832314	34.41835866529287	27.647067621637433	68.86107058202862	57.5748931223104	66.77126608018244	73.68949501665097	73.78371540815067
0.08108108108108114	119.0455553696772	84.1492974772876	99.36652590199213	3.24469387150471e-13	8.238308805901058	37.130553420472715	16.978391217802958	71.68222299050825	77.61567471932554	16.709650136441123	54.55763540270497	45.67380544193894	133.31676929706683	13.20443513762576	75.25884587217853	63.722189215287806	99.9456603756525	10.229994842650376	10.007636882683348	32.59738073111351	39.12668502052304	44.51363331998067	53.57618559707621	52.46291465982136
0.08908908908908897	102.00891457213712	48.86927887447531	88.23823008920176	4.454864630517775e-12	1.254265111916623	26.160846913714327	4.264983723579767	36.85763730409954	72.03240137042015	3.947133734567451	58.802260568651135	35.64381630376047	110.98208057908921	2.814961572263713	47.62170299024677	46.64342299565138	74.99986738466332	1.827041299363967	2.2134250663346604	11.117797373847528	21.12517964711997	25.992515515155375	46.73386796436762	37.83267960672311
0.09709709709709702	75.26068323294655	20.137074582328523	73.22487102355215	5.460602535995344e-11	0.10893725451929263	12.243116795983996	0.6413124622347887	20.174443765160603	63.00893771386866	0.5545170135250261	60.16061827617817	22.841614673504775	89.17924784279896	0.35081022193393235	30.23210263222675	39.24372018570328	53.36655693265677	0.1881517254219632	0.9040547937884601	2.473849678802826	7.690341872957077	10.858017245526513	50.189225023969556	27.52313934563667
0.10510510510510507	44.87691076715267	5.622639789519905	52.18243654364608	5.97574274239129e-10	0.005277543865512198	3.6320037477958182	0.05563770908810759	19.581341022516142	42.62747729070391	0.04510330675235165	49.24880855979545	10.138462283876034	66.1178812007561	0.024878612469725225	26.23848175633106	33.50455564594555	43.24923937675297	0.010900296346684038	2.480099375698825	0.3382630227871322	1.7601014004572386	2.93821669197326	52.217082639152366	19.865034721042626
0.11311311311311312	20.531296991402307	1.0369854240469811	30.065805572440315	5.8383280035238715e-09	0.000140695401585043	0.7478582085543606	0.002759534338784582	25.277754501656347	20.535586631476612	0.00209316059710255	29.963046186329	2.9811407655440805	43.68213362560578	0.0009916859807678746	28.283418013036798	29.127593586573916	45.86631495301879	0.0003506223046951118	7.263587518503073	0.02765474028796884	0.2481797816116866	0.4990672726648055	44.939926541108065	14.394942870361833
0.12112112112112117	6.930868831251464	0.12437588543633618	13.394503954177425	5.092492050852199e-08	2.0484640622834475e-06	0.39185963656598966	0.00014777413406352776	27.266468286518133	6.886736998231422	5.5043313319773956e-05	13.3137656421793	0.6837856393769014	27.06602400539631	2.2108193074853898e-05	26.532237658858246	29.530333409337178	51.684939679542126	6.222822514625642e-06	17.09935510384697	0.001337318259689087	0.02145620402894304	0.05277219618099706	30.78578946919612	10.9463844854885
0.12912912912912922	1.6809612692886715	0.009598273100520211	4.56110300124631	3.965678479878835e-07	1.622450398133466e-08	1.0318423387437288	0.00043452875310475667	22.062000372275687	1.6005548968311183	8.178581955060186e-07	4.291145833253973	0.5212125089295905	20.58678719862359	2.751609669018907e-07	18.83076300447733	32.75999158585716	49.48251679867316	6.077232097994693e-08	32.38274765839448	3.810456246984883e-05	0.0011491521476332943	0.0034674138517001795	16.530541695134232	8.971167704379491
0.13713713713713704	0.28774236616385185	0.000472891422764397	1.5432846423812017	2.7570834601298213e-06	6.977404041165377e-11	2.760861952073731	0.0023191455997680272	13.214789547287161	0.25753458114915506	6.859083495206335e-09	0.9947984172491721	1.3647517979099817	24.069753997245115	1.910842776269133e-09	9.835399867143256	34.35200133921037	37.30032410725016	3.262376755809696e-10	49.72739875804215	6.389208485085797e-07	0.0001191444862976487	0.0001415128839384952	6.8078054808951745	7.935630563198414
0.1451451451451451	0.034347019040630825	1.4791804588279824e-05	1.5686230427284216	1.711305699459957e-05	1.6279304809903606e-13	6.124245603182308	0.010838981916248037	5.852296730632001	0.028648101602290744	3.245758694827408e-11	0.1643101575269481	3.3946907262031605	32.718035220110025	7.402785084199333e-12	3.764636441993088	33.188837463893364	21.821806107777533	9.622941575943788e-13	62.45435412926999	6.302017793099622e-09	0.0004532700965740644	3.5871279796710096e-06	2.1025270121465187	7.5316819785413776
0.15315315315315314	0.002835625577624058	2.9264600218455643e-07	3.3745211469325147	9.483104844946978e-05	2.05992014301663e-16	11.204720762582161	0.04424687415699329	1.9160270033970697	0.0021982177017192375	8.665269677255807e-14	0.01917618999022938	7.051079338699269	40.17448772629241	1.5998467504862147e-14	1.0554221549474467	30.432220094600815	9.897946888877886	1.5594567972159167e-15	64.6758909060519	3.656193195007825e-11	0.0022012086506225117	5.647468321246455e-08	0.4790087391362952	7.405742524252207
0.1611611611611612	0.0001610340380200153	3.6534473942110435e-09	6.813708747305923	0.0004691576249182291	1.4134542521585446e-19	16.906430182947084	0.15780653376683898	0.46380656509597423	0.00011603339843129988	1.305121096819822e-16	0.0015718021972492354	12.184167375748904	42.021242582327694	1.928724379549504e-17	0.21670828559314295	26.25487836169671	3.480090024474197	1.3883998122285377e-18	55.573360272842706	1.2476252622336972e-13	0.009475872265822513	5.522251183128964e-10	0.0798256113439342	7.137557323777101
0.16916916916916924	6.268940509656878e-06	2.8740974388427035e-11	11.634280790419158	0.0020722029013962953	5.2590869527796534e-23	21.03801415340175	0.4918667271890093	0.0832975441544722	4.202056522078872e-06	1.10896836461623e-19	9.013028400282293e-05	17.514068583274618	37.70668693381054	1.2970882622611502e-20	0.03258880954028032	20.227460191142615	0.9469342934291154	6.790895234941052e-22	39.75591150313454	2.504044731025637e-16	0.03611386851608474	3.3537744928928694e-12	0.010173681890290331	6.499111734092042
0.17717717717717707	1.6694521281889805e-07	1.4236616759716512e-13	16.702836664230965	0.00817129796724419	1.061035063199262e-26	21.59034169973204	1.3402868694490255	0.012387085753959495	1.041548482211224e-07	5.316017126761284e-23	3.6072558206155003e-06	20.94250469638113	30.13743129568145	4.866046682484034e-24	0.003589260197522486	13.222098879190167	0.19883315847980707	1.8247765242431133e-25	23.68252767446932	2.9559859125834123e-19	0.1218950842040712	1.2650476873982319e-14	0.00310038424383611	5.563739475145068
0.18518518518518512	3.0376693211545462e-09	4.438594443504902e-16	20.157147308877263	0.028767034145400258	1.1607480020849645e-30	18.273268421928382	3.1940396388549486	0.006655948265249051	1.7636463332955262e-09	1.437647099392959e-26	1.0063858527824561e-07	20.831501575714746	23.509739530008687	1.0183342751283395e-27	0.00028952418157719305	7.116559004980634	0.03210805720959097	2.693780783939069e-29	11.71964046457353	2.0524136235508559e-22	0.36453936676736154	2.963707063154505e-17	0.00863856078596835	4.575778023553619
0.19319319319319317	3.774098514052058e-11	8.708262697233054e-19	20.448067935944938	0.09041581509854245	6.885483120004146e-35	12.75483653138293	6.659724055609945	0.019953624465281417	2.0372351599420437e-11	2.1933952018523306e-30	1.9559047964891507e-09	17.237048717254357	20.927307124010962	1.1888082088664958e-31	1.710441378472309e-05	3.1115207991862737	0.003974142372284259	2.1846640960337927e-33	4.799613112731086	8.381652497662807e-26	0.9664217883527061	4.312399546636303e-20	0.029320921193282213	3.7847052901752347
0.20120120120120122	3.2007160154066815e-13	1.075039367749739e-21	17.436517621789204	0.25371081845279797	2.2147209113182488e-39	7.342357144861757	12.154670243860963	0.06371817020015658	1.603733169118741e-13	1.8879050832945645e-34	2.647197352690862e-11	11.864668844638983	23.05500567358046	7.741775469081327e-36	7.40073745970048e-07	1.0992938157583216	0.0003759446047795629	9.733677128854084e-38	1.6198948985276762	2.0132450692910187e-29	2.272494013986848	3.8972480341811247e-23	0.08980073478129318	3.3588047245714754
0.20920920920920927	1.8525530460763722e-15	8.350370250030615e-25	12.498315628175662	0.6355926148125358	3.8627061651516266e-44	3.4857646461680214	19.42737376044622	0.18398010448627256	8.597847984971696e-16	9.167313675471384e-39	2.494680581245177e-13	6.793580281864646	28.17111167066813	2.8123974154903206e-40	2.345228987463068e-08	0.313241200437155	2.7118573053478202e-05	2.382533653249881e-42	0.44881448781918887	2.844237561536247e-33	4.742810330789476	2.1875220532691636e-26	0.2466867305937399	3.345534721664637
0.21721721721721732	7.317285493134234e-18	4.0810109829971755e-28	7.53056365966678	1.4215559906790178	3.653023018524022e-49	1.3647797926546699	27.207913360846355	0.4788529607971552	3.1377852890476752e-18	2.5113237084920186e-43	1.6368335377350774e-15	3.235878315106724	33.284329148661506	5.69928206275886e-45	5.443007854436558e-10	0.0719448721413993	1.4891711082971551e-06	3.2038412826244664e-47	0.10174235443724589	2.363400489579002e-37	8.791904465689917	7.626094309760587e-30	0.6077708162642836	3.6564016185504555
0.22522522522522515	1.972286250325115e-20	1.25489457313656e-31	3.814061939479904	2.838535753979104	1.8732735995287407e-54	0.4406861530539451	33.405890327591585	1.1242358478150754	7.79315426758561e-21	3.881163787703728e-48	7.477263561626136e-18	1.2821417143839993	35.64265627817553	6.442745176727319e-50	9.252010574558779e-12	0.013316624174200493	6.21949891494494e-08	2.366861167843905e-52	0.018819115516908035	1.1550771831405365e-41	14.487527088006855	1.651228751137187e-33	1.3429556218989007	4.10481854462088
0.2332332332332332	3.627637701086226e-23	2.4278558729270884e-35	1.6237989650465445	5.0602274654010655	5.208804812730969e-60	0.11735577902113818	35.97823875345794	2.383063914351471	1.3170066254574648e-23	3.383918647204269e-53	2.378069103226975e-20	0.42260074418166577	33.9316243100891	4.0628342055624266e-55	1.151799092126922e-13	0.0019862684826845774	2.067903246029463e-09	9.60604059500257e-58	0.0028338859830848782	3.3203733487993673e-46	21.23970354649424	2.2205862714434167e-37	2.6614066840174946	4.496645231243236
0.24124124124124124	4.553120561468677e-26	2.955386406661812e-39	0.5811136008756356	8.053617172150913	7.853495910160632e-66	0.02578151600569246	34.008587936748164	4.565824517435652	1.514276684869305e-26	1.6644721219487614e-58	5.2656007036795494e-23	0.11587102897141269	28.657655478326568	1.4292052018792124e-60	1.0501728714875964e-15	0.0002387397938243484	5.953034126352732e-10	2.1418344161473394e-63	0.00034677559290527524	5.614213052421746e-51	27.729773927003635	1.8547415342907578e-41	4.730298937102079	4.716048244808774
0.2492492492492493	3.899640687986916e-29	2.263503551632044e-43	0.17481314305214796	11.443455766719405	6.420606105647978e-72	0.004701979062871278	28.229679670758436	7.917384357121529	1.1845169586292975e-29	4.6188281776188905e-64	8.117313698350397e-26	0.026428337765705134	21.629214745679715	2.804577326313873e-66	7.012749251474862e-18	2.312347435985299e-05	2.95993008890315e-09	2.6235975085983267e-69	3.442996388547028e-05	6.034881747334504e-54	32.27010051228255	9.621759179598685e-46	7.540388006427311	4.749401046750776
0.25725725725725734	2.2791338043450605e-32	1.0907458513965107e-47	0.04420499885229997	14.516726023139073	2.8462765857301514e-78	0.0008251468634119912	20.588065730197712	12.444930698304724	6.303518187269651e-33	7.230790131349002e-70	8.711991380178202e-29	0.005014356560064161	14.947477439074579	3.070065147574956e-72	3.429724831319357e-20	1.8047721475062984e-06	1.5025496171350937e-08	1.7655432824318353e-75	2.770158763593409e-06	1.1211852156051663e-52	33.50584185936805	3.100137144396079e-50	10.780193666525799	4.644925413427918
0.26526526526526517	9.089598239940808e-36	3.30705502415207e-52	0.009396215036021569	16.440894293151974	6.841734865348823e-85	0.0005347821051721645	13.198380506265499	17.762839513227785	2.2820409400725836e-36	6.386139125550408e-76	6.509732735056423e-32	0.000791427168951521	10.135773893082984	1.874714362240516e-78	1.228496101728656e-22	1.1350960189848046e-07	7.17185096493379e-08	6.527236815689789e-82	1.8043216017536066e-07	2.0308385500121388e-51	31.066894018628773	6.2038697158005436e-55	13.822518967665928	4.453827129651885
0.2732732732732732	2.4737119984016794e-39	6.308625216269926e-57	0.0016788765846694192	16.623691290191825	8.917506762595976e-92	0.0014749215900350654	7.440458228083854	23.066339682620733	5.620292582986244e-40	3.181922984139117e-82	3.3864874158370014e-35	0.0001039099358198699	7.794941589546769	6.386015436928042e-85	3.225329218885342e-25	5.7528590187947256e-09	3.217823796431132e-07	1.3257151291291327e-88	9.506376199483677e-09	3.553265251284658e-50	25.744535893763274	7.710805872468686e-60	15.89555106423146	4.198642425808263
0.28128128128128127	4.593917037948664e-43	7.571875906531568e-62	0.0002521557396093058	15.006339407912309	6.302440028318988e-99	0.004456239457476628	3.6899472005749905	27.307123378677773	9.416460003528043e-44	8.944161259233066e-89	1.226524849126905e-38	1.1348894972330975e-05	7.735158073046583	1.2134787174177769e-91	3.1749318670315976e-27	2.3495017258017944e-10	1.3571301053465988e-06	1.4792476814224452e-95	4.048881101772566e-10	6.005305225605636e-49	19.080000461835645	5.952401376641704e-65	16.394257231062138	3.879023776303106
0.2892892892892893	5.821658409287262e-47	5.7181903810257966e-67	3.1834879136592586e-05	12.093926814176939	2.415249847905494e-106	0.012596603039971014	1.6109753226099313	29.532246461160785	1.0734200514807865e-47	1.4183657866711932e-95	3.092742850144774e-42	1.0310992144930442e-06	9.292638604606719	1.2862983307983545e-98	2.4655339158759908e-26	7.73230027975208e-12	5.380330226086385e-06	9.067789375670131e-103	1.3933668492862438e-11	9.803899345627501e-48	12.653216965893911	2.8539081116985214e-70	15.164764276336356	3.4939305780067333
0.29729729729729737	5.034308772162639e-51	3.5943256028093496e-70	3.3784835906441528e-06	8.70172148793736	5.018841405935195e-114	0.03313278808169777	0.6215890851511239	29.235135376217766	2.64944574154447e-50	1.2689237964714388e-102	5.4294000929417985e-46	7.792875069514107e-08	11.602309557751799	7.606039747659579e-106	2.282442766791825e-25	2.0506075867534497e-13	2.0050472026200536e-05	3.053738134198987e-110	3.8730238353328717e-13	1.5460374819276998e-46	7.510890248762221	8.498516103721288e-76	12.580773552740505	3.0558945914577147
0.3053053053053052	2.9735035720199787e-55	8.583931370490693e-69	3.013871166406882e-07	5.589697339803753	5.655004416066965e-122	0.08108131128243111	0.21865330993373186	26.543236152842493	4.226182765071832e-49	6.404445082912858e-110	6.635909500417391e-50	4.899427671744763e-09	13.784917712764639	2.5088969152594122e-113	2.0278115968029362e-24	4.3822516577213306e-15	7.023741058673517e-05	5.649786062858359e-118	8.693096288106639e-15	2.355048034729616e-45	3.9911564287891945	1.5718154594151901e-81	9.360666859035627	2.5899773764412615
0.31331331331331325	5.327748763112224e-57	2.001530470447763e-67	2.2600175659700074e-08	3.20565424866078	3.455019411485088e-130	0.1846068649597143	0.08768165623509358	22.15487528433304	6.727292417470515e-48	1.8235855369517623e-117	5.646633977070197e-54	2.562378999646808e-10	15.108205002637774	4.616516443431862e-121	1.728935359735789e-23	7.546628541327625e-17	0.0002312813454476252	5.7425139036029165e-126	1.575273339045784e-16	3.465287735039014e-44	1.8983858039531705	1.8055742336767766e-87	6.246460464436695	2.125482636061658
0.3213213213213213	9.844728501856252e-56	4.5222038225996725e-66	1.4245681047376416e-09	1.6413089446337774	1.144606221759486e-138	0.391067469727409	0.07849797602943576	17.074559724177956	1.0350757988121189e-46	2.9293377021233806e-125	3.3451792448883616e-58	1.1147866539845456e-11	15.146909620419398	4.738635442767756e-129	1.4146641787113251e-22	1.047247998817302e-18	0.0007158811710176498	3.206579041863745e-134	2.3042848312725345e-18	4.925381406816603e-43	0.8080377790955178	1.2882035142329978e-93	3.738427514115688	1.6904141265567791
0.32932932932932935	1.7645869965247557e-54	9.90033788205338e-65	7.548141926702885e-11	0.7502556334608045	2.0561262614609666e-147	0.770819670723488	0.14516407392975722	12.28808165553125	1.5393759153170215e-45	2.6546753204934598e-133	1.3797160742103984e-62	4.034507564116959e-13	13.888629596219051	2.713310855771314e-137	1.1108397272861771e-21	1.1710812028764845e-20	0.0020829051624666212	9.836751177254087e-143	2.7206628639745775e-20	6.762429766777402e-42	0.30765165252557775	5.70832838569958e-100	2.0066503058581366	1.3112754562385398
0.3373373373373374	3.061156439221459e-53	2.1002058193641676e-63	3.3631591223036783e-12	0.30617763594216046	2.0027720645354537e-156	1.4137905585774764	0.30080368046269274	8.51852266326508	2.2128850436511838e-44	1.3572256306425998e-141	3.9618737168879166e-67	1.2146179252742098e-14	11.716201077426687	8.666687729958135e-146	8.370914301111609e-21	1.055274361271092e-22	0.005696738374784496	1.6577966745430418e-151	2.592650682459308e-22	8.968697156452987e-41	0.10472237247192846	1.5710454775227697e-106	0.9660112615578048	1.014431564699217
0.3453453453453452	5.1396209839545744e-52	4.317035853153696e-62	1.3370573664922023e-13	0.11155343230893953	1.0577945796588299e-165	2.413266529324042	0.5946474275709184	6.131855132365105	3.074791277039402e-43	3.9146357838349735e-150	7.920491037705222e-72	3.0418599652916604e-16	9.260340843516847	1.5442374746437258e-154	6.053657339727622e-20	7.662750214889959e-25	0.014645738480641605	1.5349021139336497e-160	1.9940014019243236e-24	1.1490027083753584e-39	0.03185048498026779	2.68549224837122e-113	0.4170810378604363	0.8250104620177102
0.35335335335335327	8.351794171509905e-51	8.598474558118697e-61	4.903210574984308e-14	0.03628588173154622	3.029418105892143e-175	3.834503441317022	1.1001563620589998	5.173681241118546	4.129676916661458e-42	6.369851970748524e-159	1.1024125769929381e-76	6.337079081439054e-18	7.195548506314886	1.5349080666081955e-163	4.20132443124414e-19	4.4837857951445836e-27	0.0353935803257022	7.807283434822871e-170	1.2376756545856878e-26	1.421933591257734e-38	0.00865009941358854	2.851112720774509e-120	0.16150518301235584	0.7628575780562042
0.3613613613613613	1.3135045858260388e-49	1.6594689190570604e-59	2.480604008323971e-13	0.010537502620380331	4.7044099884961804e-185	5.673609119151147	1.9012755702245236	5.46724214029476	5.361190407137365e-41	5.847442865268537e-168	1.0682595540912967e-81	1.098220169055742e-19	6.0764127076910235	8.51055713994255e-173	2.798195480067082e-18	2.114199424192523e-29	0.08040183132835958	2.1816699520148185e-179	6.199836267257998e-29	1.6998307164073243e-37	0.0020964733836470553	1.8800102230401936e-127	0.056089329106914255	0.8377245510348262
0.36936936936936937	1.9993394129807388e-48	3.10333594643221e-58	1.3056527097075862e-12	0.0027320143871151625	3.961313165187116e-195	7.822311264486894	3.06871256174489	6.704904346928584	6.727477018247837e-40	3.0283167818519703e-177	7.206924726029515e-87	1.5832156812095252e-21	6.265991177852518	2.632333784233821e-182	1.7885180525501542e-17	8.033188340634132e-32	0.17168628628244642	3.3492533159390765e-189	2.5063428938711357e-31	1.9629160279755925e-36	0.000453178190361844	7.69947959450205e-135	0.01747035737305676	1.0458374429237902
0.3773773773773774	2.9454020613640687e-47	5.623418667644264e-57	6.580601236797505e-12	0.0006323733219943348	1.808678009938704e-205	10.060432314859199	4.625741665024885	8.504236423131365	8.160000991661497e-39	8.847799825125847e-187	3.385039652154977e-92	1.898633454396367e-23	7.937754043513595	4.541834091146188e-192	1.0970642214184741e-16	2.4596360737375844e-34	0.3446144581382771	2.8247289685006943e-199	8.176820085387817e-34	2.1896218520596277e-35	8.732307915386947e-05	1.958474278812803e-142	0.004880351416389476	1.3686251718474538
0.38538538538538547	4.1995791693852704e-46	9.873792624081369e-56	3.174677568141813e-11	0.000130680073325658	4.477869233304298e-216	12.092967942465659	6.512084647965277	10.441474377621008	9.567013996903653e-38	1.458370741486865e-196	1.106924777039593e-97	1.8940548606213906e-25	11.093917117815286	4.371484232742604e-202	6.457943206516417e-16	6.068685957250086e-37	0.6502189216297004	1.3088064104598514e-209	2.1528317870716248e-36	2.3594435699891467e-34	1.4992135453416028e-05	3.094066976262851e-150	0.0012227232330266067	1.7735665827378473
0.3933933933933933	5.795222158373363e-45	1.6798849608728344e-54	1.4660181058926453e-10	2.4109625835536425e-05	6.011316885814564e-227	13.630350674825351	8.561939565296345	12.091977458283122	1.0842066814998391e-36	1.3561235753377618e-206	2.520072475397852e-103	1.5717894083470233e-27	15.557054378285223	2.347112514960396e-212	3.6482100656988544e-15	1.2065890509616362e-39	1.15322469752126	3.3315312021171517e-220	4.574211449857976e-39	2.45598072698901e-33	2.292414054753041e-06	3.0359658855830003e-158	0.00027474703244953697	2.2171673010187063
0.40140140140140135	7.739939005236134e-44	2.7694086199785496e-53	6.48030799092937e-10	3.971155040734601e-06	4.375784294136054e-238	14.485885857902428	10.513267985327944	13.093673670881655	1.1876775261348339e-35	7.114252222544795e-217	3.994372170106303e-109	1.0850419784128303e-29	20.937637494812876	7.029853010909212e-223	1.977829723606469e-14	1.9331475417615447e-42	1.9226334226513988	4.658887233228694e-231	7.843359625306058e-42	2.4695457690457044e-32	3.1207920353244295e-07	1.8502030915155354e-166	5.5368906529862986e-05	2.650137308015875
0.4094094094094094	1.0004793364884963e-42	4.42391215095397e-52	2.7420805744970104e-09	5.83967243687377e-07	1.7271507883881575e-249	14.647983743860182	12.056375542184785	13.221205473076845	1.2575844572397762e-34	2.1055129625869148e-227	4.407827574634014e-115	6.23087590901609e-32	26.6195498840442	1.17453488919873e-233	1.0290142941310953e-13	2.495810046852791e-45	3.0130564103159547	3.579236157938865e-242	1.0853438203799326e-44	2.3987662797179648e-31	3.781383437840676e-08	7.003211715491621e-175	1.0007709859585805e-05	3.024268768944134
0.41741741741741745	1.2516469581772193e-41	6.847592474296502e-51	1.1107221447646775e-08	7.66664585882594e-08	3.69651669866736e-261	14.28952082863813	12.912467916975656	12.438547095858105	1.2871506514599857e-33	3.515485004643584e-238	3.3864232848860718e-121	2.9764736521234875e-34	31.81187060750944	1.0946945143897717e-244	5.137801983714594e-13	2.5965635802890664e-48	4.43860255990664	1.5106656404490235e-253	1.212025093705564e-47	2.2508138210503305e-30	4.077041452673483e-09	1.646381387477572e-183	1.6230896374186953e-06	3.299609161905601
0.4254254254254255	1.5155096895874617e-40	1.0270256133011151e-49	4.307095530057421e-08	8.986024320531792e-09	4.289860372619165e-273	13.703478691157159	12.91561822986838	10.900670207087565	1.273434741698221e-32	3.3113969854519716e-249	1.8113336690623757e-127	1.1827837839806346e-36	35.68542624261475	5.691507389813398e-256	2.4618226479293836e-12	2.1768439624373137e-51	6.1462960874041945	3.5028068532948527e-265	1.092282072567125e-50	2.0402065492705416e-29	3.9107693868903394e-10	2.403914283885864e-192	2.3930175291942947e-07	3.4500647717341018
0.4334334334334333	1.775982720071567e-39	1.492576503559946e-48	1.5989374909710315e-07	9.40318646549578e-10	2.6994899104106654e-285	13.189472195537354	12.065202039861884	8.897993918995363	1.2178131615445323e-31	1.759688992617707e-260	6.745222065316707e-134	3.90984066909256e-39	37.56487944309737	1.6507032589217932e-267	1.1320343615882276e-11	1.4706067112320053e-54	8.000348733164666	4.4620442406830614e-277	7.945137364078171e-54	1.7864623505400632e-28	3.336822060358656e-11	2.180031890641899e-201	4.414312803777791e-08	3.46599550155124
0.4414414414414414	2.014289595253873e-38	2.1018604752962644e-47	5.682786358814233e-07	8.784717063582621e-11	9.211032772687895e-298	12.939960685357056	10.52609909141208	6.76516180192191	1.1257525017628436e-30	5.275446884528197e-272	1.7487777465358631e-140	1.075135337717284e-41	37.109144719903455	2.670656641753142e-279	4.995579819920801e-11	8.00583607007539e-58	9.788870438209907	3.122636235980573e-289	2.4920309435064787e-56	1.5111274953856968e-27	2.532229018406073e-12	1.2278973267483044e-210	5.3293807879089646e-08	3.353445102544225
0.4494494494494494	2.2110992879542596e-37	2.868026260409095e-46	1.9337037793778335e-06	7.326993057345953e-12	1.70420962457057e-310	12.974455401241856	8.576572537350634	4.79081336050742	1.0059240028038842e-29	8.922391204467483e-284	3.1565564347512684e-147	2.4593344435331115e-44	34.40728950509957	2.4103185604462786e-291	2.1156101490674923e-10	3.5120262092478434e-61	11.25860193903778	1.2005458757085762e-301	3.3689650544409515e-55	1.234804796396843e-26	1.7089489971869098e-13	4.2955298559441895e-220	1.76981537090794e-07	3.130771080614854
0.4574574574574575	2.3490796875933743e-36	3.792052318507706e-45	6.299908741118131e-06	5.455933310698966e-13	0.0	13.146229271268595	6.526397655039446	3.159982822866226	8.688587846065206e-29	8.513378384733783e-296	3.9667339427870564e-154	4.679747562083698e-47	29.94875962305784	1.2134955182824901e-303	8.598225425856374e-10	1.2415085334947372e-64	12.172073615945	2.535747259e-314	5.433639407541814e-54	9.747383051874016e-26	1.0256001507342996e-14	2.665781193502961e-224	6.0095279975019e-07	2.8240630386912624
0.4654654654654655	2.415407624252676e-35	4.858223325142202e-44	1.9652248925984525e-05	3.627083868881146e-14	0.0	13.212818978773829	4.638170994435937	1.9413527335366803	7.254322507861975e-28	4.582698449899391e-308	3.4705088840972653e-161	7.407601996460556e-50	24.479640113140125	3.40807713e-316	3.3535551955087123e-09	3.5365725798654417e-68	12.370091098744936	0.0	8.499320798933061e-53	7.43315126324875e-25	5.472984977149805e-16	4.9091888774085557e-222	1.957834427971186e-06	2.4626998057421066
0.47347347347347357	2.4037334374718614e-34	6.031045237544694e-43	5.8700669525007975e-05	2.15273917499533e-15	0.0	12.9359599853249	3.078459478895553	1.110883215727379	5.854773623551426e-27	1.4e-320	2.1139456754528305e-168	9.75401805786414e-53	18.802758594023427	0.0	1.2552364340777047e-08	8.118136462723705e-72	11.81706018716494	0.0	1.2893590780715297e-51	5.4759053738164656e-24	2.5968573060245666e-17	8.80460391808243e-220	6.1077768946341825e-06	2.0758776644406516
0.4814814814814814	2.3151832805925955e-33	7.254703280324568e-42	0.00016789855107848613	1.1406975316742875e-16	0.0	12.169111353530505	1.908242743233567	0.5920747956723964	4.567630657176002e-26	0.0	8.964685507627338e-176	1.080884244224527e-55	13.59584953904944	0.0	4.508883979427477e-08	1.5016579683150273e-75	10.611437460615548	0.0	1.8969670889275732e-50	3.897084977439824e-23	1.095556521763642e-18	1.5378827498132609e-217	1.8244765123421685e-05	1.6903000904568042
0.48948948948948945	2.1581800047353591e-32	8.455877441984564e-41	0.00045988100176475434	5.396284783169897e-18	0.0	10.901734623916655	1.1047079199948915	0.2939198759215159	3.4446222798042514e-25	0.0	2.64677405354391e-183	2.0896415688447913e-56	9.303988117255	0.0	1.5543042355999043e-07	2.238342846859006e-79	8.957095652484737	0.0	2.7067114693012423e-49	2.6793403765680874e-22	4.109351486314795e-20	2.6160735340882467e-215	5.218439833835771e-05	1.3287808004523185
0.4974974974974975	1.9471220815321672e-31	9.55013833049703e-40	0.0012063169697552278	2.279105828614962e-19	0.0	9.25111886135238	0.5972773727974507	0.13590190678074493	2.5111012298553407e-24	0.0	5.440505486086464e-191	3.3661345415519246e-55	6.124084094302751	0.0	5.141933394951224e-07	2.688580825289192e-83	7.107034555884532	0.0	3.74559126254058e-48	1.7796033763952677e-21	1.3704252806983532e-21	4.334010794727149e-213	0.0001429191291364455	1.0094246322352212
0.5055055055055055	1.700207580611419e-30	1.0451355052313815e-38	0.003030532985896126	8.593684276311417e-21	0.0	7.4139179481298	0.3015963617709574	0.05852836030079271	1.7695431594705726e-23	0.0	7.785781482271728e-199	5.286511542864968e-54	4.062133541003251	0.0	1.6324515826565346e-06	2.602318753011754e-87	5.300756614315853	0.0	5.026839932615346e-47	1.1419031805698429e-20	4.0632630732006805e-23	6.992675096945791e-211	0.00037478941619903866	0.7452321643641014
0.5135135135135136	1.436858444383247e-29	1.1082749023106708e-37	0.0072919511577150325	2.892940942394288e-22	0.0	5.602007293994807	0.1422460900871505	0.023477474475200502	1.20541022383996e-22	0.0	7.757213462116769e-207	8.056700368046608e-53	3.024047795760358	0.0	4.97367745806401e-06	2.0297324332852972e-91	3.7163407086314577	0.0	6.542835217367341e-46	7.078637228782382e-20	1.0710940228847368e-24	1.0987781915075885e-208	0.0009410908515309731	0.5441894512450294
0.5215215215215214	1.1752474461465992e-28	1.138765633318869e-36	0.016805932618636537	8.694508035858805e-24	0.0	3.9875210583899445	0.06270457146995578	0.008771636162912495	7.937576401322524e-22	0.0	5.380837149834184e-215	1.1915038772599246e-51	2.901345598280656	0.0	1.4542476571030076e-05	1.2757277338962072e-95	2.449183940935103	0.0	8.259108319063423e-45	4.2392409975464425e-19	2.5102103147948452e-26	1.6814735177521148e-206	0.0022626796003712736	0.40993956347539784
0.5295295295295295	9.303534477029573e-28	1.1337914116734356e-35	0.03710257473958874	2.3328978886052727e-25	0.0	2.672562779252638	0.025946845297059744	0.0030524886250132784	5.052693926122685e-21	0.0	2.5985706461729407e-223	1.7099520408196848e-50	3.6265376035768973	0.0	4.080586362731892e-05	6.461273255496413e-100	1.517244268195857	0.0	1.0111057831158413e-43	2.452723519355252e-18	5.230222560635591e-28	2.506013189631626e-204	0.005209089839158081	0.3429433241473844
0.5375375375375375	7.128037631457618e-27	1.0938151411665297e-34	0.07846897076975938	5.588454488077234e-27	0.0	1.6862299192246568	0.01037621965134819	0.0009893995572662804	3.1091588143328925e-20	0.0	8.736948628612659e-232	2.381346678159398e-49	5.18943672398887	0.0	0.00010988292741678846	2.6370546196640595e-104	0.8835229391286649	0.0	1.2004837338583795e-42	1.3709931702128391e-17	9.68849062339853e-30	3.637391041605492e-202	0.011482802897321658	0.34176595035414364
0.5455455455455456	5.285613369391504e-26	1.0225078615486897e-33	0.15899217323883252	1.1951790676485227e-28	0.0	1.0014242854277575	0.004756963781997082	0.00029869887143086976	1.8494841720894444e-19	0.0	2.045152088472482e-240	3.218189015402833e-48	7.618092555097337	0.0	0.0002839627114589938	8.672834272619871e-109	0.4836245912865599	0.0	1.3823315440321255e-41	7.403764278396728e-17	1.5955734451407262e-31	5.1417381172058536e-200	0.024237133178037138	0.40398740711275694
0.5535535535535536	3.793361585798424e-25	9.261926661185391e-33	0.30865286259637204	2.282020333087221e-30	0.0	0.5597656717630178	0.004105415233170286	8.399233682558356e-05	1.0635287373482199e-18	0.0	3.332974660194041e-249	4.2203717084262625e-47	10.935059367567394	0.0	0.0007042321600376089	2.2984966531426304e-113	0.24884398271758618	0.0	1.5437053531637716e-40	3.8628255589749166e-16	2.3361535038856706e-33	7.078532543384148e-198	0.04898485926249539	0.5263565384189957
0.5615615615615615	2.6348541800162378e-24	8.129203152381115e-32	0.574137621643954	3.89001532842556e-32	0.0	0.29448911535367267	0.00713850521340641	2.1998342502515175e-05	5.912102977347408e-18	0.0	3.781629591056616e-258	5.370813769323796e-46	15.103027476790883	0.0	0.0016760765110071846	4.908712645695399e-118	0.1203577702068366	0.0	1.671909844397145e-39	1.947142368303231e-15	3.040949984485071e-35	9.490516156484932e-196	0.09479594415248949	0.7041584568789024
0.5695695695695695	1.771301470532233e-23	6.913636998087622e-31	1.0234075617252532	5.920091062891158e-34	0.0	0.1458161050755854	0.015183755269308293	5.3664176245190715e-06	3.1771104633917635e-17	0.0	2.9872153854879276e-267	6.632537658726509e-45	19.975384433252955	0.0	0.0038282057545522778	8.447578743281272e-123	0.05472041025484098	0.0	1.756133602109548e-38	9.482777456387985e-15	3.5191688554972776e-37	1.2392238191921574e-193	0.17565678295017398	0.9301740269869698
0.5775775775775776	1.1524763105171065e-22	5.697405445700227e-30	1.7482571199587422	8.043604956691837e-36	0.0	0.0679580648046551	0.03227728115915575	1.2193354142100937e-06	1.6505313890783486e-16	0.0	1.6428377024578668e-276	7.948214900457218e-44	25.267224883960107	0.0	0.008391124211741091	1.1714878632382214e-127	0.02338582945024653	0.0	1.7889512411381126e-37	4.4619436516202105e-14	3.620708713561307e-39	1.5758794485057232e-191	0.31166452315997406	1.193876523740873
0.5855855855855856	7.257302735926328e-22	4.549457755457501e-29	2.862361513636018	9.757045956463206e-38	0.0	0.02982361074283541	0.06624364252718204	2.580513411121583e-07	8.28934419358254e-16	0.0	6.290184135148413e-286	9.242931375272618e-43	30.55939905900275	0.0	0.017650965830222708	1.3091344277542509e-132	0.009394732813990765	0.0	1.7674034883951173e-36	2.0284719666906226e-13	3.311841436179498e-41	1.951684221067208e-189	0.5294891805510492	1.4814940418763298
0.5935935935935936	4.423054374167159e-21	3.5200927286917575e-28	4.492062013636855	1.0566501999809202e-39	0.0	0.0123588304580863	0.130641369608155	5.086666514953828e-08	4.024625021710078e-15	0.0	1.6767666620519346e-295	1.0430379605322431e-41	35.34117992919598	0.0	0.035632003694531046	1.178885430094268e-137	0.003547678943322868	0.0	1.6934374699476834e-35	8.909973357895956e-13	2.6931951521171734e-43	2.3540161059336077e-187	0.861338952184928	1.7772504708082355
0.6016016016016015	2.6089949309901295e-20	2.6391284510186253e-27	6.75786771670638	1.0216200321953078e-41	0.0	0.004925787914533843	0.24743808510032575	9.339091361487339e-09	1.8890510339626268e-14	0.0	3.1118773838671657e-305	1.142196345633647e-40	39.08659157322995	0.0	0.06902961662321314	8.554603045259997e-143	0.0012593092956754153	0.0	1.5736164077185411e-34	3.7814004877348505e-12	1.9471004972116326e-45	2.7651750439017585e-185	1.3416473015782988	2.065598234773533
0.6096096096096095	1.4894579357854638e-19	1.917250722875379e-26	9.746703528478282	8.818461682017498e-44	0.0	0.002110389429662439	0.45008835827542637	1.5970561834372818e-09	8.571944299950407e-14	0.0	4.02080399e-315	1.2137568471858734e-39	41.34825404271644	0.0	0.12833766230877833	5.002291885367804e-148	0.00042019291931780163	0.0	1.4181587161998346e-33	1.55061721799483e-11	1.251500736866282e-47	3.1633638490374782e-183	2.001013007337146	2.3337794427425083
0.6176176176176176	8.229765386393424e-19	1.3496129874046588e-25	13.478203996045213	6.795814812356934e-46	0.0	0.0014660711360009204	0.786324431692839	2.543782514947107e-10	3.760425226737553e-13	0.0	0.0	1.2516211818573942e-38	41.84501564902529	0.0	0.22897930525236473	2.357105940089325e-153	0.00013179328173851335	0.0	1.239501495107537e-32	6.143832428759997e-11	7.151481382045686e-50	3.5244307807784493e-181	2.857648040905866	2.5738160559850223
0.6256256256256256	4.40099678263699e-18	9.205588225047286e-25	17.87207402691679	4.6755801999039055e-48	0.0	0.002177474658934921	1.319505329753266	3.7738442596691106e-11	1.5948555806728612e-12	0.0	0.0	1.2524615789486883e-37	40.51927001810076	0.0	0.392068353251532	8.95014519742443e-159	3.885671094921532e-05	0.0	1.0506680465229668e-31	2.3521475328333134e-10	3.633147676835475e-52	3.8242136175994835e-179	3.9076426526896006	2.7831642048850602
0.6336336336336337	2.2778191670023448e-17	6.084232440668409e-24	22.726320008715845	2.8719359989638754e-50	0.0	0.004434569545526553	2.126966416240454	5.2147342600978945e-12	6.5393957714156376e-12	0.0	0.0	1.216203445747477e-36	37.5476698918645	0.0	0.6442446044298601	2.7385581373397505e-164	1.0768792854118684e-05	0.0	8.637344605505658e-31	8.701382263678585e-10	1.6409381406249762e-54	4.041183969238744e-177	5.116443949337286	2.9637430526003574
0.6416416416416417	1.1410174264365278e-16	3.896476015194343e-23	27.71640470992626	1.5749228191794916e-52	0.0	0.009309289111486343	3.293719413155209	6.711577398032021e-13	2.5923346423597132e-11	0.0	0.0	1.1460362939690244e-35	33.30250447470614	0.0	1.0159287194014892	6.752347038666421e-170	2.805409313666408e-06	0.0	6.88638378564368e-30	3.1104195572113295e-09	6.589060229085466e-57	4.1589952009868764e-175	6.414589611970715	3.119672131600766
0.6496496496496496	5.531850606768839e-16	2.4179659135365136e-22	32.422024990390746	7.710615823613247e-55	0.0	0.019000399992307817	4.900348640883452	8.045651857559395e-14	9.935444162361332e-11	0.0	0.0	1.0479507084032912e-34	28.27535472109422	0.0	1.537443382097577	1.3416166835955648e-175	6.869952365915996e-07	0.0	5.324740550741303e-29	1.0743994977528724e-08	2.3522140936449486e-59	4.1685166137142e-173	7.700462474943599	3.254549361184372
0.6576576576576576	2.5956975019537706e-15	1.4539192888849735e-21	36.381433710756575	3.370265590720021e-57	0.0	0.03738132297531164	7.005209888003937	8.983427814152559e-15	3.6815625221659836e-10	0.0	0.0	9.298945476870699e-34	22.98454072684929	0.0	2.2328444611628684	2.1480433975223504e-181	1.5813955848535043e-07	0.0	3.993024118335043e-28	3.586231590182409e-08	7.4653868344148485e-62	4.0690026622904316e-171	8.851401024339479	3.3692526664546736
0.6656656656656657	1.1788093810470925e-14	8.47115014607266e-21	39.164773399539044	1.3151777687057725e-59	0.0	0.07081333209566927	9.622985081478323	9.342586790677314e-16	1.3189609377622734e-09	0.0	0.0	8.007130955100465e-33	17.89011289503999	0.0	3.112011961135444	2.7713958220043103e-187	3.421970951781159e-08	0.0	2.9040338103476725e-27	1.1567693876982016e-07	2.1064438201864683e-64	3.8681894051407946e-169	9.742143054622344	3.4609930380489753
0.6736736736736737	5.181308153441413e-14	4.782515845618503e-20	40.45066032079504	4.581947020869148e-62	0.0	0.12915944872035215	12.703833728810391	9.049746463955258e-17	4.568704347065396e-09	0.0	0.0	6.690684817288774e-32	13.334761822427652	0.0	4.162435241596907	2.8813430639048167e-193	6.967075507491344e-09	0.0	2.0483192967100605e-26	3.6058030542274976e-07	5.28408188304429e-67	3.581300867670716e-167	10.267016593809172	3.5238203273163324
0.6816816816816818	2.2041550643912693e-13	2.6162691059763174e-19	40.08720852440151	1.4251511876151082e-64	0.0	0.22685229998763332	16.119029471106067	8.16488168821513e-18	1.5301090476862775e-08	0.0	0.0	5.42518624748716e-31	9.518960918090087	0.0	5.342901508337405	2.4139723315295614e-199	1.3589433132905012e-09	0.0	1.4011669909355249e-25	1.0862142388865524e-06	1.1784503501058164e-69	3.229142455467719e-165	10.360513996603872	3.5502377313652635
0.6896896896896896	9.075120357660534e-13	1.386820859200431e-18	38.12148468096457	3.957465033572384e-67	0.0	0.38374641508763524	19.659185737881458	6.861318702575017e-19	4.95481117160632e-08	0.0	0.0	4.268833408163165e-30	6.508098756371583	0.0	6.581581948312726	1.6297106793421304e-205	3.452417500239209e-10	0.0	9.295620644060424e-25	3.162273934213071e-06	2.336550289219883e-72	2.8356127538762945e-163	10.01072695414536	3.5332533784752833
0.6976976976976976	3.6163539276964964e-12	7.123120228541857e-18	34.78951591398535	9.811118135924017e-70	0.0	0.6253565932512388	23.04934219200209	5.370435455042295e-20	1.5513678350674252e-07	0.0	0.0	3.259524686093338e-29	4.261846649162959	0.0	7.780488480183694	8.866039064677879e-212	4.2549892463282636e-10	0.0	5.980853149135294e-24	8.897479410729766e-06	4.1187086073747724e-75	2.425045867340906e-161	9.26183855931222	3.4681911930844724
0.7057057057057057	1.394757284681628e-11	3.5451298026302853e-17	30.46977280714795	2.1715268089955814e-72	0.0	0.9820069942767623	25.98135381317144	3.915215062937763e-21	4.6967056352576614e-07	0.0	0.0	2.4151822066207062e-28	2.6731894145747526	0.0	8.826873062150023	3.8867774569785197e-218	1.359237275888843e-09	0.0	3.732021521271234e-23	2.4195344812161423e-05	6.454596429353051e-78	2.0197904446912024e-159	8.204952547338625	3.353833621958613
0.7137137137137137	5.206388539359124e-11	1.7096450957964538e-16	25.61276829541069	4.290986589213446e-75	0.0	1.4864620502144663	28.159099329845	2.658556882706619e-22	1.3749000144472836e-06	0.0	0.0	1.7365853622087457e-27	1.606014639702938	0.0	9.610153938194925	1.3730634778008918e-224	4.600522176588521e-09	0.0	2.25850675070182e-22	6.359290138083241e-05	8.992888540178261e-81	1.6383473729814406e-157	6.95988745872526	3.1928022036759685
0.7217217217217218	1.8809877842924951e-10	7.988987570851906e-16	20.664781832421166	7.569974046961353e-78	0.0	2.169839456349326	29.347575049408128	1.6814366274720998e-23	3.8918568042121584e-06	0.0	0.0	1.2116942315476598e-26	0.9241621584085935	0.0	10.04100662970752	3.908701103142169e-231	1.5136236789682705e-08	0.0	1.3255462932872063e-21	0.00016155226883696875	1.1139133764161037e-83	1.2942524170545012e-155	5.652956414575251	2.991325521753042
0.7297297297297298	6.577309764495397e-10	3.6173412700232725e-15	16.003270575586424	1.192276256795642e-80	0.0	3.0560267554789746	29.414649685794426	9.90510908634254e-25	1.0652700698927128e-05	0.0	0.0	8.20428392447236e-26	0.5093453560782389	0.0	10.068102063064282	8.966340201586392e-238	4.821116805080777e-08	0.0	7.545094078492139e-21	0.00039669949772239913	1.2266642795516908e-86	9.957385017435643e-154	4.396391233680044	2.7586170900325966
0.7377377377377377	2.226000497390337e-09	1.5870813129047706e-14	11.896052236460864	1.6765043005183936e-83	0.0	4.155362664388715	28.35521583696169	5.434783330318513e-26	2.8196120306231576e-05	0.0	0.0	5.390625204953929e-25	0.2688704419175296	0.0	9.688162424997229	1.65744402351653e-244	1.4863900287942414e-07	0.0	4.1651502469186255e-20	0.0009416120396452211	1.2009422102476805e-89	7.460792049283427e-152	3.2738916771671582	2.506022836561659
0.7457457457457457	7.291533713481183e-09	6.747157218808572e-14	8.488317401612472	2.104639513112056e-86	0.0	5.458839780821941	26.291641007665106	2.777470270528075e-27	7.21698534577917e-05	0.0	0.0	3.437070960058273e-24	0.13597222773312423	0.0	8.946613157101423	2.4688996193428676e-251	4.4359485251337575e-07	0.0	2.229938768169033e-19	0.0021605424127274222	1.0452991356238581e-92	5.444247874942273e-150	2.3344230077496353	2.246001728079841
0.7537537537537538	2.3117005994518664e-08	2.7794216684714493e-13	5.813923313381393	2.3588267224862637e-89	0.0	6.934325464369558	23.450540862034295	1.3220893779519223e-28	0.00017863628866854843	0.0	0.0	2.126614973681724e-23	0.0659834308341696	0.0	7.928651945294842	2.963527088698499e-258	1.2815221083497438e-06	0.0	1.157847752262794e-18	0.004792408666078337	8.088745367211149e-96	3.869048421992835e-148	1.5938303055449365	1.9909664204805793
0.7617617617617618	7.093591591633642e-08	1.1094302544663308e-12	3.8224883772073888	2.3602588247047575e-92	0.0	8.526107037947241	20.121960995304903	5.861603333678009e-30	0.0004276042286901821	0.0	0.0	1.2768514192905214e-22	0.03099274612243829	0.0	6.743160453380049	8.414334804154394e-265	3.5840157434175677e-06	0.0	5.830505762760303e-18	0.010276995180160455	5.564726549273281e-99	2.6778346670628875e-146	1.0419620036927246	1.752059994261581
0.7697697697697699	2.106813147851602e-07	4.29099025443188e-12	2.41239618744575	2.108475177471361e-95	0.0	10.158404493200422	16.611095003593313	2.4205622036851546e-31	0.0009898839463713834	0.0	0.0	7.439489304629878e-22	0.014713592282141884	0.0	5.503653457960491	1.52748803099739e-262	9.703694421876535e-06	0.0	2.847457522149897e-17	0.02130698329559421	3.4035221621505084e-102	1.8049977877439917e-144	0.6522422995543169	1.5380352963329753
0.7777777777777777	6.056407119705479e-07	1.6081516786422313e-11	1.4614024721835581	1.681599720624727e-98	0.0	11.742511420442389	13.193529883322139	9.310227264254438e-33	0.002216198272383556	0.0	0.0	4.206271542169795e-21	0.008408148057333293	0.0	4.310842075780365	4.097857711283694e-260	2.5435940069478844e-05	0.0	1.34866638279347e-16	0.0427114992657158	1.8506974596408948e-105	1.1849032975349572e-142	0.3909428864153348	1.354460461971134
0.7857857857857857	1.685147759775606e-06	5.839940814074237e-11	0.8497709371527938	1.1973525185331427e-101	0.0	13.18624533482117	10.082737489739769	3.3354046475510007e-34	0.00479874374021836	0.0	0.0	2.3078261578445963e-20	0.008095970909919575	0.0	3.2403848426936013	1.0711714259015117e-257	6.455396401376758e-05	0.0	6.195096327741685e-16	0.08278650933709397	8.946730714777355e-109	7.575345794723268e-141	0.22437008175329165	1.2034459195355665
0.7937937937937938	4.538374606536984e-06	2.0549527480313262e-10	0.4742909999202766	7.611437911355897e-105	0.0	14.403783808570106	7.414228070389932	1.1129636733851471e-35	0.010049725964872129	0.0	0.0	1.2287419640334974e-19	0.012951185890627739	0.0	2.3375155957692946	2.7282498028802314e-255	0.0001586296313273886	0.0	2.759865058162081e-15	0.15516453437673386	3.845168659332073e-112	4.716668302453146e-139	0.12330022061134278	1.0839759699871572
0.8018018018018018	1.1830652101831323e-05	7.006597850799813e-10	0.2541254290299342	4.319730547600146e-108	0.0	15.32398346044366	5.246068373892661	3.459056547708674e-37	0.020356458342494416	0.0	0.0	6.348488610056896e-19	0.02468775583038543	0.0	1.6182137550955447	6.770680763873518e-253	0.0003774458700383283	0.0	1.19240526655452e-14	0.2812361334899304	1.4692256879494981e-115	2.86010205002569e-137	0.06487987993442106	0.9927800227513844
0.8098098098098099	2.985181825270215e-05	2.3148587716103694e-09	0.13079744322544667	2.1887284227466094e-111	0.0	15.895918894205263	3.5718074922419487	1.0013330408934544e-38	0.0398828067830905	0.0	0.0	3.1829684445894165e-18	0.04775154840254012	0.0	1.0750798100421957	1.6372070145500014e-250	0.0008696760596175975	0.0	4.996388224334698e-14	0.49297464045540224	4.99095579199284e-119	1.6890443087439927e-135	0.0326891401990495	0.9255565785107701
0.8178178178178177	7.291147180863823e-05	7.4106067159268255e-09	0.06487883642382025	9.900847455068211e-115	0.0	16.09135731172384	2.340069985447247	2.699874918313944e-40	0.07558217323534143	0.0	0.0	1.5486275385369225e-17	0.0901951607697184	0.0	0.6854392499090581	3.857428753816938e-248	0.0019405155186478886	0.0	2.0304145634760077e-13	0.8357633052926781	1.5073045989366303e-122	9.714352885167096e-134	0.015770455396215854	0.8783073875043123
0.8258258258258258	0.00017238315432123206	2.2987671820492227e-08	0.03148432516103433	3.998509501816995e-118	0.0	15.904770535272732	1.4752039909941397	6.780363142990227e-42	0.1385537837621605	0.0	0.0	7.311637491982595e-17	0.1651456819032022	0.0	0.41939251901598407	8.855544929343005e-246	0.00419332494220937	0.0	8.002202119452869e-13	1.3705003122355262	4.047067206341898e-126	5.4412668940240164e-132	0.00728504514645608	0.8485522575902711
0.8338338338338338	0.0003945305091482153	6.909524612053953e-08	0.015946577478663522	1.4416809738291311e-121	0.0	15.35190926309554	0.8948468913597061	1.5860120300288931e-43	0.24569620457529404	0.0	0.0	3.349930392290196e-16	0.29274951336023797	0.0	0.24626111155270716	1.9808688935839087e-243	0.00877621785419476	0.0	3.058655512750312e-12	2.173928872594153	9.660551046410245e-130	2.9682433346320953e-130	0.0032223116166457326	0.8362491983954172
0.8418418418418419	0.0008741148429913749	2.012395349330012e-07	0.010357038633145466	4.640721146774587e-125	0.0	14.4678013919141	0.522282301423535	3.455446811619938e-45	0.4214787807231332	0.0	0.0	1.4893983582109497e-15	0.5023757826792189	0.0	0.13876963233044695	4.317369715892745e-241	0.017790576793070993	0.0	1.1338298057601112e-11	3.335926165705456	2.0501492277317318e-133	1.5769295581334222e-128	0.001364740572226769	0.8443052489942696
0.8498498498498499	0.0018748938334838402	5.679242313624487e-07	0.011163686920241781	1.3336659117899327e-128	0.0	13.304467469221727	0.2932946347275215	7.01206866573343e-47	0.6994663335468204	0.0	0.0	6.425996575536551e-15	0.8346868601820915	0.0	0.0750440883402086	9.168658995624864e-239	0.03493278283190016	0.0	4.076255759507787e-11	4.952542815038233	3.8680416274221686e-137	8.159027670020488e-127	0.0005534519795074375	0.8786098949820319
0.8578578578578577	0.003893378704036758	1.5530285868356572e-06	0.017740555031661043	3.421794311899045e-132	0.0	11.92804871463597	0.15846146368879788	1.3253553047607538e-48	1.1230233820244897	0.0	0.0	2.6904523568436347e-14	1.3429746769774715	0.0	0.03894592118186692	1.8972103057860125e-236	0.06644526088260566	0.0	1.4212524769527806e-10	7.114062960461638	6.488120327481462e-141	4.1112874073559254e-125	0.00021491021754326583	0.9475570772598618
0.8658658658658658	0.007827874431075927	4.115100612625767e-06	0.031733754896997944	7.838013745234796e-136	0.0	10.414780693196057	0.08236430781124968	2.3332576246347855e-50	1.74445229221748	0.0	0.0	1.0931155948071107e-13	2.0929798741097487	0.0	0.01939683722820056	3.825147692984502e-234	0.12243622164051819	0.0	4.805928405850004e-10	9.888326261668839	9.675395864566333e-145	2.017579190341872e-123	7.99063804769082e-05	1.0610600930070417
0.8738738738738738	0.015239067477614296	1.0565581956773081e-05	0.05697145226126704	1.6028888688434434e-139	0.0	8.845476558750885	0.041183424867246514	3.825932285551096e-52	2.6217754031107474	0.0	0.0	4.309865688656465e-13	3.1603480217165485	0.0	0.009270930135448475	7.51456809961628e-232	0.2185739690293524	0.0	1.5760849142187495e-09	13.300938896752752	1.2827460366149277e-148	9.642655729920952e-122	2.8448091118785713e-05	1.229122466928324
0.8818818818818819	0.02872803069442558	2.6285627276071895e-05	0.09973749742799998	2.9264834791520613e-143	0.0	7.298787610191252	0.01980813529466697	5.84327165744631e-54	3.8125541796243927	0.0	0.0	1.6489947755069932e-12	4.625028885258272	0.0	0.004252449270688253	1.4384107756876287e-229	0.37805681357970283	0.0	5.012774641395964e-09	17.31552654174008	1.5119405362176583e-152	4.4882398035370084e-120	9.697774429797844e-06	1.4601093970216354
0.8898898898898899	0.05244791666086999	6.336584413305728e-05	0.16921041005460494	4.7701717052236204e-147	0.0	5.844168062704925	0.009163685546200125	8.312259407169657e-56	5.36462047301042	0.0	0.0	6.1225722996028765e-12	6.562355238791797	0.0	0.0018718817957004256	2.682779152850395e-227	0.633597003758719	0.0	1.5462261079435713e-08	21.818399434929198	1.584348917508161e-156	2.034551859033316e-118	3.165470732780689e-06	1.7589522023493778
0.897897897897898	0.09274169784270139	0.0001480144313925887	0.2778466409486106	6.941722025938847e-151	0.0	4.535847591299931	0.0040772601853597224	1.1013524225694295e-57	7.304371701310181	0.0	0.0	2.2060180344124402e-11	9.03123751647522	0.0	0.0007907535425828194	4.87539732072728e-225	1.028948180175231	0.0	4.62555742132487e-08	26.612391495527305	1.4760091271140577e-160	8.982036077726531e-117	9.893542031768406e-07	2.125582690755233
0.9059059059059058	0.15885630726284894	0.00033501546436885357	0.4414475050209528	9.01873647464419e-155	0.0	3.4090218203847953	0.0017446306438423733	1.3591824158150086e-59	9.62423317940302	0.0	0.0	7.713408070782627e-11	12.06076626019662	0.0	0.00032057327787942986	8.632929753855275e-223	1.6192898882813305	0.0	1.3419965653074187e-07	31.423796822203453	1.222501345022689e-164	3.8618388385650423e-115	2.9608239169977974e-07	2.553904888369491
0.9139139139139139	0.26362389873024933	0.0007347466339761135	0.678618856466108	1.0460909549313302e-158	0.0	2.478946536772338	0.0007178602696916584	1.5623322430662124e-61	12.271773671022622	0.0	0.0	2.617264125569757e-10	15.637311804200412	0.0	0.00012472023939133747	1.4894622693954164e-220	2.4696307877783013	0.0	3.7760260789976803e-07	35.924157600551105	9.001849323157248e-169	1.617062539721163e-113	8.484390201618772e-08	3.0315496063205405
0.9219219219219219	0.42393163378058457	0.0015614292576114214	1.0093485072625237	1.0832743708874319e-162	0.0	1.7428880721194477	0.0002840154633430193	1.672681512124708e-63	15.143452118083097	0.0	0.0	8.618168481460245e-10	19.694684490458545	0.0	4.656611429955649e-05	2.5039399960139683e-218	3.6503999136939607	0.0	1.0304212797398495e-06	39.765488943370165	5.892997053298292e-173	6.594362344380237e-112	2.327962411158887e-08	3.540525510615926
0.92992992992993	0.6607399922773889	0.0032152813209034366	1.4525257060981525	1.0015041683469247e-166	0.0	1.184222378828569	0.00010803739861273829	1.6680049316130613e-65	18.08577060088412	0.0	0.0	2.7539188379452202e-09	24.109840901046265	0.0	1.6685011489695897e-05	4.10148800499369e-216	5.229658846505713	0.0	2.7270362180592044e-06	42.62410532974137	3.4297526446367717e-177	2.6189796089219385e-110	6.11615622282639e-09	4.058704630218212
0.937937937937938	0.9983823477432641	0.006415457012589158	2.022431361848729	8.266322136157655e-171	0.0	0.7776025803941274	3.9509466625891705e-05	1.5492646675780086e-67	20.905552448858163	0.0	0.0	8.540021936871365e-09	28.705900115970664	0.0	5.7372855607507865e-06	6.546091892537912e-214	7.261944634424311	0.0	6.999439208162368e-06	44.245515961421496	1.7746449043879906e-181	1.0129890411173543e-108	1.5386096522780618e-09	4.561904224519276
0.9459459459459458	1.462914676284852	0.012403612160938462	2.7245262910556995	6.091400596864439e-175	0.0	0.4941008617379582	1.3889566366620702e-05	1.340287956793276e-69	23.38924977969401	0.0	0.0	2.5700524172482537e-08	33.26297704478309	0.0	1.8932582984003104e-06	1.017995548072236e-211	9.774618019719185	0.0	1.7423357151453854e-05	44.48177572382311	8.163609534024725e-186	3.8158447493743895e-107	3.706172350234179e-10	5.026199967022252
0.9539539539539539	2.0794054242462057	0.02323703510539903	3.5512026486285224	4.007442216573055e-179	0.0	0.3055076411119006	4.69356856997977e-06	1.079977795824069e-71	25.32899339907072	0.0	0.0	7.505923705465594e-08	37.535847142018895	0.0	5.995656145694179e-07	1.5425270753173772e-209	12.75360174357634	0.0	4.2062655325094555e-05	43.31369808112234	3.33868213330239e-190	1.3998772842754032e-105	8.548108917661405e-11	5.430066980252806
0.9619619619619619	2.8682628643373054	0.04218180960819133	4.47844400471653	2.3537625461393434e-183	0.0	0.18739039512390174	1.524446576046114e-06	8.10542423204194e-74	26.55112355793527	0.0	0.0	2.127404995391333e-07	41.27612820269984	0.0	1.8221621147625538e-07	2.2774185581623542e-207	16.131291172004033	0.0	9.848220971592806e-05	40.85332052050618	1.2139198496294504e-194	5.0015262863621304e-104	1.8878251131818e-11	5.756010562111441
0.96996996996997	3.840961175604112	0.0741961989772252	5.464445268939754	1.2342504618747218e-187	0.0	0.12092109842008154	4.758660024564972e-07	5.666056318076448e-76	26.941810997901044	0.0	0.0	5.85174708532141e-07	44.25585726272383	0.0	5.31447971807776e-08	3.276242685359464e-205	19.779879070006405	0.0	0.000223622313928047	37.32621132691006	3.9239823371431123e-199	1.7403174096829178e-102	3.992093894408193e-12	5.991500310260259
0.977977977977978	4.995785754041141	0.12645909352410817	6.451077390310963	5.778155435405981e-192	0.0	0.09376736019490198	1.4275482956727355e-07	3.6891833161914945e-78	26.46453502431212	0.0	0.0	1.5621281696712506e-06	46.28923409751865	0.0	1.487503311748707e-08	4.592323039308435e-203	23.51306281233773	0.0	0.0004924574846746324	33.0374821502179	1.1276807471358744e-203	5.897496525476685e-101	8.083268633735003e-13	6.129212950421783
0.9859859859859861	6.314392478849133	0.20884805193474457	7.368611555311649	2.4150182329147137e-196	0.0	0.10046631280088716	4.115307448445591e-08	2.2372978101192137e-80	25.16570191613708	0.0	0.0	4.047165872741964e-06	47.24984068016082	0.0	3.995568446797779e-09	6.272085363212456e-201	27.097950290915822	0.0	0.0010517647253012342	28.328574420541162	2.88116001385568e-208	1.9463468761669227e-99	1.5671860354337455e-13	6.166758328856143
0.9939939939939939	7.759990377056039	0.33421254689619095	8.143410227233092	9.01149568288484e-201	0.0	0.1426742678869137	1.1399670142026941e-08	1.2637511730631082e-82	23.1672088624424	0.0	0.0	1.017647373377283e-05	47.081578013927945	0.0	1.0299654450349775e-09	8.34669728926913e-199	30.27705405503001	0.0	0.0021785358585029945	23.533228690014454	6.544412761435153e-213	6.255846889132636e-98	2.9093861742314696e-14	6.106154163706476
1.0020020020020022	9.277773921651772	0.5182353435001609	8.707514428963913	3.0020547992106484e-205	0.0	0.22954908415048172	3.034139191654847e-09	6.64880442724178e-85	20.64760302561178	0.0	0.0	2.4835095604894924e-05	45.80256969084311	0.0	2.5479457705599067e-10	1.0822822768448184e-196	32.79794474148828	0.0	0.004376299917924729	18.940324972313263	1.3215879735367366e-217	1.958237212253667e-96	5.1716540366695874e-15	5.953300710731531
1.01001001001001	10.797869868026556	0.7786517498382116	9.008434640087751	8.928646392509425e-210	0.0	0.3783209029846895	7.759042750855445e-10	3.2581401208932906e-87	17.81586444472231	0.0	0.0	5.88258961330957e-05	43.50212127927625	0.0	6.048966126073752e-11	1.3673812471834964e-194	34.44601629242024	0.0	0.008526007206778846	14.76890432197212	2.3727040088239132e-222	5.9697728600164975e-95	8.802475701124008e-16	5.71759862318554
1.0180180180180178	12.240604257282993	1.1336303290772276	9.017199960229904	2.3708162932969832e-214	0.0	0.6148794146979643	1.9062854441938606e-10	1.487099986646051e-89	14.883126129340742	0.0	0.0	0.00013524446698950508	40.33141259125559	0.0	1.3781470847032361e-11	1.6833014245630767e-192	35.07453227397838	0.0	0.01610944455207576	11.157466215793676	3.787155531704305e-227	1.7724077286678175e-93	1.4345889508711514e-16	5.411699820038259
1.026026026026026	13.523455808480675	1.5992324966613753	8.732956731575886	5.620247671624079e-219	0.0	0.9739874028022433	4.4993941957458636e-11	6.322004406415458e-92	12.037564787218106	0.0	0.0	0.00030181106855247926	36.489002812711455	0.0	3.0132379964459872e-12	2.0190978692107813e-190	34.62614307489136	0.0	0.029519683063681957	8.166511444568618	5.374088441883947e-232	5.124869167441108e-92	2.2387077602780128e-17	5.0512467849169544
1.034034034034034	14.5687570908502	2.1860682307431714	8.183105602879701	1.1894831027131838e-223	0.0	1.498561022556755	1.0202041577946593e-11	2.503304218702005e-94	9.426403082381213	0.0	0.0	0.0006537848104494492	32.20257231245921	0.0	6.322586006670226e-13	2.3598047336473067e-188	33.14150903395337	0.0	0.05246130232555857	5.791010206157827	6.779826320104905e-237	1.4431625493750433e-90	3.3451423549980157e-18	4.654395724744708
1.0420420420420422	15.311104444233116	2.895528051437208	7.418946556224335	2.247534521947642e-228	0.0	2.237387914744911	2.2221278886114774e-12	9.232443974492719e-97	7.146944004047631	0.0	0.0	0.0013748051325567728	27.70868209388948	0.0	1.273149789596382e-13	2.687311396036926e-186	30.75323470414547	0.0	0.09041962421181997	3.9783951777107367	7.60421554936762e-242	3.957865554390799e-89	4.786070373727064e-19	4.2409572772078095
1.05005005005005	15.703543146491988	3.716240376327555	6.5077905776243	3.791401144734119e-233	0.0	3.240742370541789	4.649253460365259e-13	3.171494357679412e-99	5.246434621145574	0.0	0.0	0.0028066011229038496	23.232655615091794	0.0	2.4602979548153922e-14	2.981831916283672e-184	27.66636452761271	0.0	0.1511411008327797	2.647784602052787	7.5824989738939e-247	1.057109910772852e-87	6.556783328121684e-20	3.8311088495149845
1.0580580580580579	15.721845408507503	4.621593838336298	5.523217355937271	5.710029790773981e-238	0.0	4.5536493278837575	9.34359823929627e-14	1.0147414900482635e-101	3.7288813168983688	0.0	0.0	0.005562687517980881	18.970830458524247	0.0	4.562673106372014e-15	3.2238258594874135e-182	24.12940832059629	0.0	0.24501841011549147	1.707105475500442	6.721905344086849e-252	2.7497459516918806e-86	8.601018091369528e-21	3.443787504339902
1.0660660660660661	15.36650567682328	5.569185844004648	4.535424476011253	7.677543447568791e-243	0.0	6.207055072560179	1.8036305484917996e-14	3.0240648848738975e-104	2.566034875879279	0.0	0.0	0.010705073484759277	15.07722838744469	0.0	8.120344422503006e-16	3.3961217616371745e-180	20.401557382952216	0.0	0.3852220224232299	1.066153412149553	5.2977872764756005e-257	6.965917360540279e-85	1.0803293282870424e-21	3.0950031401623086
1.074074074074074	14.66236301597618	6.5028479987274	3.6033876349192546	9.216190923648057e-248	0.0	8.207825703560207	3.344031439796967e-15	8.394041496278572e-107	1.7096765243572678	0.0	0.0	0.020005001866737676	11.656081747458089	0.0	1.3869250481399314e-16	3.48592633681522e-178	16.7220401375147	0.0	0.5873808042286635	0.6449656174692717	3.712091993359393e-262	1.7186101973653174e-83	1.299300925495082e-22	2.7963727906990337
1.0820820820820822	13.655987811094409	7.357452244526821	2.769945778151374	9.877019582992524e-253	0.0	10.529179135173479	5.954843659628205e-16	2.178438411022824e-109	1.1028816063392064	0.0	0.0	0.03630628701593425	8.760712818372	0.0	2.2732907217321604e-17	3.486393844547917e-176	13.28649189588171	0.0	0.8686096405797296	0.37790652913135026	2.3124110492832166e-267	4.129426785905868e-82	1.4962721954712146e-23	2.5541510324463483
1.09009009009009	12.411146821386486	8.066093615693356	2.0601497557376907	9.450300929448522e-258	0.0	13.103661958555215	1.0184424650093474e-16	3.27666237089137e-110	0.6888141268243464	0.0	0.0	0.06399976037034748	6.3982064555382046	0.0	3.5758592268380414e-18	3.397488442006838e-174	10.233192490396041	0.0	1.2457353657135666	0.21445423077780035	1.2806587832122005e-272	9.663077807930814e-81	1.6499042454423493e-24	2.3689328078692635
1.0980980980980979	11.002814311034504	8.568622728376138	1.482496080510225	8.072547942337354e-263	0.0	15.820890751608022	1.6728559893768764e-17	1.2258765148244198e-108	0.4165111467380065	0.0	0.0	0.10959661169211156	4.538414961874473	0.0	5.39795541835612e-19	3.225988725149528e-172	7.6396825100730075	0.0	1.732699283680953	0.1178574421932468	6.30556373739515e-278	2.2021885604382554e-79	1.7420240671687348e-25	2.236068949033943
1.1061061061061062	9.51034359979326	8.820043802383939	1.032180276278841	6.156315935800031e-268	0.0	18.531826646870368	2.6389258165927984e-18	4.539994843218093e-107	0.24383414291386515	0.0	0.0	0.18235545463963718	3.125307882366486	0.0	7.819907567816211e-20	2.984633660093591e-170	5.528223333861144	0.0	2.3373128719390652	0.06272202787856426	2.7601742409219976e-283	4.887725954764473e-78	1.761151990234938e-26	2.146702175605441
1.114114114114114	8.010536679810256	8.797158553730492	0.6953201217253757	4.1915672375454124e-273	0.0	21.060313979395133	3.997917411630396e-19	1.6378588734050265e-105	0.13819627213844785	0.0	0.0	0.29487444272567315	2.08862257272537	0.0	1.0871698308441359e-20	2.6905592824020376e-168	3.8772519872703715	0.0	3.0577836830126577	0.032321497652336356	1.0741654229273216e-288	1.0565073268845599e-76	1.7048524632897537e-27	2.0892339039211354
1.1221221221221223	6.571404346100014	8.502096971478217	0.45319100203942325	2.5478698902391267e-278	0.0	23.221142830155063	5.81661926455302e-20	5.755852615783841e-104	0.07582658819621242	0.0	0.0	0.46351236003507557	1.3541327409858246	0.0	1.4504962514677764e-21	2.3632924098797555e-166	2.6355558207781526	0.0	3.87965332487947	0.016126429764064996	3.970066554573611e-294	2.2240856007375234e-75	1.5802436045270215e-28	2.050984452800501
1.13013013013013	5.247346406453568	7.961990328647198	0.2857886644478366	1.382685241834145e-283	0.0	24.842319368441554	8.12700427243465e-21	1.9704023663056214e-102	0.040277126922042876	0.0	0.0	0.7084635685106858	0.8514723279495797	0.0	1.8572025684874952e-22	2.022626688132496e-164	1.736246427293345	0.0	4.773922168188748	0.007789815531887718	9.347037138814367e-293	4.55977909673375e-74	1.4025183680157453e-29	2.0198094001037585
1.138138138138138	4.076279370921644	7.224855982604374	0.17437168276395987	6.699072529269336e-289	0.0	25.78797262584368	1.090452728778257e-21	6.570709161060123e-101	0.020710696137828475	0.0	0.0	1.053297521306397	0.5191328733395477	0.0	2.2820512138128523e-23	1.686698282641715e-162	1.108466222231453	0.0	5.697102084517474	0.0036427148283062327	3.3571508869022785e-290	9.104360126027936e-73	1.1919014563188247e-30	1.9854709467171596
1.1461461461461462	3.0789232442725196	6.352558897528619	0.10293762832889103	2.8976858747848685e-294	0.0	25.977786607658548	1.4050563817085372e-22	2.1344286273014624e-99	0.010309006091373257	0.0	0.0	1.5238010035498637	0.3068250938698816	0.0	2.6910077209552e-24	1.3705108771341553e-160	0.6857825512012843	0.0	6.5936960249569525	0.0016489192596656015	1.1750971991176815e-287	1.7703876550179137e-71	9.698831617276892e-32	1.9406203902920698
1.154154154154154	2.2600992958285233	5.412278838576114	0.05879489195011383	1.1190080201548564e-299	0.0	25.39924906347194	1.7385444100700554e-23	6.754031756679998e-98	0.004967189361689075	0.0	0.0	2.1460410340303073	0.17576259563892788	0.0	3.045285027294802e-25	1.085053130913662e-158	0.4111347816783578	0.0	7.401165154348171	0.0007224661413155542	4.008507545619355e-285	3.352745875264339e-70	7.556936365805743e-33	1.88131370917502
1.1621621621621623	1.6115760483536214	4.468107188652312	0.03249168802688448	3.857983502595673e-305	0.0	24.110316786192982	2.065751212574625e-24	2.0818844821352185e-96	0.002316657354932164	0.0	0.0	2.943696235984569	0.09756986045737484	0.0	3.307229984580818e-26	8.370337627312798e-157	0.23883442282041212	0.0	8.056891629049417	0.00030637115201894203	1.3325932344449866e-282	6.183668806597639e-69	5.637926393551394e-34	1.8070481255671533
1.17017017017017	1.1158066278566003	3.574200903235492	0.017372894892096962	1.18749777534773e-310	0.0	22.23200409725243	2.3570345054769704e-25	6.251183195467153e-95	0.0010458151548242626	0.0	0.0	3.934864840780444	0.05248061359496785	0.0	3.446865145827188e-27	6.291561159883522e-155	0.13443299032074985	0.0	8.506114061576495	0.00012573602549794617	4.317362220366143e-280	1.1107213629021543e-67	4.0275619834680644e-35	1.7203673295952002
1.178178178178178	0.7498627791852401	2.7704243415992456	0.008987509222366179	3.26325226e-316	0.0	19.93241288192754	2.5825305925352705e-26	1.828436546439302e-93	0.0004569562335481328	0.0	0.0	5.128712304414615	0.027347962512776842	0.0	3.4475266692474853e-28	4.6078397420945045e-153	0.07331497050466747	0.0	8.709458126465028	4.993709487757374e-05	1.3631553548182187e-277	1.9430203473970082e-66	2.756594684237743e-36	1.6261316421373875
1.1861861861861862	0.4889769768190691	2.0807772245886635	0.004498562362259746	8.3e-322	0.0	17.405315017068517	2.7171455727791195e-27	5.209662975608175e-92	0.00019324358409854956	0.0	0.0	6.5224266096550405	0.013805431658261928	0.0	3.3091345238449074e-29	3.288212147954027e-151	0.03873819134101805	0.0	8.648630110069327	1.9191537723052683e-05	4.1944807464669544e-275	3.3102659898742904e-65	1.9561434984106123e-37	1.5305817634210428
1.194194194194194	0.3093042380991961	1.5143171256587487	0.0021785893742469983	0.0	0.0	14.847183059947922	2.745142309984642e-28	1.4459438644770458e-90	7.909161849517233e-05	0.0	0.0	8.098966625378907	0.006750503319340605	0.0	3.0482084093930016e-30	2.2863664387626514e-149	0.019830255799678155	0.0	8.329132443824598	7.136604649272432e-06	1.2578157854978036e-272	5.4923949014042116e-64	1.4496307562819435e-37	1.4403369160706863
1.2022022022022023	0.18974393601653494	1.0678740653488514	0.001020808449708509	0.0	0.0	12.43640767508683	2.663166287575363e-29	3.909356762565459e-89	3.1328152328095e-05	0.0	0.0	9.826002119695126	0.003197060300876578	0.0	2.6946250163324807e-31	1.5490142481139193e-147	0.00983427825103329	0.0	7.7794425220794094	2.5676892464619245e-06	3.675884530750573e-270	8.875113962049796e-63	1.1462950322159115e-36	1.3614589722204327
1.2102102102102101	0.11286083916092263	0.7296846355331503	0.00046278616882790594	0.0	0.0	10.317485231213464	2.480906478610526e-30	1.0296064309286871e-87	1.200886895715686e-05	0.0	0.0	11.656268920596245	0.0014664446893026357	0.0	2.2859959889187995e-32	1.0225594897577645e-145	0.00472460240167199	0.0	7.046824712730136	8.937932170209279e-07	1.0469179946950235e-267	1.3966881267604303e-61	9.559924341592601e-36	1.2986865684850388
1.2182182182182184	0.06507798764156618	0.48312812593081916	0.00020299424463610167	0.0	0.0	8.591561460977937	2.219211386549516e-31	2.641491735412717e-86	4.45468095893326e-06	0.0	0.0	13.529345712231372	0.000651412412132987	0.0	1.8611271168215025e-33	6.577265558178788e-144	0.002198773850807079	0.0	6.190629362043106	3.0098957277625464e-07	2.9058249803387505e-265	2.1406135189494193e-60	7.766071414928478e-35	1.254904373260996
1.2262262262262262	0.03637259728422045	0.3099569636293807	8.614980886220103e-05	0.0	0.0	7.313309079262254	1.9061665310626924e-32	6.601449943062386e-85	1.599052157783303e-06	0.0	0.0	15.374662272491326	0.0002802206741466488	0.0	1.4541193576193867e-34	4.1221692699617194e-142	0.0009912263703718686	0.0	5.274394977299933	9.805346096890161e-08	7.860175183032157e-263	3.195143782292324e-59	6.141648422535974e-34	1.2308719645185264
1.234234234234234	0.01970189438170849	0.1926870072788227	3.537464995561055e-05	0.0	0.0	6.49306302143692	1.572153078334898e-33	1.6070947462255966e-83	5.554241605868058e-07	0.0	0.0	17.115426593947568	0.00011672905295407541	0.0	1.0903037885108829e-35	2.5172708503641723e-140	0.00043283974425313245	0.0	4.3582034366909665	3.089941368957202e-08	2.0720535840291015e-260	4.644680752093686e-58	4.728282665661829e-33	1.22520293406551
1.2422422422422423	0.010341607927502602	0.1160687807238335	1.4053911788905314e-05	0.0	0.0	6.102628751970785	1.2450843474329582e-34	3.8111469687895993e-82	1.866757496091685e-07	0.0	0.0	18.673132771098572	4.70842162001488e-05	0.0	7.845460362192143e-37	1.4978136507582342e-138	0.00018307497532559367	0.0	3.492535168521313	9.41882574306094e-09	5.323236032610565e-258	6.575588852428526e-57	3.543698850756651e-32	1.2345631082365174
1.2502502502502502	0.005259870541687568	0.06774704707485724	5.4021860234542734e-06	0.0	0.0	6.0832046007917295	9.468277471450695e-36	8.804039466027127e-81	6.07067900177894e-08	0.0	0.0	19.97236261285994	1.8389674477648987e-05	0.0	5.417673022502588e-38	8.68379108699163e-137	7.500056661918109e-05	0.0	2.714417920673204	2.7773513790214065e-09	1.332773805609607e-255	9.066230415706517e-56	2.5855032026737824e-31	1.2540474307762033
1.2582582582582584	0.0025920052624613965	0.0383157450703469	2.0091348461242614e-06	0.0	0.0	6.354241783508018	6.91369011208001e-37	1.981163568803977e-79	1.910110439413324e-08	0.0	0.0	20.945666946853542	6.954426424804142e-06	0.0	3.5902987998929865e-39	4.9055163561291484e-135	2.975916122585877e-05	0.0	2.046103389803573	7.933076321183458e-10	3.251944747132157e-253	1.2173968506822147e-54	1.8364040783536057e-30	1.277693852744124
1.2662662662662663	0.0012374935097794971	0.02099791324541247	7.229626756190286e-07	0.0	0.0	6.82255385553781	4.847459495562832e-38	4.342809251421363e-78	5.814837238390732e-09	0.0	0.0	21.538344085652717	2.5463927038733886e-06	0.0	2.2833466197500606e-40	2.700125212354962e-133	1.1436324614543652e-05	0.0	1.4959927456625732	2.2341983383111462e-10	7.732783511568118e-251	1.5920287831411232e-53	1.269773658278971e-29	1.2990930784924584
1.274274274274274	0.0005723651791996521	0.011150310369015188	2.51703877830972e-07	0.0	0.0	7.391353852815368	3.2634920935387816e-39	9.273277241142782e-77	1.7126199614627842e-09	0.0	0.0	21.712883452402252	9.027393906016759e-07	0.0	1.3935948733225936e-41	1.4481279370786558e-131	4.2566299827081015e-06	0.0	1.0611791808315072	7.554063655115043e-11	1.791985659034563e-248	2.0276032398147946e-52	8.547109624111624e-29	1.3120497641069024
1.2822822822822824	0.0002564528769974528	0.005737328704442025	8.478737226983752e-08	0.0	0.0	7.9690158051045605	2.1096669968348136e-40	1.9288915129019445e-75	4.879954105263411e-10	0.0	0.0	21.452720412392548	3.0991103050280604e-07	0.0	8.162527967730609e-43	7.56752476235657e-130	1.5349323698916664e-06	0.0	0.7308332485397595	7.299394041734702e-11	4.047055796188325e-246	2.5149442220762683e-51	5.600762170595469e-28	1.3112419642526116
1.2902902902902902	0.00011130896978324641	0.0028605165548974236	2.7633741112657127e-08	0.0	0.0	8.477231129265862	1.3095051249521528e-41	3.908358822232246e-74	1.3452072381384664e-10	0.0	0.0	20.76481283663521	1.0319999612611801e-07	0.0	4.588135875439292e-44	3.853227943024319e-128	5.377589642815524e-07	0.0	0.4897099003863311	1.9291340732014213e-10	8.907377091928443e-244	3.037995024205857e-50	3.572809697876657e-27	1.2928141895970529
1.2982982982982985	4.679805537574017e-05	0.0013819462630968362	8.713957405731745e-09	0.0	0.0	8.857972911320013	7.804795469251334e-43	7.714239611542723e-73	3.587313162396996e-11	0.0	0.0	19.680487689000074	3.389231924931152e-08	0.0	2.4749777873052424e-45	1.9116990552986723e-126	1.8760989714565462e-07	0.0	0.3212434468918549	6.015924847347276e-10	1.9105854637577995e-241	3.574037284452392e-49	2.2187457270629204e-26	1.2548318705384371
1.3063063063063063	1.9058539397940375e-05	0.0006469188461144811	2.658633179132882e-09	0.0	0.0	9.078459301762	4.466589622850553e-44	1.4832142463632041e-71	9.254318387731539e-12	0.0	0.0	18.254093071391896	1.2695988671608612e-08	0.0	1.2812379279245337e-46	9.241412771649251e-125	7.826045350687905e-08	0.0	0.2099386511909398	1.8563330119224313e-09	3.993825487131692e-239	4.094910547314063e-48	1.3413437180832133e-25	1.1975285694439568
1.3143143143143141	7.518073741077893e-06	0.00029344073899671886	7.848174438005166e-10	0.0	0.0	9.133273379997554	2.454426515105416e-45	2.7779646867320552e-70	2.3094233075301502e-12	0.0	0.0	16.559255141632253	1.0266499334502502e-08	0.0	6.365195007521105e-48	4.352925925982561e-123	7.221099714441049e-08	0.0	0.14299129064122026	5.581102582494433e-09	8.136126331814008e-237	4.569230627833475e-47	7.894189028965584e-25	1.1232965591273694
1.3223223223223224	2.8725743230664247e-06	0.00012897423758049005	2.2415380417095445e-10	0.0	0.0	9.043031786523253	1.2950388527902375e-46	5.068291927349623e-69	5.574886392825311e-13	0.0	0.0	14.682939513004099	2.184129513154357e-08	0.0	3.034709237980146e-49	1.997782933023933e-121	1.5193018220305294e-07	0.0	0.11123250756872044	1.632987524808657e-08	1.615296554965643e-234	4.965409366775456e-46	4.522825785860334e-24	1.036405906271045
1.3303303303303302	1.0631084322206802e-06	5.492846819303012e-05	6.1942798111406e-11	0.0	0.0	8.84948094632902	6.561055917486402e-48	9.007589611247833e-68	1.3017625332529518e-13	0.0	0.0	12.71795305879662	5.983524161213028e-08	0.0	1.388500070523038e-50	8.933867044506198e-120	3.907199883245888e-07	0.0	0.10956962119942402	4.649537635842111e-08	3.125308078392563e-232	5.255092427359459e-45	2.5225924626342082e-23	0.9424808745658421
1.3383383383383385	3.810837208966106e-07	2.266751770366857e-05	1.6561618062739245e-11	0.0	0.0	8.607530918969154	3.1917018282594012e-49	1.5594362646998972e-66	2.940229067790338e-14	0.0	0.0	10.754868721642268	1.6505090002350325e-07	0.0	6.096746979129363e-52	3.8927354375244184e-118	1.007630150433937e-06	0.0	0.13709742442863126	1.2882561982958543e-07	5.89303996633973e-230	5.416502879636929e-44	1.369680346577252e-22	0.8478052789202061
1.3463463463463463	1.3231089901630997e-07	9.06405216672617e-06	4.2843204768605545e-12	0.0	0.0	8.375353253370452	1.4908296712314089e-50	2.629896979323328e-65	6.423549531707532e-15	0.0	0.0	8.874506598426457	4.4451401195965857e-07	0.0	2.5690578484675164e-53	1.6527020486562568e-116	2.5366368969499936e-06	0.0	0.19699918009216755	3.4734787877678213e-07	1.0829088990898614e-227	5.4371450321361695e-43	7.239794695472212e-22	0.7585596329024007
1.3543543543543541	4.449383250141588e-08	3.511986082884846e-06	1.0723297963090076e-12	0.0	0.0	8.204108810746131	6.686370605015748e-52	4.3203796476252285e-64	1.3573905478453139e-15	0.0	0.0	7.1420101111604595	1.1651870031324385e-06	0.0	1.0388983141633347e-54	6.836889693848742e-115	6.2143759198743436e-06	0.0	0.2962728805128781	9.113845822750416e-07	1.939324317089228e-225	5.315402749916792e-42	3.725359368503129e-21	0.6801045065151289
1.3623623623623624	1.4492061735666524e-08	1.3185455372749116e-06	2.5968211354563214e-13	0.0	0.0	8.129016481711458	2.879447516134059e-53	6.913805462491392e-63	2.7743558743929896e-16	0.0	0.0	5.6032405892958925	2.9717587729845606e-06	0.0	4.0317690411007615e-56	2.755795408165172e-113	1.4810482866540323e-05	0.0	0.4452336077343047	2.327116482869365e-06	3.384659211533931e-223	5.060748506628152e-41	1.86614331113277e-20	0.616413570484245
1.3703703703703702	4.571770238466647e-09	4.796775988457583e-07	6.084472606244963e-14	0.0	0.0	8.16327946456386	1.1906492418038313e-54	1.077765972488934e-61	5.484528886734158e-17	0.0	0.0	4.2837636965691726	7.3743947468110945e-06	0.0	1.5015565613162102e-57	1.08233032309688e-111	3.433656208270306e-05	0.0	0.6566820360844936	5.782543296128704e-06	5.756856932942994e-221	4.6925256400401265e-40	9.100320915648546e-20	0.5697292684768296
1.3783783783783785	1.3968847893223272e-09	1.6908913338323007e-07	1.379339211843121e-14	0.0	0.0	8.295887738479559	4.72731066395817e-56	1.6366049063235066e-60	1.048646057341837e-17	0.0	0.0	3.190234639032266	1.7804644076663857e-05	0.0	5.36674786976287e-59	4.141877030179939e-110	7.743877345572121e-05	0.0	0.9446126529979575	1.3983278174787858e-05	9.542494313993974e-219	4.237521090626186e-39	4.3201946920648813e-19	0.5404714968561531
1.3863863863863863	4.1338737048424593e-10	5.775557560243932e-08	3.0254255085119992e-15	0.0	0.0	8.493615720770626	1.802186751665894e-57	2.4208913481778653e-59	1.939206251296826e-18	0.0	0.0	2.3136164505626824	4.182487515678019e-05	0.0	1.8407895291345435e-60	1.5443977692412353e-108	0.00016989241307866854	0.0	1.3223766625561661	3.2907397382201494e-05	1.5415029750842152e-216	3.726751294560195e-38	1.9965713116070654e-18	0.5273849355106112
1.3943943943943942	1.1848762014037523e-10	1.9115430873223554e-08	6.420503476585427e-16	0.0	0.0	8.706775330965081	6.5969095629505e-59	3.4883400683186356e-58	3.4683105227057776e-19	0.0	0.0	1.6334586464182643	9.559406237388117e-05	0.0	6.059273058000158e-62	5.611071370667576e-107	0.0003625795833858371	0.0	1.8003168433928922	7.536638711285492e-05	2.426793420933875e-214	3.191995489828314e-37	8.982582822468686e-18	0.5278732339149144
1.4024024024024024	3.289325629767388e-11	6.130363461521601e-09	1.3183142487217343e-16	0.0	0.0	8.877618122347144	2.318654964367397e-60	4.896371970437951e-57	5.999356049248672e-20	0.0	0.0	1.122440739469237	0.00021258007785942963	0.0	1.9140812071077174e-63	1.9863563257268577e-105	0.0007527426875709519	0.0	2.3830432549122045	0.0001679835478022084	3.723293179619884e-212	2.662609314003588e-36	3.934164635350172e-17	0.5384450186610902
1.4104104104104103	8.844189392424756e-12	1.9050233949316414e-09	2.6190033028210545e-17	0.0	0.0	8.949835647771863	7.825036571584768e-62	6.694868612599392e-56	1.0036404247002779e-20	0.0	0.0	0.7505161614657393	0.0004599493962640094	0.0	5.802613452808368e-65	6.851621120880816e-104	0.0015202099954982028	0.0	3.066690714059983	0.0003643896514307687	5.567082341705255e-210	2.1630469418854315e-35	1.6774080629192854e-16	0.5551907423588976
1.4184184184184185	2.303168860870597e-12	5.736227404111102e-10	5.0340831601009214e-18	0.0	0.0	8.877468307487225	2.535660433212217e-63	8.917061915354951e-55	1.6238016967486436e-21	0.0	0.0	0.4882157637398601	0.000968264154743123	0.0	1.6881474146952793e-66	2.3027904534041124e-102	0.0029865821207553816	0.0	3.8366469258911793	0.0007692738284025567	8.112113889952726e-208	1.7113457549235596e-34	6.962413594915984e-16	0.5742197877303516
1.4264264264264264	5.809109228398852e-13	1.6736489273834396e-10	9.362071733475216e-19	0.0	0.0	8.631720378067982	7.889511540065713e-65	1.1569472936923867e-53	2.5407620228670265e-22	0.0	0.0	0.3089172774594707	0.0019832361171575564	0.0	4.713250710120182e-68	7.541200482070152e-101	0.005707674219970362	0.0	4.666312113766863	0.0015805817986080596	1.1519839224187308e-205	1.3186298390727506e-33	2.813298450436566e-15	0.5920096200694783
1.4344344344344346	1.4190864749379007e-13	4.731668649815279e-11	1.6845766736314527e-19	0.0	0.0	8.20464598155079	2.3570201441871366e-66	1.4622358770996427e-52	3.8447337061480084e-23	0.0	0.0	0.19010094971229338	0.003952320992282668	0.0	1.2628569580730145e-69	2.406310290623941e-99	0.010611034613642134	0.0	5.517401754146408	0.003160673195992424	1.5942806711404724e-203	9.895126624546185e-33	1.1066408350903879e-14	0.6056466397503861
1.4424424424424425	3.357556735422973e-14	1.2962126093591206e-11	2.932762134680629e-20	0.0	0.0	7.609312123824631	6.761304540139519e-68	1.800252260606063e-51	5.6264599886493055e-24	0.0	0.0	0.11375843384253212	0.007663508750800862	0.0	3.24721636818755e-71	7.48148724072503e-98	0.019189785684122017	0.0	6.342112036203378	0.006151405294311529	2.150250849469218e-201	7.231578965839829e-32	4.237722092419972e-14	0.6129646649396875
1.4504504504504503	7.694009790981235e-15	3.440726217504233e-12	4.9400362698643246e-21	0.0	0.0	6.876719722484546	1.862308427983822e-69	2.1590433533065856e-50	7.96281446810812e-25	0.0	0.0	0.06619331275137126	0.014457766500297198	0.0	8.012937210996745e-73	2.2664676196558956e-96	0.033759527252578386	0.0	7.087148913399285	0.011652169020082651	2.826307814248459e-199	5.1470481312121956e-31	1.5797674074155248e-13	0.6126057135396421
1.4584584584584586	1.70764163962791e-15	8.849850791837098e-13	8.051015709814037e-22	0.0	0.0	6.050328198203682	4.925230070308719e-71	2.5223272371934767e-49	1.0898244424245615e-25	0.0	0.0	0.03745820494003745	0.026538311420653972	0.0	1.897560790982885e-74	6.690159450764473e-95	0.057774530785491954	0.0	7.699233914748945	0.021482382924282277	3.620393486374108e-197	3.56776832789839e-30	5.733089514673923e-13	0.6040354583923718
1.4664664664664664	3.670753003824447e-16	2.2056354712893925e-13	1.2695167929835907e-22	0.0	0.0	5.179372283210638	1.250705746016149e-72	2.8704736516809905e-48	1.4424940585503455e-26	0.0	0.0	0.020636525857699442	0.04739628695699896	0.0	4.3124403665442713e-76	1.9241941799408177e-93	0.09618123215182033	0.0	8.131333475825302	0.03854845069610833	4.519579964265673e-195	2.4085096015751116e-29	2.0254391122934397e-12	0.5875420980304701
1.4744744744744747	7.642366314062855e-17	5.3265190374346797e-14	1.9368387501414543e-23	0.0	0.0	4.312228456767544	3.0495614824517386e-74	3.182128905144489e-47	1.8493887731813142e-27	0.0	0.0	0.011119713993187211	0.08235969400788089	0.0	9.405328782379856e-78	5.39245978623831e-92	0.15576076964622532	0.0	8.348613326344317	0.06732645196227961	5.498526959920416e-193	1.5834831192405709e-28	6.9660174458395396e-12	0.5642351483794981
1.4824824824824825	1.5410426764446063e-17	1.2464222317808092e-14	2.8590103015219828e-24	0.0	0.0	3.490898793115305	7.139588702943633e-76	3.436323489818009e-46	2.496419552959868e-28	0.0	0.0	0.005971894009548233	0.13924669832891926	0.0	1.9687065598186757e-79	1.4724841920007304e-90	0.24538028763901037	0.0	8.333074860047093	0.11445225290814107	6.519294905209768e-191	1.0138922739570298e-27	2.3323021872646588e-11	0.5360445559161457
1.4904904904904903	3.0096465895138066e-18	2.8261736758291177e-15	4.083242889015535e-25	0.0	0.0	2.7473070268018183	1.604953592266526e-77	3.614784253121737e-45	1.6669221403303777e-28	0.0	0.0	0.003425400266913974	0.22906316951005212	0.0	4.301883793024057e-81	3.917781374795915e-89	0.37604091146364205	0.0	8.086017895176916	0.18937743000195495	7.532877061565704e-189	6.322422422978091e-27	7.601861932590126e-11	0.5057057318824921
1.4984984984984986	5.692856920095234e-19	6.209326035958268e-16	5.642375018913772e-26	0.0	0.0	2.1016538927694772	3.4642178190050707e-79	3.7041007530344225e-44	8.987804254775599e-28	0.0	0.0	0.002517310344856424	0.36662847546803734	0.0	8.018498226369307e-81	1.01567721922196e-87	0.5605887278345892	0.0	7.627862914101145	0.3050020180572087	8.482563442966426e-187	3.839622469586753e-26	2.4120706915983877e-10	0.4767066669050662
1.5065065065065064	1.0429389754737467e-19	1.321910458225546e-16	7.543726266356067e-27	0.0	0.0	1.5626660462576623	7.17961700783083e-81	3.697390058444747e-43	5.60739954213933e-27	0.0	0.0	0.0028589407517768334	0.5709499903141133	0.0	1.767213866176667e-79	2.5656494540112782e-86	0.8129567918112498	0.0	6.995367597668859	0.47813783125818193	9.308920847564172e-185	2.2709462730292397e-25	7.45066405921866e-10	0.45317118255682215
1.5145145145145147	1.85055216006614e-20	2.7269148057244314e-17	9.75836668993388e-28	0.0	0.0	1.1292775021840689	1.4287317370152444e-82	3.595173183866485e-42	3.419088793353547e-26	0.0	0.0	0.004523897342998006	0.8651098746624426	0.0	3.83133461547004e-78	6.314880791465571e-85	1.1468441543994456	0.0	6.236766038470363	0.7295995785109668	9.95583161940641e-183	1.308092677419086e-24	2.2404477939543935e-09	0.43965743686133624
1.5225225225225225	3.1802226137699547e-21	5.450709774423958e-18	1.2213372006131613e-28	0.0	0.0	0.7931431662700313	2.7299418287658256e-84	3.4053082522454516e-41	2.0307188442069367e-25	0.0	0.0	0.008041282546020321	1.275399239841719	0.0	8.093544443755701e-77	1.5144654601961491e-83	1.5738204549893096	0.0	5.405725698879318	1.0836827557498956	1.0376759049163974e-180	7.338097692094794e-24	6.558576239709775e-09	0.44086141760151615
1.5305305305305303	5.293311259340333e-22	1.0557145425026702e-18	1.4789765114326168e-29	0.0	0.0	0.5413943102094553	5.008519210436737e-86	3.1419922865454967e-40	1.174776171330075e-24	0.0	0.0	0.014484487005540865	1.8294606671938767	0.0	1.6659118508992087e-75	3.5389963931465577e-82	2.1009697746520914	0.0	4.555175390030023	1.5667899536750487	1.0540274133080124e-178	4.0090528708426125e-23	1.8690426436367956e-08	0.4612293304981071
1.5385385385385386	8.533182481744651e-23	1.9813076057106635e-19	1.7328230147431964e-30	0.0	0.0	0.3591660510632023	8.823045367620431e-88	2.8240076365737343e-39	6.619532726166935e-24	0.0	0.0	0.02564853430579481	2.553303149589185	0.0	3.3411057514866977e-74	8.058005456676734e-81	2.728338567547239	0.0	3.7319847873487184	2.205033370698784	1.043393349544653e-176	2.1331107185710474e-22	5.1851789031793324e-08	0.5044988918436831
1.5465465465465464	1.3323192395116812e-23	3.60304151698018e-20	1.9643296752299183e-31	0.0	0.0	0.2316021411644286	1.4923849804271993e-89	2.472513591450361e-38	3.6330207151641454e-23	0.0	0.0	0.04430676728190378	3.467243949386191	0.0	6.529106233172048e-73	1.787729682608632e-79	3.44659742008819	0.0	2.9732111753801327	3.0207855398850247	1.0065844257294785e-174	1.105346224172834e-21	1.400371219853243e-07	0.5732063970966518
1.5545545545545547	2.0147409403512867e-24	6.3489014119245386e-21	2.154476627932404e-32	0.0	0.0	0.1452204340780551	2.4237978176007826e-91	2.1087426262508027e-37	1.9421298514228466e-22	0.0	0.0	0.07452821079670885	4.581096629618423	0.0	1.2432055291874116e-71	3.864587775135198e-78	4.235422054055597	0.0	2.3042557794574896	4.028369777996931	9.463642654855107e-173	5.578232169348963e-21	3.681777201505062e-07	0.6682127501817794
1.5625625625625625	2.950827034597199e-25	1.0840263953914227e-21	2.286316950332095e-33	0.0	0.0	0.08866599319643403	3.779767194085338e-93	1.7519452701930772e-36	1.011253550887619e-21	0.0	0.0	0.12201903438248578	5.889221004365284	0.0	2.3065251971803703e-70	8.140136980517804e-77	5.06310189280739	0.0	1.7388897876052027	5.229348992861909	8.67106504067468e-171	2.7416256812592624e-20	9.4233805057093e-07	0.7883151151111634
1.5705705705705704	4.1858331491618734e-26	1.793465753274306e-22	2.3474606690320972e-34	0.0	0.0	0.05297031003015042	5.659614274291856e-95	1.417847629475727e-35	5.1287893845862754e-21	0.0	0.0	0.19442616039278549	7.366308414656714	0.0	4.1696532864463483e-69	1.6706583794993535e-75	5.8877651681781025	0.0	1.2808048490166328	6.608131961113323	7.742701898712844e-169	1.3122997708308085e-19	2.3479608309233233e-06	0.9300177917977627
1.5785785785785786	5.750871706894982e-27	2.875135229508073e-23	2.3319941270087028e-35	0.0	0.0	0.03147444225988687	8.136951329642952e-97	1.1177653856686354e-34	2.5336366252854366e-20	0.0	0.0	0.30151232108101095	8.964908836286977	0.0	7.3446070487838105e-68	3.340959374385612e-74	6.660366552322783	0.0	0.9261653317532932	8.128796338732801	6.737807796644344e-167	6.117461801420511e-19	5.695211589622606e-06	1.0875317181586237
1.5865865865865865	7.652424336731536e-28	4.466171761601813e-24	2.2414229768271063e-36	0.0	0.0	0.019572524640769605	1.123284305235292e-98	8.58388360588723e-34	1.219130354639682e-19	0.0	0.0	0.4550875690424081	10.615637189441888	0.0	1.2605628025643866e-66	6.510023325841002e-73	7.32925144086375	0.0	0.6665985162595338	9.7340515084266	5.71413743341969e-165	2.777300032479798e-18	1.3448188130545646e-05	1.253052704211438
1.5945945945945947	9.862295278063702e-29	6.722402677584879e-25	2.0844305333839604e-37	0.0	0.0	0.01440596539001585	1.488917852237955e-100	6.421390073185532e-33	5.713918684214782e-19	0.0	0.0	0.6685735213320355	12.230683594696668	0.0	2.1080851307906617e-65	1.236009816122557e-71	7.845758747147037	0.0	0.4921269487631527	11.347077595218952	4.7226822808809016e-163	1.2279697035962821e-17	3.091381362988397e-05	1.417332925493978
1.6026026026026026	1.2310354088937155e-29	9.804502978898819e-26	1.8755051986204184e-38	0.0	0.0	0.014602352214047211	1.8949809353801437e-102	4.679358866270959e-32	2.6085420961223846e-18	0.0	0.0	0.9560959725264158	13.710715573684517	0.0	3.435104738630264e-64	2.286596563488502e-70	8.17003876195534	0.0	0.39367692366480744	12.8765710383174	3.803932144874818e-161	5.28768803601808e-17	6.917932002978239e-05	1.570511730507937
1.6106106106106104	1.4882526726536606e-30	1.385602311502558e-26	1.6327374632402606e-39	0.0	0.0	0.020116686053305678	2.315751765659448e-104	3.3216641740464614e-31	1.1599609346163217e-17	0.0	0.0	1.3310590895014895	14.954588869430026	0.0	5.45406691764482e-63	4.1217880982153044e-69	8.276126554717901	0.0	0.3649390181902456	14.224754308278989	2.985951694119462e-159	2.2174677740160446e-16	0.00015070750837684093	1.7031189232034927
1.6186186186186187	1.7425946501512073e-31	1.8974204308581707e-27	1.3752500920020145e-40	0.0	0.0	0.03220057959171238	2.7172663091698474e-106	2.2968739398193156e-30	5.0242643327320576e-17	0.0	0.0	1.8042529753547099	15.870624899851563	0.0	8.437816049731736e-62	7.239532296870125e-68	8.155375608955415	0.0	0.4034740561045662	15.297479038900413	2.2842244614652133e-157	9.056536238400508e-16	0.0003196159078331833	1.8071185554202702
1.6266266266266265	1.9761943711873885e-32	2.5176798445964716e-28	1.1207641921151866e-41	0.0	0.0	0.05349750273320711	3.061437780829449e-108	1.5471437482667278e-29	2.1197621441172947e-16	0.0	0.0	2.381676489982547	16.38773693213215	0.0	1.271947666890416e-60	1.2389801583701898e-66	7.817621720216086	0.0	0.5110347834126274	16.015016190567916	1.7029455527287176e-155	3.602303177744064e-15	0.0006598675623812498	1.8768366733307358
1.6346346346346348	2.170583581459739e-33	3.2370498741433424e-29	8.837187116432955e-43	0.0	0.0	0.08823647189340628	3.31185791674544e-110	1.015164078238605e-28	8.711426938289022e-16	0.0	0.0	3.0623945014169314	16.464537986780897	0.0	1.8682652333963856e-59	2.066081526991631e-65	7.289859795100607	0.0	0.6931147042151621	16.321830270270304	1.2372821050030862e-153	1.3954417517317223e-14	0.0013262337306316303	1.9096217375394762
1.6426426426426426	2.3090691643133076e-34	4.0328329742773854e-30	6.741881175601627e-44	0.0	0.0	0.14246998791615817	3.4400992717743683e-112	6.48864307577893e-28	3.4872333333473986e-15	0.0	0.0	3.8368558556672427	16.094812044451196	0.0	2.6738585916258255e-58	3.357067710151326e-64	6.612680525731851	0.0	0.9577605238320738	16.193677480758655	8.760778192685647e-152	5.2644921752544546e-14	0.0025948858322237508	1.9061239697473673
1.6506506506506504	2.3790903788566033e-35	4.8683639428243785e-31	4.976401089220795e-45	0.0	0.0	0.22427372111850244	3.4310201422919566e-114	4.040020766651535e-27	1.359766487148048e-14	0.0	0.0	4.6861325268685174	15.308344995164076	0.0	3.728803386213921e-57	5.314991612847454e-63	5.835119517129282	0.0	1.3137180524796988	15.640769261299301	6.045366323012796e-150	1.9342587754616162e-13	0.004942553017680809	1.8701435055250983
1.6586586586586587	2.3740972750767953e-36	5.69465995305938e-32	3.553995703669629e-46	0.0	0.0	0.34379821178560965	3.2857050011030567e-116	2.450334519117949e-26	5.1646559918174e-14	0.0	0.0	5.582466222771468	14.166961211566562	0.0	5.066782063362424e-56	8.199270408118782e-62	5.008824779942824	0.0	1.7680422515624459	14.70642856733891	4.065449250197814e-148	6.921273116092228e-13	0.009164722396386507	1.8080733029289107
1.6666666666666665	2.2945612093952214e-37	6.454528339156189e-33	2.4557585223380573e-47	0.0	0.0	0.5130437425475959	3.021251467495063e-118	1.4477021769652437e-25	1.9107962256007868e-13	0.0	0.0	6.491312912800058	12.756497494032573	0.0	6.708527722161986e-55	1.2324755113411121e-60	4.182499077096682	0.0	2.323395173586046	13.461484186580751	2.6644062884038756e-146	2.4119634253125326e-12	0.016543301646479294	1.7280337342735994
1.6746746746746748	2.1479014610665738e-38	7.0888075311628785e-34	1.6418053279872346e-48	0.0	0.0	0.7452290826935674	2.6674616268656907e-120	8.331921034783925e-25	6.886292661784302e-13	0.0	0.0	7.374779005979195	11.176159846405	0.0	8.654760352853806e-54	1.8051453870744823e-59	3.397425856924536	0.0	2.9753670312641085	11.995409286494535	1.7017601130530492e-144	8.185943987615291e-12	0.02907099918438706	1.6388452656067045
1.6826826826826826	1.9473437774805473e-39	7.543863385679754e-35	1.0620009395212281e-49	0.0	0.0	1.053654562631272	2.2613223959388015e-122	4.6711426658500394e-24	2.4174470185854085e-12	0.0	0.0	8.196003064052734	9.527090582829203	0.0	1.0879684614443822e-52	2.5761860232870562e-58	2.6845952415708125	0.0	3.7102544103683073	10.405741187657545	1.0592591266255469e-142	2.7057030996230796e-11	0.04973162216334044	1.5490030726653343
1.6906906906906904	1.7099541601542783e-40	7.779047120393946e-36	6.646536294346622e-51	0.0	0.0	1.4500283958630333	1.8406863076188068e-124	2.551016024296845e-23	8.266680411527826e-12	0.0	0.0	8.923739775524767	7.901956301741931	0.0	1.332636215121743e-51	3.582397429806507e-57	2.0635932246136273	0.0	4.503774895656334	8.787510743179526	6.425576127000275e-141	8.709732753630886e-11	0.0828209462488885	1.4658010557792813
1.6986986986986987	1.45425269056266e-41	7.772682830649322e-37	4.0246961632100606e-52	0.0	0.0	1.9423327927662315	1.438633175954978e-126	1.357110810990053e-22	2.7536603885335875e-11	0.0	0.0	9.53624075199682	6.37698924149003	0.0	1.590529017545066e-50	4.854027149776735e-56	1.5430897305646858	0.0	5.321151243457083	7.2242430766638135	3.7986380676994284e-139	2.7305041413839967e-10	0.13427113096121937	1.3947094768782815
1.7067067067067065	1.1978676886757485e-42	7.525362894788285e-38	2.357968821048203e-53	0.0	0.0	2.5324413757404565	1.0796260382390924e-128	7.032820002677797e-22	8.935051208636231e-11	0.0	0.0	10.023569741710462	5.00729933671909	0.0	1.8497239334172234e-49	6.408596469027154e-55	1.1225261856975564	0.0	6.118840361695812	5.781637515686215	2.1885160870965216e-137	8.336699922681024e-10	0.21191417220480493	1.3390534213207572
1.7147147147147148	9.556335561547594e-44	7.05985702842476e-39	1.3366270814366372e-54	0.0	0.0	3.2138359824312936	7.779462950278439e-131	3.550224060114561e-21	2.8241879092965767e-10	0.0	0.0	10.387759300276437	3.8255888913295735	0.0	2.0960818732293066e-48	8.244348737139544e-54	0.7944932557973173	0.0	6.847921774483547	4.504426082297223	1.2287896784301028e-135	2.47889892506209e-09	0.32559089630453164	1.2999833124209235
1.7227227227227226	7.383928762824668e-45	6.4176543343727844e-40	7.330771680636536e-56	0.0	0.0	3.9698723938774543	5.3824359338682526e-133	1.7457984040039072e-20	8.695658656612937e-10	0.0	0.0	10.640668998169167	2.843805986374221	0.0	2.3144418316835055e-47	1.0334344094129359e-52	0.5473010110394753	0.0	7.458839651702642	3.4162993203975773	6.72374679637927e-134	7.1785509746115226e-09	0.4869892793648988	1.2766859412597196
1.730730730730731	5.525825562609691e-46	5.652866044005406e-41	3.8900606298889397e-57	0.0	0.0	4.773071167912187	3.575700258713217e-135	8.362660959662461e-20	2.6081120263312143e-09	0.0	0.0	10.799939170402862	2.0568782658041673	0.0	2.490128253582556e-46	1.262243282993059e-51	0.3673462872880314	0.0	7.906881812087101	2.522305307025522	3.585511586480592e-132	2.0245480000766305e-08	0.7090901364815614	1.266761398689349
1.7387387387387387	4.005164978985109e-47	4.8247301023693046e-42	1.9972401427407317e-58	0.0	0.0	5.585831043774764	2.2808479034565337e-137	3.9021769231689397e-19	7.620218330766392e-09	0.0	0.0	10.883911032832861	1.4475187381876498	0.0	2.61056984894469e-45	1.5022329261772207e-50	0.24103162239871623	0.0	8.157558574453194	1.8128498403386	1.8633605404038852e-130	5.560741248557322e-08	1.0051210864260203	1.266687913114758
1.7467467467467466	2.8116238252877895e-48	3.990150810217881e-43	9.92136533539393e-60	0.0	0.0	6.36276968331266	1.3969617897423492e-139	1.7737054119493576e-18	2.168845357356e-08	0.0	0.0	10.906669416812951	0.991166892353854	0.0	2.666783979585084e-44	1.7420717351288193e-49	0.15614410268023265	0.0	8.190981170026845	1.2683681373826856	9.437319161819134e-129	1.4874782218908337e-07	1.386980068566781	1.2723078105031431
1.7547547547547548	1.9116464969850172e-49	3.197551545780753e-44	4.7684785896953116e-61	0.0	0.0	7.05461200556822	8.215343176882018e-142	7.853587642262251e-18	6.013293142877696e-08	0.0	0.0	10.874369260494099	0.6603533116849903	0.0	2.654483687717627e-43	1.9684747767404737e-48	0.10272901707485728	0.0	8.004465681118026	0.863862724997066	4.658073911450003e-127	3.875090634986495e-07	1.8631891750543363	1.2792861575492864
1.7627627627627627	1.2588428616461184e-50	2.4828915763103797e-45	2.217458350556294e-62	0.0	0.0	7.613223601717963	4.638951930642217e-144	3.387402210906566e-17	1.6241323892126236e-07	0.0	0.0	10.783717325181616	0.42806812754703305	0.0	2.574617985329296e-42	2.1673511026294242e-47	0.07357565252794578	0.0	7.612887771124438	0.5727385657930673	2.2406297201013446e-125	9.831650538968668e-07	2.4365682495275593	1.2835121929999094
1.770770770770771	8.02877012131483e-52	1.8681421227496555e-46	9.976962624740232e-64	0.0	0.0	7.997100606097053	2.5151680880029634e-146	1.4232379229539065e-16	4.2732511187189776e-07	0.0	0.0	10.622965284422737	0.26999539097655073	0.0	2.433250873254604e-41	2.3252242452114917e-46	0.06446780072591171	0.0	7.0467222973281585	0.3696379321735388	1.0503639151970153e-123	2.4293177419377985e-06	3.101952228981895	1.2814280172760304
1.7787787787787788	4.959525081617541e-53	1.3619903421382115e-47	4.343186298276555e-65	0.0	0.0	8.176455097939934	1.3093843160092224e-148	5.825058837228381e-16	1.0952822159972863e-06	0.0	0.0	10.375163186482963	0.1656939623907228	0.0	2.240800496693799e-40	2.430732406782611e-45	0.07434561396299891	0.0	6.348125881239502	0.23222071891264623	4.7986102648077997e-122	5.845955841626139e-06	3.8443819191040625	1.2702779704900384
1.7867867867867866	2.9671856778813225e-54	9.621662080335613e-49	1.8293036943660128e-66	0.0	0.0	8.13703295241599	6.545159479717667e-151	2.322390221009237e-15	2.734809052897619e-06	0.0	0.0	10.02288345674294	0.09893816014422886	0.0	2.0107709532915214e-39	2.475978122566989e-44	0.10548826008419761	0.0	5.565760898345029	0.1420121324631016	2.1364717187458283e-120	1.3700614899158732e-05	4.638236006054115	1.248276882681459
1.7947947947947949	1.719344575358298e-55	6.586248751893338e-50	7.454705832588391e-68	0.0	0.0	7.881985209214671	3.141422204246531e-153	9.019493302451998e-15	6.652181172189611e-06	0.0	0.0	9.553294638948042	0.05748144968369099	0.0	1.7581909544588558e-38	2.4575051190572408e-43	0.16376832828310228	0.0	4.7492409295879305	0.08453674610973383	9.270108176235757e-119	3.1270721971707973e-05	5.4477109472516325	1.214698094433998
1.8028028028028027	9.649275071667656e-57	4.3685581172748596e-51	2.9396467877990663e-69	0.0	0.0	7.431452025982102	1.4477226272109169e-155	3.4122524578354355e-14	1.5763039545222435e-05	0.0	0.0	8.962419884008128	0.032493630766618334	0.0	1.4980091228622654e-37	2.3767346363432694e-42	0.2589576371345702	0.0	3.9440689580430064	0.04898426393891403	3.91993115983794e-117	6.951028640333477e-05	6.228882885139275	1.1698845460147218
1.810810810810811	5.2449338697385904e-58	2.807699008173892e-52	1.1891989032063565e-70	0.0	0.0	6.81993544287469	6.406154259157757e-158	1.257512291296927e-13	3.638793894115919e-05	0.0	0.0	8.257655491911084	0.017872088735866664	0.0	1.243680531291705e-36	2.2397847476163669e-41	0.40498791147351343	0.0	3.1877586876852853	0.02762828141259411	1.6153925012030782e-115	0.00015047819347690678	6.933318815893366	1.1151888515703887
1.8188188188188188	2.7612066594245365e-59	1.7489710501708329e-53	1.2958033390442077e-70	0.0	0.0	6.091936545144327	2.7218387866784253e-160	4.5143516996742163e-13	8.183127363450492e-05	0.0	0.0	7.458070875914965	0.009564423725223788	0.0	1.0061209433449572e-35	2.056704559475689e-40	0.6199982675391582	0.0	2.5075350797976914	0.01516814610011099	6.487594083722336e-114	0.00031725712299988446	7.5128907337816395	1.052850572191313
1.8268268268268266	1.4078985868160265e-60	1.1140600937092404e-54	2.2584591267897562e-69	0.0	0.0	5.296622249677335	1.1104023726143824e-162	1.5786672925857803e-12	0.00017927853397934924	0.0	0.0	6.59253532287804	0.004980220816580808	0.0	7.931212160816124e-35	1.8402563545920287e-39	0.9259478514657288	0.0	1.9196817577038445	0.008105643542453533	2.5391903557485357e-112	0.0006514221440693601	7.925156926364458	0.9858200292664377
1.834834834834835	6.952762577799742e-62	8.34858232686053e-55	3.9618500652031225e-68	0.0	0.0	4.48240560542373	4.349620226157063e-165	5.37771645959619e-12	0.00038263717904749316	0.0	0.0	5.696181797980937	0.0025231585741853943	0.0	6.092254738625956e-34	1.6044504406139243e-38	1.3475537515284777	0.0	1.4303163408618946	0.004216128080953634	9.685294592193157e-111	0.0013026477060019202	8.138484946610111	0.9175376962587268
1.8428428428428427	3.325500299653673e-63	9.889643875171404e-54	6.773046911400028e-67	0.0	0.0	3.6922561942427903	1.6359697672919357e-167	1.7845028995525384e-11	0.0007956071716437062	0.0	0.0	4.806016468708306	0.0012437884377463366	0.0	4.5600202484722396e-33	1.3630653064602134e-37	1.910350593124222	0.0	1.0371835207311102	0.0021345495878757606	3.6002809643984655e-109	0.0025369082978513786	8.136060226955752	0.8516772981423975
1.850850850850851	1.540529959620661e-64	1.2317953764464238e-52	1.1283455577506236e-65	0.0	0.0	2.960336150550883	5.908159119924316e-170	5.768311222380634e-11	0.0016116309762688175	0.0	0.0	3.956563221865105	0.0005965605049180359	0.0	3.325882306109504e-32	1.128366651337827e-36	2.6377742157393897	0.0	0.7319809405805888	0.0010518641825867571	1.3042652932971324e-107	0.004811670647128756	7.918075549682729	0.7918609480342297
1.8588588588588588	6.911890855485468e-66	1.495556758247362e-51	1.8317748823893746e-64	0.0	0.0	2.3102488569183848	2.0487174584359472e-172	1.8163192215809945e-10	0.0031804651712477065	0.0	0.0	3.1763065488417	0.0002784000736476708	0.0	2.363739267318952e-31	9.101813260128905e-36	3.5473508596654084	0.0	0.5027645456351564	0.0005045088890865949	4.6047013228335205e-106	0.00888792454073146	7.501705726678023	0.7413577320258703
1.8668668668668666	3.0035658656069935e-67	1.7693841497327827e-50	2.8978373919152726e-63	0.0	0.0	1.754870464690721	6.821265107135682e-175	5.571187080771284e-10	0.006114719052844424	0.0	0.0	2.4854256060947266	0.00012641471031299138	0.0	1.6369902443577397e-30	7.154027680261651e-35	4.64630910023949	0.0	0.336085991093496	0.00023552036409014055	1.5843202661343894e-104	0.015988885051426274	6.918872103494563	0.7027838611021211
1.874874874874875	1.2641278926696556e-68	2.0398376353179502e-49	4.467328207942784e-62	0.0	0.0	1.2974781048566277	2.1807243052109664e-177	1.6646210195137013e-09	0.011453174403595006	0.0	0.0	1.8949845943600865	5.58577136386077e-05	0.0	1.1047085725206642e-29	5.479226850165994e-34	5.927184324898991	0.0	0.21865419240079273	0.0001070122099582962	5.312396401897582e-103	0.028012339333390993	6.212200692472976	0.6778317519267251
1.8828828828828827	5.152979722620533e-70	2.2915181435177363e-48	6.711099000363134e-61	0.0	0.0	0.9337359039644832	6.694059595256825e-180	4.845014428723026e-09	0.020899764209094687	0.0	0.0	1.4074453459120762	2.403331405104629e-05	0.0	7.264501154842669e-29	4.089167581007788e-33	7.364193790957048	0.0	0.13844896622910755	4.7323643867732453e-05	1.7359769500095626e-101	0.04779626803257763	5.4298839641185666	0.667064146314169
1.890890890890891	2.0344143870170835e-71	2.508448748457014e-47	9.824520575758182e-60	0.0	0.0	0.6540612794894922	1.9730194192887984e-182	1.373684012533996e-08	0.037155717273775986	0.0	0.0	1.0181585789452103	1.0112664096166463e-05	0.0	4.65502144138662e-28	2.973709442247456e-32	8.91125368493131	0.0	0.08532128358461537	2.0368439847818827e-05	5.528450420375644e-100	0.0794240561613215	4.62030362433333	0.6698134225895583
1.8988988988988988	7.779182655947825e-73	2.6757245055040173e-46	1.4015255643075756e-58	0.0	0.0	0.4459516522598512	5.5837519865315124e-185	3.793941948345033e-08	0.0643548412497511	0.0	0.0	0.717397181053116	4.277440620841783e-06	0.0	2.906677268687232e-27	2.107226524365829e-31	10.502427380814652	0.0	0.051180528110463114	8.53231526250522e-06	1.71580871017651e-98	0.128535677128354	3.8272372050960555	0.6842216223220672
1.9069069069069067	2.8809922156913546e-74	2.781197255682054e-45	1.9483304469542456e-57	0.0	0.0	0.29597033350207064	1.5173083750389842e-187	1.0207199133912206e-07	0.1085951969149426	0.0	0.0	0.49251092230011334	2.115018065292164e-06	2.96e-322	1.7686123707526717e-26	1.4550372238160672e-30	12.05530771741855	0.0	0.029895361989040456	3.4785672689236842e-06	5.189676674335729e-97	0.2025858038054562	3.086278685983173	0.7074412920682901
1.914914914914915	1.0333888380637633e-75	2.816932369237614e-44	2.639344907309874e-56	0.0	0.0	0.19123005735658033	3.958900300107986e-190	2.675066374412588e-07	0.17853208798667164	0.0	0.0	0.3298763727597173	1.8819469756680921e-06	1.23274e-319	1.048650448600209e-25	9.790127164941936e-30	13.477367361945324	0.0	0.017030454796862663	1.380235508780087e-06	1.5297403382538127e-95	0.31096266049528914	2.42281244357987	0.7359919551569322
1.9229229229229228	3.590037733035925e-77	2.7801951439992265e-43	3.484188260747747e-55	0.0	0.0	0.12033997168554349	9.91809466487274e-193	6.829275070038216e-07	0.28595692319134686	0.0	0.0	0.2164479783664952	3.3389575063724407e-06	5.698832e-317	6.058884373999432e-25	6.418818854022615e-29	14.674738256769338	0.0	0.009518689976142428	5.329914233765664e-07	4.394415528073121e-94	0.4648595427829357	1.851566641067561	0.7662361982050347
1.930930930930931	1.2079468502114661e-78	2.673796636698901e-42	4.482073925990865e-54	0.0	0.0	0.07387605538510293	2.3858048013906342e-195	1.6983481303900494e-06	0.446237366724057	4.644e-321	0.0	0.14084859629270977	7.550875510782434e-06	2.5677703425e-314	3.411301100011878e-24	4.100867333044605e-28	15.562326658509742	0.0	0.005339016956079651	2.003071758054046e-07	1.2302418782596847e-92	0.6767840338492607	1.3775069414375363	0.7949099182037089
1.9389389389389389	3.936499527570855e-80	2.5057382177788155e-41	5.618603091826983e-53	0.0	0.0	0.04448887164840686	5.510544856702171e-198	4.114252085082039e-06	0.6784447546740605	2.198987e-318	0.0	0.09404365634596183	1.7520545208958006e-05	1.127656142276e-311	1.871606823382956e-23	2.5530036634286828e-27	16.07377355977027	0.0	0.0032423040700820197	7.326172906575255e-08	3.356494012772177e-91	0.9596088067463161	0.9976613334440944	0.819621086728618
1.9469469469469471	1.2424706746447633e-81	2.2882172395305556e-40	6.863563065463031e-52	0.0	0.0	0.02678028633950637	1.2221011429392877e-200	9.708835592697468e-06	1.004959245426696	1.004321566e-315	0.0	0.06970941468106151	3.99405665705328e-05	4.82666984014117e-309	1.0006406206027443e-22	1.5487582398457883e-26	16.16964800401487	0.0	0.0025460930087647343	2.6076985354459076e-08	8.924568582426889e-90	1.325121159228217	0.7034081261408898	0.8392270436660503
1.954954954954955	3.798180992409385e-83	2.0361653453119447e-39	8.17039097998446e-51	0.0	0.0	0.01707259464787016	2.602392107309394e-203	2.2318009826209906e-05	1.4503402536515562	4.4706330111e-313	0.0	0.0644310643888888	8.883893885006245e-05	2.0135799881382086e-306	5.213296383684338e-22	9.155323680181845e-26	15.8424699632198	0.0	0.003005517346777083	9.033009118865093e-09	2.3125683098405495e-88	1.7821184572253295	0.48279917365114844	0.8540151387005678
1.9629629629629628	1.1245498980202249e-84	1.7655623623273214e-38	9.477809746099326e-50	0.0	0.0	0.013171298928139185	5.320975883073641e-206	4.9975350715219604e-05	2.0392986644356492	1.9396171376594e-310	0.0	0.07785665658696345	0.00019260383745963537	8.187297486398559e-304	2.6467893912021146e-21	5.273793474788453e-25	15.117674869675934	0.0	0.004760973218426407	3.045073241680395e-09	5.8399333815499495e-87	2.3342156535025715	0.3225971684949674	0.8656442550902568
1.970970970970971	3.2247449437149375e-86	1.4917887050624753e-37	1.0713837868955408e-48	0.0	0.0	0.014196472731004167	1.0446307903123896e-208	0.0001090104933802816	2.7937217483455	8.201886778163041e-308	0.0	0.1128965885070469	0.0004069471699579104	3.244611073794862e-301	1.3094864673802452e-20	2.960284100653574e-24	14.050347469281737	0.0	0.008361236269951784	9.989614978966138e-10	1.437233065453826e-85	2.977658936348189	0.20984058118985768	0.8768495213624168
1.978978978978979	8.956236970270102e-88	1.2282472464041087e-36	1.180195867409432e-47	0.0	0.0	0.02053324088095999	1.9691886724462937e-211	0.00023162894468433664	3.7288819746576305	3.380354847303918e-305	0.0	0.17600433035690258	0.0008379554534837299	1.2532424939364873e-298	6.313342621840978e-20	1.6192208909791996e-23	12.718307652452328	0.0	0.014860833784354835	3.189194887576354e-10	3.447088960770593e-84	3.6995454937109162	0.13287806827203177	0.8909600512535745
1.9869869869869872	2.4091805419060907e-89	9.854135182454703e-36	1.2668787320487489e-46	0.0	0.0	0.03393112078932682	3.5642225191734175e-214	0.00047943465207843865	4.849187637841615	1.357880586553813e-302	0.0	0.27750944211551815	0.0016815935570587374	4.7180003530580035e-296	2.9661735207303383e-19	8.630637325674603e-23	11.212753732222332	0.0	0.025989713330285286	9.908099740118632e-11	8.057193010112107e-83	4.476897591649564	0.08191284828270792	0.9113192658495465
1.994994994994995	6.276632241094195e-91	7.703808248541991e-35	1.3252198654825465e-45	0.0	0.0	0.05776293523977924	6.194343217924759e-217	0.0009666696437451382	6.1440647085359	5.316326335424156e-300	0.0	0.43190595545367316	0.003288874329795282	1.7311361150164752e-293	1.3580470589852638e-18	4.482758988237563e-22	9.628024147452216	0.0	0.04438890650172486	2.995521852558953e-11	1.8353590060553703e-81	5.276998751624703	0.0491570311123413	0.9407199121706015
2.003003003003003	1.5837899589777226e-92	5.86876399401783e-34	1.3508675388405255e-44	0.0	0.0	0.09743265075345987	1.033662343347362e-219	0.0018986233147459067	7.5847360657730105	2.0286748682730658e-297	0.0	0.6579368088485725	0.006269154550967112	6.1909151988219445e-291	6.059216441285065e-18	2.2689003347994244e-21	8.052063650061315	0.0	0.07389582145660781	8.812991489823738e-12	4.074405706207533e-80	6.059255972594943	0.028717997897778843	0.9809655106634877
2.011011011011011	3.870633514609094e-94	4.3565435316448284e-33	1.3418671782940255e-43	0.0	0.0	0.16089334105029987	1.6562088440240973e-222	0.003632550052675134	9.122721242126374	7.545083173363358e-295	0.0	0.9782705073707746	0.01164704137307002	2.157887923501363e-288	2.634534549735545e-17	1.1190636004447213e-20	6.558896427680325	0.0	0.11984593666587336	2.523126269322158e-12	8.814821044279932e-79	6.778615043108411	0.01633268437752444	1.0326458597307762
2.019019019019019	9.16178478287812e-96	3.151314173815084e-32	1.2989075197167805e-42	0.0	0.0	0.2591986738757357	2.5480296550902494e-225	0.0067701216616446085	10.690765211500569	2.7350569841533647e-292	0.0	1.4185550452254467	0.021090011910193735	7.33083263619563e-286	1.1162966445164939e-16	5.378551369758506e-20	5.203910309491472	0.0	0.1893347403579958	7.0293562090498e-13	1.8585263055651978e-77	7.390264422576707	0.00904265321443632	1.0951709212963001
2.027027027027027	2.1003500628152988e-97	2.221240481180482e-31	1.2252335151771645e-41	0.0	0.0	0.40696474366175434	3.7639758773186127e-228	0.0122911751607223	12.206600231305668	9.663167148826063e-290	0.0	2.005672441917922	0.037222223758423593	2.4273260431489333e-283	4.609419526751523e-16	2.519120935625888e-19	4.022177321312221	0.0	0.2913580822838968	1.9056771311140126e-13	3.818826339743723e-76	7.855077537037651	0.004873815430063699	1.167053807472544
2.035035035035035	4.663552262110317e-99	1.5256456976933429e-30	1.1262412794997387e-40	0.0	0.0	0.6225700900375544	5.338781650634712e-231	0.02173714042617321	13.579480313953498	3.3275406494622893e-287	0.0	2.7651163210889633	0.06403270896450064	7.833454356323762e-281	1.854840078111725e-15	1.1497617865339142e-18	3.029510825693396	0.0	0.4367270664589537	5.027321819330377e-14	7.647105653907461e-75	8.145032162365368	0.0025572734946428615	1.2463810392383956
2.043043043043043	1.0028952571980297e-100	1.0210947180704427e-29	1.008825266239204e-39	0.0	0.0	0.9278830370067951	7.270938332620379e-234	0.03744755633304181	14.718884523860421	1.1168067041825347e-284	0.0	3.717574599077963	0.10737058624221939	2.4639330883075635e-278	7.273830176982774e-15	5.11380260396211e-18	2.2255885201130745	0.0	0.6376443935166305	1.2905479696932933e-14	1.4923485086568902e-73	8.247766211450928	0.0013062315590924513	1.3313680721373995
2.051051051051051	2.0888529722014283e-102	6.659361680311435e-29	8.805872567743677e-39	0.0	0.0	1.3472951063882646	9.508056150405799e-237	0.06284295859571039	15.54428144703455	3.653283877218816e-282	0.0	4.875001842950987	0.17549408363001215	7.553615827221562e-276	2.779836515843556e-14	2.216457637137527e-17	1.5982999297210148	0.0	0.906843129870747	3.2237276093444618e-15	2.838241889878446e-72	8.169509988875362	0.0006495282781109526	1.4208790441454258
2.059059059059059	4.2137981960085816e-104	4.232075509565797e-28	7.490327008104527e-38	0.0	0.0	1.9058771885497336	1.1938396229350283e-239	0.10273107482865276	15.994510549110935	1.1647684359524741e-279	0.0	6.23667379778392	0.27960383192416655	2.2569984831154768e-273	1.0353277567934503e-13	9.361738700891117e-17	1.1284973596619001	0.0	1.256235131246307	7.835847663654235e-16	5.260591022004787e-71	7.935864801729981	0.0003144204976640085	1.5147960067536246
2.067067067067067	8.232906037345978e-106	2.620767201887976e-27	6.208706016632353e-37	0.0	0.0	2.6265773109079626	1.4393062598382958e-242	0.1635908878379848	16.03526769335965	3.6194829170186916e-277	0.0	7.785877050974703	0.43424711107160097	6.57291524282e-271	3.7578738285736673e-13	3.8533414235739617e-16	0.7944890897720689	0.0	1.6950982108355563	1.8533350495185706e-16	9.502232610609884e-70	7.590228029684684	0.00014816940410862864	1.6141531979934214
2.075075075075075	1.5579235785883163e-107	1.5814581885412735e-26	5.0150278689206446e-36	0.0	0.0	3.5265493941302184	1.666147378279501e-245	0.2537630908586703	15.663423637745531	1.0962364399012925e-274	0.0	9.48794291305824	0.6574360397351127	1.8656715453615292e-268	1.3292774775978648e-12	1.5456271091634696e-15	0.5758410396919167	0.0	2.227942696241742	4.265394113874523e-17	1.6727181139351015e-68	7.190022680900999	6.797373186015745e-05	1.7209995420041577
2.083083083083083	2.855306323781644e-109	9.299106371363714e-26	3.9474582131460796e-35	0.0	0.0	4.6129265078778205	1.8519386194787567e-248	0.38345099584013936	14.90742095653776	3.236031217267805e-272	0.0	11.290242630628853	0.9702915089900224	5.1613431554703727e-266	4.582492378440343e-12	6.041720874304307e-15	0.4562781072619065	0.0	2.852321643007122	9.552097261154994e-18	2.869629620685396e-67	6.801199738995794	3.0356981774893857e-05	1.8380070628750338
2.091091091091091	5.068422726742819e-111	5.328180747265469e-25	3.027845202108305e-34	0.0	0.0	5.87859228143661	1.9764814243914244e-251	0.5644212459744278	13.823679515192778	9.3104770893607e-270	0.0	13.124508422238709	1.3960220983972738	1.3916841201672025e-263	1.5395869314147722e-11	2.3014831191093204e-14	0.42564717332032254	0.0	3.556956172392264	2.0814684470362117e-18	4.797720208806283e-66	6.491687783543321	1.3198086244400979e-05	1.9678925169824941
2.099099099099099	8.713778527452758e-113	2.9748900172735203e-24	2.2631937298477125e-33	0.0	0.0	7.298702751027807	2.02540491800626e-254	0.8092988156323189	12.489640987213614	2.610850077407459e-267	0.0	14.911462262790925	1.9580898498513568	3.6573708562280157e-261	5.041118744329057e-11	8.543753717648155e-14	0.4809953974256011	0.0	4.320603853295272	4.413363921259245e-19	7.817177484718611e-65	6.324543134099669	5.585965257806582e-06	2.1127540277109707
2.1071071071071072	1.4509544239343876e-114	1.6185164277812062e-23	1.6484725908485835e-32	0.0	0.0	8.828801383601006	1.992892889921581e-257	1.1303853623541928	10.994642296481445	7.135800463811756e-265	0.0	16.56729601355096	2.677514365451602	9.368018049906817e-259	1.6086959390345302e-10	3.0909081355880453e-13	0.6268320739989764	0.0	5.112072574414494	9.105333406532263e-20	1.2412835838667138e-63	6.351517143551465	2.301549896982924e-06	2.273437544135444
2.115115115115115	2.3399931707059887e-116	8.580597714007518e-23	1.1700749078427707e-31	0.0	0.0	10.405294531661648	1.882820983233192e-260	1.5379995695413917	9.43010784801351	1.9008779195248088e-262	0.0	18.011155179013485	3.569423848038284	2.3387124554091577e-256	5.003220191368437e-10	1.089739412121873e-12	0.8746039148083957	0.0	5.891657846424523	1.8278715019622194e-20	1.9208702724312045e-62	6.607642651758575	9.23161013693676e-07	2.449038535344445
2.123123123123123	3.655013407100859e-118	4.432739430165706e-22	8.093149031260649e-31	0.0	0.0	11.948785104466086	1.7079968919664053e-263	2.038440180566492	7.8805410448062	4.9353336652468856e-260	0.0	19.172538117375495	4.639160386992506	5.6905773269317786e-254	1.5165557804983823e-09	3.7442187267657306e-12	1.241359271384768	0.0	6.614064338802625	3.570399059249793e-21	2.8968835874794774e-61	7.107294307190829	3.604702371090121e-07	2.63661665711198
2.131131131131131	5.529386199762032e-120	2.2314188451835175e-21	5.45498229997923e-30	0.0	0.0	13.370317433029195	1.4877093650212278e-266	2.631793422968143	6.416504595593339	1.2489054999579245e-257	0.0	19.99750555275348	5.878452156072835	1.3495414265722717e-251	4.480278676550636e-09	1.2537317950193344e-11	1.747546926911188	0.0	7.232596660029226	6.7858902853626755e-22	4.257650763816644e-60	7.842032904472989	1.3702388135538624e-07	2.8311630344933514
2.139139139139139	8.10174257361787e-122	1.0945717174005699e-20	3.5829528241323807e-29	0.0	0.0	14.580037308772962	1.2442340784113309e-269	3.3099214836425124	5.090298210956011	3.0803027379298087e-255	0.0	20.45281719294134	7.262326943547569	3.119367210470023e-249	1.2900143392530914e-08	4.091248902150806e-11	2.4139235061685778	0.0	7.704127282130014	1.2549131402087916e-22	6.098387430524764e-59	8.780416482765416	5.0705843824587173e-08	3.0258203684596223
2.1471471471471473	1.149723797389164e-123	5.2319258464164327e-20	2.2932994684390426e-28	0.0	0.0	15.497231527754417	9.991692541737538e-273	4.055044783285189	3.934496792218517	7.40470891374394e-253	0.0	20.527522229133112	8.747503777781445	7.027440475510375e-247	3.6201969329696546e-08	1.301122021989181e-10	3.2576484134452173	0.0	7.994139037107574	2.2580582040184843e-23	8.51267341497776e-58	9.869843393605185	1.826647134231396e-08	3.2123230438664874
2.155155155155155	1.5802367846622284e-125	2.436874535692471e-19	1.4303831552045925e-27	0.0	0.0	16.060311070275038	7.704225851774195e-276	4.839334995317328	2.9630249042713737	1.7348955957587296e-250	0.0	20.23202370935522	10.27291630386726	1.543043748816232e-244	9.902015010386462e-08	4.032683330688409e-10	4.287821792223474	0.0	8.081055765415355	3.9533857400944985e-24	1.158038283658655e-56	11.040365076567499	6.405989189764395e-09	3.381602335787911
2.163163163163163	2.103605894056166e-127	1.1060098420576269e-18	8.693926012958466e-27	0.0	0.0	16.235152589008653	5.7039002801721745e-279	5.6258453127099015	2.1741039367659187	3.961771864786416e-248	0.0	19.59508591582503	11.762773636998759	3.302248062716793e-242	2.639821670257034e-07	1.218112369604627e-09	5.500938357634627	0.0	7.959150697466817	6.734632348422456e-25	1.535273826345348e-55	12.210251126559221	2.187019418959632e-09	3.524491384363314
2.171171171171171	2.7121902875441473e-129	4.8914660723119866e-18	5.149338348838838e-26	0.0	0.0	16.020372593501534	4.054784868467008e-282	6.370917122130933	1.5542570094231012	8.817720882005962e-246	0.0	18.659548741424558	13.132172013783924	6.887974639917701e-240	6.859484384948402e-07	3.585923091293192e-09	6.876933520407804	0.0	7.639551803710512	1.1162651455184126e-25	1.983603013198703e-54	13.292904217360622	7.268653617386715e-10	3.6324633787827914
2.179179179179179	3.386799596288199e-131	2.1080132267656125e-17	2.9720687711421702e-25	0.0	0.0	15.44856214102084	2.7676851556947808e-285	7.02794239009888	1.0825835373056623	1.9128195266559666e-243	0.0	17.47759445587632	14.294797341598303	1.4003086632900228e-237	1.737324131230171e-06	1.0288173591657167e-08	8.376619955319214	0.0	7.149199534806772	1.8002292726999565e-26	2.4976389407744277e-53	14.204527742533678	2.3517448710248994e-10	3.698340384626398
2.1871871871871873	4.096117514753279e-133	8.8524167156775e-17	1.67162253035134e-24	0.0	0.0	14.583167906820716	1.8139216575933162e-288	7.552078554364476	0.7346736475648734	4.04429112802396e-241	0.0	16.10628782291242	15.171802301926405	2.77463846527903e-235	4.288937965197742e-06	2.876753614822629e-08	9.941288348196121	0.0	6.527978106941899	2.8248379866063625e-27	3.064859276769603e-52	14.871784422352068	7.407324325588389e-11	3.716915888211241
2.195195195195195	4.7980954323199217e-135	3.6224683498851946e-16	9.161983679086106e-24	0.0	0.0	13.511428257700663	1.1414932357427705e-291	7.905273013764417	0.48575834031302584	8.334155319727655e-239	0.0	14.603847226440948	15.700611661743437	5.358452934702548e-233	1.0320617635701528e-05	7.839666025424338e-08	11.495035849153394	0.0	5.8245506604371515	4.312835600271417e-28	3.665197694179443e-51	15.238597569429764	2.271264874776016e-11	3.685439694696513
2.203203203203203	5.44350869661727e-137	1.4444469021040693e-15	4.8934228752867907e-23	0.0	0.0	12.3344077690414	6.897332028260654e-295	8.060821723032609	0.31292267083336894	1.673907804523031e-236	0.0	13.026801346050167	15.842298369953394	1.0086089767472807e-230	2.42078702833341e-05	2.0822192889934337e-07	12.949993521605517	0.0	5.091610025127198	6.406699163008138e-29	4.271596824049239e-50	15.27127840960878	6.77976066706292e-12	3.603919923971801
2.2112112112112112	5.9813955876009726e-139	5.612454019099283e-15	2.5468766871270675e-22	0.0	0.0	11.15559629307902	4.001675771523688e-298	8.006705003324619	0.19640061809703227	3.2768174192566496e-234	0.0	11.427938363100646	15.586328106860295	1.8503616914824843e-228	5.534914728907963e-05	5.390051726163247e-07	14.214106266851068	0.0	4.381273856871599	9.259900767542897e-30	4.851645825334287e-49	14.961330373281015	1.970470871495712e-12	3.4752058595486837
2.219219219219219	6.365605150181347e-141	2.1249966134257037e-14	1.2917397515458926e-21	0.0	0.0	10.069683744681027	2.229233891940223e-301	7.747122227266123	0.12009799067364099	6.252068362234385e-232	0.0	9.854823629599833	14.951875702999388	3.3085737425338182e-226	0.00012336097539620845	1.359879956072011e-06	15.200578802510446	0.0	3.7412128309846917	1.3021993640504731e-30	5.3702426354300686e-48	14.325570800058106	5.588649431491511e-13	3.3048300195490947
2.2272272272272273	6.561308113519846e-143	7.840033539165182e-14	6.384311479548974e-21	0.0	0.0	9.152992823746901	1.1924010532772141e-304	7.301953393834575	0.07155065717102323	1.1626418661622395e-229	0.0	8.348658687743306	13.985494704360066	5.766010113803501e-224	0.000268019773444028	3.3438981450872192e-06	15.837667746239557	0.0	3.2118508581393295	1.7817485184243233e-31	5.793015775942887e-47	13.403577274437719	1.5954082217789458e-13	3.1006094569280127
2.235235235235235	6.550202610234463e-145	2.818589507858998e-13	3.0748578716656993e-20	0.0	0.0	8.456710307742744	6.124096693907432e-308	6.704243412398019	0.04153118850979269	2.107264069920572e-227	0.0	6.943345822147085	12.755548011741146	9.794006133781262e-222	0.000567660142595933	8.014086703545332e-06	16.077292249575734	0.0	2.8246897233498194	2.3719843153237348e-32	6.090058977280806e-46	12.252843604397794	6.416166278728326e-14	2.8720339127865993
2.2432432432432434	6.33333704375839e-147	9.874155752023116e-13	1.443138329033931e-19	0.0	0.0	8.003595900400269	3.020053954121e-311	5.996150982041761	0.023486362463492266	3.722568790256488e-225	0.0	5.664748641094973	11.344346718220516	1.6214207789879444e-219	0.0011720700475377514	1.8720062772803398e-05	15.901028468024911	0.0	2.601564235675229	3.0723625043358906e-33	6.239420707381484e-45	10.942347351003786	9.587120098365074e-14	2.629498236914623
2.2512512512512513	5.930946862907893e-149	3.37071743830112e-12	6.600286886683043e-19	0.0	0.0	7.788359124492489	1.4300141603e-314	5.224051073080048	0.01294004522612834	6.409398386458539e-223	0.0	4.530240932161366	9.839282620195439	2.6162635329502057e-217	0.0023592512836882774	4.2620310081053365e-05	15.322449621432375	0.0	2.554488516698961	3.871926913805599e-34	6.229784525872763e-44	9.545426699336737	3.09638418179595e-13	2.3834626306183044
2.259259259259259	5.3793404502865325e-151	1.1212409595515281e-11	2.941640529528543e-18	0.0	0.0	7.781449906978125	6.501514e-318	4.433577833931148	0.006945979733466222	1.0755796246605818e-220	0.0	3.548674438338212	8.324315495598988	4.1145053566805406e-215	0.004629808488434905	9.45770470826461e-05	14.385398646102777	0.0	2.6857385987882143	4.7476070570299525e-35	6.0618860122228735e-43	8.132905332610484	1.0790840010843273e-12	2.143640461636053
2.2672672672672673	4.72549811649191e-153	3.634375473521296e-11	1.2775806470430073e-17	0.0	0.0	7.935645847211587	2.86e-321	3.6653320862005883	0.0036325689768175436	1.759213833598794e-218	0.0	2.720863097980512	6.872991751567789	6.306728961982563e-213	0.008857959862484508	0.00020455898392801938	13.158498356408215	0.0	2.987922965914167	5.663882375627196e-36	5.748419975195959e-42	6.767289302155674	3.693517814119164e-12	1.918314717187035
2.275275275275275	4.020496823323691e-155	1.1479285667558806e-10	5.407032556595784e-17	0.0	0.0	8.194550171307124	0.0	2.9517827387716293	0.0018510281105331282	2.804435535096137e-216	0.0	2.0405962334836034	5.543787894846232	9.421956461418494e-211	0.01652345692575304	0.00043123982816601996	11.726853200917896	0.0	3.4439797307741626	6.574224041417896e-37	5.31245419258038e-41	5.498621309434023	1.2329127326993572e-11	1.7138685654141843
2.2832832832832834	3.313030375405447e-157	3.533085654168888e-10	2.2299831468853655e-16	0.0	0.0	8.501937079688172	0.0	2.3156212025016556	0.0009194551779476839	4.357356128967279e-214	0.0	1.4960912692179593	4.378089551224941	1.3719188072032166e-208	0.03005248571903887	0.0008861158676313002	10.182334419932127	0.0	4.027244283290691	7.424455551137405e-38	4.784624844096289e-40	4.362269969232425	4.011632116787948e-11	1.5345846014020008
2.2912912912912913	2.644141409392406e-159	1.0596140327102513e-09	8.96223058429011e-16	0.0	0.0	8.810794133849388	0.0	1.7695494955353033	0.0004462927824921162	6.598594134270662e-212	0.0	1.0717133609204192	3.400642319571852	1.9470007430374562e-206	0.05329532343499352	0.0017747506714556865	8.613980746935825	0.0	4.701887572943355	8.157810764285566e-39	4.199586857695575e-39	3.3786180326134554	1.2723288001963744e-10	1.3827261752367561
2.299299299299299	2.0438899256573826e-161	3.096673858861442e-09	3.5099633542539862e-15	0.0	0.0	9.090921107656738	0.0	1.3172553782866252	0.00021435071180602195	9.739362751979563e-210	0.0	0.7497487336379816	2.621934193481801	2.693110763144774e-204	0.09216058388219026	0.0034646806206579824	7.0998807289409545	0.0	5.424079098271749	8.721087775501423e-40	3.5922886750520337e-38	2.554351622816778	3.933460746024308e-10	1.2588700209477088
2.3073073073073074	1.5301848363521693e-163	8.818555790812692e-09	1.3395563494936173e-14	0.0	0.0	9.334064373831968	0.0	0.9551890051519513	0.00010823031209935985	1.4010719297616733e-207	0.0	0.5120273183507509	2.041744328083331	3.630719558363637e-202	0.1554061838841402	0.006592830433722921	5.701495040097855	0.0	6.1441543856867185	9.070993541760985e-41	2.994621060691779e-37	1.884881631783216	1.1853778068906606e-09	1.1624201451139
2.315315315315315	1.1095422654558505e-165	2.4471111608054556e-08	4.981857816768312e-14	0.0	0.0	9.555806001328259	0.0	0.6747155474664629	7.15033244774157e-05	1.964450488806304e-205	0.0	0.3412395121165047	1.6530326273595166	4.7706942588744994e-200	0.2555520295244515	0.01222833253314929	4.4608425751736815	0.0	6.809874189812042	9.179635182884878e-42	2.4328677657710087e-36	1.3573637137470713	3.482212591490794e-09	1.092205480884304
2.3233233233233235	7.792151220957184e-168	6.6170461066768e-08	1.8054838416125578e-13	0.0	0.0	9.793784441886892	0.0	0.46426312375997386	8.401441515771558e-05	2.6845562481602136e-203	0.0	0.22186310569813253	1.4454282334623358	6.109713639081641e-198	0.40982728253490963	0.022108178873851126	3.4004420690797668	0.0	7.37059648663015	9.03819241928118e-43	1.9261988453366246e-35	0.9538163021641031	9.971970412297893e-09	1.0470527528107776
2.3313313313313313	5.3001048312055184e-170	1.7435277171130755e-07	6.37628645792235e-13	0.0	0.0	10.102274816450734	0.0	0.31118577001214176	0.0001535633295489221	3.575647463112902e-201	0.0	0.1406892871514519	1.4077616600300549	7.626240851395596e-196	0.640998560188738	0.0389612435868518	2.525480802505591	0.0	7.781911497172136	8.658100282660176e-44	1.4862426378887513e-34	0.6539406498090886	2.7838466451425386e-08	1.0262329588012267
2.339339339339339	3.491605046605468e-172	4.476594769261134e-07	2.1943907790618207e-12	0.0	0.0	10.543654461437702	0.0	0.20318298570258386	0.0003198666429700988	4.641813038095482e-199	0.0	0.08699513162131702	1.52932859301101	9.277918845612102e-194	0.9778534496955238	0.0669283973237587	1.8274387215839982	0.0	8.01008987811956	8.06952206773397e-45	1.1175946104923923e-33	0.4373884180037268	7.576357355973012e-08	1.029703496807278
2.3473473473473474	2.227816062778047e-174	1.1200075288768465e-06	7.359224570548705e-12	0.0	0.0	11.177759047948483	0.0	0.12923109226439555	0.0006723221161983715	5.873153609081874e-197	0.0	0.05244565783876704	1.7998317540076025	1.1001224127039354e-191	1.455052579622944	0.11207001097666405	1.288342902869871	0.0	8.035625868935698	7.317395485837879e-46	8.190018172797837e-33	0.2853669588339476	2.010200750039115e-07	1.0581043268021537
2.3553553553553552	1.3767247336196975e-176	2.73053868187418e-06	2.4050387507367812e-11	0.0	0.0	12.050523707000432	0.0	0.08006795948408972	0.0013870919157955115	7.242789118931026e-195	0.0	0.03082053627346545	2.2081882963035997	1.2713989447845085e-189	2.1120360371053013	0.18292510128996772	0.8849318537960166	0.0	7.855249244785113	6.455771156005798e-47	5.849131918111953e-32	0.1815941161014561	5.199913889071504e-07	1.1125098780264937
2.3633633633633635	8.240023764520707e-179	6.486791763163856e-06	7.659211053384985e-11	0.0	0.0	13.183532858818738	0.0	0.04832396655006682	0.0027937924562382805	8.705447209827268e-193	0.0	0.017653592245693288	2.7405895786579153	1.432099098968055e-187	2.9907018550034397	0.29104861562344797	0.5922126760416895	0.0	7.482019196157584	5.541432062132355e-48	4.071026706816021e-31	0.1126984730605562	1.311431068113245e-06	1.193981843604991
2.3713713713713713	4.7766495465459576e-181	1.5016399433111315e-05	2.376938426941478e-10	0.0	0.0	14.56611677340219	0.0	0.028410472583551054	0.005487881381256326	1.0198283887761162e-190	0.0	0.009854702263428829	3.3783378607233314	1.5722249617776207e-185	4.131687419387849	0.45140822218862164	0.3861311733679091	0.0	6.943447153829344	4.627832356254864e-49	2.761356447652477e-30	0.0682042383529538	3.2248034497582484e-06	1.3030045277791744
2.379379379379379	2.6818337967935796e-183	3.3873174490130474e-05	7.188259762635623e-10	0.0	0.0	16.15140167565991	0.0	0.01627070643303655	0.010511540736232155	1.1644313063065992e-188	0.0	0.005360858414517306	4.096042584325636	1.6823125844770701e-183	5.569287983420489	0.6824774905792015	0.24529070484546853	0.0	6.277946232671817	3.7602299328258143e-50	1.8253534645919495e-29	0.04024789167763848	7.73190406669262e-06	1.4389077945461448
2.3873873873873874	1.4583236046160679e-185	7.445608877955297e-05	2.118368599004553e-09	0.0	0.0	17.857246599529688	0.0	0.009077085564345623	0.019632678124721147	1.2958400971683686e-186	0.0	0.0028416779113840085	4.860722951086323	1.7544827030401096e-181	7.32532751857449	1.0058315865481984	0.15181550463825216	0.0	5.530190831160133	2.972568367996194e-51	1.175919148301178e-28	0.023156728564691583	1.8076453080090323e-05	1.5993885085374981
2.3953953953953953	7.680500412012492e-188	0.0001594772617871757	6.083468081125824e-09	0.0	0.0	19.572328310499596	0.0	0.004932856910211944	0.03575682691571613	1.4055287073005442e-184	0.0	0.001467707903194843	5.632227646116311	1.783371734953433e-179	9.402616553867642	1.4450513687412219	0.09154607034392948	0.0	4.746128120810753	2.2862803291262006e-52	7.38267812987087e-28	0.012989125097644025	4.121002872144657e-05	1.7802280556773997
2.4034034034034035	3.917767810956573e-190	0.0003328522935233021	1.7024441502418303e-08	0.0	0.0	21.16685284611733	0.0	0.0026113355128224687	0.06350720365884849	1.4858630793207871e-182	0.0	0.0007385972348182142	6.365156607472013	1.7667905110402265e-177	11.778924743108005	2.023789099522692	0.05378380774413834	0.0	3.9683856244145304	1.710829862378203e-53	4.5170655280261135e-27	0.007102642672574348	9.161704605887243e-05	1.9752729127748607
2.4114114114114114	1.9355368141403937e-192	0.0006769530813935448	4.642655400746375e-08	0.0	0.0	22.506602744790143	0.0	0.0013466009007751447	0.10999969936280536	1.530976864161019e-180	0.0	0.00036212761325353667	7.012184143320345	1.7059984330199713e-175	14.402582898060233	2.762955552500396	0.030785863964731423	0.0	3.2326777466993737	1.2455567034139337e-54	2.693424656138197e-26	0.0037858944169368762	0.00019863487508263656	2.1767025611309574
2.419419419419419	9.261423503800659e-195	0.0013415900143713367	1.233763624884915e-07	0.0	0.0	23.468415736070657	0.0	0.0006764367509593409	0.18581705876257962	1.5374791293403691e-178	0.0	0.00017297654392404736	7.52838780160387	1.6055453924537377e-173	17.190833943195162	3.6771538326858586	0.01716875460512205	0.0	2.565574291599691	8.82292322792992e-56	1.5651618594085583e-25	0.0019669749942165635	0.00042001452046837415	2.3755621536836196
2.4274274274274275	4.2920781139787e-197	0.0025908084021618602	3.1949893161615676e-07	0.0	0.0	23.95486631243197	0.0	0.0003309996676321157	0.30614519270453766	1.5048755823926257e-176	0.0	8.049568354238671e-05	7.875945198106366	1.4727089972441744e-171	20.031825180926344	4.770691849483094	0.009328537432299324	0.0	1.983718959951766	6.119834298109288e-57	8.863794227099614e-25	0.000996062243031687	0.0008662198046025949	2.5624950494059253
2.4354354354354353	1.9265090620702851e-199	0.004875341126872287	8.062668332558415e-07	0.0	0.0	23.905974975268332	0.0	0.00015777565399909097	0.49197200017536885	1.4356306675184097e-174	0.0	3.649287161819367e-05	8.02843048795009	1.3166237425147603e-169	22.790673573857816	6.033715635304394	0.0049382753095975436	0.0	1.4943382657643907	9.641967097005251e-58	4.891995610659104e-24	0.0004915966707293698	0.0017425053982489868	2.728580336157317
2.4434434434434436	8.375062575334864e-202	0.008939823662749473	1.98271419500348e-06	0.0	0.0	23.306216849388687	0.0	7.325959087623472e-05	0.7711676054403446	1.3348597057924624e-172	0.0	1.611704918703325e-05	7.9739623056483895	1.1472466959051508e-167	25.319398594949618	7.439166488058968	0.0025469689732330364	0.0	1.0967075633214858	7.629650068466748e-57	2.6312277229010882e-23	0.0002364534361126284	0.003419255347494992	2.8661675333731025
2.4514514514514514	3.526294911834336e-204	0.01597375901912101	4.751310066568215e-06	0.0	0.0	22.185871168137506	0.0	3.3136074462367976e-05	1.1791743403152657	1.2097044695206156e-170	0.0	6.934233390119584e-06	7.7166312591856405	9.743216201495844e-166	27.4698154543485	8.941318354074797	0.0012798475916284014	0.0	0.7841621318431216	1.0123884522449146e-55	1.3792303272855705e-22	0.00011083521730465497	0.006545330277018818	2.9696055348533834
2.4594594594594597	1.4380128466078676e-206	0.027812468491394966	1.1095287661608427e-05	0.0	0.0	20.61669808136296	0.0	1.4599893727987245e-05	1.7589540243925164	1.06849799600293e-168	0.0	2.906306138730068e-06	7.2759345675871865	8.064886402333034e-164	29.107860514638098	10.476551593482373	0.0006265831565497143	0.0	0.546253179215313	1.3138466404837815e-54	7.045651278559897e-22	5.062770567845393e-05	0.012223841814203067	3.0357823514492956
2.4674674674674675	5.679635522380704e-209	0.047187413876631314	2.5248506630019268e-05	0.0	0.0	18.702856536933204	0.0	6.266288711636719e-06	2.559796570498279	9.198540053722872e-167	2.639e-320	1.1866147767173552e-06	6.68430345833223	6.506456945089664e-162	30.12742496885828	11.96674810240933	0.0002988715930098584	0.0	0.37072780687172263	1.6618926107617714e-53	3.507611412711219e-21	2.2535201699679718e-05	0.022273881703149583	3.0644205585951143
2.4754754754754753	2.172659821512083e-211	0.07801301245293768	5.598926443086678e-05	0.0	0.0	16.568695809247266	0.0	2.619890730667777e-06	3.6346197547108563	7.7181792511073125e-165	1.2280125e-317	4.7195428336772687e-07	5.9831453964576164	5.116126296647272e-160	30.461707942435012	13.325275848872671	0.00013889148176519947	0.0	0.2451260194294461	2.048875403303032e-52	1.701797138307284e-20	9.774244986020716e-06	0.03960359618893266	3.0581041359404755
2.4834834834834836	8.049641982090085e-214	0.12567883680444222	0.00012098896567424787	0.0	0.0	14.34542295175263	0.0	1.0670089274647056e-06	5.035514131067327	6.311921406665959e-163	5.55935608e-315	1.8285584525153162e-07	5.218064123021943	3.920923278400246e-158	30.0904020978447	14.465038415697038	6.288560039387508e-05	0.0	0.15790530711161108	2.461971922439161e-51	8.046556921197641e-20	4.13086217250863e-06	0.06871714810156908	3.022040533334533
2.4914914914914914	2.888517229546401e-216	0.19729291461608978	0.00025477610995173973	0.0	0.0	12.158613337786042	0.0	4.2331655635712345e-07	6.807524749009119	5.03105505221057e-161	2.453035269574e-312	6.901348918316772e-08	4.43401763911253	2.9287737462861365e-156	29.041646797984015	15.307601281447614	2.774029051491034e-05	0.0	0.09910078661379633	2.8834093233404145e-50	3.7078176791336926e-19	1.701070305528655e-06	0.11636748000498137	2.9635847694076096
2.4994994994994997	1.0038918425789475e-218	0.3017970962947188	0.0005228096279359767	0.0	0.0	10.118131713858382	0.0	1.635975756032353e-07	8.981002782702292	3.908474849782984e-159	1.05496985416167e-309	2.5373084826031694e-08	3.671116899350535	2.1322282456116308e-154	27.388505326526698	15.792085347494332	1.1922148997177659e-05	0.0	0.06059412758868108	3.291439529872139e-49	1.6650705446613847e-18	6.825232471420082e-07	0.19234525258839877	2.891570180420647
2.5075075075075075	3.3791887730746504e-221	0.4498553162914691	0.0010454430687705293	0.0	0.0	8.311387493239698	0.0	6.159163755820872e-08	11.56326280170231	2.959418190147555e-157	4.422147995621002e-307	9.087093538477854e-09	2.9615829924663197	1.5129756982868293e-152	25.240578162787553	15.882432415099348	4.992078145677432e-06	0.0	0.03609582996266938	3.662035839132463e-48	7.28706913208848e-18	2.6681953705530995e-07	0.3103596820688277	2.815504585489712
2.5155155155155153	1.1016700617730693e-223	0.6534086652111037	0.0020371787371223243	0.0	0.0	6.800125650689699	0.0	2.2598057488491444e-08	14.530669434779893	2.1840175361490265e-155	1.8066892917845945e-304	3.1702080036442858e-09	2.328122182769922	1.046358733390916e-150	22.732084305230483	15.571839577067896	2.03653101124728e-06	0.0	0.02094867633020739	3.97115830365511e-47	3.1079865124361146e-17	1.016300949913618e-07	0.48891934186777813	2.744702485939716
2.5235235235235236	3.478597711241121e-226	0.9248070972666843	0.003868386133372824	0.0	0.0	5.6203188223768334	0.0	8.10913708056089e-09	17.82255195958135	1.5709294030503425e-153	7.19433490995351e-302	1.077358863401149e-09	1.783710828291122	7.053093571313407e-149	20.008193922623242	14.88360557499287	8.094369496332835e-07	0.0	0.011844840053094644	4.197304799304012e-46	1.2918477866607076e-16	3.772220269405314e-08	0.7520642438504265	2.6874333274571582
2.5315315315315314	1.0638255870980204e-228	1.2754741184873477	0.0071581770714658766	0.0	0.0	4.784302153626079	0.0	2.937174721340237e-09	21.338406505921853	1.1013059380112558e-151	2.7922533719101187e-299	3.5664975797263633e-10	1.332562834856077	4.633712437862291e-147	17.211510402851506	13.868242975588952	3.1344177753208447e-07	0.0	0.006524915229236109	4.3239766501205824e-45	5.232985721258946e-16	1.366445475310545e-08	1.1297435642024651	2.650170694705871
2.5395395395395397	3.15101319726186e-231	1.7141403534882418	0.012907644421564534	0.0	0.0	4.284139496767145	0.0	1.3510460585077763e-09	24.93961927688084	7.5250615813561e-150	1.0562725617176277e-296	1.1500894049203202e-10	0.971917222379069	2.9670775838843208e-145	14.470386306875564	12.597352990700886	1.182529817197288e-07	0.0	0.003501818285282926	4.3416673957257384e-44	2.0658259960833823e-15	4.89602857595966e-09	1.6575902636098367	2.637024152087978
2.5475475475475475	9.039482701019423e-234	2.2447880387510257	0.02268106717871847	0.0	0.0	4.095315492882868	0.0	1.5136776155104944e-09	28.456411325107748	5.011444220980533e-148	3.8945222024248844e-294	3.61267375846046e-11	0.6942427055201588	1.8517362028813006e-143	11.890290645208324	11.155293777519326	4.346584999345081e-08	0.0	0.0018309875770232233	4.249041977139703e-43	7.947744752325563e-15	1.9358995454476233e-09	2.3758322992532146	2.649421147215216
2.5555555555555554	2.511600144375383e-236	2.864564016624669	0.03883755784159469	0.0	0.0	4.180141133496054	0.0	3.6126005033607735e-09	31.699920037270658	3.2528685119587574e-146	1.3995531329476626e-291	1.1054340103281591e-11	0.4894964042874212	1.1263664948909478e-141	9.548841403753713	9.629985939033816	1.5565554594088103e-08	0.0	0.0009327177645791363	4.053103261105196e-42	2.979888869161944e-14	1.4162588101284633e-09	3.327118151666457	2.6860798861888897
2.5635635635635636	6.758821644864747e-239	3.5620167462746384	0.064805561437892	0.0	0.0	4.490634066828105	0.0	1.0052931694640825e-08	34.47842256899615	2.0578839557173368e-144	4.902093932575211e-289	3.2949087557700135e-12	0.34716589190452274	6.67775867721382e-140	7.494505485861555	8.104236008905593	5.4307629493068e-09	0.0	0.0004629010419551342	3.768317064291078e-41	1.0888353425356357e-13	2.7149448614030144e-09	4.553135172769456	2.743277583574866
2.5715715715715715	1.7615908205786682e-241	4.3160613935498695	0.10537669613436151	0.0	0.0	4.970977485968711	0.0	2.7887549597741833e-08	36.61585295969812	1.268895972669249e-142	1.6735200073231616e-286	9.566654495588916e-13	0.25793365793720413	3.8586208647788474e-138	5.748458077396609	6.648733751215708	1.8460199562274141e-09	0.0	0.00022382012164194414	3.4148474483976584e-40	3.877308298570019e-13	7.297627516269022e-09	6.090065318951096	2.815377530348081
2.5795795795795797	4.446851804753469e-244	5.09604791154659	0.16697398605188685	0.0	0.0	5.559883229195691	0.0	7.560130638572704e-08	37.97016146923922	7.625738734680161e-141	5.56848740430569e-284	2.7057185035143275e-13	0.214900866639954	2.1731208937756887e-136	4.30875622373213	5.317465548400778	6.113511034536667e-10	0.0	0.00010543460023067513	3.016201101597359e-39	1.345564263843575e-12	2.0168644732875762e-08	7.96314117322388	2.895540693000577
2.5875875875875876	1.0872110050785728e-246	5.863185347003757	0.25782497716904096	0.0	0.0	6.193237326013304	0.0	1.9984291477484036e-07	38.44886945497629	4.466718565684922e-139	1.8059288606853912e-281	7.454365958337903e-14	0.21437359336243864	1.1928506116046692e-134	3.1558420564565006	4.145792454553605	1.9725282526795457e-10	0.0	4.838828647046998e-05	2.596662164909219e-38	4.550766352827966e-12	5.465825369905211e-08	10.180805406803259	2.976520837362074
2.5955955955955954	2.5744744652713353e-249	6.573368453478613	0.3879476248070005	0.0	0.0	6.807290623699635	0.0	5.149775631070071e-07	38.01946247780173	2.550034304017517e-137	5.708488245614953e-279	2.0005259001936104e-14	0.25624286252786793	6.381732834085681e-133	2.258432152005417	3.150979775205303	6.200596076095056e-11	0.0	2.1635672042444493e-05	2.178902840907835e-37	1.4999287050967575e-11	1.4445496055499334e-07	12.729193918327017	3.0514321818710513
2.6036036036036037	5.904415382706008e-252	7.181192377208983	0.5688439491209204	0.0	0.0	7.342419875220569	0.0	1.293666675365682e-06	36.713007725256176	1.4189079461464014e-135	1.7587279736604625e-276	5.229773110271461e-15	0.34398497119439947	3.327680113357321e-131	1.5790236194894969	2.334622872610436	1.898981680155343e-11	0.0	9.424831520862108e-06	1.782086049281523e-36	4.81795433089201e-11	3.720835528551127e-07	15.567804817972245	3.114387447770529
2.6116116116116115	1.3115316723469849e-254	7.644681185091694	0.8128026755767557	0.0	0.0	7.747203469882188	0.0	3.168079466882829e-06	34.62044305603747	7.695080793263459e-134	5.281208718702213e-274	1.3317618739810623e-15	0.4842846988322036	1.691199785900225e-129	1.0784937970585986	1.686237012188141	5.666105771862716e-12	0.0	3.999906691640557e-06	1.4206563574852843e-35	1.5082062137322373e-10	9.3400714025147e-07	18.627234926347754	3.160929953181069
2.6196196196196198	2.8215920839951454e-257	7.930059161298789	1.1317461936755102	0.0	0.0	7.98231821501472	0.0	7.563377874098208e-06	31.882152405812626	4.0674564551982184e-132	1.5456996355228664e-271	3.3035071600160013e-16	0.6862595773844714	8.37719548326485e-128	0.7195297940323189	1.1872680846294814	1.6471175219292137e-12	0.0	1.6538616791149739e-06	1.103875740057777e-34	4.601132677273334e-10	2.2848534149049477e-06	21.809732842618896	3.1882207729139798
2.6276276276276276	5.879267751192518e-260	8.01581542609792	1.5356240203076188	0.0	0.0	8.023642777120592	0.0	1.760307167846682e-05	28.672480034569656	2.0954794470480437e-130	4.409344214931087e-269	7.982313431315035e-17	0.9602569278722887	4.0443876551665305e-126	0.4688504765044118	0.8149006032163841	4.664874229484935e-13	0.0	6.662259852060717e-07	8.360329299600273e-34	1.367964325760217e-09	5.447089975668031e-06	24.993031134399857	3.1949837007758615
2.6356356356356354	1.186494735146226e-262	7.895383354100146	2.0304518129910396	0.0	0.0	7.86398971104659	0.0	3.994121131603617e-05	25.181541352667256	1.052191196737401e-128	1.2259705603896878e-266	1.8788282163934593e-17	1.3162208503535082	1.9030810889680516e-124	0.2983493484710533	0.5452345678659382	1.2871529738074293e-13	0.0	2.614670759864277e-07	6.17163079122488e-33	3.963608684278602e-09	1.2655193029094792e-05	28.037510383732656	3.181249314915798
2.6436436436436437	2.3191132505960503e-265	7.577971488430057	2.616208870713925	0.0	0.0	7.513077799223507	0.0	8.835307027649122e-05	21.59693871385856	5.14940069582085e-127	3.3223335584964554e-264	4.307746497950247e-18	1.7616891928627048	8.727949055644143e-123	0.18538332848113293	0.3556166705139179	3.4601481258288904e-14	0.0	9.997364157897127e-08	4.440697733427917e-32	1.1192130231341488e-08	2.865306024173424e-05	30.7962741351371	3.1479685789790097
2.6516516516516515	4.390274393831211e-268	7.087400000161179	3.2849145498626293	0.0	0.0	6.995654053376424	0.0	0.00019054501561242796	18.087769890889124	2.456232513541952e-125	8.775332727252242e-262	9.620981625029266e-19	2.299574586971893	3.901373260985206e-121	0.11246577792946774	0.2260985553089912	9.062185418511324e-15	0.0	3.72414920660094e-08	3.114430396661417e-31	3.079929126356255e-08	6.322244185933952e-05	33.12725358549547	3.09658194936928
2.65965965965966	8.049611816586762e-271	6.459146778615582	4.019274575721367	0.0	0.0	6.348006135956673	0.0	0.00040064283387577745	14.79271000430657	1.1419130324203952e-123	2.259129538752506e-259	2.0932987399332091e-19	2.9259903599936106	1.699703603351383e-119	0.06660757924795072	0.14012875123175025	2.3123008882284953e-15	0.0	1.3515798000202893e-08	2.129039218485278e-30	8.259897823107303e-08	0.00013594696995755385	34.90609361623655	3.028630195096898
2.6676676676676676	1.4294592386415742e-273	5.736111637200482	4.792291327183678	0.0	0.0	5.613389936166289	0.0	0.0008213150511503105	11.813112337286805	5.174249283250145e-122	5.668600802821623e-257	4.4461946348305666e-20	3.628472756603388	7.217375130073378e-118	0.03850618165780762	0.08465785073229393	5.748152982817972e-16	0.0	4.7789157205766634e-09	1.418625766439615e-29	2.158810945964183e-07	0.000284882526734227	36.0383627193939	2.94547874628098
2.6756756756756754	2.45856774548051e-276	4.963799929489636	5.568146880577497	0.0	0.0	4.837067766730127	0.0	0.001641587805958284	9.211196307144844	2.2851379978690007e-120	1.3863338500639594e-254	9.692157947800759e-21	4.384992338567717	2.987003655810273e-116	0.02172660231033987	0.0498556500838931	1.3921443820200632e-16	0.0	1.6462284761666156e-09	9.213672534444604e-29	5.498706408361503e-07	0.00058178176738979	36.46961671585622	2.8482011352978476
2.6836836836836837	4.0954926330327195e-279	4.18567181859582	6.304491894638587	0.0	0.0	4.061676650470439	0.0	0.0031991185396293255	7.012641214395286	9.836221065019644e-119	3.304585638629041e-252	4.514105690054072e-21	5.164111199276945	1.2048767424751309e-114	0.0119635503412563	0.02861971040911277	3.28482053668058e-17	0.0	5.524893453971164e-10	5.83284065124571e-28	1.3649364670157613e-06	0.0011578503051251606	36.19203492102186	2.73763344754274
2.6916916916916915	6.607599078049564e-282	3.439301995506877	6.956029814285749	0.0	0.0	3.323528880751243	0.0	0.006078817620905828	5.212398966041784	4.126623952620762e-117	7.677563932857401e-250	1.3367724296140112e-20	5.92651487180431	4.736961778383897e-113	0.0064281977342	0.01601460619931902	7.551093353132497e-18	0.0	1.8064700422716824e-10	3.5992465215112174e-27	3.3019487337954653e-06	0.002245653446475586	35.24671063385119	2.61457633649441
2.6996996996997	1.032511230810482e-284	2.7537827893143354	7.479020352349115	0.0	0.0	2.6502278228187235	0.0	0.01126268728216361	3.7823246799476795	1.6873775771567346e-115	1.7385498035849226e-247	6.17597499815012e-20	6.6279372811368455	1.8151291514837152e-111	0.0033700400448466892	0.008735019391489879	1.6911349783048693e-18	0.0	5.754540885373294e-11	2.1648560474607817e-26	7.784562314747099e-06	0.004244544305301204	33.72116393818305	2.480090301712757
2.7077077077077076	1.5626418459743372e-287	2.1485392063033264	7.836099314039559	0.0	0.0	2.059720013692195	0.0	0.020347529447517897	2.6792805065030834	6.724816182028818e-114	3.8371441356251865e-245	2.851731250302993e-19	7.223237809002797	6.778999083078612e-110	0.0017236750152393662	0.004644130449044028	3.6899150028783743e-19	0.0	1.7859268302487004e-11	1.2692123321977891e-25	1.7885622374675548e-05	0.007818391617913735	31.74218837911001	2.335809427861779
2.7157157157157155	2.2905389510826994e-290	1.6334698273727175	8.000683387095592	0.0	0.0	1.56066126685572	0.0	0.03584610536722152	1.8526253634813763	2.612157305559707e-112	8.254416721320289e-243	1.2846438511995671e-18	7.67113586580434	2.467595735183854e-108	0.0008600230842176021	0.0024067676890276515	7.843746081020344e-20	0.0	5.399950736449293e-12	7.253194735988136e-25	4.0047913937309795e-05	0.014034656343967673	29.464676023128398	2.1841930145279096
2.7237237237237237	3.2518423165946584e-293	1.2101332185927447	7.960240209715245	0.0	0.0	1.153797015550725	0.0	0.06158122389107435	1.2503682140171168	9.88937854379026e-111	1.7307007709308264e-240	5.640269814818427e-18	7.938922619306282	8.754530080843792e-107	0.0004185634478137605	0.0012157643957132844	1.6244231913365593e-20	0.0	1.5907077922651061e-12	4.0403243977893116e-24	8.738999712883477e-05	0.024551846449368885	27.05752622493398	2.0286453169695124
2.7317317317317316	4.471310614440076e-296	0.8735936740646538	7.717865369982868	0.0	0.0	0.8339692808724721	0.0	0.10316870517725125	0.8236435913763296	3.6491308821348033e-109	3.536836005811431e-238	2.4134748747855416e-17	8.006405001191128	3.0272065915936377e-105	0.00019868872609201817	0.0005986133338327721	3.277500341615591e-21	0.0	4.565466541686529e-13	2.193800434607093e-23	0.0001858444240849379	0.041856657985723175	24.68808319103729	1.8734595051379208
2.73973973973974	5.954616115606379e-299	0.6145256438064758	7.2918908619472305	0.0	0.0	0.5923629615360381	0.0	0.16856232440455404	0.5294946634945543	1.3123831468441089e-107	7.044744044064827e-236	1.0064929946143062e-16	7.868421514688255	1.0202384206628827e-103	9.198400949353834e-05	0.0002872905101825126	6.442488461320348e-22	0.0	1.2775180678023486e-13	1.1611122834442356e-22	0.0003851619085309778	0.06954132374119948	22.506732481682537	1.7235780961621383
2.7477477477477477	7.680442847779417e-302	0.42123531362272143	6.713593745648989	0.0	0.0	0.4186712670078846	0.0	0.2686013634072184	0.3321806754871923	4.600262500483885e-106	1.3676434638135753e-233	4.0907578785428587e-16	7.535494370596029	3.3512874607968355e-102	4.1528594838138035e-05	0.00013439103636448188	1.2337627773853163e-22	0.0	3.5202473843994615e-14	5.990317976105218e-22	0.0007779346375184632	0.11259506889481735	20.633298647147637	1.5842010567861413
2.755755755755756	9.594720337499553e-305	0.28136091425534016	6.023402591761698	0.0	0.0	0.3029622301509582	0.0	0.4174618083184846	0.2033515080654196	1.5716482331486176e-104	2.5878432792657516e-231	1.6203985203952202e-15	7.032503398357883	1.072931713332513e-100	1.828304929289575e-05	6.127589310675825e-05	2.30190809983356e-23	0.0	1.0933358490289547e-14	3.012496357334909e-21	0.0015312597674543545	0.17766169546038518	19.14672136919577	1.4603059275772088
2.7637637637637638	1.160892338418028e-307	0.18312894464622945	5.266240171576501	0.0	0.0	0.23713305221620734	0.0	0.6328720036955622	0.12146488401274039	5.233338762356958e-103	4.772659742294999e-229	6.255541992973548e-15	6.395613651010776	3.3479801664892374e-99	7.848546749285203e-06	2.7231748122287807e-05	4.188105329068801e-24	0.0	8.962587534787602e-15	1.4767491771319518e-20	0.002937383285446178	0.2731909116745209	18.079155619081924	1.3561639870215128
2.7717717717717716	1.36039533753464e-310	0.11614605167816608	4.4867447980534605	0.0	0.0	0.2159216818801346	0.0	0.9359235069032861	0.07078723255358518	1.6984513551538098e-101	8.5790741534824e-227	2.3536023721162443e-14	5.667983333945369	1.0182257247163471e-97	3.285063534367758e-06	1.1795711163601174e-05	7.657629586151254e-25	0.0	2.53210143470395e-14	7.05656215385668e-20	0.005491340210877821	0.4093895061829181	17.4151666526027	1.2749377906428365
2.77977977977978	1.544016333e-313	0.07178044410867228	3.725066331486524	0.0	0.0	0.23749239176008957	0.0	1.3503020892829611	0.04024678304182064	5.372521258434801e-100	1.5030652718783874e-224	8.630307813076554e-14	4.894958301929579	3.018253047360043e-96	1.3405676534679192e-06	4.98002708479239e-06	2.72158358262381e-25	0.0	9.07047727479408e-14	3.2869161904271973e-19	0.010004653839582227	0.5978678206918635	17.096113561742406	1.2184277694990615
2.7877877877877877	1.6972747e-316	0.0432276934781567	3.0137594790678217	0.0	0.0	0.30362355486673265	0.0	1.9007968735857081	0.02232294208183673	1.6563569618337273e-98	2.5666860746743223e-222	3.08421412523986e-13	4.119491028297794	8.720022899273634e-95	5.333378797614732e-07	2.0492479158447193e-06	8.381157439263007e-25	0.0	3.2334881894744273e-13	1.4924371401383764e-18	0.017763631966811678	0.8508865623622832	17.029193916172705	1.1870029680202732
2.795795795795796	1.8071e-319	0.025367181579477996	2.376047423102596	0.0	0.0	0.4195111522551881	0.0	2.611027896582311	0.012077820806191984	4.97714733805954e-97	4.2719404309280846e-220	1.0742065627153856e-12	3.3784103120618143	2.455443798933164e-93	2.068544205775236e-07	8.218807484177658e-07	4.506542870306382e-24	0.0	1.125000528605266e-12	6.605694680495948e-18	0.030737422803968406	1.180147158707319	17.100031971163894	1.179711276860875
2.803803803803804	2.2e-322	0.014505630281804354	1.8254651896591296	0.0	0.0	0.5931773158515373	0.0	3.5004646727386146	0.006374064698573361	1.4576653229399002e-95	6.930030847489029e-218	3.646331289482557e-12	2.6999511360242496	6.738958267528269e-92	7.820911542140137e-08	3.212705704725588e-07	2.420058642198181e-23	0.0	3.815051809337914e-12	2.850094083972739e-17	0.05183333105795628	1.595139534512381	17.187219732275636	1.1945274350690014
2.8118118118118116	0.0	0.00808267697376408	1.3666708871740119	0.0	0.0	0.8344582532111995	0.0	4.58097690360307	0.003281028316903834	4.160886911741102e-94	1.0957278999474515e-215	1.2062837861836248e-11	2.10269041414678	1.8026272495440112e-90	2.882458735918216e-08	1.2239883286451363e-07	1.2675388854865046e-22	0.0	1.2608863341289003e-11	1.1987304219757694e-16	0.0851837534305424	2.101160396040547	17.176947096450874	1.2286718069824254
2.81981981981982	0.0	0.004388620959966607	0.9970714178574618	0.0	0.0	1.1535566637063803	0.0	5.853333417412943	0.0016471952979738224	1.1576166574989907e-92	1.6886042280538325e-213	3.88926826660839e-11	1.595785281948382	4.6996930471705295e-89	1.0355386363404651e-08	4.544898775348044e-08	6.470530635795397e-22	0.0	4.06140821215162e-11	4.914836022762229e-16	0.13643016658048035	2.697228547285983	16.975846796837853	1.278925572337883
2.8278278278278277	0.0	0.002321962253931574	0.7088600921715869	0.0	0.0	1.5591899130752662	0.0	7.304203818797336	0.0008064898559372146	3.139022203304618e-91	2.5363585853915308e-211	1.222112970025453e-10	1.180224716428892	1.1942175603928745e-87	3.626206978080045e-09	1.644781532561407e-08	3.219233720782864e-21	0.0	1.2749770939613265e-10	1.9643796834289486e-15	0.21294626675143963	3.3742270486698187	16.520454597363685	1.341879779377897
2.835835835835836	0.0	0.0011971166470939425	0.49109636894048403	0.0	0.0	2.0564460928785175	0.0	8.904272223263318	0.0003850788369824319	8.296115177718569e-90	3.7132235141460195e-209	3.742655467228176e-10	0.850708575101117	2.9576570223345225e-86	1.2376809551768467e-09	5.80130650026197e-09	1.5609854309890238e-20	0.0	3.900795163309521e-10	7.653756426743183e-15	0.3239184131581738	4.113664522184001	15.782214647960231	1.4140827411640546
2.843843843843844	0.0	0.0006014118995556694	0.3315468113932982	0.0	0.0	2.6445626671245357	0.0	10.608006350556023	0.00017929850963894678	2.137006894058415e-88	5.298454616249543e-207	1.1170519976141454e-09	0.5977618188903768	7.139414015184714e-85	4.1173948141040713e-10	1.9942222582943394e-09	7.37698523509209e-20	0.0	1.1631318042288162e-09	2.9071051887789985e-14	0.48018349243619496	4.887440165676037	14.767659278814207	1.492084404347219
2.8518518518518516	0.0	0.00029441626273432045	0.2181197163360175	0.0	0.0	3.3149422012960135	0.0	12.35542466856703	8.140676073267882e-05	5.365223752925118e-87	7.368940752293057e-205	3.2493161776458267e-09	0.40975704946711705	1.6796845376186423e-83	1.335004889092407e-10	6.681101982139164e-10	3.39776001693957e-19	0.0	3.380101479991561e-09	1.0764356516098258e-13	0.6937209337393484	5.658900394492541	13.514136334731191	1.572407701264516
2.85985985985986	0.0	0.0001404448460333652	0.13983533572170084	0.0	0.0	4.049784941914908	0.0	14.07589027267818	3.6039820307879686e-05	1.3128663561200915e-85	9.988922923244136e-203	9.211611207218e-09	0.2746259655521384	3.851618661700142e-82	4.218708468657656e-11	2.1814543826157334e-10	1.5252471125552224e-18	0.0	9.573165561581928e-09	3.885627373749614e-13	0.9767161261477203	6.385290488997621	12.08210624094697	1.6514967772030904
2.8678678678678677	0.0	6.528359308958255e-05	0.08735964732742779	0.0	0.0	4.821717495347539	0.0	15.693589896752611	1.5556996921209993e-05	3.1311506588001636e-84	1.3197450561881094e-200	2.545096592886657e-08	0.1811590558283894	8.608138430405072e-81	1.2992810926878524e-11	6.941677435370937e-11	6.673004907816212e-18	0.0	2.642447837105071e-08	1.367365890086068e-12	1.3401638554475555	7.021457689986064	10.54546539322022	1.7256953881069146
2.875875875875876	0.0	2.957035402635161e-05	0.053183480696696164	0.0	0.0	5.594709499453077	0.0	17.13401285845539	6.5474715462896305e-06	7.278437805959355e-83	1.699492468067117e-198	6.85327222305854e-08	0.11989801976749123	1.8751050611543535e-79	3.899824661359116e-12	2.1527808189252895e-11	2.845354613570539e-17	0.0	7.108570886371111e-08	4.690983012154624e-12	1.7920636364744378	7.524400793371427	8.981500717733551	1.7912958810185302
2.883883883883884	0.0	1.3051584246319319e-05	0.031551107515525006	0.0	0.0	6.326394335439491	0.0	18.330515734157103	2.686648699085443e-06	1.6490094749391283e-81	2.1330758482604495e-196	1.7985260804642743e-07	0.08370200313952376	3.9810018052998253e-78	1.140768543027159e-12	6.5065264305187795e-12	1.1824562415408515e-16	0.0	1.863730861079008e-07	1.568930755186608e-11	2.3353659210500144	7.858046087266275	7.461935821792144	1.8446750919496544
2.8918918918918917	0.0	5.613376472658427e-06	0.0182399878023379	0.0	0.0	6.97166855619659	0.0	19.230010838966376	1.0747890211603928e-06	3.641320379998409e-80	2.6094635983258455e-194	4.600028688295022e-07	0.06811138850829636	8.237767860893222e-77	3.2520205449663857e-13	1.916503222300186e-12	4.78924968154672e-16	0.0	4.762216300777884e-07	5.115758527121105e-11	2.9659404953849147	7.997518187541501	6.046149045111729	1.8825063532154405
2.8998998998999	0.0	2.3525525927247368e-06	0.010275598731677946	0.0	0.0	7.487183904572361	0.0	19.7969728825454	4.191767860730273e-07	7.836919715252902e-79	3.1113875887192016e-192	1.146646061997891e-06	0.07164325408933875	1.6614111948756574e-75	9.034533121110523e-14	5.501459622474341e-13	1.8905301279900277e-15	0.0	1.1859327443048261e-06	1.6262543744321822e-10	3.6709283942066593	7.9322047323369285	4.7771300929508405	1.9020149549523766
2.9079079079079078	0.0	9.607463523241874e-07	0.005641118204073163	0.0	0.0	7.8361255615367975	0.0	20.015286357381534	1.5937505621073476e-07	1.643927530786195e-77	3.615887861621409e-190	2.7856289736078847e-06	0.09613577459463211	3.265841666627052e-74	2.4459568772819444e-14	1.539045459344259e-13	7.273332625825127e-15	0.0	2.8782997896718454e-06	5.040170655956852e-10	4.427875252325276	7.667090811216663	3.6802132377506203	1.901233691198433
2.915915915915916	0.0	3.823247202582082e-07	0.003017953275707358	0.0	0.0	7.9925492163692535	0.0	19.887875566027382	5.9071894031201624e-08	3.3610169653048394e-76	4.095753375919658e-188	6.59541612039751e-06	0.14722018196872863	6.256962194206204e-73	6.453227755779173e-15	4.195921007228634e-14	2.7272001903691603e-14	0.0	6.808273817683125e-06	1.5229540244973203e-09	5.2050010910437505	7.222130193303622	2.764185889680694	1.8792171277512488
2.923923923923924	0.0	1.482553063851362e-07	0.0015736804613587202	0.0	0.0	7.944567742722846	0.0	19.43446305489754	2.1343612846609257e-08	6.697450396133878e-75	4.52179312927499e-186	1.5219002041283483e-05	0.23494263570106055	1.1683752556549064e-71	1.659148425561119e-15	1.1148149045212063e-14	9.966308137724805e-14	0.0	1.5695061602666674e-05	4.486626696681474e-09	5.962827657173086	6.629763447813502	2.0240897236603135	1.8361851752425653
2.9319319319319317	0.0	5.601990215847211e-08	0.0008004009763738565	0.0	0.0	7.695843647824236	0.0	18.68809017446344	7.517462703582172e-09	1.3007656863892266e-73	4.865703835901933e-184	3.422592486028842e-05	0.374487860606573	2.1264324333925984e-70	4.156893476894617e-16	2.8865240522053946e-15	3.5496483007634935e-13	0.0	3.526257782977289e-05	1.28870001358123e-08	6.657170405299693	5.931011503386866	1.4449293387353859	1.7735827346182604
2.93993993993994	0.0	2.0626648952013036e-08	0.00039856200396610905	0.0	0.0	7.265126904651905	0.0	17.69114203047662	2.5809610364512717e-09	2.462291144369075e-72	5.103155304415947e-182	7.50151968477307e-05	0.5868762351819968	3.7719961847247904e-69	1.0149010777982065e-16	7.283530862833496e-16	1.2321683887132242e-12	0.0	7.72129442858457e-05	3.609026082485297e-08	7.24324332911687	5.170797302193434	1.0055600232643795	1.6940563771447572
2.947947947947948	0.0	7.400639352891175e-09	0.00019777847159976877	0.0	0.0	6.6839189971184725	0.0	16.491540023565623	8.637530510469917e-10	4.542871991288352e-71	5.216630523913969e-180	0.00016023904844976813	0.8994245279678641	6.5214072980732525e-68	2.4146033730026098e-17	1.7910207254214713e-16	4.168583671192132e-12	0.0	0.00016477495107998836	9.854677815705818e-08	7.680375640935076	4.393233377293591	0.6821924046751908	1.6013568639496645
2.955955955955956	0.0	2.5874027547899283e-09	0.00010566858545570875	0.0	0.0	5.992667127972116	0.0	15.13954518208986	2.8176528980752697e-10	8.169065172566651e-70	5.19756100825231e-178	0.000333589601684469	1.345692017944218	1.0989092585099399e-66	5.5979833145287796e-18	4.2918910295394946e-17	1.3744872196277001e-11	0.0	0.0003427025152666265	2.623719515775167e-07	7.936661072804284	3.6375506489259664	0.45116772298002716	1.5001767825510322
2.963963963963964	0.0	8.81481219306632e-10	7.691081709018515e-05	0.0	0.0	5.236126557722236	0.0	13.685337519775775	8.959163914641272e-11	1.4317427325351024e-68	5.047396076735549e-176	0.0006768332656352625	1.9645987935088944	1.804815327268694e-65	1.2646718135188858e-18	1.002267919921547e-17	4.416991990568136e-11	0.0	0.0006946537987501222	6.811201417307371e-07	7.992804638867871	2.935160386696692	0.29086897585407695	1.3959280848888
2.971971971971972	0.0	2.9262829932028773e-10	9.671434221541216e-05	0.0	0.0	4.458626760880829	0.0	12.177290341601164	2.7766583028913972e-11	2.44572925727911e-67	4.7774208196858435e-174	0.001338369188687727	2.7984254058607685	2.889043918672293e-64	2.784078849070662e-19	2.2808869077808306e-18	1.3833951228062065e-10	0.0	0.0013722857720996264	1.7241323875397533e-06	7.844523377431444	2.3080894697345147	0.1828023539107497	1.2944594262310258
2.97997997997998	0.0	9.466159436987963e-11	0.00017512334486670004	0.0	0.0	3.699926569902411	0.0	10.660710720673816	8.387754849038958e-12	4.071950927196571e-66	4.4073544888106325e-172	0.002579260502490028	3.8895036149352786	4.507398518109138e-63	5.972276882586663e-20	5.058319264126083e-19	4.222791040724684e-10	0.0	0.0026420785709346645	4.255668235814946e-06	7.503086452414081	1.768770374108209	0.11199237289181704	1.201712644501629
2.987987987987988	0.0	2.983908754547126e-11	0.0003508123666625145	0.0	0.0	2.992168832485648	0.0	9.176793627357812	2.469625963410342e-12	6.607656487095772e-65	3.962970987884753e-170	0.0048443947934610114	5.275595867165128	6.85406497067384e-62	1.2483907342244626e-20	1.0931736059828755e-19	1.25628063521856e-09	0.0	0.004957604977960009	1.0242957499763316e-05	6.993900191151045	1.3209557967360162	0.0668828848024532	1.123324358960099
2.995995995995996	0.0	9.165401498951701e-12	0.0007052374230177552	0.0	0.0	2.358197029928571	0.0	7.76161850238257	7.087173365330781e-13	1.0450646169538874e-63	3.473139942688205e-168	0.008867657140290452	6.984224922305058	1.0158297505649076e-60	2.5427931706063445e-21	2.3022388374746918e-20	3.6425662737695897e-09	0.0	0.009066154844868148	2.4041088342745146e-05	6.353384956487655	0.9613978096190869	0.038936709458922164	1.0641923054056879
3.0040040040040044	0.0	2.7432897588085562e-12	0.0013902232541264895	0.0	0.0	1.8112361806062593	0.0	6.4451529972539605	1.982284597653081e-13	1.6109779488084701e-62	2.966758583203225e-166	0.01581988423177575	9.026517002907795	1.467385074268726e-59	5.046837510078275e-22	4.7248491103984896e-21	1.029347423156069e-08	0.0	0.016158437690825898	5.502565771667962e-05	5.6246772931185465	0.6818926124407315	0.022096278270305917	1.028043301988194
3.012012012012012	0.0	8.001033744538862e-13	0.0026742790549997824	0.0	0.0	1.3557233831193327	0.0	5.250358950758537	5.4038720309942566e-14	2.420398152288269e-61	2.4700214521625394e-164	0.02750570319370074	11.391399334411911	2.065940134200122e-58	9.760531301094572e-23	9.449305683827028e-22	2.8349814652983422e-08	0.0	0.028067299311257107	0.00012282039307683895	4.8528614427941985	0.47133192397660767	0.012223417727588174	1.0170551557866034
3.02002002002002	0.0	2.273917761694095e-13	0.00501496016427513	0.0	0.0	0.9889357986346127	0.0	4.192572296857223	1.435772299932349e-14	3.544335255787342e-60	2.0043700040495624e-162	0.046608727598183006	14.041168869484729	2.8349267513905886e-57	1.839380888154424e-23	1.8415536006276906e-22	7.60978153199464e-08	0.0	0.047514581310561646	0.00026735121341049564	4.08045859444777	0.31749415953422705	0.006591402846688199	1.0315924703560755
3.028028028028028	0.0	6.297347192187786e-14	0.009165964014612886	0.0	0.0	0.7030175031818225	0.0	3.279329690324597	3.717947317350092e-15	5.058637297805737e-59	1.5853084613046673e-160	0.07697271140533347	16.909450868268046	3.7915469227238937e-56	3.37763197171942e-24	3.4973534711531507e-23	1.9908011208301044e-07	0.0	0.07839316703381775	0.0005675617944631568	3.3437866021195966	0.2084215584034683	0.0034647570426035506	1.0701117644638496
3.0360360360360357	0.0	1.699396635101418e-14	0.01632753471562669	0.0	0.0	0.4870407220212366	0.0	2.5107475585266474	9.383265712612744e-16	7.036927132716419e-58	1.222104762701154e-158	0.12388860608365154	19.90234951779647	4.942441317296701e-55	6.043575271738467e-25	6.4723745390059475e-24	5.075949433984891e-07	0.0	0.12605339182587202	0.001175105673215427	2.6705862750224254	0.1333360394268579	0.0017753153006306926	1.1292730684342434
3.0440440440440444	0.0	4.4687504417975645e-15	0.028345962222511522	0.0	0.0	0.3288257120970357	0.0	1.8804530560242616	2.307991290563297e-16	9.540767907533233e-57	9.182521138188079e-157	0.19433498513013245	22.903162492400757	6.279385026131059e-54	1.0536954966576223e-25	1.1672261664852289e-24	1.2613639664093533e-06	0.0	0.19754038013980305	0.0023729441339808183	2.0790508288290535	0.0831286019290407	0.0008867149365680731	1.204265345182918
3.052052052052052	0.0	1.1450690656064032e-15	0.04796110282258905	0.0	0.0	0.21635583284564885	0.0	1.3769582782875276	5.5327389717648654e-17	1.2607656664152761e-55	6.724722150956865e-155	0.29709521677219813	25.780450475219475	7.775766705658279e-53	1.790089037290159e-26	2.0512189598168244e-25	3.0549019537659045e-06	0.0	0.3017048264098931	0.004673686310166545	1.578152903571023	0.05050698171460392	0.00043171426121193287	1.2893171336137517
3.06006006006006	0.0	2.8591141469735005e-16	0.07908868105045856	0.0	0.0	0.1387322780776975	0.0	0.98529108200737	1.2926138278138515e-17	1.623813623847634e-54	4.800049660520099e-153	0.44265499721100576	28.398635669091504	9.384688516607841e-52	2.963270559570403e-27	3.5126355557237975e-26	7.210873136975243e-06	0.0	0.44909027909058313	0.008978593000844377	1.168985598539359	0.02990545187977013	0.0002048852144771765	1.3783293359146176
3.068068068068068	0.0	6.956415893955497e-17	0.12710618659652384	0.0	0.0	0.08669750201981415	0.0	0.6886656737109262	2.943182228810623e-18	2.0383969145389324e-53	3.3394593734097875e-151	0.6427767012703626	30.629790736077762	1.1039440178361087e-50	4.779737898411051e-28	5.861607240642727e-27	1.6588692484554617e-05	0.0	0.6514934853347656	0.016824784082796442	0.846744303453614	0.017256286238037953	9.47817427642079e-05	1.465542044748689
3.0760760760760757	0.0	1.6492778067826184e-17	0.19908852250652592	0.0	0.0	0.05280913379903965	0.0	0.4699946844710336	6.531113289212428e-19	2.4939749717038332e-52	2.264465560003562e-149	0.9096617319642638	32.36500041791669	1.2656825790788993e-49	7.512283787774215e-29	9.531503918376934e-28	3.719376824378424e-05	0.0	0.9211100677763341	0.030753856707752093	0.6029740707218085	0.009703810718060847	4.274020601964288e-05	1.5461380969806855
3.0840840840840844	0.0	3.8102750186231235e-18	0.30391555897944716	0.0	0.0	0.0313679384304244	0.0	0.3130992009783582	1.412848463633029e-19	2.974035809281705e-51	1.4966300910996698e-147	1.2546562863794108	33.5237111943451	1.414337765688195e-48	1.1504668795205271e-29	1.5103090921477368e-28	8.127592625364404e-05	0.0	1.2692232416462843	0.054837227645634534	0.4277724253856644	0.005317840545789461	1.8786442196923886e-05	1.616695694639329
3.0920920920920922	0.0	8.577743666084785e-19	0.45215446255199176	0.0	0.0	0.018200995112202873	0.0	0.20354481921566484	2.9996686641947396e-20	3.456615404606898e-50	9.641009284614676e-146	1.6865322583825755	34.05983198212479	1.5403949225831944e-47	1.71676030518554e-30	2.3320001945070696e-29	0.00017309614557021698	0.0	1.70447073788642	0.09538820853374377	0.3117385109513657	0.0028400521779434157	8.04911087744871e-06	1.675429703138832
3.1001001001001	0.0	1.8816724931008068e-19	0.6556134956066544	0.0	0.0	0.01038404421090289	0.0	0.12910107951202962	7.274231675118782e-21	3.91567550061144e-49	6.053267761714126e-144	2.209477490080277	33.96393234306739	1.635165243034654e-46	2.49619125118396e-31	3.508717207268237e-30	0.0003592912078216483	0.0	2.2308283331155594	0.16187328536157394	0.24756374339550657	0.0014781392214698627	3.3616766081630214e-06	1.7222006350632952
3.108108108108108	0.0	4.022251671591383e-20	0.9264801616270728	0.0	0.0	0.005963786403802577	0.0	0.0798747773554793	6.960285008459212e-21	4.3232772907439935e-48	3.7043900367058154e-142	2.8210420139137664	33.261565019242184	1.691772147347263e-45	3.536535368366418e-32	5.144272183089984e-31	0.0007268411468475295	0.0	2.845560763555698	0.2680003832827548	0.23124059662010776	0.0007497256621036083	1.3688389342448358e-06	1.7583132798977719
3.1161161161161157	0.0	8.378160530459379e-21	1.2760025437080398	0.0	0.0	0.0037185018979161992	0.0	0.04819821804183721	2.789238466589078e-20	4.65232723551012e-47	2.2095460320854134e-140	3.510383554102899	32.008357531052965	1.705975452727551e-44	4.882131471491905e-33	7.349437413602724e-32	0.001433065836933946	0.0	3.5374862950193977	0.4329066692229698	0.2629096167770604	0.00037058464937553016	5.442364528733551e-07	1.7861637880237324
3.1241241241241244	0.0	1.7005223572450842e-21	1.712750615088006	0.0	0.0	0.0029776163075826223	0.0	0.02836199132213356	1.2999152131060785e-19	4.8795321356102645e-46	1.2845440799706562e-138	4.257205688163351	30.282939192975782	1.6766962812142557e-43	6.567070253444052e-34	1.0231461637761845e-32	0.0027537626400423627	0.0	4.285949111597145	0.6822931572286094	0.34736723284536364	0.00017851326311588129	2.1368586916448917e-07	1.8088163954398697
3.1321321321321323	0.0	3.363335929969912e-22	2.2405977751054658	0.0	0.0	0.0035091487892041874	0.0	0.016273437536732785	5.952205228539225e-19	4.988119801864709e-45	7.278714294597447e-137	5.0317579813025795	28.17892329378272	1.6061524940134468e-42	8.607242527792956e-35	1.387949228212306e-33	0.005157278530151648	0.0	5.060866569342119	1.0492650011964242	0.49422624313996383	8.380145622109258e-05	8.972026152138635e-08	1.829593939995732
3.14014014014014	0.0	6.482050043190347e-23	2.8566750706024213	0.0	0.0	0.005477813070226814	0.0	0.00910372584739152	2.657536848785681e-18	4.969884933050418e-44	4.019945169306616e-135	5.796153895392835	25.797054673154147	1.4995810498348631e-41	1.0992237583140733e-35	1.8346816841564118e-34	0.009413440746680933	0.0	5.824101724225393	1.5745504233985783	0.7176730786171883	3.83381061854739e-05	5.8616217993527964e-08	1.8517496626859682
3.148148148148148	0.0	1.217331175756239e-23	3.549645360280599	0.0	0.0	0.00947418796191219	0.0	0.004965048337269371	1.156610309741945e-17	4.826213797449545e-43	2.1639413144853164e-133	6.507064895940079	23.238333287622225	1.3645955383750807e-40	1.3678466237428731e-36	2.3631870061127852e-35	0.016745955091754864	0.0	6.532211883350197	2.305712217148308	1.0357220250332986	1.7092585465874442e-05	9.099046555704763e-08	1.8782561758409386
3.1561561561561557	0.0	2.2277135235717465e-24	4.2986913393387685	0.0	0.0	0.016614505172297175	0.0	0.0026397632694534477	4.906792126032855e-17	4.567910069564487e-42	1.1353527583801635e-131	7.1195978382277465	20.598545109561343	1.2102883021782734e-39	1.6585077583987896e-37	2.9660924747779573e-36	0.02903388644407109	0.0	7.140372104598038	3.2949645473526767	1.4688485760504735	7.426477644556449e-06	2.1800208281403188e-07	1.911709361499765
3.1641641641641645	0.0	3.9725024180180006e-25	5.073582603262599	0.0	0.0	0.028708700438967928	0.0	0.001368110204557616	2.0291437627217797e-16	4.213852197865126e-41	5.805989607918934e-130	7.591908151567771	17.964283196008623	1.0462239662815719e-38	1.9594132134311018e-38	3.627601466936465e-37	0.04906074607910482	0.0	7.607019992551693	4.5952953500896445	2.0379108282511087	3.144531935477007e-06	5.572643693583581e-07	1.9543104947934946
3.1721721721721723	0.0	6.902767270488563e-26	5.836068556002621	0.0	0.0	0.04848906768745766	0.0	0.0006911511964021172	8.179646062472634e-16	3.788713949283857e-40	2.8938891282938954e-128	7.8899041983767155	15.410301681381931	8.814780323944873e-38	2.2556027755955996e-39	4.323165142325862e-38	0.08079729950132258	0.0	7.898575538057708	6.254792444591886	2.7613501719784193	1.297559121869389e-06	1.4064903675207913e-06	2.007868383166259
3.18018018018018	0.0	1.1687900998401448e-26	6.542642801698007	0.0	0.0	0.07988131155786202	0.0	0.0003403340658124681	3.21413992402715e-15	3.320130088541193e-39	1.4058786328021768e-126	7.991312973352651	12.997941808142734	7.238513532294522e-37	2.53003740613753e-40	5.020310563295068e-39	0.12968605084671014	0.0	7.993510979632502	8.30938009293613	3.6517986833570055	5.217906759201876e-07	3.4667364990444427e-06	2.073760827135504
3.188188188188188	0.0	1.9284307563625086e-27	7.148471865594276	0.0	0.0	0.12828325593788492	0.0	0.00016334480056092425	1.2311350742978912e-14	2.8357578895658453e-38	6.656933099866924e-125	7.888435944827945	10.774382167447605	5.793465569725626e-36	2.7651499980758207e-41	5.680741217912188e-40	0.20287260608969113	0.0	7.885111247987621	10.774562246161455	4.712392846353167	2.044859564207818e-07	8.332778333237285e-06	2.1528123505419354
3.1961961961961958	0.0	3.1004576712628505e-28	7.6120282304722116	0.0	0.0	0.20079493978395313	0.0	7.641209533467479e-05	4.596840329355811e-14	2.3606628344858627e-37	3.072282095033177e-123	7.589124230415124	8.772544610884896	4.5193782957176855e-35	2.944676561987161e-42	6.263603908503038e-41	0.3093052371958163	0.0	7.582471447606682	13.637174907601272	5.933267644601869	7.80959790326493e-08	1.95285921736678e-05	2.2450785768411023
3.2042042042042045	0.0	4.857376817750481e-29	7.899775410105408	0.0	0.0	0.3063207425900501	0.0	3.4839105613059256e-05	1.6731238980957787e-13	1.9153561540713266e-36	1.3820019041119109e-121	7.115806283817486	7.011575325348701	3.4361354777934836e-34	3.0555078160109677e-43	6.729575259137375e-42	0.4596051239103972	0.0	7.109583696549469	16.848480331202857	7.288836000955263	2.9066442043809334e-08	4.462358976526787e-05	2.3495679307061574
3.2122122122122123	0.0	7.415356194173531e-30	7.990174699882449	0.0	0.0	0.4554457006139685	0.0	1.5481487509845287e-05	5.936274585841177e-13	1.5146625416243432e-35	6.059223464690546e-120	6.502743340333495	5.497873822559413	2.5463217614701797e-33	3.0892699233826075e-44	7.0452169163718756e-43	0.6656043823724318	0.0	6.502703953274982	20.32008627321026	8.736497971529346	1.054273009085984e-08	9.942173437717331e-05	2.46396717641485
3.22022022022022	0.0	1.1031040279210408e-30	7.876349548509563	0.0	0.0	0.6599827934015753	0.0	6.704912823418966e-06	2.0531436067146176e-12	1.1674357652399547e-34	2.5893228306893087e-118	5.79199235882827	4.226643169937573	1.8391104764942997e-32	3.04336998447911e-45	7.186935066468787e-44	0.9394663009428991	0.0	5.806483048558306	23.924055477146396	10.217334734681078	3.726596020666997e-09	0.00021599043334558185	2.5844578317861076
3.228228228228228	0.0	1.5990246391645082e-31	7.566950004961044	0.0	0.0	0.9321049996292881	0.0	2.8301101468369913e-06	6.922236879044444e-12	8.770025740762412e-34	1.0784908489625587e-116	5.028757648233522	3.183890573395648	1.29465488654053e-31	2.921325087154858e-46	7.143894445710594e-45	1.2923494514340144	0.0	5.069528974417682	27.4981401118992	11.65911139572522	1.2837177829693638e-09	0.00045754985220228164	2.7057084148238526
3.236236236236236	0.0	2.2586455029088037e-32	7.085066383432229	0.0	0.0	1.2830227746645644	0.0	1.164230968742466e-06	2.2750855454404924e-11	6.421248940717074e-33	4.378323983721781e-115	4.256872596113018	2.348743313733794	8.882843511351382e-31	2.7323169513557105e-47	6.919387304512409e-46	1.7326563796593821	0.0	4.340102144199997	30.856358092436764	12.981561331927866	4.3094794356801904e-10	0.0009451671973086693	2.8211012760021563
3.2442442442442445	0.0	3.108817462556748e-33	6.465381542845375	0.0	0.0	1.7212464019231286	0.0	4.6676375431835997e-07	7.289127616506993e-11	4.582356896847254e-32	1.7324496844027373e-113	3.5150695257055	1.6958902101818882	5.940212248540944e-30	2.4900504532237827e-48	6.530417231143775e-47	2.264011580289613	0.0	3.6625320464618087	33.80422624476625	14.103510502232503	1.4098667931315465e-10	0.0019039785846283065	2.9232074999986226
3.2522522522522523	0.0	4.169621220550983e-34	5.750049331597989	0.0	0.0	2.2505769218139364	0.0	1.823788271933455e-07	2.2765771338568574e-10	3.1871982653419214e-31	6.681512916183099e-112	2.834499786898895	1.1979353421909207	3.871720898352447e-29	2.211113018787939e-49	6.005570869806347e-48	2.8832252228603013	0.0	3.074718565103868	36.15704803023915	14.951007097753644	4.4949965666398974e-11	0.0037403902638937416	3.004469603103219
3.26026026026026	0.0	5.449444300040441e-35	4.983978480323561	0.0	0.0	2.8680821737582276	0.0	6.944942686208611e-08	6.931395219318354e-10	2.1606280732986424e-30	2.511600654461889e-110	2.237710720521516	0.8274673771189174	2.459565780277388e-28	1.9131072420340308e-50	5.381547355524391e-49	3.5785922412644355	0.0	2.6068049254077317	37.75892159374594	15.465342641131784	1.3966212986236796e-11	0.007166265643666725	3.058002890829231
3.268268268268268	0.0	6.940041438400558e-36	4.210250368138381	0.0	0.0	3.562409749215379	0.0	2.577376743077557e-08	2.0572778737289835e-09	1.4275841384374735e-29	9.202124544015357e-109	1.7390295379189078	0.5586993759731727	1.5228789163764758e-27	1.6128468673949292e-51	4.698930141470266e-50	4.328920261188675	0.0	2.2808502715000527	38.49977065947695	15.609761802052539	4.22888593318478e-12	0.013390944859178917	3.0783949129634145
3.276276276276276	0.0	8.612438651290561e-37	3.4663057115415516	0.0	0.0	4.312835664278284	0.0	9.32181562935891e-09	5.952532919600553e-09	9.193358126893623e-29	3.286151074630554e-107	1.3460945444024528	0.3686056651147433	9.190202373553379e-27	1.3248669794308035e-52	3.997875222014789e-51	5.103647597528968	0.0	2.1111474785262807	38.3278219832946	15.37379787274849	1.2478756055750427e-12	0.02440589154356434	3.062376627141502
3.2842842842842845	0.0	1.0414644525486857e-37	2.7813329397131983	0.0	0.0	5.089419101275775	0.0	3.2857546115769923e-09	1.678996559903638e-08	5.770286912460915e-28	1.1437971322640063e-105	1.0621390717197277	0.23755632495522305	5.40552408697393e-26	1.06041686139432e-53	3.3143426148475692e-52	5.8642907551178896	0.0	2.1047627140405654	37.255569831244635	14.774524727179102	3.588513897680648e-13	0.04338781032464062	3.009260143288993
3.2922922922922924	0.0	1.227204652182957e-38	2.175035110469622	0.0	0.0	5.8545153177692875	0.0	1.1287054832443352e-09	4.61678424883999e-08	3.529973153085697e-27	3.880366131446967e-104	0.8885775850560648	0.1495107130658666	3.09887359408118e-25	8.270010786726463e-55	2.6773367622505866e-53	6.567257318541348	0.0	2.2619252982328204	35.3582762097182	13.854517589663125	1.0056711322206879e-13	0.07524134896274283	2.9210807190772052
3.3003003003003	0.0	1.4091063333058433e-39	1.657703066547319	0.0	0.0	6.565697241273512	0.0	3.778645098452269e-10	1.237581411156321e-07	2.104728888616873e-26	1.2830949658670126e-102	0.8274533201178038	0.09187006675396232	1.7315042486251003e-24	6.284352435804379e-56	2.1073931911526485e-54	7.167806856486415	0.0	2.57604888047644	32.765256668215414	12.676860257176198	2.746599577981721e-14	0.12728849341413942	2.8024341293303148
3.308308308308308	0.0	1.5766118005525287e-40	1.2313297882281278	0.0	0.0	7.179881710395336	0.0	1.2328230858022858e-10	3.234112161291009e-07	1.2231273762953851e-25	4.135304226317399e-101	0.8833606599087073	0.05510355437436002	9.429686761602922e-24	4.6530734280949246e-57	1.6163100392830344e-55	7.624691529813598	0.0	3.0333748620157364	29.64534955785448	11.318010541113443	7.310258388793953e-15	0.21008507229371726	2.6600516347622616
3.316316316316316	0.0	1.7189372018523702e-41	0.8913929755467098	0.0	0.0	7.658199096910387	0.0	3.919890685132066e-11	8.23922152345718e-07	6.927842034468061e-25	1.2990290938175745e-99	1.0645332151089097	0.03225584315191848	5.005245392906029e-23	3.3569441250842416e-58	1.207924721430849e-56	7.904819996240886	0.0	3.6124410876190884	26.188829424411185	9.85964176312044	1.8961300473057027e-15	0.3383033234388827	2.50219206736999
3.3243243243243246	0.0	1.826204804069621e-42	0.6289139167262716	0.0	0.0	7.970944360319105	0.0	1.2146612072259676e-11	2.046302352683103e-06	3.8245032242808216e-24	3.977344636790714e-98	1.3828791820871884	0.0184242503613169	2.5894547616802937e-22	2.359788480446094e-59	8.796112249298939e-58	7.987215723859975	0.0	4.283737424637392	22.588440896614518	8.38066139912063	4.792934860911812e-16	0.5315641597310709	2.337947102598781
3.3323323323323324	0.0	1.8905718323306285e-43	0.43245445836959295	0.0	0.0	8.101855951528789	0.0	3.668123344419629e-12	4.954600983914627e-06	2.0577985237583425e-23	1.1869452724419643e-96	1.8528489992501767	0.010267439903711185	1.3057096637031785e-21	1.6163176967136673e-60	6.241327332355503e-59	7.865612851334591	0.0	5.0099707550717545	19.02214298521972	6.9504673574522435	1.1806820120477945e-16	0.8150393151832971	2.176550655126892
3.34034034034034	0.0	1.9071775120511698e-44	0.2898122434902719	0.0	0.0	8.05101671778892	0.0	1.0795428713588926e-12	1.169514390498912e-05	1.0791490589217223e-22	3.4524825061645526e-95	2.489143960482536	0.005581763144259547	6.41712930066899e-21	1.0787107367166036e-61	4.315171773288805e-60	7.549243632678866	0.0	5.747302582794309	15.639623593814221	5.624187008387274	2.8344081003281854e-17	1.2195837229980189	2.026761170466246
3.348348348348348	0.0	1.8747496598331358e-45	0.1892867676685987	0.0	0.0	7.835856135230722	0.0	3.0962979363946703e-13	2.6913068418986485e-05	5.515828905660464e-22	9.788041486228338e-94	3.3034251849367697	0.0029598534402829903	3.0739121269538064e-20	7.014679569318487e-63	2.9070586240490446e-61	7.061680087461308	0.0	6.447748496590984	12.553818983742199	4.440236641013351	6.63116490209786e-18	1.7811200269761212	1.8963547430490895
3.356356356356356	0.0	1.795765740120071e-46	0.12048998702448073	0.0	0.0	7.490020794425624	0.0	8.654704078885573e-14	6.037878649391252e-05	2.747836585658989e-21	2.7047295598218293e-92	4.300357599111604	0.0015307951647803631	1.4351565065888794e-19	4.44462556718462e-64	1.9082871373607208e-62	6.437931617751869	0.0	7.06267474440811	9.837747757713899	3.4201320607164494	1.5118729234068892e-18	2.539001609180265	1.7917368410558114
3.3643643643643646	0.0	1.6761400839958481e-47	0.07474959368664776	0.0	0.0	7.060211152999876	0.0	2.357589128908721e-14	0.00013206016121617158	1.3342025974798709e-20	7.28476990787814e-91	5.473504563720172	0.0007721036197861502	6.5307789348723865e-19	2.744018147060412e-65	1.2205836838979937e-63	5.720294687471369	0.0	7.5470508175278574	7.526133673364884	2.570153610273915	3.3592224505940724e-19	3.5331486118359834	1.7176587336809448
3.3723723723723724	0.0	1.524492087246985e-48	0.045195364285905634	0.0	0.0	6.601390565944732	0.0	6.258788235463216e-15	0.0002815971776730814	6.313983274534468e-20	1.912370327946112e-89	6.801739304029461	0.0003797639037334922	2.8966060405004188e-18	1.6506811320726388e-66	7.60720269819067e-65	4.953636884787193	0.0	7.863886298978442	5.620688562632607	1.884270019043152	7.273781531196674e-20	4.799896193525754	1.677015850187333
3.3803803803803802	0.0	1.3511210774162537e-49	0.026632143512025537	0.0	0.0	6.171001120758415	0.0	1.6192670824790036e-15	0.0005854051621061704	2.912298171350933e-19	4.893195271873314e-88	8.246911988475059	0.00018213908131746223	1.252199505945837e-17	9.675284865791377e-68	4.6197205733477264e-66	4.180841054916577	0.0	7.988156933610073	4.097625724022342	1.3476679469441533	1.5348988307325188e-20	6.36671368061718	1.670709484221707
3.388388388388388	0.0	1.1668568915604337e-50	0.015294860836320113	0.0	0.0	5.822936948678904	0.0	4.0827490526661253e-16	0.0011864769394446233	1.3092392389316119e-18	1.2203312282467335e-86	9.753460480952983	8.51763580693355e-05	5.2761640394215673e-17	5.525717264236422e-69	2.733628108717932e-67	3.439037159342458	0.0	7.9095472403988225	2.915970212526938	0.940298505483794	3.1564380598648824e-21	8.24622448776101	1.6975670238816847
3.396396396396397	0.0	9.819630693185141e-52	0.008560755892099887	0.0	0.0	5.602024602715761	0.0	1.0032120806066573e-16	0.0023444407838054127	5.7365786666834285e-18	2.9663867310683543e-85	11.250451116892936	3.883644412128281e-05	2.166830030787555e-16	3.0749485009049555e-70	1.5761439710305386e-68	2.757044669666003	0.0	7.633508214062876	2.0254613019365855	0.6399980876503528	6.325761319165558e-22	10.430234477832908	1.7543333262555414
3.4044044044044046	0.0	8.052431659354897e-53	0.00466988163911808	0.0	0.0	5.539660113800426	0.0	2.4023628409574074e-17	0.004516469989454047	2.4498396490121272e-17	7.028180867207844e-84	12.656189306100263	1.7264136041293325e-05	8.673501347941599e-16	1.6672905468401137e-71	8.854923347112632e-70	2.154192251830925	0.0	7.180414284579573	1.3732077743396698	0.4249211900485598	1.235453331659125e-22	12.884698222839077	1.835760293882744
3.4124124124124124	0.0	6.43474058757034e-54	0.002482714663648443	0.0	0.0	5.651083798457422	0.0	5.606478499100966e-18	0.008482845095372435	1.019701668248982e-16	1.623018455185859e-82	13.885095272362769	7.482004824037931e-06	3.383985492408267e-15	8.80864183157105e-73	4.847367460846678e-71	1.6404342913558294	0.0	6.582939735971164	0.9086587716972842	0.27519552277828074	2.3514616608726428e-23	15.546650404810581	1.9348274277911817
3.4204204204204203	0.0	5.046813743231339e-55	0.0012863967127062603	0.0	0.0	5.934567096382392	0.0	1.2751091782934042e-18	0.01553349226373062	4.136750857336239e-16	3.6531677770744282e-81	14.85608146291857	3.1611386629772198e-06	1.2868517398459866e-14	4.5345146403388995e-74	2.5855864091144617e-72	1.217494313667677	0.0	5.8820846123678034	0.5868107873387596	0.17384569434256375	4.36161646201774e-24	18.32404714742639	2.043119746285186
3.428428428428428	0.0	8.68583464566091e-56	0.0006496062730620584	0.0	0.0	6.372563254225141	0.0	2.8262474592069187e-19	0.027732205399978373	1.635672553934693e-15	8.014596809640411e-80	15.501298494099258	1.3019908300876918e-06	4.7697566755386916e-14	2.2744522920005966e-75	1.3438287104009838e-73	0.8806610052059337	0.0	5.122495096325582	0.36983516854766796	0.10711798219664914	7.884153263305147e-25	21.099173370513505	2.1513707602077243
3.436436436436437	0.0	6.375300679998893e-55	0.0003197073898887305	0.0	0.0	6.9346498911794185	0.0	6.104900065086507e-20	0.04827140820201569	6.3035344740172395e-15	1.7137991305294303e-78	15.773932735106253	5.227559769775922e-07	1.7231914030360865e-13	1.1115960538322362e-76	6.805504112014073e-75	0.6208466106133075	0.0	4.3478006578470865	0.22746322017429374	0.06437584835295573	1.3888669923992416e-25	23.735795512648288	2.2501502658378114
3.4444444444444446	0.0	8.039315739602747e-54	0.00015334948306893481	0.0	0.0	7.581878138743656	0.0	1.2851459740492725e-20	0.08191968169144924	2.3676781337434124e-14	3.571943826545921e-77	15.653802677211523	2.0460017370247763e-07	6.067957071781016e-13	5.293480035822924e-78	3.3582111714307906e-76	0.4265732179509174	0.0	3.596622905336901	0.13651707787927417	0.03773392794925855	2.3843185023518888e-26	26.089640960333902	2.3306453104861196
3.4524524524524525	0.0	9.924076257634679e-53	7.168679053505763e-05	0.0	0.0	8.27195695437193	0.0	2.636524790220868e-21	0.13554443153073797	8.667861421875921e-14	7.256314197275638e-76	15.149818982322497	7.805833287501061e-08	2.082694138484634e-12	2.456176997628203e-79	1.6146813093414332e-77	0.2856515457604684	0.0	2.8997268752644887	0.07994947909120004	0.021571283429454365	3.9890170714655075e-27	28.021173110540488	2.3854549750940133
3.4604604604604603	0.0	1.194063662482785e-51	3.2660524735767515e-05	0.0	0.0	8.964568526525758	0.0	5.271287852333614e-22	0.2186616318067156	3.092801309212936e-13	1.4367943007557832e-74	14.298888098598795	2.9028876808130774e-08	6.967630081438204e-12	1.1104579502982746e-80	7.564784432683325e-79	0.18642892471005948	0.0	2.2785367049765832	0.04568538965354862	0.012026562006447276	6.503775394745112e-28	29.4091301072655	2.4093025493523608
3.468468468468468	0.0	1.4002981035057037e-50	1.4502221480554179e-05	0.0	0.0	9.626063979671827	0.0	1.0270865936745387e-22	0.3439245993902413	1.0755803186284048e-12	2.7729400641697938e-73	13.161444462103686	1.052279715918798e-08	2.2720826810365202e-11	4.8917993521594813e-82	3.4533216714026924e-80	0.1185833550354033	0.0	1.7449847218553967	0.025471381102574103	0.006539060926413549	1.0333874623336623e-28	30.163021898985182	2.3995673031234257
3.476476476476477	0.0	1.6005494148985484e-49	6.275877023084711e-06	0.0	0.0	10.232856339974864	0.0	1.9503063115163934e-23	0.5274190829752025	3.645729463095399e-12	5.216197856293435e-72	11.814360795237384	3.7180506445739977e-09	7.221805694866577e-11	2.099709413893741e-83	1.5360596253295178e-81	0.07351363457122255	0.0	1.3024583681305844	0.013855488975402385	0.0034672467499119505	1.6001432185975816e-29	30.232810739486606	2.356554259816179
3.4844844844844847	0.0	1.7830899034124408e-48	2.6469854391882747e-06	0.0	0.0	10.773020115345393	0.0	3.609142385500034e-24	0.7885922260263086	1.2044167714035694e-11	9.563913639670082e-71	10.34238971152731	1.2804905857060001e-09	2.2374513287501844e-10	8.781602661690813e-85	6.657474453367218e-83	0.044416647902210636	0.0	0.9474857200461085	0.007353033353777308	0.0017928212168777241	2.4146408091668632e-30	29.614349547167286	2.2834522813516083
3.4924924924924925	0.0	1.9361230808867554e-47	1.0882567908115882e-06	0.0	0.0	11.245904210586955	0.0	6.508945242938034e-25	1.149622396263568	3.878108146631538e-11	1.709171287862809e-69	8.829454249988437	4.298421080080612e-10	6.756960901343646e-10	3.578593619909442e-86	2.8115199976745246e-84	0.026155160332593252	0.0	0.671766117449136	0.0038068702225673486	0.000903982031483694	3.5509473324513904e-31	28.349766785756643	2.1859730809579347
3.5005005005005003	0.0	2.0490296899870572e-46	4.3662142595415835e-07	0.0	0.0	11.65991521231085	0.0	1.1439910398988807e-25	1.634052239518244	1.2170650814536661e-10	2.977174092900682e-68	7.351011638509512	1.4063974421333034e-10	1.989040024997014e-09	1.4209375253231378e-87	1.1569189244843986e-85	0.015010761216796837	0.0	0.4641946671158857	0.0019226865123207742	0.00044446877551750053	5.089017441155594e-32	26.522752925237945	2.0717089146986907
3.508508508508508	0.0	2.1135820297915654e-45	1.7239741005866612e-07	0.0	0.0	12.028956655825313	0.0	1.9594763342562458e-26	2.2645737902418146	3.722703554443877e-10	5.0546597888108204e-67	5.9684058360695325	4.485070718552926e-11	5.707352524163827e-09	5.49745358848322e-89	4.638682058879002e-87	0.008396180551819607	0.0	0.312621591543415	0.0009472623681028604	0.00021309329733756681	7.10757844177418e-33	24.249475326364397	1.9492865180340702
3.516516516516517	0.0	2.1249344226240234e-44	7.110367910690216e-08	0.0	0.0	12.36823952356821	0.0	3.2708664362176026e-27	3.059979754941474	1.1098233825870594e-09	8.364674617861835e-66	4.725687315634106	1.3940831202925207e-11	1.5963576124805008e-08	2.072393091736261e-90	1.8122415364041508e-88	0.004577143669299417	0.0	0.20519894683986042	0.00045523594774762285	9.961717274639231e-05	9.674029274536109e-34	21.66647851095855	1.8274224407357835
3.5245245245245247	0.0	2.082224362400917e-43	4.169826344661431e-08	0.0	0.0	12.690254216170446	0.0	5.320972084921898e-28	4.031473156010488	3.2247797080871513e-09	1.3491988821402815e-64	3.6489184603725087	4.22340398019496e-12	4.3524701041259916e-08	7.612138232094165e-92	6.898699246302068e-90	0.0024318738488283424	0.0	0.1312716145907318	0.00021339827049979612	4.5407096701523925e-05	1.283190532999639e-34	18.917301292596306	1.713996065539499
3.5325325325325325	0.0	1.9886808085074682e-42	5.668656230888115e-08	0.0	0.0	13.001599343751742	0.0	8.435766080482026e-29	5.178734235116297	9.13265389295169e-09	2.1211582955708537e-63	2.747595241643041	1.2470617652631845e-12	1.1567990926786459e-07	2.7243641259614817e-93	2.558867942154813e-91	0.0012592769772105405	0.0	0.08184924811151252	9.757027307902207e-05	2.018031645985343e-05	1.658719346817397e-35	16.139604778348	1.6152504372190315
3.5405405405405403	0.0	1.8512207491586317e-41	1.3008074637484606e-07	0.0	0.0	13.301129348213859	0.0	1.3033571846284498e-29	6.486336547974432	2.520836689040366e-08	3.2504296481793748e-62	2.01756440485733	3.588903767594067e-13	2.9971169874344425e-07	9.500524606279877e-95	9.248215514749967e-93	0.0006355287574837833	0.0	0.04974397002660344	4.351121435082566e-05	8.744539629467089e-06	2.089549612965629e-36	13.454366533864961	1.53520995845434
3.548548548548548	0.0	1.6796040130507074e-40	3.2862689307485755e-07	0.0	0.0	13.579579639953948	0.0	1.9624913117327706e-30	7.9212292135196005	6.781772048832452e-08	4.854890665029064e-61	1.4447227645478702	1.006657205643227e-13	7.56973846773763e-07	3.2281518883725844e-96	3.256846570368611e-94	0.0003125956091063013	0.0	0.029476765100774845	1.8924626340263275e-05	3.6943760736568695e-06	2.5652546176731155e-37	10.958226980897178	1.4753726840021497
3.556556556556557	0.0	1.48528968648485e-39	8.237208011165487e-07	0.0	0.0	13.820537551371944	0.0	2.879767347180105e-31	9.432005527184533	1.7782484142208414e-07	7.067886207602983e-60	1.0088352965020584	2.7519801500435066e-14	1.863794770647026e-06	1.0687700270704062e-97	1.1175470964057607e-95	0.00014985259308526643	0.0	0.01705088899850404	8.02752748811951e-06	1.521707829211479e-06	3.069066416731202e-38	8.719484420770417	1.434698954434622
3.5645645645645647	0.0	1.2801798725048208e-38	2.0172115298885246e-06	0.0	0.0	14.002420222700948	0.0	4.1182473631618255e-32	10.950522997007091	4.5445662323828534e-07	1.002931996253808e-58	0.6869587373447827	7.332560621388334e-15	4.47367902169009e-06	3.4477716616422246e-99	3.7364866899030795e-97	7.001311077079813e-05	0.0	0.009672468415684124	3.32086487021712e-06	6.110809120882359e-07	3.57833085589179e-39	6.777646288354724	1.40988267844465
3.5725725725725725	0.0	1.0754405101872532e-37	4.816294048355641e-06	0.0	0.0	14.101032463051286	0.0	5.739483592854148e-33	12.396122948661716	1.1319916136459275e-06	1.3871572953881007e-57	0.4561539794761096	1.9045715063950936e-15	1.0468669981742218e-05	1.0837188910196611e-100	1.2172786700506657e-98	3.188072645322854e-05	0.0	0.005475378272155767	1.3397465000223237e-06	2.3924071129583213e-07	4.066179123443357e-40	5.145961405603851	1.3958606979014971
3.5805805805805804	0.0	8.805567612170508e-37	1.1208414843369192e-05	0.0	0.0	14.092302157285928	0.0	7.795402976528931e-34	13.682258736788572	2.7481772914823333e-06	1.8700476559769403e-56	0.2953645392758937	4.839520742452775e-16	2.388304125598481e-05	3.3190875201178154e-102	3.8640741713045317e-100	1.4148511960728301e-05	0.0	0.003285795750968068	5.27088761710667e-07	9.131296030423684e-08	4.5337367513889987e-41	3.8160496390252856	1.3864918902032053
3.588588588588588	0.0	7.027225468038999e-36	2.542313976402276e-05	0.0	0.0	13.9548869177312	0.0	1.0318336413165388e-34	14.724861028982318	6.502749869021138e-06	2.45726981171887e-55	0.18649482926449407	1.277816781324824e-16	5.3121677773387465e-05	9.904776302957812e-104	1.1951699689281263e-101	6.119656510567932e-06	0.0	0.0024452145469958902	2.0221939415656662e-07	3.3976853995044824e-08	7.859032092366547e-42	2.7636345222685206	1.3753223441832039
3.596596596596597	0.0	5.465954190404588e-35	5.620385255787739e-05	0.0	0.0	13.672457970643379	0.0	1.331024825217288e-35	15.451353280931473	1.4996852375601404e-05	3.147217104647068e-54	0.11482386063742538	6.666047340238579e-17	0.00011519981896730592	2.880013611911528e-105	3.601990610342955e-103	2.57974660277683e-06	0.0	0.002700447660801407	7.565341510968393e-08	1.2324806751567403e-08	2.831109576561219e-41	1.954451639841642	1.3563467942592802
3.6046046046046047	0.0	4.14384645370811e-34	0.00012110301836553013	0.0	0.0	13.235549320582635	0.0	1.6732775600972736e-36	15.808986860775684	3.370962714650406e-05	3.9289340531743663e-53	0.06893656494619392	1.654301897787121e-16	0.00024358178756552501	8.159589419787853e-107	1.057752551189674e-104	1.0598899516061534e-06	0.0	0.0041648237210870865	2.7598802321682762e-08	4.35829337247119e-09	2.5108625746151e-40	1.349601114684447	1.3246799204778335
3.6126126126126126	0.0	3.0619415018696637e-33	0.000254329222714607	0.0	0.0	12.64289195194941	0.0	2.050006207563495e-37	15.77116935545357	7.38513683468967e-05	4.780765695957457e-52	0.04035658553385814	6.464678668846848e-16	0.0005021892342423658	2.252506041568787e-108	3.0265935740090547e-106	4.2440278303577565e-07	0.0	0.007354889059730171	9.81742708753613e-09	1.5024005022701214e-09	2.2093995859497722e-39	0.9098730251737491	1.2770642005529664
3.6206206206206204	0.0	2.2051883601906687e-32	0.0005205837401337105	0.0	0.0	11.902144913508439	0.0	2.447641019184836e-38	15.340732267627368	0.00015769354238137105	5.67016089254088e-51	0.023036766704592645	2.554562616397687e-15	0.001009572799340342	6.058812481105084e-110	8.438253549706661e-108	1.656263359083547e-07	0.0	0.013309347190294153	3.4051884643993076e-09	5.048725600761127e-10	1.8952658276825354e-38	0.5988392723758456	1.2121630690010778
3.6286286286286282	0.0	1.54792552292212e-31	0.0010385772702013012	0.0	0.0	11.029920015262341	0.0	2.8480369946815676e-39	14.549580676454193	0.00032818598957939986	6.55494481363333e-50	0.012822300569169227	9.860388181400374e-15	0.0019791342752217417	1.587935811397012e-111	2.292341950363922e-109	6.299619056238201e-08	0.0	0.023799186910769037	1.1516257826289234e-09	1.6538602271548383e-10	1.5846122376442873e-37	0.38472819754528836	1.1306172321126076
3.636636636636637	0.0	1.0590342320645876e-30	0.002019491503880342	0.0	0.0	10.051010920631175	0.0	3.2296011139819357e-40	13.454785035779178	0.0006656975056513331	7.386164535881732e-49	0.006958932658871166	3.7103533963645764e-14	0.0037835694200135145	4.055106421178037e-113	6.0678456992264595e-111	2.3352474399135863e-08	0.0	0.04163715367611062	3.7975154247358637e-10	5.2811845632592644e-11	1.291314105543623e-36	0.2412533109725175	1.034874527649238
3.6446446446446448	0.0	7.061964063198365e-30	0.003827381485876121	0.0	0.0	8.99680272571931	0.0	3.5690900219553605e-41	12.131779707055145	0.001316086964401258	8.112332769277834e-48	0.003682531429187784	1.360918577149111e-13	0.007054078118093689	1.0090099468129833e-114	1.5650127552999729e-112	8.436945505108021e-09	0.0	0.07108791735924523	1.2209482841091987e-10	1.64389553071964e-11	1.025644343674466e-35	0.14764904833962522	0.9288347602194132
3.6526526526526526	0.0	4.589829738822621e-29	0.007070009326251583	0.0	0.0	7.902951598702258	0.0	3.8438946272377986e-42	10.665793156291635	0.0025359635701421783	8.684602646285903e-47	0.001900081851117996	4.865666296372069e-13	0.01282673569760627	2.446315765242876e-116	3.9330493535433814e-114	2.9707855720767814e-09	0.0	0.11836469273249908	3.8273358217196833e-11	4.987954971477164e-12	7.939948549026681e-35	0.08818408019558073	0.817375057451375
3.6606606606606604	0.0	2.9075233784441884e-28	0.012729150575820471	0.0	0.0	6.806558054360708	0.0	4.034510043900518e-43	9.142857934817645	0.004762688727763294	9.06216893506928e-46	0.0009559056736730837	1.695688588255216e-12	0.022748699534724373	5.779010097419714e-118	9.630947381474359e-116	1.01950906313309e-09	0.0	0.19217184112655541	1.1697414141903898e-11	1.4752705200712646e-12	5.990934781454973e-34	0.05139460664918137	0.7058338644565415
3.6686686686686683	0.0	1.7951693425532125e-27	0.022337967927569553	0.0	0.0	5.743170807939085	0.0	4.1268195890294206e-44	7.641702134095206	0.00871790539060678	9.217071707178605e-45	0.00046888842999830247	5.760284106065146e-12	0.03935417936743578	1.33020404002057e-119	2.2979293063268024e-117	3.40992320589795e-10	0.0	0.304216394424875	3.485538996925826e-12	4.253214540476858e-13	4.4058276086801946e-33	0.02922671748180734	0.5995302171916194
3.676676676676677	1.097e-320	1.0802970691446258e-26	0.03820828339252305	0.0	0.0	4.744012500372258	0.0	4.1138222315034394e-45	6.22754062749304	0.015553311489144237	9.137618246817836e-44	0.00022424905539717536	1.9073753925848005e-11	0.06641259574354282	2.9833687718827473e-121	5.342349551806377e-119	1.1115572324070153e-10	0.0	0.4695682245103473	1.0125814210988457e-12	1.195240525872728e-13	3.1580311757290534e-32	0.016216110703852604	0.5033798218648464
3.684684684684685	5.094375e-318	6.336311804561133e-26	0.06370117987868097	0.0	0.0	3.8337928360761144	0.0	3.996510084576458e-46	4.948348103719056	0.02704483605051632	8.829841785413844e-43	0.0001045666668553506	6.156350597232772e-11	0.10933746026104216	6.519577947075361e-123	1.2101964261828654e-120	3.5314477246076724e-11	0.0	0.7067070095630732	2.86789584727189e-13	3.274024104940641e-14	2.206283568778908e-31	0.008777852376338038	0.421644080203864
3.6926926926926926	2.31295892e-315	3.6223086290213306e-25	0.10351950329194362	0.0	0.0	3.029372330382852	0.0	3.783743259792202e-47	3.833715481865807	0.04583493305377099	8.316744399916352e-42	4.7539256916828944e-05	1.936893941146454e-10	0.17562334442327576	1.3882123005751226e-124	2.6712055493950934e-122	1.0934714735756603e-11	0.0	1.0370672171023065	7.918884563262375e-14	8.741648800707093e-15	1.5023193218217855e-30	0.004635293318605389	0.35781807143044314
3.7007007007007005	1.02353839169e-312	2.0183195552739284e-24	0.16398089827901502	0.0	0.0	2.3393869203178883	0.0	3.4911439962370134e-48	2.895970287825937	0.0757111102335979	7.635455968388909e-41	2.107186560339526e-05	5.939967788640417e-10	0.2752505474050605	2.880156960546019e-126	5.744954291516432e-124	3.2998625937701546e-12	0.0	1.483896284797597	2.1316994669952634e-14	2.275025919792187e-15	9.970551471889129e-30	0.0023877436291688276	0.31463499412831253
3.7087087087087083	4.41468646442285e-310	1.0960994837921733e-23	0.2532073592176777	0.0	0.0	1.7647789338303639	0.0	3.1392016832809465e-49	2.132953656252517	0.12189149206174534	6.8327963367575895e-40	9.106261351399365e-06	1.7756546959971318e-09	0.42096584160464434	5.822376486397582e-128	1.2039089050568522e-125	9.705501421908585e-13	0.0	2.070292016715074	5.5942733808657925e-15	5.771087437055717e-16	6.449590059569079e-29	0.001199763055660099	0.2941433987293767
3.716716716716717	1.855902299237812e-307	5.801837836221373e-23	0.38114683184355197	0.0	0.0	1.3000419954061528	0.0	2.750907766922091e-50	1.5317229613989394	0.19126607105803428	5.959976606673908e-39	3.836709160554994e-06	5.174037018080082e-09	0.6283190622528162	1.1468543627128645e-129	2.4582633738629932e-127	2.782106952916154e-13	0.0	2.816393218173302	1.4312389845547566e-15	1.4269352378535328e-16	4.066315273451633e-28	0.0005880008669433654	0.2978035644731834
3.724724724724725	7.60448612246647e-305	2.993207096288033e-22	0.5593316032260561	0.0	0.0	0.93490367949369	0.0	2.3492984648319424e-51	1.072478987198962	0.2925184378074339	5.067268720438704e-38	1.5759939685968022e-06	1.4695946263307144e-08	0.9153182355203138	2.2011017281557119e-131	4.8909236755008094e-129	7.772547564870056e-14	0.0	3.7358611337820076	3.569711518974773e-16	3.4389301200482436e-17	2.49876830554447e-27	0.0002810697048032955	0.3265519451053591
3.7327327327327327	3.0369955152837723e-302	1.5050936171229638e-21	0.8002860084832367	0.0	0.0	0.6561500505222742	0.0	1.9552653978995136e-52	0.732158825029011	0.4360329600168765	4.199401102140903e-37	6.311360948598329e-07	4.0687686252738617e-08	1.3015709514642708	4.116193801375686e-133	9.481586479979087e-131	2.116346030738701e-14	0.0	4.831989694271778	8.682327452632974e-17	8.07815660124876e-18	1.4966041126878193e-26	0.0001310340137528169	0.3807965302445653
3.7407407407407405	1.1821645900030656e-299	7.376423271694867e-21	1.1165305541267643	0.0	0.0	0.44933346076755254	0.0	1.5859101871709864e-53	0.4873352493938023	0.6334847403725393	3.3922322582941045e-36	2.4641381574436336e-07	1.0980604546132795e-07	1.8068165488961678	7.500243588796433e-135	1.7910130322277548e-132	5.616214549903655e-15	0.0	6.09398282636024	2.0718833440116462e-17	1.849560439423831e-18	8.73662881497429e-26	5.957577578258875e-05	0.46032797008316156
3.7487487487487483	4.485091005097958e-297	3.5235765595962074e-20	1.519195073291995	0.0	0.0	0.3001799890453296	0.0	1.2535937473623348e-54	0.3162673376980633	0.8970233781584624	2.670972268627321e-35	9.380434624076055e-08	2.888602117657494e-07	2.44882804484026	1.3316152982171597e-136	3.2964314901555354e-134	1.4525611532002001e-15	0.0	7.494085873871973	5.426055567596943e-18	4.1275258095633816e-19	4.970920752885719e-25	2.64152082705996e-05	0.5641568041208224
3.756756756756757	1.658532894805103e-294	1.6405035050975178e-19	2.0163465293729503	0.0	0.0	0.19560211387202597	0.0	9.656959278404821e-56	0.20011642837616694	1.2380042359612342	2.0499324620593075e-34	3.484951673807654e-08	7.407093193546794e-07	3.240772635350583	2.3035945147933754e-138	5.911761422806705e-136	3.6614986905889645e-16	0.0	8.986300817267052	4.068514083529164e-18	8.977881967939115e-20	2.7566764698379014e-24	1.1421450856698771e-05	0.6903110850960742
3.764764764764765	5.977731948909764e-292	7.444339665442594e-19	2.611243850157825	0.0	0.0	0.12430455999535885	0.0	7.24985527567231e-57	0.12345561080895764	1.665295331977761	1.5335463926968051e-33	1.2736512046090006e-08	1.851428260178072e-06	4.188252833653262	3.8829084139066354e-140	1.0330402580356288e-137	8.995329240748608e-17	0.0	10.507308950055064	1.3256223259391804e-17	1.9033504530511394e-20	1.4900154222958003e-23	4.8156707532583455e-06	0.8356464268036414
3.7727727727727727	2.0999468402941846e-289	3.29253777388253e-18	3.3008285297570574	0.0	0.0	0.0770327097501657	0.0	5.3042456556330585e-58	0.0742568186958664	2.1832886836289886	1.1182587753143436e-32	4.886490617719387e-09	4.51092228234895e-06	5.286384132914471	6.377230414604861e-142	1.75891585320939e-139	2.153817825766269e-17	0.0	11.979956177535831	5.518127952348684e-17	3.932986742584822e-21	7.849676021675727e-23	1.9799171017087556e-06	0.9957284151307936
3.7807807807807805	7.190178663181898e-287	1.419354631359447e-17	4.074814525953723	0.0	0.0	0.04654796015314585	0.0	3.7820171719429073e-59	0.04354686749008682	2.789856259588405	7.948343010932698e-32	2.8517227489220064e-09	1.0713307036030217e-05	6.517368893795894	1.0205420879533349e-143	2.918100990564682e-141	5.026140134695224e-18	0.0	13.31925189670054	2.275494137137971e-16	7.921059228440719e-22	4.0305907716787976e-22	7.93741996249613e-07	1.1648433875470674
3.7887887887887883	2.399554289232137e-284	5.963574373261054e-17	4.915723466807718	0.0	0.0	0.02742462641019832	0.0	2.628327703436144e-60	0.024898326905850473	3.474587533690754	5.506817173317928e-31	4.34542982847918e-09	2.4801724344745183e-05	7.849067543910462	1.591305560484566e-145	4.71718578142015e-143	1.1431255765528894e-18	0.0	14.4403615123414	9.154447975910837e-16	1.5548890667058006e-22	2.017166209775328e-21	3.1027171277931785e-07	1.3361777446264291
3.796796796796797	7.80514535655327e-282	2.442181448982752e-16	5.800101154735594	0.0	0.0	0.01575472387932546	0.0	1.8280337319913704e-61	0.0138794930829239	4.217697725434346	3.7189076259261945e-30	1.0977007761347334e-08	5.5968114812680485e-05	9.23502117616062	2.417687075165583e-147	7.430072012336827e-145	2.533885658165774e-19	0.0	15.267634911156438	3.5902419699280655e-15	2.974879319689024e-23	9.83944647403111e-21	1.1825640392762771e-07	1.5021802296433686
3.804804804804805	2.474519768712217e-279	9.747759008464895e-16	6.700949260138881	0.0	0.0	0.008828125512629927	0.0	8.528178003684017e-62	0.007543357952616393	4.989975471375784	2.4480581372567768e-29	2.9760445029127467e-08	0.000123111978737696	10.616233301169586	3.5790720791335516e-149	1.1403296511052308e-146	5.474113624726273e-20	0.0	15.74341597213157	1.3725714732565537e-14	5.547427214305875e-24	4.677950857778806e-20	4.3945740731833977e-08	1.655089942346348
3.8128128128128127	7.646459225812986e-277	3.792164837361678e-15	7.591139477457287	0.0	0.0	0.00483342054866088	0.0	1.0905156735114222e-60	0.003997062407304613	5.754030177763405	1.5707990109604378e-28	7.958816479293883e-08	0.00026397397979472536	11.924783175338812	5.1625544787951605e-151	1.7052777951138236e-148	1.152588613242312e-20	0.0	15.835306562543396	5.11524914158074e-14	1.0082420547087712e-24	2.1676873716726023e-19	1.5922426187095415e-08	1.7875806063282307
3.8208208208208205	2.3029756358010547e-274	1.437888458361813e-14	8.44730029817121	0.0	0.0	0.0026045129052217034	0.0	1.5741013263144418e-59	0.0020649028734823264	6.46690713940993	9.824558515900919e-28	2.077397870227355e-07	0.0005517259881454882	13.089051975693307	7.25575645591854e-153	2.4847755088606654e-150	2.365203780713058e-21	0.0	15.540748451562692	1.858321801978335e-13	1.7860254637254857e-25	9.790246903289772e-19	5.62462276008873e-09	1.8934447486942867
3.8288288288288284	6.760484584030759e-272	5.313965812886526e-14	9.253449954263361	0.0	0.0	0.0014224677907353253	0.0	2.216185653513703e-58	0.0010400115570766053	7.083891152361897	5.989630125340562e-27	5.285862211974217e-07	0.0011240551085252215	14.040047753630672	9.936297635433744e-155	3.5278203046034943e-152	4.7303854163360255e-22	0.0	14.88821008882576	6.581110230225377e-13	3.0836062516170885e-26	4.3096960944779154e-18	1.9371410159693972e-09	1.9682254788722653
3.836836836836837	1.9343088874838493e-269	1.9141143623753264e-13	10.003563689891966	0.0	0.0	0.0008722196845377215	0.0	3.041275567331653e-57	0.0005106858900197035	7.563066152492492	3.559447012100872e-26	1.310915286257408e-06	0.0022323070358101233	14.718075582778102	1.3258376040467464e-156	4.880372905672788e-154	9.220579408126664e-23	0.0	13.934833280411516	2.271973975435691e-12	5.18892615327589e-27	1.8490797929431367e-17	6.504370935159447e-10	2.009702401293593
3.844844844844845	5.39427825103896e-267	6.72005109848988e-13	10.702358595563398	0.0	0.0	0.0007490437071983159	0.0	4.067999117893985e-56	0.000244480374702291	7.869999120923372	2.0618719292036528e-25	3.1687561819599516e-06	0.004321382668961329	15.07887042637986	1.7237723808357302e-158	6.578498676449921e-156	1.7516753575746922e-23	0.0	12.760979377220972	7.646018454900119e-12	8.510249758522238e-28	7.732513085181397e-17	2.129210779420598e-10	2.0181532867746035
3.8528528528528527	1.466224186581892e-264	2.299496942037842e-12	11.363863999725623	0.0	0.0	0.0010090661249800826	0.0	5.303736468909687e-55	0.0001141053141329215	7.981825587243658	1.1642293811129301e-24	7.465477465071916e-06	0.008154442967101319	15.098327877729936	2.1837018794393538e-160	8.64027942063261e-158	3.2432673584702317e-24	0.0	11.462582973447068	2.5084012916675084e-11	1.3603553711127554e-28	3.1516768324954193e-16	6.795084249412273e-11	1.9963428486141435
3.8608608608608606	3.88442670197973e-262	7.669175300323539e-12	12.007779343882278	0.0	0.0	0.001760299692984125	0.0	6.739995777484766e-54	5.192024381737036e-05	7.890064410553559	6.4078783699134415e-24	1.7142763166993305e-05	0.01499922923375667	14.775138973765763	2.6954459148615885e-162	1.1057475226500843e-159	5.852556360977753e-25	0.0	10.142472729204034	8.022140775002535e-11	2.1193699591575578e-29	1.2520414293010214e-15	2.1141113072860376e-11	1.9492297412803645
3.8688688688688693	1.0030278677489825e-259	2.492987270560088e-11	12.654118121019042	0.0	0.0	0.003294590724715851	0.0	8.348616745390773e-53	2.303211440125891e-05	7.601680786965834	3.437873977123324e-23	3.8367060053777035e-05	0.026893475977692864	14.130934192223393	3.241841218842352e-164	1.3788319407451996e-161	1.0293004934722875e-25	0.0	8.901812895081367	2.501019384333392e-10	3.218137799672301e-30	4.8478784766138434e-15	6.412273649340233e-12	1.8834258896281717
3.876876876876877	2.524402404194638e-257	7.898543686831701e-11	13.317081346741078	0.0	0.0	0.006165440572338106	0.0	1.0079692185226574e-51	9.960803505154381e-06	7.13821251887367	1.7979053374434397e-22	8.369329712574614e-05	0.04700332284580455	13.207914928371826	3.7990647992600454e-166	1.6753048670715803e-163	1.764300186438089e-26	0.0	7.832583987493483	7.601149931869564e-10	4.762611478260616e-31	1.829535135658309e-14	1.896016853672609e-12	1.8064806608626025
3.884884884884885	6.192466813606231e-255	2.439099716548594e-10	13.999382774024022	0.0	0.0	0.011320892495807654	0.0	1.186201623337705e-50	4.199674771238229e-06	6.533111702256225	9.165287470391782e-22	0.00017794151819173397	0.08007815790967232	12.064328034304895	4.337959627086236e-168	1.983368915233831e-165	2.9473825082117313e-27	0.0	7.011644027430889	2.2520548689923628e-09	6.869538660422225e-32	6.729546351202983e-14	5.465292060566794e-13	1.7260890318309152
3.8928928928928928	1.4805678259627113e-252	7.341210116877478e-10	14.688277274999605	0.0	0.0	0.020303329474057573	0.0	1.3606578577357235e-49	1.7262151213207286e-06	5.827757325713011	4.5543774889084764e-21	0.00036873839807655015	0.13298532888576167	10.768449299384407	4.826342666362281e-170	2.2879170528904286e-167	4.798817636730123e-28	0.0	6.496510951075946	6.504561801883748e-09	9.657199060644761e-33	2.412608356885254e-13	1.5357516626758628e-13	1.6493327817993508
3.9009009009009006	3.4502649339195876e-250	2.1535815439427326e-09	15.354295848723726	0.0	0.0	0.035527522865275774	0.0	1.5213152884250635e-48	6.917185168686762e-07	5.066798102720507	2.2060579929790218e-20	0.0007447558038881359	0.21527707123478074	9.391928944116712	5.23208322230901e-172	2.5716043587779213e-169	7.614926460459836e-29	0.0	6.322695610512584	1.8314645885607984e-08	1.3231690350100338e-33	8.430316341806519e-13	4.206885937681761e-14	1.5820551551376132
3.9089089089089093	7.836751905074e-248	6.157586969029429e-09	15.953204612146838	0.0	0.0	0.06064265984577067	0.0	1.6579450224622986e-47	2.7021931165139807e-07	4.293549800563238	1.0416243934658524e-19	0.0014661009893644791	0.3397006991049593	8.00338724742295	5.526561100459704e-174	2.8164050928421173e-171	1.1776897728004374e-29	0.0	6.5022689419259505	5.0271566783928565e-08	1.7669301924780662e-34	2.8711568596713556e-12	1.12338482695735e-14	1.5284443647239312
3.916916916916917	1.7349192627362724e-245	1.71599238324125e-08	16.43107995691553	0.0	0.0	0.10097132046236666	0.0	1.761174423266736e-46	1.0290894995196885e-07	3.5460934393381374	4.794166030490229e-19	0.002812990956905605	0.5225164238875633	6.663034636071719	5.687994274707631e-176	3.0054753073781814e-173	1.7751285803013587e-30	0.0	7.02338393636877	1.345215145050364e-07	2.299655578738782e-35	9.530725754979473e-12	2.924291382766259e-15	1.4908649112435177
3.924924924924925	3.743535508613377e-243	4.660963743807763e-08	16.731763826510587	0.0	0.0	0.16399694903442422	0.0	1.823546065066931e-45	3.82064772849655e-08	2.8545299929346535	2.150919495766318e-18	0.005260502652717055	0.7834449802601895	5.418860980858991	5.704100481715581e-178	3.125059345899194e-175	2.607728970977972e-31	0.0	7.850649695019301	3.509203350568042e-07	2.9170575957396696e-36	3.083550253951458e-11	7.420507438307108e-16	1.4699351027407892
3.932932932932933	7.87307088908169e-241	1.2339332332242683e-07	16.805471294065107	0.0	0.0	0.2598411985607995	0.0	1.8404076677508913e-44	1.3828187524306423e-08	2.2395966600023574	9.406886388863453e-18	0.009588277850585927	1.1450443515044941	4.3046467918302	5.573641431616608e-180	3.1661422463662517e-177	3.7336087884501195e-32	0.0	8.926482353986977	8.924313449607301e-07	3.606330399700686e-37	9.72371213018883e-11	1.8355564219773834e-16	1.464811824241331
3.9409409409409406	1.6138600974308084e-238	3.1839274639755326e-07	16.617075525341985	0.0	0.0	0.4016361190968242	0.0	1.8104856472191545e-43	4.8790502527953375e-09	1.7125993576904295	4.0103276582820856e-17	0.017033678109122645	1.6313289847160162	3.3397546081268032	5.306580124472665e-182	3.125572752218824e-179	5.209894046665493e-33	0.0	10.173730607528457	2.2125476147340927e-06	4.3453408946051595e-38	2.988609414314218e-10	4.426847063648794e-17	1.4736157137707788
3.9489489489489493	3.2243867129895915e-236	8.007376269326115e-07	16.152643194411166	0.0	0.0	0.6056595432371572	0.0	1.7360441062155337e-42	1.678202915982391e-09	1.2764167878445103	1.6665857092599579e-16	0.02949379926459348	2.2655122225828386	2.5304152779001274	4.922823529886923e-184	3.006462739082256e-181	7.085372622935181e-34	0.0	11.499903518610676	5.347662649453999e-06	5.10292970289401e-39	8.952869042277783e-10	1.0445284388323442e-17	1.4939152389054275
3.956956956956957	6.278962349559926e-234	1.962785656875137e-06	15.423117953387296	0.0	0.0	0.8910750793076343	0.0	1.6226017088098076e-41	5.627172314299773e-10	0.9272140489676555	6.751355502477781e-16	0.0497745638215188	3.066881836320964	1.8720665935975238	4.449770892074497e-186	2.8177927791310354e-183	9.391397468951016e-35	0.0	12.803172750216117	1.2600592928357543e-05	5.840530574060414e-40	2.614034459249553e-09	2.5793504862259176e-18	1.5231877127032198
3.964964964964965	1.1917582087980902e-231	4.689333089147771e-06	14.464570297427906	0.0	0.0	1.2791137334381057	0.0	1.478255590135176e-40	1.8393736772894668e-10	0.6564751094070279	2.6660702733836697e-15	0.0818726154952527	4.047003741221799	1.352243800761273	3.919086733981946e-188	2.5732932431387475e-185	1.2131973994067466e-35	0.0	13.979999253737446	2.894513590730249e-05	6.51510799001547e-41	7.43903135799575e-09	1.41808122569161e-18	1.5591874866774256
3.972972972972973	2.2046920809856383e-229	1.0919552896961667e-05	13.335029845961479	0.0	0.0	1.7915657873062396	0.0	1.3127272819323233e-39	5.861128098791643e-11	0.45300947972414574	1.0262929500026808e-14	0.1312575594381906	5.2056652402031665	0.95355403529584	3.3632251373935885e-190	2.2897944512670883e-187	1.5274480299902796e-36	0.0	14.933823613882701	6.482161684326745e-05	7.083162075099939e-42	2.0633717258633745e-08	4.021377320695662e-18	1.6001731010292979
3.9809809809809806	3.975275657824189e-227	2.478301833432746e-05	12.108464273349266	0.0	0.0	2.4485291996429237	0.0	1.1362865331592906e-38	1.8206290742732837e-11	0.3046821988925068	3.851165388950899e-14	0.2050994255158901	6.527172085561359	0.6563650905891099	2.8122300635572927e-192	1.985320828269055e-189	1.8742828763889122e-37	0.0	15.583875430140628	0.0001415225978715866	7.5053102605174e-43	5.5782062197413253e-08	1.6808887317886587e-17	1.6449719158742693
3.9889889889889893	6.986281383961811e-225	5.4822534233353645e-05	10.86686571868885	0.0	0.0	3.2654862727106586	0.0	9.587173739311315e-38	5.513004028259121e-12	0.1997273948682874	1.40875702797587e-13	0.31236259467733285	7.9777458997815245	0.4409709523400419	2.291234783908287e-194	1.6772270993281793e-191	2.2414938671574117e-38	0.0	15.872920500702294	0.00030122803488662344	7.750785529588386e-44	1.4698318728204805e-07	7.031044935219914e-17	1.6928885013620414
3.996996996996997	1.1966975856762575e-222	0.0001182005736357625	9.691594814226418	0.0	0.0	4.249942798235167	0.0	7.884674772440869e-37	1.6273438366325947e-12	0.1276083104336383	5.023486723170228e-13	0.463668997240201	9.504772991271338	0.28913112664783175	1.8189140673267257e-196	1.3806385811349877e-193	2.6126046482874947e-39	0.0	15.772763331706988	0.0006250728401151933	7.801140459118229e-45	3.774824459382218e-07	2.870333491858923e-16	1.7434880878547787
4.005005005005005	1.9979392240815955e-220	0.0002483908699628213	8.655112678011804	0.0	0.0	5.398037773435429	0.0	6.32074857669004e-36	4.682654977067042e-13	0.07946411387091673	1.7462318728184686e-12	0.6708285744802788	11.038493356130395	0.1849940911926941	1.40694982689135e-198	1.107375966672169e-195	2.967861009097821e-40	0.0	15.286584560918676	0.0012645426229574517	7.652538295527814e-46	9.448913317605457e-07	1.142168552615729e-15	1.7963056098446373
4.013013013013013	3.251169772789138e-218	0.0005087533013657273	7.814046055297431	0.0	0.0	6.691678503558641	0.0	4.939078485261482e-35	1.3134831553425295e-13	0.048229626219052496	5.917365980195838e-12	0.9459528879549446	12.496386005335566	0.11549381768795557	1.0603979502716872e-200	8.654403264663037e-198	3.285845536871217e-41	0.0	14.447675094970023	0.0024940540110899084	7.316236047500857e-47	2.3052762393077377e-06	4.429823245148209e-15	1.850542047983407
4.021021021021021	5.156518033303162e-216	0.0010156274255740873	7.204249658296233	0.0	0.0	8.096830626030995	0.0	3.7619861858089256e-34	3.5914853656386173e-14	0.02853037713786294	1.9547325116504964e-11	1.3001154525462804	13.790045739520728	0.07034921993254833	7.787229772167348e-203	6.590313884993767e-200	3.545556879657671e-42	0.0	13.3147271403816	0.0047956743257584755	6.817175156653422e-48	5.481760886488306e-06	1.674555796044996e-14	1.9048115216251331
4.029029029029029	7.971369678248702e-214	0.0019761375329855075	6.838223677062051	0.0	0.0	9.563555067685288	0.0	2.7930810703316553e-33	9.572794176567982e-15	0.01644946941103179	6.29479078227576e-11	1.741601505999843	14.833842942156355	0.041804539381773066	5.572126142320414e-205	4.889922789172598e-202	3.7286873471545014e-43	0.0	11.964420609197337	0.008990147840172547	6.190924703692088e-49	1.2704957195814856e-05	6.169781838325234e-14	1.9569946435342194
4.037037037037037	1.2010715414896163e-211	0.003747619425016188	6.70496615156229	0.0	0.0	11.028211444327612	0.0	2.021371905389916e-32	2.4872315420529487e-15	0.009243725507254833	1.9761193167417806e-10	2.273893507979088	15.55422509693221	0.02423356579907319	3.884925814144825e-207	3.535288224630078e-204	3.822192237477547e-44	0.0	10.482470920496525	0.016430816664787608	5.479497216962109e-50	2.8700028587685597e-05	2.2156285336838484e-13	2.004237023866099
4.045045045045045	1.763860847640472e-209	0.006927066604179489	6.77211409611224	0.0	0.0	12.417945808476839	0.0	1.4259574163116019e-31	6.29948300243475e-16	0.005062825423030527	6.047640320372818e-10	2.8936494041349117	15.898269026626345	0.013702796750143168	2.639176046640241e-209	2.4904313097421296e-206	3.867204452894936e-45	0.0	8.95449118482147	0.029277125537940603	4.7267194533856706e-51	6.318986930500417e-05	7.754986530243276e-13	2.043108805433128
4.053053053053053	2.524755232107051e-207	0.012479546771001498	6.99005298518658	0.0	0.0	13.657189698720387	0.0	9.805412993889576e-31	1.5552915533544354e-16	0.002702648891400183	1.8042757197019588e-09	3.5890223124749996	15.840105696846344	0.0075573504290995285	1.7469393681770852e-211	1.7094295932411097e-208	8.913606232842677e-46	0.0	7.457941202803415	0.05086001115921429	3.973861154686053e-52	0.00013560277889483185	2.6455873339519456e-12	2.0699150894725333
4.061061061061061	3.5223601447378236e-205	0.02191310048248364	7.2975366910117785	0.0	0.0	14.675487156176983	0.0	6.572424906687884e-30	3.7447226309472806e-17	0.0014061675474574746	5.247681598246524e-09	4.3387124163260715	15.384134903963956	0.0040650967456340205	1.1267073912528989e-213	1.1432857006047594e-210	5.349844708702397e-45	0.0	6.056126316189848	0.08614000944983627	3.2561104722340923e-53	0.00028362579532057613	8.79670674330132e-12	2.081121977780254
4.069069069069069	4.789693830701127e-203	0.037502862265682946	7.628245983415814	0.0	0.0	15.41562392845808	0.0	4.29424916114718e-29	8.868701915998681e-18	0.0007130751100448919	1.4879330112479573e-08	5.112108111525233	14.564475237277126	0.002132493637167593	7.08057120878178e-216	7.450496626963654e-213	5.297973425818906e-44	0.0	4.79475938046594	0.14223795329670197	2.6002732966162985e-54	0.000578201040021836	2.8508546931378546e-11	2.0738424887565063
4.077077077077077	6.348063535193239e-201	0.06255767034012523	7.917623389813651	0.0	0.0	15.84084272411688	0.0	2.7349678141322156e-28	2.418281955392759e-18	0.0003524392347288804	4.112961073678833e-08	5.870750903271002	13.440744776689945	0.0010909293491700536	4.335600786710469e-218	4.730886889086221e-215	5.147298709932151e-43	0.0	3.7011192490374896	0.22898646068702283	2.0238211850045757e-55	0.0011488623971225582	9.005068206110936e-11	2.0463138020068175
4.085085085085085	8.20038596185261e-199	0.10170733784108493	8.109272316888216	0.0	0.0	15.939949479026504	0.0	1.6979392120050356e-27	2.306929284037759e-18	0.0001697790059913043	1.1083716983335718e-07	6.571155374324108	12.090896934662513	0.0005442217146752925	2.5867479769516538e-220	2.9270274326602315e-217	4.874811532271682e-42	0.0	2.7854307859651453	0.359409377447832	1.5351768745352194e-56	0.0022249136790169805	2.77239998410689e-10	1.9982939405073694
4.093093093093093	1.0324923421990655e-196	0.16116828117195076	8.160225693237855	0.0	0.0	15.729365207502406	0.0	1.0275397123646829e-26	8.30822490580576e-18	7.971397914215317e-05	2.9119270567067086e-07	7.16876390215867	10.602306216188325	0.0002647314547885177	1.5037747553708187e-222	1.764565978454166e-219	4.500078090773783e-41	0.0	2.0438237921806115	0.5499912663065407	1.1349525752986045e-57	0.004199661838621625	8.319203067439832e-10	1.9313125546975451
4.101101101101101	1.2670650217289541e-194	0.24892151133570642	8.044497589349133	0.0	0.0	15.251623411304095	0.0	6.0615449913495e-26	3.536804908399219e-17	3.6478397866972026e-05	7.458384845114806e-07	7.62256747602255	9.062515074754263	0.00012556464915125775	8.517954218842002e-225	1.0365157035552361e-221	4.0491766980386085e-40	0.0	1.4621269636581755	0.8205601230487976	8.177676074520645e-59	0.00772629849347148	2.433125551677182e-09	1.848726140838471
4.109109109109109	1.5155507433468265e-192	0.3747148042704065	7.754536393105809	0.0	0.0	14.570376838400922	0.0	3.4856039000164596e-25	1.4834501479722152e-16	1.6270008809302275e-05	1.8624461505839844e-06	7.899738880084074	7.550985514266935	5.806904039974203e-05	4.70123167135368e-227	5.932540910006623e-224	3.551393851069386e-39	0.0	1.0198023925148947	1.1935884787836455	5.742683429656285e-60	0.013854301913817141	6.93592311451277e-09	1.7555510352944255
4.117117117117117	1.766857721475309e-190	0.5497874747842808	7.300479936939928	0.0	0.0	13.76255419271618	0.0	1.9538198657581275e-24	6.068834795034973e-16	7.072787099111743e-06	4.534225923426037e-06	7.979554655402264	6.132886652630091	2.61831578743926e-05	2.528202432771256e-229	3.3085100918899486e-226	3.0361092363474543e-38	0.0	0.6934816535332262	1.692737927587582	3.930361781959586e-61	0.024213290771817556	1.927085473185509e-08	1.6580753736437877
4.125125125125125	2.0076693675855326e-188	0.7862205644518563	6.70742572116613	0.0	0.0	12.90878719760073	0.0	1.0675904244977284e-23	2.420433747834687e-15	2.9967060717753068e-06	1.0762407517484303e-05	7.855955775711227	4.855484163068066	1.1510270687715323e-05	1.3247559428876349e-231	1.7978400370692536e-228	2.5300170538413383e-37	0.0	0.4597699526109039	2.3405447924106695	2.6216986072210236e-62	0.04124572975292498	5.218607588867143e-08	1.5632808355801244
4.133133133133133	2.22352657133272e-186	1.0958459934633944	6.011212420444235	0.0	0.0	12.083520649612433	0.0	5.68643946280327e-23	9.410841004061139e-15	1.2375093110614916e-06	2.4906313563355465e-05	7.538307775365574	3.7471953346344025	4.933128690320491e-06	6.763690833391814e-234	9.519113162075422e-231	2.055029708139281e-36	0.0	0.29718812135433903	3.155276811974045	1.704376319465172e-63	0.06847943540903427	1.377416439234172e-07	1.478132945954377
4.141141141141141	2.4002250926635897e-184	1.488710380898232	5.253403608646339	0.0	0.0	11.34627011680721	0.0	2.9525263599762716e-22	3.56708215372131e-14	4.980851202001288e-07	5.619668615408302e-05	7.050227944555957	2.8189422724654336	2.061204796535481e-06	3.3647705885634202e-236	4.910987012464219e-233	1.627056019436336e-35	0.0	0.18728633560340452	4.147174658165277	1.0798927574082394e-64	0.11081469485611557	3.5435032783900494e-07	1.4088212661880175
4.1491491491491495	2.525347436855924e-182	1.971180875266283	4.476231682057194	0.0	0.0	10.735298015638305	0.0	1.4943999564154536e-21	1.3181046888535867e-13	1.9539319097217453e-07	0.00012362928246738644	6.426683479994755	2.0671498033446825	8.395973902600238e-07	1.6309889186452003e-238	2.468697809498473e-235	1.2556767288336493e-34	0.0	0.11507023414828235	5.314501457593485	6.66849908209171e-66	0.1747795204461978	8.884998778696194e-07	1.3600443748374886
4.157157157157157	2.5897021587467282e-180	2.5438898623014228	3.718190386301489	0.0	0.0	10.264578753368827	0.0	7.373297708764877e-21	4.748337876005481e-13	7.47078173151217e-08	0.00026518578956845644	5.709855559826819	1.4776224646089275	3.33397746393928e-07	7.703186300047503e-241	1.2091882666147614e-237	9.445944008282989e-34	0.0	0.06892877768521016	6.640013901191066	4.0133572472642276e-67	0.26868272023299694	2.171395145440664e-06	1.3344360952525007
4.165165165165165	2.588439496035238e-178	3.199821114637044	3.010781531642024	0.0	0.0	9.924392674675238	0.0	3.546343462229217e-20	1.6675971354456253e-12	2.7840269555611318e-08	0.0005546347311624585	4.94444775220841	1.0295812479902822	1.290586671365171e-07	3.5449787165103773e-243	5.7709426722068e-240	6.926380818835975e-33	0.0	0.04025475588316507	8.088584443134616	2.354071951905899e-68	0.4025732692125256	5.172223810084321e-06	1.3322172501408205
4.173173173173173	2.5216553818605007e-176	3.922912872890501	2.376673204351036	0.0	0.0	9.685321705836458	0.0	1.66274727074802e-19	5.709544868028231e-12	1.0111872587540703e-08	0.0011311033949263194	4.173158892133965	0.6992994715895812	4.8700870827706235e-08	1.5895738245707304e-245	2.683653466143628e-242	4.950649657678665e-32	0.0	0.02291981827907997	9.606692101847976	1.345748085127077e-69	0.5879036235293741	1.200805621660443e-05	1.351131515683807
4.181181181181181	2.394379399524959e-174	4.687563813457051	1.8292709101335658	0.0	0.0	9.504913924443894	0.0	7.599771308187881e-19	1.905793245235988e-11	3.5796495141064784e-09	0.002249300261151361	3.4329423321517103	0.4629894163421266	1.7914477774284683e-08	6.944989812145152e-248	1.2159982445020235e-244	3.449167304153893e-31	0.0	0.01272274318533868	11.124325236427708	7.497903962365365e-71	0.8368032228322896	2.7172216871365426e-05	1.386687308389778
4.1891891891891895	2.215948778919584e-172	5.459354436911149	1.3734917892285146	0.0	0.0	9.335922072696965	0.0	3.386149503727623e-18	6.201792903731444e-11	1.2350945053814643e-09	0.004361691205656309	2.752469746264355	0.2988024621674608	6.4236661934859804e-09	2.956557727245864e-250	5.368664860211965e-247	2.342416063848072e-30	0.0	0.00688532098693965	12.559504209242146	4.071439502082291e-72	1.1609046640326095	5.9928635370023846e-05	1.4326850577866062
4.197197197197197	1.9988766043427746e-170	6.197134989331763	1.0073995441930033	0.0	0.0	9.134855912739848	0.0	1.4707729833728248e-17	1.9675659023892534e-10	4.153465789778362e-10	0.008247803893920984	2.150963589622651	0.18797624060484383	2.24526336259466e-09	1.2263796994322146e-252	2.309545223612051e-249	1.5506474196250487e-29	0.0	0.0036327845602155623	13.825179767786459	2.1547061749650506e-73	1.5697329426821869	0.00012882515136469934	1.4819674958010272
4.205205205205205	1.7574046419290888e-168	6.856400679141899	0.7243146516897113	0.0	0.0	8.869636273403389	0.0	6.227614845862927e-17	6.085767732487403e-10	1.3613564422618062e-10	0.01520941232635091	1.6383173197132543	0.1152735994028186	7.649830506187977e-10	4.956640059120794e-255	9.680849654502269e-252	1.0006056106723447e-28	0.0	0.0018686383609283672	14.837779682543346	1.1113734970692203e-74	2.068764207725037	0.00026991305505377874	1.527297146907456
4.213213213213213	1.5059726009702637e-166	7.393617681641528	0.5150493255661969	0.0	0.0	8.525375404256803	0.0	2.5706160031189774e-16	1.8351821271406697e-09	4.3489441369067733e-11	0.027352264807936608	1.2162348534570286	0.06890892794828363	2.5405732837286325e-10	1.951972306192677e-257	3.9539147909952306e-254	6.293834694586551e-28	0.0	0.0009370853616557343	15.526270941845274	5.58680971711619e-76	2.6573711737932606	0.0005511934865307414	1.562246471925966
4.221221221221221	1.2578298270370614e-164	7.770936458740088	0.3700028825659606	0.0	0.0	8.10767438974763	0.0	1.0344152166017488e-15	5.395410552000302e-09	1.3540870117191402e-11	0.04797316123971908	0.8800175348012078	0.04015912615044592	8.224370867538514e-11	7.490033511035965e-260	1.5735043905710554e-256	3.8589753724447515e-27	0.0	0.0004581412593268835	15.84038342460641	2.737155973086207e-77	3.326974331385832	0.0010970873802580005	1.5819859366681772
4.2292292292292295	1.0239676220747537e-162	7.960590673407002	0.2809580169654843	0.0	0.0	7.643242001515737	0.0	4.057866920267612e-15	1.5465192944610016e-08	4.109226505631751e-12	0.08206282853421626	0.6206112808992016	0.022826480759833886	2.5951398307234086e-11	2.800384785541923e-262	6.101483384338587e-259	2.3064008476006855e-26	0.0	0.00021836552282873017	15.756675270041377	1.3069741394687476e-78	4.05978173538669	0.002128312121653311	1.5838736948108387
4.237237237237237	8.124751316930767e-161	7.948273387312768	0.2425121657781365	0.0	0.0	7.178014826873315	0.0	1.551847295529915e-14	4.321911721391314e-08	1.2154143348957901e-12	0.13691726340302798	0.4265819390604242	0.012676198692847212	7.981828848323476e-12	1.020176928979182e-264	2.30531207520681e-261	1.3437101353738848e-25	0.0	0.00010146848583605445	15.281424078046383	6.082276918860472e-80	4.828496548170692	0.004024263171725838	1.5677835731401515
4.245245245245245	6.283381752514716e-159	7.734920730695604	0.253139705592914	0.0	0.0	6.773227008623026	0.0	5.785643067823451e-14	1.1775803222226938e-07	3.5038006813304383e-13	0.2228207701689354	0.28578519156769927	0.006925919657044028	2.392899315771427e-12	3.6212384741769027e-267	8.486934168308082e-264	7.631087309698572e-25	0.0	4.5966215382885924e-05	14.449848899107629	2.7586531264990035e-81	5.597281766977879	0.007416421195935174	1.536148369459256
4.253253253253253	4.736268700608622e-157	7.336594325123059	0.315901060777946	0.0	0.0	6.5000046786471435	0.0	2.1028536903454577e-13	3.1282677409881e-07	9.844761431830055e-14	0.3537225648670729	0.18660850684583283	0.003826684015103585	6.992362164089752e-13	1.2524563346690237e-269	3.0443792685802484e-266	4.2245394954004495e-24	0.0	2.0300408192203243e-05	13.32179687052959	1.2194378809949829e-82	6.324095492356546	0.013321690980316303	1.4937344559729822
4.261261261261261	3.4796754304628303e-155	6.78248296010458	0.43879674102777233	0.0	0.0	6.433052694634138	0.0	7.451173080774417e-13	8.102534904331063e-07	2.6960116529508075e-14	0.5477788068583801	0.11876203079367134	0.002348282282658352	1.9915823393541583e-13	4.220772080161911e-272	1.06407806415748e-268	2.2797469632343917e-23	0.0	8.740317966166144e-06	11.9746278911332	5.25356268102284e-84	6.964271168690241	0.023322831817714627	1.4471936068658602
4.2692692692692695	2.491728142611228e-153	6.111368687324369	0.6347207809445721	0.0	0.0	6.64390554266696	0.0	2.573960902510254e-12	2.046193511333916e-06	7.195965934904063e-15	0.827581327574741	0.07366789523136803	0.001966854250436849	5.528981371167666e-14	1.3859419750771468e-274	3.623890237775104e-271	1.1992522359649652e-22	0.0	3.6686316335513594e-06	10.494471270804024	2.2058693012963617e-85	7.47496100714811	0.03979790055330298	1.4044542165793767
4.277277277277277	1.7390901488917152e-151	5.3671511434814345	0.9209190889232541	0.0	0.0	7.194098705582029	0.0	8.668512553324985e-12	5.038332210554341e-06	1.872005832844151e-15	1.2198564347817489	0.04453827744092462	0.0025471901250694786	1.4961060169608813e-14	4.4342689928673434e-277	1.202550679912575e-273	6.14969333118479e-22	0.0	1.50118204304148e-06	8.967221994029382	9.026870901735498e-87	7.819845898950941	0.0661905516955874	1.3740163401971004
4.285285285285285	1.183049863492475e-149	4.594145378104763	1.3178273352411507	0.0	0.0	8.128548668766642	0.0	2.846140430142629e-11	1.2096147508935641e-05	4.746528156828927e-16	1.7544092495065233	0.02624479979495119	0.004313733862142011	3.94591820178244e-15	1.3823654196530205e-279	3.888289101157388e-276	3.0740996499130353e-21	0.0	5.988429738707715e-07	7.470566129929324	3.600196937104632e-88	7.973398363539466	0.10729730057088506	1.3642071154058606
4.293293293293293	7.844107223727713e-148	3.832844586836269	1.847172707455361	0.0	1.58e-321	9.469450770198591	0.0	9.110475787475089e-11	2.831612454934111e-05	1.1729937294003509e-16	2.4621290071746795	0.01507331199586189	0.007910012466809403	1.0143796397800865e-15	4.199015978515998e-282	1.225012479194886e-278	1.4979821421993054e-20	0.0	2.3288464878644982e-07	6.06801525738873	1.3994159970807913e-89	7.92400489689296	0.1695268715113389	1.3824415639574306
4.301301301301301	5.069247671846214e-146	3.1166874590216294	2.5292903478485798	0.0	7.1304e-319	11.211113657012016	0.0	2.8431697777243693e-10	6.463292005867501e-05	2.825309856120937e-17	3.3719718626848385	0.008437890724892953	0.01455345189844623	2.541664055562599e-16	1.2427850861145782e-284	3.7605319358317577e-281	7.115776953481232e-20	0.0	8.829071524042144e-08	4.805478102554933	5.301502108425906e-91	7.6754175797033	0.26106295867807094	1.434525131809643
4.3093093093093096	3.1930301270807797e-144	2.4701359963667184	3.3797328970417	0.0	3.2640277e-316	13.316301034169456	0.0	8.650588809008614e-10	0.00014385145483128574	6.6326524914803e-18	4.507002136265988	0.004604038390852878	0.02629863750998808	6.207254374327806e-17	3.5840031129837344e-287	1.1248247183848734e-283	3.2950949617902234e-19	0.0	3.263123016088566e-08	3.7104148994432045	1.9574133743934508e-92	7.246283054078701	0.39184013764293235	1.5240329006895939
4.317317317317317	1.9602977396577073e-142	1.9081127923569883	4.4054280127340535	0.0	1.45625505163e-313	15.714766754544206	0.0	2.5661021968762893e-09	0.00031219300000444214	1.5176064645403181e-18	5.879786094269256	0.0024491721990321114	0.04642414502703401	1.477554282198219e-17	1.0070813725557337e-289	3.27828889388372e-286	1.4874642311484337e-18	0.0	1.1756933759985645e-08	2.793208417407979	7.043648165318511e-94	6.6678309565129	0.5732308321426748	1.6518064949790074
4.325325325325325	1.1730069332552313e-140	1.4366229146126932	5.600833109283421	0.0	6.332582414195e-311	18.304662011770922	0.0	7.4215057217278855e-09	0.0006606768458750788	3.3844013305968977e-19	7.487660627267127	0.0012715388955134644	0.07995284835672212	3.4280623334718906e-18	2.7573035989122097e-292	9.309715137869805e-289	6.545779014896671e-18	0.0	4.129475499220543e-09	2.0501147994465967	2.4702689002855424e-95	5.980119634329385	0.817348216644617	1.8156194082175587
4.333333333333333	6.841300013471617e-139	1.054234205114445	6.9447020835187026	0.0	2.6840090038141756e-308	20.957301113991246	0.0	2.0926877297721447e-08	0.001363394178622593	7.356230203941146e-20	9.30859265982834	0.0006474733418398866	0.13429969480708503	7.752009744468779e-19	7.355775260337957e-295	2.576038565112322e-291	2.8081205649374554e-17	0.0	1.4139495343285448e-09	1.4670532858694942	8.443495265175065e-97	5.227465415233499	1.1359040650195134	2.010067974488853
4.341341341341341	3.888984481105761e-137	0.7540271510247393	8.398161360126423	0.0	1.1087836124080312e-305	23.52538268227601	0.0	5.753283927961875e-08	0.0027436614524693824	1.5584021220428733e-20	11.29844673624114	0.00033084273280042616	0.2200115187307161	1.708595729632433e-19	1.912036399246292e-297	6.945365813350515e-294	1.1743926576177014e-16	0.0	4.719642755223452e-10	1.0235410972947274	2.8127539272518646e-98	4.453777006632132	1.5386262752804074	2.2267412343389723
4.34934934934935	2.154732197214815e-135	0.5256448732988152	9.904744559412787	0.0	4.464464161063418e-303	25.854226114570597	0.0	1.5421653828851578e-07	0.005384280911543451	3.2177664218686935e-21	13.390438019512784	0.00018633679985076367	0.35151966276815994	3.670480272789377e-20	4.8427014857057853e-300	1.8245874572731982e-296	4.78804056385516e-16	0.0	1.535743092723055e-10	0.6962338212723282	9.132141739977664e-100	3.698467222165759	2.0313351900555623	2.454703488484274
4.357357357357357	1.1636166029015474e-133	0.3571522984432314	11.39283124655346	0.0	1.7520705739700523e-300	27.79500428789837	0.0	4.0304614593924216e-07	0.01030446787456716	6.475603736505329e-22	15.497339220213691	0.00014865126829800057	0.5477707780262745	7.685361314650352e-21	1.195096795982197e-302	4.670474867832376e-299	1.9030630493160628e-15	0.0	4.8714728067763154e-11	0.4617363399090013	2.8896481323337525e-101	2.993443628311161	2.613888127522407	2.681287802135449
4.365365365365365	6.124717113463664e-132	0.2365211779407104	12.78058618452769	0.0	6.70183239963128e-298	29.21846850590567	0.0	1.0270517321025138e-06	0.01923260232469227	1.2701551680912097e-22	17.516642435781893	0.00020149163979327767	0.832542306364333	1.5684216376509148e-21	2.8737058012406015e-305	1.1648880419280282e-301	7.37400704706033e-15	0.0	1.506372307100745e-11	0.2985524983696601	8.911456365095351e-103	2.3614371902918565	3.2783050049990146	2.893151757617918
4.373373373373373	3.1421121107442336e-130	0.15266595003622555	13.983053244137746	0.0	2.4985914071189026e-295	30.027399852213208	0.0	2.551812514959943e-06	0.03500907965349461	2.4281977892356046e-23	19.338401737987766	0.0003729967909047561	1.2342011336866405	3.1197363159292187e-22	6.732949652882644e-308	2.8309625673178516e-304	2.7855650755047337e-14	0.0	4.54080417706198e-12	0.1882060665953259	2.6784515754002615e-104	1.8156733449694282	4.007455180504382	3.0774974407996614
4.381381381381381	1.571147055602515e-128	0.09604392581747175	14.920609715477418	0.0	9.079389212192146e-293	30.16606770520736	0.0	6.182005710043316e-06	0.06215425305047094	4.524411568585333e-24	20.85498611998553	0.0007472997596545276	1.7846464087586127	6.048238791222801e-23	1.53706512492187e-310	6.703642689907757e-307	1.0258575632828926e-13	0.0	1.3343192035005587e-12	0.11567280317418105	7.846035963270681e-106	1.3606769940285768	4.774687445212123	3.223317341412111
4.38938938938939	7.657226825627963e-127	0.058891577830840994	15.527636065757006	0.0	3.2157163783561877e-290	29.62534638259569	0.0	1.4602918344769025e-05	0.10762866728305492	8.216576707630808e-25	21.971559438575213	0.001495401267046539	2.5172122450096244	1.142866365059338e-23	3.419030778e-313	1.546729537792337e-309	3.6832370379852086e-13	0.0	3.8221817912847683e-13	0.06931257865493469	2.2400007374298848e-107	0.9938672285190783	5.544701590109256	3.3225072077617757
4.397397397397397	3.6373551330728446e-125	0.035195897497117046	15.760097126453648	0.0	1.1100909288645362e-287	28.44277287882339	0.0	3.363450711318623e-05	0.1817916135773583	1.454355203168003e-25	22.615871407598647	0.0029323046487529482	3.4634107775766263	2.1048299181671286e-24	7.410331e-316	3.4773202531e-312	1.2892770029987846e-12	0.0	1.0672980918520208e-13	0.0404924796203822	6.232716748722843e-109	0.7075509262629526	6.275789448524317	3.3706929780474657
4.405405405405405	1.684067194094351e-123	0.02050153910016398	15.600819769125899	0.0	3.735072897164346e-285	26.697598279864238	0.0	7.553901021307839e-05	0.29952496733249034	2.509000968985856e-26	22.74595576327785	0.005611309314207455	4.648577085611917	3.7782718010391317e-25	1.56488e-318	7.61731273e-315	4.3998934115978595e-12	0.0	2.905233845683083e-14	0.023063038430513095	1.6901995170905858e-110	0.4909565311845699	6.923337577360891	3.3676531043311906
4.413413413413413	7.599633407465978e-122	0.011639557094649255	15.061588948204253	0.0	1.2248963009853479e-282	24.501637827458058	0.0	0.00016542612158418848	0.4814299882544031	4.218731970524032e-27	22.354601041494035	0.010470016606659858	6.086722042908364	6.610337828727379e-26	3.18e-321	1.6258777e-317	1.463939434410358e-11	0.0	7.70895710969533e-15	0.012806686381898073	4.467143480492903e-112	0.3320353968774179	7.444227003104001	3.3172749536747816
4.421421421421422	3.342607533481618e-120	0.006440832597978753	14.181706933628615	0.0	3.91524799866853e-280	21.98731301572981	0.0	0.0003532558232252903	0.7549275891392911	6.913752114923715e-28	21.469941168434104	0.01904496670948397	7.7751710778736	1.1272183661738657e-26	0.0	3.3794e-320	4.7489225606296054e-11	0.0	1.994011084089027e-15	0.006933193963510214	1.1506763010988301e-113	0.21886772906199997	7.801545836563217	3.227054156503145
4.42942942942943	1.4329718174550262e-118	0.0034737866027983546	13.023260158367991	0.0	1.2197727914104333e-277	19.294599543607703	0.0	0.0007355851964226857	1.155006917872805	1.1043238192116841e-28	20.152114399552858	0.033771223187209466	9.689808238032121	1.8734672525015617e-27	0.0	1e-322	1.5019808833959232e-10	0.0	5.027767330640078e-16	0.0036593540682194757	2.8887354210884654e-115	0.14061611139043795	7.968905514049144	3.107215253568605
4.4374374374374375	5.987553785320631e-117	0.0018260801167856555	11.66388482111183	0.0	3.703892038544765e-275	16.558607293380025	0.0	0.0014936233491587264	1.7242908960636438	1.71921360749464e-29	18.486541189832987	0.0583773251413184	11.781885780554259	3.034852162473035e-28	0.0	0.0	4.631671184863518e-10	0.0	1.2357673885675943e-16	0.0018829906646482069	7.067953596396669e-117	0.08805305743212233	7.933661140263997	2.969587139059736
4.445445445445445	2.4384885641247904e-115	0.0009356040369340245	10.188200519026028	0.0	1.0962192125213832e-272	13.899249629009102	0.0	0.0029574662970358236	2.512046384703783	2.6086391350870098e-30	16.574857995951835	0.09837216791012299	13.977334288725132	4.791617244511835e-29	0.0	0.0	1.3925860858580424e-09	0.0	2.9608101678460894e-17	0.0009446320260832028	1.6854308196657995e-118	0.053741502190160884	7.698490412657663	2.8263969827794115
4.453453453453453	9.6794690565292e-114	0.00046721837426422355	8.679218567686906	0.0	3.1622500754286446e-270	11.413989396860538	0.0	0.005710515493340498	3.5717905182488963	3.8578819639817423e-31	14.524827873582053	0.16159626527455023	16.179276934472806	7.373600924495153e-30	0.0	0.0	4.082486891733366e-09	0.0	6.91504518601009e-18	0.0004620042926330687	3.9170533423136864e-120	0.03196915576951472	7.281057419491308	2.689146342331709
4.461461461461462	3.744914143530808e-112	0.00022740672740322214	7.210916147085578	0.0	8.891084263150833e-268	9.174086903515535	0.0	0.010752609814700196	4.957259410922625	5.560766144019867e-32	12.440590674903575	0.25877475013453854	18.274017836136338	1.1059356954303658e-30	0.0	0.0	1.16695406335406e-08	0.0	1.574303598799567e-18	0.00022029074868918397	8.87236394421492e-122	0.01853568064887803	6.711819912474182	2.5677044189035474
4.46946946946947	1.4121853835486217e-110	0.0001078803310026017	5.842845846443019	0.0	2.4365366764269976e-265	7.22423064869309	0.0	0.019744304074860313	6.716723113663089	7.81215932642213e-33	10.414429047721764	0.4039656677722099	20.140195960739412	1.6167120868752372e-31	0.0	0.0	3.2524988631506834e-08	0.0	3.4937302889832795e-19	0.00010240270845786414	1.9586214824315065e-123	0.010474707725141558	6.030357940552409	2.469703371867367
4.4774774774774775	5.190402959881456e-109	4.9881189317584984e-05	4.61721136537243	0.0	6.508050170343386e-263	5.584992308158975	0.0	0.03535619248645082	8.885939841719008	1.0696909406112926e-33	8.520869432221875	0.6147513031401428	21.660178960133276	2.303498324035257e-32	0.0	0.0	8.839417217661987e-08	0.0	7.557813122582729e-20	4.640765013686877e-05	4.2139849209515997e-125	0.005769408549013635	5.280837982994613	2.40026100747867
4.485485485485485	1.859387712338734e-107	2.2479512922740776e-05	3.5583881651334854	0.0	1.694293105956095e-260	4.257265075239114	0.0	0.06174349729581128	11.480401526066634	1.4275663700416288e-34	6.81349506117253	0.9119842567977067	22.732250142333157	3.1988610844881534e-33	0.0	0.0	2.3425146333168639e-07	0.0	1.5937048702274897e-20	2.050353110651807e-05	8.836224367505839e-127	0.0030972529724474745	4.507332041498644	2.3620000102523924
4.493493493493493	6.492296631612441e-106	9.873987236138225e-06	2.6744947032701036	0.0	4.299182759313815e-258	3.2277320268892167	0.0	0.10515390470602941	14.487861442114552	1.856885240994462e-35	5.324411097010247	1.318889842481728	23.281846420899992	4.32967200824135e-34	0.0	0.0	6.053447542060473e-07	0.0	3.2759736101757357e-21	8.831341475832652e-06	1.805808872364002e-128	0.0016206083333229196	3.7496714658515096	2.3552913400969637
4.501501501501502	2.2094606397993007e-104	4.227209711094846e-06	1.9603850349879346	0.0	1.063268587442953e-255	2.4744497269765704	0.0	0.17465232839235736	17.862365564132627	2.3540982543672904e-36	4.065946338168512	1.859359628950982	23.270125090430458	5.711716430680018e-35	0.0	0.0	1.5254400092668184e-06	0.0	6.571707175212838e-22	3.7083575602722547e-06	3.5967323110140006e-130	0.0008264859246490352	3.0403518077657656	2.378629194205963
4.50950950950951	7.328814023785144e-103	1.7638863252857455e-06	1.401355581875123	0.0	2.563065895563795e-253	1.9717831154670071	0.0	0.2829075102041394	21.52104839205908	2.9088067631064453e-37	3.0339490837851883	2.555361400344532	22.69849352025208	7.343958219959778e-36	0.0	0.0	3.7486074539540113e-06	0.0	1.3269755531328964e-22	1.5180686214214907e-06	6.981933903033774e-132	0.00041081742912882694	2.40276567184542	2.4290470488619174
4.5175175175175175	2.369412362593688e-101	7.173695867108292e-07	0.9769189672303248	0.0	6.021937898880287e-251	1.6941458586811322	0.0	0.44693253437681224	25.344746320331573	3.503127323948391e-38	2.2119513564844677	3.4235420451319802	21.608369686813703	9.20334248324763e-37	0.0	0.0	8.983351925468981e-06	0.0	4.8585877721039334e-23	6.058345625562132e-07	1.3209142621090288e-133	0.00019902987205925815	1.8507849263871314	2.502504392689794
4.525525525525525	7.466328881088512e-100	2.843615647576303e-07	0.6641522447192785	0.0	1.3790260987626896e-248	1.6182452596940355	0.0	0.6886095936545001	29.18302386480845	4.11194918012614e-39	1.5755205496036169	4.471299088503702	20.07622586518826	1.124120098740464e-37	0.0	0.0	2.099482046687994e-05	0.0	1.3095042136694392e-22	2.3570429338227045e-07	2.4355934762321284e-135	9.398178121822311e-05	1.3894964626107835	2.5942038445847904
4.533533533533533	2.293153354247262e-98	1.098637446612167e-07	0.4403227779895829	0.0	3.077998548826419e-246	1.7237723884619753	0.0	1.0347701535658702	32.86355986549666	4.704249200588032e-40	1.096254864464226	5.692811284423074	18.20473829878179	1.3382323052892813e-38	0.0	0.0	4.785237168051609e-05	0.0	6.450133515351691e-22	8.939839271037143e-08	4.376896213477144e-137	4.325388134724857e-05	1.0167540096899015	2.6988293455820975
4.541541541541542	6.864653159059618e-97	4.1370756990473075e-08	0.28468487064892645	0.0	6.696132647878813e-244	1.9926968683535764	0.0	1.5165630011193811	36.2051183939266	5.245461044617272e-41	0.7450638957743071	7.06569894556009	16.11146212776853	1.552751316822459e-39	0.0	0.0	0.00010637146585478582	0.0	3.1995620711394214e-21	3.305511463464818e-08	7.6658261547021e-139	1.940271488470943e-05	0.7251557560601356	2.8107204220790503
4.54954954954955	2.0029200600927474e-95	1.5184066775146416e-08	0.17949093580207678	0.0	1.419839970843087e-241	2.407509407678121	0.0	2.1678470608312868	39.032680708529256	5.700694627006003e-42	0.4945657564765561	8.549072195176462	13.916757728483006	1.7559972906034546e-40	0.0	0.0	0.00023061662129508903	0.0	1.5487621490385986e-20	1.1914953185380138e-08	1.3085277954059325e-140	8.483126124033106e-06	0.5040848672596792	2.9240107733514296
4.5575575575575575	5.69597599498378e-94	5.4317317012531835e-09	0.11035717933892189	0.0	2.9343672048962465e-239	2.9488932625039816	0.0	3.0224155471847505	41.19288310736636	6.038410781899128e-43	0.3205945792003899	10.08366860940244	11.732667800738401	1.9355182044540822e-41	0.0	0.0	0.00048765631470414853	0.0	7.307285887981258e-20	4.1868626498118435e-09	2.1768986231197004e-142	3.6149754369655536e-06	0.34153323987162043	3.0327610698485046
4.565565565565565	1.5788184813584718e-92	1.8938434771485198e-09	0.06616579231388313	0.0	5.910840422596055e-237	3.5933860733511893	0.0	4.110007522629401	42.56778978804825	6.234021496169846e-44	0.2029282923603617	11.594554123229472	9.65411765498363	2.079323747138358e-42	0.0	0.0	0.0010057950239304317	0.0	3.360369754278673e-19	1.4342530613046682e-09	3.5295937461982015e-144	1.5014496812730481e-06	0.22553775465340847	3.1311084478857087
4.573573573573573	4.265360764759166e-91	6.435842724754612e-10	0.03868442281251918	0.0	1.1604961965000108e-234	4.3116016220222795	0.0	5.451290501228687	43.08525710843744	6.272847104458022e-45	0.12541114396736114	12.996475820678254	7.753280722391942	2.177200152848182e-43	0.0	0.0	0.0020234509759757247	0.0	1.5061804500454256e-18	4.789625580839556e-10	5.577537514510306e-146	6.078161259331407e-07	0.14516518889618374	3.2134430691456215
4.581581581581582	1.1231528280878153e-89	2.1316815686425024e-10	0.022054801140014135	0.0	2.2207410496302172e-232	5.067504773162283	0.0	7.0522783273712495	42.72466458409915	6.151936921149113e-46	0.07566414695735439	14.201471448638507	6.0773469308685355	2.2219073631071125e-44	0.0	0.0	0.0039708112393570414	0.0	6.580000007820739e-18	1.5592439831792295e-10	8.58996786401571e-148	2.3982235253062606e-07	0.09106734415290094	3.2746097133835126
4.58958958958959	2.8825805855601803e-88	6.88168525032119e-11	0.012261095546956851	0.0	4.142016568086492e-230	5.81906913615855	0.0	8.898931601573697	41.517484401681855	5.880439830166333e-47	0.04456141466039689	15.12785584006199	4.649381021747626	2.210064015512976e-45	0.0	0.0	0.0076012585062761	0.0	2.8017780591662186e-17	4.9483608787469825e-11	1.2893530048321063e-149	9.22280665473316e-08	0.05568263970701908	3.310122978347423
4.597597597597598	7.210802101519693e-87	2.1653237927292823e-11	0.0066467475254886	0.0	7.529834924922031e-228	6.52040907068645	0.0	10.952902866274844	39.54289120910087	5.47846021836154e-48	0.025615228482093348	15.709333916514911	3.4715574245727865	2.142570096898874e-46	0.0	0.0	0.014194770516368544	0.0	1.1627879266067537e-16	1.5308812004953803e-11	1.8861811107948507e-151	3.4569456714818764e-08	0.03318439590884052	3.3163798114864815
4.605605605605605	1.7581066352966425e-85	6.640586806512023e-12	0.0035134815710920393	0.0	1.3341934101726502e-225	7.125198790186646	0.0	13.149459352310386	36.91924228827834	4.9745978668266545e-49	0.014370275401039887	15.902835602133099	2.5298557594018765	2.02449391890647e-47	0.0	0.0	0.025859808379474998	0.0	4.70355520348918e-16	4.616921966579049e-12	2.6892191875712574e-153	1.2629263049249607e-08	0.019275469868090717	3.2908526452248075
4.613613613613613	4.177980093801216e-84	1.98493201258975e-12	0.0018109670884225491	0.0	2.3041557896583584e-223	7.59092198586432	0.0	15.398481493446344	33.7926900040256	4.402589680541156e-50	0.007867168371583657	15.69378817250098	1.7992937674323066	1.8644431211402273e-48	0.0	0.0	0.04596150272793618	0.0	1.854432052601182e-15	1.357352359861768e-12	3.736803536515726e-155	4.496964596399263e-09	0.010912719374804588	3.232249034144896
4.621621621621622	9.677140285701226e-83	5.782829413591448e-13	0.0009101837891080372	0.0	3.878507181846735e-221	7.88329362123977	0.0	17.589072966721165	30.324384361118497	3.797599909426114e-51	0.004202610050213667	15.0979300210169	1.2489203140451655	1.6735280740726795e-49	0.0	0.0	0.07969911890008448	0.0	7.126143323192008e-15	3.890091543005853e-13	5.060641609399752e-157	1.5606910237603834e-09	0.0060216839500648305	3.1406276035822884
4.62962962962963	2.184676939067843e-81	1.6420663227564208e-13	0.0004460926834491318	0.0	6.36322196485409e-219	7.980112148862463	0.0	19.59776007968083	26.6776970532823	3.1927210122978912e-52	0.0021904323230690663	14.159352438746897	0.8460265747473943	1.4640909137932556e-50	0.0	0.0	0.13484101136211654	0.0	2.6690525731219007e-14	1.0868067920022289e-13	6.679472254408838e-159	5.279227787696039e-10	0.003238619188244899	3.0174636718002166
4.637637637637638	4.807141754588233e-80	4.544609527719657e-14	0.00021330439027485198	0.0	1.0175347688355689e-216	7.873863662543933	0.0	21.299595999881006	23.006699286107303	2.616155159866004e-53	0.0011138213474771086	12.945107664290155	0.5592929452821248	1.2484014059128982e-51	0.0	0.0	0.2225967424576272	0.0	9.743582164351726e-14	2.959840768416294e-14	8.592310618254978e-161	1.74052343332388e-10	0.0016976914763951415	2.865660048606544
4.645645645645645	1.0309702908164647e-78	1.2259084048936575e-14	9.97681510823972e-05	0.0	1.5859195589360344e-214	7.572604583778038	0.0	22.58085454126917	19.446818380927436	2.0893769054459873e-54	0.0005525138001462467	11.537298621880028	0.36081969536912417	1.0375083387147255e-52	0.0	0.0	0.35856124337547923	0.0	3.466882503372139e-13	7.857891685208277e-15	1.0772314803044744e-162	5.593006870533889e-11	0.0008673903941611456	2.689498988652215
4.653653653653653	2.155087406908153e-77	3.223109335898417e-15	4.630632408306469e-05	0.0	2.4091995031002227e-212	7.098956786846342	0.0	23.351549318256176	16.108243793508578	1.6263755897783343e-55	0.00026735089094693756	10.023944771102531	0.22715868253198315	8.403884409608281e-54	0.0	0.0	0.5636055124907199	0.0	1.202315767225111e-12	2.0335911704170563e-15	1.31625293466351e-164	1.7517286602921497e-11	0.0004319439594147499	2.4945306289534557
4.661661661661662	4.3907948364968323e-76	8.25938329864014e-16	2.29348707581946e-05	0.0	3.56717229964823e-210	6.48739289794425	0.0	23.555871942936694	13.072299509487555	1.2338877989247037e-56	0.00012618336897882805	8.490027674473643	0.1395608954005202	6.634675067026322e-55	0.0	0.0	0.8645182722531807	0.0	4.06403004301101e-12	5.130260731566147e-16	1.5674760572313946e-166	5.347420332241896e-12	0.00020965110614049883	2.2873926070370056
4.66966966966967	8.71928588741164e-75	2.062888580595678e-16	1.5723530743325962e-05	0.0	5.147959495420585e-208	5.780294836605878	0.0	23.17886941672935	10.390679937337369	9.123915560208564e-58	5.808682446196548e-05	7.00995569062354	0.08368674632834028	5.105171626072514e-56	0.0	0.0	1.294135922175472	0.0	1.3389187548956946e-11	1.2616291030225098e-16	1.8192556217511253e-168	1.5910279721503099e-12	9.917994608862768e-05	2.0755563278311397
4.677677677677678	1.687633770468754e-73	5.02180089692931e-17	2.0235645545308766e-05	0.0	7.241122052044604e-206	5.023470842656312	0.0	22.248251800404926	8.087182558346672	6.575633660205376e-59	2.607853354245684e-05	5.642310155499095	0.04900971071434777	3.8287069343922704e-57	0.0	0.0	1.890653674928858	0.0	4.299426095768586e-11	3.02439667352976e-17	2.0578692659340503e-170	4.613890803464749e-13	4.573066683311088e-05	1.866998729888678
4.685685685685685	3.183721087840101e-72	1.1915129740425881e-17	3.9370045950021665e-05	0.0	9.927418414199701e-204	4.2618773065968645	0.0	20.831026929334566	6.161378176069675	4.6189655974375906e-60	1.1418144652458558e-05	4.427248669517153	0.02809927660265359	2.7986267572271306e-58	0.0	0.0	2.6958133856000974	0.0	1.3456301186791844e-10	7.067388214404074e-18	2.2686791587558898e-172	1.3041057606883643e-13	2.055171918003244e-05	1.6698050036419776
4.693693693693693	5.853981395657222e-71	2.7554569414936005e-18	8.48655997504333e-05	0.0	1.3265587781364677e-201	3.5362084364508615	0.0	19.025529446019327	4.593549189023732	3.162296667109385e-61	4.875210168598788e-06	3.3864595321892015	0.01591441662813717	1.993833593834139e-59	0.0	0.0	3.7517374548083073	0.0	4.1048742581169197e-10	1.6098694892117729e-18	2.437584198530546e-174	3.5926451164183316e-14	9.002139456097286e-06	1.4917172703686727
4.701701701701702	1.0491248614172636e-69	6.210750022965078e-19	0.00018304846555863372	0.0	1.7277320166275396e-199	2.880818120787423	0.0	16.9501600346413	3.350202228234123	2.1101399419764827e-62	2.0298167039045826e-06	2.5251814294247965	0.009187186622191382	1.3844711100927237e-60	0.0	0.0	5.096339521461034	0.0	1.2204864583294313e-09	3.5746401601841413e-19	2.552568549816712e-176	9.64654579234922e-15	3.843264483270755e-06	1.3396555410407875
4.70970970970971	1.832578287301914e-68	1.3644261614822016e-19	0.000386854844481455	0.0	2.1932390864927834e-197	2.3231742325250155	0.0	14.730622487017854	2.389519161874199	1.3723682785228952e-63	8.240770062467311e-07	1.8355815712758288	0.005935123081232554	9.369791790490907e-62	0.0	0.0	6.7574908563473075	0.0	3.536918234486725e-09	7.73717420613402e-20	2.605112273329477e-178	2.524557958960619e-15	1.599233081780333e-06	1.2192483788614314
4.717717717717718	3.120020241878393e-67	2.9215383656821304e-20	0.0007979999747629083	0.0	2.713659074966176e-195	1.8847713991604742	0.0	12.487556712028427	1.666234724263928	8.699230714108397e-65	3.262192269699773e-07	1.3007350820006494	0.005113366917261854	6.180548665054529e-63	0.0	0.0	8.746431587926201	0.0	9.990242328896507e-09	1.6324477213626566e-20	2.591234505874519e-180	6.43954030570392e-16	6.486048833146425e-07	1.1344192111776543
4.7257257257257255	5.177401004226799e-66	6.0971758005746154e-21	0.0016056041273030052	0.0	3.2725350402067417e-193	1.5831902824298443	0.0	10.32621897056981	1.1355954340206482	5.374546095919046e-66	1.2591189450480518e-07	0.8985406174063029	0.006401807029584367	3.973517788505703e-64	0.0	0.0	11.051236388992772	0.0	2.750337393954822e-08	3.357388200024706e-21	2.5119918926016245e-182	1.6009596661302813e-16	2.5639267873305737e-07	1.0870778049732266
4.733733733733733	8.373860325175209e-65	1.2402276466405497e-21	0.0031507461548853535	0.0	3.846564667057975e-191	1.434818326434288	0.0	8.329341254438578	0.7562336258502187	3.2363352246893025e-67	4.7383305240453545e-08	0.6050898614380116	0.010115863591961864	2.4898565620465955e-65	0.0	0.0	13.631401305272115	0.0	7.379974688047293e-08	6.730816487669752e-22	2.3733456821392324e-184	3.879376405763488e-17	9.878431257444099e-08	1.0769630957890184
4.741741741741742	1.3200766182502575e-63	2.4588365871703034e-22	0.00603020433618956	0.0	4.406781149048844e-189	1.4576487423539373	0.0	6.5536467156583775	0.49195403402259663	1.8993979868765714e-68	1.7384910727140338e-08	0.39722349193791096	0.01722781634049413	1.520633403763539e-66	0.0	0.0	16.41473006142899	0.0	1.9301129245638774e-07	1.31533515087685e-22	2.1859770041856173e-186	9.162193387562858e-18	3.70960186112588e-08	1.101672231024814
4.74974974974975	2.0282994917711613e-62	4.7513113767372365e-23	0.011256607254884284	0.0	4.920731180867623e-187	1.6735481923525481	0.0	5.0298568037183475	0.31255693779381655	1.0864987015494011e-69	6.218653061452575e-09	0.25420402326182484	0.02948480962027337	9.051608271607373e-68	0.0	0.0	19.297595188724525	0.0	4.920049967602146e-07	2.5055680061671825e-23	8.246866743115445e-188	2.109079707066756e-18	1.357761769576015e-08	1.1568914380229343
4.757757757757758	3.0375577395590778e-61	8.9485544783317e-24	0.02049534868680938	0.0	5.3554689998822016e-185	2.109422104117593	0.0	3.7655223901725465	0.19390024493003138	6.057497101312716e-71	2.168633628981337e-09	0.15858492385468687	0.049606339625632566	5.251435035404819e-69	0.0	0.0	22.149298516045032	0.0	1.2224053892885582e-06	4.652385501044919e-24	6.9182008727565305e-186	4.731976035576662e-19	4.8436952176182835e-09	1.2368187433413065
4.7657657657657655	4.4338042892910334e-60	1.6426606266404555e-24	0.0363992077289616	0.0	5.6810039542618646e-183	2.7968062985599493	0.0	2.749718850844005	0.11743273270943856	3.2916070468068074e-72	7.372796162966358e-10	0.09644348040064088	0.08153561248942336	2.9694858676213225e-70	0.0	0.0	24.820678637150646	0.0	2.9601924482200153e-06	8.420610756493912e-25	7.421281105798822e-184	1.0347801394192187e-19	1.6841741470928128e-09	1.3347399035868246
4.773773773773773	6.307946676707486e-59	2.9389918127228703e-25	0.06305720943678333	0.0	5.873708447326413e-181	3.7695775768373934	0.0	1.958577966917554	0.06942033591718827	1.7433055665444524e-73	2.4435739621927927e-10	0.05717614156068439	0.13070455689289964	1.6365736096957782e-71	0.0	0.0	27.156393271380335	0.0	6.986884833201208e-06	1.4856229282842593e-25	7.759523930278485e-182	2.2055130788278883e-20	5.70760804501532e-10	1.4436919150714254
4.781781781781782	8.746997949326808e-58	5.1251251219320553e-26	0.10656190348480545	0.0	5.9191506315050895e-179	5.059709624820315	0.0	1.3607511021163314	0.0400501194117006	8.998908075258146e-75	7.895103140794007e-11	0.03304359483960326	0.20425240312699325	8.79105176679619e-73	0.0	0.0	29.009576929330926	0.0	1.607334146391954e-05	2.5548736653820274e-26	7.907714571933492e-180	4.5817057591841055e-21	1.8852903431734098e-10	1.5571287717712878
4.78978978978979	1.1821961836421658e-56	8.71096234199458e-27	0.17567607960504947	0.0	5.813880632501756e-177	6.691302802360745	0.0	0.9221407350696031	0.02254656929813472	4.527483530046068e-76	2.4866905523572787e-11	0.01861614297682689	0.31111608961316434	4.602535438539317e-74	0.0	0.0	30.256998337467618	0.0	3.604024256034749e-05	4.282771128842479e-27	7.854645812040608e-178	9.276854758100618e-22	6.069589239369049e-11	1.6694970781182288
4.797797797797798	1.557326229715711e-55	1.4430566070943872e-27	0.28254431899159793	0.0	5.565863378994662e-175	8.673467721053417	0.0	0.6095250156798895	0.01238406592432182	2.220111098229227e-77	7.635026029222435e-12	0.010224021945922803	0.4618935964799584	2.3485751024711904e-75	0.0	0.0	30.81256266405487	0.0	7.87640768766136e-05	6.997996143902125e-28	7.604347245039835e-176	1.830755400856964e-22	1.904571651368323e-11	1.7766382681840662
4.8058058058058055	1.999535692159738e-54	2.3300013167892e-28	0.4433476957517442	0.0	5.1934826504626604e-173	10.992997415049308	0.0	0.3929674121428194	0.006635975561898318	1.0610682064354401e-78	2.285167150386757e-12	0.0054737401065704525	0.6683771712181152	1.168053592559925e-76	0.0	0.0	30.63711135819003	0.0	0.00016777514293814588	1.114589003040493e-28	7.175579610645572e-174	3.52140434297633e-23	5.824951142397685e-12	1.875959936659632
4.813813813813813	2.502293456501256e-53	3.6667772898277264e-29	0.6787465921726691	0.0	4.723289234180072e-171	13.608049871441551	0.0	0.24710801148989922	0.003468670839692548	4.942681892994325e-80	6.667123227717563e-13	0.0028568201037039416	0.9426715348295297	5.662029008570022e-78	0.0	0.0	29.742974538131573	0.0	0.000348326082557201	1.7304015209954988e-29	6.599510845291432e-172	6.601725641447431e-24	1.7363777606108013e-12	1.9663575810910252
4.821821821821822	3.0521567693122304e-52	5.624299857091998e-30	1.0139074620149233	0.0	4.186876094252685e-169	16.444195806252754	0.0	0.15155727414133907	0.0017684840324491986	2.244051318637716e-81	1.896124915361477e-13	0.0014536221421485218	1.2958597625364339	2.675053132872249e-79	0.0	0.0	28.19254279594283	0.0	0.0007048607399855524	2.6185989458605666e-30	5.91597349392851e-170	1.2062992353768148e-24	5.044906238685773e-13	2.0479126116436333
4.82982982982983	3.628565359767334e-51	8.408295544239406e-31	1.4778801185311579	0.0	3.617390459418954e-167	19.394087606495678	0.0	0.09066101900131632	0.0008793996264420801	9.930101176595179e-83	5.256524783902029e-14	0.000721384834733961	1.736258415043405	1.231810028243703e-80	0.0	0.0	26.091087388979005	0.0	0.0013902073983424904	3.8626020964358685e-31	5.1689270743932425e-168	2.1483678176433516e-25	1.4286272839646157e-13	2.121433284343925
4.837837837837838	4.2045796190556013e-50	1.22518885456942e-31	2.102101535124101	0.0	3.0462138005844327e-165	22.321631175371376	0.0	0.05289471194506462	0.0004264712236268822	4.282775677517679e-84	1.4204618487914528e-14	0.00034990334880551983	2.267406816215405	5.528484001714077e-82	0.0	0.0	23.574973245923108	0.0	0.0026724821750197525	5.553653540429376e-32	4.401840514427979e-166	3.7292219195929973e-26	3.943135829386595e-14	2.1879328844055026
4.8458458458458455	4.7486452698852266e-49	1.7400177317839686e-32	2.9178679094204347	0.0	2.5002595000502003e-163	25.07090922681692	0.0	0.030098552314227114	0.00020169085745199474	1.8003118776112318e-85	3.741585538512669e-15	0.0001676875894468826	2.8860460188060864	2.4183512336249714e-83	2.96e-322	0.0	20.79709268144409	0.0	0.005007361974262162	7.783311231218105e-33	3.653658182508294e-164	6.309338425974753e-27	1.0607706416598466e-14	2.2481474404009973
4.853853853853853	5.227287574418628e-48	2.4085733579389693e-33	3.9527492994217055	0.0	2.000181947156861e-161	27.479299344598015	0.0	0.016703764333527084	9.30151048160376e-05	7.376000390129637e-87	9.606684782888175e-16	8.36712137652307e-05	3.580434833917557	1.0310594159122942e-84	1.37844e-319	0.0	17.91167068486864	0.0	0.009144545069388124	1.063251038366943e-33	2.955842155563163e-162	1.0404121676499306e-27	2.7813663883366556e-15	2.30218170254467
4.861861861861862	5.608446414001021e-47	3.2495382236816267e-34	5.226117011738861	0.0	1.5596014581779005e-159	29.393402024946006	0.0	0.00904090880258969	4.1828471467403224e-05	2.945404054696384e-88	2.4042520221390245e-16	5.289511449039393e-05	4.329393026651961	4.2844887249031195e-86	6.351646e-317	0.0	15.060512555454963	0.0	0.016276992761083083	1.4157679257671254e-34	2.330742393923712e-160	1.6721800079472384e-28	7.108072833747381e-16	2.3493407497365837
4.86986986986987	5.865003471155905e-46	4.273059981330279e-35	6.744190613490063	0.0	1.1852704966935399e-157	30.685724422714607	0.0	0.004772350257692024	1.8341066596042015e-05	1.146356227895521e-89	5.8650557468592e-17	5.80638758231306e-05	5.102429001593493	1.735263015209652e-87	2.853284139e-314	0.0	12.362330023857794	0.0	0.028238731490313806	1.8375205946487996e-35	1.7912946363028815e-158	2.619489341719908e-29	1.7705267508682385e-16	2.388163545580277
4.877877877877878	5.977966669227572e-45	5.476611018843492e-36	8.49524646789863	0.0	8.779727327574313e-156	31.269723084808668	0.0	0.002456792338312049	7.841446294796951e-06	4.348556070069505e-91	1.3945926935860037e-17	0.00010202176445128319	5.861187907887987	6.849874434411757e-89	1.2492897351853e-311	0.0	9.906113602699861	0.0	0.04775019455428465	2.3246380283504317e-36	1.3418361510504935e-156	3.999505047850661e-30	4.298432122990326e-17	2.416634257104282
4.885885885885886	5.938793466407345e-44	6.841327330548753e-37	10.445805703532388	0.0	6.338759792422589e-154	31.110900895615888	0.0	0.0012334282266850984	3.2686881200365586e-06	1.607760367488639e-92	3.2322380190874025e-18	0.0002089516114407777	6.562254010902389	2.6354264693220363e-90	5.33139777299912e-309	0.0	7.748774070326716	0.0	0.07869806511821147	2.866556775467473e-37	9.79696742154913e-155	5.951848492368329e-31	1.0171256579509415e-17	2.432516451913993
4.893893893893894	5.7504584781159745e-43	8.329605094963635e-38	12.538675968618412	0.0	4.460538302937952e-152	30.232190254610074	0.0	0.0006038957304076227	1.3284489089948197e-06	5.793597611080623e-94	7.301932754419873e-19	0.00043462655298997957	7.16109024005973	9.882576593304649e-92	2.2175772960821758e-306	0.0	5.916607506277142	0.0	0.12641887238464963	3.4454581634154296e-38	6.971778045389335e-153	8.632835995186932e-32	2.3458276626195248e-18	2.433740117073144
4.901901901901902	5.4270801911868214e-42	9.884712027758789e-39	14.693610894113924	0.0	3.0593556306583283e-150	28.71273948276959	0.0	0.000288340742064654	5.263807693917474e-07	2.034820494261417e-95	1.6078624982509724e-19	0.0008885971598431753	7.616649545779118	3.6119394907934074e-93	8.990341992990743e-304	0.0	4.409659834366057	0.0	0.19793323261799908	4.0365821757338227e-39	4.835653277251495e-151	1.2204250631416664e-32	5.27320376162048e-19	2.4187726284317113
4.90990990990991	4.992171800678541e-41	1.143297354200121e-39	16.81105695989174	0.0	2.045183908530282e-148	26.680269323886655	0.0	0.00013425775458659353	2.0334331673882036e-07	6.965537631870906e-97	3.450919115757879e-20	0.001774014896275412	7.89600687698851	1.2866538818039055e-94	3.5524945831559072e-301	0.0	3.207833245641307	0.0	0.30205391618063615	4.609567572280275e-40	3.2690869213956194e-149	1.6816079432894898e-33	1.1553403990455144e-19	2.386918643416653
4.917917917917918	4.475817023068702e-40	1.2888724569423213e-40	18.779005164258365	0.0	1.3325836563301134e-146	24.29815804930769	0.0	6.096146866201198e-05	7.658196910346328e-08	2.323988355862426e-98	7.21927907978798e-21	0.0034539875101045545	7.978289293432106	4.467185570353976e-96	1.3682025699949705e-298	0.0	2.27758234443757	0.0	0.4492718128673661	5.130803160007688e-41	2.154058508291909e-147	2.2583663130642567e-34	2.4671884469175365e-20	2.3385139865158187
4.925925925925926	3.9112415846913913e-39	1.416172820381969e-41	20.482425233713215	0.0	8.462843510257102e-145	21.7491434478539	0.0	2.699277485860881e-05	2.8117896333404424e-08	7.557253974204656e-100	1.4720568578115773e-21	0.006556779310815133	7.857253393104965	1.511670866466229e-97	5.136025189284434e-296	0.0	1.5782391804638403	0.0	0.651317610801243	5.566581028100325e-42	1.383401478630173e-145	2.956106174737502e-35	5.135132361304572e-21	2.274998376788727
4.933933933933934	3.331320956033292e-38	1.5166247346396954e-42	21.814238129470155	0.0	5.238390260653347e-143	19.21786716337414	0.0	1.1654916261380838e-05	1.0064507637080581e-08	2.3952169297148753e-101	2.9256724591947294e-22	0.01213523307624095	7.542068213506873	4.985761304668524e-99	1.8791595434689213e-293	0.0	1.0673049312165845	0.0	0.9203127063009278	5.886660465305761e-43	8.659617085096955e-144	3.771391994275058e-36	1.0417365895918053e-21	2.1988668713880735
4.941941941941942	2.765526528956767e-37	1.5830534616452387e-43	22.686395192746254	0.0	3.1603785289724726e-141	16.87440448689545	0.0	4.907200521829881e-06	3.5119643508931744e-09	7.399058358498833e-103	5.667557965497673e-23	0.021897345123101142	7.0561673172826405	1.6027165131136426e-100	6.701313391896473e-291	0.0	0.7043711189281019	0.0	1.2674678824241272	6.067726379008753e-44	5.2833435861030584e-142	4.6896380600363945e-37	2.0597814902352673e-22	2.1135090545266157
4.94994994994995	2.237683698409215e-36	1.6105291746731636e-44	23.03947884636343	0.0	1.8584037248029923e-139	14.860496773124183	0.0	2.0147216667043693e-06	1.1946772095384126e-09	2.227710838817307e-104	1.070124435365688e-23	0.03852314899646948	6.434369574452553	5.021493787583716e-102	2.3292492741167576e-288	0.0	0.4536200175739595	0.0	1.701364849909344	6.096194852313361e-45	3.1418014338874855e-140	5.683724010085045e-38	3.9695505827373434e-23	2.0229502272320126
4.957957957957958	1.7647333139689183e-35	1.596971547889617e-45	22.849374396158087	0.0	1.0651254067898179e-137	13.279581892457161	0.0	8.065783901997399e-07	3.961772803218782e-10	6.537202650588225e-106	1.9694258314873055e-24	0.06607555704716088	5.718759743218607	1.5334165167814556e-103	7.890995120497873e-286	0.0	0.2850630321569196	0.0	2.2259576475501106	5.9698973578452076e-46	1.820993205996716e-138	6.714020169511276e-39	7.456216095319082e-24	1.9315136119809835
4.965965965965966	1.3564974679367857e-34	1.5434100664039285e-46	22.129975975739498	0.0	5.950057099007047e-136	12.191070286339478	0.0	3.148633735285626e-07	1.28074632702937e-10	1.8697168564082475e-107	3.5327353557214397e-25	0.1104969904472651	4.95400474285201	4.56392325192432e-105	2.605597606121934e-283	0.0	0.1747946483692738	0.0	2.8385417460091653	5.698353726213507e-47	1.0287210588869942e-136	7.730156856467845e-40	1.3650626646375845e-24	1.843429769771658
4.973973973973974	1.0162917677808828e-33	1.4538548373289826e-47	20.931507995699974	0.0	3.239673436401725e-134	11.608780551311622	0.0	1.198493300222413e-07	4.036153740983927e-11	5.212073168289458e-109	6.176577224523306e-26	0.18015753307436275	4.1828250688341795	1.3239376013837824e-106	8.385764928037693e-281	0.0	0.10457663565247931	0.0	3.5280328677414126	5.3015861705593414e-48	5.664305233035508e-135	8.674610350324307e-41	2.435811337168628e-25	1.7624295987914664
4.981981981981982	7.421254837068596e-33	1.3348004078125877e-48	19.334743679621496	0.0	1.7192579797116525e-132	11.503103530008636	0.0	4.448165733863344e-08	1.2399384507598147e-11	1.4161065425273988e-110	1.0525656390533461e-26	0.2863838390074729	3.442244413957238	3.743240139708818e-108	2.63049685636317e-278	0.0	0.061043802000230865	0.0	4.27394478377598	4.807679498305105e-49	3.0398725731413976e-133	9.487846511867253e-42	4.23634833594544e-26	1.6913680040376136
4.98998998998999	5.281968408323238e-32	1.1944478225855619e-49	17.44204225036402	0.0	8.892841971756223e-131	11.806305645318742	0.0	1.6097272291494506e-08	3.713278523222337e-12	3.750007357361303e-112	1.7482935576587752e-27	0.4438542387664716	2.7610382485086076	1.0315228427733218e-109	8.0425293777348e-276	0.0	0.03476404540019508	0.0	5.046428678190846	4.2495002299988487e-50	1.5900977493284135e-131	1.0114428048456708e-42	7.181193597898715e-27	1.6319318748978204
4.997997997997998	3.66415444272355e-31	1.0417742127499884e-50	15.366579551898791	0.0	4.483320776567444e-129	12.420348338869763	0.0	5.679940969185122e-09	1.0840199832863343e-12	9.678745612559352e-114	2.8303670440636955e-28	0.6707020556057459	2.1585487401945986	2.770518140239793e-111	2.3966647619995748e-273	0.0	0.019314467904277217	0.0	5.807621712297622	3.661105920773693e-51	8.106847057020962e-130	1.0509232806521148e-43	1.1864749233042592e-27	1.584483255323992
5.006006006006006	2.47748628603737e-30	8.855958863665369e-52	13.221332562905165	0.0	2.2030216439214033e-127	13.226603238029506	0.0	1.9541140417406806e-09	3.084871254055263e-13	2.4347635759405906e-115	4.4661553590915396e-29	0.9881385649382479	1.644788320880442	7.252606822143755e-113	6.961161198851189e-271	0.0	0.010468422814258513	0.0	6.514355403837196	3.0743850385471694e-52	4.028467364274125e-128	1.0642819609972945e-44	1.9106337667572062e-28	1.5480733267547495
5.014014014014014	1.6327070371873217e-29	7.337585006334049e-53	11.109278342760387	0.0	1.0551092415204538e-125	14.096808840380596	0.0	6.554884186002953e-10	8.557652062669219e-14	5.969600689268063e-117	6.868897635965176e-30	1.4194054845070705	1.2215658554100368	1.850453847689414e-114	1.9706788551976566e-268	0.0	0.0055348863329831195	0.0	7.1220255128165935	2.5163741048035855e-53	1.951135508374081e-126	1.050505653774989e-45	2.998839968657643e-29	1.5206356053418801
5.022022022022022	1.0487326454235571e-28	5.925517269880223e-54	9.115927057380905	0.0	4.925335312873563e-124	14.90451549870243	0.0	2.1437976609984742e-10	2.314131554135945e-14	1.4265419016901525e-118	1.0296792101199014e-30	1.9879109278898552	0.884265078213691	4.6016477281972537e-116	5.437631696190829e-266	0.0	0.0028546214458008536	0.0	7.589174685723003	2.0075326487013786e-54	9.210744357817914e-125	1.0106390891461235e-46	4.587605753972672e-30	1.4993325160682651
5.03003003003003	6.565696849652429e-28	4.6639615171318274e-55	7.304818116772402	0.0	2.240958891546766e-122	15.536127576567834	0.0	6.835982970427753e-11	6.1000791441933105e-15	3.322573130144149e-120	1.5044511805404355e-31	2.714504019260689	0.6238882126711993	1.1153199415488279e-117	1.462390933382818e-263	0.0	0.0014361000529752195	0.0	7.882146847682005	1.561061377010761e-55	4.238007665718349e-123	9.476539867384375e-48	6.840310935494496e-31	1.4809965596989334
5.038038038038038	4.006419151979951e-27	3.577990771170504e-56	5.716079918036818	0.0	9.9378328937327e-121	15.900543505181293	0.0	2.125257014080208e-11	1.56745545275376e-15	7.542500186143807e-122	2.1424718402610757e-32	3.6140021942566367	0.4290321169973087	2.6347326479153316e-119	3.8333365400234416e-261	0.0	0.0007046959909101488	0.0	7.979091436339958	1.1831690509709174e-56	1.9005900892957858e-121	8.660829738178263e-49	9.940827896033644e-32	1.4625849507314863
5.046046046046046	2.3828212083862752e-26	2.6753403596424886e-57	4.367691481064957	0.0	4.295455279691242e-119	15.936397822993372	0.0	6.441845274208408e-12	3.926139092560163e-16	1.6688099312685866e-123	2.9738061852998276e-33	4.691285149602802	0.2875620332540761	6.066310362665691e-121	9.793776247725742e-259	0.0	0.00033727565588060417	0.0	7.872656632872722	8.740627409888937e-58	8.307586957501252e-120	7.714809606401807e-50	1.408076410882413e-32	1.4415621911065328
5.054054054054054	1.3812937526205202e-25	1.9497298201556777e-58	3.258762727704294	0.0	1.8096159955074543e-117	15.616084036471031	0.0	1.9036742970703377e-12	9.586176563649001e-17	3.598729357499034e-125	4.023188603894332e-34	5.937475063866151	0.18785899927984714	1.361330847470719e-122	2.43883922999737e-256	0.0	0.00015744179825021067	0.0	7.570910742892035	6.293713059593601e-59	3.539329896919009e-118	6.698027540135315e-51	1.943957865045608e-33	1.4161412613918918
5.062062062062062	7.804411411734703e-25	1.3849222555356928e-59	2.374002094636246	0.0	7.430591102094988e-116	14.946094175899262	0.0	5.484712296449173e-13	2.281566111284386e-17	7.563838771232753e-127	5.305032226779674e-35	7.326883256197236	0.11961652481590561	2.9775134538348845e-124	5.91937607033096e-254	0.0	7.167922351723027e-05	0.0	7.096331419369072	4.4171215346853655e-60	1.469693950910904e-116	5.667932243001605e-52	2.6157993558262715e-34	1.3853477891365993
5.07007007007007	4.297874997792704e-24	9.588086032793338e-61	1.688557240873608	0.0	2.973856526939334e-114	13.963702306017906	0.0	1.540598139549278e-13	5.293309494110028e-18	1.5494804613888483e-128	6.818130302618935e-36	8.815462707018321	0.07423506183050103	6.34738390516473e-126	1.4003237620981277e-251	0.0	3.18267058323671e-05	0.0	6.483038520279807	3.0216169417292845e-61	5.948294770571605e-115	4.674749840821741e-53	3.430670168359885e-35	1.348914246205484
5.078078078078078	2.3068901879508537e-23	6.469847106463289e-62	1.172557412701177	0.0	1.1600491057183198e-112	12.730549284013136	0.0	4.2188569943866457e-14	1.1970902412869979e-18	3.093717903496501e-130	8.540867054225967e-37	10.34141781936095	0.044904067890383995	1.3188238332462177e-127	3.2287970670944377e-249	0.0	1.3781698960689334e-05	0.0	5.772743513188654	2.0146828817209613e-62	2.3464849378497708e-113	3.75792497860469e-54	4.3854126020961146e-36	1.307051559950144
5.086086086086086	1.206867467838144e-22	4.2551187102229894e-63	0.7948994053388229	0.0	4.410546927682588e-111	11.324138859829343	0.0	1.1263306496266405e-14	2.638947235715576e-19	6.020410188527659e-132	1.0427922650233438e-37	11.828368689454068	0.026474088389794998	2.6707288288803294e-129	7.256259529175703e-247	0.0	5.819887545138461e-06	0.0	5.010082412145001	1.3093049639071188e-63	9.021998966393465e-112	2.9443798759804733e-55	5.463851798153492e-37	1.2601725771758516
5.094094094094094	6.153918729690849e-22	2.7276265627890205e-64	0.52604761482784	0.0	1.6344371808182145e-109	9.828529040170718	0.0	2.931558366648392e-15	5.670712550565206e-20	1.1418846070039e-133	1.2409452315120245e-38	13.191068569178379	0.015213006845120572	5.271373495358342e-131	1.5894418012168257e-244	0.0	2.396711949909586e-06	0.0	4.238053408995814	8.293567265499346e-65	3.3810180453617717e-110	2.248513919565242e-56	6.635051808067359e-38	1.2086484363795575
5.102102102102102	3.0584645387774707e-21	1.704173113377371e-65	0.339818574959019	0.0	5.903420668843829e-108	8.325539155745277	0.0	7.438557982242638e-16	1.1878090144862872e-20	2.1109070975899354e-135	1.4393493624195863e-39	14.343195490228046	0.00852055382583722	1.014071948965496e-132	3.393409092991517e-242	0.0	9.624888208453895e-07	0.0	3.4941933204575726	5.120448359860527e-66	1.234957232768773e-108	1.673606387652847e-57	7.853200437942766e-39	1.1526638285958508
5.11011011011011	1.4815443595750187e-20	1.0377627426940615e-66	0.2142654570474759	0.0	2.078255516889939e-106	6.887592322149025	0.0	1.8400629349150757e-16	2.425250756894246e-21	3.8033543260360187e-137	1.6271906896947704e-40	15.206281481856841	0.00465135305577901	1.901361680991493e-134	7.061347327453152e-240	0.0	3.7691538491073226e-07	0.0	2.807930671768166	3.0813448684996685e-67	4.39659094349011e-107	1.2141352656144838e-58	9.059536989541549e-40	1.0922052896866377
5.118118118118118	6.994962432862191e-20	6.159394316160921e-68	0.13186018771100216	0.0	7.131056294339478e-105	5.5729302459408405	0.0	4.4373798209878223e-17	4.826882871905285e-22	6.679058057010183e-139	1.7929540359367772e-41	15.718516245145334	0.0024748535466034747	3.474655012739987e-136	1.4321835921383059e-237	0.0	1.4392975061319673e-07	0.0	2.1993015502121693	1.8073321377164527e-68	1.5255973220438297e-105	8.584931365310421e-60	1.0186436435553558e-40	1.0271775315863345
5.126126126126126	3.218960373847726e-19	3.563145103051456e-69	0.07919633162445719	0.0	2.38489080983176e-103	4.423464477744668	0.0	1.043198483545494e-17	9.36431510370821e-23	1.1431794669915503e-140	1.9255650671317512e-42	15.842059015215348	0.001283448420947823	6.188845375183429e-138	2.8311936776406456e-235	0.0	5.359280936129166e-08	0.0	1.6789668749063091	1.0332386429144468e-69	5.159688560036602e-104	5.916468896883928e-61	1.1163374979385875e-41	0.9576074000654148
5.134134134134134	1.4437945281135318e-18	2.0090214647403475e-70	0.046419420262445346	0.0	7.773969769619371e-102	3.465067012627989	0.0	2.3908385327577924e-18	1.7708571282409426e-23	1.9070600886470912e-142	2.0156051180463936e-43	15.56765844653671	0.000648733094304676	1.0743815943562044e-139	5.455068788374391e-233	0.0	1.9458210134660526e-08	0.0	1.2492760761795414	5.757420993620629e-71	1.70085297076932e-102	3.974150857432789e-62	1.192410256821644e-42	0.8838725960069217
5.142142142142142	6.311820936731001e-18	1.1040562805711724e-71	0.02655041245479228	0.0	2.469885993004623e-100	2.7097395148709116	0.0	5.341622184547892e-19	3.2642875147643033e-24	3.1007382325178744e-144	2.0564151926168056e-44	14.915797487540011	0.00031960414597589063	1.8178517961807205e-141	1.0244497215051442e-230	0.0	6.8886051033951045e-09	0.0	0.906011409038036	3.1269430409450827e-72	5.4647433672961e-101	2.601849167997067e-63	1.2414031690023251e-43	0.806887758040797
5.15015015015015	2.6894499390814028e-17	5.913620026617378e-73	0.01481814201806405	0.0	7.648401521882084e-99	2.1588872258689764	0.0	1.163409196484084e-19	5.86529437750469e-25	4.913790046228015e-146	2.0449097630663384e-45	13.93416655821019	0.00015346787259286741	2.997846378844217e-143	1.875170800646003e-228	0.0	2.377846250614335e-09	0.0	0.6404243820542932	1.655712937507356e-73	1.7113249598857994e-99	1.660259174418502e-64	1.259670482810276e-44	0.7281934686261723
5.158158158158158	1.116944970864331e-16	3.0872456461365413e-74	0.008069407612699484	0.0	2.3084696202935267e-97	1.8068751274504735	0.0	2.470160232562377e-20	1.027275508073616e-25	7.58959940199441e-148	1.9819623110998227e-46	12.691897773059626	7.182593013698528e-05	4.818493319430865e-145	3.3454210133027888e-226	0.0	8.002999441946007e-10	0.0	0.44122589947273294	9.387799208349636e-75	5.223419572837428e-98	1.0325846531991934e-65	1.2458277854419685e-45	0.6499191319272161
5.166166166166166	4.521261290214425e-16	1.570885479242418e-75	0.004287361229143454	0.0	6.791056757620407e-96	1.6441414502468117	0.0	5.1126738234347526e-21	1.753795555251207e-26	1.1425412154489054e-149	1.872295732215022e-47	11.27152788939916	3.276451639317437e-05	7.548560405193794e-147	5.817287058381079e-224	0.0	2.6262204640682327e-10	0.0	0.29628733268938334	1.7170351368900438e-74	1.553950047780963e-96	6.259383033326609e-67	1.2009253959116064e-46	0.5746207303627614
5.1741741741741745	1.783803256972679e-15	7.79064528884804e-77	0.0022223620902153897	0.0	1.9471986917666264e-94	1.659347311669972	0.0	1.0315697840206738e-21	2.9185365040937045e-27	1.676392320997006e-151	1.72389669368317e-48	9.759985542993364	1.4567498530189975e-05	1.1525718138751278e-148	9.859388389703322e-222	0.0	8.402570504566776e-11	0.0	0.19392067731904764	3.2250331743373177e-73	4.5058726294538336e-95	3.698444743513676e-68	1.1283166628049713e-47	0.5050213244197894
5.182182182182182	6.85952140863328e-15	3.7658056674508933e-78	0.0011238089552152463	0.0	5.4418039345879705e-93	1.8403032789427134	0.0	2.0289781965134798e-22	4.734178937850402e-28	2.397343220559825e-153	1.5470547662812294e-49	8.239960292207407	6.312842020985731e-06	1.715231884353468e-150	1.62869296663693e-219	0.0	2.6211344655782676e-11	0.0	0.12370695083273175	6.054882451114484e-72	1.2734458517741654e-93	2.1703489330116957e-69	1.0332440931745062e-48	0.4437000279915786
5.19019019019019	2.5709888681570997e-14	1.7741810888700588e-79	0.0005543712997843648	0.0	1.4822969801359715e-91	2.173687975500587	0.0	3.8912577268533553e-23	7.485431521636009e-29	3.341454352058746e-155	1.353186749092785e-50	6.782814224078605	2.666389417407303e-06	2.4878756762562382e-152	2.6223353683935147e-217	0.0	7.971801626649768e-12	0.0	0.07691712331966022	1.108095062249843e-70	3.5078561081551355e-92	8.510091878969405e-70	9.222142256633907e-50	0.3927815808954805
5.198198198198198	9.392173219425191e-14	8.146921925545686e-81	0.00026675925460637953	0.0	3.935385395890122e-90	2.643821291885574	0.0	7.333741043871097e-24	1.1536682042714529e-29	4.5393285245646743e-157	1.1536320734577735e-51	5.443807803229662	1.097693140277358e-06	3.517106291006059e-154	4.1152574495247426e-215	0.0	2.3637847178374323e-12	0.0	0.04661341401401643	1.9766073423029022e-69	9.418088633676347e-91	1.282465101780373e-68	8.022646560725301e-51	0.3536743637425851
5.206206206206206	3.344194344586342e-13	3.6462356294834093e-82	0.00012520974814564536	0.0	1.0183545959040923e-88	3.230943837187243	0.0	1.6851001228406752e-24	1.733150213933852e-30	6.010332004138225e-159	9.585933027005542e-53	4.259933361451369	4.4045043262790614e-07	4.846110349825367e-156	6.294562538253152e-213	0.0	6.833420107255422e-13	0.0	0.02753326654386876	3.436657556570708e-68	2.464583247545361e-89	2.189312815032899e-67	6.802373258613149e-52	0.32689287458182936
5.2142142142142145	1.160583627406878e-12	1.5905651922971472e-83	5.733228944712258e-05	0.0	2.5684463474608128e-87	3.909560563640846	0.0	2.249484225839915e-24	2.53794375148564e-31	7.756326374660843e-161	7.763523869770873e-54	3.2501918299555665	1.7225500481768756e-07	6.508068138887647e-158	9.38412667078926e-211	0.0	1.9259361041867379e-13	0.0	0.01585124993844215	5.824049571301561e-67	6.286138237613816e-88	3.644600119406723e-66	5.621603545327314e-53	0.3119852673078548
5.222222222222222	3.9257341699204495e-12	6.762601327431554e-85	2.563100459698727e-05	0.0	6.313957885974688e-86	4.647413181382597	0.0	1.1014181602554721e-23	3.6225768351667517e-32	9.755835145373052e-163	6.128310811110096e-55	2.4177993979173955	6.56606797871212e-08	8.51847532766731e-160	1.3635841229632254e-208	0.0	5.291931780380497e-14	0.0	0.008894637160382482	9.620271107618876e-66	1.562730466715761e-86	5.913605198179926e-65	4.5281095634374153e-54	0.3075709962230274
5.23023023023023	1.2942699074739442e-11	2.802409936517339e-86	1.1246980181426627e-05	0.0	1.5128385262775594e-84	5.405546723833783	0.0	5.828264524747997e-23	5.040137417890512e-33	1.195979114973574e-164	4.714981811028795e-56	1.7536198116893194	2.4394819988842928e-08	1.0867324487148627e-161	1.9312112200248735e-206	0.0	1.4175895925671727e-14	0.0	0.004864653449294386	1.5489004960564586e-64	3.7865521996291316e-85	9.352214511977415e-64	3.554926250249717e-55	0.3114801069721894
5.238238238238238	4.15899440678085e-11	1.1318923130027753e-87	4.998384465098123e-06	0.0	3.532996303987329e-83	6.139739195164063	0.0	3.0167797659664227e-22	6.835269682824504e-34	1.4290041947305194e-166	3.5357094563467584e-57	1.2400901788982401	8.833820663065546e-09	1.3512458905997958e-163	2.665860266662326e-204	0.0	3.702083909065532e-15	0.0	0.0025931911201616774	2.4307160056049612e-63	8.942594430933516e-84	1.4415718101863115e-62	2.7202024077685806e-56	0.32097511184531935
5.246246246246246	1.3026007861902902e-10	4.4558865450741135e-89	2.6310119529280813e-06	0.0	8.041804346093329e-82	6.803297213374998	0.0	1.5223247802509481e-21	9.035595779915869e-35	1.6641565418967178e-168	2.5842254211807576e-58	0.8550123647671044	3.117871816900525e-09	1.6375596322363846e-165	3.5867801142343968e-202	0.0	9.42534449965201e-16	0.0	0.0013473365530509286	3.718090624500696e-62	2.0584619316663396e-82	2.165797216686315e-61	2.0287512599962097e-57	0.3330286760415322
5.2542542542542545	3.9764346787512653e-10	1.709695252720544e-90	2.444012009603946e-06	0.0	1.7841178345031555e-80	7.350931079742175	0.0	7.488351668300954e-21	1.1642471058752348e-35	1.888885420960066e-170	1.840947754077426e-59	0.5747664391353987	1.0725724853416485e-09	1.9342421724697687e-167	4.7036163412760386e-200	0.0	2.3393727280592254e-16	0.0	0.0006823019409648006	5.5434654502687446e-61	4.618297050805634e-81	3.1714581878522447e-60	1.4747328045886893e-58	0.34462531592612017
5.262262262262262	1.1831393162187866e-09	6.393797165546158e-92	4.278572269951611e-06	0.0	3.8579205428275427e-79	7.743168049880212	0.0	3.590718282879159e-20	1.4622450345790024e-36	2.0896224124248603e-172	1.2782321914179884e-60	0.3767114208829818	3.5962822110127814e-10	2.2267710091650962e-169	6.011997529691245e-198	0.0	5.660424598895446e-17	0.0	0.00033677207213518714	8.05599039802314e-60	1.0099051962219342e-79	4.52647241023202e-59	1.0448521386212252e-59	0.35305306621523336
5.27027027027027	3.431132086333893e-09	2.3305293209237306e-93	9.40157588677595e-06	0.0	8.130977049059496e-78	7.95060095296327	0.0	1.6783988067537111e-19	1.7901159068044457e-37	2.2531016512207506e-174	8.650390039554976e-62	0.24072598905045087	1.175275262766898e-10	2.498568470669375e-171	7.489717931017928e-196	0.0	1.3351878268968439e-17	0.0	0.0001620147218095822	1.1411254061908437e-58	2.1524797299736041e-78	6.296808038614813e-58	7.215281633075816e-61	0.3561521026895685
5.278278278278278	9.698364556302911e-09	8.279533263958011e-95	2.12132499425878e-05	0.0	1.6702900883063215e-76	7.957243567390878	0.0	7.647692926889271e-19	2.1361294137326234e-38	2.3677972896177372e-176	5.707371160925116e-63	0.14997965109352576	3.7435543531644064e-11	2.7324859561080734e-173	9.094354863998096e-194	0.0	3.0702662213892626e-18	0.0	7.596820023925423e-05	1.575524974948028e-57	4.471541391032544e-77	8.537696625502835e-57	4.8563356484043275e-62	0.35249219172479934
5.286286286286286	2.671893170224421e-08	2.8669010711931586e-96	4.7070950994505626e-05	0.0	3.3442657804124755e-75	7.762388423311957	0.0	3.396956938119956e-18	2.4846132404478254e-39	2.4252639841089708e-178	3.922323797662932e-64	0.09110352042990705	1.1622174944700249e-11	2.912564877565491e-175	1.0763117874052514e-191	0.0	6.882508192064194e-19	0.0	3.4719074827515445e-05	2.120290454564265e-56	9.053888924543218e-76	1.1282898267419907e-55	3.1858187229469083e-63	0.3414597287173147
5.2942942942942945	7.174624756237914e-08	9.675538069336688e-98	0.00010195294658265509	0.0	6.526335237606818e-74	7.380615686103625	0.0	1.4708791336032925e-17	2.8169184998704603e-40	2.4211644069254736e-180	4.2796005483240634e-64	0.053954748796900244	3.5168139323012378e-12	3.02582818536989e-177	1.241549565676523e-189	0.0	1.5040121535587527e-19	0.0	1.5465479796153107e-05	2.78127713113239e-55	1.7867870343703317e-74	1.4533168692956454e-54	2.036996962916638e-64	0.32324730109028993
5.302302302302302	1.8777544967502534e-07	3.182681009166194e-99	0.00021528390460859493	0.0	1.241359819681198e-72	6.839930059408626	0.0	6.20861127606802e-17	3.1129593937991466e-41	2.355810262124601e-182	6.292653052683632e-63	0.031154017738975526	1.0372181112568687e-12	3.0638246519434918e-179	1.3958854930819497e-187	0.0	3.203958515776668e-20	0.0	6.714560634860994e-06	3.556089879292275e-54	3.4369257279609474e-73	1.8245662853143121e-53	1.269453096425974e-65	0.2987524462343188
5.31031031031031	4.790026837277651e-07	1.020391111724215e-100	0.00044309837167757604	0.0	2.3013660496888003e-71	6.178333614121733	0.0	2.5547349987634004e-16	3.35317146385959e-42	2.234123119510098e-184	9.52590317565889e-62	0.01753825773143947	2.981600889398104e-13	3.0236710014622413e-181	1.529661341258127e-185	0.0	6.6535054538996314e-21	0.0	2.8413893609791213e-06	4.431813691489429e-53	6.443580042113581e-72	2.232639815010053e-52	7.710808076436998e-67	0.26940514307031277
5.318318318318318	1.1909584213258406e-06	3.188568774380729e-102	0.0008888962484096023	0.0	4.158468654535565e-70	5.439403291794401	0.0	1.0247896047270953e-15	3.520632184717057e-43	2.065021898284585e-186	1.40583507898625e-60	0.009625978918844329	8.353868689440118e-14	2.9084134861921086e-183	1.6338062531224983e-183	0.0	1.3469129913455999e-21	0.0	1.1719331736757448e-06	5.38358201372424e-52	1.177454233742344e-70	2.6627927982764055e-51	4.564992669391186e-68	0.23695306651536235
5.326326326326326	2.8861225610638428e-06	9.711369489022019e-104	0.0017380486892445482	0.0	7.323874180190923e-69	4.667578728645793	0.0	4.007419375165419e-15	3.6030276956587544e-44	1.8603428315049483e-188	2.0221933053446052e-59	0.005150951604834073	2.2813110138303982e-14	2.7266459613699986e-185	1.700848308842401e-181	0.0	2.657977993973529e-22	0.0	4.711225519423766e-07	6.374454787550631e-51	2.0971069164396565e-69	3.0953928192839446e-50	2.634130166094769e-69	0.20323787331239185
5.334334334334335	6.816986859516029e-06	2.88284129822853e-105	0.003312320545219036	0.0	1.2572105871274578e-67	3.9038575286027872	0.0	1.5277070624855583e-14	3.594148962437231e-45	1.6334734271892918e-190	2.8351148958289188e-58	0.0026872751076457632	6.0721161081648094e-15	2.491450933922206e-187	1.7257996511011774e-179	0.0	5.113091634875718e-23	0.0	1.845966807037604e-07	7.356944153366598e-50	3.6404648363660768e-68	3.507146088215096e-49	1.4814647963233052e-70	0.1699940924277919
5.342342342342342	1.5693855913272922e-05	8.340970003344326e-107	0.006152650823253143	0.0	2.1034630948281947e-66	3.182455647589531	0.0	5.677600185041616e-14	3.4946650441764804e-46	1.3979187426843752e-192	3.874167208514779e-57	0.0013668373587693615	1.5752676522312967e-15	2.2188447318275942e-189	1.7067697494664514e-177	0.0	9.588127053036172e-24	0.0	7.0497356029753e-08	8.276284976388057e-49	6.159604697186265e-67	3.8730368671443054e-48	8.120866973822794e-72	0.13869525652716874
5.35035035035035	3.521489373363268e-05	2.3521659092399173e-108	0.011139139903474172	0.0	3.4302160618529515e-65	2.528763822702708	0.0	2.057043248512599e-13	3.3120397695551974e-47	1.1660107292476611e-194	5.159953162627994e-56	0.0006777968189747273	3.9831564052674316e-16	1.9259831043027882e-191	1.645202128171702e-175	0.0	1.7526683842632196e-24	0.0	2.6241020404569316e-08	9.075234748721308e-48	1.015800864017911e-65	4.168781128639027e-47	4.338807813465441e-73	0.1104615652417442
5.358358358358358	7.701629466176304e-05	6.465094998378665e-110	0.019656243638155914	0.0	5.452149651264551e-64	1.9586757170030855	0.0	7.265753759826012e-13	3.059606228916801e-48	9.479248983643065e-197	6.698427477409586e-55	0.00032768614640035575	9.81655451186671e-17	1.629404905952403e-193	1.5456934055164935e-173	0.0	3.1230529832850416e-25	0.0	9.520232540102373e-09	9.699864737539246e-47	1.6327663914046253e-64	4.373470948970478e-46	2.2594117723036714e-74	0.08603202924362012
5.366366366366366	0.0001641717303698456	1.7319583257796976e-111	0.0338071742763493	0.0	8.446441372176353e-63	1.4791367720905262	0.0	2.5019671087065356e-12	2.7549584153329016e-49	7.510970906290289e-199	8.47538941094806e-54	0.00015445087576542748	2.3580310669266485e-17	1.3435584125066673e-195	1.4154261379284594e-171	0.0	5.424635133527913e-26	0.0	3.366459097063605e-09	1.01055469883671e-45	2.5579925059939016e-63	4.4720133010760215e-45	1.14677262570789e-75	0.06579402488443356
5.374374374374375	0.00034109366066672987	4.5222600485651556e-113	0.056673064391846995	0.0	1.2753796650965084e-61	1.0896062378471396	0.0	8.399463178860417e-12	2.417929297813679e-50	5.800547584995104e-201	1.0452162781182257e-52	7.097317896765955e-05	5.520757613971811e-18	1.0797794847699631e-197	1.2633126185541862e-169	0.0	9.184834522238426e-27	0.0	1.1602673623147876e-09	1.0262219595109681e-44	3.9060178854865655e-62	4.456969025072551e-44	5.673044683220263e-77	0.04985614653249078
5.382382382382382	0.0006907301884751758	1.1508777518233874e-114	0.09259850992260699	0.0	1.8770027842929392e-60	0.7840568962764011	0.0	2.7491356038816443e-11	2.0684770903956423e-51	4.366089893044109e-203	1.2563549917852773e-51	3.179563940184317e-05	1.2598143619706434e-18	8.457939562035105e-200	1.0989912196860654e-167	0.0	1.5159325962068719e-27	0.0	3.8976403481207003e-10	1.0158068585460017e-43	5.8133829866664026e-61	4.329480957303114e-43	2.735344605426073e-78	0.03814686662800611
5.39039039039039	0.0013633355007409095	2.854686519963692e-116	0.1474656192209185	0.0	2.6924649457007653e-59	0.5531526630767882	0.0	8.772462874584762e-11	1.724788860760844e-52	3.2030750710009504e-205	1.471899900968784e-50	1.3886989560617034e-05	2.802032365809622e-19	6.4572123606555155e-202	9.318314775414605e-166	0.0	2.438902313803958e-28	0.0	1.2761580321770164e-10	9.801000321965058e-43	8.433025141253046e-60	4.099130459285686e-42	1.2854785892739817e-79	0.030521543695797772
5.398398398398398	0.002622748015868014	6.901495696348922e-118	0.22889538633668888	0.0	3.7643925994670086e-58	0.3863210290338711	0.0	2.729192064504382e-10	1.4018411844707578e-53	2.2902997558393403e-207	1.6807529572772338e-49	5.913079340293011e-06	6.07433105166672e-20	4.8048136398414865e-204	7.700878953038313e-164	0.0	3.8248390481338463e-29	0.0	4.0725545163755794e-11	9.217649629830171e-42	1.1923331304396407e-58	3.782747350578838e-41	5.888092228149072e-81	0.02686282942519187
5.406406406406406	0.004917789186022536	1.62623605789909e-119	0.3462922566587544	0.0	5.129788698838695e-57	0.2735440554520374	0.0	8.278291350270495e-10	1.1105520013917414e-54	1.596130149948207e-209	1.8706355934639955e-48	2.454608073616562e-06	1.2834604331359527e-20	3.484648784193238e-206	6.203017160738352e-162	0.0	5.8470203691222856e-30	0.0	1.26677311848645e-11	8.450096393792211e-41	1.6431287315657725e-57	3.4023784563826962e-40	2.6287017663783386e-82	0.027163328554147163
5.414414414414415	0.008987579917233061	3.734904646540192e-121	0.510631975239626	0.0	6.8133979302247245e-56	0.20679749615211887	0.0	2.4482100586192288e-09	8.575427016848978e-56	1.0841641459384726e-211	2.0292436924806768e-47	9.93370516211548e-07	2.6431708097925558e-21	2.463159092370945e-208	4.8699604480821516e-160	0.0	8.712877335779374e-31	0.0	3.841737483669461e-12	7.550852540827783e-40	2.2070152570339145e-56	2.9827550695693415e-39	1.1438392278169457e-83	0.03158339335354547
5.4224224224224224	0.016009403094620445	8.360476268697244e-123	0.7338929611805219	0.0	8.820389109129553e-55	0.1811485666914513	0.0	7.059367965390467e-09	6.454297134842273e-57	7.1774891616148595e-214	2.1455513713180453e-46	3.919212658708154e-07	5.305504555306939e-22	1.6969806902270457e-210	3.7265559939690425e-158	0.0	1.2662793589654048e-31	0.0	1.1402969780561377e-12	6.576947889378708e-39	2.8893413639434542e-55	2.548662059715691e-38	4.8511601562584664e-85	0.04048049260645077
5.43043043043043	0.027795022586583038	1.8240556576384039e-124	1.0280563954574895	0.0	1.112939218717497e-53	0.19556509245995563	0.0	1.9847255861346816e-08	4.734979239895336e-58	4.631277616389548e-216	2.2110742742122818e-45	1.5074490849578511e-07	1.0379749474191022e-22	1.1394947383338129e-212	2.779390917570489e-156	0.0	1.8470240666970165e-32	0.0	3.477017066694147e-13	5.584035472929912e-38	3.6868218745473194e-54	2.1225923958716853e-37	2.005317737891457e-86	0.05440942091724089
5.438438438438438	0.04703470667150704	3.8788297760234376e-126	1.4036559677053733	0.0	1.3687207819564594e-52	0.2534890525545746	0.0	5.4407845419471415e-08	3.3858110356103518e-59	2.912593324419295e-218	2.220892039267445e-44	5.652499668286425e-08	1.979273311644135e-23	7.457593963777321e-215	2.0204652366581348e-154	0.0	6.534342895928017e-33	0.0	1.6855809852275646e-13	4.621347290064194e-37	4.585273497321979e-53	1.7229816130338214e-36	8.079374412869774e-88	0.07409477555932459
5.446446446446447	0.0775763542145992	8.039312734620702e-128	1.8679445102887726	0.0	1.6406577275071267e-51	0.3631919859594704	0.0	1.4543151027054581e-07	2.3598394794507464e-60	1.785293606181506e-220	2.17425894134014e-43	2.0662854945218145e-08	3.678606919181761e-24	4.757032629114388e-217	1.4315710154388016e-152	0.0	2.9465340242204585e-32	0.0	3.005064008457312e-13	3.728095899759463e-36	5.558250714371608e-52	1.363183655733098e-35	3.17270162030989e-89	0.10037882680684819
5.454454454454455	0.12470957762171297	1.6240249362863914e-129	2.422852021913063	0.0	1.916817773437978e-50	0.5378716583491711	0.0	3.7905445096552755e-07	1.6031602002010987e-61	1.0665720890486195e-222	2.074697500009633e-42	7.36359385546359e-09	6.663765650693594e-25	2.957498362788486e-219	9.886308917546167e-151	0.0	2.037220216867391e-31	0.0	9.692061150356154e-13	2.9316018181250965e-35	6.567057632037897e-51	1.0512058922880897e-34	1.21433267967066e-90	0.13414928888273742
5.4624624624624625	0.19540234353652788	3.1975845067894814e-131	3.0630180733570085	0.0	2.182746895687581e-49	0.7953872227115187	0.0	9.633889639300467e-07	1.061562842961916e-62	6.21042819010583e-225	1.9295587404273298e-41	2.558214101248488e-09	1.1765618577231548e-25	1.792106775435686e-221	6.654496828280936e-149	0.0	1.3879417074254742e-30	0.0	3.2809219394162403e-12	2.2471071580148798e-34	7.562464372933925e-50	7.900978708265508e-34	4.530051002770621e-92	0.17625254806763105
5.47047047047047	0.29841403491112084	6.136304977206549e-133	3.774263448867619	0.0	2.4226219238101096e-48	1.1574851024739305	0.0	2.3876482717807116e-06	6.851543846276244e-64	3.5245497046157137e-227	1.7491253179966697e-40	8.664218026815986e-10	2.0247365943590985e-26	1.0584107372756667e-223	4.3657215624957507e-147	0.0	9.218360969551692e-30	0.0	1.089113381920783e-11	1.678977913438814e-33	8.488201623887497e-49	5.788068804151108e-33	1.6471208212068482e-93	0.227398477164272
5.478478478478478	0.44418944935128096	1.1477502837312595e-134	4.532890998626367	0.0	2.620762218672527e-47	1.648361117737083	0.0	5.770588425482273e-06	4.3102726995514375e-65	1.9495595242385096e-229	1.545409400511685e-39	2.860652840347053e-10	3.39610427712091e-27	6.092500570685901e-226	2.79162199118989e-145	0.0	5.967570465036613e-29	0.0	3.525998916554087e-11	1.2228414139815397e-32	9.285982853576416e-48	4.132816924396331e-32	5.8372027601458414e-95	0.2880629276793253
5.486486486486487	0.6444314835167924	2.0923939182019347e-136	5.306150328132434	0.0	2.763308085150161e-46	2.2924527969801143	0.0	1.3600793064809243e-05	2.642982351665994e-66	1.0510421305405583e-231	1.330840089374624e-38	9.207508726581337e-11	5.55203530064712e-28	3.4181247299086713e-228	1.7398706163870556e-143	0.0	3.7653132738777215e-28	0.0	1.112874783939891e-10	8.681621705527859e-32	9.901475754954846e-47	2.876195075066269e-31	2.0162345743352886e-96	0.35839340041851164
5.494494494494495	0.9112651833332481	3.717877334424609e-138	6.054057044471297	0.0	2.83981931349294e-45	3.1114665696795543	0.0	3.126201672910795e-05	1.5796345728229933e-67	5.522738947009447e-234	1.1170378818469244e-37	2.889071174580825e-11	8.846717071414784e-29	1.8690943323955344e-230	1.0569077005197213e-141	0.0	2.3156043543000947e-27	0.0	3.4241800356478285e-10	6.008122833760064e-31	1.0290390534861143e-45	1.9509682330052776e-30	6.78788213927687e-98	0.43812261129878854
5.5025025025025025	1.255949919664034	6.438759921902118e-140	6.732539121000746	0.0	2.844538534963743e-44	4.120809791801524	0.0	7.007992106239971e-05	9.202196426895169e-69	2.8283924579329613e-236	9.13838876268996e-37	8.837133322227223e-12	1.373949515209618e-29	9.961517932451415e-233	6.257731663865005e-140	0.0	1.3879930194961575e-26	0.0	1.0271106249072906e-09	4.0530848043183816e-30	1.0423742708053439e-44	1.289857538854082e-29	2.2273295791715165e-99	0.5264943005836225
5.51051051051051	1.6871720977818834	1.0868384013686318e-141	7.297628340112372	0.0	2.777107215756582e-43	5.325791053417364	0.0	0.00015321819697151716	5.225147169512343e-70	1.4118078453860116e-238	7.286702851509124e-36	2.6351152047071378e-12	2.0797835056647853e-30	5.174528793818002e-235	3.611241862785739e-138	0.0	8.109048325076652e-26	0.0	3.0035414722609306e-09	2.6652827811070347e-29	1.0291422964313564e-43	8.311759786002933e-29	7.123470544483369e-101	0.6222062918484681
5.518518518518518	2.209052124433857	1.7880649304775265e-143	7.710178778763783	0.0	2.6426106719680912e-42	6.718130295710385	0.0	0.00032672668460110373	2.8918607584171935e-71	6.868505912587272e-241	5.663073403832097e-35	7.659860099743213e-13	3.068486390754999e-31	2.619793625572755e-237	2.031215406201327e-136	0.0	4.617556066187382e-25	0.0	8.562717728664483e-09	1.7084939345984073e-28	9.903463713376111e-43	5.220401540577223e-28	2.220525360790203e-102	0.723377736267657
5.526526526526527	2.8191102434540563	2.8671945558273375e-145	7.940436170152716	0.0	2.450944259605828e-41	8.273429127506233	0.0	0.0006795711497682632	1.5600112254279662e-72	3.256864774841209e-243	4.289760281824439e-34	2.170566644664502e-13	4.4125434084596215e-32	1.292749387170528e-239	1.1135639252966948e-134	0.0	2.5627966538448046e-24	6.9e-322	2.3798923613351488e-08	1.0675740832586596e-27	9.288782017534596e-42	3.195762700932596e-27	6.74647319268685e-104	0.8275502233070395
5.534534534534535	3.506530919676965	4.4811203591237915e-147	7.971748597247632	0.0	2.2156104084171707e-40	9.950240861714303	0.0	0.0013787359881049686	8.202556704834446e-74	1.5051782797418557e-245	3.1671859219762625e-33	5.995901963244884e-14	6.18461255299578e-33	6.2174540794751925e-242	5.950234617144897e-133	0.0	1.3863593041249252e-23	3.162e-319	6.448773356474568e-08	6.502778838770485e-27	8.491617578645155e-41	1.9067986104131792e-26	1.9978129178360983e-105	0.9317347469180347
5.5425425425425425	4.251114504443255	6.826083899583763e-149	7.802819826172923	0.0	1.9521494881803356e-39	11.691218827776746	0.0	0.0027286272285829962	4.2037958474620277e-75	6.779956748903648e-248	2.2791546475009967e-32	1.614593197156646e-14	8.448794013158864e-34	2.914484959820441e-244	3.098937325994766e-131	0.0	7.309659325934708e-23	1.4522491e-316	1.703639731510921e-07	3.86116476499387e-26	7.566274906354913e-40	1.1089062177223886e-25	5.766201190438283e-107	1.032516606781978
5.55055055055055	5.023280734596464	1.0134730452184942e-150	7.448145433964138	0.0	1.6764571524940378e-38	13.426515470910818	0.0	0.005268010439522942	2.0999286630100893e-76	2.976573899083007e-250	1.5985776324814815e-31	4.2383520449470425e-15	1.1249563295756553e-34	1.3315639749188187e-246	1.5730816370300563e-129	0.0	3.756454684644944e-22	6.501167666e-314	4.3879969191814616e-07	2.2349002487536094e-25	6.571036446031213e-39	6.285567565862608e-25	1.622115306852449e-108	1.1262265255961146
5.558558558558558	5.785376329559155	1.466588754628742e-152	6.936588646533745	0.0	1.4032387114765691e-37	15.07920141429783	0.0	0.009922295383791285	1.0224397218972356e-77	1.27367076403266e-252	1.092831918758448e-30	1.084562038094155e-15	1.459941059386159e-35	5.929434032268745e-249	7.783044178648862e-128	0.0	1.8815633878575786e-21	2.836622302214e-311	1.101920258643899e-06	1.2610158479772711e-24	5.562189073886524e-38	3.472592863320982e-24	4.447650063405815e-110	1.2091778168562948
5.566566566566567	6.494344097921634	2.0685216288148422e-154	6.308375753272762	0.0	1.1448019713013087e-36	16.57205831477266	0.0	0.01823332973810568	4.852223955523974e-79	5.311882454296821e-255	7.281698817120362e-30	2.7054120311702357e-16	1.8466887419054216e-36	2.5734482110422844e-251	3.7532500192939294e-126	0.0	9.185847595112485e-21	1.206344768315207e-308	2.6979695794613654e-06	6.935978412952898e-24	4.588997045142771e-37	1.8699195677322284e-23	1.1886019932573114e-111	1.2779571388554236
5.574574574574575	7.105562993686952	2.84359243084546e-156	5.6110458867759565	0.0	9.103091169366517e-36	17.834775608553503	0.0	0.032691494624007916	2.2444690691924853e-80	2.1591881947494697e-257	4.729026570201014e-29	6.578582072097939e-17	2.276727023666463e-37	1.0886007023715822e-253	1.7641083722752797e-124	0.0	4.370984834242973e-20	5.0003587325994545e-306	6.44072897857307e-06	3.718963950873975e-23	3.690200975935088e-36	9.814126982843153e-23	3.095987901917248e-113	1.3297427141030174
5.5825825825825826	7.577417373240935	3.810045835238259e-158	4.895020415032511	0.0	7.055164239828694e-35	18.81044208859855	0.0	0.05719349363515276	1.0119423984484932e-81	8.554276880635488e-260	2.9934395885854295e-28	1.559370414837981e-17	2.7358999726093106e-38	4.4882059166558636e-256	8.081701253833145e-123	0.0	2.0272114281300293e-19	2.020182779720525e-303	1.4991756036582895e-05	1.9438626605793257e-22	2.8922946201992776e-35	5.0204206614555275e-22	7.859936043828393e-115	1.3626125374897036
5.59059059059059	7.875958911582052	4.975636197536513e-160	4.209439671946419	0.0	5.329482943370533e-34	19.46032078391107	0.0	0.09764074576821906	4.446999328105624e-83	3.3031391875506104e-262	1.8468386015641553e-27	3.603152818292467e-18	3.212306878165125e-39	1.8035489084696006e-258	3.608611172419684e-121	0.0	9.163860601373766e-19	7.954995760290407e-301	3.4025008777247064e-05	9.904691443091983e-22	2.2095069614879494e-34	2.5031578212937704e-21	1.9448930573564247e-116	1.3757997451398494
5.598598598598598	7.97893985225159	6.333191270801861e-162	3.5987641341873453	0.0	3.9239434257147634e-33	19.766220313399575	0.0	0.1626743731821139	1.9047902904219144e-84	1.2431433485553254e-264	1.1105729475905332e-26	8.11578984813941e-19	4.402894524590148e-40	7.063729506877652e-261	1.5704971481110187e-119	0.0	4.037546942646163e-18	3.0531562142039e-298	7.529763529820894e-05	4.9198350870370236e-21	1.645161832210803e-33	1.2164549919780305e-20	4.690610770216069e-118	1.3698553900285184
5.606606606606607	7.878552942306429	7.856916866078058e-164	3.1004012597268504	0.0	2.815918688532886e-32	19.73025401895027	0.0	0.26451064040151356	7.952356520813265e-86	4.560015427221377e-267	6.509159877939111e-26	1.781935495008238e-19	7.092260639920333e-40	2.696442620323726e-263	6.661836665998707e-118	0.0	1.733869381394035e-17	1.1421361656566518e-295	0.00016248422824360767	2.382302386975621e-20	1.1939396196836042e-32	5.761871206113024e-20	1.1026051670780352e-119	1.3466904932875352
5.614614614614615	7.582409601022546	9.500299108394691e-166	2.743364521093355	0.0	1.9695961892089885e-31	19.37229017491407	0.0	0.41979452068812617	3.2360321356588553e-87	1.6302799160213405e-269	3.718454646981865e-25	3.81385898724763e-20	5.8509407357792314e-39	1.003227185202362e-265	2.7542957668984333e-116	0.0	7.257296258650587e-17	4.164343323090955e-293	0.00034189884267555627	1.1245598216679596e-19	8.445331103642084e-32	2.6600557358926436e-19	2.526199279030959e-121	1.3094869876765554
5.622622622622623	7.112586184279031	1.1196391987661106e-167	2.547764331168316	0.0	1.3427463880243288e-30	18.725811719166526	0.0	0.6503316061428824	1.283505891233224e-88	5.680790977081902e-272	2.070426132055011e-24	7.956960060909961e-21	4.983993695002618e-38	3.637963918424016e-268	1.1099078792744206e-114	0.0	2.960690494395784e-16	1.4799088105538417e-290	0.0007015371537988448	5.174998576565538e-19	5.822529226189732e-31	1.1969544267591352e-18	5.641208438872364e-123	1.2624867555613284
5.63063063063063	6.5029042506679895	1.2891332086306777e-169	2.5248209321688413	0.0	8.922170178774669e-30	17.83312015663425	0.0	0.9834977250161184	4.961930954337161e-90	1.929328618446078e-274	1.1236128406930758e-23	1.6182219274954764e-21	4.1414014277051154e-37	1.285785337743618e-270	4.359363263113873e-113	0.0	1.1772558266100218e-15	5.12605391410235e-288	0.0014037208176480237	2.3215745064740406e-18	3.9126181520611375e-30	5.249575458418917e-18	1.2278170037387733e-124	1.2106846428393414
5.638638638638638	5.794909983237599	2.8764114353381252e-170	2.6770970592268046	0.0	5.778388328840974e-29	16.74079311330659	0.0	1.4520750965917903	1.869696585494952e-91	6.386374291961348e-277	5.943377946448104e-23	3.208010940681221e-22	3.354443602414455e-36	4.429243301238865e-273	1.6688563335410916e-111	0.0	4.562557702325083e-15	1.7305779614710103e-285	0.002739040841898416	1.0153190365740367e-17	2.562619767717181e-29	2.244039198930304e-17	2.604666333956985e-126	1.1594614910088996
5.646646646646647	5.033215737147423	2.397939021318569e-168	2.9987603084711028	0.0	3.647561802028167e-28	15.496067069768785	0.0	2.093242336373513	6.866870931040226e-93	2.060408319223282e-279	3.0641477644566794e-22	6.199247697358903e-23	2.648463680943537e-35	1.4871048544405775e-275	6.226938955695965e-110	0.0	1.7234773234335804e-14	5.694544002380589e-283	0.005212126373553699	4.328852636231509e-17	1.6359195306740464e-28	9.349672179359769e-17	5.385518305689669e-128	1.1141955468754086
5.654654654654655	4.260925242014461	2.051078776275859e-166	3.4758598210906038	0.0	2.2441831938515973e-27	14.14445355655169	0.0	2.946473798453285	2.4581803032609687e-94	6.4789255064077936e-282	1.539734222457264e-21	1.167739839586205e-23	2.0383034502068155e-34	4.8663644623403697e-278	2.2645923240192952e-108	0.0	6.345450481702628e-14	1.8263605713412402e-280	0.00967255565021506	1.7992701220643847e-16	1.0178901666762994e-27	3.7968375620685695e-16	1.085325168499476e-129	1.0798863032069703
5.662662662662663	3.5157808830502595	1.7099726652764513e-164	4.0867796172722874	0.0	1.3457787445003605e-26	12.728524009879226	0.0	4.050199028472661	8.577000963944195e-96	1.9856533983310983e-284	7.541218461111611e-21	2.144152985166743e-24	1.5291354176565853e-33	1.5520962830899648e-280	8.027220989836722e-107	0.0	2.2770838717900977e-13	5.709181864951324e-278	0.017506077273440047	7.290817341021359e-16	6.173071285238021e-27	1.5028212923588217e-15	2.131836402140246e-131	1.0608169398238305
5.67067067067067	2.8274777962976776	1.3894911093214723e-162	4.803149723797085	0.0	7.865905706578405e-26	11.287520906754589	0.0	5.437242918230847	2.9169154247510925e-97	5.931365207228757e-287	3.5999542618282164e-20	3.837661316557046e-25	1.1182177139203346e-32	4.824848400812521e-283	2.7733212118326628e-105	0.0	7.964440596383576e-13	1.73948632019076e-275	0.030900775243323905	2.8801519684735255e-15	3.648910852202268e-26	5.797654763537049e-15	4.207066665110226e-133	1.0602735704488837
5.678678678678678	2.216338665275113	1.1004799973667478e-160	5.5915079692739855	0.0	4.48108848290913e-25	9.857334235518799	0.0	7.129302301047676	9.66893527934888e-99	1.7268581012065527e-289	1.674989718356363e-19	6.695413413635855e-26	7.970969462278397e-32	1.461839429495843e-285	9.338882111888684e-104	0.0	2.715133634164843e-12	5.165685277686193e-273	0.053197916387658556	1.1092183383251648e-14	2.10226287378629e-25	2.1800027941501427e-14	6.792676361126231e-133	1.080333960326347
5.686686686686687	1.6932947424948483	8.495096380786567e-159	6.415889344000499	0.0	2.488158346224497e-24	8.470429578908504	0.0	9.130985210370786	3.1239185115076885e-100	4.900150336997576e-292	7.596035917882167e-19	1.1386407917181665e-26	5.538617177352501e-31	4.316847011874827e-288	3.065133387014551e-102	0.0	9.021667651904877e-12	1.495184043256082e-270	0.08932571152216458	4.164705604898398e-14	1.1805186141501924e-24	7.989533803879715e-14	3.495313043189056e-131	1.1217358516219975
5.694694694694695	1.2609228469698062	6.391668529671347e-157	7.241291120140905	0.0	1.346580197431407e-23	7.155482464841118	0.0	11.424194694775494	9.837545665107462e-102	1.355229733962736e-294	3.3575429374403703e-18	1.887528022523286e-27	3.751440545601771e-30	1.2424663339288167e-290	9.805361956375864e-101	0.0	2.921743730334308e-11	4.2181415490752794e-268	0.1462941417298989	1.5244754642710025e-13	6.4613160091278145e-24	2.853944450117605e-13	1.772899879004202e-129	1.183834142108125
5.702702702702703	0.9151746564321397	4.687269829695751e-155	8.037670976296242	0.0	7.10307080715627e-23	5.936688637221769	0.0	13.96381664673332	3.0195320669613264e-103	3.653147467353682e-297	1.4464913552733915e-17	3.0499743222515637e-28	2.476865473430117e-29	3.4854077167447553e-293	3.057297117359563e-99	0.0	9.222679138673956e-11	1.1598649652838159e-265	0.2336996041690642	5.440373662978567e-13	3.446924361011966e-23	9.9364049243579e-13	8.764839423196409e-128	1.264654370475926
5.7107107107107105	0.6474093583916659	3.350313460473003e-153	8.783858743940396	0.0	3.6519075677515183e-22	4.832905258762379	0.0	16.675707349701042	9.033543795338276e-105	9.597812272385047e-300	6.073930402193792e-17	4.803899052932944e-29	1.594099923607706e-28	9.529575018803762e-296	9.291191886816584e-98	0.0	2.837473149594849e-10	3.1085187884418966e-263	0.36415106382611273	1.8928339965086443e-12	1.7922784951570982e-22	3.371884856132548e-12	4.223413730616499e-126	1.3610448597787224
5.718718718718718	0.44638899369969	2.3340529594499193e-151	9.470585150682412	0.0	1.830008562423923e-21	3.856880165382352	0.0	19.457825373621034	2.6341596573774415e-106	2.4576954390282026e-302	2.485899011209715e-16	7.375395582704349e-30	1.0000888739790019e-27	2.5394780564023974e-298	2.752104863440272e-96	0.0	8.50875666405931e-10	8.120062054291359e-261	0.5534898310749873	6.420594375252807e-12	9.08327752220085e-22	1.115259365483236e-11	1.983550259067405e-124	1.4689204137099532
5.726726726726727	0.2999904987795758	1.5848776690433183e-149	10.101824238238589	0.0	8.938119959774455e-21	3.0148270698241286	0.0	22.185001969896867	7.486714602048218e-108	6.13387103934183e-305	9.916464317382305e-16	1.1037466419171587e-30	6.1160745531312424e-27	6.595783348592614e-301	7.945446209738663e-95	0.0	2.486910346081491e-09	2.0674022515699903e-258	0.8206423338015769	2.1233437044688834e-11	4.4868695817606594e-21	3.595329604226609e-11	9.07993454776092e-123	1.583577657090645
5.734734734734735	0.19649931430811612	1.0489156449631989e-147	10.693845547069076	0.0	4.254993967711308e-20	2.306520593872301	0.0	24.717327118286978	2.0739845763865413e-109	1.4920795686255978e-307	3.855581847831094e-15	1.6100709384779227e-31	3.646021936007871e-26	1.6697032241703937e-303	2.235791864915577e-93	0.0	7.084575560397987e-09	5.130390313127154e-256	1.1869322780240465	6.846225790873118e-11	2.1602725934302572e-20	1.1296950642902865e-10	4.051185820868394e-121	1.700048906905501
5.742742742742743	0.12545099072415364	6.7662050755126805e-146	11.27176281604929	0.0	1.9742922042355227e-19	1.7259554680704483	0.0	26.911523477819323	5.599956437991261e-111	3.53752967055885e-310	1.4611092895087295e-14	2.2893454375498412e-32	2.118748223674276e-25	4.1196770861094696e-306	6.1320292399605965e-92	0.0	1.9671035688460802e-08	1.2408966557356272e-253	1.6746998950802867	2.1521450093157043e-10	1.0137676800203138e-19	3.45973982309823e-10	1.7617389559592032e-119	1.8134518551293803
5.7507507507507505	0.07806325725947197	4.254117946377875e-144	11.863879681960723	0.0	8.928605300190863e-19	1.262484489285913	0.0	28.63410028286517	1.4737658269606292e-112	8.17445794444e-313	5.3967857673396676e-14	3.1730795078512264e-33	1.200201745857645e-24	9.906906230833673e-309	1.6392184299573902e-90	0.0	5.3235372611861316e-08	2.925368674651857e-251	2.3051437520240383	6.596063251626393e-10	4.636963664465927e-19	1.032726540817471e-09	7.467253758742487e-118	1.9192900660140466
5.758758758758758	0.04734550562226969	2.6069558321527777e-142	12.494659669640622	0.0	3.935641499867867e-18	0.9022562027640394	0.0	29.77464729785559	3.78039214415994e-114	1.841062814e-315	1.94288616896328e-13	4.295154139206126e-34	6.627431858202485e-24	2.3220090881114e-311	4.2709963977930366e-89	0.0	1.404213203307353e-07	6.721796872313443e-249	3.095419653370128	1.9710365258593827e-09	2.0672593703529276e-18	3.0046018134489645e-09	3.0848939111070325e-116	2.013666455419557
5.766766766766767	0.02798790339731839	1.5571039144707999e-140	13.177559991060079	0.0	1.690858052875689e-17	0.6297342941243196	0.0	30.257450718780085	9.451692672969612e-116	4.041314e-318	6.817407221396193e-13	6.32920592902665e-35	3.5674156473896315e-23	5.3044549384e-314	1.0846293387441605e-87	0.0	3.610152007072522e-07	1.5053931904847328e-246	4.055193827246546	5.742549563489135e-09	8.983033228268918e-18	8.52016882585328e-09	1.2421657198016771e-114	2.0933881352124764
5.774774774774775	0.01612580822180623	9.064864073577035e-139	13.90915263900511	0.0	7.080411215241572e-17	0.4290957675180078	0.0	30.04974781387225	2.303278952349491e-117	8.6e-321	2.3315826639706847e-12	6.04837861232421e-35	1.8718925469548282e-22	1.1810512e-316	2.684684503839057e-86	0.0	9.046437911810487e-07	3.286050969075855e-244	5.183030598463985	1.631243201462389e-08	3.804684286764311e-17	2.3548820771831966e-08	4.8750474034664646e-113	2.155963198764719
5.782782782782783	0.009055910714282628	5.143571398115763e-137	14.665843258945685	0.0	2.8898115646646565e-16	0.2853592947253854	0.0	29.165380108184923	5.470758383333847e-119	0.0	7.77216658235136e-12	4.04498225151581e-34	9.574767532514657e-22	2.5632e-319	6.47686626882666e-85	0.0	2.209476605131968e-06	6.991307895707729e-242	6.46315997325652	4.517937740891323e-08	1.570662017266012e-16	6.343804885012384e-08	1.8648253198286092e-111	2.1995130810403736
5.7907907907907905	0.004956810207589679	2.8446446704282416e-135	15.40408643193803	0.0	1.1495828612830666e-15	0.18516729282195035	0.0	27.6632834071787	1.2665210826578808e-120	0.0	2.5251843244590897e-11	2.9821889065348385e-33	4.774161085226169e-21	5.93e-322	1.5229876083959122e-83	0.0	5.259698987300853e-06	1.4497808116977577e-239	7.863270961165629	1.2200370761651138e-07	6.319989823252959e-16	1.665674581594299e-07	6.952764150964101e-110	2.2226421935481437
5.798798798798798	0.002644429333185824	1.5333844513958206e-133	16.064356240667006	0.0	4.457288536255757e-15	0.11721501652278347	0.0	25.641040681307683	2.857860688578232e-122	0.0	7.996570502903539e-11	2.1476121014133277e-32	2.3205387003581398e-20	0.0	3.4904994603228403e-82	0.0	1.220371495322177e-05	2.9302592887924255e-237	9.333967109151603	3.2123346126816945e-07	2.478681232585778e-15	4.262753194024239e-07	2.5266022612358215e-108	2.224314627316781
5.806806806806807	0.0013750584474173217	8.056267188590127e-132	16.578394325038246	0.0	1.6844608775600524e-14	0.0723730556313467	0.0	23.22446905504032	6.285405190700843e-124	0.0	2.468164821632697e-10	1.5074809918432413e-31	1.0995245113560146e-19	0.0	7.7971977057674435e-81	0.0	2.7598336285163625e-05	5.772574418471825e-235	10.810372720538105	8.24683278924981e-07	9.475386058846771e-15	1.0632855386916243e-06	8.94903739576631e-107	2.2037832044020598
5.814814814814815	0.0006968990427523996	4.125498599307236e-130	16.878585749603555	0.0	6.204557609022545e-14	0.04357990490563831	0.0	20.55477262339445	1.3473764592676028e-125	0.0	7.425133169622682e-10	1.0313542008822837e-30	5.0786329679864e-19	0.0	1.697654399113922e-79	0.0	6.0832187177778346e-05	1.1083905510309797e-232	12.216091639113639	2.064314957827684e-06	3.530583645093922e-14	2.5850521850776667e-06	3.0894121000669175e-105	2.1605996651459547
5.822822822822823	0.0003442532861294478	2.0591064703193658e-128	16.907859149030227	0.0	2.2275139176025498e-13	0.02558958340068452	0.0	17.775068403448	2.8151914838850016e-127	0.0	2.177178503895601e-09	6.87738886453733e-30	2.2867360405398085e-18	0.0	3.602631033248623e-78	0.0	0.00013069038668384384	2.0743205715870034e-230	13.469331581816984	5.03837826793713e-06	1.2822450699382107e-13	6.1255968519105324e-06	1.0395262506260086e-103	2.094710209892233
5.8308308308308305	0.00016574706173191588	1.0017075316201704e-126	16.628377856009145	0.0	7.794526598361645e-13	0.014651041246106812	0.0	15.018046858742082	5.7331076531107646e-129	0.0	6.222193744051928e-09	4.4699128758312463e-29	1.003723404673036e-17	0.0	7.451608921537898e-77	0.0	0.0002736613950714443	3.783717635726973e-228	14.490586038060123	1.1990444444859066e-05	4.539126437162073e-13	1.4147744097439044e-05	3.4092213265124973e-102	2.0066142324750533
5.838838838838838	7.778092415298019e-05	4.749663602807459e-125	16.027514233321583	0.0	2.6583904791118177e-12	0.008178434664368704	0.0	12.396193219487856	1.1379817346369294e-130	0.0	1.7332161358712247e-08	2.8316154499818553e-28	4.294794650549646e-17	0.0	1.5022426505026638e-75	0.0	0.0005585256367875853	6.7269987856319844e-226	15.210903762738628	2.7823587391819833e-05	1.566217973444419e-12	3.184825701246553e-05	1.089770562510621e-100	1.8975428541719201
5.846846846846847	3.557622610643487e-05	2.1950506234556457e-123	15.120127944892282	0.0	8.83705411861211e-12	0.004450844028691305	0.0	9.995460087310239	2.201625227799617e-132	0.0	4.7056716383167885e-08	1.7483534148726588e-27	1.791441578838253e-16	0.0	2.951820113358753e-74	0.0	0.001111046844766261	1.165691862085129e-223	15.579562938143845	6.29546616392553e-05	5.267602638591314e-12	6.98785414540145e-05	3.3952762193959444e-99	1.7696035355530362
5.854854854854855	1.5860109134194473e-05	9.887488838248563e-122	13.946878055848181	0.0	2.863228239140631e-11	0.002361369781517242	0.0	7.872666327801278	4.1515882491066186e-134	0.0	1.2452318365595763e-07	1.0521651594820073e-26	7.28444333367972e-16	0.0	5.653266422819516e-73	0.0	0.002154176632347695	1.9688197855362617e-221	15.569967474787646	0.0001388938895229534	1.7268600420664408e-11	0.00014943821882503248	1.0310395847174978e-97	1.6258405096364146
5.862862862862863	6.8914717975565685e-06	4.340974637389333e-120	12.569028097883137	0.0	9.041992346261882e-11	0.0012212877221435962	0.0	6.056324593104071	7.630408866966667e-136	0.0	3.2117261963773733e-07	6.171608171341082e-26	2.8875210798360134e-15	0.0	1.0552826165092161e-71	0.0	0.0040708953002453205	3.2410665668898755e-219	15.182814961924445	0.00029880121407873804	5.5180716758066154e-11	0.00031148649519729347	3.0516574504208677e-96	1.4701772754971019
5.870870870870871	2.9186183728271912e-06	1.8575831681737888e-118	11.060795122737085	0.0	2.7831205222773566e-10	0.0006157302683157076	0.0	4.55016717818075	1.3669224574137341e-137	0.0	8.073958521781061e-07	3.5283569275317684e-25	1.1158110453388704e-14	0.0	1.919985199747016e-70	0.0	0.007498221014680979	5.20031584861507e-217	14.44601293874716	0.0006267999912463192	1.7187259803925146e-10	0.0006328145417616569	8.803522294721039e-95	1.3072327187802357
5.878878878878878	1.2047644887808759e-06	7.747633397066104e-117	9.50063280947737	0.0	8.349483382646954e-10	0.00030260097455339717	0.0	3.3384015125594253	2.3867248896453262e-139	0.0	1.978309404201795e-06	1.9661036797989317e-24	4.203339729780111e-14	0.0	3.4047618765050634e-69	0.0	0.013461275853164277	8.132634943412986e-215	13.411357422911003	0.001282113210535585	5.218172669955791e-10	0.0012530643301829998	2.4753546367042275e-93	1.1420301732063884
5.886886886886887	4.847150683540362e-07	3.149558174671845e-115	7.962876924228509	0.0	2.4414447912093052e-09	0.00014496006115752877	0.0	2.3916888239577037	4.061843107545708e-141	0.0	4.724562717722812e-06	1.0678249354464715e-23	1.5436126864453723e-13	0.0	5.884849650094454e-68	0.0	0.023554500172287395	1.2396315462764135e-212	12.148521944433853	0.0025572772877497526	1.5442817077178405e-09	0.002418410240948876	6.783888362986799e-92	0.9796420892889511
5.894894894894895	1.9007736413058838e-07	1.2479293041100673e-113	6.510944196939434	0.0	6.958152190388501e-09	6.768887141275183e-05	0.0	1.6729681730518124	6.737613782837398e-143	0.0	1.0997367120386476e-05	5.65266747175028e-23	5.526165429919955e-13	0.0	9.913882461397837e-67	0.0	0.04017179557106456	1.8416781959159614e-210	10.737324388502286	0.004973779368147957	4.454870583172118e-09	0.004549317710012355	1.8120922226742688e-90	0.8248265451683577
5.902902902902903	7.26496954129317e-08	4.819368204742847e-112	5.192847564269744	0.0	1.9328611251070795e-08	3.080854024348733e-05	0.0	1.1424836868659884	1.089309161770134e-144	0.0	2.4950286064465847e-05	2.916530724115475e-22	1.9286473524640034e-12	0.0	1.6278407845528606e-65	0.0	0.06677721110905166	2.6668258635909546e-208	9.259459782987129	0.009433124325671224	1.2527050318241048e-08	0.008341079312257414	4.717829871539816e-89	0.6817129700958016
5.910910910910911	2.7064294581680343e-08	1.8140531603673825e-110	4.03928752616106	0.0	5.233197093291944e-08	1.3668010131186793e-05	0.0	0.7616487881254337	1.7165567598129818e-146	0.0	5.5172420439276425e-05	1.4666936492148378e-21	6.5618589976763995e-12	0.0	2.605192688276108e-64	0.0	0.10819196100710265	3.7638764187766617e-206	7.7908759791805835	0.017445681499913962	3.43378362465022e-08	0.014905890363749785	1.1971943794931279e-87	0.5535836861090904
5.918918918918919	9.826958974825962e-09	6.655331433183719e-109	3.064115580251599	0.0	1.3809986178950157e-07	5.910407572174177e-06	0.0	0.49563949106249416	2.6364955576036677e-148	0.0	0.00011891270168882527	7.189058290420775e-21	2.1764456585848583e-11	0.0	4.063755232231444e-63	0.0	0.1708525205092137	5.177687536186684e-204	6.395746902559557	0.03146201527705745	9.175150442601379e-08	0.025962904930707433	2.961062114266412e-86	0.44277845553912953
5.926926926926927	3.477771876032416e-09	2.3798475790995122e-107	2.26662726371411	0.0	3.552050312658892e-07	2.491242205776964e-06	0.0	0.3148099790250586	3.9469141538241375e-150	0.0	0.00024980099115017224	3.4345064499582826e-20	7.037483428579756e-11	0.0	6.178385441007589e-62	0.0	0.26297076506572215	6.9421837666774925e-202	5.122630845487925	0.05532916391100795	2.3898798423394096e-07	0.0440766249599369	7.138235383158047e-85	0.3507259796581861
5.934934934934935	1.1996168472140084e-09	8.294464912714337e-106	1.634971304627212	0.0	8.904810579234191e-07	1.0237285026582082e-06	0.0	0.19515009360266028	5.759038455184486e-152	0.0	0.0005114695337986826	1.5992501697788668e-19	2.218387131311458e-10	0.0	9.155503245516064e-61	0.0	0.39450565395693327	9.072274007358267e-200	4.002979844177261	0.09488406287739948	6.068323061222805e-07	0.07293283074281459	1.6772382448472478e-83	0.27808425139049575
5.942942942942943	4.033142236466527e-10	2.817652186214108e-104	1.1499547581201652	0.0	2.1758551233714377e-06	4.1074017171437157e-07	0.0	0.11805768882212545	8.190376017124839e-154	0.0	0.001020716378602982	7.258187991884918e-19	6.817253921803559e-10	0.0	1.3223584937011622e-59	0.0	0.5768443933916699	1.155569303588397e-197	3.0517809918924197	0.15867427282967544	1.502100585601464e-06	0.11762442048723758	3.841132100070451e-82	0.22495484050881812
5.950950950950951	1.3216121961220226e-10	9.329237878414394e-103	0.7886442067501571	0.0	5.181970981451405e-06	1.626788624904766e-07	0.0	0.06969377197867074	1.1353223087639163e-155	0.0	0.001985409516073605	3.2107002170709972e-18	2.0423754588484022e-09	0.0	1.86155538981543e-58	0.0	0.8220983984658495	1.4346158349573643e-195	2.2698303473792762	0.2587594244192868	3.6247314897964087e-06	0.18489774392419514	8.57401771870581e-81	0.19112688147779916
5.958958958958959	4.2210845764531516e-11	3.010680904988393e-101	0.5273548583256309	0.0	1.2028727614134622e-05	6.862260308462451e-08	0.0	0.04014562474925131	1.533895874781658e-157	0.0	0.0037640450809062827	1.3843026176604857e-17	5.965096664276949e-09	0.0	2.554244592377923e-57	0.0	1.1419540013570444	1.7359412726683793e-193	1.6469993335549513	0.41149487807409674	8.527248790543646e-06	0.2832861981720353	1.8653924432204322e-79	0.17630519869218397
5.966966966966967	1.314024877200012e-11	9.469849256547477e-100	0.34382687132760037	0.0	2.721473543823098e-05	4.410829894883428e-08	0.0	0.022563105253236623	2.0199186242460764e-159	0.0	0.006955353937406175	5.81730803189067e-17	1.6984665461896958e-08	0.0	3.415928469909454e-56	0.0	1.5460840549201689	2.047360040520211e-191	1.1658505570893445	0.6381360937149299	1.9557309608032733e-05	0.42303754065727084	3.9556404747414963e-78	0.18028262652396126
5.974974974974975	3.9869669700190804e-12	2.9032282436199144e-98	0.2185679925180052	0.0	6.0013403219864734e-05	6.633406684552575e-08	0.0	0.012372265322829357	2.5925853691856853e-161	0.0	0.012526892630690673	2.382718951688767e-16	4.714720427618203e-08	0.0	4.452611656730413e-55	0.0	2.0402212845623966	2.353494576127147e-189	0.805064774266811	0.9650385355897565	4.373089234187856e-05	0.6157325179277525	8.17568663038981e-77	0.20302730959126358
5.982982982982983	1.1790743866918064e-12	8.675191514367407e-97	0.1354686991760448	0.0	0.00012898883077609014	1.559825732255027e-07	0.0	0.0066185682978022915	3.243346663556968e-163	0.0	0.021990098607420457	9.512251304408937e-16	1.2758986077317187e-07	0.0	5.656927797908882e-54	0.0	2.6241045180627265	2.636889713918051e-187	0.5423079264844377	1.423181045524185	9.533664130138589e-05	0.8735041248092725	1.646996040287829e-75	0.24466954739163396
5.990990990990991	3.3985940257642505e-13	2.5266014357379973e-95	0.08186408437613432	0.0	0.0002702188673105312	3.937114929746195e-07	0.0	0.0034539779379898607	3.954710562321659e-165	0.0	0.03762449678836128	3.701293712897971e-15	3.3661967084928714e-07	0.0	7.004969006748702e-53	0.0	3.289611916087991	2.879589064923376e-185	0.3563499568808475	2.046733481176733	0.00020264609588343938	1.2078069349029583	3.2338646456929817e-74	0.30538775841068333
5.998998998998999	9.548098511603794e-14	7.172229579590152e-94	0.048233275020218014	0.0	0.0005517456839893339	9.821509628485467e-07	0.0	0.0017583014530775979	4.69999054305724e-167	0.0	0.06274424893005284	1.4037298057206808e-14	8.658203098955443e-07	0.0	8.454570817686146e-52	0.0	4.019461613802924	3.064988508051457e-183	0.22840801568035765	2.87044611798468	0.00041999065070049546	1.627757729646647	6.188881446497125e-73	0.3852079516010447
6.007007007007007	2.614532289211505e-14	1.98440998366514e-92	0.027707422958808608	0.0	0.0010980495348028535	2.3925156866713595e-06	0.0	0.0008731006873967319	5.44427597286812e-169	0.0	0.10198512944311325	5.188875270422628e-14	2.171115060668145e-06	0.0	9.945730343197803e-51	0.0	4.786860672311198	3.1797060306127244e-181	0.14280320198263438	3.9257766889501866	0.0008487537792793064	2.1381673939960226	1.1544193869650801e-71	0.4837445642293159
6.015015015015015	6.977994861038953e-15	5.351412152741646e-91	0.015518112931756966	0.0	0.002129926575107281	5.681990879873131e-06	0.0	0.0004228757606381366	6.146729039430534e-171	0.0	0.1615695366274061	1.8694879877065433e-13	5.307702168011372e-06	0.0	1.1403589086219677e-49	0.0	5.556398311267436	3.215176921582295e-179	0.08708523886578733	5.2358935218216125	0.0016725689184900687	2.737494954053324	2.0988251966232795e-70	0.5999215668049914
6.023023023023023	1.8152096760130763e-15	1.4065823851943372e-89	0.008473689735897504	0.0	0.004026864762286126	1.3152873810299305e-05	0.0	0.00019976537296466381	6.764079761965924e-173	0.0	0.24948348901013884	6.564956677083782e-13	1.2650297032228147e-05	0.0	1.2744012974579523e-48	0.0	6.286307723227948	3.1687105249572855e-177	0.051798734075164644	6.809979114884168	0.0032141630468290397	3.4160533203253496	3.719205958742819e-69	0.7317201159831412
6.031031031031031	4.602379934322911e-16	3.6034767541341835e-88	0.004511226759792405	0.0	0.007420431650249183	2.967580216489326e-05	0.0	9.203844195245238e-05	7.25494311387742e-175	0.0	0.3754774330173553	2.2469881797978298e-12	2.9394576409073318e-05	0.0	1.3881315205283687e-47	0.0	6.9319845251488745	3.0438275400155417e-175	0.030050366211964358	8.63755955498663	0.006023608989500296	4.154852810384156	6.423705006496925e-68	0.8760013506944041
6.039039039039039	1.1373592244440973e-16	8.99783555635582e-87	0.0023415467517839336	0.0	0.013327571036781203	6.525958065148147e-05	0.0	4.135649539965927e-05	7.584376273297287e-177	0.0	0.5507893989377153	7.495997776235652e-12	6.65898168368343e-05	0.0	1.47371937292227e-46	0.0	7.450393563195815	2.8498191674484065e-173	0.017002959486828315	10.683830096308206	0.011009718074748076	4.92545475511144	1.0813902591523111e-66	1.0284488180349438
6.047047047047047	2.7395066438071912e-17	2.1898489295983657e-85	0.0011849355910723942	0.0	0.02333095710428813	0.0001398768576810532	0.0	1.8122932594937927e-05	7.727984250023609e-179	0.0	0.7874935529841223	2.4373497214295647e-11	0.0001470700978274982	0.0	1.5249609930607035e-45	0.0	7.804777508762711	2.600604737607268e-171	0.009382781933947433	12.887054855730653	0.019627005351021253	5.6911065109230545	1.7743567122637382e-65	1.183663616447537
[truncated: 119 more rows]
