# Supplementary material for: Stimulus duration encoding occurs early in the moth olfactory pathway
Source: Commun Biol. 2024 Oct 3;7:1252. doi: 10.1038/s42003-024-06921-z (PMC11449909; doi:10.1038/s42003-024-06921-z)
Supplement: Supplementary file 3 — Supplementary Data 1 [file 42003_2024_6921_MOESM3_ESM.zip › Fig 2/B/1000ms.csv]

t(s)	neuron 0	neuron 1	neuron 2	neuron 3	neuron 4	neuron 5	neuron 6	neuron 7	neuron 8	neuron 9	neuron 10	neuron 11	neuron 12	neuron 13	neuron 14	neuron 15	neuron 16	neuron 17	neuron 18	neuron 19	neuron 20	neuron 21	neuron 22	mean
-1.0	0.0	0.0	2.716235273204674e-86	0.0	0.0	0.0	0.0	0.0	0.0	0.0	4.51274325103774e-15	0.0	0.0	0.0	0.0	0.0	0.0	0.0	0.0	0.0	0.0	0.0	0.0	1.9620622830598868e-16
-0.991991991991992	0.0	0.0	6.870390328054242e-73	0.0	0.0	0.0	0.0	0.0	0.0	0.0	1.3004166056535837e-09	0.0	0.0	0.0	0.0	0.0	0.0	0.0	0.0	0.0	0.0	0.0	0.0	5.653985241972103e-11
-0.983983983983984	0.0	0.0	1.3365174603850105e-60	0.0	0.0	0.0	0.0	0.0	0.0	0.0	2.882063773422363e-05	0.0	0.0	0.0	0.0	0.0	0.0	0.0	0.0	0.0	0.0	0.0	0.0	1.25307120583581e-06
-0.975975975975976	0.0	0.0	1.9996181080451066e-49	0.0	0.0	0.0	0.0	0.0	0.0	0.0	0.04912514725533746	0.0	0.0	0.0	0.0	0.0	0.0	0.0	0.0	0.0	0.0	0.0	0.0	0.002135875967623368
-0.967967967967968	0.0	0.0	2.3009049789801842e-39	0.0	0.0	0.0	0.0	0.0	0.0	0.0	6.439962561940109	0.0	0.0	0.0	0.0	0.0	0.0	0.0	0.0	0.0	0.0	0.0	0.0	0.2799983722582656
-0.95995995995996	0.0	0.0	2.036242536737824e-30	0.0	0.0	0.0	0.0	0.0	0.0	0.0	64.92949406299496	0.0	0.0	0.0	0.0	0.0	0.0	0.0	0.0	0.0	0.0	0.0	0.0	2.823021480999781
-0.9519519519519519	0.0	0.0	1.3859243524677206e-22	0.0	0.0	0.0	0.0	0.0	0.0	0.0	50.347729908205494	0.0	0.0	0.0	0.0	0.0	0.0	0.0	0.0	0.0	0.0	0.0	0.0	2.1890317351393693
-0.943943943943944	0.0	0.0	7.254855138895021e-16	0.0	0.0	0.0	0.0	0.0	0.0	0.0	3.002596454323486	0.0	0.0	0.0	0.0	0.0	0.0	0.0	0.0	0.0	0.0	0.0	0.0	0.13054767192710812
-0.9359359359359359	0.0	0.0	2.920768680399672e-10	0.0	0.0	0.0	0.0	0.0	0.0	0.0	0.013771880316198226	0.0	0.0	0.0	0.0	0.0	0.0	0.0	0.0	0.0	0.0	0.0	0.0	0.000598777417751091
-0.9279279279279279	0.0	0.0	9.043671519149705e-06	0.0	0.0	0.0	0.0	0.0	0.0	0.0	4.8581252902799175e-06	0.0	0.0	0.0	0.0	0.0	0.0	0.0	0.0	0.0	0.0	0.0	0.0	6.044259482360706e-07
-0.91991991991992	0.0	0.0	0.02153632522934454	0.0	0.0	0.0	0.0	0.0	0.0	0.0	1.318024189610397e-10	0.0	2.9571805e-317	0.0	0.0	0.0	0.0	0.0	0.0	0.0	0.0	0.0	0.0	0.0009363619722237808
-0.9119119119119119	0.0	0.0	3.9443788654334058	0.0	0.0	0.0	0.0	0.0	0.0	0.0	2.7501554939814404e-16	0.0	3.547270544807443e-291	0.0	0.0	0.0	0.0	0.0	0.0	0.0	0.0	0.0	0.0	0.17149473327971332
-0.9039039039039038	0.0	0.0	55.58189316152284	0.0	0.0	0.0	0.0	0.0	0.0	0.0	4.41336978060018e-23	0.0	3.2725374656500516e-266	0.0	0.0	0.0	0.0	0.0	0.0	0.0	0.0	0.0	0.0	2.416604050500993
-0.8958958958958959	0.0	0.0	64.168924041333	0.0	0.0	0.0	0.0	0.0	0.0	0.0	5.4470653180681815e-31	0.0	2.321956827589458e-242	0.0	0.0	0.0	0.0	0.0	0.0	0.0	0.0	0.0	0.0	2.789953219188391
-0.8878878878878879	0.0	0.0	61.89100513751484	0.0	0.0	0.0	0.0	0.0	0.0	0.0	5.1705179243011565e-40	0.0	1.267076547738264e-219	0.0	0.0	0.0	0.0	0.0	0.0	0.0	0.0	0.0	0.0	2.6909132668484714
-0.8798798798798799	0.0	0.0	94.08552094954987	0.0	0.0	0.0	0.0	0.0	0.0	0.0	3.774719734443164e-50	0.0	5.317784862853956e-198	0.0	0.0	0.0	0.0	0.0	0.0	0.0	0.0	0.0	0.0	4.0906748238934725
-0.8718718718718719	0.0	0.0	81.3543398303813	0.0	0.0	0.0	0.0	0.0	0.0	0.0	2.1194080230556662e-61	0.0	1.7164765437658755e-177	0.0	0.0	0.0	0.0	0.0	0.0	0.0	0.0	0.0	0.0	3.5371452100165786
-0.8638638638638638	0.0	0.0	13.224162537643553	0.0	0.0	0.0	0.0	0.0	0.0	0.0	9.152160657911051e-74	0.0	4.261124086712366e-158	0.0	0.0	0.0	0.0	0.0	0.0	0.0	0.0	0.0	0.0	0.574963588593198
-0.8558558558558559	0.0	0.0	0.1752688881226934	0.0	0.0	0.0	0.0	0.0	0.0	0.0	3.039568219406716e-87	0.0	8.135601886886065e-140	0.0	0.0	0.0	0.0	0.0	0.0	0.0	0.0	0.0	0.0	0.007620386440117104
-0.8478478478478478	0.0	0.0	0.00017905578048673184	0.0	0.0	0.0	0.0	0.0	0.0	0.0	7.763889643453012e-102	0.0	1.1946326887114502e-122	0.0	0.0	0.0	0.0	0.0	0.0	0.0	0.0	0.0	0.0	7.785033934205732e-06
-0.8398398398398399	0.0	0.0	1.4069764201541445e-08	0.0	0.0	0.0	0.0	0.0	0.0	0.0	1.5251972411624846e-117	0.0	1.3491439764605975e-106	0.0	0.0	0.0	0.0	0.0	0.0	0.0	0.0	0.0	0.0	6.117288783278889e-10
-0.8318318318318318	0.0	0.0	8.502875317265459e-14	0.0	0.0	0.0	0.0	0.0	0.0	0.0	2.304368166908557e-134	0.0	1.1718213381791328e-91	0.0	0.0	0.0	0.0	0.0	0.0	0.0	0.0	0.0	0.0	3.6969023118545475e-15
-0.8238238238238238	0.0	0.0	3.952064737556319e-20	0.0	0.0	0.0	0.0	0.0	0.0	0.0	2.6776691931011684e-152	0.0	7.827871792485655e-78	0.0	0.0	0.0	0.0	0.0	0.0	0.0	0.0	0.0	0.0	1.7182890163288343e-21
-0.8158158158158157	0.0	0.0	1.4127375535342801e-27	0.0	0.0	0.0	0.0	0.0	0.0	0.0	2.392991650501459e-171	0.0	4.021658640612684e-65	0.0	0.0	0.0	0.0	0.0	0.0	0.0	0.0	0.0	0.0	6.142337189279479e-29
-0.8078078078078078	0.0	0.0	3.883990226041129e-36	0.0	0.0	0.0	0.0	0.0	0.0	0.0	1.2915813367267825e-159	0.0	1.589080521852123e-53	0.0	0.0	0.0	0.0	0.0	0.0	0.0	0.0	0.0	0.0	1.6886914026265779e-37
-0.7997997997997999	1.0827e-319	1.8239e-319	8.212473206452689e-46	1.546e-319	8.0923e-320	2.339e-320	1.4001e-319	8.1995e-320	3.25757e-319	7.8077e-320	3.0308780715316043e-141	2.68584e-319	4.82909559472891e-43	1.96e-320	3.276e-321	1.3981e-319	2.7178e-319	2.05956e-319	1.4832e-319	2.72966e-319	6.4006e-320	1.9194e-319	3.0207e-319	2.1031774208414618e-44
-0.7917917917917918	4.7886331e-316	7.99759777e-316	1.3355157119382165e-56	6.6581091e-316	3.3137662e-316	1.20992467e-316	6.2628045e-316	3.6395941e-316	1.23974684e-315	3.22693735e-316	5.470088704921379e-124	1.063677985e-315	1.1286645890366528e-33	6.824649e-317	1.1732977e-317	5.97661276e-316	1.08976133e-315	8.00777953e-316	6.00155547e-316	1.08320896e-315	2.79598226e-316	7.33513543e-316	1.1849085e-315	4.907237343637621e-35
-0.7837837837837838	2.03433862116e-312	3.37304258198e-312	1.670333673783527e-68	2.745446142125e-312	1.320095011217e-312	5.9452622035e-313	2.698602270987e-312	1.58394652943e-312	4.53844385325e-312	1.27292487013e-312	7.592756482988092e-108	4.0647512166e-312	2.0288184952907652e-25	2.3599701894e-313	4.800823481e-314	2.441237814837e-312	4.239048788974e-312	3.020912662966e-312	2.37962267387e-312	4.18145139452e-312	1.16438282522e-312	2.71372190884e-312	4.4676217116e-312	8.820949979525066e-27
-0.7757757757757757	8.301208504797516e-309	1.3681023725430636e-308	1.6067069419261772e-81	1.0844051781795936e-308	5.10293782455968e-309	2.785142116165215e-309	1.118361498788007e-308	6.716968810390427e-309	1.5976643221171925e-308	4.80156252967762e-309	8.105573948016252e-93	1.498711668785357e-308	2.8047921927817247e-18	8.3704020134491e-310	2.1304349313646e-310	9.53391095925566e-309	1.5978191898223074e-308	1.107614540570096e-308	9.227776129968027e-309	1.571609610042456e-308	4.625293205038584e-309	9.749619400490277e-309	1.6216906209962853e-308	1.219474866426837e-19
-0.7677677677677678	3.255015743351808e-305	5.33675989304419e-305	1.1886371574032464e-95	4.1052350671784e-305	1.9088682781447377e-305	1.2439664669363553e-305	4.454002588401846e-305	2.7606158438468436e-305	5.408738901490915e-305	1.7340188630119047e-305	6.654987927334507e-79	5.333770469946772e-305	2.9822042385991505e-12	3.093956415565407e-306	9.928673262538005e-307	3.5626210528214544e-305	5.833642086742182e-305	3.951472958974825e-305	3.4916239392408917e-305	5.752962178792811e-305	1.7531368851420663e-305	3.412004861437824e-305	5.676207987255393e-305	1.2966105385213697e-13
-0.7597597597597597	1.2270125076561284e-301	1.4443544488530454e-286	6.76302718981877e-111	1.4904232283482303e-301	6.891353691968271e-302	5.297522404651417e-302	1.7040255758472003e-301	1.095088442038297e-301	1.761384894571481e-301	6.005820208752152e-302	4.2023282273112936e-66	1.833091406134573e-301	2.438671344440122e-07	1.1955617932940882e-302	4.6808356717616525e-303	1.2751412051452771e-301	2.062502739064904e-301	1.373598374375001e-301	1.2857329642125875e-301	2.0507019457009334e-301	6.343891432169496e-302	1.1669007186007823e-301	1.919421429569624e-301	1.0602918888870096e-08
-0.7517517517517518	4.448503829562551e-298	8.368552615090191e-262	2.9594578794425335e-127	5.192300387319857e-298	2.3951881175808634e-298	2.151064665274718e-298	6.262222307053999e-298	4.180380978685405e-298	5.520908241668591e-298	1.999857744387054e-298	2.0408536741459468e-54	6.08670083820047e-298	0.0015337280694938658	4.77301671836393e-299	2.1705572242663637e-299	4.377651844221903e-298	7.060722590445775e-298	4.659732287883849e-298	4.595503078875392e-298	7.1143449807072665e-298	2.193333428232975e-298	3.911663573009637e-298	6.284183919493745e-298	6.668382910842895e-05
-0.7437437437437437	1.55175082304453e-294	3.729117925776977e-238	9.960070025276054e-145	1.7367053168612634e-294	7.997582033376319e-295	8.328364432944139e-295	2.2109593195001713e-294	1.5325843761353415e-294	1.6672995304956656e-294	6.423502247091125e-295	7.622772588542344e-44	1.9536080743417522e-294	0.7418611960431878	1.9291129959046992e-295	9.734173340472945e-296	1.4441269832842716e-294	2.3406508150058744e-294	1.5449081808884428e-294	1.5906642456754458e-294	2.3999414590952796e-294	7.253924337683055e-295	1.2882107673881367e-294	1.9968454614776166e-294	0.03225483461057338
-0.7357357357357357	5.20995077434059e-291	1.278030099663174e-215	2.578052867456674e-163	5.5797749894307326e-291	2.560935227232549e-291	3.074649355019021e-291	7.502123373265237e-291	5.3889239137327446e-291	4.8595429468236324e-291	1.9986988050469875e-291	2.189743562604848e-34	6.063721530236585e-291	27.59790679605758	7.735047865609981e-292	4.183693726937589e-292	4.588229050829515e-291	7.515791058408035e-291	5.011691885254514e-291	5.322390862275627e-291	7.863392952037647e-291	2.2987951630095877e-291	4.172658870555541e-291	6.17418122862588e-291	1.1999089911329381
-0.7277277277277278	1.6842137159898516e-287	3.368645001319827e-194	5.1321630446517696e-183	1.7226482380403e-287	7.853351465842299e-288	1.0823304568079674e-287	2.44763397334968e-287	1.8159595022805445e-287	1.3704757712432914e-287	6.055735534905026e-288	4.83785393237518e-26	1.820727657241551e-287	78.96030743232232	3.029302489304208e-288	1.7152977731747108e-288	1.4078878204759946e-287	2.338706295473107e-287	1.5916918369959424e-287	1.719446730537869e-287	2.499289368116632e-287	6.997305433266533e-288	1.329077784303648e-287	1.8624830409405355e-287	3.433056844883579
-0.7197197197197197	5.243890841386521e-284	6.828866278719343e-174	7.857570202965383e-204	5.111823723950426e-284	2.303971946610837e-284	3.632838420621526e-284	7.682649922673912e-284	5.86229491891928e-284	3.753524792408444e-284	1.796752770832467e-284	8.220371481633542e-19	5.2903183635552744e-284	17.374836092784516	1.1468837614179715e-284	6.693186736919998e-285	4.185679252516473e-284	7.057578823525277e-284	4.948382853300994e-284	5.359844467151704e-284	7.695856334694923e-284	2.052530102047615e-284	4.156675874814278e-284	5.494916601320792e-284	0.7554276562080224
-0.7117117117117118	1.573058956495068e-280	1.0646850841493559e-154	9.252419034971522e-226	1.4581429101141956e-280	6.462002864812934e-281	1.1626327579915612e-280	2.32132554889521e-280	1.8128245494352903e-280	1.0033089932447172e-280	5.2486792861048274e-281	1.074259826208357e-12	1.4878601712302312e-280	0.2940436471128146	4.171388324892284e-281	2.4828020643972038e-281	1.2098508742457944e-280	2.0674719708403877e-280	1.5045570925318418e-280	1.6120087385839028e-280	2.2928789260974026e-280	5.826771321418085e-281	1.2732920107236781e-280	1.5889452921396047e-280	0.012784506396256038
-0.7037037037037037	4.548058772941407e-277	1.2766531754483907e-136	8.379179917501124e-249	3.99802727342905e-277	1.7321862776043162e-277	3.5475856622136254e-277	6.755719275826756e-277	5.371069317904492e-277	2.633120560064832e-277	1.5157012333559791e-277	1.0797082617320946e-07	4.051515304675714e-277	0.0003827208160752801	1.4523409002192775e-277	8.75024170285465e-278	3.4112626555361806e-277	5.886475670029081e-277	4.4672208192133755e-277	4.679717274705794e-277	6.60196075272255e-277	1.6091330878330863e-277	3.8090353665865415e-277	4.5103164344859634e-277	1.6644729865280577e-05
-0.6956956956956957	1.2678787048999702e-273	1.1773453925104062e-119	8.156727401092651e-273	1.053467223595944e-273	4.438528927396957e-274	1.0320403481435653e-273	1.8946799296259033e-273	1.5254289774897545e-273	6.829343336306563e-274	4.334508240009103e-274	0.0008346083261216752	1.0686884066717264e-273	3.831171258702555e-08	4.830827946431919e-274	2.9291652588329903e-274	9.408629628794646e-274	1.6312161167180998e-273	1.292787310246954e-273	1.3124175797902656e-273	1.8351156760335742e-273	4.3475834199616337e-274	1.1094963985323904e-273	1.257741830262228e-273	3.628898425366357e-05
-0.6876876876876876	3.4097269936483963e-270	8.350530104537714e-104	6.406007507042727e-270	2.6666921695420676e-270	1.0881201510618558e-270	2.8622716816994954e-270	5.122612041685245e-270	4.156125844182737e-270	1.7608287592568855e-270	1.2263100402598855e-270	0.49617879507916324	2.732785675042737e-270	2.949580454229493e-13	1.533485603870999e-270	9.312196723652391e-271	2.5429264125534894e-270	4.406072099968724e-270	3.6392544256517116e-270	3.5597541821445943e-270	4.919716114291405e-270	1.1553923795435473e-270	3.1390070460564456e-270	3.4452046756089257e-270	0.021572991090411223
-0.6796796796796797	8.851551317515433e-267	4.555157546812769e-89	1.7116487544546048e-266	6.481881748793379e-267	2.5570293082096623e-267	7.567494271190205e-267	1.3354403770163757e-266	1.0875279844430491e-266	4.530546884210913e-267	3.4208187581531888e-267	22.686781381905824	6.783244144164648e-267	1.7464981347881397e-19	4.6431223069643495e-267	2.8113455252155145e-267	6.737767213962094e-267	1.1616734387580803e-266	9.947069619605751e-267	9.350561505100496e-267	1.2710290246548292e-266	3.032149607598065e-267	6.19543445378347e-250	9.260745802320632e-267	0.9863817992132967
-0.6716716716716717	2.219700222067043e-263	1.9110495922767387e-75	4.424871539988275e-263	1.5120997541330188e-263	5.78017898957843e-264	1.9072210365364405e-263	3.356825772108077e-263	2.7372436753667303e-263	1.1640502280818013e-263	9.363603366333061e-264	79.77866611553793	1.6375041137956863e-263	9.792540648399178e-25	1.340628106463725e-263	8.059634330517832e-264	1.7483378533385633e-263	2.9929190283534194e-263	2.6358584875779116e-263	2.3818803389884384e-263	3.162569479542375e-263	7.869571239064847e-264	7.734981693679028e-227	2.4384712596584968e-263	3.468637657197301
-0.6636636636636637	5.3814828419386544e-260	6.166229874292716e-63	1.1064304053778866e-259	3.383718344923922e-260	1.2643292321671929e-260	4.581942464755835e-260	8.13388515088571e-260	6.640114688610631e-260	2.978704903205426e-260	2.5021411843303863e-260	21.576443188948744	3.854656187427393e-260	1.0689240814829111e-17	3.6910116099598e-260	2.1940650278966492e-260	4.432787220837801e-260	7.539812541720845e-260	6.764333553441748e-260	5.891491808712811e-260	7.575657713666878e-260	2.0169437305862518e-260	7.427215284792186e-205	6.275035226750578e-260	0.9381062256064672
-0.6556556556556556	1.262458775862604e-256	1.5301945945440176e-51	2.675814900476458e-256	7.260836046500266e-257	2.7006326240687383e-257	1.0493360500258974e-256	1.8990089936898447e-256	1.5563553546303276e-256	7.552757564818905e-257	6.497435741876951e-257	0.44879926425171346	8.876952111631245e-257	9.047305487707476e-12	9.690446783537644e-257	5.671745975031632e-257	1.094779312085968e-256	1.857302346913908e-256	1.680062879043558e-256	1.416539282592264e-256	1.7468103601238414e-256	5.084283464134733e-257	5.484940662309366e-184	1.573937654724652e-256	0.019513011489598296
-0.6476476476476476	2.8681120489662065e-253	2.9204704391758073e-41	6.260267875794366e-253	1.4939954649093883e-253	5.705198521646626e-254	2.291189635033491e-253	4.268962986374687e-253	3.535029484798726e-253	1.8860761557641414e-253	1.6337107594959473e-253	0.0007179655683609164	2.007088871822263e-253	5.889397220265231e-07	2.4264526984455385e-253	1.392269885333825e-253	2.624677917477092e-253	4.470621387634056e-253	4.0375034218428145e-253	3.313545234967671e-253	3.878155286493873e-253	1.2535590758971015e-253	3.115279759637424e-164	3.8374599399760364e-253	3.12415003514323e-05
-0.6396396396396397	6.314383207987122e-250	4.286848787540341e-32	1.417678791377728e-249	2.949643083209174e-250	1.2098875160755396e-250	4.771387529177413e-250	9.232551096014006e-250	7.806264991728771e-250	4.6118878116099284e-250	3.967757349927301e-250	8.833530173360768e-08	4.470223273735118e-250	0.002948503434691341	5.796333829130033e-250	3.2455242469897045e-250	6.087618620095001e-250	1.0501716520671586e-249	9.38868759332311e-250	7.545114368863636e-250	8.296065553765522e-250	3.0052190872695706e-250	1.3608221574282233e-145	9.070984416760904e-250	0.00012819964217361193
-0.6316316316316316	1.347739657503511e-246	4.839524729254274e-24	3.110323402534931e-246	5.598699961749676e-247	2.6097349501522488e-247	9.48387654974201e-247	1.9191982039237584e-246	1.6814554287426045e-246	1.0991108686060638e-246	9.29485121784947e-247	8.358804641986338e-13	9.83018326104841e-247	1.1353025877454637	1.321575293891929e-246	7.185094769005409e-247	1.361764834449403e-246	2.4033560697314534e-246	2.113012178698127e-246	1.6730227965851258e-246	1.7122030334593307e-246	6.968191935400613e-247	4.571775430476713e-128	2.0740288760911478e-246	0.04936098207592606
-0.6236236236236237	2.7891246076338243e-243	4.201907240770037e-17	6.619184639956755e-243	1.0259446023767008e-243	5.759691020661126e-244	1.8017591137674107e-243	3.8309085603807605e-243	3.543035520581515e-243	2.544689424296858e-243	2.0991223370461207e-243	6.083216208748947e-19	2.1358649736200215e-243	33.620240759006705	2.8781295507769565e-243	1.5108715211941837e-243	2.930236184237313e-243	5.348299781620036e-243	4.604100997367391e-243	3.613284484490161e-243	3.4162094459632775e-243	1.556220715322891e-243	1.1812657318396629e-111	4.578201195688185e-243	1.461749598217683
-0.6156156156156156	5.595309557499576e-240	2.8058820404189824e-11	1.3683363911368195e-239	1.829478680858043e-240	1.2948396895641082e-240	3.280135993374416e-240	7.336429911647363e-240	7.318058747826376e-240	5.712468192925795e-240	4.570822754806503e-240	3.4048777875908993e-26	4.5798887118964527e-240	76.57330730897662	5.993904495255141e-240	3.018467995141104e-240	6.052515684704689e-240	1.1551683250406088e-239	9.715899751228433e-240	7.602550543689694e-240	6.607496315955771e-240	3.338313185166418e-240	2.347413080130543e-96	9.742502838075292e-240	3.3292742308262904
-0.6076076076076076	1.0876294186589697e-236	1.4410253740622986e-06	2.7517471116747983e-236	3.217516727846673e-237	2.927284993885949e-237	5.747991070326172e-237	1.3470246518022565e-236	1.482809305843722e-236	1.2423438465593673e-236	9.602564796142606e-237	1.4657132129031223e-34	9.66414779191298e-237	14.130837781511095	1.195773672914163e-236	5.732298456875733e-237	1.198171146289918e-236	2.417682579970164e-236	1.986375216409875e-236	1.5588043002841807e-236	1.2431854270666017e-236	6.869524907253046e-237	3.5876546735586185e-82	1.996849944276997e-236	0.6143843140233247
-0.5995995995995996	2.0475075288737803e-233	0.005691876591334163	5.390384019780236e-233	5.69102540509581e-234	6.549969125087192e-234	9.767718170614149e-234	2.370598063777765e-233	2.94555330963194e-233	2.6172917667368488e-233	1.9482033817204467e-233	4.85261321140826e-44	1.9988741216355627e-233	28.807142626902404	2.2910844829373424e-233	1.035763105638778e-233	2.2709455324378236e-233	4.896940673819574e-233	3.9357198721254516e-233	3.11568442023367e-233	2.284308507035074e-233	1.356365708420143e-233	4.2170713210556946e-69	3.9406545368563907e-233	1.2527319349345105
-0.5915915915915916	3.732059798253192e-230	1.729421640285728	1.0295131384008573e-229	1.035402562922029e-230	1.429917871709184e-230	1.6281071114082082e-230	4.000703899415121e-230	5.725358606903327e-230	5.343274058901783e-230	3.8215811391424738e-230	1.2356103810326564e-54	4.035031593120293e-230	117.55000177317004	4.231111763468478e-230	1.7837010760738044e-230	4.1193010356726264e-230	9.59063827652654e-230	7.560239632307485e-230	6.073170657607216e-230	4.115544870301886e-230	2.574499850485534e-230	3.812329740634617e-57	7.4894523329684585e-230	5.1860618875415545
-0.5835835835835836	6.588683024549726e-227	40.673196714279655	1.9178331019665558e-226	1.9701578889536484e-227	3.013043814453337e-227	2.7037659630582054e-227	6.4860042411680915e-227	1.0858109634309743e-226	1.0575954385431102e-226	1.465223089437633e-213	2.419728386034879e-66	7.917311012066626e-227	91.61574688678897	7.5679727661585465e-227	2.9365250042605845e-227	7.153734182274108e-227	1.815385809518694e-226	1.4086544610751334e-226	1.1548230216628935e-226	7.29528636119654e-227	4.7145842347121545e-227	2.6506303532329947e-46	1.3720797195305948e-226	5.7516932000464625
-0.5755755755755756	1.1281001895309066e-223	89.39231413489964	3.4837049790652665e-223	3.9246500561901853e-224	6.084359422044224e-224	4.552974613494127e-224	1.0141445330828052e-223	2.0025884072207873e-223	2.030248992870416e-223	3.0351734444264454e-192	3.6444407068316424e-79	1.5047718555876428e-223	11.215949843271492	1.3188488527137106e-223	4.645912880601858e-224	1.191155607390827e-223	3.320807483197457e-223	2.5474517792769404e-223	2.1423582876858777e-223	1.2751708954537765e-223	8.374156490797262e-224	1.4173825296859877e-36	2.4268025390836485e-223	4.374272346877006
-0.5675675675675675	1.878169981496298e-220	88.76051641580729	6.164994765107031e-220	8.05734758248636e-221	1.1724096236035663e-220	7.884032981798823e-221	1.54080815976673e-220	3.580078286545988e-220	3.780298440009503e-220	4.8355120797251693e-172	4.2215735218519475e-93	2.7627500812533332e-220	0.12434506129937971	2.2539611405440598e-220	7.1245485977928e-221	1.907406114997877e-220	5.871394087281951e-220	4.4749198924194144e-220	3.876329129406114e-220	2.1992289849670274e-220	1.4523767460444626e-220	5.829135929432412e-28	4.153164231330165e-220	3.864559194656812
-0.5595595595595595	3.0529868006441336e-217	28.476562895187186	1.0613681836938528e-216	1.6651749975419589e-217	2.151056449911502e-217	1.4094309411737663e-217	2.3032014094157944e-217	6.185773505196607e-217	6.825045931116193e-217	5.924894615161208e-153	3.760945363651214e-108	4.890111180312131e-217	0.00010833345947142805	3.8008751185505165e-217	1.0727187686332552e-217	2.9527642014269393e-217	1.0036877752502292e-216	7.642520294463154e-217	6.835491539363782e-217	3.738490141486355e-217	2.476880360068333e-217	1.843743442779613e-20	6.896474670393744e-217	1.2381161403759418
-0.5515515515515516	4.870683058920953e-214	0.7863392012392325	1.774477217292246e-213	3.389922373277817e-214	3.755449652815437e-214	2.5801234623368534e-214	3.4485379211097276e-214	1.030613137814871e-213	1.1939000120306562e-213	5.583390281484409e-135	2.576907860113646e-124	8.332898219329778e-214	7.277589590099003e-09	6.3508303972247456e-214	1.6127018324651648e-214	4.454915728038193e-214	1.659474855308938e-213	1.2701487386093178e-213	1.1732628249907407e-213	6.249357608993745e-214	4.177504429063815e-214	4.4851398947299093e-14	1.1146938753424486e-213	0.034188661239863784
-0.5435435435435436	7.668810018949905e-211	0.001675890987387717	2.8754562455422464e-210	6.6927167081667874e-211	6.242960806868207e-211	4.760655482020708e-211	5.2796432918132205e-211	1.653203564063394e-210	2.0213968320477023e-210	4.0466397314362105e-118	1.3579380412314055e-141	1.365768401860299e-210	3.761161103625934e-14	1.0525250493008651e-210	2.462923319152853e-211	6.623799677816294e-211	2.654508602403042e-210	2.055722478476083e-210	1.9569235160222336e-210	1.0241778301280282e-210	6.987063605280946e-211	8.391327999196413e-09	1.7593505989380196e-210	7.286519038057947e-05
-0.5355355355355356	1.1968200831943433e-207	2.747300366702303e-07	4.5075942841633935e-207	1.2690339404346293e-207	9.899885607453905e-208	8.706116609561686e-208	8.395611951369497e-208	2.5515133857821208e-207	3.3083345707096534e-207	2.255642636088649e-102	5.503515806601778e-160	2.1519157624142877e-207	1.4950328724438168e-20	1.725747060571635e-207	3.863015419931368e-208	9.832826650312534e-208	4.10870000209418e-207	3.241507713837203e-207	3.165684194238863e-207	1.6404095213423725e-207	1.1572985851694734e-207	0.00012074373318281679	2.7189653071181407e-207	5.2616723138907405e-06
-0.5275275275275275	1.8543264819633942e-204	3.4637541490405513e-12	6.823773878555627e-204	2.2982715484865333e-204	1.5020943244057024e-204	1.5568069266079428e-204	1.3896570999022254e-204	3.790209405107633e-204	5.2272382644997445e-204	9.669972688861726e-88	1.71545638311429e-179	3.258607726055752e-204	4.57046647366464e-28	2.7841912098085827e-204	6.214651293737354e-205	1.4744639252625028e-204	6.153499746761479e-204	4.979417843891478e-204	4.9568555056787174e-204	2.5605041355312583e-204	1.8886264410115903e-204	0.13362191771176885	4.1215389149403815e-204	0.005809648596314461
-0.5195195195195195	2.8464356463849668e-201	3.3586690484952467e-18	9.960994414828461e-201	3.96386715920929e-201	2.1900402322293344e-201	2.6969623936323417e-201	2.36320919947234e-201	5.427320494966475e-201	7.963505324882676e-201	3.1883016118503972e-74	4.872631853645756e-200	4.742487093939851e-201	1.0746071359688375e-36	4.3892177294790826e-201	1.0120570785812382e-201	2.2468670091863183e-201	8.915910294657803e-201	7.4474054741564e-201	7.498443936863919e-201	3.8856070914712125e-201	3.0143306477061102e-201	11.372868042323333	6.129770972303564e-201	0.49447252357927535
-0.5115115115115115	4.305417350202256e-198	2.5047679215584565e-25	1.4005167225672182e-197	6.501489465913154e-198	3.0850597543040624e-198	4.500396038907477e-198	4.042691685778427e-198	7.512863554383506e-198	1.168531548973537e-197	8.084864556660075e-62	1.0772704419745825e-197	6.6356870681370544e-198	1.9432028373503183e-46	6.714173840404282e-198	1.637442117669154e-198	3.470545111760783e-198	1.2495162875532311e-197	1.0833275677792875e-197	1.0941368527089524e-197	5.721766685294068e-198	4.668479529750646e-198	74.44602239639295	8.932687380732284e-198	3.236783582451867
-0.5035035035035035	6.369146756174567e-195	4.3447982299417854e-23	1.8952974519739602e-194	1.0135094842928953e-194	4.2251569613827245e-195	7.209232869798078e-195	6.816101971253516e-195	1.009644882027058e-194	1.650072188830636e-194	1.5767589231365743e-50	1.4861625572873056e-194	8.932489533008581e-195	2.7025003150872254e-57	9.904583074184272e-195	2.5859980020682004e-195	5.379522278411392e-195	1.6935759458662695e-194	1.5304582534234413e-194	1.5381928790727072e-194	8.164017226211444e-195	2.452348516093331e-182	37.479362558478115	1.2719327213563623e-194	1.6295375025425267
-0.49549549549549554	9.142256519348402e-192	2.713857342628199e-16	2.468261435844397e-191	1.501391209175724e-191	5.660985671420546e-192	1.1063908490200658e-191	1.1153765179310436e-191	1.3244619588144949e-191	2.2407668689921924e-191	2.365032128288178e-40	1.998405392602246e-191	1.1581809667220987e-191	2.8906304262465066e-69	1.4021267263642524e-191	3.933247937410505e-192	8.256455498162582e-192	2.2204635427651233e-191	2.096510054623887e-191	2.082284571494221e-191	1.1274616522860141e-191	1.1302753101223235e-162	1.451182698321407	1.762912528672727e-191	0.0630948999270177
-0.4874874874874875	1.2641582984188804e-188	1.303717860700701e-10	3.0947381917688586e-188	2.113604307750852e-188	7.457565711262382e-189	1.6245195070827293e-188	1.7538105789950872e-188	1.7061690167709628e-188	2.9247597237982665e-188	2.7282740427880728e-31	2.6218588598508672e-188	1.4489836576918348e-188	2.3779273656922847e-82	1.897967438185365e-188	5.709694529303321e-189	1.2387986155623231e-188	2.8182715360991675e-188	2.7804341715486715e-188	2.7145868260936228e-188	1.5058802775063323e-188	4.0065031681028456e-144	0.004321466857545066	2.368103516321845e-188	0.00018788986903986313
-0.47947947947947944	1.674016251471802e-185	4.81680892009555e-06	3.7402419322420946e-185	2.8278215910794526e-185	9.685601266745116e-186	2.2796643294628635e-185	2.634029268547415e-185	2.169975565598425e-185	3.667674927282741e-185	2.4205727288851673e-23	3.358209328205027e-185	1.7533983297951887e-185	1.5044709240053122e-96	2.4508644949677005e-185	7.866214840848939e-186	1.7989067427368146e-185	3.467921715601964e-185	3.5653276480641356e-185	3.4109010470839165e-185	1.9444516327739382e-185	1.0922597718854635e-126	9.897362571393017e-07	3.069577313499198e-185	2.524584859667327e-07
-0.4714714714714715	2.1133262457310724e-182	0.013687201756630615	4.366464121757086e-182	3.595828318700875e-182	1.2398625392236947e-182	3.0542135519689024e-182	3.7657464401241455e-182	2.733948586264545e-182	4.416982043160802e-182	1.6516859700006045e-16	4.1998502823143146e-182	2.0584232246798886e-182	7.320625857556691e-112	3.0154983782309746e-182	1.0250746481155337e-182	2.510749706449207e-182	4.146895983569795e-182	4.416357462795721e-182	4.137452908120778e-182	2.427451766346528e-182	2.2901587390054632e-110	1.7433595790567378e-11	3.8238795485507855e-182	0.0005950957293071468
-0.46346346346346345	2.535106735363006e-179	2.9913390466544807	4.939145963522459e-179	4.345583207688141e-179	1.559840389692656e-179	3.902481687094098e-179	5.114985193297737e-179	3.41289622094963e-179	5.106716989670863e-179	8.667942509906354e-11	5.1266390718121294e-179	2.352352485114067e-179	2.739629430288086e-128	3.535085597948654e-179	1.2611441531658358e-179	3.3534453963789864e-179	4.8340406858787064e-179	5.2825788824119474e-179	4.856097937991558e-179	2.9318172675932578e-179	3.693043572156329e-95	2.3617485823775235e-17	4.561823228255097e-179	0.13005821942352871
-0.4554554554554555	2.883117208782832e-176	50.40712679150585	5.435181618921124e-176	4.990388914114496e-176	1.919850214143604e-176	4.7500033619754714e-176	6.593811399800485e-176	4.208535741208898e-176	5.6668542086323286e-176	3.498515186017223e-06	6.103509806412016e-176	2.6258271602965086e-176	7.885234858243715e-146	3.953846459185549e-176	1.4635468800104528e-176	4.275603786023453e-176	5.5131469009175356e-176	6.103225440873484e-176	5.5300005453823464e-176	3.430452346290754e-176	4.580179264112399e-81	2.4607050077129367e-24	5.1964176262109964e-176	2.1916143604356972
-0.44744744744744747	3.104163745325184e-173	76.23919727442826	5.846062529890935e-173	5.444271787646922e-173	2.3000529110676825e-173	5.500899857025473e-173	8.062396657147231e-173	5.0988662622333306e-173	6.0363066011584474e-173	0.010860021957454419	7.080218895027216e-173	2.8714946319147868e-173	1.7454871080128817e-164	4.23178686888087e-173	1.6019682400494844e-173	5.1977467079928296e-173	6.172957174176975e-173	6.81750411546522e-173	6.127421193110154e-173	3.896910099516178e-173	4.368775414633381e-68	1.9718080783457488e-32	1.6306982883991568e-163	3.315219882451553
-0.4394394394394394	3.16210662762786e-170	80.75160840088488	6.1759143830543226e-170	5.640195290319968e-170	2.66961565554353e-170	6.05380027461783e-170	9.34716979251394e-170	6.0315549165852356e-170	6.176906812228595e-170	2.5927273085594194	7.994337471683897e-170	3.0827018835726955e-170	1.5160194354074793e-169	4.356307471839996e-170	1.655442848381908e-170	6.023269596839988e-170	6.802707376337475e-170	7.37539041597527e-170	6.6221736631081424e-170	4.309830482394698e-170	3.2049123863623646e-56	1.215203267963028e-41	6.470175770628228e-145	3.6236667699758387
-0.4314314314314315	3.0488510740527274e-167	37.78641182242659	6.434606981541961e-167	5.5460108537224074e-167	2.9900655063361193e-167	6.3234492574912274e-167	1.0273581624489687e-166	6.926050760095649e-167	6.084342121124215e-167	47.60605340361141	8.777875108935935e-167	3.2522930660939634e-167	1.6110323462223668e-166	4.345296890080255e-167	1.6192321502363097e-167	6.65623130310781e-167	7.38487040832209e-167	7.74613641874191e-167	6.991295750106907e-167	4.6552748402520946e-167	1.8082222228570668e-45	5.759866461748055e-52	1.9744118164645556e-127	3.7127158793929564
-0.42342342342342343	2.7881796410206946e-164	1.4743175796645982	6.6287414060670964e-164	5.1730266627263424e-164	3.221372592916707e-164	6.2619855536219735e-164	1.0705771183734061e-163	7.686373606894054e-164	5.791725752771226e-164	67.22746196018562	9.366765541800623e-164	3.372549403534157e-164	1.6649901964007445e-163	4.239286151297373e-164	1.507558332939877e-164	7.021346233213585e-164	7.889060865880634e-164	7.921713840265788e-164	7.212365549502961e-164	4.925854096398871e-164	7.846331304943699e-36	2.099689611256562e-63	4.6338140582661384e-111	2.987033893036966
-0.4154154154154154	2.4307022983835907e-161	0.004429725925581324	6.7545250648311744e-161	4.574076439134295e-161	3.329497201096841e-161	5.872676836909238e-161	1.0580985391041454e-160	8.22189270989933e-161	5.3630283116389746e-161	7.301472444895962	9.711251669095696e-161	3.4365535341027035e-161	1.6743930862839668e-160	4.085001056484069e-161	1.3508658498937677e-161	7.080129707936901e-161	8.271471943057447e-161	7.91417844905597e-161	7.26337412960026e-161	5.117135546940164e-161	2.618548849745815e-27	5.886768847113679e-76	8.364089336059199e-96	0.3176479204705019
-0.40740740740740744	2.041369387629197e-158	1.0236468885122695e-06	6.7958992801426285e-158	3.8313941225430345e-158	3.2936745420186047e-158	5.2107461482886965e-158	9.926603539404651e-158	8.46914795813068e-158	4.876950214932454e-158	0.060989262845086364	9.784477124369473e-158	3.4402865703711103e-158	1.639428647072692e-157	3.9169924735088846e-158	1.1881625666784044e-158	6.838096375340822e-158	8.482019363489239e-158	7.748270754397255e-158	7.126619293276026e-158	5.223439208687258e-158	6.721000337756981e-20	1.2693402898736767e-89	1.1611221812710504e-81	0.002651751586607603
-0.3993993993993994	1.6834811227802617e-155	1.8192936704679648e-11	6.729003345327347e-155	3.038071224966739e-155	3.1116420013550022e-155	4.3704027193322774e-155	8.852931654724936e-155	8.406414349915693e-155	4.4058311134767275e-155	3.918100004817899e-05	9.586753405871228e-155	3.3842658593813474e-155	1.5638015154528977e-154	3.74548192743987e-155	1.0566445950290136e-155	6.3410015957962846e-155	8.477464454366413e-155	7.45239637070006e-155	6.7955100008702695e-155	5.235760220865975e-155	1.326741619371172e-13	2.10503027374682e-104	1.2396993660429346e-68	1.7035225379908634e-06
-0.39139139139139134	1.4039915945937063e-152	2.4867644319832248e-17	6.531231982316904e-152	2.2788843751806387e-152	2.8013017524393358e-152	3.4623400349955977e-152	7.523763355680676e-152	8.05547729677874e-152	3.996894767136642e-152	1.9358729337231402e-09	9.144156045189174e-152	3.273826495388008e-152	1.4541114678886214e-151	3.5559533010582154e-152	9.816588593653292e-153	5.661999217467279e-152	8.235365936079207e-152	7.051556803442565e-152	6.281104228602447e-152	5.143571725335407e-152	2.014271405366899e-08	2.6848363912432177e-120	1.0179677873713423e-56	9.599385657504249e-10
-0.3833833833833834	1.2241069053689819e-149	2.6142413778774035e-24	6.191139117772669e-149	1.6159867657231474e-149	2.3980128400825833e-149	2.589317588263819e-149	6.1151314527394344e-149	7.470801612687235e-149	3.6628012549475344e-149	7.3562652027544e-15	8.501976457108701e-149	3.1179497760352325e-149	1.3189194070872486e-148	3.320414159648375e-149	9.699602886055699e-150	4.884483655730994e-149	7.762873036891462e-149	6.564598832732562e-149	5.614962490685544e-149	4.9400350356006775e-149	0.00023519539855198322	2.6336405732197823e-137	6.4288144380112475e-46	1.0225886893884325e-05
-0.37537537537537535	1.137341104461419e-146	2.1136638530385376e-32	5.715179107143185e-146	1.082633643617671e-146	1.947846877961759e-146	1.8274530281994381e-146	4.776631340128643e-146	6.721848766479602e-146	3.3848427252224566e-146	2.1498942906512854e-21	7.715344057664056e-146	2.9272393265149446e-146	1.1676726053745037e-145	3.0145663845770943e-146	1.008323705077203e-146	4.086069605812332e-146	7.096695741248763e-146	6.00593283363811e-146	4.846547575483172e-146	4.627946614000206e-146	0.21121212830610606	4.185687142621086e-146	3.122532336310165e-36	0.00918313601330896
-0.3673673673673674	1.115038999735835e-143	1.3143328272177204e-41	5.128777796510501e-143	6.849643431078272e-144	1.4984627484975066e-143	1.217770683897556e-143	3.6073051324281636e-143	5.876584014048898e-143	3.1267597025493077e-143	4.8323238709076913e-29	6.840151133027556e-143	2.711849268000228e-143	1.0096616035297182e-142	2.632487493146e-143	1.0680852755799487e-143	3.327647314974337e-143	6.294687571802863e-143	5.389788065446828e-143	4.035796926960027e-143	4.2230231170558175e-143	14.587742330018227	3.596675132878065e-143	1.1664394542575867e-27	0.6342496665225316
-0.35935935935935936	1.1173732451918247e-140	6.28570490925551e-52	4.471664361750223e-140	4.093209537088304e-141	1.09017769156328e-140	7.681655607495025e-141	2.6508125695938017e-140	4.992095175206979e-140	2.852757520187191e-140	8.353609310724412e-38	5.926799451417065e-140	2.479958873003708e-140	8.531579123099095e-140	2.192213288421663e-140	1.1143678126912434e-140	2.648843964176437e-140	5.422964579076435e-140	4.734170137701373e-140	3.2432379895274566e-140	3.752456208598081e-140	77.48836779621456	3.042014712667562e-140	3.3511718276340944e-20	3.369059469400633
-0.3513513513513513	1.1063067614021398e-137	2.311968011594425e-63	3.7895796916126877e-137	2.315445479369144e-138	7.497685297873606e-138	4.6240924607349357e-138	1.9064390708157633e-137	4.1133548728963753e-137	2.5420942606674723e-137	1.1106353307148915e-47	5.017586863737441e-137	2.237096312062439e-137	7.048351730233369e-137	1.7306008405144018e-137	1.1170578285226395e-137	2.0689256004019537e-137	4.543579184636096e-137	4.0623020813665874e-137	2.520438711040454e-137	3.249278131389204e-137	31.656591234730048	2.5353749688995537e-137	7.404757387868649e-14	1.3763735319447878
-0.3433433433433434	1.0564148824017178e-134	6.540167209740491e-76	3.1254801386408284e-134	1.2517968726944222e-135	4.884370875371985e-135	2.7147600652661352e-135	1.347437459175142e-134	3.276706897855825e-134	2.195033580218201e-134	1.1356591606933713e-58	4.146772378490993e-134	1.9864287396012587e-134	5.695091279097876e-134	1.2910515887531422e-134	1.059773400570325e-134	1.591031314569333e-134	3.7063412634256843e-134	3.4009402449538547e-134	1.9029741582381985e-134	2.745285984990341e-134	0.9973357463635549	2.082730422937642e-134	1.258372061264616e-08	0.04336242430205546
-0.3353353353353353	9.602288831464983e-132	1.422902300888261e-89	2.512943502334772e-131	6.689134685746549e-133	3.0375446645640476e-132	1.632954550670734e-132	9.38066527218906e-132	2.5131936385907373e-131	1.829461346112203e-131	8.931074884909506e-71	3.3415111000444574e-131	1.729966898021658e-131	4.5015869743110383e-131	9.103106588809151e-132	9.437068511778182e-132	1.2076267585417817e-131	2.9457513471131347e-131	2.7765596082318235e-131	1.4071352338310678e-131	2.2656911056780346e-131	1.0708411291949047	1.6852660950886076e-131	0.0001644904210982215	0.04656546172243491
-0.3273273273273274	8.268838263047081e-129	2.3808964646315325e-104	1.9731285068794147e-128	3.884214259923791e-130	1.840896376354875e-129	1.0903333598900256e-129	6.443421102808022e-129	1.8486556236227756e-128	1.4715553958001167e-128	5.401801883609095e-84	2.622253945372747e-128	1.4703318770381076e-128	3.481382730116974e-128	6.097175107494025e-129	7.852944400163986e-129	9.056629610683502e-129	2.281831578290089e-128	2.2111853371353677e-128	1.0307209630662534e-128	1.8272018076291168e-128	32.708822484903756	1.3417404142016603e-128	0.165595581994924	1.4293225246477685
-0.31931931931931934	6.755261250724328e-126	3.0639849167032344e-120	1.5151382136876073e-125	2.8744843557659805e-127	1.1360174117501347e-126	8.592968376113962e-127	4.380906676824472e-126	1.3008013956509756e-125	1.1456445426838977e-125	2.5127701936543436e-98	2.0023249534914362e-125	1.2123718059684809e-125	2.6348079381741185e-125	3.931470872937671e-126	6.092299095091787e-126	6.706077308361819e-126	1.7228206865998135e-125	1.7194282614099272e-125	7.574265464662791e-126	1.4391070223811738e-125	77.0122586065449	1.0498662606956778e-125	13.01584017297684	3.9142651643270323
-0.3113113113113113	5.2685615421869186e-123	7.587802917246958e-123	1.1386349728899796e-122	2.8657639639883643e-124	7.63236614792943e-124	7.779079015022282e-124	2.96832724582252e-123	8.757962456862867e-123	8.674261060757653e-123	8.989718459642648e-114	1.487326869658653e-122	9.637913818269629e-123	4.70677951764141e-118	2.50588131260716e-123	4.400737979225555e-123	4.8904530987473224e-123	1.2681114742722067e-122	1.3074652410859773e-122	5.63489021941824e-123	1.105580605055364e-122	13.945497619174596	8.067649319716032e-123	91.43593492939425	4.581801415155168
-0.30330330330330335	3.963760943238082e-120	5.422778934021385e-120	8.37269531173771e-120	3.3477966931878426e-121	5.871364702300729e-121	7.433115101817491e-121	2.0245570400422532e-120	5.670915186710757e-120	6.421296366621269e-120	3.301522523672703e-120	1.075226140846004e-119	7.343007664743785e-120	2.596555809711623e-102	1.6447613842138063e-120	2.957609012063622e-120	3.499025236006085e-120	9.107220107587822e-120	9.738613064873278e-120	4.246022611323554e-120	8.275242456827741e-120	0.19421705747570794	6.088603876324059e-120	112.79011790798205	4.912362389802511
-0.2952952952952953	2.9143509247207607e-117	3.826967683761964e-117	6.017684974384127e-117	3.974960435273006e-118	5.076572940339781e-118	7.010119812925687e-118	1.4037325202695853e-117	3.576202031644528e-117	4.666701537601365e-117	2.2986603458728575e-117	7.575193731349085e-117	5.3350281921488766e-117	1.1017135234656228e-87	1.1588180908050857e-117	1.848504488695892e-117	2.4459773161203686e-117	6.393128306383269e-117	7.116075662190847e-117	3.210916331421172e-117	6.033345557037316e-117	0.0002080271038226107	4.5166629383978004e-117	32.58121085665505	1.4165834297286466
-0.28728728728728725	2.1203117668670273e-114	2.6693661158767146e-114	4.220722749841439e-114	4.501509314240019e-115	4.609029770001869e-115	6.325244371188756e-115	9.93624218597765e-115	2.2451410657916758e-114	3.335187561443432e-114	1.6055557010809366e-114	5.2127202862589906e-114	3.684053559837335e-114	3.595165586054782e-74	8.878010920789416e-115	1.0740416679915575e-114	1.6653716559311913e-114	4.400052172874126e-114	5.1059019008156185e-114	2.4014329228843637e-114	4.2901567877607896e-114	1.713687679552779e-08	3.298022307022574e-114	33.7349707177852	1.4667378580400905
-0.2792792792792793	1.5377152757660276e-111	2.3125443668852723e-104	2.8845985535818874e-111	4.763753700332182e-112	4.137733591291367e-112	5.420115618431676e-112	7.151354239936901e-112	1.4439265931379567e-111	2.341663880014077e-111	1.1223346082929148e-111	3.514677451169935e-111	2.4164502245997937e-111	9.022945084139556e-62	7.195028731603364e-112	5.800234847541971e-112	1.1039917849768897e-111	2.9812376446785326e-111	3.598061494857638e-111	1.75178275112859e-111	2.9838906590459088e-111	1.0857319667053209e-13	2.373442429091509e-111	102.93388132561242	4.475386144591849
-0.27127127127127126	1.1104559423225408e-108	1.3849805600988878e-89	1.9196025748574064e-108	4.684735438394372e-109	3.555095810892337e-109	4.432945506510686e-109	5.182317304016952e-109	9.74091837184076e-109	1.6110288167281883e-108	7.784062249008787e-109	2.3311190979410856e-108	1.5112739395913373e-108	1.7416341394716843e-50	5.896837219813828e-109	2.911327804918636e-109	7.155523582109987e-109	1.997520578560459e-108	2.488983045622533e-108	1.2355107145977767e-108	2.03808033919494e-108	5.2904519442446064e-20	1.6839131462669013e-108	94.66999437378146	4.116086711903542
-0.2632632632632632	7.912439610101274e-106	6.379351246129435e-76	1.2445669194119743e-105	4.2759045968297843e-106	2.8852419463675545e-106	3.4974150659997077e-106	3.7418107895715435e-106	6.918277016180921e-106	1.0834995314969044e-105	5.287491698577272e-106	1.527478739933728e-105	9.108542795267922e-106	2.5855011953023385e-40	4.7104647324581615e-106	1.3593599989865248e-106	4.58040020931694e-106	1.3287539982005955e-105	1.6890861721189468e-105	8.408116943179452e-106	1.3724889825439056e-105	1.9826320464779633e-27	1.1761863561507595e-105	50.62810701492688	2.2012220441272556
-0.2552552552552553	5.488327414229283e-103	2.2598965083926075e-63	7.877285005932403e-103	3.621321192302146e-103	2.2047063138303843e-103	2.6905543278934314e-103	2.6706914443942163e-103	5.077196643117925e-103	7.119795365898705e-103	3.4702887931304343e-103	9.946715689815645e-103	5.395776284473218e-103	2.9519687480018095e-31	3.588010004239868e-103	5.932460888078231e-104	2.940075861233818e-103	8.795327708746892e-103	1.1242949389947375e-102	5.546379740156423e-103	9.136169158623993e-103	5.714400409508841e-36	8.06229973307179e-103	77.88876975416481	3.3864682501810788
-0.24724724724724723	3.655108307611551e-100	6.157150738491976e-52	4.881972971213818e-100	2.84486297562708e-100	1.5883312441062808e-100	2.0295085633102138e-100	1.87412262594512e-100	3.745416952697233e-100	4.580255675405123e-100	2.1780040934305797e-100	1.3054611774942718e-90	3.2280194700313176e-100	2.592137091942763e-23	2.5790607504919665e-100	2.471177675856309e-101	1.922829419140893e-100	5.793912201056411e-100	7.345699238245572e-100	3.579895707511808e-100	6.013053799488746e-100	1.2667135422750521e-45	5.399335176167866e-100	14.666981909250435	0.6376948656195841
-0.2392392392392393	2.3099620030368302e-97	1.290179745716777e-41	2.97250483608279e-97	2.0715810252578607e-97	1.0830610257089499e-97	1.4969193348379975e-97	1.2871055275414443e-97	2.715609679836252e-97	2.896544931288992e-97	1.302524798623397e-97	7.231405985868048e-77	1.998067594045958e-97	1.750585700222182e-16	1.7440907460224636e-97	1.0623531722510811e-98	1.2932063871641255e-97	3.791883921037067e-97	4.719158604952167e-97	2.286203311983029e-97	3.9049225441402936e-97	2.1595604121518398e-56	3.516904027871119e-97	0.21335024194412422	0.009276097475831495
-0.23123123123123124	1.3728660964205018e-94	2.0792171662937824e-32	1.78414718015805e-94	1.3966481124586034e-94	7.034684782033644e-95	1.0689504086870468e-94	8.610297065602207e-95	1.9119975625583706e-94	1.80967415302634e-94	7.48093240075215e-95	3.080780286861974e-64	1.2868779244738561e-94	9.092597889643682e-11	1.112233137936776e-94	5.71208731547357e-96	8.919038568171778e-95	2.4591924090783385e-94	2.988344621019347e-94	1.4572489996071537e-94	2.493988599811028e-94	2.8315973710529293e-68	2.221153601801133e-94	0.0057761995833617834	0.00025113911627338095
-0.2232232232232232	7.621967831357483e-92	2.577084644665748e-24	1.060368162162456e-91	8.704561619325554e-92	4.3936013155957954e-92	7.297776855133829e-92	5.58874212692327e-92	1.3042922955858365e-91	1.122239230136204e-91	4.233621637035615e-92	1.0094339513279633e-52	8.470420867298079e-92	3.632217050526332e-06	6.739005995649693e-92	4.476450863056589e-93	6.225796417156779e-92	1.5772967139977286e-91	1.8705115028776011e-91	9.301671413771481e-92	1.5621563136403722e-91	2.8554650046808924e-81	1.360128459263741e-91	1.7033019424760008	0.07405676411708918
-0.21521521521521525	3.934366085565069e-89	2.456612815560089e-17	6.289817220346978e-89	5.006012605440719e-89	2.6723659716640274e-89	4.713734829684108e-89	3.5183836173654357e-89	8.665758260768334e-89	6.93757711245139e-89	2.4737650477094755e-89	2.543749185408285e-42	5.531312007009123e-89	0.011159244650986779	3.93147907803105e-89	4.420237519569008e-90	4.326404150652369e-89	1.0003586481761694e-88	1.1610972212582935e-88	5.9347250951045184e-89	9.59129544414856e-89	3.554006112735114e-89	8.112754287690884e-89	41.54190486614467	1.8066549613389418
-0.2072072072072072	1.8840473759597127e-86	1.801042419465149e-11	3.774237430551805e-86	2.651352821963258e-86	1.6056077461140994e-86	2.8674217567608262e-86	2.1622366110736544e-86	5.664341765871854e-86	4.297274371945059e-86	1.5722754703200285e-86	4.9300334507770295e-33	3.490575342382609e-86	2.636798870320582	2.252769191207067e-86	4.485944513250507e-87	2.952705149255334e-86	6.290188832119698e-86	7.176268461326295e-86	3.772063992994952e-86	5.7915742837993835e-86	2.35410444870687e-86	4.762390995627347e-86	110.16845676719832	4.9045763320668225
-0.19919919919919926	8.40874663952964e-84	1.0155244151554028e-06	2.3314517158944702e-83	1.2906419348743927e-83	9.646335033405714e-84	1.6494224446168706e-83	1.317061145567601e-83	3.6842176124797746e-83	2.6867936452556036e-83	1.1078643444028575e-83	7.3486005898081955e-25	2.0956130167015382e-83	47.917969599412324	1.3013223349657284e-83	4.30439875561336e-84	1.964868738070876e-83	3.94323939885331e-83	4.4381809664805115e-83	2.38690823213084e-83	3.467391661226162e-83	1.5221362848152237e-83	2.793666899889426e-83	84.66672353745766	5.764551919669322
-0.1911911911911912	3.6045067076649505e-81	0.004403885260410446	1.5037442374069309e-80	5.763243390801166e-81	5.842525241348316e-81	9.106947491846957e-81	8.130094883611411e-81	2.405211792039784e-80	1.7119815704540048e-80	8.396651865372219e-81	8.424393020706591e-18	1.1934448911039272e-80	66.97288540427358	7.7948174228763e-81	3.8432854534606277e-81	1.275602731265816e-80	2.4831147492591507e-80	2.7617630818560667e-80	1.5105097682775375e-80	2.0842627454440045e-80	9.681907947789483e-81	1.6640372360703516e-80	11.530134941142878	3.4133662708989947
-0.18318318318318316	1.6568923955074726e-78	1.4687937644729003	1.0148446984448825e-77	2.356505273143059e-78	3.590485853145293e-78	4.954316668096569e-78	5.201024825235178e-78	1.5813613430514918e-77	1.1225545803289702e-77	6.519657820312834e-78	7.427656362950483e-12	6.533794222882723e-78	7.19913887602946	4.940199850268648e-78	3.2124040686379645e-78	8.149097105434162e-78	1.5825475094826444e-77	1.738126195999227e-77	9.639709553061726e-78	1.276687509945933e-77	6.08232051353546e-78	1.0165465854604092e-77	0.13473907374884234	0.3827248571416796
-0.17517517517517522	1.017703420895575e-75	37.67600481690672	7.088181336152317e-75	8.808486455222752e-76	2.260087006533863e-75	2.748160825097149e-75	3.498596728048542e-75	1.0463415035901711e-74	7.62603241589086e-75	4.9994206260100815e-75	5.036680438480523e-07	3.56989674431986e-75	0.10867196812321711	3.312608400033179e-75	2.5408327044649617e-75	5.199201875703876e-75	1.0262750870226938e-74	1.110574056852159e-74	6.255076298275581e-75	8.077787153962477e-75	3.796600319019788e-75	6.371407760156966e-75	0.00012209568746389138	1.6428173645384976
-0.16716716716716717	8.9859160733758e-73	74.32725021834194	5.039406072204216e-72	3.0056436152601984e-73	1.4780641619008566e-72	1.617128099821628e-72	2.483608807640711e-72	6.968533962885621e-72	5.3791083384052e-72	3.71500509093659e-72	0.0026267671284508306	2.0790861226339338e-72	6.442314836801801	2.302150899185475e-72	1.9163326758796651e-72	3.3672686746505125e-72	6.789598232178367e-72	7.220146602071221e-72	4.14856668033743e-72	5.330082001376193e-72	2.3889421119232094e-72	4.080509427798946e-72	8.51407551812823e-09	3.51183442742549
-0.15915915915915912	9.302183378003957e-70	11.277439014451378	3.59761242863385e-69	9.35040993158125e-71	1.0228293563983667e-69	1.0583090778507799e-69	1.848388468286211e-69	4.70207003641541e-69	3.9337826734584824e-69	2.661711254933446e-69	1.053937160410585	1.3832548191126762e-69	64.93616972583327	1.6183467486445758e-69	1.3796100066934399e-69	2.2437547784880399e-69	4.592024215488436e-69	4.785534419525616e-69	2.8226615119545304e-69	3.6861332461541653e-69	1.5464701718852202e-69	2.6774383154187375e-69	4.566373925094967e-14	3.3594585174215332
-0.1511511511511512	9.602365675113864e-67	0.13159885392119428	2.5661333071219266e-66	2.6495596508735335e-68	7.660000585077906e-67	8.011337458108316e-67	1.417865997604609e-66	3.26512504353132e-66	2.9763101390562426e-66	1.8532312719337053e-66	32.782884094579735	1.0696951466233767e-66	50.33999185267849	1.1418881087926015e-66	9.461052617087333e-67	1.556393125140371e-66	3.1967494882098795e-66	3.2524224928828044e-66	1.981631254001158e-66	2.6733144495194025e-66	1.0418490351770403e-66	1.8312649681370695e-66	1.883587834113922e-20	3.619759773964322
-0.14314314314314314	9.470043601927879e-64	0.00011810626230896994	1.8449732691996584e-63	6.876150226757733e-66	6.32648652463206e-64	6.890538291765703e-64	1.0943324810606313e-63	2.3844363960109858e-63	2.3321944946721363e-63	1.282346967659997e-63	94.10533182823863	9.194991561962703e-64	3.0013649913427876	8.248205399892809e-64	6.250570322232652e-64	1.1419169756155052e-63	2.330012578007652e-63	2.3031772800233703e-63	1.4474412885839187e-63	2.0263341037307202e-63	7.253218115665332e-64	1.3412482278370938e-63	5.975573147526404e-28	4.222035431558423
-0.1351351351351351	9.022580199391869e-61	8.152164658451458e-09	1.373336428818696e-60	2.0113938954858722e-63	5.735178702209623e-61	6.223128867888417e-61	8.350219702733817e-61	1.8684083187427833e-60	1.9080787131696678e-60	9.124348895474822e-61	92.88080103055171	8.312434221677669e-61	0.013762701256349324	6.36018526870961e-61	4.22544356574638e-61	9.076028630674404e-61	1.8253260905827055e-60	1.7506707325765064e-60	1.1103540056937291e-60	1.6016023008268241e-60	5.172833057501606e-61	1.071371786221558e-60	1.4579830064496773e-36	4.038894075650445
-0.12712712712712715	8.571988975336053e-58	4.327650291894093e-14	1.1004353186926409e-57	3.1378240299585293e-60	5.546207564417228e-58	5.4901997609125924e-58	6.380451992508393e-58	1.5927215272244024e-57	1.6582317071954222e-57	6.902457651814976e-58	28.303393164145643	7.640930953899922e-58	4.853642133047225e-06	5.439720356478112e-58	3.34420370928046e-58	8.059293797382331e-58	1.5734294241590268e-57	1.477821774131603e-57	9.094632573375085e-58	1.3361188556975037e-57	3.859413520181506e-58	9.316557286167095e-58	2.735927321129095e-46	1.2305825225125138
-0.1191191191191191	8.445421664174981e-55	1.7668943172563682e-20	9.789599182667516e-55	1.4979480927760112e-56	5.615416662133025e-55	4.7306436968946344e-55	5.284145078975424e-55	1.4970587240780824e-54	1.567036971377551e-54	5.739386521577775e-55	0.7710983116247272	7.049323771532232e-55	1.316470160675289e-10	5.227974805716411e-55	3.446547698866114e-55	8.265237923356073e-55	1.5083653034828972e-54	1.4131944098734224e-54	8.251874272010309e-55	1.22606648008762e-54	3.1965482330777862e-55	8.770011189258242e-55	5.788111098873725e-55	0.033526013554624964
-0.11111111111111116	8.991433814118424e-52	5.548149915350054e-28	9.834963657547572e-52	6.2669090066653795e-53	6.078542506541039e-52	4.5947415993844514e-52	5.58119082939927e-52	1.5912415268049393e-51	1.651565304506898e-51	5.671104625213942e-52	0.0016261672328744196	6.636122777043182e-52	2.746208369164201e-16	5.708909064660385e-52	4.453937417128734e-52	1.001406330993509e-51	1.6226292770943867e-51	1.5423360031779484e-51	8.736472858878328e-52	1.3176118079942611e-51	3.1249636548884867e-52	9.110980252145087e-52	6.4536328805736604e-52	7.070292316846496e-05
-0.10310310310310311	1.0956309232968589e-48	1.3398772087926921e-36	1.1589103809214501e-48	2.1087441538668095e-49	7.532030122017857e-49	6.441412123026372e-49	8.448184373483301e-49	1.99515143483794e-48	2.0121827486815366e-48	7.609193395439156e-49	2.6382177610691194e-07	7.074495637079779e-49	4.405905233245547e-23	7.446215423745494e-49	6.925141839771432e-49	1.44413682950486e-48	2.019620902981281e-48	1.9667169443803732e-48	1.1211229622669415e-48	1.7332534781638812e-48	3.709368980002343e-49	1.1038840655712005e-48	9.511101898947627e-49	1.1470512004648347e-08
-0.09509509509509506	1.6999336921858138e-45	2.4473615285741858e-45	1.7557811613400294e-45	6.044290251050962e-46	1.2065996242496442e-45	1.3192051947458893e-45	1.735683177876817e-45	3.1356406685345534e-45	3.041517032056497e-45	1.4742339181900576e-45	3.2918469302925518e-12	1.0691700325300882e-45	5.474353008105015e-28	1.262421233699407e-45	1.3290198755128186e-45	2.5400389887192745e-45	3.0944331920448446e-45	3.0991865979626784e-45	1.8005233757113877e-45	2.842590542134405e-45	5.712581332318822e-46	1.6960263465462024e-45	1.7292269404557734e-45	1.4312377957793705e-13
-0.08708708708708712	3.8306895196673536e-42	5.116512495068487e-42	3.887817905575437e-42	1.7990072654965224e-42	2.930954668368611e-42	3.5244736403132485e-42	4.681571698142718e-42	6.791850634033078e-42	6.403135492139427e-42	4.047247048829408e-42	3.15898814052006e-18	2.5804319004317773e-42	1.7451270453436474e-20	3.059524662224994e-42	3.255262006718745e-42	5.897210312936649e-42	6.40414898357433e-42	6.522920631633068e-42	3.928510098802573e-42	6.142030598443965e-42	1.374417671121342e-42	3.721549322851077e-42	4.094291581725367e-42	1.3810606134667376e-19
-0.07907907907907907	1.3846182510264413e-38	1.7821211413198976e-38	1.4459697222048417e-38	7.852321812175371e-39	1.2235960061902827e-38	1.380360987045512e-38	1.863700600904653e-38	2.348432019059981e-38	2.1909729280180337e-38	1.696802400884988e-38	2.331500774099302e-25	1.0037692929315542e-38	4.2828414815407173e-14	1.2132037464784426e-38	1.2056108217385582e-38	2.1011091751633656e-38	2.0989149451217468e-38	2.0712399105521025e-38	1.3670453418809244e-38	2.0298610847095346e-38	5.501186023985666e-39	1.3783370055302016e-38	1.473445053931306e-38	1.8621049919843618e-15
-0.07107107107107113	1.0181476576579615e-34	1.2995269471152987e-34	1.1116475420431562e-34	5.677532622917663e-35	1.057048629911411e-34	1.0726793135469768e-34	1.4022239827821533e-34	1.6719975552798756e-34	1.5980668089419747e-34	1.3995185335241864e-34	1.4350538750192941e-33	8.368901447222861e-35	8.083810986776842e-09	9.824874762899048e-35	1.01811608060897e-34	1.5122881605680536e-34	1.476580577173425e-34	1.3241635463289446e-34	1.0407823687906588e-34	1.3758710064404958e-34	4.825811997493913e-35	1.0838955190877434e-34	1.0722804135619888e-34	3.51470042903341e-10
-0.06306306306306309	2.6380255386839615e-30	3.42388250112031e-30	2.6557735632298093e-30	5.471967968649658e-31	2.9363209321927215e-30	2.8953538571414227e-30	3.221866207802986e-30	4.2639857940770025e-30	4.4315537673353104e-30	3.515525434047528e-30	2.6317819622625086e-30	2.76088385860523e-30	0.00011734902867523293	2.5036860465903392e-30	2.6930025692379695e-30	3.8039968454652115e-30	4.017138260138624e-30	2.6474388322877413e-30	3.03998796153412e-30	3.437696731102286e-30	1.6715387693672096e-30	2.4680125717242128e-30	2.9197248795388477e-30	5.102131681531866e-06
-0.055055055055055035	3.825961729868501e-25	4.193728434176002e-25	2.0100989827913638e-25	4.755467400433199e-27	3.30926978276729e-25	3.6061612000202905e-25	2.3771075105612587e-25	6.966076527392877e-25	7.591041441465933e-25	2.98713532150681e-25	3.728448930644009e-25	3.6710953672565448e-25	0.13101530937550598	2.717393890532887e-25	2.2064115840485116e-25	6.459181497943805e-25	8.88150318424758e-25	1.794955593009049e-25	7.198860735681651e-25	4.0850398954652123e-25	1.77261956063309e-25	1.8024255883720808e-25	4.482372206837122e-25	0.0056963177989350425
-0.0470470470470471	6.805980444647444e-20	6.075843880282745e-20	1.423890842629645e-20	2.7398891567542407e-23	4.1202104089793606e-20	4.7032077717085566e-20	1.5488445378107413e-20	1.8884326561717102e-19	1.7945082700179197e-19	2.7587705134807526e-20	7.2451677311022e-20	4.835257311370152e-20	11.249773873490861	3.1781754396719197e-20	1.8147170906521415e-20	1.9543611424106262e-19	3.445860905991651e-19	1.4960668546508127e-20	1.191187011597227e-18	5.206128277364973e-20	1.7799482944991798e-20	1.480112758985431e-20	9.91363468816443e-20	0.48912060319525485
-0.03903903903903905	4.281872129986247e-15	3.2640863252390363e-15	4.1801709464147827e-16	9.103027327399155e-20	1.9557974725801408e-15	2.294654467359771e-15	4.195315667987643e-16	1.772636842076833e-14	1.465053828437138e-14	1.0505684407028665e-15	4.913603282136389e-15	2.382843013468933e-15	74.29245980932791	1.4186450794859175e-15	6.130655452664719e-16	2.018745866928395e-14	4.223284633733327e-14	5.323600391079997e-16	4.867976812747886e-13	2.500717397737543e-15	6.914471043564631e-16	5.111271204257006e-16	7.910262673100267e-15	3.2301069482316747
-0.031031031031030998	6.98824099944239e-11	4.7956350370007796e-11	4.038939878829421e-12	1.6522074491759501e-16	2.644455498188216e-11	3.1663213412743665e-11	3.83130221607597e-12	3.7885285788658653e-10	2.862116843181074e-10	1.2272639791639763e-11	8.39943531570472e-11	3.311275296056252e-11	37.73330842803502	1.8339866335182497e-11	6.552183314430702e-12	4.584328273337575e-10	1.0658730372686259e-09	5.884851242132754e-12	2.3888943030970236e-08	3.414357065232373e-11	8.061274001511719e-12	5.5374027797531504e-12	1.5192687207092243e-10	1.6405786284633468
-0.02302302302302306	2.735371534677822e-07	1.7837252956112422e-07	1.2012600455322412e-08	1.6021794393605182e-13	9.433040954299296e-08	1.1419411366753887e-07	1.1042550077146387e-08	1.6748171646142527e-06	1.2180451569477593e-06	4.058005715793297e-08	3.3579821713108917e-07	1.198454410116074e-07	1.475827425207469	6.388281624683678e-08	2.0619667604135283e-08	2.077369122254796e-06	5.032549468857607e-06	1.8827118515160868e-08	0.00013526828313838616	1.2248310694282722e-07	2.6528389125469153e-08	1.7531625884304386e-08	6.410793884291716e-07	0.06417281682334196
-0.01501501501501501	0.00025116353810555214	0.0001641854433381764	1.0757054256802534e-05	8.218118357925893e-11	8.677046921548276e-05	0.00010505354101134062	9.81016604107105e-06	0.0014947070612268167	0.0011000806662292038	3.706022706546965e-05	0.00030774064092094244	0.00011026732877448689	0.9275702421430546	5.8691734981979986e-05	1.8686435974967374e-05	0.0018352443038843443	0.0043434503968576834	1.7124572920782844e-05	0.08809455826153871	0.0001126470492529177	2.4236532169615574e-05	1.5914024301464948e-05	0.0005813845782537407	0.044623903315285096
-0.00700700700700696	0.054033522002786986	0.03732060902035286	0.0028850611687105602	2.2192494953840354e-08	0.02052025555589041	0.024578804589747566	0.002670350651382641	0.270117612736636	0.21128059921855447	0.009306526615843332	0.06460343467419338	0.02571656759673799	39.52122535940056	0.014176122903887402	0.004853859685533233	0.31723766313578156	0.6900066323470031	0.004412607400604618	6.6160448911451475	0.026481177129527463	0.006127835595779374	0.004125389826804382	0.11333151872641783	2.0887415836226246
0.0010010010010010895	2.7701243333380225	2.1259117278386177	0.23311463378999356	3.148903190906909e-06	1.2628325999861274	1.4830871403019639	0.2240770403153213	10.200962490688015	8.889626428144744	0.6487795079215363	3.1577259359621817	1.5417404571267597	155.66404512733394	0.909220670338461	0.36390912167833706	11.093411444304378	21.051029388384013	0.3234909622390293	58.98697589497191	1.613807064020919	0.43097585291741375	0.30687005593131	4.849730932005847	12.527454432975741
0.009009009009008917	35.710079498999114	31.725315660987714	5.797140159113357	0.00023472524647532913	21.02121124410074	24.104075271876667	5.923660992463848	88.67175279521014	89.19979880931545	12.962086670263265	37.88921823285973	24.817348035125974	103.13369161462988	16.01090410621644	8.073199408332917	87.447861454716	140.14160910686581	6.872003479042282	90.91438526867573	26.604459994455965	8.604159182135165	6.681440418278827	49.10670924642453	40.06140632066678
0.017017017017016967	134.35029937331763	139.65286921352808	46.86717168549122	0.009205913301237583	105.1328863722904	118.08844540608767	51.95087323515292	232.0571345823283	265.09009203586265	80.82477773623361	130.46370317265465	120.21501147118306	167.96288980154546	84.9887226365337	56.68608000001737	211.56120765729452	287.94054723230397	45.059845172867036	147.1705204007983	132.21828360968092	52.06577652831095	45.40583695286255	149.10277984041178	121.95065043608945
0.025025025025025016	208.3331284729494	244.12281208171325	140.74929046885364	0.19068750877460236	205.10318275574562	225.52835694155416	169.73491006201823	313.02971153144443	363.9037140614831	194.75571353548665	190.73923043889084	228.66157716261975	249.29447510224796	172.81259536747731	149.5289966646424	278.2025887134714	338.4881273739434	112.35504413783312	239.08352353739983	255.17346534271846	116.85649542827505	117.05700133742107	224.4254666485506	206.00565629023967
0.033033033033033066	217.39396372150622	280.1252260109968	208.53817272345952	2.10204389082664	243.8947772487315	254.04215271456957	261.9280034542813	346.16764576303547	379.6197726512333	269.778479158689	204.84530728142178	261.8322294102565	269.00571727487585	206.95653483925673	209.88485303656103	305.010479441885	344.01488850452927	168.93642841607655	271.59239988651086	293.75042530953755	149.69146339308426	172.20513001627475	255.45410302961355	242.4682694424875
0.041041041041041115	211.93719162377892	290.85496817567696	227.1671409620102	12.5194921794934	250.12048500967674	243.16575818556842	275.16113843273405	353.9500495093408	369.8383793262883	305.19613605709856	209.41491833811213	250.30247934881643	274.5055883661807	208.90821207098008	232.69836966364733	311.87467072430906	327.0254903818327	216.95996532507576	261.6536026679578	288.7104382327422	157.56133926972282	205.78919374047823	250.54054020159288	249.385023817092
0.04904904904904894	209.7258781756038	283.7282832279015	231.4702880432545	41.54160685905646	246.02572053952062	229.34333644007802	269.1388225605279	344.48236921659884	348.23598421836726	311.3088038009912	210.62185226115096	221.06322156664592	270.1373694052497	202.0859415252443	239.80824921705553	305.66266847065145	304.7096802639096	244.11403717421	239.3857284850241	273.00081439641065	148.22650642205917	222.5567499378511	229.8138588305016	244.61685961034195
0.05705705705705699	204.80091701948868	267.4435423489646	225.15604130654816	81.8446656275081	233.813585906387	213.91090782065598	267.38648184992394	325.19910537892866	322.2729325826599	295.5774274346773	209.52721766192144	187.86767275897768	251.82853428016688	197.6017106911451	230.97237399298515	293.2326328741247	287.526625118014	246.27516997254602	221.519723148951	257.650924735345	126.79188697659954	224.67819391713752	210.43061177824734	234.05690805138713
0.06506506506506504	192.55454613530722	246.04147969564585	210.742711255121	108.44114770234646	211.53871523051737	200.04449198394641	261.42223604706464	303.8506163609166	295.78642182490836	271.7072538253393	204.20516250406973	159.62969944990687	223.48098564214706	192.91321883118206	210.80661029685783	278.4392747492692	272.5370707223315	234.8753683900192	201.1132528846835	245.70442181726222	96.44954738411047	213.08882589637042	195.96830104812778	218.75397215988917
0.07307307307307309	175.9473545079707	221.77608586604765	195.88264872861492	116.02357409191538	185.66331640752688	189.98644263644522	249.84311563762336	286.6473426331389	272.4990152874417	248.17641056398224	196.40838848654107	139.975051225285	192.004675973439	179.97666564221245	183.88891292885128	262.58487324594506	255.13075955488225	223.7440943996118	176.42206934417013	235.37410363422558	71.75730037118767	194.48980152976665	183.89182036340972	201.65625317653195
0.08108108108108114	161.40508685253948	201.9568974994051	182.09519664134137	114.25557601944523	164.756413367284	177.54389981795055	235.7668013892378	273.3614190049557	254.3886893702689	225.7626868718873	187.02588386899552	127.10079892444561	169.94029785042525	160.67156750788092	153.68463358673023	247.26206330751	237.24529412321274	216.57996846221891	157.678912169402	225.37851061540954	62.22784295216517	175.1270515734785	172.39923929014944	186.24411874201473
0.08908908908908897	152.65279674012103	189.67478827104057	167.45472242943913	103.6822370113506	148.5404342602533	160.69021346241766	219.35697485709787	260.0112624082881	239.9489698438973	202.90522779163604	174.90724105863256	114.96359196223041	165.69403996314804	142.1098666140957	128.99034429962032	233.2461631332669	222.37185651841978	212.73669381719463	148.3709147945033	216.29381991209428	61.92224480843302	157.8922573767003	163.47078728391185	173.38641080946923
0.09709709709709702	147.3222533936151	182.94547049648784	152.0130801161254	85.2659881141938	131.69956009275637	143.90333617902476	200.99683117320487	245.5546069838456	226.97036694964683	180.7852446838997	162.3391973131154	103.52566788085926	175.48415066794303	126.84032854164151	116.0672330930678	220.14610329863964	212.15131350337282	212.1517682933286	142.1707423731753	208.99965053851327	63.07935514534854	142.90982188863757	156.30517670092803	162.5924890183205
0.10510510510510507	139.86852222379005	178.5425710950699	137.58316570117753	67.33184801501129	113.52732886305922	130.980187286275	181.61930886189973	231.05522429589558	214.67847788119207	161.03792394679985	153.44302634373022	96.39206390419099	189.39690442579968	113.69773015094377	112.52813553638194	207.47936396118675	205.93941555191068	212.58661284046997	134.2138607974517	202.81004014265753	58.8446154631639	129.6446196498031	146.9569708132862	153.05034425004985
0.11311311311311312	128.26468437299616	173.01977341677375	125.26104445589549	57.5659583653837	96.93302566413335	121.66611554187757	162.49029059478863	217.32178529192012	203.16730842381185	142.71218780687877	149.85224855782747	90.85945035089637	199.42174123673553	101.86817443641102	111.4837482878802	194.92986092304386	201.56967890748604	210.6041834296135	125.62165596425295	196.64570253176848	47.54800509231511	118.33907032066362	135.7742954669692	144.03999954088363
0.12112112112112117	115.08855934696547	163.86695205387323	115.128354992862	55.55477199910993	83.61714926789504	112.87067276329786	144.92455635386278	205.57791771543353	192.91263332697167	124.11471695268655	149.74560741009702	81.5460267278788	203.42451269187518	91.58538984223317	106.97215178440075	182.30322129101384	197.2936007144649	204.91218098411318	118.88950797965963	190.6389863963173	36.23737361106211	109.79452974099536	125.63497455845712	135.33192819589246
0.12912912912912922	103.96717856842028	150.51741193715387	107.22731990228218	53.362077290454614	74.10738158479205	101.28679921060515	128.17398441026728	196.69395557326757	184.95059761687526	105.51334838187574	149.8535646955629	68.42592228101549	203.68094642502675	82.87641984771295	96.77817448936644	169.85504567110084	192.5009101474682	196.81983925442802	114.2103506609476	184.85857364391399	31.458214126651047	104.27686024453433	117.19060272868057	126.89502081271321
0.13713713713713704	97.2500982038917	134.3690621895747	101.80365605354018	44.319233330993264	68.686358742904	85.19918671165335	109.82630965773774	189.70784311558558	180.21741962130258	88.17622962338305	147.7556369612249	56.51957583356582	202.52798412917198	75.28049910714522	83.02091250203547	157.81952229594086	187.44185328823525	188.38239331956106	110.3351258852122	177.88855539607425	32.12317535004595	100.81152831559449	109.10492143115975	118.63335135067537
0.1451451451451451	95.14169233881715	118.39977047113365	99.15540149968074	29.75298149848739	66.4524561078666	65.971278719251	89.39695554198228	182.96499920327105	178.54826220211018	72.7617594905152	142.9045220847494	50.826228809088605	200.78977768188932	68.77171554766385	69.95704414046483	145.50212083590537	182.8009094918442	180.89208690530887	106.0185344732086	167.95521233902772	33.45437014881808	98.12746614252868	99.75294097464074	110.7086298542719
0.15315315315315314	95.76164329787667	106.32439305385421	99.32556157963536	15.79942900634701	65.55801296201736	48.45035025352407	69.9367800201183	176.04550772985033	178.30558645762306	60.384520253878705	136.23244215144044	53.15237603800076	198.58154328532643	63.95839168628475	60.33095674568081	131.7461188381391	178.9818527232502	174.59559097545917	100.43867231433325	155.0701478460599	33.22377089694583	95.94221152449016	87.97291490938925	103.74429454563153
0.1611611611611612	96.48231434687176	100.76743009304819	101.36972538001544	6.596350041358439	64.89310858193154	38.282824130039764	55.52244440168286	169.68026586013647	177.19714227631664	53.26512201599411	129.13260312300625	61.48453891989048	195.91048239932425	61.090444129882265	53.433579773585556	116.57782450601314	175.48305955001595	168.79215818846095	93.81658819778991	141.59095096318774	32.24504988172066	94.7526509787268	74.00226428347209	98.36386617489005
0.16916916916916924	95.63377864976788	101.39125391455427	103.24353273104713	2.1592073356325954	64.29458421984816	37.87734744455717	48.12627274223392	164.39336160813693	173.8346618376821	52.40527186501365	122.8237918532591	71.18519530794666	192.72826796896297	59.32914468479794	46.63051137390173	101.75394646668697	171.07643974198356	162.1340933827299	87.72500957159832	130.78587241833577	31.475235114382066	94.63870741898455	60.43818179287325	94.61233345412681
0.17717717717717707	93.04326607590745	105.09629691795524	103.19629463952029	0.5525815911546574	63.27982917867391	44.73690924336206	47.20496693092028	159.80237418149994	168.49529223372303	55.732181856002704	118.28204303502613	77.87060372324149	188.9822208897277	57.26022719254071	38.61226084957035	89.36284863762232	164.66942590036493	153.6616684835533	84.00915518977335	124.80233118613167	31.0869807565426	94.62560037275793	51.45539212158544	91.99220657335466
0.18518518518518512	89.21849666020444	108.37801832530059	101.36212013858243	0.11085530155055824	60.67041183330875	53.196525162765155	51.06493798653875	155.0358804881889	162.38300226226033	59.79991238153618	116.18187431236039	79.7087066301516	184.82476754300527	54.11505639022985	30.850945770149544	80.23250944071732	156.1744780125267	143.96592297664952	83.16427342344979	123.43508704617247	31.50923588113944	93.21156027020555	50.130680706714855	89.94457647581339
0.19319319319319317	84.33585949222389	109.4248556821332	99.64711042671728	0.020241665732047852	55.632666943797354	57.803360521499755	57.52176276197675	149.55713504460022	156.3520746812084	62.754290610734884	116.57988052718223	77.13449665321886	180.7052031790032	50.408580254561	26.10176136291895	73.82823403736734	146.83930391456218	135.14228059791637	83.93920710333857	124.36322985434063	33.46428564213636	89.53655152893853	56.13568680413282	88.14035040392352
0.20120120120120122	77.9654320842877	108.29218682549805	99.94029287192038	0.013968383287141329	48.65920613352154	56.04230275644307	63.80888838428037	143.62434155970024	150.32980377464702	65.08773613873441	118.74271221856226	71.2673542945914	177.1719066143061	47.381969328527184	25.95375558692065	69.2705893454587	138.6883392020021	129.38249985309645	84.54404261143438	124.6604626420559	36.79710191869614	84.1266145997626	65.9106838523313	86.42009526000284
0.20920920920920927	69.49879382601685	105.87120326307351	102.44315668690608	0.04025215868494452	41.36090644682321	49.01950667269359	67.21315451542985	138.12392755077605	143.66692097768032	68.0769751655479	121.51903119497247	63.16660761853588	174.60738507030712	45.93691136486362	29.697363249568287	66.08024883041935	133.27103069450135	127.48837263965484	84.06059526267497	122.4830824716377	40.15761065706833	78.558986674288	75.00483693174795	84.66725477929879
0.21721721721721732	58.761030381149574	103.03649293346437	105.55670217696627	0.12211208805619207	35.345529102285255	40.088819544883904	66.41179421421174	133.99442513312195	135.81528066225022	72.04060485893142	124.01388619849608	54.03894646140739	173.1328643321179	46.03162597254586	34.972261533379395	64.06817609850603	130.6812250148685	128.52665915161654	82.70372236871272	117.74909365090843	42.138323150795266	74.43794207646539	80.45077045861932	82.78775163320692
0.22522522522522515	46.3863227880879	100.36493646052156	107.09953020755489	0.33794962145505375	31.268923637149214	32.593251004362386	62.059956544007896	131.62929688227385	126.74053030345823	75.86371545364472	125.96960640681897	45.362714347890744	172.62682209400012	46.76923615249012	39.242478109520434	62.92607364668079	129.6881049585808	130.6585667886703	81.07623225460175	111.59779681091845	42.4703603029195	72.5404881210562	81.54086585537394	80.73103298921903
0.2332332332332332	33.78100581466333	98.11915008903766	105.61403434490128	0.8500444649928328	28.81097634507561	28.2460218952999	55.99885601446412	130.58698553060253	116.91613381794386	77.71428020969255	127.60296273966034	38.59843740698246	172.73624265398038	46.918327249555524	40.96060461753137	62.186699029847766	128.74116213509416	132.27534531055258	79.45296237106287	105.38763241111842	42.05527827681012	72.57962193207844	79.11395094161432	78.48898763489402
0.24124124124124124	22.68813136820254	96.29518021731981	100.88262611819846	1.9444365130248362	27.342923804905027	26.973665742251576	49.961249519987405	129.76692994695662	107.07573695273922	76.13669966936932	129.16272456548114	34.86502771433241	172.92966673098533	45.60128911769571	39.86440513526424	61.53392245675096	126.89993632958377	132.63181675645157	77.70817148910147	100.05621063527592	42.027631690253955	73.54405596093297	74.47184391048975	76.10279488458931
0.2492492492492493	14.57870329868162	94.74011433650988	93.69234489595532	4.048312573223174	26.486711358338518	27.87447569060855	44.882193736565554	127.96382088048966	97.95661339877871	70.77300151471212	130.60650380940237	34.76836852302047	172.67641525000366	42.81718272084917	36.54532352780269	60.97845141936606	124.0867643426512	131.80363254580098	75.69401396847799	96.07173761373502	42.843588465397495	74.37381013244796	68.74171702289374	73.69581743590051
0.25725725725725734	10.238542346383602	93.30888218022662	85.35061229510056	7.679152547151227	26.138901448222168	30.247723290241378	41.03382028108429	124.48008717568747	90.14597886982085	62.40942907895506	131.58041804774675	38.23687779000805	171.67273312122697	39.43050763610772	31.815701389405074	60.638144453056874	120.78488008740061	130.29094926044579	73.53899790458594	93.6724666390419	44.09869666538942	74.6056799450916	62.752862149917476	71.48487150444772
0.26526526526526517	9.76318491768094	91.95085588325306	77.29586644029952	13.286627178772083	26.218919241516073	33.885413094354504	38.449306991696666	119.42152624597976	84.011081535173	52.534384373645025	131.6265183691599	44.353199245826715	169.9376932953375	36.624339948962	26.33559976088596	60.36193307255638	117.59520907212813	128.6406938077712	71.5617676843239	93.00634982501774	45.017976299555706	74.59701104180286	57.15091952652301	69.72288595009661
0.2732732732732732	12.816449657360776	90.6625655481548	70.8149692996647	20.997160648071056	26.56497418404202	38.62794626729866	37.11432484861258	113.50096262151342	79.66061147099552	42.80664264734369	130.43022218088555	51.42629506643836	167.71220399270084	35.269440708843064	20.599712365003953	59.6130287452022	114.91146617087841	127.24030349019523	69.94620746688321	94.04170254484085	45.0568483309506	75.19548821927086	52.52386487154439	68.58840831942149
0.28128128128128127	18.837452927019868	89.36023424602921	66.776599611898	30.353955859880298	27.036239940110644	43.805769380364154	36.86368745223074	107.50324693621826	76.93475183179879	34.67982907708263	127.95912502576114	57.46542721236421	165.26849491021792	35.6371071926394	15.073669880174917	57.74259793356914	112.77417586586546	126.25020637015218	68.5507889618686	96.3981004556751	44.1161986326361	77.11112879741007	49.414343810243096	68.08317966570479
0.2892892892892893	27.042027650407597	87.79459811955935	65.42241188155354	40.20903767969831	27.58715807694458	48.164719003282684	37.24931687898732	101.77532376222078	75.46271147835009	29.171718890598953	124.45307465104078	60.89854546480909	162.78155889769195	37.46558546809363	10.240393647449405	54.40625305995084	110.89762220000163	125.61074797306699	67.04151597700378	99.31721134147165	42.32620711115521	80.41428891146836	48.17191557188408	67.99582363898655
0.29729729729729737	36.328883732275216	85.5972127277457	66.36308253541593	48.899024812978396	28.176270892078417	50.36250651190319	37.60974252587142	96.05487905317568	74.7961227795599	26.693173212312953	120.3179368773343	61.18040366392025	160.31719306195745	40.12508205225412	6.507528560302783	49.79266836493101	108.84197020348277	125.10272758174757	65.19691920567128	101.85850634406484	39.73211871887706	84.43250057050348	48.73965984167897	67.95765712304534
0.3053053053053052	45.303917170464466	82.4487007155985	68.8280314682003	54.70255852923254	28.62082024930422	49.635333339619834	37.32799327489816	89.71067032584233	74.55290953774937	26.95586147549013	116.00658043172251	58.99123191491884	157.8851407621283	42.738959155819195	4.096457807958019	44.54770183717175	106.25052646959607	124.44794894857868	63.098355016863	103.22202352752466	36.212439085439435	88.04064265708722	50.584262282517216	67.57430721668368
0.31331331331331325	52.53071267439276	78.27155635870847	72.01889209352369	56.40573923149847	28.575099349811804	46.14233501302908	36.08505278284103	82.22093091038226	74.47837206290798	29.058533247380357	111.94147417601252	55.929653274179834	155.4858185283177	44.33149561602943	3.031466243880194	39.507272097967416	103.03363852425899	123.40271368029873	61.05980007130165	103.0164624320755	31.66906842667358	90.13962614148849	52.90179166391371	66.57554367829886
0.3213213213213213	56.926855189361	73.32850370989736	75.34411950563509	53.714868524340744	27.668902769469554	40.78880245868171	33.937680384484985	73.60576353799115	74.39545161720628	31.791220948711153	108.47915322552393	53.82794417012347	153.1250449187213	44.087311805372345	3.2290494819057454	35.41058159294638	99.4135025183545	121.79638873186532	59.373032026384145	101.33864823577441	26.274461263067145	90.07043460027712	54.99728807631857	64.90978301271363
0.32932932932932935	58.101860496344614	68.16058647361038	78.43741045457978	47.32511927627152	25.695320026220337	34.71186144070189	31.208289324606362	64.58651557787424	74.11659380139362	34.05767042232007	105.88299051018414	53.98524074756395	150.8125135769269	41.65356007830045	4.596789790081246	32.69902118583328	95.8266794983985	119.52193564974556	58.06351287593842	98.64563938476924	20.550350277151367	87.78945608142664	56.57249100240888	62.73919165011529
0.3373373373373374	56.44784439141629	63.39401586711953	81.0450408372124	38.635014567347994	22.723172194921773	28.79283420913717	28.307460817587014	56.40631137568419	73.42106459447506	35.228947946062156	104.2804874152084	56.65553540822893	148.56273574339525	37.312556646890386	7.058909573642973	31.436965110333762	92.7480611027651	116.52945699145458	56.82869610623567	95.50268838314909	15.227780472858846	83.7747516421595	57.722400962961025	60.34968401566291
0.3453453453453452	52.926244536192954	59.52267458278776	82.93579739537518	29.26700432556877	19.09085499635789	23.459142596493088	25.614704175220737	50.41043650308193	72.12927237820892	35.274238344188625	103.61761394870936	61.004590018587635	146.39933400969446	31.91199211705843	10.494744217269023	31.35787595263942	90.51789112280879	112.85019642362631	55.208812937766346	92.33479887710044	11.0063718298438	78.76236185924664	58.6681835177702	58.033266811547676
0.35335335335335327	48.654224446591016	56.781491986012185	83.91220866366194	20.61449967848144	15.312164586977728	18.792636411403365	23.452254482979747	47.57687620023094	70.20283799466574	34.63855526772146	103.64654899103154	65.5178062492602	144.3536845937027	26.585968265661876	14.640011023637552	32.01224147594881	89.23463951599528	108.62055683539705	52.89111781696016	89.29062769618672	8.366019469139797	73.46510779893711	59.43923208974525	56.00005702349258
0.3613613613613613	44.48925714648496	55.15869347062366	83.88530122397394	13.575561914887583	11.946375926907276	14.773977952710792	22.103551367970386	48.18518310314216	67.7681492823015	33.9648884537176	103.972210903647	68.63195854360417	142.45513794242402	22.401725693711263	19.024611266666092	32.958076527581	88.74317178796227	104.05922555090518	49.95718651055814	86.2615261923103	7.503948286665486	68.39324837052945	59.727340300362115	54.345230770419406
0.36936936936936937	40.79555321227303	54.5030472663395	82.92431661476579	8.516005305863374	9.474914975564104	11.471438469305907	21.818410629522166	51.73865489712234	65.02948207368674	33.81292580777066	104.1494433887002	69.29255777843645	140.72109821972958	20.07073302634858	23.004021315952848	33.915412783601674	88.71028722378573	99.39410293718186	46.91394904464605	83.0183133567421	8.370389084410267	63.81583732409547	58.99669132050519	53.06337330679783
0.3773773773773774	37.47153955102904	54.632816081006254	81.22919552563077	5.403865256651337	8.212415167191603	9.087620718012555	22.792407870848603	57.148790679109034	62.137649423962216	34.48837691237181	103.79531061709754	67.2243079423204	139.15782058532216	19.803469700147552	25.896121519617527	34.82742635597541	88.74659596128866	94.78639509955453	44.48724109101092	79.3749794432732	10.732868165629903	59.82711981126862	56.7675130656877	52.088341154087274
0.38538538538538547	34.18584629236402	55.374843836260744	79.04351026136278	4.012266450471245	8.265806964770153	7.895006297187897	25.146177523007196	63.09107138881025	59.12087554924268	36.00933946290295	102.67646170286402	62.870751917360835	137.77405848823645	21.321699266565926	27.18003365850882	35.821019766132714	88.5191173514071	90.30387567462535	43.3033063348749	75.29045620333304	14.221510391699653	56.448008358056825	52.90497710943491	51.33826174997741
0.3933933933933933	30.678024086282154	56.52832016225041	76.56701597493498	4.09718464985552	9.539259016589643	8.138683278066704	28.92345553834333	68.38300933070664	55.935674382333964	38.16546079145139	100.74586131167034	57.108356130020056	136.59778380993734	23.99909826182934	26.674101150616515	37.10379450936334	87.81267810955195	85.95608216457975	43.63685449552173	70.87162807197694	18.35672139250619	53.70196321692737	47.76617846518599	50.75161688263051
0.40140140140140135	26.96988576871059	57.805698581176756	73.9189235136559	5.4962019737092325	11.770883877239198	9.960418363402045	34.091725236091754	72.24263958011929	52.603159169247576	40.60945028256929	98.12337797960947	50.90325884958347	135.68188262499712	27.078717564805064	24.610346342921048	38.848421738085214	86.53247675342567	81.76168283936292	45.341302690576214	66.3050927383525	22.591402732763136	51.638519962130125	42.14714557347442	50.305765858087305
0.4094094094094094	23.39923397531484	58.81660069285758	71.164810503802	8.137798177656155	14.585938586473633	13.35245958386822	40.51127664205343	74.35463710820831	49.333409670522755	42.94651490599111	95.03240130244528	45.050357039646656	135.0917479496028	29.90335965348691	21.566707549161976	41.10259802945296	84.67301398920773	77.80347981381674	47.96004232006342	61.77880670555506	26.39255122478315	50.31188304744844	37.066910095637105	50.01463211161113
0.41741741741741745	20.48585415066651	59.12882159037307	68.3827983696629	11.981960381292451	17.55799742734756	18.12702200419721	47.862437984902705	74.76683479550721	46.5476410360425	44.816255920394255	91.71742393969	40.05550754180657	134.8798932214364	32.09100564578297	18.283303470410534	43.74190153004303	82.28987634935372	74.24002859978016	50.930216898825314	57.44116227729967	29.352266806991977	49.740707454621464	33.48229820796768	49.90883546106069
0.4254254254254255	18.715139803388713	58.390082253644195	65.72703891156758	16.9282902518401	20.274565583859847	23.896592867619088	55.569102771787676	73.71174671534982	44.77167851969941	45.966804554308546	88.37302850235096	36.144950092062835	135.06031148579973	33.60003585211023	15.43866820603446	46.46879619967244	79.49625129969357	71.26812585005948	53.773004638463135	53.40354583241592	31.284028062283237	49.8759216482472	32.0339306920274	50.00746263453414
0.4334334334334333	18.344863516550134	56.4560660690919	63.45105908685625	22.730855651919295	22.40134122656991	30.080202739251643	62.78732069303448	71.4599252951695	44.448363613391784	46.30742407886806	85.10912121259008	33.34495416886811	135.5937046094656	34.6642480944115	13.471173720535763	48.85576840422531	76.47822471328689	69.0529911068712	56.20181989281361	49.75875715554048	32.25265714498895	50.592647040775105	32.89537588773723	50.29299413577446
0.4414414414414414	19.309506663272487	53.463127513244906	61.87336409311978	28.95369443980658	23.7334424217519	35.95758888850538	68.5110676475334	68.26522053101917	45.757309744100354	45.91698459698358	81.96038598277015	31.572923721796148	136.38720424163944	35.62781712286456	12.500837788034472	50.427480879004136	73.50190573071599	67.65609448093865	58.13271727182208	46.58452082095696	32.51350359663844	51.70824808168406	35.75576868086929	50.6987267364814
0.4494494494494494	21.243262853208908	49.80829922627309	61.29358045805025	34.9885658695197	24.21989550536431	40.77828470511307	71.78953378869917	64.39137681623463	48.521190989179416	44.99750541609007	78.92723917844624	30.702717835822774	137.3053185007714	36.75310679396013	12.359734455096952	50.76959885018088	70.88554252506414	66.99172584161018	59.620394913223286	43.923842475737096	32.38293030409105	53.01721959564034	39.927307228041805	51.11296409240953
0.4574574574574575	23.596940749484276	46.04072419350232	61.88977022970132	40.13808366969321	23.953222629703347	43.9055412044659	71.98695393613804	60.1600272608578	52.23180031229042	43.78866702190109	76.02241397687321	30.592817464424982	138.18633680027045	38.085737016703234	12.700506691845192	49.64068120734156	68.93082128988853	66.83230960018523	60.76105397290652	41.75919074014414	32.099726760308975	54.32804338649126	44.539129150558004	51.398717359377365
0.4654654654654655	25.79951211877362	42.70692067773239	63.63790838422037	43.74616579979067	23.126597344001627	44.95323258565086	68.98562977664886	55.95805695691059	56.17587771133337	42.48081404192666	73.29869785092474	31.08510464771093	138.85970314211892	39.43277028265898	13.135011135694034	47.0548217984562	67.83528909577988	66.86279788291456	61.6048087776676	40.0055263222828	31.74213001734764	55.48833254346528	48.76009564009693	51.423295849309035
0.47347347347347357	27.41095932436986	40.2098674993045	66.28825431789446	45.34042246926125	21.971402657695233	43.87095609183276	63.251783628517856	52.180786956984356	59.60656419423296	41.16418643753782	70.84704628327633	31.991723809267274	139.16238908571972	40.45512364209574	13.357477307006238	43.304666107331016	67.62382426264422	66.76430064569976	62.110391862691706	38.535106216246554	31.234441150055872	56.39152671019608	51.98779781522894	51.089608629351766
0.4814814814814814	28.22305541783209	38.73192401979735	69.4123389560391	44.74467697627223	20.69397867163723	40.950070723844924	55.739433461609025	49.136099946174475	61.90175291027751	39.83077862494749	68.77120761284158	33.08876681928202	138.95426885906673	40.82279791956052	13.220482183828262	38.91023953422552	68.13102361680143	66.29557674285566	62.15603440211308	37.22662978279974	30.42947440371496	56.96778911420372	53.952985964163986	50.360495072342985
0.48948948948948945	28.283933785514087	38.24062131933742	72.5069609884186	42.127617324793235	19.430307275700862	36.7516657581841	47.66921081210094	46.96196067738749	62.669153771630725	38.41694684608085	67.15575103580022	34.12981575277474	138.13337445672673	40.35726578347277	12.750189997483622	34.50384037732481	69.04272140070935	65.34328712874448	61.59693493403494	36.017229323927644	29.2162587072745	57.16886930823264	54.716853554295284	49.269163926954356
0.4974974974974975	27.846881540540352	38.56049636288904	75.1194962323494	37.97307859841383	18.231505944391323	31.98216553238773	40.258427306146885	45.602307251766376	61.78468606845212	36.85725928417788	66.04460409674141	34.88180007076132	136.65151632246526	39.098668920905375	12.105448775651002	30.68439003511733	69.97868663739432	63.926359160550405	60.34035597405468	34.93495766744822	27.596009542164587	56.95786333238486	54.57493192602209	47.91269115579025
0.5055055055055055	27.267483906621823	39.470369496976915	76.95134529877096	32.98125956907841	17.082583672953195	27.353336226887585	34.48315143940478	44.853167257007534	59.37288117618876	35.12161893824147	65.43861600498587	35.17406101583092	134.52892908062665	37.27586607354525	11.500421984266971	27.885625954547056	70.58458115554279	62.159123659397	58.403330822050215	34.09916865359912	25.693486146721796	56.309785038808	53.9119914652902	46.430529740754054
0.5135135135135136	26.887649354964218	40.78292970088356	77.90627452315485	27.929460711488833	15.944843522001287	23.459606965006984	30.928274746820485	44.454254873243215	55.74971870859321	33.22379072305567	65.30897572729513	34.943839013379254	131.86382356630205	35.20266587749701	11.119116191011026	26.29671884559877	70.60448308023048	60.19315409653142	55.9282758861281	33.68925132530868	23.70834463034143	55.221140766436896	53.064713219558755	44.97440461107963
0.5215215215215214	26.944157978126526	42.379791512135405	78.07281297790769	23.529299518489697	14.803166267055495	20.693030019978806	29.74407373230629	44.18150378524836	51.350600365096255	31.20774095489712	65.61486355744336	34.26095032935784	128.83068617864356	33.15255685622012	11.049825984309539	25.854338300263787	69.91966430730078	58.16288231830664	53.15252020124111	33.89247838001249	21.83992458992208	53.72119270559696	52.23847170754846	43.67811010988733
0.5295295295295295	27.524243921480544	44.19938011664099	77.65470166546002	20.313246064172407	13.697652326199986	19.203010959126658	30.69458200170983	43.900869256629036	46.66224660856521	29.12774375544571	66.31253494380256	33.3210677784478	125.66208309853181	31.266507614653417	11.258333294987946	26.30038584150537	68.55414477344132	56.154351225051585	50.34764219294024	34.84689314192166	20.225321783591866	51.87738977503926	51.49726996408406	42.63485226536648
0.5375375375375375	28.56954778978509	46.19473328916037	76.88034857978784	18.57006832378867	12.726239221379762	18.899102249933765	33.26422916058687	43.56723780925742	42.169902986777636	27.03589314974649	67.34922595613278	32.40747558139208	122.61359848476134	29.527199234857285	11.604266093551503	27.279194066126927	66.65542019983731	54.20406370395056	47.754195172314866	36.59552593884438	18.915465508777988	49.79190914745583	50.81459277612056	41.8864971488838
0.5455455455455456	29.913037617591655	48.28630018924201	75.92535618815955	18.332623314101355	12.017913330427538	19.490875789737267	36.786041792684266	43.18027098541783	38.322377095175305	24.981053054832532	68.64518386448229	31.83103120673188	119.91876780434464	27.801299670725772	11.890790589822977	28.438774119351045	64.4592643824636	52.32210672201234	45.53449110266339	39.064750643396756	17.889557507709583	47.591798968759896	50.15086898665592	41.42497977941259
0.5535535535535536	31.327787837706506	50.33111677153282	74.87196107493689	19.408509017254996	11.688784415565173	20.556523877665455	40.562535500917946	42.727634572070784	35.50949929779862	23.013940756349744	70.0753478615846	31.86394667316463	117.74668910449489	25.9242011358834	11.92857676273125	29.50464295497149	62.24511400922546	50.525687111043034	43.7549566612959	42.07292562560855	17.089425684095485	45.417971457703224	49.51791172877993	41.20285608227742
0.5615615615615615	32.57143662243191	52.119477415607115	73.71163973613055	21.437881228292632	11.799705350562169	21.629009929793234	43.962619254774665	42.148097726248665	34.04251925217477	21.189404402231688	71.46439194506588	32.68355422015511	116.17570159159298	23.789330507996183	11.593086257371882	30.30902514865772	60.287664642680845	48.86782400152426	42.397180878662354	45.366631116188344	16.45077829256277	43.41672254936155	49.001776321814184	41.148498190951365
0.5695695695695695	33.41995462553508	53.3993864702691	72.38034660881128	23.963129360332083	12.331923645027485	22.28515521433667	46.4889690069408	41.3337932290839	34.12965218809029	19.559935149522666	72.60389832567665	34.3380982554511	115.19102317427517	21.408776660256123	10.859194763761849	30.776688224171814	58.81182565418565	47.45000171064411	41.38831682380821	48.673089376751086	15.917154613699168	41.733168850598766	48.73624746258712	41.18172736494852
0.5775775775775776	33.69237341847782	53.92132817502752	70.80635787884563	26.49931515384354	13.188428461357926	22.22095043844779	47.81748660113124	40.17035410307319	35.845763618484604	18.16118080331429	73.290828594718	36.73980980784854	114.70501320304882	18.928218841905302	9.806342890563183	30.88429050363416	57.959641241924864	46.41433916161866	40.63840939437923	51.75199303171586	15.436688681564917	40.50246426165335	48.84043108811148	41.22704388498651
0.5855855855855856	33.270679099577706	53.49195366900327	68.95077790002553	28.59884961381466	14.217921666229955	21.29800561030973	47.813086446914625	38.595604454902656	39.10352833421688	16.996415740640927	73.37670500449431	39.68357173965033	114.59040565610026	16.598107856223955	8.59719616898565	30.61738257180734	57.77621689484799	45.91762491050586	40.073166574584555	54.43062887975634	14.95253839972353	39.83477459673411	49.347857669100435	41.223173889484805
0.5935935935935936	32.11670908434753	52.024228387136446	66.82825066537004	29.90652412958271	15.25046129989065	19.55236341665588	46.52530068530969	36.649506463834314	43.63879399478121	16.029201067801115	72.81121730744378	42.88442433668581	114.71343996053123	14.71686130191887	7.439851929557578	29.946064400281337	58.21640795561862	46.094664677761	39.653779999998214	56.61314715344076	14.399822089475851	39.7941127417283	50.157121741576326	41.12879368655336
0.6016016016016015	30.283788086645608	49.57248915689949	64.50556087052632	30.201395999186516	16.131516572826285	17.166516198560448	44.165209039804814	34.492479944056825	49.02225846791012	15.190758835663495	71.66447258003048	46.02488710238208	114.95641771188895	13.566646985173854	6.546011860401801	28.828908599166905	59.167281286272825	47.02094695177724	39.37958855027777	58.265382919181825	13.715819288123916	40.376841138212576	51.025782390229416	40.924824371095625
0.6096096096096095	27.91828912600629	46.343499857249185	62.08400136828864	29.42141582924875	16.74438448272933	14.415123472374468	41.064291575293	32.38287653771919	54.70290618774161	14.402295470901155	70.11835940156003	48.80321823435997	115.2257532082344	13.358920108267005	6.095309989743127	27.24051466757665	60.476727297081595	48.68443368568881	39.274324504423376	59.38620598928553	12.860906249228346	41.49922347997339	51.613824760089564	40.61377415143754
0.6176176176176176	25.24688525634788	42.679045941209715	59.67514086882212	27.666836163341898	17.017391741397226	11.601045485299057	37.61746061730667	30.62071476434953	60.07877260975706	13.605698612632356	68.42707699114406	50.97524811993198	115.44835856994092	14.199069187010878	6.21103346016464	25.207231656011786	61.97853875651073	50.97364869815426	39.36175712470295	59.98071539357315	11.840801774927188	43.00218234697857	51.56594338152774	40.216547718306195
0.6256256256256256	22.548533420800464	39.011486171647746	57.37897829753185	25.18050837132626	16.918848901830888	8.998741878926998	34.2166135556258	29.47690550788721	64.58162370525527	12.791890804244968	66.8565031297934	52.38440466685854	115.56309965941675	16.071706398037698	6.947494480050413	22.832530265932586	63.50861052657699	53.68503072076244	39.640292316873534	60.04787714043068	10.71942888742692	44.67545130107152	50.60876153568773	39.76718789756507
0.6336336336336337	20.114573689229214	35.79977558038604	55.270046022742555	22.30706983541302	16.44661033126574	6.817105522389208	31.18571169766255	29.130865119359697	67.75748785760528	12.016468254545096	65.61870338704364	52.9766985930433	115.5140238894784	18.843248205930966	8.28646488527211	20.298809624598274	64.91306564841805	56.54795389077715	40.066772007437024	59.58688963342946	9.61577150431711	46.29542188019028	48.63389630959581	39.30623623348391
0.6416416416416417	18.2039930480446	33.458091225700706	53.39278937429451	19.43748996625406	15.61912353347656	5.185829441513699	28.730953414673785	29.63435009491387	69.32609636262966	11.396737259980606	64.81954859798192	52.7998527234545	115.2491500119227	22.277149549429772	10.140023267162183	17.84294627301401	66.05367496313619	59.262036066675705	40.556576716403335	58.61667818795558	8.684655316437212	47.66516249402223	45.74201644246509	38.87369236224098
0.6496496496496496	17.00274555862125	32.2909035195403	51.76403393931903	16.948736957928386	14.47170216180452	4.161722702777985	26.918012453523943	30.908763542640983	69.20832442527384	11.09071321547927	64.43370333275004	51.988358561824235	114.72493152761939	26.058323031001983	12.358939558766846	15.713569545561551	66.81656881796123	61.53906848045905	41.00117181229925	57.19614726577315	8.086995298930496	48.644235795371344	42.23514752759184	38.502731262296514
0.6576576576576576	16.595660563732622	32.44663982797708	50.37849080434193	15.149131910100406	13.057486130525335	3.7466263095846233	25.68229504661586	32.77191042455729	67.51919369346682	11.264286295621625	64.31343411693733	50.7384382643076	113.91390330462315	29.824997984420055	14.74752012529791	14.124420896625036	67.12680461249731	63.14136323431167	41.29787510790299	55.43228316965546	7.957595044574729	49.16036526958988	38.5602006500579	38.21525751249237
0.6656656656656657	16.95712417615049	33.897612787321705	49.213449975113704	14.238048023696386	11.449471068556372	3.907737625114547	24.86950328328583	34.98244831712585	64.53194684614246	12.055562905725278	64.22828544662525	49.27786736537618	112.81225054479984	33.206995558686195	17.086072002528	13.218259807187074	66.96585721201124	63.90951944723405	41.382409566520664	53.46902216799626	8.37790753003311	49.2023984753125	35.22054905105781	38.02001300798264
0.6736736736736737	17.96294694940044	36.448090447965626	48.230878913249065	14.284895760926245	9.73948803378404	4.5935557440967	24.29546353457573	37.288142511457565	60.62386367198395	13.544884603338511	63.92460942989511	47.83500587016138	111.44473093250886	35.868506044993865	19.160305356939155	13.050551685078329	66.3845816644128	63.7753855820727	41.254102514075946	51.4590818081231	9.358604286640551	48.8008691925543	32.67984986881654	37.913408452480446
0.6816816816816818	19.421366219703152	39.76695263747365	47.37813505347194	15.228269867941522	8.03196317854349	5.742618389903461	23.80904088005219	39.466945270367354	56.21597947399952	15.736159921207596	63.18950300787094	46.6097369931605	109.86559967949779	37.551349564024214	20.793852604984366	13.594470021218873	65.5032049593856	62.75985675040111	40.98611502786513	49.52922029698411	10.834021092606337	48.00590151659429	31.281331310209286	37.88267798771594
0.6896896896896896	21.11681574029674	43.43760839226487	46.59087375135594	16.892930359982152	6.433304369723483	7.285905539859012	23.341582488525273	41.35546306541506	51.717252712314576	18.551538718966217	61.90380481806608	45.74757224767873	108.15513571611953	38.112448038021114	21.877254646088662	14.761765033957259	64.49325975680638	60.95907698674312	40.71743414041323	47.75276754057191	12.668574113327901	46.871258507504066	31.197923583031532	37.910502185523164
0.6976976976976976	22.85684041773261	47.016279638345196	45.801980559174055	19.020387540322027	5.040116249885194	9.146003144602574	22.9305499081846	42.86462219963542	47.480446765913086	21.83851353588228	60.07279789065343	45.31808205420051	106.41181288722153	37.54807544307174	22.385870473008683	16.43005012008694	63.5428089009096	58.52521103161286	40.62799624094482	46.14032400698356	14.674111766629276	45.44907458912317	32.417813828574694	37.9799899648999
0.7057057057057057	24.511222617947325	50.090119811451636	44.957900820588456	21.307980740869677	3.930012440797923	11.236472669204032	22.71222496584152	43.98518528826772	43.77351017053118	25.386889614321127	57.82946810548254	45.300202790634714	104.7404076849709	35.998309493228355	22.381029978113162	18.46681951594571	62.81308364501507	55.64803161229209	40.902206868565806	44.65182674009449	16.63629331066386	43.79446078738365	34.7606176398804	38.078881622264845
0.7137137137137137	26.03364795656753	52.328138602219134	44.03947727237507	23.450964827527173	3.157532873787819	13.4637390730479	22.886364096971906	44.785698999459505	40.76739830156373	28.95257558127491	55.41162649308615	45.57875176622046	103.23685364103736	33.728225229316315	21.992984378487535	20.743500117008253	62.398840865774226	52.54097268531801	41.68878894888788	43.22442129507095	18.34689935306204	41.97497657547801	37.914263644390815	38.202027938170986
0.7217217217217218	27.460150482640998	53.5196736749882	43.08044073484958	25.182001723237427	2.755451803091587	15.732016763267584	23.662335757224533	45.40352132812404	38.5391320966557	32.28521125012232	53.11936387710885	45.95688098798293	101.97164381807153	31.087163869201817	21.38936512816703	23.137678680869552	62.304531819704344	49.43122847134728	43.066015573327725	41.804690284413844	19.637446239003054	40.07830115669068	41.482317155555286	38.35158968154981
0.7297297297297298	28.884438588632193	53.596656995359695	42.17528908971392	26.302782269583656	2.739745700908239	17.950226914728233	25.200186534976755	46.027670129387	37.08708269197023	35.1566712576148	51.26233188084334	46.186897895892436	100.97477334128459	28.452599001673217	20.737054180024007	25.526609749212586	62.443822581113274	46.550044528252435	45.02060544037023	40.37312063690031	20.408163637966393	38.2125428926322	45.03415800780604	38.53493364986286
0.7377377377377377	30.41655279548591	52.63717852178824	41.470593314215485	26.703638862681053	3.1155254286029024	20.039129729034727	27.560673392496927	46.87202898784734	36.35382181381385	37.387207687778	50.10708004611637	46.016961053887954	100.22597912796033	26.169142318350392	20.16707960678308	27.77856531489889	62.662885659901995	44.11847641982089	47.44566134624591	38.95306017443192	20.646137231612823	36.49677620075938	48.15367608399225	38.76077526602203
0.7457457457457457	32.136277985309476	50.84929370242742	41.13912811725024	26.36906410528648	3.8815236952368894	21.937129742204835	30.67575658951825	48.139548789849286	36.25071579961694	38.86561697090489	49.833450983435135	45.24529861230137	99.65375500637641	24.494784225251493	19.750853410484872	29.74939196061917	62.78081558777813	42.32622299743152	50.158371133982484	37.60342807627384	20.427813191731627	35.04332059582953	50.48402176910896	39.034590567313444
0.7537537537537538	34.05466358125458	48.53615495418649	41.342430053307865	25.369642186263356	5.031877248530268	23.604057533997832	34.34611433248952	49.98174341657906	36.67845401736443	39.559854917981305	50.506444836884945	43.76934052600947	99.14504896823591	23.56499130388088	19.49238612191271	31.289504129679965	62.63586707962048	41.30560418657447	52.932938683870375	36.40080648796861	19.904091467487206	33.93658549612027	51.76590883159645	39.35454392877375
0.7617617617617618	36.09507202012028	46.04650007012869	42.19177675197186	23.843272725192026	6.55528017151308	25.02306675032728	38.26603865139804	52.461276137160375	37.53939025710146	39.51551877280372	52.06672633804021	41.61666237609081	98.56498095354148	23.38115788701423	19.33648035888163	32.26220443821794	62.125224717623304	41.10709099498008	55.54008824695069	35.419629452893616	19.27020585702013	33.21487383014059	51.86583613504027	39.70905886496312
0.7697697697697699	38.0997730924652	43.71779785938071	43.718349217538965	21.969996821156617	8.432504713540098	26.2010712477399	42.069949649491846	55.52693144475706	38.74070923054221	38.84177539527745	54.33975217913918	38.948594843864846	97.7831042622935	23.824292304089752	19.188921009030498	32.569286748874376	61.228567981725	41.6847362760048	57.78303221114127	34.71814896703724	18.726375490768813	32.86084816340655	50.789841257367065	40.07671132028838
0.7777777777777777	39.86078441696077	41.8218754540392	45.86033722628701	19.94492586472806	10.633494136919584	27.16773572818386	45.39010281929872	59.00869807199232	40.190930527146314	37.68727765910253	57.06086824705851	36.03459930272717	96.70059210343813	24.689244163207054	18.94246659697321	32.17625449820758	60.01060193076772	42.898264867383986	59.52160945732845	34.33377971722955	18.437676464506918	32.80370273351433	48.6792213675613	40.42848014585052
0.7857857857857857	41.16665029201504	40.52344409301503	48.46941776781355	17.952986323019935	13.114814420664606	27.972271437578122	47.91299116057027	62.63626156573661	41.79464535694518	36.21146259384339	59.91192356677342	33.20354662161587	95.27201725168962	25.730671565553692	18.50230669317938	31.128634439814842	58.60332384592953	44.53399156571357	60.68068789886264	34.286584197614225	18.501965866591526	32.932485412478684	45.78734105814292	40.73175760848529
0.7937937937937938	41.85230214943959	39.85986505023838	51.33359059603658	16.14803817645487	15.817588388881301	28.676834617735178	49.42299534400323	66.07831086963786	43.45053721140201	34.558223172504185	62.563958154428924	30.784100849986682	93.51643374212595	26.710230954047848	17.806118208328655	29.55317381887581	57.173566400837636	46.34101441246804	61.244157264961906	34.586339347064516	18.93284354285402	33.11686138107553	42.440468643796194	40.95511096944281
0.8018018018018018	41.83841387546305	39.74593024435502	54.20970857000778	14.637970742233898	18.66560446918099	29.345762147020316	49.825691701181796	68.99467189394994	45.05557724446839	32.83843829823339	64.72017449827749	29.048586838221702	91.51504998517237	27.435374860635697	16.83605537501977	27.642319390414006	55.884288646274484	48.07455068162351	61.23993724654936	35.23806008468981	19.66103459313585	33.23005003070698	38.98920825977929	41.07271563811281
0.8098098098098099	41.14989231626015	40.00154463633371	56.85805169986332	13.476842809164483	21.563433450669528	30.031331304688806	49.14871566362009	71.09013542475573	46.514854065522506	31.12513295884559	66.15353863346375	28.172596599577336	89.39619782816021	27.7832026125576	15.6221053429694	25.625544856080932	54.858791310271144	49.53648747701746	60.723010485965105	36.24280874870678	20.553158992226074	33.169085968078015	35.75922368192933	41.06763855942292
0.8178178178178177	39.909233378461586	40.394788249985275	59.072619679243004	12.66481944543831	24.395117431821202	30.758709849222743	47.52351466966262	72.15883075581424	47.7534670428002	29.460934670019924	66.73395718284154	28.2172389581807	87.31155637263853	27.707053986483547	14.237736655189837	23.734916624145157	54.15566881464288	50.60459425580822	59.762303603368984	37.59370823002439	21.442770646587196	32.869434935847615	33.00986689510776	40.9336018405798
0.8258258258258258	38.307497974582255	40.68964480369258	60.70333436170173	12.156165939390055	27.02495703482596	31.51434064507889	45.155113261084104	72.1109059376152	48.72572625105833	27.87345168769656	66.44116047868091	29.134362722926806	85.4096976428918	27.227775511833144	12.789571782676159	22.173468597536278	53.7594121928078	51.24552424091275	58.43413933953652	39.26959494254645	22.165855169112113	32.31322471408994	30.907141426815823	40.67530724604748
0.8338338338338338	36.56150505952797	40.68769220875162	61.668815544196654	11.874599816683377	29.302512777734762	32.24224946316645	42.28823510693524	70.97801670600779	49.41805027147537	26.391737939446564	65.3613136585127	30.789409134162113	83.81333333216516	26.41474849594939	11.40310816498675	21.09326887549803	53.587889360007445	51.51113709729474	56.82145494066943	41.22954471786083	22.592371289533162	31.531836416186156	29.51395365449251	40.30768626222801
0.8418418418418419	34.86887626179851	40.25607919991899	61.96002599741975	11.73391809641283	31.073590827838967	32.85121785921195	39.176842784386984	68.89918483251293	49.84475558059929	25.057057042457174	63.66791772620438	32.99330963511112	82.60508215074525	25.363172566378314	10.206537831591854	20.58635112664181	53.5142542401219	51.521268068993415	55.015461225597036	43.41047821163521	22.647042046543568	30.603834163272744	28.79694806090545	39.85448719723041
0.8498498498498499	33.372138898104005	39.338910928788266	61.63573410859807	11.660399600502005	32.197496148966586	33.23272430227792	36.06127535756229	66.09254921691661	50.03893142266812	23.923660213070093	61.59037842327218	35.53458979696489	81.82369472863854	24.173626790816257	9.314629188382884	20.687450687464807	53.39789850844142	51.43794928622109	53.11572968852878	45.72806360071599	22.315956162018626	29.648480809346243	28.646359733583004	39.3464620696456
0.8578578578578577	32.13963930460117	37.953942752054004	60.81079093637303	11.612584476373044	32.568545726075435	33.286019460811346	33.153961098071925	62.82048421130953	50.042322095567634	23.04925061242291	59.37605516968463	38.20511394308216	81.46945732730867	22.937985229430033	8.814470400551091	21.384257060832454	53.117388542376766	51.43621091188117	51.22583370403738	48.07944755132927	21.639615649084316	28.81424740863227	28.903772985047084	38.819191154649445
0.8658658658658658	31.165836892500863	36.17963847790479	59.63822239154263	11.594104177474193	32.13755901220529	32.94396944174023	30.63223011995822	59.355274932271385	49.897837965380994	22.478704288988077	57.25291592829908	40.816538423217644	81.51501480752768	21.73308892049895	8.75460088507975	22.6296578099922	52.598177850059606	51.675573505164934	49.44393116911826	50.34592148327327	20.696623625308007	28.2616616213467	29.392445319749747	38.31041430646098
0.8738738738738738	30.38830978234984	34.138393534217144	58.286507251042	11.656412496090859	30.92776094389801	32.19245492153799	28.635550609844838	55.95046771097974	49.64627264799662	22.227042999842855	55.399595433233564	43.20811997733228	81.91685767638734	20.620999224097286	9.138653662114432	24.351352464232832	51.82919958665394	52.27504713204403	47.850041018967374	52.39464055346411	19.58417909046251	28.14095750579198	29.94555921763575	37.85671197566162
0.8818818818818819	29.714977914796897	31.98029172750658	56.914221011744566	11.890319999452462	29.039948883183992	31.077568477496236	27.264471871330002	52.82008569508807	49.32614433057183	22.267830232233155	53.92764086400093	45.24887837831839	82.62338016156063	19.65285703042363	9.92412081312061	26.456616219036757	50.864901334728906	53.293537412818395	46.49333035702044	54.08029880011525	18.40140505427537	28.56696963467177	30.4289052590936	37.48950875924298
0.8898898898898899	29.05348318967965	29.869199195664464	55.645208701812955	12.407654720599288	26.643974614141225	29.698186163236915	26.579253394694582	50.12521214511234	48.97368394475	22.531186743496633	52.87755267775549	46.83767587798251	83.57731515179543	18.872736119819418	11.026296072950974	28.83279209553392	49.81237003102952	54.71722811184659	45.3830119244204	55.24912531339918	17.239480207540687	29.595676169392174	30.75570827674722	37.23060916710442
0.897897897897898	28.335408697387663	27.97061442674633	54.548148056482916	13.316564388667627	23.956966353381024	28.185615202910366	26.597162509335025	47.96589852103461	48.61982285681626	22.912351855207465	52.22682993355342	47.90372216539528	84.71269338793607	18.31845944888381	12.326903794088087	31.34619233608792	48.80630262482477	56.45551033945939	44.48549841911989	55.74775456239792	16.17941292908334	31.207728287664786	30.892440248946762	37.087739188930904
0.9059059059059058	27.530451671104313	26.43949437480529	53.62433667106507	14.6954318497786	21.21218809428207	26.675602230989693	27.288489363163176	46.37634797360049	48.28269497500642	23.288380666689857	51.90564004762237	48.408106967183365	85.94843240552092	18.01789039251521	13.686434781287875	33.842808429352935	47.97711066581193	58.34685745215243	43.72873802193339	55.438132353351875	15.295250291583384	33.303559085960096	30.85555143450527	37.05077957388112
0.9139139139139139	26.64882412796356	25.406594444423483	52.80654959791413	16.570789092176483	18.62488918449632	25.279928249867226	28.57236970407667	45.32260797182555	47.956894922357996	23.538291670719005	51.81469736388983	48.34520059884196	87.18168080287778	17.981229140557787	14.958805469918524	36.15348290664263	47.41890774742237	60.175251598593555	43.01281908619921	54.2171361687978	14.658602537148735	35.71226854868872	30.700159035035593	37.0894773900189
0.9219219219219219	25.733104065052046	24.96332282663666	51.969949085258996	18.903912375595027	16.362202518099444	24.064618869714483	30.31443091811004	44.70378281872663	47.603254185973086	23.561404963945964	51.84064673690503	47.74194719221953	88.28398731855715	18.191723186421445	16.006670212966945	38.10445142561887	47.16420445461094	61.69620931089925	42.22456336157044	52.037063215679645	14.340158666202559	38.213135329893014	30.502827631757604	37.153372637844114
0.92992992992993	24.842858210506645	25.146912070458452	50.95367511813206	21.589097296479732	14.522988858410905	23.039675778501802	32.3288560692772	44.35903386086528	47.144011515703276	23.289728149340323	51.866301043280764	46.653491820870016	89.10246570037535	18.598343413567193	16.715593225317917	39.53217808094683	47.170769710117476	62.66940209138127	41.2532479809521	48.921689493872854	14.405311126089321	40.56541095709	30.34149009963922	37.17445789874677
0.937937937937938	24.036355899992973	25.929011459329047	49.589486314600656	24.4642574659373	13.130970643249476	22.161969628166215	34.38735440836509	44.08257736462663	46.467353678513525	22.692475245798587	51.77564554728515	45.15492612203426	89.46681473418461	19.11397226147086	17.005376240132087	40.299901363642476	47.323555755846975	62.892934300916714	40.004809125009544	44.97291683662682	14.903488510663477	42.54007260168259	30.276054601115533	37.072707830834375
0.9459459459459458	23.353667908641576	27.211059711138194	47.73225020575967	27.331913362186548	12.141375025733836	21.349557614163807	36.23647054120585	43.647302994827136	45.44261911020024	21.77326425278187	51.45566394332974	43.330502773702634	89.20174867255845	19.62141899809101	16.837167319713814	40.31271044703549	47.45136211456645	62.23324364283917	38.4126376979582	40.365078003489415	15.853421846086887	43.94707480515258	30.333133912331746	36.7641149958041
0.9539539539539539	22.804643987376625	28.828912107380624	45.286623928707215	29.986383609354696	11.458471791911697	20.503130553677753	37.622698636975116	42.83500602805278	43.94395249226825	20.56239588258919	50.79805522888382	41.26271042395752	88.14336917557891	19.987436225323105	16.2155271750015	39.52832037008532	47.354762998328866	60.64486547495453	36.444030132036055	35.32706659253168	17.228484778300576	44.65332107286883	30.497574726234436	36.17033666923387
0.9619619619619619	22.363975531188963	30.567466998840526	42.22504931909627	32.24161149148315	10.959483802649029	19.529119254624568	38.32245201836193	41.46855606081002	41.87716560694349	19.107363799711564	49.70354393837227	39.023673913929215	86.15735756887031	20.08250517355576	15.185330252267049	37.96173371607769	46.83949500546818	58.17607112757081	34.10220414502653	30.11554586667564	18.94688399631198	44.58942694320552	30.712188126364744	35.228617550321964
0.96996996996997	21.974030865816268	32.18397851907811	38.594013665051996	33.95397184252181	10.519656694699183	18.35929670924417	38.171851036082046	39.439717377574944	39.203107772745014	17.464343081467995	48.08998684349802	36.67048332754476	83.15655431069337	19.802256685625334	13.824115714465062	35.683250149100125	45.748559065111394	54.95927660650063	31.424367906270653	24.98458497763407	20.87068211034522	43.74636676519148	30.885551978009406	33.900434956707436
0.977977977977978	21.554624520471652	33.436890290741665	34.50794433206451	35.035726506922536	10.033755803158575	16.963190537161772	37.09034274750332	36.726533672915785	35.95148744210328	15.692216902208568	45.90347230701143	34.24470395575008	79.11545922363885	19.08563424793747	12.231148572147	32.810441723002356	43.98692775263512	51.18836049999638	28.476628866692117	20.157608069202528	22.81566356940671	42.16531382728993	30.90628754281166	32.177407083164056
0.9859859859859861	21.017568570246876	34.11579448086371	30.13253348422873	35.45724330321868	9.430623000471336	15.35171401416779	35.09284859681157	33.396266443059545	32.221567140699854	13.849313095005257	43.129856106742	31.775082296645316	74.07940829634072	17.925552549041047	10.51488578651346	29.495533434159498	41.53472907825081	47.08774001497015	25.346628772217922	15.806521585918619	24.571452056960414	39.92479941647696	30.66109434689818	30.083424168256894
0.9939939939939939	20.282973866816654	34.067747550838725	25.66118151498332	35.23899518898188	8.679258492007726	13.572530568666867	32.28739423404942	29.59321268283359	28.16961071169554	11.991976435321142	39.803310976136416	29.281809701467832	68.1666873755178	16.369661993304817	8.78068554383574	25.910064547780735	38.44750845602569	42.87951680392697	22.134799221522627	12.04079087285347	25.92873759750455	37.12869062166969	30.053262114756723	27.672626394456426
1.0020020020020022	19.294002970043653	33.215711500145105	21.289223646587676	34.436848506367696	7.786753742624638	11.69929772099448	28.858391365294366	25.514265727882165	23.986267434722375	10.173707411770227	36.00878193637941	26.780775119985314	61.56266085075565	14.511307205829898	7.120424925420988	22.228814900769628	34.84490167936146	38.75490425617999	18.945118288168757	8.90679692605149	26.708622537990053	33.89689441312008	29.018452281199334	25.023605449897584
1.01001001001001	18.02720082468563	31.566226866754274	17.190528821199663	33.12546739318697	6.789911827261036	9.81781387292652	25.038958465147505	21.37773853748165	19.869258855223702	8.443850905304984	31.876616833806597	24.286831828147665	54.506091311449424	12.473101918852333	5.605240592278951	18.61485011183372	30.891115968557898	34.85463998610506	15.876229849565071	6.3957148936173205	26.788412566739744	30.358891164488426	27.5352121555531	22.230865458702922
1.0180180180180178	16.49656137299069	29.205309609524704	13.50005747461487	31.384430483858804	5.743291167771868	8.012166673239047	21.07794193496379	17.392018930854498	15.997282731285662	6.845464727361169	27.56961363079312	21.81583298306275	47.26905967404012	10.387065222806962	4.281976586862141	15.207236985399199	26.771620513116765	31.26069978073351	13.013738562755506	4.456875420986405	26.118832620918816	26.648897566158155	25.62879110387425	19.394989815564035
1.026026026026026	14.750885227667878	26.283636003591504	10.304364029457187	29.29004115238783	4.706598139708066	6.35339711731451	17.208032811609918	13.729925843181014	12.510025547484922	5.412683117838957	23.2646554032986	19.385700055967803	40.13301611320048	8.375618759813161	3.1732492570920967	12.112541744163122	22.67034980844778	27.999056893421947	10.424377142998525	3.0132334171966773	24.729469428834513	22.901060682392497	23.368121955353725	16.61304520227925
1.034034034034034	12.865400846007965	22.993920144520466	7.640262994758204	26.913456957790565	3.733902161827022	4.8922087996980945	13.620490375412881	10.512595291582793	9.497103094955174	4.168319133780239	19.13240673735286	17.01691387565105	33.364215372360505	6.536972600396612	2.2804633000559127	9.400678843567615	18.750777875143555	25.05110645923209	8.15253542608345	1.9760277368342778	22.721764656989773	19.243573910001125	20.857032308932506	13.970527343605859
1.0420420420420422	10.92971513979292	19.544610866664	5.50035913285104	24.323533380125756	2.866260798332096	3.656161181909064	10.449901817784522	7.804096166578967	6.996365630202967	3.122492527107943	15.318877786622824	14.732631013101438	27.191896039495706	4.936904447763419	1.5887448932393238	7.105078634699087	15.14284250141798	22.37010532562981	6.219349934362897	1.2566533624843754	20.251462392617604	15.791613556973257	18.221615725085528	11.53570748934098
1.05005005005005	9.034688507174572	16.134383682110073	3.843165662393052	21.591421878863276	2.1283022447961293	2.6508453246613946	7.769841402571359	5.615553965965312	4.999992729891147	2.2727773281607506	11.932009528002396	12.55834799809435	21.791989789770412	3.6072002058630948	1.072647743725518	5.2265713032137775	11.936298386801294	19.898681445855196	4.624218144318546	0.7748354405799589	17.504414384549005	12.640004780235692	15.596074293468762	9.356707224828916
1.0580580580580579	7.260722496156578	12.931333644114083	2.6052134441783075	18.793844250544094	1.5283891511131058	1.8639178698907342	5.5979831172178605	3.9159258633394147	3.465594476704917	1.6059073646720678	9.035076953139452	10.520885804053862	17.278027549459743	2.549575140540882	0.7016168113953654	3.7399410111340474	9.179952028007806	17.584012640708487	3.348285096088077	0.46311419546169813	14.670614570881803	9.85710259049044	13.109221962702595	7.461141653565019
1.0660660660660661	5.66930977725498	10.059471674816049	1.712822236862174	16.01295847038027	1.0613708716306773	1.2706232262164303	3.907699423935252	2.645957013044251	2.329239495813175	1.1006554375978754	6.647096761636824	8.646554443574802	13.699540892735994	1.7430488635567358	0.444488288516649	2.601869673166948	6.885514689873986	15.388376048743801	2.3592163412542004	0.26826715981720095	11.921126253308916	7.481323763528122	10.873313877554386	5.857819334122595
1.074074074074074	4.298755440330857	7.593450641554794	1.0918675693222726	13.33232636408211	0.7126920125245183	0.8395248614638731	2.6426498603245014	1.732153682076319	1.517782718855677	0.7312538633659195	4.749018087333289	6.958634897443787	11.046998447686	1.1525763791489847	0.27266280070850646	1.75899850261279	5.034499827967602	13.294092901012625	1.6164682138763107	0.15057975037731275	9.391362482390372	5.521171207350396	8.976124306891531	4.539810644291321
1.0820820820820822	3.164008582893494	5.560823617748408	0.6746889058296117	10.830039016605921	0.46272082310815127	0.5374870131740488	1.7312164177845422	1.0985113405845952	0.9587500346604221	0.47069669309584034	3.2935896871643964	5.474628757008237	9.26146965908135	0.737107460518788	0.16191789902192844	1.1550612354893997	3.5866027369655966	11.303138829810857	1.0763093212753485	0.08188544054938199	7.172406364023183	3.958730729587893	7.476443532953956	3.488184091258058
1.09009009009009	2.259776452710667	3.949927905871778	0.40402856376601487	8.571020822665172	0.29047377038225586	0.3333655985083136	1.0985618165857374	0.6748467070105567	0.5870173818379159	0.29341643495823155	2.216550219362723	4.203908703480469	8.246916206105613	0.45591202429389055	0.09306270418345834	0.7364093753683354	2.4882224905316748	9.432639713585774	0.6960144562918387	0.04313322205275013	5.310226801008041	2.7558208793888452	6.402581338592815	2.675818851675777
1.0980980980980979	1.565665851427962	2.72089828244491	0.2344255008658731	6.600682057558671	0.176302457317385	0.20026331204397954	0.6751957473658549	0.4015774196734111	0.3483425619259988	0.1770715067997212	1.4470986067817382	3.1463624257506226	7.883227060566768	0.27271718458818456	0.051759090399595344	0.4556571602263487	1.6801200561553025	7.708007388542761	0.4368934931719846	0.022004373908507208	3.811200133247491	1.861488815628812	5.753159721148517	2.0708747916321912
1.1061061061061062	1.052029565194299	1.8173525979631224	0.13176515603405148	4.941514533056292	0.10345917240027026	0.11650031662918967	0.401919689356819	0.23148171442043614	0.20033749932715714	0.10342237599082446	0.916260019297462	2.29237480428071	8.03863599473364	0.15776834310408733	0.027851936435094475	0.2735305447173695	1.1035764859270591	6.155565211092749	0.2660710966439052	0.010869956162785598	2.65154880195333	1.219464743450513	5.499468092922594	1.6396855935258159
1.114114114114114	0.6854160021578737	1.1768124715102695	0.07173419064546822	3.5932467718996555	0.05869973722905939	0.0656179280702141	0.2317003443837225	0.12930543614758078	0.11169262023678561	0.05845032094158087	0.5625243973443599	1.624141136446808	8.58073038257463	0.08826724277798567	0.014498337768585253	0.1592502333671569	0.7047678621475394	4.796231077254252	0.15714336119567598	0.005198776074820036	1.788193532806726	0.7744579968242955	5.588871484944149	1.348997897597791
1.1221221221221223	0.43290248716694246	0.7386860779897104	0.03781952495240305	2.5361831145944764	0.03220017352549097	0.03577824775250862	0.1293498963031615	0.07012193548134335	0.060448466207791596	0.03195879972774508	0.33479563972596976	1.117980262672403	9.385665686582401	0.04775833632753624	0.0072999393581989975	0.08989422380372229	0.43737166297041075	3.6412883415156485	0.08997119294155352	0.002406939218333367	1.1689419346104795	0.4766471923326607	5.949075080411451	1.16758891983358
1.13013013013013	0.2650059885577412	0.44941323966216074	0.01930683748817258	1.7366514543894473	0.01707788864018062	0.01888228985737941	0.0699249797877383	0.03719961189481777	0.03195024519885893	0.016903067362196062	0.19313351541107535	0.7471232638326643	10.34535497220545	0.02499004889386896	0.0035547561831238477	0.04918627503077656	0.2636377055331568	2.6906389929105505	0.049919807072267924	0.0010785973616997601	0.7406615710379871	0.2842124464062045	6.493305261650265	1.0673527311464255
1.138138138138138	0.15720925886515122	0.2649833026794081	0.009542414409193617	1.1532164410411785	0.008757163402977086	0.009644355933806414	0.03660171014069388	0.019902390482949325	0.01691122110161391	0.008646989875510632	0.10797091391776814	0.4844294206413905	11.372364560686858	0.01264596994892898	0.0016739697954406094	0.026080189365842464	0.1542845710091407	1.933351005870955	0.026833398190756478	0.0004677639668922462	0.4548607370426338	0.16414730306277203	7.126545456049557	1.0239595872818008
1.1461461461461462	0.09036295278560709	0.15140331642032417	0.004565723160837597	0.7424488331901876	0.004341558700479718	0.004766771810188748	0.018550378696235423	0.01192349555098536	0.009816627961871273	0.004278106236056138	0.058487899060151186	0.30460019372331815	12.402171789258608	0.006188757116969198	0.0007622475664611125	0.013397901740111576	0.08762280705722783	1.3498980566698708	0.013970144041664648	0.00019629704591460765	0.2707388666249831	0.09180884083688554	7.752813115626783	1.0171788991687705
1.154154154154154	0.050318881413937144	0.08382193293487238	0.002114568848425342	0.4634341343603137	0.002081040965258668	0.0022796222555421545	0.00910299756488948	0.009978673901447003	0.007755286758629444	0.0020468973925911833	0.030695886200497943	0.18565807698841796	13.392499354601915	0.002929006145732223	0.0003356012169064369	0.006667087464237813	0.04827591198122503	0.9152997249451678	0.007043013421806307	7.970217666852028e-05	0.1561768290914025	0.0497193600524127	8.28312370203438	1.030932056205073
1.1621621621621623	0.027142081731222557	0.04496242365216471	0.0009478857250983768	0.2806774729237836	0.0009644243722404299	0.0010547474491692335	0.0043260498133488355	0.0129748652924462	0.00967882841627196	0.0009470554686397253	0.015606272875397526	0.1096575446195974	14.319731367957413	0.0013406087696954394	0.0001428574493825183	0.0032131542185393335	0.02579429709698469	0.6023945748834963	0.0034379923142667267	3.130755827448065e-05	0.08730829307090596	0.02606748447643071	8.64338245719927	1.0531210455362625
1.17017017017017	0.01417995558864872	0.02336569236084953	0.0004112223404310078	0.1654712580172682	0.0004321238535671434	0.0004721122716504601	0.0019938712010470856	0.021615597386658858	0.01604892503328444	0.0004237126785317695	0.00768559570863009	0.06274649596006866	15.172914421821863	0.0005934008440069432	5.879099745595675e-05	0.0014995248126002862	0.013363013837894783	0.3846580854685886	0.0016255132181070852	1.1896172161575736e-05	0.0472982745063011	0.013229930152308726	8.781139321964197	1.0752712493998313
1.178178178178178	0.007174280635148132	0.011762890858806685	0.00017264426507506233	0.09605731328444181	0.0001871978132929358	0.00020441919440846172	0.0008984198743453783	0.0383858198122385	0.028823938886275536	0.0001833031578232714	0.0036658408525818134	0.03477563825016293	15.946409836621616	0.0002540141915157825	2.338984678817677e-05	0.0006775481562308245	0.006713495673387515	0.23822978779782852	0.000746419633072162	4.372238746526209e-06	0.02482922394554128	0.006499220712796695	8.670081196422846	1.0920330527010855
1.1861861861861862	0.003514875161271421	0.005736244462578759	7.013829881325563e-05	0.0570222931695247	7.840535780044944e-05	8.56152316164847e-05	0.0004127106499917657	0.06785503126034143	0.05173932886225214	7.667604070362273e-05	0.001693360164097287	0.018664763087117276	16.632686990030322	0.00010515522747977482	8.995710753824864e-06	0.00029637073930788185	0.00327726750399728	0.14306091045029734	0.0003380182499257679	1.5541810993047735e-06	0.0126294820118571	0.003090135705175086	8.311387444732565	1.1006013811429953
1.194194194194194	0.001667360807951365	0.002709523771826067	2.757246402486038e-05	0.038346498650591705	3.174995632620943e-05	3.468331539603554e-05	0.0002308873810586653	0.11722985965862866	0.09083471439234175	3.101214910401891e-05	0.0007574776075259671	0.009700044081213438	17.2168512025197	4.2098450478482454e-05	3.3444183757037315e-06	0.00012548423749342868	0.0015712018861562377	0.08328112832744054	0.0001631857433262186	5.342762570758529e-07	0.006224271501719507	0.0014219330102115276	7.731601864877008	1.1001255492819195
1.2022022022022023	0.0007657748063486508	0.001239610377017915	1.0491036096977097e-05	0.03443272556362981	1.2430624124842456e-05	1.3592585688816645e-05	0.00022436988094326165	0.1970628773090079	0.1551625396554153	1.2127732182074057e-05	0.0003280974642086156	0.004880709416132752	17.67419951464021	1.6299074309829446e-05	1.201905571553758e-06	5.142295565913111e-05	0.0007782906519060304	0.04698800280283892	0.00011043076539523592	1.776088737906504e-07	0.002971993901414059	0.0006332036503824075	6.977343180940448	1.0911843071890353
1.2102102102102101	0.0003404798094427453	0.0005492638279414654	3.8725420784552854e-06	0.043320910946616706	4.705384762323523e-06	5.1618362945899915e-06	0.0003722408085230803	0.3219780525349171	0.2575722397366582	4.585613730777216e-06	0.00013760017828620626	0.002377464239558291	17.971443134134294	6.102678775462327e-06	4.1751703406423727e-07	2.0393836901075855e-05	0.0004799633950568668	0.025690383800880373	0.00014084942274416895	5.7091113898934935e-08	0.0013747996841589989	0.0002728673220951638	6.107800816504917	1.0753867983846426
1.2182182182182184	0.00014654485445894267	0.00023569928773989435	1.4131044153217415e-06	0.0661779624134557	1.7220658334266317e-06	1.924171577591577e-06	0.000740807556349414	0.5112088488784717	0.41540058305353234	1.6764138216477502e-06	5.5871573872537524e-05	0.001121084275838538	18.071392296408202	2.209723368576034e-06	1.401919953982235e-07	7.826709022932e-06	0.0004994762642054921	0.013609394964047252	0.0002663337978695277	1.7743950351428157e-08	0.0006160825092286142	0.00011378572469124509	5.186369865720153	1.0551291985828741
1.2262262262262262	6.105366138642307e-05	9.794811414823721e-05	5.825784331311586e-07	0.10705481030433155	6.093358883737081e-07	7.728245673429024e-07	0.0015007279413658057	0.7886773727253645	0.6508240375018737	5.925534933051698e-07	2.196308958710047e-05	0.0005117210150431585	17.940092221471375	7.737740209072675e-07	4.549983590732197e-08	2.9064702582357855e-06	0.0008253048618849209	0.00698472287486368	0.0005509536763294642	5.331938025304306e-09	0.00026743752487044657	4.591335643307034e-05	4.272865165453767	1.0334951148670024
1.234234234234234	2.4620136666658054e-05	3.941617934685548e-05	4.5361856491362666e-07	0.17282664992326432	2.0845684624830598e-07	5.113006905237622e-07	0.00298031057143512	1.182297680097062	0.9905642780978152	2.0250411550312835e-07	8.358018340422248e-06	0.00022608995513707255	17.554835976951633	2.6202827477569515e-07	1.4273406248396801e-08	1.0443126954869496e-06	0.0015948580138337764	0.003472975592791467	0.001133857167685514	1.5489946156791329e-09	0.0001124517596774822	1.7926452172035753e-05	3.417515196691016	1.0142457975500638
1.2422422422422423	9.609149349989502e-06	1.5359414925597085e-05	8.291039887228095e-07	0.27317511636592007	6.894899896801653e-08	8.188843164781089e-07	0.005760999660561068	1.7221963276362355	1.464614864814338	6.691108414433236e-08	3.0789245419270812e-06	9.668707038831095e-05	16.911290937480036	8.581018061241867e-08	4.327839889707161e-09	3.630344239521492e-07	0.0031297807679163602	0.001673754051939878	0.0022774759101087394	4.350344750841593e-10	4.57981081339912e-05	6.772429770395892e-06	2.657460892565199	1.0018156387741406
1.2502502502502502	3.629740257827943e-06	5.795336055023258e-06	2.0058036355231137e-06	0.4204325129066991	2.2049165844823516e-08	1.9264514299356385e-06	0.010825624890519392	2.4376408847899707	2.1037112790651302	2.1375614374647075e-08	1.0978946741838032e-06	4.0020613516751216e-05	16.028181378797896	2.7175961643550833e-08	1.2683406978484323e-09	1.2209418350604838e-07	0.006023252037389254	0.0007840674665169482	0.004449377067088269	1.1811009673527423e-10	1.8065238493763808e-05	2.475607768390575e-06	2.015915910885549	1.0012191086379985
1.2582582582582584	1.3269199080086905e-06	2.1172440486018037e-06	4.9520512586346305e-06	0.6290939561872108	6.817242755696274e-09	4.742732874606603e-06	0.019770932859673913	3.3526719460437215	2.9354266153985904	6.602284343916817e-09	3.7893937979177e-07	1.603314558383597e-05	14.948491473657347	8.323101816125312e-09	3.5926754996721877e-10	3.9723897581153477e-08	0.01128596545698999	0.000362677124245906	0.008449465345955228	3.0997179175489414e-11	6.90133185835407e-06	8.755881390737145e-07	1.5036308150053657	1.0177922276908236
1.2662662662662663	4.694363685212176e-07	7.489492047946197e-07	1.1960782915723126e-05	0.9148249102899559	2.0378759791844953e-09	1.1464274212574187e-05	0.035091560435571656	4.480738890360769	3.9790485073234914	1.971623324330853e-09	1.265928219651298e-07	6.216796966855285e-06	13.736847602053935	2.4651216121404123e-09	9.83590042139327e-11	1.2502602768376047e-08	0.020559646390302385	0.0001792792014198723	0.015595429645771684	7.863443831403107e-12	2.5532543162872175e-06	2.996354442693359e-07	1.1219503662877255	1.0567334804693322
1.274274274274274	1.6071544459296342e-07	2.566094879273177e-07	2.8111271211057907e-05	1.2928619018371075	5.88978087354231e-10	2.6978519204854974e-05	0.06053079747544686	5.818999571637291	5.239751299795519	5.692552093128317e-10	4.093198207209147e-08	2.3330408590186843e-06	12.473447080434823	7.060622007515474e-10	2.6026848313784018e-11	3.8064897345851726e-09	0.03640324503272012	0.00012463047415180764	0.027976633456763447	1.9281635815758356e-12	9.147593735830054e-07	9.921040473659278e-08	0.8666034478102544	1.1224677177700342
1.2822822822822824	5.3244515986823134e-08	8.546772097775295e-08	6.424849644693277e-05	1.7758299083374915	1.6457843205149694e-10	6.17417282643462e-05	0.10147235824335787	7.343276454606196	6.702951257445564	1.589069271911307e-10	1.2809025241606133e-08	8.473866671244206e-07	11.245487795355427	1.9556791547078483e-10	6.656379294129689e-12	1.1210119515718512e-09	0.06264528410854643	0.00016294373718752202	0.04877779352384941	4.569847053833525e-13	3.1735970736858334e-07	3.178250588821417e-08	0.7314006072117956	1.2179187714126718
1.2902902902902902	1.706936835347075e-08	2.8634390856199917e-08	0.0001427817171873263	2.371173075438405	4.446303454996045e-11	0.00013739498974946809	0.16531667340400744	9.004859106372797	8.330017149989718	4.288751991452712e-11	3.879325396308949e-09	2.978800370333041e-07	10.137434891253916	5.238425760662483e-11	1.645362622040709e-12	3.1933346582144804e-10	0.10477457217825906	0.0003146104748709546	0.08265653505229441	1.0468236171847725e-13	1.0661300033510467e-07	9.851053755746126e-09	0.7111775047065103	1.3438262939115522
1.2982982982982985	5.295115847407687e-09	1.2512863715833993e-08	0.0003085355677366881	3.078587535655743	1.1613889091724698e-11	0.0002972948128759081	0.26174783045687366	10.730302137634878	10.056588142767435	1.1191053243814238e-11	1.1370606035159922e-09	1.0134444461675328e-07	9.221605912307117	1.3569098199800828e-11	3.9308878588595116e-13	8.798646988777636e-11	0.1703106279366623	0.0006643345453821746	0.13613210046439314	2.317649739323094e-14	3.4678810609629506e-08	2.9541880797995367e-09	0.8035468300095885	1.4982648452263456
1.3063063063063063	1.5894255699098868e-09	1.4350038248155767e-08	0.0006482766506720635	3.8880070869205303	2.9329769180678175e-12	0.0006254998588265845	0.4027606655542626	12.425026732138184	11.794535510322133	2.823336461546405e-12	3.2267376272007615e-10	3.337059752634325e-08	8.550477385165003	3.3989642987774234e-12	9.07661218452543e-14	2.3448470453499392e-11	0.269057916345923	0.001396837131659048	0.21790750755953583	4.959225623535331e-15	1.0921867958708139e-08	8.571408122293658e-10	1.0092542826305466	1.6765085983357266
1.3143143143143141	4.6164049826033094e-10	3.433353906737253e-08	0.0013244573315607203	4.77876330576098	7.161302389551542e-13	0.001279647763732024	0.6022939970981048	13.980906127694242	13.438069714171313	6.886613963494269e-13	8.913605388357223e-11	1.0637224585580382e-08	8.151851671965881	8.233529139768994e-13	2.025628793154209e-14	6.044095491397037e-12	0.4131121200427075	0.002869683593203512	0.33900971003174585	1.0255619543742587e-15	3.3303682360139804e-09	2.406150664815494e-10	1.3311493937285097	1.8713317338383826
1.3223223223223224	1.2973577099892563e-10	9.323838469771125e-08	0.0026311039448690832	5.720465474327108	1.6905490932469304e-13	0.0025455228333653283	0.8753213975705201	15.287205282041183	14.87370807944463	1.624052627255463e-13	2.5702164137566318e-11	3.290540383096762e-09	8.027618898895849	1.9287129780387466e-13	4.369159951055108e-15	1.506809270922843e-12	0.6164647243195855	0.005740784105738478	0.512602096905708	2.049665037136247e-16	9.831843331838316e-10	6.535042164021064e-11	1.7719748605358674	2.073751231419972
1.3303303303303302	3.527781292787019e-11	2.5069023679414896e-07	0.005082302154038122	6.675893745978043	3.858479637578339e-14	0.004923646667006498	1.2363006028799273	16.24343486994288	15.992942115239481	3.702930695323764e-14	1.3660903397531243e-11	1.0151178853981916e-09	8.156349060800713	4.369076457512005e-14	9.108297933660124e-16	3.6331915357619454e-13	0.894059977224423	0.011176583563148419	0.7533155212602201	3.958845536434045e-17	2.8100276197118195e-10	1.7172260445728354e-11	2.3313529569773253	2.27412311455392
1.3383383383383385	9.281631164167031e-12	6.568843988964824e-07	0.009545647630301851	7.60578910648318	8.514569168729024e-15	0.009260194077464442	1.6969855430463177	16.772086040975175	16.705698626486623	8.162855203119324e-15	2.730764786671854e-11	4.0064071547837334e-10	8.49939692335295	9.570848444534496e-15	1.8351731451150004e-16	8.472566919665214e-14	1.2602108311257838	0.021174800072291496	1.0759739313945895	7.389435683704699e-18	7.775092593573548e-11	4.36574938007477e-12	3.0025019064725584	2.463418443848743
1.3463463463463463	2.36277836324611e-12	1.6747150773686582e-06	0.017433025246391995	8.474928950664596	1.817135449305974e-15	0.016934665607499823	2.263756599889273	16.82902116904947	16.95229441526006	1.7397608206100852e-15	8.544462280688496e-11	4.529220436940905e-10	9.009646852505416	2.0274411092984576e-15	3.573689685872144e-17	1.9108772274836562e-14	1.7263859457589856	0.03904032562182065	1.493670760669661	1.3329198401993493e-18	2.0826058184955462e-11	1.0738443307535625e-12	3.7693294770466212	2.6344540809825
1.3543543543543541	5.819605385157944e-13	4.153568833287946e-06	0.03095726352559352	9.258416946048005	3.7737763476035575e-16	0.030113170925895754	2.9348022409619645	16.40959974702787	16.71168661584017	3.5849894580058727e-16	2.731310507933542e-10	1.1756009024284406e-09	9.641532174525574	4.1531853523551825e-16	6.7259888492498176e-18	4.168085382781453e-15	2.2985328012927413	0.07005043182058936	2.015284228460273	2.3234877295596693e-19	5.400115599223186e-12	2.555489604062739e-13	4.6045900675131355	2.7828508627376354
1.3623623623623624	1.3868589887815027e-13	1.0021278437985238e-05	0.053453336280639634	9.946828808998587	8.674558782340631e-17	0.052066655321936425	3.697647269820039	15.549377734176643	16.00443704278156	7.1422830148822e-17	8.528969492785393e-10	3.4729529874530335e-09	10.360618701291465	8.22712054084183e-17	1.2234735098046704e-18	8.792695032493699e-16	2.974278622693186	0.12233008424505355	2.642688830578633	3.9139420276527035e-20	1.355445889128779e-12	5.883779006491833e-14	5.46971579471889	2.907541430717934
1.3703703703703702	3.197687907719525e-14	2.3520435149533067e-05	0.08974484714590678	10.548859147175227	6.709309608859288e-17	0.08753589939004024	4.527616601423927	14.319262982018866	14.889811441136379	1.3757420967503557e-17	2.5929858862311148e-09	1.0136856835800505e-08	11.150937123865077	1.5759633016039534e-17	2.1509573489891434e-19	1.7938454584015754e-16	3.740509168574483	0.207923728016373	3.3680927971047714	6.3711903689045494e-21	3.293319301238864e-13	1.310651726487177e-14	6.316717288126424	3.010740632919254
1.3783783783783785	7.133489338895437e-15	5.370169700941718e-05	0.14650980463360874	11.090464084220839	2.275656308627358e-16	0.14309881701501073	5.387798348292107	12.816084367816106	13.457581130983614	2.562050989211234e-18	7.673323963359903e-09	2.8828542713354726e-08	12.018459978529659	2.9192697967396763e-18	3.654833184146616e-20	3.539338680765103e-17	4.571912684591102	0.34399149406586216	4.1720582605254455	1.0021989144601733e-21	7.745475215663807e-14	2.824660923640693e-15	7.092205313831752	3.0974007835958286
1.3863863863863863	1.5396700011367908e-15	0.00011927545885818563	0.23256605889358248	11.610155713691961	9.349869473022765e-16	0.22746218982633795	6.23089664518103	11.150373898573985	11.816099741573764	4.613061661465843e-19	2.2102853281184256e-08	7.978533069748629e-08	12.989673367499785	5.229142253727896e-19	6.0020779179456236e-21	6.75351957659727e-18	5.431043252595523	0.5539748728927624	5.022789489616989	1.5233854008065423e-22	1.763256760485745e-14	5.889695143538077e-16	7.7431619609164	3.1742746334177894
1.3943943943943942	3.2152207039475193e-16	0.00025771198265014424	0.35896200404073436	12.150950351341024	3.7807890760969085e-15	0.3515650671576936	7.003050976338627	9.433573716054811	10.078848699894385	8.030479594397353e-20	6.197322649772595e-08	2.1486119142826546e-07	14.10504359219755	9.057596264411438e-20	9.526509885276637e-22	1.2462534046136116e-18	6.270276979100605	0.8684768922034332	5.8771650265078925	2.2376074136189736e-23	3.885327190811822e-15	1.1881362807920787e-16	8.223678582923446	3.2487760815903157
1.4024024024024024	6.49605255883482e-17	0.000541674712875633	0.5387325040187637	12.750308210116838	1.4891192195171543e-14	0.5283546598519521	7.649297523805371	7.766790686703718	8.351752701703186	1.3515883048195948e-20	1.69145972448673e-07	5.630195439365641e-07	15.408191198258878	1.5171199855708604e-20	1.4613827807660512e-22	2.2240688483262813e-19	7.035716306121633	1.3255029709608863	6.68373297323858	3.1759400698423086e-24	8.286593832959298e-16	2.3189243179173456e-17	8.50158065306178	3.3278479475965215
1.4104104104104103	1.2698200897797093e-17	0.0011075490037227684	0.786177314667018	13.430013249847896	5.71021594214685e-14	0.7720913658888671	8.119949806184346	6.232692651579934	6.723176675884492	2.199368885266375e-21	4.4939962220261557e-07	1.4355528250998075e-06	16.93255780023777	2.457251233170405e-21	2.1666661167222866e-23	3.838429501496447e-20	7.672696924923796	1.969640750767665	7.3875186856043875	4.355834578901525e-25	1.7106191485914932e-16	4.378907726369724e-18	8.563764597859603	3.4170169242348702
1.4184184184184185	2.401526114766793e-18	0.0022029659678969396	1.1155540257319023	14.188152996803028	2.1317991385915532e-13	1.0970721159563606	8.376887084114397	4.891340575195288	5.257773740832541	3.4602097845387085e-22	1.162331035146895e-06	3.561599426892853e-06	18.68805638538254	3.8485758615290904e-22	3.1046863656410568e-24	6.406494203292545e-21	8.132159690093932	2.8497584262827798	7.936086456753413	5.772683993728422e-26	3.417844859681171e-17	8.006942566545439e-19	8.419219892376011	3.519750829540033
1.4264264264264264	4.39423830569948e-19	0.004262585351642511	1.539159837370526	14.995083317283775	7.748428255393635e-13	1.5157409536690285	8.398650398839342	3.779894897403612	3.994478120814454	5.263292169244352e-23	2.92662191204519e-06	8.598073472047666e-06	20.650438120223473	5.828671819051173e-23	4.299729421895197e-25	1.0340644414110287e-21	8.376872082806663	4.0149092475243995	8.285953369841655	7.392450616418307e-27	6.609467955151304e-18	1.4523325645395032e-19	8.09907974291841	3.6371536608149184
1.4344344344344346	7.779110609598366e-20	0.008023407939271848	2.0649059532491867	15.79453534023155	2.741939687227863e-12	2.0362829279575743	8.183401730477353	2.9154199811456403	2.9481492973985612	7.740396693510116e-24	7.173938679732518e-06	2.0197025575137745e-05	22.755783500158905	8.536039779046855e-24	5.755222205076423e-26	1.6141874352041915e-22	8.386408282622533	5.508369331265998	8.408274392507355	9.147461254738857e-28	1.2370568213996725e-18	4.3518687992087746e-20	7.653554857729196	3.767962451028266
1.4424424424424425	1.3323715638273004e-20	0.014691467599248885	2.693649034176318	16.509990116004584	9.44675444606701e-12	2.6599567951678877	7.749180286748335	2.2995690841690672	2.113835965521898	1.1005750079915147e-24	1.7120587373699228e-05	4.616404580194825e-05	24.901658741462338	1.2088119886384117e-24	7.44527224679033e-27	2.4415435556565985e-23	8.159964261784127	7.360102574356731	8.29276890835677	1.093750321167047e-28	2.2408669127732753e-19	9.878851681022655e-20	7.14614091762856	3.9087639755486294
1.4504504504504503	2.207846997218518e-21	0.02616929780683867	3.416702851021605	17.05534272543979	3.1687751678088005e-11	3.378581285650161	7.131406358252116	1.9238087119927154	1.472409838300291	1.5129576078858676e-25	3.978015840601691e-05	0.00010267163910764625	26.955231478411708	1.6552928077513127e-25	9.30886083952389e-28	3.854437675827988e-24	7.716469797016967	9.578395833056549	7.9491473431921715	1.2649260841470094e-29	3.928623626238073e-20	4.530383001668386e-19	6.645934937445291	4.054336648235451
1.4584584584584586	3.539647820298036e-22	0.045346067463019314	4.214064008569197	17.347958333922037	1.0348753492330299e-10	4.172703141526595	6.378111811224399	1.7740024062380488	0.9963963413843855	2.0108725960613486e-26	8.999520100088134e-05	0.00022219143401222059	28.767278540436525	2.1918099544534208e-26	1.1248896488601158e-28	2.225543316049452e-24	7.091975827971988	12.14185222986939	7.405763301084534	1.5052590575676722e-30	6.665884388065664e-21	2.1027595795082027e-18	6.219165491350772	4.198040421207799
1.4664664664664664	5.490323597874126e-23	0.07643777026922914	5.053900513308759	17.32170508585274	3.2906094904807863e-10	5.010994575946659	5.543787799223847	1.833536063573992	0.6551123705965041	2.5840031178288694e-27	0.00019824245981164303	0.0004678798184258165	30.189847712226847	2.8063461216492057e-27	1.3137741030994375e-29	9.79031941587307e-24	6.334817466984684	14.99325176010335	6.705750704897452	8.225037572047267e-31	1.0946203573119504e-21	9.517068954061403e-18	5.921106094899006	4.332213653934364
1.4744744744744747	8.239143563332727e-24	0.12534223812560527	5.893736953634238	16.93755365129085	1.0187329032215e-09	5.851318032252569	4.6829400044879	2.084627223465509	0.41859508842942617	3.210348585598298e-28	0.00042522559504460175	0.0009586752112540096	31.09462060929854	3.4744665811724915e-28	1.4829579604378247e-30	5.341926778366633e-23	5.499452895557507	18.036862997483134	5.901375876201202	4.641663817396958e-30	1.73961594200238e-22	4.1949109129988193e-17	5.789421070819447	4.44857524099439
1.4824824824824825	1.1962224300896415e-24	0.19994397023095786	6.683520617910425	16.189854094168503	3.070747631000331e-09	6.64365086933879	3.8443959839930084	2.507923604633361	0.2601655510373481	3.8562220101938805e-29	0.000888198270334632	0.0019113440428460836	31.388921426295006	4.159507633598024e-29	1.617835370109837e-31	2.8577778358705694e-22	4.640065125451602	21.14052691281626	5.047629229433614	3.1090376670997265e-29	2.6756135092422985e-23	1.8006592601557788e-16	5.83974379753924	4.538658292531828
1.4904904904904903	1.6803011477828567e-25	0.31027101742824537	7.370403629612365	15.107305947047015	9.012223810613389e-09	7.334714723183483	3.0671510286897856	3.0808856321199847	0.15774659289606982	4.478396540635471e-30	0.0018067258157317926	0.003707971787471658	31.026832760074697	4.81505146199842e-30	1.7058354570866463e-32	1.4892036751111873e-21	3.804957112370467	24.143212645103407	4.196139449068385	2.034906081192325e-28	3.982628860100031e-24	7.527155363648825e-16	6.06397103880569	4.5943089688267404
1.4984984984984986	2.2835327367145656e-26	0.468378662399279	7.904698987940456	13.748706425601373	2.57530240034138e-08	7.873774622287124	2.3781526812604996	3.775710364788632	0.09421718646242543	5.02844541957641e-31	0.0035792500051251737	0.006999453927630409	30.01387338265448	5.389686745165135e-31	1.7383501453114102e-33	7.558024082699e-21	3.0325067511486705	26.86783810289144	3.390319869894364	1.2972041711465074e-27	5.737059125062018e-25	3.0642392532929717e-15	6.431423398557519	4.608268659372698
1.5065065065065064	3.0024236236273003e-27	0.6878243220841643	8.246156766780837	12.194544675094855	7.165350034223865e-08	8.218755466317978	1.7920157866445097	4.5576568327158125	0.05714173477248209	5.458780271823697e-32	0.006906160441163882	0.012856480092796926	28.4049174639555	5.833485028545109e-32	1.7121218752533121e-34	3.735866183925419e-20	2.3490622802246643	29.138120489620704	2.662316806739786	8.053720484672553e-27	7.997949755398486e-26	1.214811451926215e-14	6.8926987059090346	4.574824958393382
1.5145145145145147	3.81927578505798e-28	0.9826185538241925	8.36954961828354	10.536193185446411	1.9411724436306463e-07	8.341659642558081	1.3123251574952945	5.384560996647856	0.03818981179472092	5.729387072428158e-33	0.01297942109943955	0.02297789224469523	26.29620981261448	6.1051036063352897e-33	1.6297814888924677e-35	1.7984784646453973e-19	1.7687560177654835	30.797299446149133	2.0319222645104347	4.8697728182109025e-26	1.0790334992005963e-26	4.690201513351816e-14	7.385745071784809	4.490477699405907
1.5225225225225225	4.700392749175754e-29	1.3655995327408648	8.268609788274265	8.864706337430073	5.120508425506087e-07	8.232319165399579	0.9339822078882027	6.208089700129526	0.032493476155673245	5.81395132781434e-34	0.023761784268848056	0.0399602760379423	23.813217179701518	6.1781268334355686e-34	1.4994133166831441e-36	8.43241985067383e-19	1.294888686647034	31.72599019954959	1.5072411439994395	2.8677730375151992e-25	1.4088195260164016e-27	1.7634883488999368e-13	7.843415689264322	4.3545337251972995
1.5305305305305303	5.596688544101109e-30	1.846286486221849	7.957624259022096	7.2610594136047535	1.3151920093769405e-06	7.899784797642848	0.6460011295260952	6.976911128283279	0.03810457994759316	5.704075914978458e-35	0.042378030640199876	0.06762027848700677	21.096507882507915	6.045300631726265e-35	1.3332470080683652e-37	3.850654210114581e-18	0.9223459526250372	31.85634788674737	1.0866425052197692	1.644768502859125e-24	1.7800714771391512e-28	6.457348801598434e-13	8.201562520268329	4.169529485475513
1.5385385385385386	6.447209870428739e-31	2.4284120683671717	7.470412386399408	5.78914331111096	3.2892532066737494e-06	7.371088894094158	0.4342356517150576	7.641517472650748	0.05563255652762978	5.410655452184993e-36	0.07363348151609422	0.1113411274764657	18.28784572300154	5.719720261702941e-36	1.145769184074265e-38	1.712594407031641e-17	0.6404667369150259	31.180215132213974	0.761410626223844	9.187317212531647e-24	2.176600961011128e-29	2.3027065442515617e-12	8.406619406212046	3.9413903418991145
1.5465465465465464	7.18548342800217e-32	3.10748959690187	6.856879242371078	4.492132955544216	8.010185752971865e-06	6.68761655283326	0.28367117163653444	8.160010375526412	0.08807267689754757	4.962095729473556e-37	0.12465781442160637	0.17838751632828065	15.518298739592225	5.232702066643027e-37	9.51658034057095e-40	7.418476595522177e-17	0.4358638493533124	29.74990267718574	0.5185366702248752	4.998003661859298e-23	2.5755934460871536e-30	7.997013537017794e-12	8.421658491767785	3.6792689713381956
1.5545545545545547	7.747891898428782e-33	3.868899631291336	6.177741846324081	3.392150740074049	1.8994600849165955e-05	5.899760834445164	0.18009533077466552	8.503846125232487	0.14077703169380743	4.3997811504881165e-38	0.20564206346613145	0.27810159989308697	12.89954296708294	4.6288181763199903e-38	7.639447600102829e-41	3.129808656652309e-16	0.29485227851622864	27.671513900871528	0.343216621527614	2.6480632598909174e-22	2.949381206481334e-31	2.7047317315122473e-11	8.23010196627534	3.3950548666128855
1.5625625625625625	8.082661075361884e-34	4.687036466316735	5.4982707407317815	2.49259887111781	4.385966641206912e-05	5.060818662315311	0.11111871990005834	8.662415792648837	0.22147393583045	3.771791591347622e-39	0.33059263611441486	0.42186422718933	10.518846750501323	3.959184329516209e-39	5.927072622347942e-42	1.2860755165031188e-15	0.20531436800750946	25.0919934731907	0.22079307393981445	1.366419556399374e-21	3.268419100586415e-32	8.909021156631934e-11	7.836623149857463	3.1026002055398707
1.5705705705705704	8.157711343890986e-35	5.526000107562151	4.881932713641496	1.782221915101807	9.86173657060035e-05	4.221146963498907	0.06662995677682067	8.645448161829332	0.34020572642023406	3.1261871819187333e-40	0.5179709889418137	0.6226902951928666	8.437588776975714	3.2743977419159654e-40	4.444427153966426e-43	5.147113095366062e-15	0.15797899126160103	22.182084294387657	0.138048240663899	6.866947226709091e-21	3.505064984178124e-33	2.857903608989449e-10	7.265222595576476	2.8167507976296644
1.5785785785785786	7.965725918128278e-36	6.342135468541686	4.3846802142405705	1.2398966872456652	0.00021592345698769633	3.4234461168498793	0.03882838784170414	8.4825602828012	0.5090335926707352	2.5051454422484245e-41	0.7910293892592021	0.8943379886158025	6.692682651568766	2.6184597810910764e-41	3.2209841349754727e-44	2.0063772836927877e-14	0.147186617619225	19.11791369583795	0.08388891994445784	3.360990446339749e-20	3.637510950138084e-34	8.928518206810872e-10	6.554927191313909	2.5522940490739394
1.5865865865865865	7.525326818083893e-37	7.088422337609815	4.050378789035051	0.8392847059340675	0.0004603732828353594	2.699726986261203	0.021990075068751995	8.219778140514844	0.7413590057731293	1.9408929774756907e-42	1.1776061342983544	1.249860215914002	5.299992424675338	2.0246401049845863e-42	2.2561014621353757e-45	7.617569263110496e-14	0.17124629679950473	16.063918333219615	0.04954577500918502	1.6021190101076394e-19	3.6530954417876917e-35	2.716614002014873e-09	5.753933043853225	2.322934897389809
1.5945945945945947	6.878096828553442e-38	7.720356561396065	3.9075894613042075	0.5527423213899832	0.0009558501813656951	2.0701390889419007	0.012103238474576802	7.91340596193235	1.050744575990085	1.4538543887515926e-43	1.7091269220697762	1.6996182837706155	4.258727302042114	1.5136864875840604e-43	1.5273054969164655e-46	2.8169464772906503e-13	0.23247268106549385	13.159308417445885	0.028440481566880452	7.437829124122692e-19	3.5503439891510844e-36	8.049998710716865e-09	4.913214524633869	2.140388942619802
1.6026026026026026	6.082107052950995e-39	8.202610766526822	3.9677124461702173	0.3541790710296861	0.0019326116322561392	1.5434854192996055	0.006474019370134863	7.622121736930858	1.4491907126412171	1.0529102248766957e-44	2.418593565741406	2.2489071685738216	3.5558757230938967	1.0942308502281745e-44	9.992874844228109e-48	1.0146185776667505e-12	0.3369403961150057	10.509424526310998	0.015867027040106285	3.3629588037813836e-18	3.3433127968402035e-37	2.323195234181739e-08	4.080613830350496	2.0136490888721523
1.6106106106106104	5.203345201225138e-40	8.515505178320119	4.2243980921415085	0.2208162688154032	0.0038052225241135456	1.1189968492635205	0.003365456054875872	7.3985184057367706	1.9449386589988393	7.373682910829714e-46	3.337443434750397	2.895488520930646	3.16994293929129	7.648313493929976e-46	6.319056317846578e-49	3.559532231819207e-12	0.4939333988307067	8.18236930133609	0.008603644840351747	1.4808832647001097e-17	3.4253332340206404e-38	6.529808233394269e-08	3.296223243375406	1.9484499426309425
1.6186186186186187	4.306792801333692e-41	8.660222749990906	4.654135959249378	0.1339842836449172	0.007296287245954617	0.7888211079467371	0.001700244502184537	7.281431655564347	2.54001318385144	5.131804560144515e-47	4.491337829078431	3.6274576480335825	3.073550203249482	5.168980890154248e-47	3.861990913811059e-50	1.2163346058290218e-11	0.7150226369523516	6.210413784975416	0.0045341687904787336	6.351028047531916e-17	3.627977317110551e-38	1.7874870012769152e-07	2.5895384422217833	1.9469330593068805
1.6266266266266265	3.4488002488390626e-42	8.661798180694108	5.217994821944038	0.07919683368039569	0.013624352915942212	0.5406939499122105	0.0008347883130714143	7.290280232169075	3.227862755304481	1.8890438976934799e-47	5.89517157741447	4.421941960024562	3.234790803570862	3.377734727901698e-48	2.2812217970282033e-51	4.048438715010054e-11	1.0126968249734725	4.595042551263762	0.002322422276966662	2.652718484262945e-16	2.848530939073368e-37	4.765584441768277e-07	1.978484126956242	2.007510289478808
1.6346346346346348	2.671928267829872e-43	8.569181858702173	5.8645348998833295	0.04576489083698885	0.02477579764493401	0.3603693313731994	0.00039832619743760084	7.422321784061385	3.991562961427942	1.6904470266527907e-46	7.547854342689304	5.245101655460728	3.6175658920920672	2.134157153444017e-49	1.3023299262071065e-52	1.3125053443783308e-10	1.3985115014532787	3.314190021918036	0.0011561468239064334	1.0791013203746364e-15	2.3486157808666116e-36	1.2374381077031554e-06	1.470080349678017	2.124929173817917
1.6426426426426426	2.0027383353633954e-44	8.452071891024017	6.53388691367371	0.02618464184688959	0.04387760274936519	0.23354332821680934	0.00018471362438454727	7.653259045920239	4.80307849292053	1.777612359528124e-45	9.427641798241646	6.053756742060647	4.18138493200465	1.3037862865320545e-50	7.185744487762681e-54	4.1447517250574456e-10	1.880812621319866	2.3302252672240624	0.0005593879266447742	4.275207631897295e-15	1.8879466486127353e-35	3.1294517388724366e-06	1.062292531961438	2.290554914807875
1.6506506506506504	1.452333202460506e-45	8.394644113237133	7.162863313609891	0.015479006924882686	0.07567758779948096	0.1471669987654071	8.324471864797626e-05	7.941099575917332	5.623997827961651	1.8233805716230343e-44	11.488927305069303	6.798705138119301	4.881258303273348	7.701308425458352e-52	3.8319493725207834e-55	1.2749264510154748e-09	2.4622204737761098	1.5974921174839825	0.000263051924440842	1.649590424637475e-14	1.4784838847057729e-34	7.708220272933938e-06	0.7465166034859739	2.492887059633135
1.6586586586586587	1.018945461880569e-46	8.48671903636039	7.690755354080706	0.010611669111761753	0.12711781512228848	0.09017304359209101	3.645971313025177e-05	8.23266479070488	6.4079536269348845	1.8222172863656687e-43	13.661382778573389	7.4294665346549085	5.668294669427999	4.398450325946595e-53	1.9749904345743176e-56	3.8200275436730975e-09	3.1372004104814133	1.0685997319841023	0.00012022593809940025	6.198961937271073e-14	1.1279483976866436e-33	1.849204501726497e-05	0.5101827020274152	2.718317275850981
1.6666666666666665	6.916369917561451e-48	8.813236934664914	8.06523807483213	0.010039962824097705	0.20795331708529863	0.05372375390796073	1.5519460156934527e-05	8.47174189701389	7.10464415632458	1.774199865792482e-42	15.852125758408807	7.89985718006315	6.491433045571125	2.428907276637907e-54	9.838014813623899e-58	1.1149324609012742e-08	3.8901595683694588	0.6990783084641292	5.340515280397273e-05	2.2687452853556296e-13	8.383156878687709e-33	4.320807369478071e-05	0.3390799205659889	2.9521053922579013
1.6746746746746748	4.5420098542516724e-49	9.443147870365406	8.247637255186877	0.013434013041356607	0.3313225827423019	0.031122845778630157	6.421039351304132e-06	8.607639880792831	7.665033483668564	1.6830012749785852e-41	17.951192675867865	8.173555825628702	7.3004174612347645	1.2968725014563505e-55	4.736387095869133e-59	3.169842452395059e-08	4.694550549869703	0.45038026951902504	2.305666268681838e-05	8.086795067057624e-13	6.069762248476006e-32	9.83328242472479e-05	0.21916338491775011	3.179509823514752
1.6826826826826826	2.8857619524710255e-50	10.418962980708484	8.216782635697982	0.021563740587783632	0.5141233580781887	0.01753135877181765	2.5848065729506525e-06	8.602885500470789	8.047009969062364	1.5554135245917137e-40	19.84006763117514	8.228733759328122	8.049728825919864	6.69511113541123e-57	2.2038607361490486e-60	8.778910587434929e-08	5.513399389436238	0.2914685230560843	9.67471157105747e-06	2.8073144594995076e-12	4.281357482696039e-31	0.0002179669584086658	0.13776002315824795	3.3869673047704163
1.6906906906906904	1.7738442925928076e-51	11.74825955044024	7.970817859891237	0.03633851548734147	0.7769981448776002	0.009602298034875618	1.0196939775274148e-06	8.438979226213917	8.220605092619431	1.4005119531782708e-39	21.40244582448219	8.060930432712393	8.702821341427994	3.341885401373174e-58	9.91101987856877e-62	2.3684523350873693e-07	6.301493368736343	0.1993745075146356	3.945553197035521e-06	9.491385546668274e-12	2.941961794404852e-30	0.0004705943531503216	0.08421074634672242	3.563189248053912
1.6986986986986987	1.0549042401333644e-52	13.398373257989624	7.526644690174086	0.060970701223083755	1.143705144731357	0.005113969252163377	4.145572888568334e-07	8.119486499045019	8.171876813501477	1.228590892920274e-38	22.53591988873642	7.683649044200124	9.235773704816445	1.6128637804925012e-59	4.3077430252781626e-63	6.224686640702461e-07	7.00918322891286	0.15914043064819197	1.5638895459049874e-06	3.1253027570969765e-11	1.9694197555184468e-29	0.000989629285248729	0.05006115134956842	3.7000387284701044
1.7067067067067065	6.069502908298157e-54	15.295315281409303	6.917081566302506	0.10021902947795981	1.6396628315499076	0.002648282866009891	2.2741351090681415e-07	7.6701930742062565	7.904759416853426	1.0500434897251204e-37	23.16298153417242	7.126561741981984	9.639440529874838	7.52619291775015e-61	1.8095828419673676e-64	1.5937032110045822e-06	7.587426209819785	0.16350779173897875	6.024660050013301e-07	1.0022556253975217e-10	1.2843555791470342e-28	0.0020270975240845902	0.028941642490303957	3.7930768893022053
1.7147147147147148	3.378591970309064e-55	17.32758243983677	6.186217810237429	0.16064780389332584	2.2895291284218686	0.001333502874173473	2.7864751620140105e-07	7.136509790817685	7.440539515167745	8.743530001397915e-37	23.239712785708733	6.431655458833768	9.919409822901386	3.395656098159161e-62	7.34690446434692e-66	3.97505724222307e-06	7.993397299728612	0.21260712892835013	2.255731022916168e-07	3.130320730912058e-10	8.159771327199799e-28	0.0040444571677392535	0.01627177414483738	3.8417157912284052
1.7227227227227226	1.8195370238486086e-56	19.35496928856764	5.383746589167883	0.2508138742743598	3.113819967450162	0.0006529003006669876	6.053165628873308e-07	6.578678733355908	6.815055517124136	7.093259452436938e-36	22.760826102918628	5.6480129485472625	10.09350567178324	1.4812963472215024e-63	2.8828865786331797e-67	9.659059012319513e-06	8.195807189424158	0.3137679187308933	8.208624225760752e-08	9.521888677487557e-10	5.050291249081004e-27	0.007860268434048646	0.008896886375025101	3.8489749653855654
1.730730730730731	9.480441724759068e-58	21.221776764820422	4.559192097762557	0.3812697813086166	4.124780799182104	0.0003108301287139276	1.4811394429421266e-06	6.065543190782548	6.07413277029501	5.606404250043121e-35	21.76025852945498	4.826127669055598	10.187125966563412	6.247831834942126e-65	1.0933216823818122e-68	2.2866091437491548e-05	8.17904868991935	0.4814232002186793	2.9032319459881068e-08	2.8208584215386623e-09	3.0450931748414076e-26	0.014880415912306514	0.0047308885892230115	3.820896781438156
1.7387387387387387	4.779019131484713e-59	22.773043639317827	3.756886836094648	0.5642570929620304	5.321969797272235	0.00014388737017316037	3.608084363973437e-06	5.667677826554719	5.26806259747534	4.317203259546292e-34	20.30722872825938	4.012658423129698	10.227235757522847	2.547915929293473e-66	4.007426876747082e-70	5.273824385460896e-05	7.945470597693537	0.7369476424199315	9.97978969544901e-09	8.138856789991497e-09	1.7886710264503561e-25	0.027441222473823867	0.002446806474414739	3.765718574759455
1.7467467467467466	2.3307273985961748e-60	23.87176222244703	3.0123318487482815	0.8129700707330706	6.688241523441359	6.476577533977385e-05	8.58537810433928e-06	5.450564047678468	4.446048067200635	3.2389191419806314e-33	18.498386911606556	3.2463549194848595	10.23620531389192	1.0046354970314175e-67	1.419647405318931e-71	0.00011850801548491996	7.515420291598755	1.108157231506284	3.3341822977799437e-09	2.2870173087369256e-08	1.0235429786703544e-24	0.04929625991685308	0.001231578460197235	3.6929200944385894
1.7547547547547548	1.0997316065048974e-61	24.414655054824628	2.3502534085419247	1.1403075894042278	8.186967824106734	2.834600047883882e-05	1.9902455572233536e-05	5.468309247184392	3.6514596209781764	2.367430503882885e-32	16.447281933057027	2.5555872031896016	10.226781107680578	3.8300012194936683e-69	4.8606306411928226e-73	0.0002594601690617838	6.925128846239712	1.6281333114453616	1.0826437913828303e-09	6.25892033265305e-08	5.7059428783261296e-24	0.08626995340628534	0.0006050538704228091	3.6122629533141755
1.7627627627627627	5.020239571597212e-63	24.344125193856396	1.7843367919359472	1.5571075016613918	9.761332534909954	1.2063166950656825e-05	4.493292420706863e-05	5.758231808006421	2.9185063697624054	1.6859080914059844e-31	14.272723382381212	1.9575720396631533	10.199268892562689	1.4117428689824408e-70	1.6084293468787167e-74	0.0005534878255224246	6.222933508191764	2.333036169272688	3.416725858060646e-10	1.6682199986868134e-07	3.0988066609323745e-23	0.14708043948698685	0.000294314932045608	3.5329199825088438
1.770770770770771	2.2171990626282813e-64	23.65450050059036	1.3183458141252615	2.069970170286529	11.336343923084662	4.991765943914164e-06	9.878995971854004e-05	6.336533682717462	2.2706057479404977	1.1696881064381515e-30	12.087672183354956	1.4590880781754667	10.141533684227673	5.031273699900511e-72	5.1440904640525116e-76	0.0011504674472300953	5.464641410911487	3.2586652492270654	1.0480040854235511e-10	4.3304312715734487e-07	1.639484318048969e-22	0.24429621099564078	0.00015133274310956074	3.462765333508739
1.7787787787787788	9.473870322530208e-66	22.391603986837307	0.9481730587449461	2.678911867757175	12.823821791491426	2.0084934339637902e-06	0.00021151845704433852	7.195283536802246	1.720408645669636	7.906527319568913e-30	9.990060968571477	1.0582668160784519	10.031796604130562	1.7336655151537045e-73	1.5900561001386803e-77	0.0023301561305821335	4.708963177245147	4.435716304075131	3.1242380207804686e-11	1.0947952508472894e-06	8.450176456464034e-22	0.3953338530188985	0.00010244685289201976	3.407869036312298
1.7867867867867866	3.916450930098797e-67	20.645817302127117	0.6643231989629704	3.3752162144650506	14.130087014503914	7.857962392524878e-07	0.00044103261437994297	8.301007645250085	1.2711802231119882	5.206921147405004e-29	8.056495879386308	0.7469624118197115	9.843588888486966	5.775865913628453e-75	4.750217966535098e-79	0.004598930033159818	4.013859837099072	5.88397226851095	9.052187632167902e-12	2.6956194837752276e-06	4.2429705166725646e-21	0.6233305298786636	0.00012050318578525465	3.372217624385256
1.7947947947947949	1.5663919624114544e-68	18.53991448023711	0.4543925385361124	4.139935742664737	15.165512932392776	2.9893227191360706e-07	0.0008955298910900873	9.595261736682062	0.9190902635260368	3.340840553806916e-28	6.339233940058704	0.5132315365048449	9.551762349491222	1.8605131318411892e-76	1.3715507102522784e-80	0.00884519785675756	3.4343758758627203	7.606007859025845	2.54912585469494e-12	6.464101932031766e-06	2.0754867966095606e-20	0.957645130665084	0.0002135567857896215	3.357666323183376
1.8028028028028027	6.061089595868501e-70	16.213780553486668	0.30523438335193426	4.943498764819911	15.854623377441794	1.1057551908532381e-07	0.001770828190865594	10.997547648729883	0.6559379815633224	2.088382377583702e-27	4.866284205860088	0.3435623354143561	9.138262425819109	5.79444258027429e-78	3.827431630450613e-82	0.016578927347148834	3.022140044190505	9.58132094956077	6.976816567739329e-13	1.5096689855723372e-05	9.890441096625234e-20	1.4336752244182664	0.000427247937803769	3.3641156567564563
1.810810810810811	2.269046845238727e-71	13.808517429573293	0.2046488601549675	5.74677359323843	16.145169533215643	3.977118195474524e-08	0.0034100422978323723	12.410776438847275	0.47190127837824286	1.2718731930219061e-26	3.6440474054521577	0.22463686478591766	8.596481149649305	1.7448308709830963e-79	1.0322865163738917e-83	0.030284746976599886	2.8262897346806404	11.762037558361415	1.855887420968322e-13	3.433833216559138e-05	4.5915262511639815e-19	2.091650003458502	0.0008610773830507377	3.3898921780242084
1.8188188188188188	8.218238106615931e-73	11.452318093848923	0.1425701954337859	6.503731045326328	16.014672918565097	1.3909173875942267e-08	0.006394847013495034	13.729147824166558	0.35801801190143107	7.54670078103043e-26	2.6616499770198856	0.14455471322272206	7.933379752316829	5.079924303105376e-81	2.690855078066442e-85	0.05391778846909097	2.895200495748431	14.071379984885972	4.7981547197216527e-14	7.606775326923326e-05	2.076558677146099e-18	2.9741019473779535	0.001701803862483694	3.4322963252531085
1.8268268268268266	2.8797612024995894e-74	9.249928160790356	0.11182011616598181	7.1655558947031315	15.473297697281254	4.729960365567199e-09	0.01167851683552285	14.847863933798665	0.3082317023008407	4.362645968882752e-25	1.896059878851812	0.09355908698860195	7.1690974595101284	1.42995667161351e-82	6.779186833027227e-87	0.0935630256051617	3.2781499338546993	16.405872083259755	1.205660865012547e-14	0.00016411410489797034	9.14907248079883e-18	4.121856169930062	0.0032800101212380555	3.488259903862265
1.834834834834835	9.762852568346177e-76	7.2766789813799315	0.10854334325210498	7.685746120976182	14.562543094898821	1.5640008839109455e-09	0.02076980832081021	15.673631028183532	0.32092964728164514	2.4570971855062284e-24	1.3171672172702689	0.0643771194322155	6.334306831535552	3.8917933334461634e-84	1.6506771465719148e-88	0.15825795789238126	4.025960749661651	18.641767189964852	2.9444513083314414e-15	0.0003448380297592884	3.926952551869015e-17	5.568613850708351	0.006158271776680289	3.5550346109621187
1.8428428428428427	3.2021338606989083e-77	5.577181693983102	0.13244263362227948	8.025480036762085	13.349989316744349	5.028515740070133e-10	0.03597201293968509	16.134562027554022	0.3999475314687226	1.348261771873482e-23	0.8922186948308158	0.0523129658959455	5.466007774616021	1.0240884176811891e-85	3.8845786131435124e-90	0.2609412045879137	5.189770754757547	20.645479033750107	6.988949236064661e-16	0.0007056808451764888	1.6420257541970197e-16	7.334525359325305	0.011260698937322499	3.630817279179271
1.850850850850851	1.0161193743940627e-78	4.1680131324958465	0.18689686364854913	8.158397391952729	11.921019889415966	1.5720485731283086e-10	0.060671500012807245	16.187996516428516	0.5550101664582642	7.207848179784355e-23	0.5892473520964804	0.05522303024279376	4.602684844721	2.6054664720215515e-87	8.83533318874394e-92	0.4194343221200834	6.817363833620755	22.287000839168204	1.6123068219166226e-16	0.0014064536705375383	6.688827563227418e-16	9.419497910810447	0.020052840052979123	3.7152137776988337
1.8588588588588588	3.119553785832037e-80	3.0432340304048626	0.27899037773008567	8.07397839181603	10.368926300997128	4.778762364712497e-11	0.09965357615012027	15.824967762663556	0.8015391662633291	3.7541927204500545e-22	0.37938066684891614	0.07346847820884005	3.77975843868545	6.409046869479233e-89	1.942223433045749e-93	0.6572938972929767	8.946937380421863	23.454587092026777	3.615029066624815e-17	0.002730023967642882	2.6543962833421837e-15	11.797281779321965	0.03477657497791116	3.809456692948923
1.8668668668668666	9.265795693978072e-82	2.181401832026113	0.4194203262406395	7.778919760413724	8.784979711814824	1.4124992824916212e-11	0.159400561410552	15.070550033040423	1.1597137191056353	1.905052810344092e-21	0.23810069275714818	0.10989184870163718	3.026072019352394	1.5242665575533712e-90	4.12641295425286e-95	1.0042953907243324	11.598727578693389	24.06852538745178	7.87778626099968e-18	0.005160970971649817	1.0261887425229815e-14	14.411535253650415	0.05873506221635489	3.9163230499384842
1.874874874874875	2.6626584304099595e-83	1.5528371577211189	0.6221954975085776	7.296258467210759	7.249911469871936	4.0596104724824715e-12	0.24829991069387047	13.98001323290436	1.6526541040449023	9.4183971333256e-21	0.1456507926560449	0.1698111078655009	2.3618490471512525	3.5049959220901396e-92	8.473121374676758e-97	1.4962468686148067	14.765487978710937	24.091776180713623	1.6684950683671777e-18	0.009502115396138506	3.8648661381161635e-14	17.17500083881215	0.09660680552257883	4.039743546756638
1.8828828828828827	7.402709244562117e-85	1.1261819982059806	0.9040083516958288	6.662403041080405	5.827840120637148	1.1344982220699478e-12	0.3766643101335224	12.631438649908127	2.3036400251835154	4.536558356218352e-20	0.0868351153655027	0.2609734043957192	1.7982152417258335	7.792429062240724e-94	1.68155628174162e-98	2.1738040655978987	18.403320323894828	23.535651607904086	3.4345908022470666e-19	0.017038568778961156	1.4180364418342297e-13	19.97259363817691	0.15474541889518528	4.1841458209382925
1.890890890890891	1.991170371754327e-86	0.873637454860261	1.2831623763922586	5.922604890964028	4.563134025214346	3.0828088864314657e-13	0.5564494541633446	11.116040971509479	3.1323956289667847	2.1289013063912723e-19	0.05045303015228762	0.393369313738147	1.3380943168551314	1.675006822142704e-95	3.2253483627957056e-100	3.0799953027565965	22.424677531729593	22.459478491640358	6.871988741164213e-20	0.029755678013846126	5.068577042273394e-13	22.668630573360755	0.24139480040804434	4.353620601770699
1.8988988988988988	5.181656818827257e-88	0.7745920003970291	1.7779762009243048	5.12565349847568	3.4801411060693157	8.145405545303273e-14	0.8005593485327757	9.527766077272227	4.150667762344571	9.733388965836555e-19	0.028571127329813935	0.5787846168757513	0.9780994451718482	3.481114737423534e-97	5.979145066555956e-102	4.256288177641326	26.69539165691107	20.964186850326367	1.3388374582863374e-20	0.05060932172684297	1.764941997361804e-12	25.117709254473585	0.36672324424679265	4.551031290813963
1.9069069069069067	1.3045819529440531e-89	0.8175868487622423	2.404664361426083	4.318659032705726	2.5852679831375673	2.0926767479004736e-14	1.121663901639663	7.953731941565123	5.35756482235012	4.335629410950094e-18	0.01577985609910652	0.8299696435113245	0.7109731277881542	6.994840192109121e-99	1.071269629826783e-103	5.737248100508329	31.037252974660113	19.18077036755101	2.6668786002773814e-21	0.08383301984093657	5.987155633831116e-12	27.178026107814684	0.5425627698638953	4.777198037357829
1.914914914914915	3.1777269822072906e-91	1.0006960743771298	3.1748037757370096	3.542688939824839	1.8706223864480174	5.227751229533417e-15	1.5305256087760222	6.466776355156097	6.735355904692249	1.8815672829415938e-17	0.00852597383781539	1.159344078925445	0.5281574648974156	1.358922336781043e-100	1.855050497362362e-105	7.544136924977368	35.236970972331825	17.255368577317565	1.1931325880433434e-21	0.1352457516356267	1.978592610457912e-11	28.725372878883473	0.7817421416754435	5.03027538302231
1.9229229229229228	7.48866308046945e-93	1.3304470427867314	4.092617015156409	2.8297902186227355	1.3183630209286903	1.2698458500841514e-15	2.0339392649862558	5.120866108275894	8.246582512611655	7.9554889530553e-17	0.004565494622397643	1.577231866917923	0.4221675591472453	2.5525164667482344e-102	3.104630504943627e-107	9.678134924634273	39.061357463871694	15.333169098036429	3.739803243823046e-21	0.21249860361254827	6.369978153266433e-11	29.66581054465276	1.0969341347680606	5.305411951030234
1.930930930930931	1.707396933287536e-94	1.8194169510522005	5.152412860161008	2.201624339590033	0.9049997172496986	2.9992344946422773e-16	2.63251705493881	3.949542054956852	9.833336997548065	3.277128921416662e-16	0.0025490074789220577	2.0897321902184074	0.38855017381954654	4.6355284250376943e-104	5.021822350646388e-109	12.114171716489265	42.277443713247834	13.543362572937914	1.7880741372614105e-20	0.3251714867168214	1.9978608102486329e-10	29.945162634008888	1.499006263504617	5.594739118874725
1.9389389389389389	3.766233110213371e-96	2.4826648099132216	6.336593003631468	1.6696425985107806	0.6050933706029242	6.888000465430695e-17	3.318674809011657	2.9670558523318284	11.419365510527994	1.3152239323740274e-15	0.001732238105762938	2.6964628679906446	0.42730274623232684	8.139288521416451e-106	7.850729447966042e-111	14.796537188966543	44.67519632650277	11.98704234155025	8.504682445961434e-20	0.484610433623791	6.104333294228225e-10	29.55397538012035	1.9949681109062212	5.887692069092998
1.9469469469469471	8.037526020674233e-98	3.3332335696913615	7.614636736941041	1.2364982456791815	0.3940511661127213	1.5381519500105957e-17	4.075258474741578	2.171494527160134	12.915255574214571	5.142631509140106e-15	0.0017973169571032168	3.3885345682199377	0.5436852216547433	1.3817512555826054e-107	1.186194531117403e-112	17.637433165758623	46.08976604624735	10.729339874324474	3.944149613359151e-19	0.7033912981861928	1.8170085581320604e-09	28.52734966339968	2.585734813660115	6.171628707163731
1.954954954954955	1.6595107938292517e-99	4.377096584577488	8.943399910055973	0.8982627171638358	0.24993936026116484	3.339862904538597e-18	4.8752567627029535	1.5490317335031434	14.226423403517337	1.9590730884743537e-14	0.0027712385779312862	4.147192849998113	0.748378016253468	2.2679279996326465e-109	1.7322041097773787e-114	20.51937125528542	46.41998297918646	9.796374081366723	1.782206766916353e-18	0.9943176526461069	5.2689179152985625e-09	26.939889915872794	3.264050116260966	6.4326842861956
1.9629629629629628	3.314975063188848e-101	5.608105534221707	10.268913741460027	0.6469900182190231	0.15440588954569578	7.051497675169151e-19	5.68295049034613	1.078478389733277	15.263030867888558	7.271021047890637e-14	0.005034310029613459	4.943565524940501	1.0569384442033014	3.599021000600382e-111	2.4447781345322573e-116	23.301824190108224	45.64019764595698	9.176906697622815	7.846231527110849e-18	1.3689173745728445	1.4884409765284533e-08	24.896757189102672	4.0129995704017425	6.6567832997059835
1.970970970970971	6.406531188389381e-103	7.003672006667911	11.529664057382014	0.47323313251910093	0.0929042173473481	1.44762948822537e-19	6.456646727954385	0.7354786175937982	15.95047439930423	2.629176233640445e-13	0.009420211005795594	5.739851972162159	1.488509156574768	5.52198197807857e-113	3.334855967851153e-118	25.831861154080347	43.80352375386904	8.828035815678163	3.3655967576577193e-17	1.8354951828891566	4.0962601201260305e-08	22.52231370471391	4.805559359800048	6.830723630891523
1.978978978978979	1.1978656694136173e-104	8.522012495060977	12.661106924727967	0.36822223606467963	0.05444329427190614	2.889726910402996e-20	7.152860347144564	0.49593905794639126	16.23883049666746	9.262399951564046e-13	0.017418104649502778	6.492087787073877	2.0637605835995596	8.191451199880564e-115	4.396549337555554e-120	27.95776276260314	41.0358956834857	8.683873300843485	1.4065687319748988e-16	2.396918072303549	1.0982195285706244e-07	19.948031583991153	5.605542719172884	6.9432480678012904
1.9869869869869872	2.1668846169991453e-106	10.101738725077677	13.600973140081914	0.3255282105373456	0.031073177968817617	5.608923421592058e-21	7.7314890097752365	0.33852275149497935	16.109701236533223	3.1791198610910043e-12	0.0314934347345647	7.154339562218256	2.8021225943072694	1.1748481950247353e-116	5.602012344802444e-122	29.54397217968161	37.52184182205406	8.66594460552719	5.727403140074524e-16	3.048435835029983	2.868378917269014e-07	17.301216858805613	6.370118229410889	6.986022246090421
1.994994994994995	3.792328494551902e-108	11.664339940601891	14.294769161303492	0.34212767688844936	0.017272454583636618	1.0585845376702196e-21	8.161250629305641	0.24623262157610823	15.579288577409313	1.0630894789282186e-11	0.05554456989839566	7.68388396296657	3.7184814395914745	1.629136576573958e-118	6.898797744354984e-124	30.485345625546653	33.484188916276196	8.694002265180854	2.272230913020186e-15	3.7759379938160267	7.298432678134389e-07	14.695745201149858	7.053804189317221	6.954444171968072
2.003003003003003	6.421235625872295e-110	13.119685378529457	14.700822068551075	0.41884413207856963	0.009350703052332087	1.9426515491939784e-22	8.424487019979424	0.20722836403128125	14.697163116964727	3.463476860594653e-11	0.09550372698901563	8.04667107169782	4.819670521995708	2.184177207786075e-120	8.211074728990657e-126	30.718625429662787	29.160787130097244	8.696031228887513	8.783044657793418e-15	4.555085961207067	1.8091243369625726e-06	12.225527720014348	7.61353980292167	6.848218486339957
2.011011011011011	1.0518983125487957e-111	14.374134100590158	14.794251376876911	0.5601664750554117	0.004930045481230032	3.466471217434447e-23	8.520437483073072	0.215061844370685	13.540938192870279	1.0993458026313928e-10	0.16006892064259878	8.222230153185786	6.101233258396789	2.8312139773952355e-122	9.445475751044805e-128	30.229404623403013	24.781619921964275	8.616421865865377	3.307772514399231e-14	5.351705762191969	4.368707321876662e-06	9.96093502120133	8.014164019553887	6.671639453632177
2.019019019019019	1.6671374398621254e-113	15.34028520754859	14.56937496786438	0.7734562406380198	0.0025314457222058804	6.0145565903384926e-24	8.466270014557836	0.26849509412900163	12.207742098359176	3.399663468448259e-10	0.2615162935460673	8.20719048687408	7.545036663247711	3.5482301463433974e-124	1.05013446225521e-129	29.053529536419788	20.549317558376078	8.421573318900862	1.2137356089763092e-13	6.123670381847176	1.0277398821039426e-05	7.947992036931376	8.233464660592322	6.433541577534502
2.027027027027027	2.5562983854949316e-115	15.94696852379522	14.040250493256782	1.0675688369641192	0.0012658781054575162	1.0147123812307314e-24	8.295501444256878	0.3710068373336433	10.80384851029845	1.024276300071246e-09	0.4164890077931885	8.016768283291224	9.118318002738928	4.2993713747100016e-126	1.1284003840033704e-131	27.272764954621163	16.625246619333126	8.102538518384868	4.3392080075883804e-13	6.824256019404922	2.355370299010146e-05	6.209863705161478	8.26594387160685	6.1468966548293045
2.035035035035035	3.792225735314754e-117	16.14788651642215	13.239288721825961	1.4509505064609525	0.0006164746874259377	1.664583673783301e-25	8.053878313369895	0.5300263134336796	9.433989734341607	3.0066157621913547e-09	0.6465946160188422	7.683880179239781	10.774620872517797	5.03676937328509e-128	1.1718682298265142e-133	25.005448539013972	13.122218075003877	7.674693230255945	1.5114533977956086e-12	7.406665722320916	5.2587303678683216e-05	4.749994251373595	8.124596902558904	5.828060937354657
2.043043043043043	5.44276158785369e-119	15.92744507334748	12.21411843397803	1.929340893119586	0.0002923702725214593	2.655165700000561e-26	7.793241025155138	0.7558827255740856	8.191735435051399	8.598414425927884e-09	0.9785787457885313	7.255919747424167	12.456816683686961	5.704964392119679e-130	1.1762281699656084e-135	22.39360825513906	10.10369891107827	7.174754162494613	5.129522857897981e-12	7.829140826237792	0.00011437953799655208	3.556225387899535	7.840295432981374	5.4957047172769595
2.051051051051051	7.557652783837303e-121	15.302749982388551	11.023100218720806	2.5033062276891327	0.0001350331182443292	4.118138557360291e-27	7.564265040444524	1.060444251466884	7.151946544676899	2.395733413921579e-08	1.4437974050875233	6.789597663254666	14.102045258357487	6.247516719001855e-132	1.1410419541388503e-137	19.588469438430455	7.588454975718372	6.6557328238670195	1.6961220255943225e-11	8.059895163696476	0.0002423603088465556	2.6052718483251867	7.45874534322643	5.169486939250079
2.059059059059059	1.0153062379730374e-122	14.321412279563221	9.730048729592136	3.165930216079119	6.0733881860966354e-05	6.210600691095424e-28	7.409192200946966	1.4554519672936228	6.365834694346403	6.503367959337577e-08	2.0767069844967607	6.344528703396613	15.648012376176073	6.614779747710698e-134	1.0698155112500286e-139	16.73636830433243	5.558946600743794	6.180553679100532	5.464307545111118e-11	8.081065153656514	0.0005002883404229503	1.8670437680583476	7.035374908146429	4.868566593619111
2.067067067067067	1.319622366559934e-124	13.05555222883483	8.398806384635327	3.901066895697447	2.6601125739914986e-05	9.107298833289151e-29	7.3556919964158	1.9506288872981459	5.858703176127035	1.7199584100544174e-07	2.9121543601713364	5.976405567152886	17.03974392281536	6.771372157909796e-136	9.694231994489208e-142	13.966829128593409	3.9715943322362532	5.815076488978956	1.7151854800238402e-10	7.89099468955709	0.00100606256766016	1.3084453934812583	6.628828447024923	4.610067597168731
2.075075075075075	1.6593758903547e-126	11.593049483555728	7.088303734431083	4.6825763931476505	1.1345975513629943e-05	1.2985805508372523e-29	7.412823664464761	2.551746647392932	5.630114071563524	4.431772171870501e-07	3.981396454375303	5.7306200784525725	18.235707140283722	6.701795658999604e-138	8.490146178360443e-144	11.384037220863375	2.767186522312099	5.621167140606792	5.245476729001335e-10	7.504449188322973	0.001970948718705862	0.8964253085017572	6.293939233867315	4.4076315226320695
2.083083083083083	2.018749249266423e-128	10.02751118056764	5.8486443952111085	5.47489250748713	4.712498149853546e-06	1.8004104629579937e-30	7.569737329844038	3.258933430125676	5.656057641469522	1.1125431775092256e-06	5.3070098122447265	5.637095487965659	19.21223415313622	6.412963347029898e-140	7.186446016385767e-146	9.06227831445628	1.880104901832906	5.650310328248805	1.5629919962428588e-09	6.950720403542471	0.003761589363458161	0.6001876852275833	6.075111774861091	4.270199859225594
2.091091091091091	2.376087748540579e-130	8.448538531057013	4.718582367904167	6.235101122546911	1.9059996185926712e-06	2.4271548758621165e-31	7.7973144531866865	4.065569537685819	5.892673786570287	2.721049425596218e-06	6.89714244413222	5.706914795361797	19.965437351088624	5.933067531759515e-142	5.879094054979584e-148	7.04525698086125	1.2455634116905356	5.938113079772706	4.5376026183022385e-09	6.269959626352906	0.006993799339602985	0.39258516988285097	6.000965419400824	4.2011615873226456
2.099099099099099	2.7057337968072545e-132	6.9336658322801865	3.7245465464529417	6.916458192944853	7.506742325469202e-07	3.1816087896201255e-32	8.052478646655056	4.958105001151967	6.2811287024179006	6.4838995076246655e-06	8.73986115835691	5.931106187838135	20.51024754564134	5.307054114114897e-144	4.6484042499239615e-150	5.348670702000755	0.8045645609974773	6.499959746582128	1.2834947059902058e-08	5.50837624814985	0.012667784790791324	0.25079487373493253	6.0809073669497815	4.197980275841465
2.1071071071071072	2.980918842121407e-134	5.542899336690461	2.881148271496519	7.472990508802355	2.8789371952513354e-07	4.055266437344304e-33	8.284485239496734	5.9170224916450005	6.753308585181566	1.505277770966456e-05	10.798584303479966	6.281705502263312	20.8767399054675	4.658597281151809e-146	3.5521771131637206e-152	3.965077224435571	0.5066868910487418	7.328064078571944	3.537200028556864e-08	4.713096989343817	0.02235290181810921	0.15642713239729206	6.304049975920592	4.252376291917518
2.115115115115115	3.177296413045833e-136	4.316221202014337	2.1929189995044993	7.864565858720152	1.0751271939810581e-07	5.025917275296715e-34	8.442192188107756	6.9189585829272096	7.238001480506591	3.404692261276757e-05	13.009680908384953	6.7149730092217705	21.104417596460866	4.516233875392938e-146	2.6235090987488698e-154	2.8699735777464856	0.31108273127247293	8.390199684506998	9.497801182677281e-08	3.927471883247332	0.03842491092191436	0.09523416464405492	6.640599066770511	4.351084786711794
2.123123123123123	3.276482156996074e-138	3.2738805751348896	1.656893648999825	8.061658869477721	3.9095751521790856e-08	6.056679681509192e-35	8.481178158427802	7.93971912420256	7.6671825074253706	7.502747541723803e-05	15.283195781562053	7.176407559345547	21.235482483457705	2.834065456673186e-144	1.8726981372427105e-156	2.0280813266441675	0.18618514372316552	9.630421095405113	2.4847599874748376e-07	3.1874524857569924	0.0643483704189323	0.05657805916661301	7.045544732239419	4.477142836366741
2.131131131131131	3.2688905260077015e-140	2.4188793002088484	1.265593729855462	8.04902539786556	1.3843201450999574e-08	7.09703917976859e-36	8.369630264094837	8.957643208448788	7.981923516526257	0.00016108110420452024	17.50729830556689	7.6069880138230275	21.308258040159824	1.7481823979126495e-142	1.291963436677303e-158	1.3990475022485527	0.10862392308753191	10.972046805267802	6.333499372062537e-07	2.519406712200107	0.10498033683102963	0.0327924846885262	7.464208452025119	4.6115872922258925
2.139139139139139	3.155262094778901e-142	1.7408347436798053	1.0099704274979575	7.827649068244039	4.7728310968658795e-09	8.086174829938486e-37	8.092164198414414	9.956567095108273	8.137371210811343	0.00033693906628079885	19.5564802779667	7.949902471522954	21.35182299192617	1.0509991535287742e-140	8.614496688236656e-161	0.9420540220420605	0.06177384038876905	12.32301245152145	1.5728993573084503e-06	1.9394418912439448	0.16684918727680553	0.018538614084003965	7.83896587253271	4.735379864391298
2.1471471471471473	2.9465444588563815e-144	1.22037303610019	0.8819270720343264	7.414613969406295	1.6022989827599807e-09	8.958439771935167e-38	7.651118447533429	10.927593652591863	8.106237671020722	0.0006866597251210154	21.302837788318744	8.156932009248262	21.382608689250887	6.158235440627082e-139	5.551455136940622e-163	0.6191142881489785	0.034245503027198046	13.583407147859122	3.805888444261979e-06	1.4540494931099637	0.2583366087366779	0.010220488349675885	8.116303355925737	4.831330855994692
2.155155155155155	2.6621532403389706e-146	0.8333339367272434	0.8761331384225765	6.840925868357826	5.237626668820134e-10	9.650392200814778e-39	7.065308781462541	11.869034067822883	7.8803628578058	0.0013633785079874604	22.629105377862903	8.193669952004276	21.403298470933724	3.516806952843506e-137	3.457649774025693e-165	0.3970748005062772	0.018513311558370875	14.654622094991893	8.972409572289083e-06	1.0617090863327994	0.3896669190476396	0.0054939098643971545	8.253309118073618	4.885779741009395
2.163163163163163	2.3269957926802638e-148	0.5542894477706857	0.9909496605524759	6.147667371565811	1.6670347638281592e-10	1.01083805465651e-39	6.366652488322576	12.784254045976363	7.470140724596483	0.0026374095795225812	23.44162655374383	8.04289931722967	21.40394998690473	1.957397853807471e-135	2.081384945840983e-167	0.24850511288526186	0.009776940620433057	15.449157166049464	2.0609148184000676e-05	0.7550153937957984	0.5725940703270335	0.002879004655279852	8.222768966600462	4.889816707412642
2.171171171171171	1.9678891880364483e-150	0.359124373497279	1.2283960705100414	5.381148475460881	5.1661816550457324e-11	1.0297032709158463e-40	5.595392780295994	13.677661484269082	6.901908949407295	0.004970809177229734	23.681277246576176	7.705713271013067	21.364933065915636	1.0618130162481048e-133	1.2109356291816651e-169	0.1517458794535874	0.005081793134619851	15.899858876052651	4.6122082687828274e-05	0.5229136830673142	0.8196829087759177	0.0014706661562048982	8.016235028227172	4.839893977527153
2.179179179179179	1.6100826705080123e-152	0.22664364387018704	1.5931950494786933	4.587844877138047	1.5588541147475413e-11	1.0365004402919618e-41	4.794816133068604	14.549598159402956	6.213718015198925	0.009127834328754377	23.330576965294988	7.200308098164671	21.26108805933076	5.613779655665474e-132	6.809056640456723e-172	0.09040289065548573	0.002680418131771731	15.967299200386401	0.00010056704619724459	0.3527184142516407	1.1431168806161722	0.000732405383319707	7.644738248223195	4.737769819999407
2.1871871871871873	1.2744952059002445e-154	0.13932607925819465	2.09103311872726	3.80988275858459	4.579816384849949e-12	2.6159136427820274e-42	4.0063402549762746	15.391300376007349	5.45014255110661	0.016330639309818963	22.415804857014432	6.558741452574565	21.06646562961193	2.892684597427203e-130	3.700411967838264e-174	0.05254468303372495	0.0015962335537434277	15.644198953273442	0.0002136487691146317	0.2317128868216211	1.5530345642059469	0.00035601810680380207	7.137169207247259	4.589834517921185
2.195195195195195	9.760470004929995e-157	0.08342804642559777	2.7262680986061802	3.0816522809846454	1.310067225538832e-12	1.5475433132333982e-41	3.265679233444237	16.18124405848258	4.656917474737482	0.028466768953753017	21.00377250566143	5.822256424841679	20.75907044415901	1.4527310913759496e-128	1.943615920163711e-176	0.029804455717166802	0.0013463858341615908	14.95623348477987	0.0004422247162644059	0.14825050111486635	2.055499283623965	0.00017003863622116843	6.536687510301368	4.405964748740078
2.203203203203203	7.231789070553525e-159	0.048661611581626844	3.4993935336502626	2.427866436903953	3.648700976572135e-13	1.4115170806174636e-40	2.6005181191094584	16.884016244200144	3.876148816528441	0.0483480520860733	19.193815307941016	5.035960345191183	20.325139146806276	7.110625934280725e-127	9.866612209650318e-179	0.016522642537253104	0.0017857512592510526	13.95914571436686	0.0008918330140011065	0.09237747335982881	2.65032579213488	8.24964868036583e-05	5.895769844691228	4.198120398341256
2.2112112112112112	5.183979369264547e-161	0.0276486840526272	4.404622479978112	1.8630953647109412	9.894150569457097e-14	1.262105508238188e-39	2.0298199236559276	17.452369900377377	3.1426793403217412	0.08000807492643626	17.10635372046891	4.243680659618826	19.76258244557038	3.3921020786071136e-125	4.840864335151344e-181	0.009007994023267426	0.00304377758498563	12.732699105541727	0.0017523546060874918	0.05606088075734657	3.329100616647632	4.67777829603271e-05	5.270624440234704	3.978921588733047
2.219219219219219	3.5952018029825835e-163	0.015305920804505407	5.427963530630259	1.3925619202183728	2.612226348749744e-14	1.0999207032041838e-38	1.564608201884688	17.832424059969288	2.4819302486929815	0.12900706076217558	14.869880744623048	3.4837009230286404	19.083282006606307	1.5771336607029406e-123	2.2954878845964165e-183	0.004949746926519804	0.005536427390559158	11.372489128759268	0.0033547360842923614	0.03313429091691126	4.0738056328375585	4.2648426561013415e-05	4.715674268985281	3.7604196303281405
2.2272272272272273	2.4122692218754365e-165	0.008262398544176524	6.546118386065784	1.0138251974427865	6.714779602744464e-15	9.342420019907165e-38	1.2098635406199802	17.971234080310545	1.9092571012490749	0.20268989924326108	12.608362150209606	2.785845859833796	18.313958926662387	7.146717671178112e-122	1.0520208299704817e-185	0.0029836065641897563	0.010044476717937277	9.980885670668375	0.006257381616705364	0.019073015991246625	4.856455486643136	6.736181658377715e-05	4.2786703365395065	3.5532110815973525
2.235235235235235	1.5659243341626677e-167	0.004365124388043742	7.726430057321344	0.7189203590773234	1.680498510846682e-15	7.733758205073983e-37	0.9670613142812611	17.825366061985545	1.430612816428684	0.3103189147676744	10.430792809260092	2.170096621216882	17.495355361032747	3.156336651263669e-120	4.659839019814078e-188	0.0023985688913521225	0.017855125472047078	8.658353091343624	0.01137168549749866	0.010692641157475046	5.6400667706453325	0.00013418626778035638	3.9967956873057946	3.3659559650582827
2.2432432432432434	9.834635419407952e-170	0.0022922727855101232	8.927965454169339	0.49655529817600513	4.0947461337554166e-16	6.239591460787528e-36	0.8368548286133872	17.368821304709336	1.0441472355610213	0.4629842407368612	8.424122220844623	1.6466419628029656	16.67954169844512	1.3586219012938833e-118	1.9948705974746438e-190	0.002966975565721506	0.03096488204045953	7.496116395687348	0.020135153946531027	0.005838140454184062	6.381089021685765	0.00027775891015573606	3.893925340507671	3.2052713124192174
2.2512512512512513	5.975692634448161e-172	0.001271833818854066	10.10365106511589	0.3340593206450161	9.71403926311955e-17	4.906336157885247e-35	0.8214498514271611	16.5987493282899	0.7423087609538755	0.6731902428069574	6.650085138880326	1.2170618474998087	15.925318071127993	5.699707101423131e-117	8.253863418542991e-193	0.004882972179877435	0.05233674126678787	6.570703128373912	0.03473625425934735	0.0031044739022668424	7.033169537274565	0.0005675904199073316	3.9790698075381945	3.075900694164376
2.259259259259259	3.5128591084143195e-174	0.0008924711749945676	11.203229079291498	0.21890148257201822	2.2441496680669545e-17	3.7600643980480493e-34	0.9262963688612661	15.537838860017699	0.5140408115533636	0.9540358284817271	5.145801972586426	0.8762267738275945	15.291933034657301	2.33047869098079e-115	3.656223242339421e-195	0.008801207165407542	0.08619288523010787	5.9404192546740955	0.05838602809060357	0.001607775531871928	7.551845463803085	0.0011329812753439286	4.245973292615417	2.9810241552786887
2.2672672672672673	1.9979090167186244e-176	0.000990926438057388	12.176695141645851	0.13971497206304742	5.073116933263691e-18	2.8084804219470047e-33	1.16082022847725	14.232968974580297	0.346757742253748	1.3179568540309574	3.927474089506346	0.6144816957022684	14.831667107709139	9.28702130969564e-114	4.3465710639073853e-194	0.015974979124663568	0.13830551699749366	5.643440504607362	0.09561648954189794	0.0008109363055385197	7.899522257307916	0.0022046403199498916	4.673849929648997	2.9225762167939466
2.275275275275275	1.0993429015696433e-178	0.001603322874223512	12.977837330731447	0.08685730089111915	1.2368121264051557e-18	2.0444994339315866e-32	1.5380223501493833	12.750461667799149	0.22790732281010814	1.7750811802143667	2.996163874706519	0.4197481579532841	14.582159855416085	3.607002934606924e-112	5.1749774309273434e-192	0.028498141155015422	0.21622471809856406	5.697009319868768	0.15256488090245923	0.0003983565851472936	8.049970425792269	0.00418030631969928	5.22928142049276	2.9014769535982765
2.2832832832832834	5.852388397338872e-181	0.00297380173044384	13.567519719015642	0.052594320257565996	8.414313092901383e-19	1.4505858946040867e-31	2.0728894972798133	11.16891808407273	0.14604827021950556	2.331352541416921	2.344530563719861	0.279289982740875	14.559607845636647	1.3653856643089397e-110	6.006846885868733e-190	0.04965495718109547	0.32935761644252204	6.097253171866114	0.2371779275758429	0.0001905816948641919	7.99159501971675	0.007723262281414794	5.869314094576163	2.9177387503228167
2.2912912912912913	3.0142245255265696e-183	0.005621285751865555	13.916425735391126	0.03101990758087229	2.752787696199616e-18	1.0030953054037147e-30	2.7796970849025917	9.571000422431045	0.09146942870939659	2.986688285382887	1.963453137895252	0.18101235432134313	14.75403848923041	5.037360299618581e-109	6.795691032144324e-188	0.08437385593018588	0.4887947078061648	6.819348989960991	0.3592459508579015	8.88002720678603e-05	7.728912226070993	0.013903029307404058	6.545738514736768	2.970470965501707
2.299299299299299	1.5019675582534293e-185	0.01047243957889064	14.007068548716175	0.01782014725601282	1.1766294469064323e-17	6.760591819909351e-30	3.668446364811711	8.035573886617632	0.05644162721650816	3.733518752906174	1.8476467405557404	0.11427394434849064	15.127709891616304	1.8112965955090955e-107	7.493240059743073e-186	0.13976213630276219	0.70677621754384	7.818064105513733	0.5301605521927084	4.029687195665007e-05	7.2819720528578475	0.02438556680585249	7.210393045436101	3.0578489703108023
2.3073073073073074	7.240824139184788e-188	0.019074760948193846	13.83496067363231	0.009971286925245716	4.981357524077255e-17	4.4409156989561364e-29	4.740857858726646	6.631368988316938	0.035224275643396946	4.55607977592491	1.9996036474083252	0.07027044604413393	15.617287747029657	6.347680429832173e-106	8.052942992244201e-184	0.2256679463488156	0.9957137381453205	9.02899280203756	0.7622911088945421	1.7809523576447838e-05	6.683829540005886	0.0416745385362266	7.821122750030732	3.177130856266192
2.315315315315315	3.3772090289484444e-190	0.03390655233922116	13.408897163104893	0.005434508521331914	2.0566696299747832e-16	2.843198713138319e-28	5.986514200137729	5.412858141372879	0.023953694541854385	5.430768057124468	2.431417300484398	0.04209076556954163	16.13985685524757	2.1681010337468888e-104	8.4350674678548e-182	0.3551747256426123	1.3667372974425915	10.370971274435318	1.0679040045409356	7.66579490411838e-06	5.976507211907112	0.06939420881241916	8.347797350135195	3.324790912050216
2.3233233233233235	1.5239488064120367e-192	0.05879813366655486	12.750346634343465	0.002884951196108593	8.275119161623733e-16	1.7741502482771616e-27	7.379866033414078	4.41849644357835	0.020529082831822684	6.327713088304972	3.164260307847861	0.02455834809851319	16.6021438298463	7.21743715192789e-103	8.611354224632392e-180	0.5448872787905416	1.8278264391843961	11.750121235080178	1.457610513903829	3.213557069918325e-06	5.2061329594244015	0.11258748893430687	8.777615150291217	3.4967991796649547
2.3313313313313313	6.653119268881508e-195	0.09946847348867219	11.891976064897815	0.0014917148161165924	3.2446077679329108e-15	1.0790057407859515e-26	8.878834405397633	3.6709910924799707	0.02459404904182442	7.213485828607239	4.2254924486811705	0.013958904430381584	16.911701456126565	2.3416694683192283e-101	8.568470485918585e-178	0.814828275591007	2.3816970646593303	13.065730254271667	1.9384235886154964	1.3120148958312189e-06	4.4180312940086255	0.17798012660819326	9.118858754682968	3.689023700366069
2.339339339339339	2.8101062079267126e-197	0.16416090583019835	10.875377249648864	0.0007512807684378102	1.2397316714828791e-14	6.39600837117422e-26	10.4256203996594	3.1789411321529455	0.037692488190875326	8.054598719683662	5.643593578759632	0.007732561633239846	16.98837831710127	7.404697539079787e-100	8.309676440250376e-176	1.187744522291779	3.023733755688805	14.217775727626902	2.511619215411908	5.216935196173764e-07	3.6524816700550105	0.2741368153057737	9.40236395349358	3.897682731086775
2.3473473473473474	1.1483192736824645e-199	0.2643292294468026	9.748126651877802	0.0003685427533818892	4.616052109996657e-14	3.6952854219991596e-25	11.950051429324441	2.939080627689331	0.06365850708958713	8.821219742773206	7.44136546094293	0.004182074809315632	16.774278299862704	2.2820663284460345e-98	7.854415643749725e-174	1.6876415553417545	3.7403508508965944	15.115441735696686	3.17071221758916	2.0203008461123952e-07	2.9416637409720767	0.41141269484635895	9.68021848458599	4.1197435673273155
2.3553553553553552	4.539887264431378e-202	0.4152820449771973	8.56039301724006	0.00017609321249232955	1.6749090217964208e-13	2.0808582446981564e-24	13.37537668216451	2.938458182034974	0.10927796146164193	9.490395680635077	9.628121948249087	0.002225240155023509	16.240645164447308	6.854700394166584e-97	7.235900783916742e-172	2.3374386386488193	4.508202039874297	15.685591658428997	3.8999386522018558	7.619747443174763e-08	2.3080421441683407	0.601592602335019	10.02158530863073	4.353162745002742
2.3633633633633635	1.7364807660012897e-204	0.6366432070955456	7.361389907150014	8.195330881215309e-05	5.922284318191827e-13	1.1420745311903647e-23	14.62593808393297	3.1561403518834217	0.18522766831994034	10.048110060169838	12.191855266060173	0.0012020919008690657	15.390647829515755	2.0067258029087903e-95	6.4971109688072024e-170	3.155771379637243	5.294610776932372	15.879961464446076	4.673654992614187	2.798910655318691e-08	1.7641689205975553	0.8571202571750791	10.505976865993935	4.5968913523792825
2.3713713713713713	6.42595056908308e-207	0.9524390671546912	6.19602574642291	3.715005873532634e-05	2.0406324898725577e-12	6.109501898702223e-23	15.635688460964934	3.564352629488305	0.30725011008068037	10.489705620134066	15.092567104415599	0.0007365354328831118	14.257778557062604	5.725679151781128e-94	5.685869963426154e-168	4.1531582596468954	6.059451384364714	15.679901852622432	5.456993786988532	1.0012935567606846e-08	1.3136580272492118	1.1898590137188367	11.21470924403235	4.850622285211016
2.379379379379379	2.3006326460645497e-209	1.3905928448471678	5.102106915523575	1.640293835503036e-05	6.852007869313338e-12	3.185507198872881e-22	16.35621840142414	4.129277398729137	0.49745091746297676	10.818547006858953	18.258013954993135	0.0006469953479040217	12.900348774413283	1.5922287886705082e-92	4.849785372088262e-166	5.327963405946094	6.758485875996518	15.097827607211986	6.207950223562072	3.4886526841353727e-09	0.9529502011280897	1.6093989882081514	12.221560287320816	5.114319835017733
2.3873873873873874	7.968923731181183e-212	1.9816101852453742	4.108387833643491	7.0542839452903655e-06	2.242066148070113e-11	1.6188808739073226e-21	16.76288330393365	4.811933303657053	0.785513502220933	11.04320840340076	21.582973998799453	0.0009000429780686826	11.393210669630061	4.315424340431768e-91	4.031782291109594e-164	6.662785022305335	7.347892182656401	14.175064637340519	6.880832681772236	1.1837990196904673e-09	0.6734476054967278	2.121028071745996	13.583788008814299	5.3876289786578475
2.3953953953953953	2.670512142087154e-214	2.756294356469883	3.233642778029698	2.9549719078385964e-06	7.149184454081407e-11	8.018938021183197e-21	16.857841122154138	5.569611757323889	1.2095188852407066	11.173837356176998	24.93277035008331	0.001603359696568238	9.818218566228007	1.139937907529113e-89	3.266785236170319e-162	8.1220194020062	7.7894625856823145	12.976400261114199	7.430736761103813	3.912209869966274e-10	0.463642399799906	2.7236016106733354	15.334613216092498	5.669296422752613
2.4034034034034035	8.658286213492415e-217	3.7424453027198608	2.486781731099753	1.2056546132776692e-06	2.221478403282609e-10	3.8715662784353835e-20	16.66930175012188	6.358228222310819	1.8159597031885844	11.218567011836242	28.15120852492281	0.0030385438970422143	8.255011356963358	2.9348007900964145e-88	2.579841667979565e-160	9.65133880873714	8.055769094963843	11.582199945087062	7.818457602256264	1.25918702594182e-10	0.310962630896585	3.4076518809398144	17.478047392387644	5.956737856883973
2.4114114114114114	2.7158877334438118e-219	4.96067260061143	1.8678808581876598	4.791390902230995e-07	6.726748661743666e-10	1.8219090664483231e-19	16.246964071101935	7.135683459268152	2.658477967270889	11.180855378907728	31.072388473782684	0.005739141733477289	6.773462613059885	7.36403583697098e-87	1.9857038561944356e-158	11.179642048974092	8.134535189228618	10.079330273813454	8.015102964700283	3.947137573877603e-11	0.20317907736054586	4.154141967840168	19.986599647187493	6.245854617951292
2.419419419419419	8.242029859734493e-222	6.419670193610489	1.3698801773703484	1.85468189062709e-07	1.9849328484471766e-09	8.356784438490455e-19	15.65433718594451	7.8659847408214585	3.794876329314072	11.058410695975143	33.5351619731883	0.010623867766877564	5.428691270541207	1.8009144843415105e-85	1.4896521336643728e-156	12.623690117448323	8.031542204237683	8.55224880387538	8.005657001341886	1.205030985801516e-11	0.12932887229111023	4.934258758696169	22.801992397800472	6.531145859899504
2.4274274274274275	2.419909074092376e-224	8.111524274203235	0.9806387378941764	6.992724125570059e-08	5.707736941635782e-09	3.736169944542529e-18	14.959249130159138	8.523535419857025	5.282090620905082	10.843969061799166	35.39846903018703	0.019198063470296643	4.25897390678745	4.2925001836723695e-84	1.089191401823431e-154	13.895172439216246	7.771617975939782	7.075477887380586	7.79088795766026	3.5829280958727137e-12	0.08019692611503648	5.710537402122454	25.838629043337644	6.806094258811877
2.4354354354354353	6.873950604391451e-227	10.007804016225124	0.6850374108885801	2.567985069237194e-08	1.5994092070685628e-08	1.628138891724655e-17	14.224200263508619	9.096756217057484	7.1690901547836035	10.527727062736956	36.555525458855406	0.033836389625398394	3.286373473138145	9.97166534058175e-83	7.761979710382238e-153	14.909450853265124	7.397554819382587	5.708325752173865	7.387269147781377	1.0375329508116457e-12	0.04844686500897435	6.439416461595829	28.989254767104747	7.063742137165513
2.4434434434434436	1.8891057087115942e-229	12.057262242233383	0.46687192274673456	9.18560423225299e-09	4.367498320806956e-08	6.915701505058335e-17	13.498236057670496	9.590131248878489	9.488084061039242	10.100821764611746	36.944916011298965	0.058154486857602494	2.519495284606964	2.2576952565316627e-81	5.391253580049795e-151	15.59481215636431	6.96711257701821	4.492251215327728	6.824933543224239	2.9261031483242863e-13	0.028511453684806006	7.075066399316718	32.13207806849466	7.297336458531964
2.4514514514514514	5.0228314895383754e-232	14.185902899679837	0.31036414264963674	3.2003103851442744e-09	1.1622068049616904e-07	2.8632786740756596e-16	12.811689504314026	10.023919040147566	12.24490684989798	9.559000924702008	36.55706624148187	0.0974645941676757	1.9575498770834356	4.9819953543676365e-80	3.649689965061286e-149	15.900835331053331	6.54850974849712	3.45079869253274	6.14402990507503	8.037135532113344e-14	0.016346273737607966	7.574064516287962	35.138588265883506	7.500914648983149
2.4594594594594597	1.2920622877837815e-234	16.299932344391816	0.20121447730983977	1.0860394670129325e-09	3.013780327357002e-07	1.1555168592693212e-15	12.174550598316014	10.43112735864731	15.409939939802683	8.905598455314397	35.43523999061686	0.15928804605063648	1.5948470522781486	1.0714744320427189e-78	2.4080812982669646e-147	15.804520277637486	6.214942817980443	2.5916516808674395	5.39011521404203	2.1499921787502422e-14	0.009129855395824516	7.900270361011849	37.881391873132834	7.669728723706944
2.4674674674674675	3.2155908741039456e-237	18.291716552378755	0.12720222307422008	3.589783449643269e-10	7.615830780430209e-07	4.5454513747595405e-15	11.578493927500169	10.851862220429544	18.911270934006357	8.153121791180167	33.67100329802303	0.2538657747058542	1.424932523060725	2.245954392904329e-77	1.548585804328019e-145	15.313144116264985	6.03868802075002	1.9101226872781076	4.609348471669422	5.601397529791804e-15	0.004967693075175738	8.02914648884324	40.241550685614726	7.800453833469415
2.4754754754754753	7.74248938722669e-240	20.048372150746673	0.0784008926410727	1.15573969523445e-10	1.8754284075844598e-06	1.7428846906788833e-14	11.001896954646584	11.325724505677671	22.631866664238387	7.323107247178182	31.394857246670448	0.3945687198927534	1.4437565061931064	4.588395215377694e-76	9.706180431603657e-144	14.463352708068019	6.085256295365355	1.3933284114304274	3.8442245243673407	1.4212806339590353e-15	0.002633245416535295	7.950808330438556	42.11507752294403	7.891184078324312
2.4834834834834836	1.8036112870713584e-242	21.462115533315224	0.04710741039617735	3.624273342655368e-11	4.5005045679248944e-06	6.514095538721672e-14	10.416660090339262	11.88341863899891	26.41224052611806	6.444307005121248	28.763339576555545	0.5980695304532807	1.6514813752871729	9.136116142051153e-75	5.929395293520336e-142	13.316644814507514	6.407943879757203	1.0243652489997541	3.1304215212777495	3.5122644576747167e-16	0.0013597956368075971	7.671276985277667	43.41838053289784	7.9412668245861
2.4914914914914914	4.064880331737456e-245	22.44108793675323	0.027590368069381144	1.1070086017454184e-11	1.052445064833405e-05	2.373211354989942e-13	9.795396402893699	12.539038207692005	30.059403438335522	5.549630385888431	25.9442448765481	0.8841055994659294	2.0527553668469136	1.7729784854040778e-73	3.5303796075646823e-140	11.952021312818804	7.043008418223967	0.7859528785605849	2.4950801673368326	8.453148660754141e-17	0.0006840717797052518	7.21171454806131	44.092516718171645	7.951053966169914
2.4994994994994997	8.863292449807783e-248	22.919163447779514	0.01575034360963855	3.2934432326066503e-12	2.398364445761205e-05	8.427885101220882e-13	9.117625786436976	13.284517977494536	33.36187479970895	4.672489322746735	23.101694202876555	1.2746553348249803	2.6554811454180856	3.3534091009532857e-72	2.048714139992984e-138	10.457018461644758	8.005649624403123	0.6631986089406807	1.9565495695154695	1.981407178333417e-17	0.00033525512920231813	6.605776809087818	44.106124815838974	7.921649108221939
2.5075075075075075	1.8697557974636415e-250	22.863295335101895	0.008763071705519775	9.54373792011877e-13	5.3260891462354864e-05	2.917452766689332e-12	8.373945113713416	14.087460779645802	36.10937062081959	3.8432539909492878	20.38263062909905	1.79237966608546	3.468285542218354	6.181743749089256e-71	1.1587514256568212e-136	8.91853321809269	9.286999354260733	0.6453083326107805	1.5253823821481565	4.5232738814069556e-18	0.0001600644596093586	5.895543117513207	43.45688924148488	7.854706683513207
2.5155155155155153	3.8160775524725165e-253	22.277273863650223	0.004751498108549736	2.693741785730124e-13	0.00011526015450606406	9.844537510010852e-12	7.567654344123203	14.892997761545299	38.11472768670183	3.0864188443417357	17.905996244847685	2.458260834039246	4.497049528155274	1.1106494873439721e-69	6.387753602857763e-135	7.414756819775861	10.852406165087336	0.7262067420151288	1.206183266831601	1.0056710885156848e-18	7.444921496635815e-05	5.126706391185935	42.171385296038366	7.752302825905516
2.5235235235235236	7.535151527862381e-256	21.201305495134655	0.002510675539458132	7.405639336355535e-14	0.00024306782559920518	3.2381454433624215e-11	6.713871447386465	15.629620591729866	39.23492592473823	2.4188606930986642	15.75543722760961	3.2885034174197063	5.740982396277705	1.9448440819090673e-68	3.4320609131762967e-133	6.009204613632585	12.641381796423405	0.9041260843810695	0.9998281407676497	2.177624392886961e-19	3.3734251783640235e-05	4.343783550847761	40.30320866511002	7.6168620661829
2.5315315315315314	1.4394920897624877e-258	19.707477551091458	0.0012927595971842477	1.98307111096172e-14	0.0004995204433684517	1.0382699828441039e-10	5.836642897416879	16.21817735471007	39.38793912708152	1.8493078159567908	13.97595418629676	4.290937352130099	7.188810685431531	3.319208239855743e-67	1.7972594523700679e-131	4.747360054568421	14.569596874516906	1.1802909235048742	0.9055742539874556	4.5923386639593624e-20	1.4891140179682866e-05	3.5860316960705845	37.9294132245652	7.4511009203744845
2.5395395395395397	2.660535590475988e-261	17.891814334918084	0.0006486288511085961	5.1722934197329e-15	0.0010003605810065851	3.245193485298143e-10	4.964860841050663	16.582606694982122	38.56265884347052	1.3788997197937995	12.574509679137991	5.461351875849093	8.815683301379986	5.52110942983095e-66	9.173087223457826e-130	3.655954369432224	16.53321635952523	1.556884316653439	0.9226552217978957	9.432108118980433e-21	6.403714341972786e-06	2.8845585894313417	35.14545425170491	7.257946251852099
2.5475475475475475	4.762945263500547e-264	15.864133484189049	0.0003171119872220782	1.3140054186953081e-15	0.0019522587847188716	9.887596832543662e-10	4.127892850485929	16.660632004651596	36.82022509865748	1.002549540392494	11.524245847711473	6.780350620918284	10.581351453795321	8.950773533940668e-65	4.5631970942175917e-128	2.7444853746617683	18.415629020304046	2.034543058893579	1.0510776727574271	1.8867204658431514e-21	2.682824726608812e-06	2.2608534333015347	32.05901948725265	7.040402652285132
2.5555555555555554	1.5116050583928653e-264	13.737181026206219	0.00015106213531026325	3.251474064511104e-16	0.003712750059379874	2.9367321473626896e-09	3.3517287247593126	16.412629366807174	34.28654310881469	0.7107464108457512	10.771661097520413	8.211401871191315	12.430055068987532	1.4142864053823762e-63	2.212441972974416e-126	2.0083093443763187	20.096270429213877	2.609699341830003	1.2914857676234415	3.6756172232463695e-22	1.0951631643089014e-06	1.726699697876732	28.78327975748567	6.801371996688393
2.5635635635635636	3.985792568581393e-262	11.616520396329499	7.011574516570837e-05	7.836688206892247e-17	0.006880683065221191	8.502859473445772e-09	2.6562065707251663	15.827224397045638	31.13725738578092	0.4914480570942969	10.245852341772215	9.700719763055329	14.29234142054488	2.177995531768648e-62	1.0454987268258597e-124	1.4325429324280927	21.46082986305378	3.27215178453568	1.6441198075703203	6.973919384524951e-23	4.361339232458239e-07	1.2852209580285119	25.430164948438513	6.54345877695
2.5715715715715715	1.0299549590613524e-259	9.592395325068155	3.1709132564672365e-05	1.8397295239777567e-17	0.01242638791087903	2.399918263136098e-08	2.053574770404313	14.922790447799894	27.577671629422706	0.3317902382073767	9.86876147067303	11.179427260698308	16.088780981463056	3.269035750159964e-61	4.815308156184274e-123	0.9960696233831229	22.411762008612598	4.003286492129854	2.1070522039304005	1.2886871416291438e-23	1.7099518656432653e-07	0.9326869780988123	22.104253076957974	6.26881568690815
2.5795795795795797	2.5940474595873394e-257	7.734351274496756	1.3971891382746189e-05	4.206728886764974e-18	0.0218693447950123	6.603321694276146e-08	1.548354288619233	13.744778671477395	23.820794961492577	0.21944718355525855	9.565291673490941	12.568127924615972	17.73527031891353	4.782177415548891e-60	2.1615914774973664e-121	0.6751095883411672	22.877794330189122	4.775350119213734	2.6740246204202345	2.3192202536554902e-24	7.043161383862422e-08	0.6606784280258516	18.897758729695692	5.979087633291247
2.5875875875875876	6.367863313835157e-255	6.088887510836781	5.998218696334888e-06	9.369236580848975e-19	0.037506293619402636	1.7711969091471048e-07	1.1382451048043023	12.359545479996918	20.066746887426614	0.14358550687730737	9.272201918423752	13.783596928943762	19.149370303538838	6.818287350599332e-59	9.45740769481149e-120	0.4460245569029585	22.821108417221637	5.552079712730779	3.3323168374178103	4.0649988056833296e-25	4.2359839384569087e-08	0.4582597266575951	15.886950516968634	5.67549704000284
2.5955955955955954	1.5235814621593685e-252	4.679928022930061	2.5088851133075402e-06	2.0325115534684117e-19	0.06268303830416709	4.6314129757404275e-07	0.8157006232664283	10.84590318216752	16.486205409040398	0.09544123863295934	8.94485669396773	14.746871937499577	20.256964042715918	9.474772824218435e-58	4.032919568127802e-118	0.2872370349253602	22.241111084020616	6.290813457602851	4.061129582706818	6.939094102344001e-26	5.990569112016134e-08	0.31391140068361423	13.130151373584427	5.359083093651327
2.6036036036036037	3.5529881593714475e-250	3.5115295976978977	1.0224133819530091e-06	4.294681648251333e-20	0.10208770509134933	1.180609793494121e-06	0.5697747509006452	9.285901525583753	13.209608877247144	0.06860442987368415	8.561192691328847	15.391678014635225	20.998461775010785	1.2832359038795358e-56	1.676161910768726e-116	0.18030858620599838	21.174172575463565	6.945961648871091	4.830939112411919	1.1536366886169644e-26	1.393245024372123e-07	0.21709256452908357	10.667311995252428	5.031070790976134
2.6116116116116115	8.075659050786163e-248	2.5720378777264443	4.059346102457415e-07	8.838896852131694e-21	0.16202213682915387	2.933928010384092e-06	0.3879057810003825	7.756318486299425	10.322673021136826	0.059116676056966744	8.12262911199927	15.671947493792027	21.333836750806793	1.6939036615795205e-55	6.789868008586986e-115	0.11032748532728308	19.689313292008922	7.473451678568524	5.604167440336603	1.8679242871571347e-27	3.5286455347517e-07	0.15941143549718925	8.521015543663507	4.693312082772891
2.6196196196196198	1.7890328940281858e-245	1.8388641405409634	1.5702417473848436e-07	1.7718799388695277e-21	0.2505836797330649	7.107989132919251e-06	0.2574059108507098	6.322037554298273	7.867716316193639	0.0654788068940778	7.652037935983404	15.567252926884148	21.245932058260653	2.1792936421389496e-54	2.680745921073247e-113	0.06580203113722673	17.880447566472935	7.835533619839728	6.337311983913556	2.945597523551393e-28	8.849249311426998e-07	0.13545728248875394	6.698676184106494	4.34871939771895
2.6276276276276276	3.862911993231092e-243	1.283158524122452	5.917733139281499e-08	3.459709645135419e-22	0.37766672446694816	1.678813130754078e-05	0.16654146802425518	5.032011059169723	5.849498270842585	0.08863685622763275	7.189241168021684	15.085264706666525	20.74170212682413	2.732675019235922e-53	1.0315705457853344e-111	0.03825427609383079	15.85631496695586	8.00520359892228	6.984417353338127	4.523884106673869e-29	2.167336614068127e-06	0.14338168320425607	5.1956300255608	4.001606166221146
2.6356356356356354	8.129567493707567e-241	0.8738491978143801	2.1728041195631273e-08	6.579822066198901e-23	0.5546795737856979	3.8656307229090933e-05	0.10519070927652108	3.917975443249481	4.243869390667792	0.13197275220436083	6.784758786131069	14.260823403334687	19.851305490019087	3.3396870922941162e-52	3.868932656146329e-110	0.021677168161053677	13.729541212782872	7.969512732764632	7.501496930356782	6.766646090883053e-30	5.174484165297094e-06	0.1853107008584787	3.998775577664862	3.657860127025703
2.6436436436436437	1.667539801667138e-238	0.580745061800797	7.772493503271301e-09	1.2188711073351105e-23	0.7938768486979167	8.677705518571089e-05	0.06513875486350312	2.9956083448831934	3.0075088631104667	0.20127985324248457	6.492661822282642	13.151782378643972	18.625210172681527	3.9780433440292664e-51	1.4142701165213758e-108	0.011973019107183586	11.606315792221874	7.731190345109044	7.851282758816396	9.85733195487361e-31	1.2039898993985961e-05	0.2676298268780928	3.0903945626813356	3.3248998795542217
2.6516516516516515	3.333812100327067e-236	0.3766128944629363	2.7087771519447696e-09	2.1992294948517615e-24	1.1072396091743333	0.00018991538260639267	0.040109317983968856	2.26747948899016	2.0873044705599346	0.30465994227805065	6.363387689739657	11.832308545485962	17.129680529378145	4.6182728643056705e-50	5.038746585844618e-107	0.0064458481705094075	9.577956723392898	7.308294062049195	8.007557379930727	1.3985217629641984e-31	2.7301077874985762e-05	0.4011221442398384	2.4517705461759984	3.0113976700513723
2.65965965965966	6.496241663325512e-234	0.2383053764062417	9.19725152638102e-10	3.865026324622209e-25	1.5048998607166892	0.00040521940765133506	0.02564503458400281	1.7269828140220065	1.4283814186726558	0.45224525872584104	6.437274760670603	10.384716522935078	15.44116541499114	5.225603294285502e-49	1.7496920819284836e-105	0.003382429163737377	7.715216595498034	6.731946311625735	7.958340078370854	1.9324265840372198e-32	6.033038280155403e-05	0.6008721063946916	2.066225960388379	2.726785456255472
2.6676676676676676	1.2337846774159612e-231	0.14711962414374863	3.042381559469439e-10	6.616121879120206e-26	1.9932010303180983	0.0008429452520351701	0.01894117196918741	1.362437663437688	0.980279091404152	0.6556348954190014	6.739411541759065	8.891079147920939	13.640192332688914	5.762892247372049e-48	5.921744884629515e-104	0.0017300090632739607	6.065668232445314	6.042549642815841	7.7073696185983875	2.6005230359245847e-33	0.0001299246226064577	0.8857897237151073	1.9212259471718036	2.480591414915191
2.6756756756756754	2.2838770484008354e-229	0.0886085165847644	9.804811429172414e-11	1.1031223242844462e-26	2.572599117633301	0.0017095889986987617	0.018720450785916568	1.160673579696052	0.7011986788686047	0.9269476767608351	7.276214709065487	7.425784895603085	11.80538770637894	6.19430012311513e-47	1.9533799162555574e-102	0.0008624783774907305	4.654004124504783	5.285118765397905	7.273615505237347	3.408335471983578e-34	0.00027267537003674734	1.277581022749145	2.009260629479704	2.2816765270256583
2.6836836836836837	4.120616696056778e-227	0.052061822202689505	3.0784635669193616e-11	1.7914842163585557e-27	3.2357178300761467	0.0033804260840734554	0.02521652449309977	1.109615207493872	0.5605337299573887	1.2774396434543491	8.033979409943964	6.04993572196549	10.008191928403365	6.489214952284016e-46	6.280188804424846e-101	0.0004191750977457279	3.484685866213761	4.50447530626851	6.688898178987155	4.3505873346376733e-35	0.0005576984254076353	1.7990075548279814	2.327325697184708	2.137453987874369
2.6916916916916915	7.246159140734037e-225	0.029838314527551094	9.416670477049112e-12	2.833814607989103e-28	3.965944936432022	0.006516924832541863	0.040313591655710274	1.199613729200391	0.5400285014694726	1.7157144788968073	8.979495083561163	4.808075057639141	8.308726691944633	6.625837234218509e-45	1.967920908670441e-99	0.00019878450023121601	2.546146684804326	3.7410077067229395	5.994027799678047	5.4085067416387245e-36	0.0011116088222495031	2.4713528096338466	2.8749795059676924	2.0531779221868773
2.6996996996997	1.2419659011164406e-222	0.016680663156432327	2.8062656768527455e-12	4.36615369149229e-29	4.736965596430179	0.012249254178636796	0.06786923816708466	1.4234951998374687	0.633901635551687	2.2456621866304998	10.062683545304235	3.727301894885156	6.753114668087023	6.593842844332322e-44	6.01023616233264e-98	9.24506256313738e-05	1.8156961226162014	3.0275263199748053	5.234109033218703	6.548333462964633e-37	0.0021592533934515546	3.311149063903144	3.6511586052073812	2.031383249181327
2.7077077077077076	2.0747588867520905e-220	0.009095166343054045	8.147564536705798e-13	6.5523296588234e-30	5.513549695056974	0.022447932301915836	0.1142236462813572	1.7754951867324853	0.848166596182814	2.864377359450863	11.221077311657009	2.8184529840656767	5.372367647862935	6.395672446571782e-43	1.78905788315991e-96	4.33422230995777e-05	1.2643757833693565	2.3874934213983123	4.453757703565574	7.721614684019761e-38	0.00408746734480606	4.326401996758549	4.650163958918511	2.071546834761483
2.7157157157157155	3.3781719703473694e-218	0.004836616420579978	2.3045921296259607e-13	9.577708071256091e-31	6.253740677435497	0.040109463786977675	0.18886621912521204	2.2494143726724083	1.1992294237198404	3.5604064926591956	12.385801987380708	2.0787836778099353	4.182773797684514	6.046223830094235e-42	5.190464250954851e-95	2.330546861835814e-05	0.861217262087114	1.834642168043189	3.692922554541123	8.867667339100422e-39	0.00754056765163376	5.512752234684661	5.857451778119215	2.1700222869256804
2.7237237237237237	5.3610769004655994e-216	0.002508319328991816	6.350782892441688e-14	1.3636301272794966e-31	6.912353754414874	0.06987554078430581	0.3051867268477989	2.836454640412958	1.7117046764674717	4.312722492532866	13.488556651153225	1.495474087665532	3.187554045996282	5.571001006549417e-41	1.4676989177420053e-93	2.0267216101278254e-05	0.5765972354674813	1.373774625274085	2.9838267158517735	9.918239396856018e-40	0.013556664385080812	6.85018696355025	7.246026211405623	2.320277374728468
2.7317317317317316	8.29236642418572e-214	0.0012685624451324788	1.7050107456671553e-14	1.8910400019350797e-32	7.445426073835036	0.11869030830288724	0.48118178549064866	3.5232688743819702	2.4153114941336846	5.09079597235835	14.468917720871218	1.0493198621675461	2.3794442599777588	5.003039311512479e-40	4.044983005312077e-92	3.253085721823563e-05	0.3846155733609441	1.0023849577405675	2.349290796599325	1.0803978421538446e-40	0.023752028618778266	8.30100700474297	8.77428090625438	2.5134342918321058
2.73973973973974	1.2501470486781372e-211	0.000625615562809622	4.4595744092448495e-15	2.5543122118161607e-33	7.815030333901918	0.19657167872814552	0.7399239057620026	4.290763702715814	3.340729667076286	5.856012655815062	15.281157474636935	0.7180988034304169	1.7438070110671648	4.379120955021389e-39	1.0865391669224145e-90	6.810599698059494e-05	0.2646016506819615	0.7127028945554423	1.802435514894228	1.1461903745201426e-41	0.040555301132313086	9.809716816126919	10.386026700032827	2.739079470961619
2.7477477477477477	1.8369607896690748e-209	0.0003008499571446532	1.1363862276217723e-15	3.3605965680147204e-34	7.993726639143364	0.31742858042986666	1.109541761241679	5.114114452466388	4.514426379153443	6.56448137191285	15.89970876903717	0.4792867087477686	1.2618851653524599	3.7358809798668714e-38	2.844611939151117e-89	0.00014896123686480186	0.201962567696191	0.4937844802207541	1.347542507247994	1.1842781957594054e-42	0.06748288054799992	11.305309684348622	12.01315461413205	2.986273320559679
2.755755755755756	2.630842486280807e-207	0.00014106554960851303	2.8211397745176104e-16	4.306534346827852e-35	7.967928523423066	0.499797619891009	1.6224261615131472	5.96427478262163	5.952697595392598	7.171019770398801	16.32245973246737	0.31198143092941255	0.9138677174048897	3.1063682639261326e-37	7.258545915106866e-88	0.00032189959913182456	0.18862265286927887	0.3333659818092334	0.9817140115517674	1.1917211229962946e-43	0.10943056807447062	12.706076193306343	13.580940286774391	3.2446550431989625
2.7637637637637638	3.6723662281516186e-205	6.449238954843712e-05	6.823217401778692e-17	5.37537276970724e-36	7.739610032048012	0.7673067105831424	2.313390497190206	6.810996379420317	7.655463777623128	7.633847871487479	16.571248683326758	0.19804842879577528	0.6815257836113569	2.517488275489026e-36	1.8051994219601115e-86	0.0006799886546190549	0.22327616155823826	0.21931081875211234	0.6969269898585875	1.1679371383325427e-44	0.17293494270910215	13.92662080197618	15.015469114311381	3.505509629317215
2.7717717717717716	4.9963551830480683e-203	2.8749751458721338e-05	1.6077542460307745e-17	6.535192648759903e-37	7.326056109005565	1.1486135340845762	3.2166000918036257	7.627048016640527	9.600649843228188	7.919324926941723	16.689248555146754	0.12260561333790174	0.550269961151705	1.98855408153594e-35	4.375721781126787e-85	0.0014015072145236588	0.31160026328029444	0.14058978393876886	0.4821135705337963	1.1147775836295968e-45	0.2663335723444563	14.886315239392452	16.2521606707391	3.7626504351537147
2.77977977977978	6.625471776384467e-201	1.2503638752935655e-05	3.690760625234991e-18	7.738866199237696e-38	6.757700103581076	1.6765338247847485	4.361255502705221	8.392994468505705	11.740178549634258	8.005987415807814	16.735351136304974	0.07401718362544878	0.5105590486899173	1.5309593428870969e-34	1.0337682109138588e-83	0.002817531373317674	0.466470864866837	0.08782181373963714	0.32499090465185415	1.0362890599214903e-46	0.3997312794455499	15.518053098812914	17.24402138504866	4.012978113705073
2.7877877877877877	8.563208161687334e-199	5.325672809970531e-06	8.254252890988719e-19	8.926175418431767e-39	6.074423974031389	2.3860930146601373	5.76626532836408	9.101637107730747	13.998630547352988	7.887215796354649	16.776125886037352	0.043573753256877165	0.5586423911506316	1.148807114839761e-33	2.380376220903719e-82	0.005524757152713029	0.7081073475123331	0.05345717105527687	0.21347785751936982	9.382045330584368e-48	0.5846681179023565	15.775994012561382	17.9681619174642	4.25660888285997
2.795795795795796	1.0787290825406727e-196	2.277186392284493e-06	1.7984785985062613e-19	1.002819182283552e-39	5.320945364871795	3.311327464243028	7.4344438271052455	9.761103039188727	16.275414752356273	7.57207005071847	16.876356765513503	0.02501350937158399	0.6966425620590826	8.402117198227701e-33	5.342161223882039e-81	0.010566787696218398	1.0639622332794887	0.031707680572008956	0.1366451565233804	8.27252461428635e-49	0.8333928118697332	15.64105844076247	18.429332953994756	4.496521116404876
2.803803803803804	1.3244771525117325e-194	1.123289458780746e-06	3.8176695481900086e-20	1.0973596419281819e-40	4.542030128942195	4.4808406741958535	9.347060002684463	10.395652661261035	18.45084061286025	7.0841476136259365	17.0894672018581	0.014001310275406104	0.9319905680349164	5.989485374173594e-32	1.1685231902461983e-79	0.019714132920238187	1.5680880898323062	0.0183264316571362	0.08523057679173769	7.103993192078313e-50	1.1576816449797194	15.12325905134333	18.659737084173983	4.73774212646635
2.8118118118118116	1.5850127374347071e-192	9.760520968192074e-07	7.895086677461008e-21	1.1696191519582036e-41	3.7782329759680398	5.91237825246831	11.459770552890083	11.043573812033799	20.39584470920776	6.458663535786133	17.44925302890119	0.007641778535363491	1.2762278488319108	4.161505571151829e-31	2.4911887746554805e-78	0.035878885133615736	2.2596782924546734	0.010321582784919434	0.05180317647701187	5.941429285696914e-51	1.56721148010309	14.26047335416271	18.715063962145795	4.986174704518978
2.81981981981982	1.8487460074482064e-190	1.7259483343767728e-06	1.5906731127965084e-21	1.2142527453750771e-42	3.0627036067566094	7.6069893936683295	13.70100917746471	11.752013567825612	21.984415577372317	5.738254404287086	17.964211851994328	0.0040666749240621395	1.7432052049773374	2.818206041641683e-30	5.176365075323105e-77	0.06370155463877819	3.180511634661226	0.00566460624910812	0.03068153842282251	4.839530775877378e-52	2.0675933195928646	13.113866361811919	18.667413899863504	5.247230613063434
2.8278278278278277	2.1017349853282612e-188	3.976014078799584e-06	3.1222696981447314e-22	1.2278430406333958e-43	2.4193500956634226	9.543631648296595	15.973719826153959	12.569188493166628	23.107140624559484	4.9681993906681114	18.615387132303212	0.0021100438721262786	2.3467513413078507	1.860190555176252e-29	1.0483157627186931e-75	0.11034072576761397	4.371148380896057	0.003029344459278803	0.01770751635354097	3.8391891264045885e-53	2.658285948507582	11.760730896270122	18.596348920935583	5.524481491530227
2.835835835835836	2.3288143859606624e-186	9.449659969842486e-06	5.970700630025549e-23	1.209332565308702e-44	1.862387202331008	11.675270675372825	18.16089682491764	13.534998177035606	23.68392721492586	4.191797733420423	19.358091789139618	0.0010674279771008906	3.097956715593556	1.196756392883114e-28	2.0692277363197278e-74	0.18647598617217714	5.865929135175344	0.0015786490541336712	0.00995859221447405	2.966194909443177e-54	3.3307139064311	10.285907942337055	18.57960033984545	5.818546424417538
2.843843843843844	2.515058087090561e-184	2.209260127462309e-05	1.1123605108234338e-23	1.1601597083694693e-45	1.3970718806380849	13.92754753576823	20.13477663911611	14.671520281154168	23.673942749422782	3.4465430690192487	20.127240972843776	0.0005264645132362612	4.002313550901612	7.504451509206716e-28	3.980828095534456e-73	0.3074960741329446	7.687099421114644	0.000801666848818551	0.00545755379181904	2.2319465551299013e-55	4.066979884308996	8.773103846656637	18.684901450499414	6.126406310144861
2.8518518518518516	2.6473867643494522e-182	5.04248038714636e-05	2.018976175568904e-24	1.0840740416407787e-46	1.0212804931122494	16.200876266733097	21.768822181814045	15.975077864091	23.081210820536004	2.761526501144412	20.845434258507467	0.0002531463863841579	5.057050125730499	4.586678947744081e-27	7.464272982682716e-72	0.494784366437375	9.83867952219889	0.00039677603018530055	0.0029144585220299865	1.635655447091905e-56	4.839558876472061	7.297319048033656	18.964029241060484	6.441272363983204
2.85985985985986	2.716082777255472e-180	0.00011222991100920128	3.570114735520877e-25	9.866639211418277e-48	0.7275265290556427	18.376384573093873	22.951002015571433	17.411471996256143	21.95502840086916	2.156239067395236	21.43250657534855	0.00011866851287264455	6.249068523206108	2.7324063311066287e-26	1.3641136720282093e-70	0.7769340018512751	12.300956859891947	0.00019156867581731049	0.0015166225568101043	1.1674110102886725e-57	5.612270441108357	5.919288527390009	19.449542458879026	6.7530503938944895
2.8678678678678677	2.715969268791127e-178	0.0002435384875922537	6.15033096740062e-26	8.74678972984858e-49	0.50504507957602	20.325473483510248	23.59645201315864	18.915554948252577	20.385280100071412	1.6406919129933617	21.815100773955777	5.423127246138333e-05	7.553909974640669	1.5865771979657248e-25	2.4297554614215836e-69	1.1906333053243972	15.026622459293995	9.065255948817847e-05	0.0007690541520248259	8.114834616181924e-59	6.342645846869255	4.6823952352588565	20.15406099714712	7.049348852457561
2.875875875875876	2.64705490721933e-176	0.0005152446404045915	1.0322386655891153e-26	7.552613503592463e-50	0.34165593285291873	21.92206209102003	23.657538412309204	20.395638790703337	18.493615600436346	1.2165791500355403	21.934928511418203	2.416041426395347e-05	8.936107339284298	8.979406087953187e-25	4.218164668939236e-68	1.7808756695301762	17.939537195171877	4.308824813270429e-05	0.00038001094876718115	5.493631046579297e-60	6.9855626799371215	3.6120595312752	21.071416269994998	7.316893029487863
2.883883883883884	2.5145327922853954e-174	0.0010627922377954148	1.6878236617341258e-27	6.352065548679825e-51	0.2252295148325485	23.055955965724554	23.129666542132327	21.74240833864645	16.422122385588654	0.8791022127549666	21.75473809892594	1.0492751411184761e-05	10.3511309726131	4.953430307882452e-24	7.137291755493741e-67	2.6000922102792976	20.936860384667497	2.3014375748685516e-05	0.0001829763988755262	3.62212331546811e-61	7.4977574073250866	2.717224493592421	22.178744955092053	7.543144032953859
2.8918918918918917	2.328133717399753e-172	0.0021373512066896385	2.688681278890786e-28	5.203574985095652e-52	0.14469021045999766	23.645390732214395	22.051851998966153	22.8411923007703	14.321419142810939	0.6190588385356132	21.2615007360463	4.442171662672116e-06	11.748902734390251	2.66341089569275e-23	1.1770429972665736e-65	3.7058113684232885	23.894813749784955	1.8846695551360325e-05	8.585267287680732e-05	2.3258992697505866e-62	7.842606673921964	1.9933112234670323	23.438652563428366	7.717889076781145
2.8998998998999	2.1009456059930344e-170	0.004190828369947332	4.172697220128042e-29	4.152004345565934e-53	0.09057962278227209	23.64677296359911	20.50195571711969	23.585806067216847	12.339959422195758	0.42485740562919466	20.46683583031917	1.8332139015161796e-06	13.078574525565354	1.3958722064552463e-22	1.891908651612263e-64	5.15654695711674	26.677754700890357	2.807936420723635e-05	3.925295383480014e-05	1.4545963729078868e-63	7.99444914180613	1.4259310829123177	24.800901119080677	7.834573241310241
2.9079079079079078	1.8478979170309345e-168	0.008011691173479685	6.30898816882255e-30	3.226880758543591e-54	0.055258536610083765	23.060007858854604	18.587390745535565	23.891849282302996	10.61581852137265	0.28421924159895884	19.4051060084984	7.374525572463594e-07	14.293991106435703	7.130669333922295e-22	2.9638550215479127e-63	7.005823726622263	29.149609604258647	5.610420306236792e-05	1.7488422809391915e-05	8.859679790006655e-65	7.941740876049958	0.9946959849059156	26.203560404433823	7.891180779075281
2.915915915915916	1.5841541210492785e-166	0.014933194910813057	9.29325469270916e-31	2.442739591060048e-55	0.032850785885057424	21.928509881124935	16.432840354332303	23.7073964150302	9.271476585156037	0.1854466225713483	18.129846451741564	2.8916773847937585e-07	15.359039734888507	3.550536149308279e-21	4.5254597491453825e-62	9.29456440984967	31.186209899622988	0.000118663087736813	7.592568583030981e-06	5.255541606443058e-66	7.688505702809087	0.6766201199819045	27.574043531055544	7.890539575381913
2.923923923923924	1.3236500622038329e-164	0.027138717890888734	1.3336480933995505e-31	1.8011113425170073e-56	0.01903135279319593	20.33389472003776	14.166933831869253	23.01945415933277	8.411297600057056	0.11823718405010882	16.70923095347045	1.1052294388929465e-07	16.251986922633623	1.7232112309916074e-20	6.734686970262042e-61	12.042451467641154	32.68681022203158	0.0002486936495375189	3.2120816827148555e-06	3.036273288729562e-67	7.253827577520055	0.44880350263624125	28.830765242760158	7.8400050204773235
2.9319319319319317	1.077966450191237e-162	0.04808812061832602	1.8645753383220958e-32	1.2935198181314415e-57	0.010744125407960502	18.386253442664877	11.909840673575703	21.85528941061774	8.120733515218042	0.07410096888812294	15.221152904243066	4.117506729343363e-08	16.9679563616562	8.152035200857613e-20	9.768347028535945e-60	15.23927535401953	33.58312839535421	0.0005095673924426925	1.3241714383758754e-06	1.7083945083829154e-68	6.669473864047198	0.2902807380492754	29.886203066455714	7.75056660319804
2.93993993993994	8.556450095025972e-161	0.08308104648944524	2.53970865339512e-33	9.048461620226868e-59	0.0059108507034834985	16.21161728463559	9.76339422468549	20.278606546621823	8.465913413775203	0.0464793656248548	13.748284979580745	1.495161944526911e-08	17.518927116295476	3.759054552715186e-19	1.3809364812657901e-58	18.837599279509984	33.84463748525598	0.0010181692189262374	5.319387515625573e-07	9.361800928658335e-70	5.976060439315272	0.18307309914800815	30.651875867768627	7.635499118066056
2.947947947947948	6.619700289370657e-159	0.13995407140099253	3.370180293654318e-34	6.165176952707766e-60	0.003168884597436912	13.938590084928089	7.804751604533419	18.381395073462595	9.492297327235582	0.030678867900295607	12.373260293353102	5.2918475530410705e-09	17.93100936587301	1.6895787947896533e-18	1.9027217532356206e-57	22.748210990335757	33.479483189628745	0.001982960020343653	2.0822785306542887e-07	4.996369684950327e-71	5.218400973492208	0.11258193556214491	31.045242489715296	7.508739492415597
2.955955955955956	4.991595349741847e-157	0.22987526212807446	4.357000823601107e-35	4.09152754899379e-61	0.0016555426347298556	11.686097352307922	6.083892724304865	16.272913869536072	11.221483869901292	0.02372454084881758	11.173961141519056	1.8255135457503684e-09	18.239232668770107	7.402318869530379e-18	2.555205428185458e-56	26.839715276334285	32.531153915866916	0.003763974708136816	7.942839577972112e-08	2.597010196576905e-72	4.440777064478136	0.06750627617066653	30.997903483212433	7.383202480172845
2.963963963963964	3.6685696343764018e-155	0.3681507551394679	5.487662813994226e-36	2.644810431222314e-62	0.0008428529821438627	9.553814990628968	4.6246138526382365	14.067612644448422	13.645974555123987	0.024216905262952688	10.218850858207837	6.137835516142215e-10	18.480574986964065	3.1611784694206744e-17	3.344454692755445e-55	30.94321076066196	31.071726249415626	0.006963269265900418	2.9523819341609584e-08	1.3146697568863961e-73	3.6828120495213956	0.03946791234355324	30.463939952318384	7.269250983698282
2.971971971971972	2.627910232692301e-153	0.5748962520149894	6.733679831063062e-37	1.665224356176281e-63	0.00041815837402060666	7.616213906026381	3.4282001622092997	11.873775614861259	16.72255790827505	0.03224866445828777	9.562346306132662	2.0113701926397717e-10	18.686368618560397	1.3159051701540062e-16	4.266519845136664e-54	34.862318365258155	29.192993612140736	0.012554950223400762	1.0693726340733336e-08	6.481620768871985e-75	2.976454163053856	0.022498934059544458	29.426912956927335	7.1735112427595755
2.97997997997998	1.8347659066149734e-151	0.8753607481444713	8.049757066787579e-38	1.021221843549473e-64	0.00020216561037139823	5.920447202627758	2.4787271358522562	9.784345512112584	20.365781722065083	0.04940859129057327	9.240378197132044	6.424062971245694e-11	18.875443950403138	5.339456899749443e-16	5.304826454046297e-53	38.38798283798596	26.996968059569447	0.022062548683050222	3.774377887188587e-09	3.1122501027274466e-76	2.3443254466499286	0.012505201242116083	27.904082383797295	7.098174856826289
2.987987987987988	1.248553588846279e-149	1.2996363991990918	9.375152711393529e-39	6.100094637495162e-66	9.524699366392737e-05	4.487669402670951	1.7489398712045938	7.870848313562088	24.443524076142147	0.07887066852279948	9.266476538163358	1.9996929752622342e-11	19.049342710508686	2.1118795903694263e-15	6.428616946167456e-52	41.316604704832265	24.587113116357827	0.037786809873665846	1.2981401034714914e-09	1.4554231957804507e-77	1.7994329295636264	0.00677678210024931	25.94680024739045	7.040865992104504
2.995995995995996	8.28113982785954e-148	1.8814694361666637	1.0637490666433388e-39	3.549132276018642e-67	4.37293260754792e-05	3.3169265671620067	1.2058399906860937	6.180722665195331	28.776782654698067	0.1255374527922481	9.628890533781773	6.066631666281846e-12	19.19062701284269	8.142233648909656e-15	7.592990813487671e-51	43.46935489483315	22.061287219044505	0.0630776133501336	4.350695355654471e-10	6.628713188477301e-79	1.3460230135005071	0.003580581674487875	23.636705343466257	6.995081248215703
3.0040040040040044	5.353397208537388e-146	2.655927171178925	1.175886210334257e-40	2.0113003757179725e-68	1.956463744838711e-05	2.390545539566503	0.8153934009396974	4.737792345008346	33.14538783478513	0.19617791417996303	10.289347571013792	1.793733865417823e-12	19.264768503452636	3.060012326351913e-14	8.74092024532343e-50	44.71013882858673	19.50687450462374	0.10262885382630194	1.420918234947099e-10	2.944610472010813e-80	0.9812244606563506	0.0018444802909154817	21.07813348022405	6.951139324048454
3.012012012012012	3.373069224896268e-144	3.655795712390771	1.2663584895051397e-41	1.1101989687501001e-69	8.529986362356193e-06	1.6799705786006678	0.5460776663358351	3.5452032230104753	37.3004319713626	0.29947361414531537	11.18402647975396	5.16880349659122e-13	19.225423126468407	1.1210138354229926e-13	9.807321182119398e-49	44.959714564101304	16.998088945578136	0.16275502346075435	4.523760211114765e-11	2.2529430992263986e-81	0.6970810973888005	0.0009263561784831649	18.387869406467527	6.897515056316318
3.02002002002002	2.0714644901174143e-142	4.90678898298364	1.3286582783658262e-42	5.9688936413993725e-71	3.6241184329264424e-06	1.1511899180084924	0.37125068840476344	2.5899276180886197	40.98294393515523	0.44586756379650094	12.22713974830931	1.4515750084579183e-13	19.022223095949006	4.00322529934853e-13	1.0724883827375044e-47	44.203948146033476	14.595071128686513	0.25158524424885376	1.409563772285369e-11	2.1857676434210104e-80	0.4826110992230724	0.0004535850894323084	15.683835872250192	6.822384358711313
3.028028028028028	1.2398986912307206e-140	6.421926839221156	1.358110765672903e-43	3.125762646919281e-72	1.5004928790397229e-06	0.7691834342756068	0.270503989036089	1.847917957186774	43.946978373891845	0.6471046033119037	13.317193036436702	3.972852497148098e-14	18.60969968322027	1.3935531816016461e-12	1.1430987565772906e-46	42.49503182068242	12.344214131443197	0.37908946346770395	4.499641958010004e-12	4.7153279079151615e-79	0.3256194696205981	0.00021652580911538823	13.074443287772526	6.715179309385857
3.0360360360360357	7.233548520696075e-139	8.19574605641537	1.3524535182218986e-44	1.5943633023600793e-73	6.054008246491418e-07	0.5011264861941622	0.23025198194335528	1.2891274411178364	45.984142035123504	0.9153691095061613	14.345561025074598	1.0596810724126243e-14	17.95571038676657	4.728842159689457e-12	1.1874733333916881e-45	39.94554172112651	10.27915546082193	0.5568398489851605	2.16350141025388e-12	9.938956438582864e-78	0.21410286701403275	0.00010076842372388948	10.650102459014752	6.567951228388495
3.0440440440440444	4.1131363290888013e-137	10.199275030099768	1.3121236575836405e-45	7.9211405274341285e-75	2.3802884542473428e-07	0.3183435014808331	0.2438120242215406	0.8818449388144921	46.94593439989845	1.2619723706954888	15.206564767064812	2.754572373566202e-15	17.04784127009419	1.5642539492077144e-11	1.202300247325866e-44	36.716271949200475	8.422006145367916	0.7974170396891612	3.4744919450725138e-12	2.0418969362302757e-76	0.13719353963048198	4.571926560902491e-05	8.477910716764349	6.376366680449371
3.052052052052052	2.2795616300896486e-135	12.3768497870847	1.240202051182671e-46	3.833162956480337e-76	9.119975764632242e-08	0.19718432787236076	0.31117059443947004	0.596048032951629	46.76032944999329	1.6956202815187065	15.807858188766334	6.978083697987583e-16	15.896668587324909	5.044108265635855e-11	1.1864541637434366e-43	32.999654570224	6.784580891515824	1.113404059462514	1.0437010307071179e-11	4.0887379545534497e-75	0.08567298557114035	2.022298731831501e-05	6.599892482612411	6.140215415373271
3.06006006006006	1.2313630633858612e-133	14.645800364686908	1.1420244079820172e-47	1.806741344372337e-77	3.405142496932204e-08	0.11908937962562875	0.43853594360312403	0.4057070289389026	45.43980634432195	2.2203959897732206	16.079730457256396	1.7227332469087944e-16	14.535395882275996	1.5855862727787838e-10	1.1411374298184388e-42	29.001108266696058	5.369571879361877	1.5159746768629094	3.344355500674948e-11	7.980084049368856e-74	0.05213786165705519	8.72320446585317e-06	5.0345572984441915	5.86338348395444
3.068068068068068	6.483021748560975e-132	16.899749122157722	1.0245274238717233e-48	8.294759891626642e-79	1.2389517964007815e-08	0.07012845239073934	0.6376745097933576	0.29013881182932977	43.07941009969017	2.8337053463641624	15.98197786039048	4.144735809589238e-17	13.016085642924981	4.858782372007932e-10	1.069729306676046e-41	24.92077682573454	4.171723697936176	2.0131745644761856	1.0529169456019724e-10	1.5180591421444704e-72	0.030921578441035984	3.6761436908618058e-06	3.781054015966309	5.553327139879111
3.0760760760760757	3.3267903357380254e-130	19.015745655110454	8.954411542372635e-50	3.7092046123438876e-80	4.392897207176644e-09	0.04026542745538352	0.9249421183473066	0.2345993965683249	39.84510288720473	3.52452961787388	15.507311589032046	9.717843187515414e-18	11.403319521172445	1.451446314686067e-09	9.773695286965216e-41	20.93783400614989	3.179101284051505	2.6080994697671613	3.233041653905717e-10	2.8147075349346803e-71	0.017871848491099743	1.5323998762297354e-06	2.82491905325653	5.220158409262969
3.0840840840840844	1.6639106636572493e-128	20.864790090925812	7.624577341883892e-51	1.6155741632605415e-81	1.5178371722891816e-09	0.022541529286289438	1.3198722921683292	0.23032294315828955	35.95428994679304	4.272379231004042	14.680799467877724	2.220417081092231e-18	9.7665198060029	4.226826751587194e-09	8.703474343317817e-40	17.198932753529597	2.374509611818649	3.2972712436384737	9.675911987431767e-10	5.086763510719471e-70	0.010066485880739193	6.824106528562243e-07	2.1443495004728956	4.87550633007303
3.0920920920920922	8.111314232628034e-127	22.324597628491055	6.324988765882039e-52	6.853969115500336e-83	5.11065824982893e-10	0.012303920984365746	1.843188321920408	0.274180432181724	31.65162619133456	5.047316769072731	13.555485636548418	4.94411373221945e-19	8.172280289932203	1.1999743169242635e-08	7.553973716281473e-39	13.81160434157293	1.737054651917785	4.06956981794834	2.82236386504503e-09	8.960120397360507e-69	0.005525769190177698	4.50716636047948e-07	1.7160399000092839	4.531338005963208
3.1001001001001	3.853977035454495e-125	23.292892213032275	5.111742911576823e-53	2.832216985261937e-84	1.6768955373773642e-10	0.006548002085779535	2.5141710909097013	0.3680668570728603	27.18378994307171	5.811302172826194	12.204955261216268	1.072826010267864e-19	6.67789290579859	3.32106740817069e-08	6.390093942449978e-38	10.842623145075585	1.243764850189201	4.906067629350878	8.023662424864344e-09	1.5383335754003132e-67	0.002956256292284944	6.457523345663934e-07	1.519840171863136	4.198907442866904
3.108108108108108	1.7847760217016247e-123	23.699235517418686	4.0247926288211764e-54	1.1399348701528431e-85	5.361825671158123e-11	0.003397622878235174	3.347438539085358	0.5180564226587805	22.776769495797435	6.520914145766664	10.71407791264707	2.2685844624125444e-20	5.326887225265156	8.960577037240132e-08	5.2685120040295434e-37	8.320683775287094	0.8711477193456023	5.781013712482744	2.2231598096854844e-08	2.574257149405855e-66	0.0015419155864623956	1.42643699759837e-06	1.5417555233477862	3.887953089821525
3.1161161161161157	8.055918372491787e-122	23.5134941790407	3.087331577402323e-55	4.468921133840855e-87	1.670693883910387e-11	0.001718852246931689	4.349359214304187	0.73331275278561	18.618437174071097	7.131249537133812	9.169378834894138	4.674804242983287e-21	4.146931016993778	2.3569546714325563e-07	4.233676426249402e-36	6.242284048422103	0.5965490200946773	6.664029080065638	6.00353562037902e-08	4.1987347641330005e-65	0.0007852246163360133	3.4111287840248444e-06	1.7750687618956165	3.606200061019171
3.1241241241241244	3.544077071724456e-120	22.74953242684856	2.3072162475448964e-56	1.7064535767999055e-88	5.072926712122404e-12	0.0008478027426950833	5.51450125918979	1.0247217842182281	14.848008128795904	7.600548099599787	7.650420594682445	9.387562627001176e-22	3.149985411572073	6.044048877314801e-07	3.315860937215485e-35	4.579508552226927	0.399209649132893	7.52333019804487	1.580090182403218e-07	6.674987238108948e-64	0.00039319922631917195	8.088752365726661e-06	2.2195978159669028	3.3591571205834243
3.1321321321321323	1.5196656901548571e-118	21.46350197581741	1.6798039167938057e-57	6.346808599526368e-90	1.5010591492359018e-12	0.00040769918645099443	6.822667214733293	1.403237200421033	11.552685039788585	7.894894244722622	6.223265165818134	1.837051991356123e-22	2.3342586817187185	1.5110220753455252e-06	2.531185139687276e-34	3.288447858400691	0.2609649252765877	8.329544568782278	4.053171977038844e-07	1.0343042650902876e-62	0.00019998128606172821	1.874996321243817e-05	2.879304440312961	3.1501478114160353
3.14014014014014	6.35111233436718e-117	19.74702202948835	1.1915010981107889e-58	2.2992461127476373e-91	4.3282719096443625e-13	0.00019114787324976408	8.237137396886851	1.8779903402341411	8.770649032176808	7.992264510322161	4.936618294934041	3.503221372414192e-23	1.6873082190413398	3.6828537097396804e-06	1.8832174653519556e-33	2.3172105840144988	0.1665861070775064	9.059486624858874	1.0133198770504568e-06	1.562113089296651e-61	0.0001172172382473839	4.2397007331238915e-05	3.7586515395256765	2.980490440732743
3.148148148148148	2.5870713271270506e-115	17.71639928095452	8.235046403248759e-60	8.113059409984041e-93	1.2162105842367815e-13	8.737345819566668e-05	9.704700323510949	2.4543057648335806	6.4987678703973755	7.88525073516914	3.8207489672298043	6.5101306464527214e-24	1.1896062730263262	8.7513236820002e-06	1.365607810112408e-32	1.6128100655862703	0.10381054280805002	9.699184653211965	2.469087415174624e-06	2.2995524618575893e-60	0.00010475957631154873	9.348934064375443e-05	4.858269011502244	2.849745666565939
3.1561561561561557	1.0271264720547817e-113	15.499647722199247	5.750482610487588e-61	2.788386602833118e-94	3.3302783454577056e-14	3.893730053920592e-05	11.157867551096396	3.1318568265345217	4.703040306780466	7.581991500501818	2.8888348688899415	1.1789255147271728e-24	0.8179805207979237	2.0274190949687193e-05	9.651625631343858e-32	1.1265525953578908	0.06313635039290795	10.245528307220175	5.863605503197586e-06	3.2994480411060118e-59	0.00015632787651507303	0.00020103708049468104	6.17061883906035	2.755977296908074
3.1641641641641645	3.9746271484855138e-112	13.223312034950418	3.469497250707e-61	9.334486986468435e-96	8.886480672797528e-15	1.6917035024963704e-05	12.519362670764085	3.90326242052172	3.329855411265703	7.105149260827792	2.14008498400914	2.0804448787155613e-25	0.5485142915148853	4.579296739851704e-05	6.648503501081972e-31	0.8178522098508844	0.03746784531249444	10.706140581261517	1.3571610759703488e-05	4.614310603167305e-58	0.0002971551505725695	0.00042159069487426274	7.676419136981204	2.696009385857325
3.1721721721721723	1.4990836327548667e-110	11.000949726494477	4.538439441524786e-60	3.04366645329628e-97	2.310769253275837e-15	7.16556767338767e-06	13.708585165414938	4.753436271907999	2.316510783169307	6.489111628529531	1.5638621365890555	3.577651007889011e-26	0.35868874351729235	0.00010084271793991914	4.4637133052451126e-30	0.656604137702031	0.021692048011876113	11.097423210818764	3.061515205146973e-05	6.289851132962524e-57	0.0005930912732361325	0.0008622317427952137	9.342554249662092	2.6656961760117857
3.18018018018018	5.510771088673561e-109	8.924652204703763	6.457013144697749e-59	9.666578822052076e-99	5.855458026591902e-16	2.9589714123706638e-06	14.649353748816054	5.659932467999086	1.5999573035490529	5.7758966197952235	1.1440565471035904	5.9952936212201534e-27	0.22872613294615882	0.00021651395456237526	2.9209064099506975e-29	0.6243486108015975	0.012250241419093906	11.441100494723184	6.731003552886942e-05	8.356845692900866e-56	0.0011730790751061841	0.001719864227000247	11.122030797507792	2.6602384737229654
3.188188188188188	1.9744946835063683e-107	7.060317753711102	8.958397966483219e-58	2.990320040688455e-100	1.4459147114918375e-16	1.19121636162535e-06	15.277919276238478	6.594382856072642	1.1232772505284376	5.010438138674905	0.8631005467241114	9.790222258099573e-28	0.14222253169386984	0.0004532397403439386	1.8628931597970198e-28	0.7144570466405018	0.006747914581765662	11.759899762247485	0.00014423198900147803	1.0822145051873308e-54	0.002269331527823244	0.003345969119390914	12.956230682052537	2.674574248815598
3.1961961961961958	6.895356183551453e-106	5.446690973008815	1.2113875967798443e-56	9.010142968241967e-102	3.479381044615915e-17	4.675157070125808e-07	15.550085201000751	7.52491514359024	0.839848576044863	4.235982180052786	0.705206493990953	1.5579130383369719e-28	0.08623113929555541	0.0009250729865039271	1.1579964069688947e-27	0.931500830246481	0.003626562097181185	12.073176987331877	0.00030121856772288993	1.3660096245399149e-53	0.004281781595308488	0.006349349124406728	14.77929475181769	2.703844205576819
3.2042042042042045	2.3470083371002403e-104	4.097598642903731	1.596573894146515e-55	2.64432498743923e-103	8.159035488681353e-18	1.7887668183034833e-07	15.446334296966361	8.419220303329663	0.7154423417294018	3.4902350158080004	0.6586022643546713	2.4158027102504752e-29	0.05097921041752883	0.0018409210451142174	7.015771457244778e-27	1.2898579033236715	0.0019048494564013786	12.393281677735787	0.0006131126255125516	1.680599046456022e-52	0.007875070485445444	0.011752748742602324	16.52402143950593	2.7438939120568047
3.2122122122122123	7.786276223227951e-103	3.006437326679384	2.0509168380517245e-54	7.559048145033869e-105	1.8644603994504393e-18	6.67209617509018e-08	14.97413751097589	9.247763601448298	0.7286339388140384	2.8027047202007473	0.716696675586922	3.65045010071086e-30	0.029386423636282695	0.0035719939246200215	4.142787069536735e-26	1.81151698717509	0.0009858497695485208	12.723266140949205	0.0012162900485179903	2.0153242404833775e-51	0.014116765026575365	0.02122158145795942	18.128289513662022	2.791736755916351
3.22022022022022	2.5176901782681486e-101	2.1518360906200926	2.567794139519379e-53	2.1046919014034144e-106	4.151882145758403e-19	2.4263131943545138e-08	14.167066454925472	9.986562255098727	0.8699115508890213	2.1934217492764465	0.878217958514711	5.3752469376435275e-31	0.016516473474561453	0.006757839813388482	2.384288194553806e-25	2.522993065163014	0.0005212414561295042	13.05623885030793	0.0023516485690409355	2.355573926541547e-50	0.024663561301958636	0.03738271977440769	19.54082194474974	2.8458810186172943
3.228228228228228	7.934729590592351e-100	1.5035024016242595	3.1334695720048126e-52	5.707935860631957e-108	9.009784082507369e-20	8.607469087149312e-09	13.080855599931674	10.619019709719105	1.139789296095303	1.6729735428060795	1.1464376742456655	7.714066347509584e-32	0.0090510272712707	0.01246613853791933	1.337438566357252e-24	3.4512997820902385	0.0003215810404156753	13.37632713734153	0.004431452133862645	2.6836142456905173e-49	0.0419965860561599	0.06424621055746592	20.72517549301168	2.906430158307395
3.236236236236236	2.4373584679380357e-98	1.0274940857401975	3.726866927557654e-51	1.5077827648370984e-109	1.9052907621534858e-20	2.996345761259244e-09	11.787054188883722	11.136509876058547	1.5461350831509417	1.243592594346756	1.5276367647520204	1.0881048043362291e-32	0.004835951211335354	0.022422710083224835	7.312028808393856e-24	4.619046527629872	0.000302863377737776	13.660938334644941	0.008138756924658524	2.979995030294821e-48	0.0696962373395129	0.10773035892846974	21.661182387546113	2.9749007271136696
3.2442442442442445	7.297333257434617e-97	0.6904628707332583	4.3203150302267e-50	3.8794271502961094e-111	3.926319641349591e-21	1.0789519447791628e-09	10.365269474504132	11.537699912311156	2.100853748868208	0.9009263895015757	2.0290071271426546	2.1981579980975667e-33	0.0025192042914559355	0.039326159875424545	3.8962866706747947e-23	6.0389294184677835	0.00046255031934085746	13.883850864163644	0.014568286268543663	3.2254006422868617e-47	0.11273058292070363	0.1762686637607621	22.34362425847849	3.0537608483776557
3.2522522522522523	2.1294454683454516e-95	0.46270967789151973	4.8813513876029e-49	9.722222657528998e-113	7.884743245076675e-22	5.693828147473761e-10	8.895163453612962	11.826908969458493	2.816056180378989	0.6360959291665411	2.6562214593406246	5.547091383926238e-33	0.001279489483839207	0.0672538894340386	2.0235450115481505e-22	7.708130549929637	0.0008824269215944639	14.018643384327923	0.025415416400867082	3.4027109982000236e-46	0.1777097577668568	0.2814446391410824	22.778554967631376	3.1457595735415533
3.26026026026026	6.056566771223503e-94	0.32012401839063453	5.375487463343002e-48	2.373190827345973e-114	1.5430037134809052e-22	8.30122742403413e-10	7.44930491880235	12.012032296465202	3.6999037803517414	0.4377015162441854	3.4109448777881197	3.833479335165969e-32	0.0006335742543323067	0.11215038607108858	1.0242920294434264e-21	9.603371102614238	0.0017607159509860615	14.04205220551301	0.043213989880747115	3.498970951109113e-45	0.27303478035350714	0.4385591669856848	22.978244162003296	3.2531752822825757
3.268268268268268	1.678974956925114e-92	0.24522201795014528	5.769640594174223e-47	5.642465275136598e-116	2.942550325242788e-23	2.1610794778083344e-09	6.087728121476141	12.102641260189928	4.752430122030186	0.29353210751388853	4.288591833456424	2.672820251781732e-31	0.00030587729210058143	0.18236296211289538	5.0533999857903686e-21	11.677511008350491	0.0034817459148199967	13.936977163540817	0.07161267161971266	3.5069543067669236e-44	0.4088480900169342	0.666989922067932	22.956035561955446	3.377142194245606
3.276276276276276	4.536487642443629e-91	0.2275467174690251	6.035771551804065e-46	1.3066951070685199e-117	5.468375632416229e-24	6.099977724168339e-09	4.854678319632604	12.108768713696193	5.961773049270875	0.19184712765442102	5.276633352489392	1.817562918487614e-30	0.00014398618366461298	0.28915446169522685	2.4299230116189315e-20	13.858584141106453	0.006738010640205609	13.694972542698961	0.11566281552628557	3.4260604006285878e-43	0.5966827522997865	0.9901631469339736	22.722410313109602	3.517206932891593
3.2842842842842845	1.194684248529633e-89	0.26366502265238273	6.154176572840226e-45	2.947465773248588e-119	9.903080103772862e-25	1.6987633749876874e-08	3.7776208393136486	12.040630665445445	7.301353253242823	0.12220166317003144	6.353717085191102	1.2047096137696154e-29	6.612262990291364e-05	0.4470800971311003	1.1388074784390194e-19	16.051959556458357	0.012726248791182592	13.318121275033874	0.18206900446581856	3.262388789620078e-42	0.8487168944478067	1.4349380577196718	22.283212367902713	3.6712207900253686
3.2922922922922924	3.0665109955598905e-88	0.3569124638548773	6.115898051124855e-44	6.475784863625759e-121	1.7476713102778664e-25	4.6169027144314595e-08	2.8682369673021513	11.909196363130276	8.728560580779803	0.0758614359426194	7.489770737952128	7.782957305449195e-29	2.971829118960054e-05	0.6740740456594402	5.201840894580789e-19	18.145923258401144	0.023445119301472125	12.820190673329252	0.27932940024841	3.027979164113503e-41	1.1765777202180476	2.0302186907368656	21.640418266538113	3.83559762990673
3.3003003003003	7.671742082757127e-87	0.5169277740906093	5.9238444719130155e-43	1.3858147833852108e-122	3.005569218390649e-26	1.223133466042914e-07	2.1248863223777157	11.72720647995706	10.185420040684974	0.04589729894979078	8.647127866435163	4.900916056915287e-28	1.3316490277962452e-05	0.9910628733602111	2.315862531018337e-18	20.020429665387976	0.042125084111587024	12.22693307228803	0.4176722808992196	2.7393479755404768e-40	1.5897093062719077	2.8046704036091037	20.79517295509847	4.005880646188063
3.308308308308308	1.8706892098049772e-85	0.7589119532625691	5.5924251997295724e-42	2.888597981412482e-124	5.0369915688008154e-27	3.1582624321731553e-07	1.5359071223420808	11.510055935394357	11.60149320620378	0.027062961773813145	9.782567868810254	3.0080244884474674e-27	6.5547203541172396e-06	1.4209227820614576	1.0048875032492409e-17	21.558174250445536	0.07381800959482934	11.575370770894741	0.6086856073832102	2.4155686599569073e-39	2.09341644012355	3.7835350187454555	19.752241977978407	4.177485685893941
3.316316316316316	4.445980715540537e-84	1.1024666401727952	5.145763783102153e-41	5.8645967157532986e-126	8.226085628611332e-28	7.948186908029396e-07	1.0831455119244862	11.27596893603161	12.89894757561597	0.015551978491550407	10.850031615300228	1.799526183734081e-26	4.903205306789513e-06	1.98664179849452	4.249825245745242e-17	22.656616430505302	0.12616053717580325	10.911935106668556	0.8645473528836517	2.0762046292827945e-38	2.6868090739233486	4.984704416388329	18.524693028184217	4.346444595642798
3.3243243243243246	1.0298925237728895e-82	1.569836529072603	4.614797341463222e-40	1.1597338626264342e-127	1.3091600388852281e-28	1.9495429551894607e-06	0.7452205665296034	11.045103357014915	13.999349470274575	0.00870999882978946	11.803690621506751	1.049322421572946e-25	7.2016524841619e-06	2.7086471377483368	1.7517561719002218e-16	23.239263230179365	0.21029691517489055	10.289436004619613	1.1968036684921217	1.739403148246166e-37	3.3609747013333213	6.414406842941143	17.137589771090187	4.5099712159131595
3.3323323323323324	2.32527729617438e-81	2.1834168032408003	4.033745995962966e-39	2.2338173479613754e-129	2.030344657637397e-29	4.660605692099087e-06	0.5001984008845688	10.837569711499263	14.831382099098134	0.004754147734298576	12.601028483547154	5.963964775725394e-25	1.4992731555058747e-05	3.601411951512609	7.037610032111831e-16	23.26450425323367	0.34190027587349553	9.763010520924393	1.6147132607574286	1.4203992581058675e-36	4.097769108626196	8.063048039382595	15.629743815557044	4.666716109791691
3.34034034034034	5.117009638682308e-80	2.9624960466409274	3.4365097992599984e-38	4.190888597190037e-131	3.068487131597478e-30	1.085917225528012e-05	0.3275233454499608	10.670729967351559	15.338442893456715	0.0025290031871065704	13.205636709936774	3.3039841287642865e-24	3.336238758658962e-05	4.66964834927164	2.755660412981568e-15	22.730598703344054	0.542166011895717	9.385396790723256	2.1232751942311774	1.1305804946902941e-35	4.869610548895875	9.901885304387983	14.05303591018925	4.816653000022689
3.348348348348348	1.0975302186746989e-78	3.91938025238844	2.8535123186843916e-37	7.658323532642791e-133	4.519145926852441e-31	2.4660160047613737e-05	0.20920288742526483	10.556432640629453	15.485001414240289	0.001311137403589673	13.589512653397913	1.7840996726590225e-23	7.363037736984345e-05	5.904590856393098	1.0516595116381621e-14	21.67601016050967	0.8385723371517741	9.20204747561651	2.7211691222227588	8.771506792740524e-35	5.640569825569392	11.881251099553523	12.46935062856207	4.9606304687652685
3.356356356356356	2.2944343847636802e-77	5.05525836551844	2.309378097765407e-36	1.3631085393940805e-134	6.485842090600177e-32	5.4580796256714124e-05	0.13034713509766438	10.498945979828918	15.260734412802089	0.0006624744970449452	13.734743550566492	9.390314786451466e-23	0.00015895432476401564	7.281027757711747	3.9117723126444174e-14	20.17504884537199	1.265124479154637	9.24668153906716	3.3989373308939035	6.633296330146253e-34	6.368869412267419	13.930949926365109	10.9456349134522	5.099703463378951
3.3643643643643646	4.675131658966255e-76	6.356379587895474	1.8216437970107562e-35	2.3631772841695876e-136	9.071507388621016e-33	0.00011774125236678426	0.07921852438408405	10.494228299851	14.68178454413717	0.0003262212505942129	13.634537548151775	4.817511423454163e-22	0.0003348849814689781	8.755793650338095	1.418145986806416e-13	18.329555177480202	1.8617418911696233	9.537843122436946	4.137796766947516	4.889538928751367e-33	7.010662601380669	15.96321790492695	9.547891975236592	5.234410019209594
3.3723723723723724	9.284772084620424e-75	7.791259758081219	1.400506090211691e-34	3.990536652954064e-138	1.2407190854443723e-33	0.00024754960761601063	0.046959845284180894	10.530850048359122	13.788953888103766	0.00015655879156135493	13.293602791186503	2.4090660196581207e-21	0.0006883098452207732	10.268351404029133	5.010917697524347e-13	16.257979948995402	2.672440565472587	10.076891133562084	4.909457818855741	3.5131005915306885e-32	7.524704490875761	17.8782803146598	8.33501928016217	5.364167117646625
3.3803803803803802	1.797247988050856e-73	9.309660144769424	1.0494449691081554e-33	6.563499263197314e-140	1.989116202877325e-34	0.0005072717080775351	0.027150927317036076	10.59244441733905	12.643149689552345	7.322591509609507e-05	12.727881054047684	1.1742481337986704e-20	0.0013802036951867725	11.743847929671677	1.7256891024116648e-12	14.083560114375974	3.742034186327719	10.8476146319639	5.677227449973477	2.4603579917304276e-31	7.8773084568696685	19.5721218743587	7.353313626358446	5.486925008880226
3.388388388388388	3.390816504929202e-72	10.843944950152975	7.664564158013457e-33	1.0514986354196495e-141	2.860058013741443e-34	0.0010131269024328032	0.01531032937646105	10.661137135054217	11.31884381129432	3.337907846713484e-05	11.963631951357735	5.579024503154288e-20	0.0027002672381474108	13.098646225397282	5.79237674130925e-12	11.923297215082963	5.111249819030195	11.817411866006253	6.398489345588513	1.6795461999859197e-30	8.046860101863631	20.945674913904796	6.6322606360260234	5.599152394493921
3.396396396396397	6.235341869780549e-71	12.313115221119247	5.455924900134166e-32	1.64078290260103e-143	1.970577537648475e-33	0.001972113298939082	0.008419966737645997	10.72111625631802	9.89660044709212	1.4828815092057537e-05	11.035863991280376	2.5837230925717096e-19	0.005154840621710034	14.247878046862159	1.8949598076565638e-11	9.879138425233045	6.810428721906366	12.939746790141118	7.028409089567449	1.1175641236199055e-29	8.027172194003086	21.9143166222299	6.181977749586271	5.696144578470934
3.4044044044044046	1.1175736020071333e-69	13.62937294596689	3.785318517051377e-31	2.4938060047641302e-145	1.4256874908664718e-32	0.003741490814886508	0.004515924997812793	10.761437262511562	8.455815739245018	6.420427719890711e-06	9.9861409186552	1.1663400296940896e-18	0.009603133571595356	15.114121389797532	6.042159178783983e-11	8.03222693492882	8.852334989331638	14.157457594800412	7.524455811116646	7.248376194305151e-29	7.829114588063299	22.41642081695189	5.992453341410447	5.772574752289209
3.4124124124124124	1.952324828428514e-68	14.706570455200547	2.559703136301944e-30	3.6918440438070875e-147	1.0066526850080025e-31	0.006918346548872605	0.002361992660890687	10.77734266921855	7.068691713565202	2.7093661222027572e-06	8.859861490674206	5.132136988723798e-18	0.017460127591846453	15.635990101745946	1.877730581563564e-10	6.440459004474958	11.224965733601708	15.406463777800804	7.851122929830243	4.582449923028242e-28	7.48021396644528	22.419774043764313	6.034553582317769	5.823163158478044
3.4204204204204203	3.324208851629e-67	15.469457182467695	1.6870575495815463e-29	5.323449798049589e-149	6.9278419985161e-31	0.01246822840079036	0.0012047343783987514	10.76976297428185	5.796173381748128	1.1147326047835641e-06	7.703204196971416	2.201241019210625e-17	0.030986259245020662	15.77531783347689	5.687525462677853e-10	5.138996468868934	13.885560261602253	16.619495673699767	7.98412579324409	2.8238682451640577e-27	7.022233608322717	21.924939592386316	6.262652944583766	5.843329576042583
3.428428428428428	5.51677182833387e-66	15.862361719953338	1.0837355517299644e-28	7.476737184966681e-151	4.6469688388194965e-30	0.02190039730706285	0.0005991988386627752	10.74315333146394	4.686181074772451	4.483278143068175e-07	6.560016999248691	9.203135918469626e-17	0.05368238374276548	15.521770055574553	1.6790451942222073e-09	4.142947663950291	16.757144247996006	17.72961670892186	7.913389253692714	1.6962186052464849e-26	6.50704585813792	20.965091250779718	6.6186599466738985	5.82972002352438
3.436436436436437	8.923648692941716e-65	15.85592631312306	6.785312736789374e-28	1.0228223351741515e-152	3.0380495470571524e-29	0.03749246939072448	0.00029060562088508167	10.702275025732966	3.774050949061667	1.795759724903496e-07	5.468983814020653	3.750642561436704e-16	0.09080126086865856	14.894110593563747	4.831148372841471e-09	3.4512122937515226	19.728833890720825	18.67346821670866	7.644317124580208	9.931410131280576e-26	5.991339690962045	19.602361238613234	7.037127572548839	5.780547445377166
3.4444444444444446	1.4068923452406138e-63	15.450771681513146	4.1406597394934206e-27	1.3628793994401016e-154	1.9358568879800655e-28	0.06255771901323309	0.00013742871030619135	10.64882836256812	3.0847287852623637	8.083557643373108e-08	4.461391037045329	1.4899784417827522e-15	0.14997148926530857	13.937907248885383	1.3548378554121359e-08	3.0504987988431074	22.66072277732434	19.394281945753264	7.19712532388661	5.668037881208241e-25	5.530826626792724	17.92125631675461	7.451041089977409	5.695741161999096
3.4524524524524525	2.1619242758934426e-62	14.677471370711324	2.4627614326973113e-26	1.7688205976158144e-156	1.2022781300719554e-27	0.10173316877591937	6.336930092355887e-05	10.57890295153864	2.6359987447080924	6.403147010580791e-08	3.559743707319519	5.769813410952218e-15	0.2419045628111396	12.720065896459907	3.703166400529715e-08	2.91873082589042	25.39350548547746	19.844736035221725	6.604359499008558	3.1531770309916787e-24	5.174615305114608	16.020099427819083	7.797771335797039	5.576943555957283
3.4604604604604603	3.238035172558024e-61	13.592853456259643	1.4276714337847374e-25	2.2360385294583084e-158	7.277629627250641e-27	0.16124603590125536	2.849026342187754e-05	10.482016968727713	2.441897262881232	1.1369272517143745e-07	2.7773567426501478	2.1779815451599292e-14	0.38112013756100116	11.321103033838185	9.865249866744904e-08	3.0273938781700993	27.76215698675122	19.98966686845964	5.9070310161099355	1.709853170838713e-23	4.960341253194253	14.001682659179394	8.024598107331594	5.427412743896695
3.468468468468468	4.726986852117022e-60	12.273283383074304	8.066540555025196e-25	2.7532390100230364e-160	4.293665976365027e-26	0.2490923149732644	1.2488744555055315e-05	10.342121893650496	2.5154677348278796	2.747754367746418e-07	2.118901611438056	8.014207650201035e-14	0.5865808505174988	9.826394237019525	2.5614855438642355e-07	3.3427504830094152	29.61214881393137	19.808517668793307	5.1500243559536285	9.037852004028979e-23	4.91050229404269	11.9643401270547	8.09318636224508	5.251883702182601
3.476476476476477	6.725882352007734e-59	10.806075411284565	4.442214231514631e-24	3.302004660824519e-162	2.4689930366882223e-25	0.3750389883954413	5.337465458624467e-06	10.140458905295306	2.870143681610898	6.873954554556269e-07	1.5817570752764285	2.8746465084862675e-13	0.882081796253401	8.317711144526266	6.48223373124926e-07	3.8261905046388875	30.816033379787893	19.29725812003541	4.377511020056764	4.656597341272301e-22	5.030299679137796	9.994478032631612	7.982471407843023	5.056413731298185
3.4844844844844847	9.327741120261064e-58	9.28042909335262	2.384321431430581e-23	3.8572748485321504e-164	1.3837727625460015e-24	0.5503479028097062	2.224001579030835e-06	9.859694862047785	3.519287964241884	1.690454938729447e-06	1.1579223038130213	1.0051466531238004e-12	1.2962005985134184	6.866185500979155	1.5988452137013772e-06	4.4342163689735505	31.28793831972534	18.469410556649656	3.629041788204454	2.3386774506375544e-21	5.307144616865654	8.161281651831246	7.689589417540471	4.848204193863075
3.4924924924924925	1.2608585562519416e-56	7.779251405421156	1.2473353526940605e-22	4.3888690681318284e-166	7.558976483075941e-24	0.7871237574393013	9.034603330083369e-07	9.488453082909965	4.473739642315854	4.056563760886343e-06	0.8362158007596651	3.4260948670701854e-12	1.861594737414491	5.527475395678115	3.843590518928193e-06	5.118649798443656	30.993685005001073	17.355818267909687	2.9368067987997235	1.1449098731685574e-20	5.71186432515856	6.513926610736563	7.228756384423315	4.635363905044747
3.5005005005005003	1.6611898247478452e-55	6.372933470664316	6.359965889744932e-22	4.864002619776462e-168	4.0245239284675296e-23	1.0972195399002764	3.5780618887475415e-07	9.025256788030331	5.737598017769209	9.4892345801631e-06	0.6045017255827877	1.1384090396111624e-11	2.6134476094504047	4.339452535821731	9.005685228897354e-06	5.827576467759744	29.954876735325257	16.00291084566898	2.3243019571938133	5.46352292349184e-20	6.201520763204315	5.081231723354836	6.62830316773672	4.426571747834786
3.508508508508508	2.1332193671349367e-54	5.115687975467077	3.160672276319025e-21	5.250541692706426e-170	2.088427181485902e-22	1.4906952003725926	1.3814737612425247e-07	8.481031384524027	7.30286381616238	2.1635274770339692e-05	0.45174013117768114	3.6874870452388894e-11	3.586926091645916	3.3222849707116753	2.0565788753815348e-05	6.50733873759847	28.24627824745447	14.469442355181807	1.8063796157989715	2.541416942374395e-19	6.7236245299526525	3.8733696200255556	5.926352005996877	4.23061117483991
3.516516516516517	2.670026133515379e-53	4.044533135653428	1.5309368385203137e-20	5.520565392179737e-172	1.0562761251750288e-21	1.973917424437333	5.1997830067931485e-08	7.879618942232248	9.143904113414571	4.8077721015013726e-05	0.3697258385049359	1.1643949164655152e-10	4.813626654647166	2.480443561383053	4.577442898468981e-05	7.105593413375672	25.986927709856108	12.821948558609993	1.3904428232067083	1.1523435036971098e-18	7.221380937127679	2.885043305231008	5.165809263682958	4.055783025462049
3.5245245245245247	3.257314105181222e-52	3.1805430442427967	7.22750175321736e-20	5.653691949955633e-174	5.20701577769962e-21	2.547498376204929	1.9079535826019698e-08	7.256158440403398	11.212941670508144	0.00010412966023624116	0.35443896911762157	3.5843659461014723e-10	6.317150865592694	1.8059628619532435	9.930004784549379e-05	7.575139774843075	23.326447238904198	11.12941960886786	1.0783984343277722	5.093216087006991e-18	7.639457802544142	2.0994573107910792	4.3894099158735935	3.9092446853617653
3.5325325325325325	3.873185674708448e-51	2.531656143841224	3.3256172460193397e-19	5.639620240718821e-176	2.5018059846197846e-20	3.2043773888890628	6.824692018980379e-09	6.653581467674678	13.437820157977916	0.00021981331705728629	0.4069623785755053	1.075651157833816e-09	8.108148128125721	1.2822464775195597	0.0002099543792601719	7.877966999447864	20.428734713115333	9.457848330344634	0.8689250432594822	2.1943585574454003e-17	7.929646030390947	1.492450160090531	3.635473334801487	3.7963594143326342
3.5405405405405403	4.488921188802782e-50	2.096185225608636	1.491452572073928e-18	5.47944680894207e-178	1.1715792303552118e-19	3.9284226720932156	2.37971018915575e-09	6.117783600492808	15.723110723886496	0.0004522540851437561	0.5339223288038297	3.146897884659345e-09	10.179364074308523	0.8877965857254343	0.0004326626192439262	7.988832610517203	17.45549327179029	7.865348710659815	0.7596277342790585	9.215728783793937e-17	8.055734511361319	1.0362796968066437	2.934842481360509	3.7201577891271644
3.548548548548548	5.07085382603212e-49	1.8662029651878682	6.5192818431004354e-18	5.185524687405955e-180	5.347404094507377e-19	4.6939403533963535	8.088804585032891e-10	5.69220961269362	17.955187791434284	0.0009069011322133106	0.7473858950747044	8.975345832908605e-09	12.501397016475693	0.5994190027026174	0.0008690059900250265	7.8977010591609575	14.551859245283893	6.398437055273654	0.7487225093929412	3.7727641088354925e-16	7.99697407562883	0.7027241742185442	2.309228969374493	3.6810072018349964
3.556556556556557	5.583237916145997e-48	1.8301527679097267	2.777430448425601e-17	4.7798892363959124e-182	2.3788532308337756e-18	5.466404082385155	2.68014178525946e-10	5.412628415712449	20.011254129782028	0.0017725003779059862	1.0641194492947226	2.4956434282347377e-08	15.019948090654461	0.3946555973838746	0.001701159843683799	7.610543431847029	11.835806279573895	5.089857390293847	0.835996421765086	1.5055624725836128e-15	7.7496735457898485	0.4653401703054356	1.7709330517367345	3.676555935212188
3.5645645645645647	5.991804296536835e-47	1.9743031967638696	1.1532932584246308e-16	4.29152943354662e-184	1.03144386060123e-17	6.204555947459744	8.656425842639843e-11	5.302795119579982	21.771538293236055	0.003376460516047113	1.5041008747180165	6.765226817382591e-08	17.65531423035868	0.2533799406419623	0.0032457602149877788	7.148287100428832	9.392193206743746	3.9580663067061663	1.0229073521578451	5.856637931131825e-15	7.326736302198904	0.30087214047322697	1.3237018563089074	3.701972789401992
3.5725725725725725	6.2675251468621e-46	2.2829681204053154	4.667554957935384e-16	3.7529734667635574e-186	4.3588993984258e-17	6.863797868965028	2.725345024564133e-11	5.371542070013085	23.133168370111864	0.006268822328754452	2.0882076955754014	1.7879549764771917e-07	20.304693736793155	0.15863087876044377	0.006035825842621539	6.54404089190755	7.271476536253656	3.0082322912659194	1.3118099699377965	2.220801562295545e-14	6.755260865446408	0.18991909210887262	0.9643639076891347	3.750452918357729
3.5805805805805804	6.390018206535292e-45	2.7377011190728338	1.841163059976233e-15	3.196745249066366e-188	1.7954007399960623e-16	7.4005342627868425	8.363756076794156e-12	5.611645686755257	24.0237058929413	0.011343816525264915	2.835090488628099	4.606926810821978e-07	22.847553920063454	0.09684115742033504	0.010939712919619076	5.839029020442409	5.49239686969492	2.2344039750345814	1.7044172568400022	8.208886440430753e-14	6.072628773385862	0.11702580274362233	0.6848422472559398	3.8139174114439767
3.588588588588588	6.35003687074198e-44	3.3158981589382246	7.0786133577710596e-15	2.6522209346744046e-190	7.207742408010516e-16	7.77689918957572	2.501920392915165e-12	6.000606199657355	24.412137437291687	0.02000697238538559	3.757387817514082	1.157318557298135e-06	25.15388160027579	0.05764797373869573	0.01932520494000287	5.077877158944067	4.04748668022431	1.622393031264626	2.1997262289311705	2.957829942232859e-13	5.321722814181266	0.07038401650630481	0.4741901956593472	3.883807471189104
3.596596596596597	6.150623830990217e-43	3.9893747951958627	2.6525113780296676e-14	2.143287864584373e-192	2.820268250100798e-15	7.96516308933418	7.295136964830456e-13	6.503263557260706	24.315338786817613	0.03439160930432358	4.857628048097409	2.8345750865800994e-06	27.094662458027035	0.033462235791846935	0.03327294551326703	4.303965270436623	2.910075348625055	1.1529072626190355	2.791743763335474	1.0389101054672641e-12	4.546012616094697	0.04131436035799259	0.3203870759920178	3.9518680894513047
3.6046046046046047	5.806728424678181e-42	4.723503339130201	9.68767242824432e-14	1.6870208384070723e-194	1.0755605946955281e-14	7.951108564358514	2.073371407622881e-13	7.075958559359604	23.798629906731538	0.05761990937728713	6.124356950370379	6.768980365477218e-06	28.553498063860555	0.01893946105132921	0.05583510631064624	3.555489003325856	2.0415575202565575	0.8045412735897758	3.467427903578003	3.5571315346794206e-12	3.7851981786496407	0.023665732606374355	0.2117456607890901	4.010829647927373
3.6126126126126126	5.343354495659099e-41	5.477396459962951	3.4485359776396965e-13	1.293390078443643e-196	3.997906660489411e-14	7.735804785647471	5.743816780410618e-14	7.671741726754078	22.969924057881887	0.09408959301990084	7.529174903113665	1.5760347724930398e-05	29.43795987619167	0.010452420890372198	0.09132136707472212	2.8626840324336538	1.397966124857189	0.5563546212174135	4.205289944606473	1.1872452516973634e-11	3.0719347020941923	0.013227886115044923	0.13789205605213195	4.054923057316211
3.6206206206206204	4.792557337107116e-40	6.2054194907623605	1.1964738268410004e-12	9.658456743744578e-199	1.448384009992374e-13	7.335473080168626	1.550958750022219e-14	8.245954956285555	21.967975293883892	0.14974749142613192	9.025407046809212	3.5778556342405665e-05	29.689174147115875	0.005624676977323631	0.14557487304126507	2.246418748976535	0.9352555115826663	0.38990424301821747	4.975061376050012	3.8627883055542825e-11	2.429920207489212	0.00721397213344425	0.09036423729350132	4.080196744852616
3.6286286286286282	4.18979019302848e-39	6.860037144837233	4.045989674123621e-12	7.02514170700285e-201	5.114322333674034e-13	6.779467157149505	4.08199745160057e-15	8.761398456778238	20.94615887837367	0.2322878360957925	10.549019775256646	7.919572476708175e-05	29.288274023367563	0.0029512397273616445	0.22617749821467384	1.7181105214289971	0.6130635098926895	0.29071720966371717	5.73870485067674	1.2251315385124108e-10	1.8733693302578005	0.003838276309747351	0.06292957568325233	4.084634107807194
3.636636636636637	3.570176410415685e-38	7.395702407657255	1.3335197837295404e-11	4.9770450840889624e-203	1.7601341709967719e-12	6.106717112662311	1.0471643876201678e-15	9.192289581436729	20.05391568735361	0.3511901507229098	12.022123031013319	0.00017092681388134135	28.258741238460807	0.0015098449841201762	0.34250059809762634	1.2807208761498137	0.3970187817787378	0.2492694371568796	6.452844937517071	3.787802097133793e-10	1.4076766675626837	0.0019922428601579297	0.0517448317761956	4.068092537147737
3.6446446446446448	2.965243581490085e-37	7.773237577938324	4.2837812144755626e-11	3.4344499867841455e-205	5.904141480055129e-12	5.361235082738273	2.618325903239698e-16	9.52635288504533	19.418347634522007	0.5174961620657441	13.35898709349669	0.000359712895644272	26.664233905818396	0.0007531404336448171	0.5055012558077994	0.9304667337358472	0.2598579783110362	0.26156627947476163	7.072440117743451	1.1416053531355e-09	1.0309285031932605	0.001008698338583339	0.05547963431493851	4.032097930307134
3.6526526526526526	2.400519694811611e-36	7.963998982304088	1.3412453417754413e-10	2.3084047222613995e-207	1.930283244317327e-11	4.58740102257996	6.38111381917019e-17	9.764657122944197	19.128430085499502	0.7432259858851004	14.474025238376605	0.0007381543091527858	24.602159679330942	0.00036629422394791964	0.727163576796342	0.6588554814009617	0.18171107090133035	0.329404046137858	7.555260132302761	3.3540557887133875e-09	0.7358666124615594	0.0004981546280914429	0.07550325653243084	3.979533256527057
3.6606606606606604	1.8941977816339733e-35	7.953099403356142	4.0930052062438406e-10	1.511248377397311e-209	6.150899473241043e-11	3.8257216691224114	1.515760772331325e-17	9.919202208271475	19.223937208485793	1.0403598537822893	15.29075156365079	0.001477038469026989	22.193881981134325	0.00017369586222238878	1.0195088096358664	0.45469734287602304	0.14991790079056486	0.4603391328386669	7.86653075795069	9.606198410321896e-09	0.5119338254066998	0.00023995169250111566	0.11620028277375209	3.9142596798337497
3.6686686686686683	1.456872437644722e-34	7.741096965290124	1.2173893363449325e-09	9.63671193373994e-212	1.9103349490272348e-10	3.1096022521161197	3.50932689609627e-18	10.008687317123309	19.690531243055762	1.4193687225800213	15.750425794499936	0.0028820283503696673	19.57292190522307	8.030618558948655e-05	1.3931531488827256	0.30584233725992827	0.1586790904977225	0.6673220667356395	7.9830150314352455	2.6820151431421372e-08	0.34711411698600414	0.00011272375470872563	0.185437031863435	3.8407074830464483
3.676676676676677	1.0921818103964312e-33	7.343821301423769	3.5291475425538322e-09	5.98537054839909e-214	5.782740666412784e-10	2.463435076908138	7.919062015177329e-19	10.053266884255791	20.461644987133383	1.88736467973881	15.819030950003206	0.005483715485294322	16.872752035583435	3.619957876498249e-05	1.8554779476555778	0.20050062160497323	0.20874535588120563	0.9678897547234203	7.8958485633512465	7.299627850539751e-08	0.22938983770646126	5.164378704421771e-05	0.2951490905357675	3.763473422715651
3.684684684684685	7.980804519452407e-33	6.79034080133146	9.971563585863268e-09	3.6209484631014957e-216	1.7061264465960772e-09	1.9020512188253271	1.7417200082432698e-19	10.069331106340076	21.426894550073968	2.4460501823087877	15.491432741329524	0.010174904446734781	14.215734822357451	1.590918578013275e-05	2.40858443753981	0.12810815401066414	0.3072320074917272	1.3827739468641262	7.611636832030424	1.9367405740036223e-07	0.14774723078849047	2.3074145932870703e-05	0.46196254192440517	3.6869606376672364
3.6926926926926926	5.684311929059957e-32	6.119404313697362	2.7460588263280638e-08	2.1336480379477917e-218	4.906163499696771e-09	1.4313574459749987	3.733667831276525e-20	10.06536603466335	22.445902651962733	3.0897536119188396	14.792014185743861	0.018410820715532343	11.70446047396909	6.816748859296019e-06	3.0473143192737466	0.07977756062024763	0.46752572599504405	1.9337980474500647	7.15161855493551	5.009274537036864e-07	0.0927486720282724	1.0055897216586628e-05	0.7077009185235136	3.615094380148368
3.7007007007007005	3.946297855541015e-31	5.374944223410283	7.370713590278029e-08	1.2245946387046188e-220	1.3750741653442117e-08	1.0498295748778013	7.800886345898228e-21	10.039738247131346	23.365694711967798	3.8039191820897558	13.771676307634348	0.032487181105120715	9.416261998235138	2.8476499125716056e-06	3.757700923778802	0.048420320663955456	0.7091408132973073	2.6410112372710115	6.549037881312101	1.2630259655470512e-06	0.05674651072013658	4.281195306026418e-06	1.0595738421670864	3.5511387580430887
3.7087087087087083	2.6704463368361516e-30	4.60135336681841	1.9282456525894953e-07	6.845908066606174e-223	3.75632820886321e-08	0.750471687086632	1.5885521548531401e-21	9.980850249472425	24.039347264395648	4.564441665333136	12.50171697818762	0.055905650724074774	7.4011335675051555	1.1597676630739758e-06	4.516242747783603	0.028642933769949978	1.057294136253577	3.519149172560707	5.845174318125239	3.1044537144137956e-06	0.03383870217228196	1.7988720814893499e-06	1.5498036394847914	3.4976248857893277
3.716716716716717	1.7614132423927166e-29	3.83922720449839	4.916638886487304e-07	3.727682437722512e-225	1.0001249095219552e-07	0.5228710889178829	3.1528745854927337e-22	9.869614068174423	24.343400480401208	5.338177224988768	11.065609600206532	0.09382377853454876	5.682762755210412	4.604958392554936e-07	5.290337903455752	0.016513923377672563	1.541916303147595	4.573698084377419	5.084686777626011	7.4386643179951e-06	0.01966669051278876	7.948265445166702e-07	2.21443857655014	3.4563805976366364
3.724724724724725	1.1324616815869332e-28	3.122112458670189	1.2218767142259798e-06	1.9770419675599978e-227	2.595363902617269e-07	0.3550583686843451	6.098993177455221e-23	9.6837075927355	24.19173891873389	6.084813382802849	9.54999556408053	0.15356505187720093	4.261996547587823	1.782567775455202e-07	6.040075757962507	0.009279529578049497	2.1958181688728557	5.7970391873795455	4.310996801916082	1.7375726855095967e-05	0.011140172211092477	4.912509072484557e-07	3.091142168132531	3.428630399907505
3.7327327327327327	7.0969567655937015e-28	2.474569869463398	2.959644787626834e-06	1.0213203962696172e-229	6.564408199757267e-07	0.23499016448061363	1.1498851831909104e-23	9.402722951911374	23.544188594697587	6.760059036404024	8.036229335878732	0.24513357992752058	3.1218464402889357	6.727092854829934e-08	6.72136454185565	0.005082116125155424	3.0518029186457754	7.165313107778629	3.5623611652268545	3.956677238418026e-05	0.006150289403735319	6.420694965631646e-07	4.215849729270321	3.4151177275459443
3.7407407407407405	4.335196612823315e-27	1.9116013327566956	6.98722806487023e-06	5.1389839069832956e-232	1.618252184802406e-06	0.15158088022903807	2.112975326952751e-24	9.013166947967003	22.408900119720347	7.319858224795954	6.593588607387266	0.38163904034499047	2.233106718494441	2.4749437226904786e-08	7.290118424386122	0.0027127272940529403	4.138664411021532	8.63671412825349	2.8690950965060735	8.783331101845198e-05	0.0033093463436637983	1.3646218437230159e-06	5.61834870746802	3.4161957626578796
3.7487487487487483	2.581280094514713e-26	1.4392669153265387	1.6077679720208228e-05	2.5186141918139954e-234	3.888213718303907e-06	0.09529804068320942	3.7842238467499556e-25	8.512355121324605	20.83855177649953	7.725094800087512	5.274856602728697	0.5794966124422449	1.5597816250330345	8.876778348969712e-09	7.706989502097312	0.0014112716535636051	5.476237481242194	10.15185493423967	2.2521571219893293	0.00019007728411790398	0.0017355291343025896	3.2148357964586586e-06	7.317056348506316	3.4318416065164428
3.756756756756757	1.4981419065596395e-25	1.056164991022539	3.605744524373988e-05	1.202306432369554e-236	9.105574621041052e-06	0.058394013544072615	6.605421922800834e-26	7.9105198472098675	18.921339660019953	7.9460988307054805	4.1145044817375425	0.8582337574297539	1.0637369865360538	3.1037967875802125e-09	7.941968916369362	0.0007155797278842343	7.0699399015337745	11.636613006874548	1.7230551371893605	0.00040100043696692785	0.0008870837302418891	7.542680219445464e-06	9.313507554439592	3.4615710198830825
3.764764764764765	8.475476984127194e-25	0.7553854198124481	7.881695605144602e-05	5.590334964357336e-239	2.078346195699233e-05	0.03487365673196792	1.1237369129161916e-26	7.230848811423215	16.76845119220132	7.96623609569625	3.129256420662156	1.239724727873821	0.7082483287078326	1.0579736738095555e-09	7.978144430617257	0.0003536294027645452	8.90551993401786	13.007496824404708	1.2848321943262635	0.0008247160565590241	0.00044191663265724597	1.7305509779206943e-05	11.587282360297904	3.5042625028630767
3.7727727727727727	4.6738063603248565e-24	0.5265648094328627	0.0001679180914731606	2.5318013503877355e-241	4.623615673999693e-05	0.020298851110988208	1.863237106976087e-27	6.507580660994437	14.50011225585143	7.783978348659069	2.3204917763034074	1.7466998262673497	0.46035670368629955	3.515572463258161e-10	7.814009483828157	0.00017032626974236472	10.944930996321453	14.17911292543613	0.9337710209464721	0.0016535233104277083	0.00021456514937409738	3.871811709402034e-05	14.092242346239189	3.5579322301097243
3.7807807807807805	2.5123188372091405e-23	0.35775150383928783	0.0003486811314395387	1.1168389696979589e-243	0.00010025334390336507	0.011515697162513194	3.0109955887525363e-28	5.782613618781362	12.23230037567402	7.4130973726226514	1.67777071467019	2.400452112564005	0.29212887791043546	1.1388142783135563e-10	7.46395538713274	7.995724681330964e-05	13.124323950206072	15.072867046350373	0.6614257816104494	0.003231943274828673	0.0001015363658845652	8.443651510588362e-05	16.754957002218397	3.6195263586406234
3.7887887887887883	1.3163715445043633e-22	0.2368958795012006	0.0007056876700740249	4.798667154087446e-246	0.00021186992388361425	0.006367278121884249	4.7423086418556363e-29	5.101266338886661	10.065857294958274	6.88095005024819	1.1827615635757736	3.217793648861916	0.1810341655999734	3.596181213199204e-11	6.956894178886554	3.658280116838137e-05	15.355020485446419	15.625700903956012	0.45663436558552845	0.0061583719829353	4.683072944521444e-05	0.00017947529345574707	19.476049280440296	3.684807141413287
3.796796796796797	6.723327228178586e-22	0.15289030525953057	0.0013920336638632532	2.008259505946763e-248	0.0004364083558179421	0.0034313278296622383	7.279583047041773e-30	4.507850340930226	8.079119847425968	6.225153600036431	0.8129654093730644	4.207487079541434	0.109698049567509	1.1070272683304215e-11	6.333282903015009	1.63131943562381e-05	17.527986265433235	15.797543020500141	0.3072577261263542	0.011439791366614297	2.1052750162895145e-05	0.0003718203212966415	22.134868062646568	3.7484004937977518
3.804804804804805	3.3472990504582157e-21	0.09617203169019821	0.0026763325276042854	8.186309711404409e-251	0.0008761331391635682	0.001802251570235607	1.0890858989961847e-30	4.0415979407122125	6.324468223145404	5.489216664808953	0.544823083614317	5.366570349300689	0.06528700233190278	3.321999332700082e-12	5.64107613405937	7.089963395006427e-06	19.521789841498343	15.576287126267257	0.20150404923162632	0.02071674293062483	9.227825820516474e-06	0.0007507840053316003	24.597434806704996	3.8040463397969897
3.8128128128128127	1.6244707160610778e-20	0.058960890758081856	0.005015145445599627	3.2503164586989905e-253	0.0017143538267407397	0.0009225999359428903	1.5885387473339625e-31	3.7332988977286727	4.828519346543228	4.7178376145110725	0.35599692417653866	6.677161208405285	0.038739172814252903	9.717660748178425e-13	4.931265545437421	3.0032528938129473e-06	21.213398244758075	14.979494347135835	0.12879870286165723	0.03657439873652673	3.952350940693404e-06	0.0014775774204640166	26.727079876922772	3.8450548610009987
3.8208208208208205	7.684915839813993e-20	0.03523105783201818	0.009159676141405068	1.2569912620212823e-255	0.0032695209029546353	0.0004603161744011609	2.298366412416444e-32	3.6028036374954127	3.5951907682795774	3.9525824875862967	0.2268010267270648	8.104423795362301	0.024000930793979407	2.771031785006762e-13	4.253649387192972	1.2398888205325104e-06	22.490551066458714	14.052572370607244	0.08023908114970688	0.06294864482709463	1.6780395090076723e-06	0.0028342542671060643	28.39667585289974	3.864930295331591
3.8288288288288284	3.543880766592499e-19	0.020517938921906943	0.016305338917205772	4.734869419261618e-258	0.006077445581513667	0.00022384317533748972	6.21185190536857e-33	3.657409022625831	2.610591490465415	3.2285237320227274	0.1408835230370368	9.59635545354092	0.017374466423015707	7.702568792839185e-14	3.653325806799136	4.989034565967626e-07	23.264015101958254	12.863796778617726	0.0487199854890036	0.1056209666119724	7.698985374758794e-07	0.005298838701572414	29.500994286211647	3.85808849077836
3.836836836836837	1.5930701680375142e-18	0.011646305667091064	0.028289981786520566	1.737212276694788e-260	0.011010609054314665	0.00010609044916668546	2.269780054068544e-32	3.891083052274314	1.8486633392527974	2.5721994403336814	0.08533543610317258	11.085879789098911	0.01703562958078407	2.08708819729587e-14	3.1681701390699164	1.9565601793181051e-07	23.477872190670677	11.497071643918737	0.028832021940407952	0.17277046772127028	5.38510845408512e-07	0.009655525540199949	29.967548662995945	3.8205726547662953
3.844844844844845	6.980873286754411e-18	0.006443013475123768	0.047839720224641245	6.2082172935194195e-263	0.019442625462196158	4.900648185950328e-05	1.5677644536607492e-31	4.284500922782601	1.2766527550761868	2.0009990070217802	0.05041973716059369	12.495415203182732	0.022747135229590425	5.5125697684640685e-15	2.827304455580636	7.478471389557176e-08	23.116196315166267	10.043662650897799	0.016629906034733608	0.2755151698047441	8.063345624724887e-07	0.017148433792713712	29.76439288080406	3.750667818230328
3.8528528528528527	2.981996012047531e-17	0.0034740519317345425	0.07884927786778158	2.1609766019437495e-265	0.03346199122067326	2.206355914962198e-05	1.0747715922283183e-30	4.8059203128652745	0.8597627852646665	1.5238518436745658	0.029096221022195255	13.743668531706803	0.035768855129376116	1.4192945225482643e-15	2.6503645023756075	2.7859633020224025e-08	22.205013765994458	8.594209689697427	0.0093487002868437	0.42833063407397554	1.7959573613496466e-06	0.029684267180086966	28.90372205184698	3.649328320413678
3.8608608608608606	1.2417392513184579e-16	0.0018257025773175876	0.12666596471124883	7.326597877472625e-268	0.05613089346656999	9.681494972103087e-06	7.184485274940701e-30	5.412967961963899	0.5646387618501545	1.1429321612258523	0.0164795987139278	14.753957602065755	0.058950107858033146	3.5619944693694826e-16	2.6472635086425775	1.0115349084167128e-08	20.809211418901313	7.232134442609698	0.005122234115307378	0.6491892277747742	4.286944619665653e-06	0.05008198450864997	27.440714706730333	3.5203600111421895
3.8688688688688693	5.040615840939299e-16	0.000935126723848682	0.1983240012386299	2.419489729777629e-270	0.09177099339943941	4.140512353783531e-06	4.6813997381887844e-29	6.055397177066541	0.3616133614381012	0.8560124123415866	0.009324354061269623	15.462990905020359	0.09697359230643099	8.713918639957204e-17	2.818163261341297	3.5795570408018015e-09	19.024902388924563	6.029160580122193	0.0027353591561283417	0.9592303560763258	1.0130943176406814e-05	0.08235501564044184	25.467758570025136	3.3703331186920598
3.876876876876877	1.9946680431193584e-15	0.0004668304275800481	0.3026521353731379	7.782414283748579e-273	0.1462386650717111	1.7258798282698426e-06	2.973415127150336e-28	6.6787839684915085	0.2258372947263434	0.6590943383018252	0.0055904940942823255	15.828820040947491	0.15670242529329337	2.0779288229474557e-17	3.1534760156146544	1.2345839549334573e-09	16.96849572624559	5.043161185973791	0.0014236919759993737	1.381766982172606	2.3395936212740015e-05	0.13199330559387393	23.10488570225372	3.2082353880699146
3.884884884884885	7.694771323585233e-15	0.00022714597586713942	0.45015837560088146	2.4382264880869018e-275	0.22712884819587906	7.011514370275582e-07	1.840929019801624e-27	7.228967350744455	0.1375371465685712	0.5489955531999683	0.00411455230195488	15.836694925150852	0.24755816371170938	4.829945167651476e-18	3.6338937436433776	4.150064994338042e-10	14.764194723917765	4.3180564812328255	0.0007222116052543054	1.9404738522803275	5.269353042933401e-05	0.20618975546729798	20.487778908526046	3.0449019623139093
3.8928928928928928	2.8937653562219887e-14	0.00010773593911831938	0.6525894577638675	7.440513000847231e-278	0.3438236025677666	2.776245781682787e-07	1.1110210585759165e-26	7.656846999185073	0.08167953713895477	0.5256395002546331	0.004391258853434959	15.501808045416231	0.38182934406013935	1.0943233277683796e-18	4.230615256409767	1.3596655608860174e-10	12.531779593453074	3.8851084796430397	0.0003570751557956078	2.6567006276645606	0.00011571049008092501	0.31393200151650985	17.75500291765381	2.8922751052576707
3.9009009009009006	1.0609089342722271e-13	4.984629382187345e-05	0.9220785068784733	2.2115708176458835e-280	0.5072854171990306	1.0713929947899573e-07	6.536021372171997e-26	7.922987746495739	0.04730109423492789	0.5938587050178156	0.006461631025552191	14.868371826388477	0.5747814051297016	2.4167887404654786e-19	4.90605792360809	4.341624239215543e-11	10.37631194985398	3.7647673492099116	0.00017206857095255015	3.5460102179968063	0.0002477249983981125	0.46586214477603827	15.036116444527408	2.762553135190781
3.9089089089089093	3.791796704886248e-13	2.2589805900268076e-05	1.2698396151115063	6.402770824927564e-283	0.729495089433067	4.029809355605723e-08	3.748114483910204e-25	8.001404020882497	0.02671096018219328	0.7645581082065982	0.01089985615363342	14.0050447690484	0.8444181551385098	5.2025832563714485e-20	5.615355779917041	1.3511868528388352e-11	8.380907292435817	3.968241602295207	8.081467213972727e-05	4.614243814942271	0.0005170688567539561	0.6738024453565533	12.442051305850189	2.6672866664608805
3.916916916916917	1.321202357916054e-12	1.0266125862398377e-05	1.7044449272422404	1.8055278841594712e-285	1.0224584561967185	1.4772874442712008e-08	2.0951872515281903e-24	7.881947124569033	0.014708348580583662	1.0550951077364885	0.018890719778650113	12.997294710512543	1.2107432894966168	1.0916528169261649e-20	6.308844336423397	4.098482810589211e-12	6.6030872913994205	4.498170770620953	3.6993517247421946e-05	5.853624836346027	0.0010522299285276916	0.9498632237539785	10.058673069152935	2.616475900702588
3.924924924924925	4.488037588557965e-12	5.26607887934813e-06	2.2298220563379934	4.959176649742053e-288	1.3967615549374313	5.278254421438279e-09	1.1416841465355387e-23	7.570899276907681	0.007897508844679532	1.4887294470540908	0.03238805368813456	11.937751703394603	1.6943994422406972	2.2327140794137e-21	6.935532284968563	1.2117036550787172e-12	5.074591632613162	5.3481188482507	1.6504705535140605e-05	7.239583225140249	0.002087657636078136	1.3050973137100452	7.943870060074875	2.617719645298581
3.932932932932933	1.486319815811838e-11	4.331601452318025e-06	2.843220747100093	1.3267347149233713e-290	1.8597397680516548	1.8380632047174025e-09	6.064358675039055e-23	7.089658349939692	0.00413488874049368	2.093003989196067	0.054339835040938866	10.915878258748494	2.3146304477932302	4.451052905855175e-22	7.447309399035327	3.4940845664689083e-13	3.804023339991744	6.501000798544026	7.1768964781304736e-06	8.729051777451167	0.004038284694345785	1.7477449479362483	6.127968236096275	2.6754675903787395
3.9409409409409406	4.798911940491373e-11	6.852932755123245e-06	3.533491932851981	3.457225783402846e-293	2.4134337770112735	6.238430912004352e-10	3.140091873200205e-22	6.471714921673267	0.002110964524207457	2.896964854663278	0.08895515916841842	10.008335733853473	3.086621403803724	8.649112801639693e-23	7.80340457522564	9.922617743980781e-14	2.7813980303379573	7.926916872659735	3.0416716460623928e-06	10.260908908920415	0.007615988155905786	2.281216804740463	4.616835157388723	2.790431955663252
3.9489489489489493	1.51061724760234e-10	1.4555283656545984e-05	4.280069366156711	8.774866734490894e-296	3.0526140487373863	2.0636455532426413e-10	1.5849710126794163e-21	5.758405721008896	0.0010508447160471925	3.9272384154841498	0.1419717496882914	9.27126431157506	4.018411626337853	1.6381651772087405e-23	7.974455210724517	3.143627255787625e-14	1.9835852110794872	9.581122483881948	1.256419658301556e-06	11.758995662694275	0.014003928050149685	2.902073687410144	3.3967771257472585	2.959219791537085
3.956956956956957	4.636112783963492e-10	3.246395249240713e-05	5.05301682251178	2.1693141627513122e-298	3.763238247909033	6.653338963426657e-11	7.798747608156146e-21	4.994110909041813	0.0005100830649357734	5.203159709177869	0.22086140478782307	8.735368846511296	5.107726302581135	3.024261794127592e-24	7.945527984235956	2.4545715430446827e-14	1.3797366283702552	11.402948961141085	5.058291605477372e-07	13.137737597995349	0.025105584394361374	3.5983525699821453	2.4402651832917646	3.174247817622106
3.964964964964965	1.3872302197011553e-09	7.155851084907274e-05	5.814388186029833	5.2236432579650334e-301	4.521732151246966	2.090686914599931e-11	3.7407287598389044e-20	4.221609676254126	0.00024145396444820392	6.731375864272684	0.334888829979499	8.404281622348034	6.339201619509185	5.441955115070479e-25	7.717557811493967	6.587915086012189e-14	0.9360284555563738	13.316389616477975	1.9848136950629036e-07	14.309918277316928	0.04388238014484973	4.348630137972562	1.711623252836573	3.4239922214697573
3.972972972972973	4.047115016222912e-09	0.00015416009763973988	6.520949941701781	1.2251625233950557e-303	5.295430290110309	6.402994959114492e-12	1.7491167235310083e-19	3.478217442342136	0.00011153541312706056	8.500588384071282	0.49492341897885894	8.256225285704842	7.682548377754705	9.544711218304184e-26	7.306923842181583	2.3020332391902213e-13	0.619326167490523	15.23279210187924	7.59070964471599e-08	15.19568015391907	0.07478454580974128	5.12218022529807	1.1720228265764319	3.6936025556213115
3.9809809809809806	1.1512054863857065e-08	0.0003239747236661643	7.128066144064282	2.7988719747971817e-306	6.044369160429722	1.911270366814046e-12	7.972897379297724e-19	2.793129953795814	5.048013285573778e-05	10.477289212772694	0.7129025172586768	8.248584073684139	9.092177392740588	1.6317038967336128e-26	6.743203005958248	8.036347809047022e-13	0.39964780990690674	17.055705671232037	2.829383111215796e-08	15.73148418295026	0.12426184568051989	5.880457993307336	0.7833901211082274	3.965871459980633
3.9889889889889893	3.19285123462035e-08	0.0006639727022364399	7.594295498982101	6.227898117895875e-309	6.724407289191024	5.560398280544229e-13	3.5428449300774445e-18	2.186148176333713	2.2907340577620633e-05	12.603419836964445	1.0008676216847883	8.324653172733322	10.508677233972088	2.7188744244893507e-27	6.065458618969465	2.739249424027872e-12	0.25150888002973265	18.68750241313803	1.027892933396731e-08	15.87763817448809	0.20131231287204301	6.579939853526351	0.5110855322524286	4.2225044146691815
3.996996996996997	8.634390423456382e-08	0.001327027301817716	7.886058726923786	1.349798996824e-311	7.291390245107063	1.5766470477849814e-13	1.5347254022874365e-17	1.6677121645596111	1.1715608778670833e-05	14.796783833311217	1.3695483245433964	8.421605060497182	11.86229483509184	4.415753018418185e-28	5.317661785394052	9.10155025411647e-12	0.15436097159800827	20.03701706812886	3.6395756421860977e-09	15.62315629576754	0.3179887453175295	7.176096521121355	0.3254197775924756	4.445584051645967
4.005005005005005	2.276779118896368e-07	0.0025864944235827712	7.981655175069688	2.849481481e-314	7.705839851791543	4.357203773595597e-14	6.481208350027493e-17	1.2399811356950807	9.594374529461318e-06	16.954745824394347	1.8265530225346955	8.478607552521545	13.078253039731981	6.990156068547576e-29	4.543956026336852	2.947539070375215e-11	0.09238906695103592	21.027211982406484	1.2560310203341223e-09	14.987123753278432	0.48973847898875983	7.62802927636622	0.202205339522896	4.6190819931891784
4.013013013013013	5.854041789064369e-07	0.004916556180716512	7.873971219005581	5.8591156e-317	7.937485015959908	1.1736161247074267e-14	2.6682865741124934e-16	0.8985892370449493	1.5176429967615135e-05	18.961274602939213	2.374331800742248	8.444060741032619	14.083401313770208	1.0785347657468542e-29	3.78444382919092	9.303805185717828e-11	0.0539253988145229	21.601822449633964	4.224708289314279e-10	14.01633131014802	0.7354106054346843	7.903116536039462	0.1226041450125309	4.730247848839096
4.021021021021021	1.4677306408916366e-06	0.00911476121222732	7.571426010581124	1.1731e-319	7.968914393084276	3.0809813687684114e-15	1.07093918944069e-15	0.63468657427508	3.234238855202652e-05	20.696807043863313	3.008186476064969	8.281086627807154	14.813405823793651	1.6219795219896467e-30	3.072016621616705	2.862320309309291e-10	0.030693533539441435	21.730080365816466	1.3849683038882222e-10	12.779586666075321	1.0767397723656087	7.98095103409132	0.07253525496213539	4.770707163899684
4.029029029029029	3.5884169503091222e-06	0.016480952744273546	7.097003658157871	2.03e-322	7.797739234249261	7.883097243355365e-16	4.190423593892826e-15	0.43692738704616724	7.24305833257485e-05	22.04983529572946	3.7146881233975977	7.970687074764477	15.21951039386753	2.3774935303417025e-31	2.430513729493154	8.582867831211002e-10	0.017036187724874013	21.408914291778544	4.42516723211048e-11	11.35966280065992	1.5371234862648313	7.855924989853537	0.04186915523903791	4.737130120907538
4.037037037037037	8.55532011374644e-06	0.029066363084520246	6.485559247156242	0.0	7.436893420410819	1.9658460459768598e-16	1.5985160946388414e-14	0.29316425617146014	0.00016031119452734983	22.928682735713622	4.470893197251138	7.512344492410397	15.273889062351385	3.396682470501834e-32	1.8742405316302135	2.5084369244141062e-09	0.00922064842909951	20.66241289622537	1.378054162722927e-11	9.844189857546226	2.1395662014084267	7.538034803645463	0.023578267575299624	4.631387167393328
4.045045045045045	1.989105181374431e-05	0.05000227341204384	5.779883753592142	0.0	6.913018368008766	4.778008635122152e-17	5.944941166211878e-14	0.1917187230715258	0.0003467544807259545	23.27174865185372	5.244700896880999	6.922220148846458	14.972779558603785	4.729890708857842e-33	1.4086566304443515	7.145465267404725e-09	0.004866377488357523	19.538734707225043	4.182631778713048e-12	8.316873610635852	2.9037778785913684	7.051785927647032	0.012953158738832947	4.460177709466197
4.053053053053053	4.5100267168753685e-05	0.08390723872370824	5.026204723552783	0.0	6.26321279812119	1.1318507549036412e-17	2.1555364418063897e-13	0.12219959759519673	0.0007315775797730766	23.05463351034629	5.996556975240502	6.2294434119721735	14.336911029870704	6.4195824417686285e-34	1.0318996080843885	1.9838754695904443e-08	0.0025043639163392245	18.104976731520757	1.2373134227076194e-12	6.850234137377282	3.842583961751382	6.433414842073486	0.006941621723550112	4.234191358676386
4.061061061061061	9.972696276717288e-05	0.1373536637582055	4.2698475789480295	0.0	5.530697781374055	2.6132214055843525e-18	7.619852608828196e-13	0.07591485213722142	0.0015050087821148663	22.293001212840828	6.682495121081412	5.471223132377976	13.409158997821018	8.492215172126575e-35	0.7367534698690552	5.368523638294702e-08	0.0012566915208462991	16.440728762653997	3.567439049095133e-13	5.500668595474522	4.958007181280091	5.726932747613085	0.0036286513623194185	3.9669249230236483
4.069069069069069	0.0002150655657778136	0.21934776956931196	3.551684209739375	0.0	4.760099064836752	5.880416081842038e-19	2.6261991199841203e-12	0.04596586583059261	0.003018817630076563	21.04071257749266	7.258252503715292	4.687610767553989	12.249793476085424	1.0949462312966107e-35	0.5126953111046778	1.415962981066909e-07	0.0006148824454003383	14.63112135191681	1.002490221856796e-13	4.3061563785330454	6.23758009058256	4.979671071833681	0.0018501655859790897	3.673321283113931
4.077077077077077	0.0004523422359119259	0.34174311840252763	2.9057825660527317	0.0	3.9930556063095244	1.2896881631628422e-19	8.824812289966545e-12	0.027126630744428882	0.005904089247623398	19.383538308554222	7.68395539194333	3.9166944052418944	10.930046942002038	1.3760090616397426e-36	0.3477353967260532	3.6400344696772306e-07	0.0002933462172890307	12.76013432168115	2.7456835056467815e-14	3.286455933170112	7.6515880931684785	4.238037254811547	0.0009201438322534092	3.3684114893197137
4.085085085085085	0.0009279295087508266	0.5194714079470345	2.3583977427460434	0.0	3.2647357018299568	2.756805830939259e-20	2.8912611157487222e-11	0.015602995391368052	0.011258733738802264	17.429468761686206	7.928703898570317	3.190826006239692	9.524949056160946	1.6854102692670951e-37	0.22987452651958032	9.12043726878104e-07	0.00013645422018580242	10.904799339567683	7.329385256566408e-15	2.445281838629436	9.151971147686885	3.5440721739131678	0.0004464394519868073	3.0661271767774205
4.093093093093093	0.001856643291476473	0.77044344002448	1.9281735672305713	0.0	2.6016208374559118	5.743444795025244e-21	9.235935080575951e-11	0.008747255621114674	0.020933881054590295	15.297137213498324	7.974340987691336	2.5342284835007	8.106418994641375	2.0120788757836412e-38	0.14811027304106428	2.2273188483508186e-06	6.188777806318755e-05	9.130741907421667	1.9069151613747806e-15	1.7737502323706642	10.67348758009248	2.9331736793309946	0.00021157020605375244	2.7784104635505247
4.101101101101101	0.0036234483923801917	1.1149595374642725	1.6272084084243061	0.0	2.0206601637048553	1.1662281794015858e-21	2.8766982654633035e-10	0.00477955400208471	0.03795216641649965	13.10407070043596	7.817792810559341	1.9620540261229167	6.737477808795054	2.3412005192394175e-39	0.09301048371688667	5.30158454134353e-06	2.736704259953757e-05	7.489300512094801	4.835506141357915e-16	1.2543471079340605	12.137455233727593	2.4330724276626436	9.858312183763502e-05	2.5146911148474045
4.109109109109109	0.006897801428537616	1.5744852374061638	1.4625161180491772	0.0	1.5296633466258842	2.308019206378281e-22	8.736476212813677e-10	0.0025453919669289568	0.06708926629935169	10.956358115258768	7.47160277211847	1.4807261442162394	5.468182166152142	2.65512959016718e-40	0.05692866608540188	1.2299446212855751e-05	1.1799124445674526e-05	6.016261609683022	1.1950862582830424e-16	0.8647766716221128	13.457965013390943	2.063881614327733	4.673670724712968e-05	2.2817369900340188
4.117117117117117	0.012808832548720683	2.169706007067456	1.437396621492982	0.0	1.1286304014835256	4.45184580480031e-23	2.587116763238403e-09	0.0013212160894585242	0.11563842506381838	8.940932161457027	6.962603485315873	1.0892346680802438	4.333550820397808	2.934848079908826e-41	0.03396115847600084	2.781134492281608e-05	4.95980681202254e-06	4.732078063350194	2.8787457656328476e-17	0.5812331235223932	14.549983473137615	1.8388474684287561	2.6141690717344837e-05	2.08382542788441
4.125125125125125	0.023202471699787376	2.9178789324461496	1.5523137863968806	0.0	0.8116353089692739	8.369232179565933e-24	7.470389968284736e-09	0.0006684143870173472	0.19435105962822685	7.1211065769387725	6.329008461005539	0.7809816979531466	3.353426838704436	3.161823644704622e-42	0.019746328984288197	6.129358060390004e-05	2.0326714259683976e-06	3.6433079992599615	6.758559128408666e-18	0.3808518334937386	15.338327726501833	1.7653383831266227	2.4158794120564088e-05	1.9231405787831397
4.133133133133133	0.041001588969669725	3.8296440360331903	1.8050380941829618	0.0	0.5688836120243239	1.5334722681358727e-24	2.1034316825527892e-08	0.0003295911457208104	0.3185005546419347	5.5354217547993345	5.6164832454235505	0.5457908507277022	2.5339528480578632	3.3200232924235684e-43	0.0111903230291803	0.0001316632468832532	8.121788268532846e-07	2.7449277860191934	1.5465062131020754e-18	0.2432876989111618	15.766215951398626	1.8456378705525611	3.9179817224880546e-05	1.8002816296606179
4.141141141141141	0.07068463128886084	4.90562369040678	2.1900157205964916	0.0	0.3886325905871126	2.7384892739289242e-25	5.7754055343799764e-08	0.00015841372042258968	0.5089497103999325	4.199348648777053	4.873912460505953	0.3717690732706464	1.8701722310936308	3.397781704625846e-44	0.006180893514922787	0.00027565806075793554	3.163829390059763e-07	2.0231394445857336	3.4490220160961953e-19	0.15151014513061162	15.802053528368582	2.0772362227369303	7.955345378224061e-05	1.714771434375443
4.1491491491491495	0.11888403000697946	6.133292849631764	2.697136549552849	0.0	0.25876665713925373	4.7664053086832163e-26	1.5463836325795465e-07	7.424578541266373e-05	0.793019289341715	3.1090640189750145	4.149583193191193	0.24681924069966324	1.3492180234627704	3.3892225357928444e-45	0.0033274557042238906	0.0005625140828341737	1.2015627012562688e-07	1.4583070063002856	7.496991355527277e-20	0.09198558141521694	15.443340516401406	2.4525144863096036	0.00016709524311874142	1.6654810012190406
4.157157157157157	0.1950799923959595	7.484704348875198	3.3102533920828043	0.0	0.16793093915120078	8.085664227791657e-27	4.037803703972215e-07	3.4012044274978925e-05	1.204868269088997	2.24637167587712	3.4883607626354496	0.1597135020785495	0.9535998670574353	3.2949923270023998e-46	0.001745925414966913	0.001118800547390518	4.4488433020090434e-08	1.0277107923478326	1.588271706926713e-20	0.05444440530055582	14.717047913487717	2.9579366837265457	0.00034609493191216476	1.6509246880570743
4.165165165165165	0.3123267479467485	8.915661769396648	4.005918463080702	0.0	0.10622003043702186	1.3368578881737227e-27	1.0282049475913575e-06	1.5437291875698962e-05	1.7850277858439254	1.5838890420570315	2.9301767190757473	0.10073024512662378	0.6642168180927572	3.1221797838520646e-47	0.0008928766671932041	0.0021688449622654284	1.6058707253423835e-08	0.7078911829153527	3.2795128357138745e-21	0.03141529593203955	13.676414809535064	3.5730627498766614	0.0007002224299532984	1.6694230471709248
4.173173173173173	0.48789842020308083	10.366819234532619	4.752824106727165	0.0	0.06548403466297364	2.1542673086708923e-28	2.553494451163797e-06	7.466765284025035e-06	2.57871040510861	1.0897965207381917	2.509838566684204	0.061920289761308756	0.46287160594496474	2.883434411849698e-48	0.0004450508595344617	0.00409789581972023	5.651094934215745e-09	0.47644898690939363	6.599949560576797e-22	0.01767186362101608	12.394735214273684	4.269820354663863	0.0013813737274297362	1.7191640847890688
4.181181181181181	0.7436864879172447	11.766948763725749	5.512349652335578	0.0	0.039347554115474664	3.383442082204212e-29	6.18480554481352e-06	5.072399795693263e-06	3.6325770585874824	0.7316938295053468	2.2578700030629406	0.0370988435121094	0.33420355914882893	2.595436652668611e-49	0.0002162122006629658	0.00754657488149142	1.9386949717295156e-09	0.313262443694239	1.2945494483333363e-22	0.009691158934575643	10.957197531381627	5.0124960588300365	0.002656293936291619	1.7982110123875528
4.1891891891891895	1.1061318810939587	13.038278191050454	6.240431194446028	0.0	0.02304376068892361	5.179200330895875e-30	1.4610640731142414e-05	6.728032389782994e-06	4.989811839508789	0.47936025200377547	2.201856342954565	0.021664153213450776	0.2670651726546794	2.276976326555468e-50	0.00010237717304246511	0.013545512007798152	6.483983086919271e-10	0.20115818962588822	2.4748188624807858e-23	0.005181077473673697	9.452108472945703	5.7588122069322365	0.004978561681599016	1.904502196729395
4.197197197197197	1.605448955146073	14.103423234028881	6.890714447402352	0.0	0.01315352864426785	7.7270101113623326e-31	3.3665248851192145e-05	1.364684578275686e-05	6.68363724525422	0.3064278823487365	2.3676435648459195	0.0123303894316955	0.25542575958129204	1.9469458996622307e-51	4.724745848096148e-05	0.02369722722337845	2.1143560262631247e-10	0.1261270214990987	4.6112103818442395e-24	0.0027003140082946008	7.962830879172215	6.462257315966042	0.009094722584295537	2.035869871604405
4.205205205205205	2.273915609318384	14.89309377912327	7.418671427566117	0.0	0.007317866743290891	1.1235827393048313e-31	7.566276395258271e-05	3.0520779619995364e-05	8.729776610751937	0.191122968760368	2.779743332238489	0.006840147174691445	0.2988919758793944	1.6225426470736442e-52	2.1252310574066704e-05	0.04040696276478711	6.731466866995413e-11	0.07720250453336613	8.3740047401798e-25	0.001372009263695048	6.561511120898621	7.0755714057234185	0.01619317047987144	2.1900764490061375
4.213213213213213	3.1430815673548445	15.353527650400464	7.786120373432833	0.0	0.003968076371281151	1.5923680119724516e-32	0.00016587849763160278	6.81156884718866e-05	11.118777158947497	0.11630552718079493	3.4604336649678435	0.0036983463420612846	0.4028973024832251	1.3179071903007523e-53	9.317217607203567e-06	0.06715393243181947	2.1249989610573176e-11	0.04612404160307353	1.482170666248646e-25	0.0006795902850786102	5.305241575379018	7.55501052281001	0.028101597760093047	2.3648419234423868
4.221221221221221	4.2398948569955275	15.452557946292417	7.96544399881666	0.0	0.0020971468912050813	2.1995135318699893e-33	0.0003547534020762879	0.0001488075203433352	13.809454228840227	0.06905181768669205	4.427301142525191	0.0019489609087147836	0.5785472523831839	1.043325025587395e-54	3.981243186889704e-06	0.1087785483015159	7.774096865186038e-12	0.026892038549768273	2.5568777935071508e-26	0.0003281582690641324	4.234803499539075	7.8647917203418345	0.047532077746318076	2.5578230841852507
4.2292292292292295	5.581959004392047	15.183378899240559	7.9427951234023295	0.0	0.0010802666859365895	2.9611106698540974e-34	0.0007401404561391861	0.00031716064415779853	16.72489609306999	0.0399964606336911	5.689313769997403	0.0010010414266354622	0.8420361970743739	8.050079158035122e-56	1.6580726557787785e-06	0.17174006989283752	6.853431014091141e-12	0.015298736952451746	4.299010192622006e-27	0.00015447717576484217	3.375673915354291	7.981008615435804	0.0783608682120868	2.766510978179391
4.237237237237237	7.172384183751944	14.56541997949394	7.719721426381265	0.0	0.0005423584599515486	3.885325851936419e-35	0.0015065268553272277	0.0006591278303505081	19.75238158971907	0.022600817567513334	7.241894658933356	0.0005011345182128163	1.213500046072852	6.053772022251205e-57	6.73039868101953e-07	0.26427530292162593	1.6949931500360977e-11	0.008491118351902771	7.044882017528414e-28	7.089061651923055e-05	2.7406417546976445	7.894342692703313	0.12591235101756265	2.9880368101282246
4.245245245245245	8.994937404607361	13.642203957584494	7.312906879578832	0.0	0.00026539647970779344	4.968726179196496e-36	0.002991854590141778	0.0013355575921400972	22.748155863430114	0.012458551521046793	9.061820147125445	0.0002445174807613894	1.7151604945847574	4.437077659164847e-58	2.6627500859461244e-07	0.39636754854077194	5.268313159862394e-11	0.004597270259832689	1.1251896268212236e-28	3.1714313653436524e-05	2.333209584192134	7.6110767643243955	0.19719417423957686	3.2189112150770804
4.253253253253253	11.010367845427645	12.476557081438669	6.752059401954783	0.0	0.00012657770014660462	6.1930913730221714e-37	0.0057973886854877045	0.0026385242614842624	25.547301653122155	0.0066994196411861535	11.103016381299787	0.00011628369474496879	2.368669618928801	3.1696604640118337e-59	1.026768193393985e-07	0.5794235856578174	1.638933937243092e-10	0.0024278127921701755	1.7515577513404302e-29	1.3831289221052632e-05	2.1509623342509783	7.152208046207455	0.30100692062135287	3.454756209122374
4.261261261261261	13.15481997442112	11.143956513223074	6.076298485073155	0.0	5.8839984068195065e-05	7.523409807850195e-38	0.0109618032983618	0.005082473711654305	27.97803869525389	0.003514160901118133	13.294402384469835	5.3899041271574097e-05	3.1916855636134738	2.2068504483111862e-60	3.858929011095341e-08	0.825564130766258	4.981668631948861e-10	0.0012504601762688902	2.657479656834895e-30	5.880434634737346e-06	2.1882343777289415	6.550794711041712	0.447832424402094	3.6901110789838425
4.2692692692692695	15.341101636666156	9.725057733695008	5.329641579457165	0.0	2.6658836791579162e-05	8.907724113573978e-39	0.02022648958661969	0.009545907533556497	29.878859354095944	0.0017981466704204568	15.540772343506267	2.434986558492771e-05	4.193891606785934	1.497535851871487e-61	1.4135577459391068e-08	1.146468241587972	1.476333541817153e-09	0.0006280993022412827	3.929725202429856e-31	2.4372171905083392e-06	2.437651417370446	5.847975760656537	0.6493984409328689	3.9183943573642885
4.277277277277277	17.4632337394615	8.298496663669221	4.556303886490154	0.0	1.1772349544859027e-05	1.0279301494015814e-39	0.036423466739223136	0.017482417649854778	31.116178356991313	0.0008976990374175626	17.727312790391778	1.072174462350888e-05	5.3728827298854	9.904337906910616e-63	5.046760591218291e-09	1.5517787828730278	4.264958900853092e-09	0.00030765153050284043	5.663712003034503e-32	9.847266531467657e-07	2.890407852936928	5.088312712965685	0.9178328596433412	4.132081526017301
4.285285285285285	19.404206370734418	6.934908977266938	3.7964964157272654	0.0	5.066854170045459e-06	1.1561262397819275e-40	0.06401765602275959	0.031220785698121863	31.59983377713833	0.0004377492642930523	19.727754119478167	4.6013804779134665e-06	6.710538021231209	6.384359116022794e-64	1.7561606202489707e-09	2.0471711740018517	1.2010627752320869e-08	0.00014693814045663132	7.955855508977628e-33	3.8785769399134526e-07	3.5354119010176763	4.315172239151353	1.2643654375734772	4.323117027491541
4.293293293293293	21.04628512752601	5.69279785209402	3.0832509251674183	0.0	2.1255286572484258e-06	1.2673358485200881e-41	0.10982815251976973	0.05437033607113823	31.293944595092974	0.0002097235017959555	21.41546036878774	1.9247220489179587e-06	8.170614942385242	4.010999070546824e-65	5.956184589902781e-10	2.6322981171572644	3.2971918766793377e-08	6.842746497370816e-05	1.0892294085082424e-33	1.48923413797805e-07	4.357648870403891	3.566796315890777	1.697611397705773	4.483529973239585
4.301301301301301	22.282668246677886	4.616486871530272	2.4405644248539486	0.0	8.69058132266176e-07	1.3540134825263851e-42	0.18393441086276746	0.09233703937476921	30.221309715174893	0.00010161748134011136	22.676108675472335	7.847503395837561e-07	9.698286902513185	2.45601478520218e-66	1.968903567189052e-10	3.2989258646358155	8.823869847119723e-08	3.1068878913907537e-05	1.4534449121133767e-34	5.574244312850087e-08	5.336250370513419	2.8735196722452874	2.2215730715112603	4.606178249987505
4.3093093093093096	23.02891623792394	3.7360030921741343	1.8828997380815036	0.0	3.463251212082946e-07	1.4099349155703365e-43	0.30073916782433907	0.15293533045110355	28.46059974064199	5.63285573159094e-05	23.420153884560005	3.1202133869674103e-07	11.22216370760177	1.4657244528299976e-67	6.343561080575944e-11	4.029643314601598	2.3020786371287357e-07	1.375312391422823e-05	1.8902730363558304e-35	2.0339489409854614e-08	6.442800726778223	2.256345798803679	2.8336067339670366	4.6855164549585995
4.317317317317317	23.232464164446302	3.0684231268760267	1.4158577351902508	0.0	1.3451554313381797e-07	1.4309351427344108e-44	0.4801084428829316	0.24704862150419324	26.13682170010728	4.837025845679676e-05	23.593139203172115	1.2142897086352967e-07	12.658987270851732	8.525432491839228e-69	1.992022268388629e-11	4.797524746887464	5.855155668770925e-07	5.935284368127781e-06	2.396057571411499e-36	7.2347529913973975e-09	7.640362240280416	1.726842485236937	3.522696294840468	4.718275268979725
4.325325325325325	22.878731991164084	2.6200347912553874	1.0376897827697207	0.0	5.092303622773754e-08	1.4154210222438356e-45	0.748441729561962	0.3892488710725051	23.406661117780313	7.261069821280555e-05	23.182159027723518	4.756030849497492e-08	13.920730141184622	4.833069451493441e-70	6.096879828296345e-12	5.567040854966242	1.4518653996322908e-06	2.4970769404983573e-06	2.9601703503684885e-37	2.508623967285292e-09	8.883571935183342	1.2881171328941505	4.268423306121577	4.703953362709393
4.333333333333333	21.99284845391768	2.3886389941221537	0.7412606761519762	0.0	1.8789267371347727e-08	1.3645710112973964e-46	1.1394497072338383	0.5982369918144362	20.44108584578274	0.0001415589883770803	22.21737515602661	2.2436419226165137e-08	14.92333132540725	2.6703733866715173e-71	1.8187519164498464e-12	6.296339840248978	3.509924461530284e-06	1.0241419416752446e-06	3.5643710347461044e-38	8.479577375874457e-10	10.1199789818456	0.9365124424133731	5.040996730373787	4.645052229585595
4.341341341341341	20.636705856621568	2.365430281225364	0.5160952704580014	0.0	6.7571429854483725e-09	1.2821872321340541e-47	1.694346416988734	0.8969208712553888	17.4078819290184	0.00029010395408495915	20.768315929794866	2.183475839030697e-08	15.59589568778569	1.43801396454036e-72	5.288002792795237e-13	6.940783218217438	8.273099403533851e-06	4.0946370686199987e-07	4.183076945229626e-39	2.7940759970665506e-10	11.292586398655324	0.6636320217515018	5.8025915633353335	4.547021054804202
4.34934934934935	18.901824139676986	2.5361136177968	0.35022270122825994	0.0	2.3687241954224898e-09	1.1742256485940741e-48	2.4611182401979605	1.3119205570550365	14.456557494294547	0.0005887050887751259	18.935573274508695	4.51588237146483e-08	15.88896808944868	7.547379716385058e-74	1.498519058183203e-13	7.457364434849828	1.9013198109774342e-05	1.595836128194127e-07	4.784709187596791e-40	8.974828889095228e-11	12.34336718208235	0.458349546351604	6.510048768315751	4.4179146074475835
4.357357357357357	16.89916464396015	2.881187354266255	0.2316403453600186	0.0	8.101682283904254e-10	1.0480849493958115e-49	3.492537396995825	1.8722976853398352	11.707392421771154	0.0011680485321883646	16.839264455036695	1.1492710935591879e-07	15.780543085475326	3.8607449955532884e-75	4.1389030012564515e-14	7.809420739734423	4.2606710548093594e-05	6.062763347715081e-08	5.334110229492877e-41	2.810196505841913e-11	13.217373530776438	0.30854773693864396	7.118740059876658	4.267796534224661
4.365365365365365	14.747464091283616	3.375589492046186	0.1493274367047152	0.0	2.729601604069499e-10	9.117719223898156e-51	4.842665882713656	2.6073642143903206	9.245512370397421	0.0022602081800292073	14.606088040453166	2.9551538840206683e-07	15.278796459206635	1.924809251696458e-76	1.1141934708538262e-14	7.970927208222381	9.310187673069598e-05	2.245203030166338e-08	5.795823768984734e-42	8.577650580855614e-12	13.866968313767309	0.2024442766137589	7.587150192663386	4.107941374207317
4.373373373373373	12.561781380188123	3.9881114071466235	0.09382541903949214	0.0	9.914715115501089e-11	7.730734375796958e-52	6.561761042997513	3.543542787295322	7.119940145665929	0.004263299401181417	12.356895422765914	7.441416317515245e-07	14.421068383762645	9.352889260370422e-78	2.923400741878923e-15	7.9296758048850435	0.00019839039102986555	8.104776190875902e-09	6.137833497631365e-43	2.552229759329609e-12	14.255687797344331	0.12946483074185977	7.881536313274172	3.9499023120542303
4.381381381381381	10.443760866532367	4.681087168929326	0.05745884755952663	0.0	6.537724362686581e-11	6.388517608531398e-53	8.689744308895593	4.700423577072141	5.346814632757077	0.00783810484943515	10.196429409760698	1.8274880386393173e-06	13.269274975454756	4.429403656599887e-79	7.475986000404965e-16	7.688800427891871	0.00041227925167436314	2.8520781088373476e-09	6.335221159628914e-44	7.402689898323047e-13	14.361289445182887	0.08070161408846024	7.979941979379317	3.8045208464352767
4.38938938938939	8.47468161979461	5.410843973296367	0.034296421314224515	0.0	1.2693178063467978e-10	5.1454604988577233e-54	11.248705736636992	6.086369232048119	3.915489512007761	0.01404545892387591	8.206340736203115	4.374672794410812e-06	11.902533353713485	2.0444945882149437e-80	1.8633781086087046e-16	7.266383451136272	0.0008356045626219944	9.793006342574885e-10	6.373165609394947e-45	2.0930342810005863e-13	14.177635617799421	0.04904279220509283	7.874903485410322	3.680961363949197
4.397397397397397	6.71179526937983	6.12925124438685	0.019952448385798065	0.0	3.648234702884085e-10	4.0391800107123845e-55	14.235241050742586	7.694222293970548	2.7960680227474395	0.0245312016311791	6.441923838386094	1.0207020205464725e-05	10.408223360684367	9.197457301875766e-82	4.5267434460886756e-17	6.693212340863908	0.0016518919301218332	3.3117037798474855e-10	6.248781994699009e-46	5.768710663470522e-14	13.715196858606795	0.029075305702999397	7.57438540071714	3.5858582928631266
4.405405405405405	5.187882947272115	6.786460621761901	0.011313554736772102	0.0	1.0810173300060437e-09	3.090345071242158e-56	17.61368833948425	9.497818168927491	1.947056560453974	0.041759897097135526	4.932367232991755	2.3211912413283506e-05	8.872890179934888	4.0326504854265175e-83	1.0718232090006638e-17	6.009072744497224	0.0031854473845860285	1.203842010809774e-10	5.971484254873276e-47	1.5498706340641997e-14	13.000110817794072	0.01685871191176115	7.100782525893063	3.5226639549241234
4.413413413413413	3.9134950159427846	7.334637843246626	0.006252554194396305	0.0	3.1399882279925143e-09	2.304440774466076e-57	21.31147503911944	11.450050582827572	1.3221382474242704	0.06928794297070928	3.683815567589928	5.144947305636777e-05	7.37429532726403	1.7232736862698122e-84	2.4735051292861563e-18	5.258197414102904	0.005992490684976546	7.825795286275295e-11	5.561812155020222e-48	4.059056328972129e-15	12.071889808474193	0.009649520403917308	6.48816189068316	3.4912778564182703
4.421421421421422	2.881046231595808	7.732216258282378	0.0033679942622640716	0.0	8.89460907359745e-09	1.674823066529765e-58	25.217739175523818	13.483138373276958	0.8754690625319851	0.11205043828593576	2.6842607176731565	0.00011114986392830055	5.975594695118787	7.177260196955393e-86	5.563586653371669e-19	4.484591406142546	0.010998576516752826	1.4940253070824447e-10	5.049477715438519e-49	1.0362542256935001e-15	10.980017345083489	0.005632681761274057	5.778216324597605	3.488019584328726
4.42942942942943	2.0698448402565393	7.948016095321624	0.0017682379907328863	0.0	2.4558852480683972e-08	1.1863617166891436e-59	29.18611733692364	15.51149306620582	0.565286237020108	0.1766148025159566	1.9092284310525263	0.00023404260743559714	4.722156328998038	2.913424586408262e-87	1.219689488134305e-19	3.7279101872325753	0.019697264928932597	4.2666584574136144e-10	4.53751907610181e-50	2.578801085377361e-16	9.779797060494664	0.003695522311898257	5.015596254208412	3.5059763362197582
4.4374374374374375	1.4512131580562295	7.964522869216218	0.0009048270748442109	0.0	6.609215456247732e-08	8.190494486390445e-61	33.04210403537648	17.43721279079209	0.35592427849601527	0.271330305077933	1.3273641709320938	0.00048032911006501064	3.6410416578933176	1.1526286924416065e-88	2.606130075244626e-20	3.0204007440833114	0.03442453695427391	1.2592424603110628e-09	1.2154825609086977e-50	6.255735355205798e-17	8.527900720026523	0.003262928421585115	4.243341600821692	3.5357143052036553
4.445445445445445	0.9930556708637444	7.779721208306908	0.0004512798615686489	0.0	1.7336053942674717e-07	5.511224820930163e-62	36.59474074324184	19.157791929355263	0.21852755805621593	0.40628163695050495	0.90527556912579	0.0009608174332655068	2.74276435921272	4.444424488746904e-90	5.4274430981846856e-21	2.385175082677626	0.05871915205474597	3.6442559189227635e-09	9.570723249715775e-50	1.4792671088602583e-17	7.27809166183783	0.004201975466221527	3.499049401109396	3.566296009676454
4.453453453453453	0.6634835530046476	7.407118470802446	0.00021937231362302028	0.0	4.4320931591861487e-07	3.6147854194570635e-63	39.65168939951977	20.575223563371775	0.13083137537357983	0.5929441856351317	0.6112805928894609	0.0018732719418523963	2.0246776352316522	1.6702520256005985e-91	1.1016582090183184e-21	1.8358302691854866	0.09776919894795567	1.0285539967376894e-08	1.0680596586257318e-48	3.4097400836750534e-18	6.077567383267532	0.006798693996097985	2.812216851759144	3.586501055249349
4.461461461461462	0.4333525275423264	6.873913506105193	0.00010393771708284985	0.0	1.1043984318908073e-06	2.3818259289411585e-64	42.03611230423227	21.605373152723395	0.07637870571908281	0.8434478633780798	0.41797362454894427	0.0035597440201530473	1.4752440544366652	6.117708305102803e-93	2.1794733550055806e-22	1.377213769230364	0.1589279878797477	2.8296287953974794e-08	1.1656161977228356e-47	7.6612765306042345e-19	4.964271391256192	0.011807395827951981	2.2029477261982113	3.5861142966743653
4.46946946946947	0.27777212054498734	6.217596766914901	4.7997655868696106e-05	0.0	2.682260478339314e-06	1.2982606617322252e-64	43.60334617063555	22.186387535152825	0.04347953585229505	1.1693933214428882	0.30371322468360196	0.006593176425489873	1.0784904964838102	2.1839149734887845e-94	4.2027288636811205e-23	1.0069936994808717	0.25225763605394846	7.587395948318831e-08	1.23989654211149e-46	1.6779729517386607e-19	3.9653830797039067	0.02057152976226245	1.6819621974825747	3.5571300541917497
4.4774774774774775	0.17677786330501286	5.481534241338271	2.1603413462328454e-05	0.0	6.349424856834769e-06	1.8152410679591655e-63	44.25522259033564	22.28500521775842	0.024134997536901317	1.5802330744796156	0.25323890023650397	0.011902237502144556	0.8180941920888116	7.598411500392796e-96	7.912086548710444e-24	0.7176434375750178	0.39102745102140035	1.982963143724737e-07	1.285507419369448e-45	3.5823788352855096e-20	3.097029207657072	0.03521186381477358	1.251655819044952	3.4947277932534435
4.485485485485485	0.11542228998783076	4.710233117091565	9.477203878215428e-06	0.0	1.4649611013844845e-05	2.7795701329984054e-62	43.950097741996935	21.899936062555657	0.013063434228722538	2.0813267407223264	0.25764581691241123	0.02094211374874816	0.6807251579619592	2.5766174424200625e-97	1.5294695708948308e-24	0.49847943930390143	0.5920602471948571	5.051204141539063e-07	1.299041162960784e-44	7.455205213768954e-21	2.365101091253018	0.058870624764132046	0.9078419942339481	3.3979030653865796
4.493493493493493	0.08354713459785293	3.9449876203706093	4.052225128374136e-06	0.0	3.294398006961451e-05	4.150379403856704e-61	42.70719220705843	21.06192046314822	0.006894707910304616	2.671890605330898	0.31390737265156626	0.035914547855992796	0.6584345915608372	8.515635307321856e-99	7.3162929712476225e-25	0.33747557735340666	0.8757895747227455	1.2541040224900943e-06	1.2794709335473425e-43	1.5123351658279068e-21	1.766935812617264	0.09598751893770915	0.6417889963718032	3.2696828252520365
4.501501501501502	0.07546516209079164	3.2204713048737394	1.688738494477744e-06	0.0	7.220783236568644e-05	6.040294151106285e-60	40.604623280007544	19.830570516665595	0.0035484403130920505	3.343163578164485	0.4240644135262902	0.06003137342366781	0.7499973718440867	2.742989069656151e-100	2.6835010525025206e-24	0.22268656469306133	1.2658734704494687	3.0348033909621447e-06	1.2282792683660135e-42	2.990444129343473e-22	1.2935468046756795	0.15256509618165037	0.4422124022799398	3.1169085526331886
4.50950950950951	0.08972227905087408	2.562619439840831	6.859409600096795e-07	0.0	0.00015425910858474608	8.568162715884035e-59	37.771403358014844	18.2885422873588	0.0017811871967168412	4.077174748302001	0.5941257039662201	0.09780119079932664	0.961183749796576	8.611344183152381e-102	1.4344438190675688e-23	0.14321953178079888	1.788215888757978	7.157904831195068e-06	1.1492724738395632e-41	5.763965664261036e-23	0.9320751162889996	0.236358514152127	0.29697933045303876	2.949624540378849
4.5175175175175175	0.12904131960380574	1.9878903238278434	2.715604793756868e-07	0.0	0.0003212000430844608	1.1846134170217298e-57	34.37452212831854	16.53390871419695	0.0008729561469751794	4.846493533395025	0.8326718748032925	0.15529876174027749	1.303966486092203	2.634860368877528e-103	7.593607546183381e-23	0.08977740558958361	2.4692845526372267	1.6455066375894246e-05	1.0481129200245397e-40	1.0829390214187925e-23	0.6681698102082688	0.35690281359508896	0.19439190788066324	2.780153500639378
4.525525525525525	0.2004751574961835	1.5037648592135175	1.0478566944667887e-07	0.0	0.0006518664662957476	1.5963382265851375e-56	30.602879997620622	14.671749574486876	0.00042000033251998194	5.615253494164711	1.1491417407372362	0.2403531566523032	1.7946944475290592	7.857492802672442e-105	3.9204220788052855e-22	0.05485148876258735	3.3336889285168776	3.686987934945472e-05	9.3164901695703e-40	1.983272733531091e-24	0.4880762619624999	0.525276392878867	0.12401859128085804	2.621970997076784
4.533533533533533	0.3157214896669185	1.1101820705773469	3.940875491758278e-08	0.0	0.001289436483187618	2.0966816998711078e-55	26.65018783726812	12.805941050819492	0.0002038067180414526	6.341565679562134	1.5518130129740424	0.36256815337601406	2.4513133091900325	2.2837578468461755e-106	1.9730081861695055e-21	0.03266377351330235	4.401093207320376	8.051970105240708e-05	8.071528258918506e-39	3.5404267566174233e-25	0.38029214087535707	0.7535013946953895	0.07711734316170363	2.488501489796142
4.541541541541542	0.4914765997020932	0.8015338956716298	1.4445714639004842e-08	0.0	0.002485990905486902	2.684104501193052e-54	22.69894685543896	11.03194338820698	0.0001121092314274967	6.981200898228898	2.0455649580577857	0.5330739572657291	3.2898097693356085	6.4692768207022065e-108	9.679011114205641e-21	0.018958364065391385	5.6826769358927764	0.0001713921593852238	6.815824498182466e-38	6.160592123062747e-26	0.33672216174550557	1.053509017391474	0.04673841464264587	2.391953248799457
4.54954954954955	0.7496347654671837	0.5688513758788333	5.161083019992985e-09	0.0	0.004671511100467904	3.3490810723800126e-53	18.907293751460614	9.431108259807587	9.433623264819758e-05	7.492168283687986	2.6296124018820723	0.7639118809302425	4.320198930765105	1.7860803375769978e-109	4.6284988242897266e-20	0.01072486735821954	7.177501743022351	0.00035558063947322836	5.609707446154784e-37	1.0449173031339217e-26	0.3533111961345282	1.435656056571846	0.02760911900030796	2.3422914810913285
4.5575575575575575	1.1170828406169537	0.4018842662941723	1.7972072197873197e-09	0.0	0.008556053723127255	4.072970137292821e-52	15.399922193020956	8.066726662033167	0.00013999836650307798	7.839607984937957	3.2955020842022713	1.0669818947426903	5.542541707996706	4.80602215628638e-111	2.157533966068492e-19	0.0059134314639301445	8.869270527055878	0.000719024389652264	4.5000901334590446e-36	1.727559371333524e-27	0.43015797278406154	1.9068673974545718	0.015895997046885723	2.3464247842576818
4.565565565565565	1.6248108999241198	0.29087619254875957	6.099734892201535e-10	0.0	0.015273827749206634	4.8278760954472356e-51	12.263593687491262	6.9817776996240255	0.00027379607983787387	8.000304066691445	4.025731037513869	1.4525424143475774	6.943623873863977	1.2604047390074948e-112	9.803580380190682e-19	0.0031779259488079956	10.724045810630114	0.001417122837638247	3.5185311330456883e-35	2.7840346259312248e-28	0.5711152183362492	2.468587415645229	0.008920303923596856	2.407655273641986
4.573573573573573	2.306078733312835	0.22793740341885926	2.0178053140086207e-10	0.0	0.026575444807517022	5.5777665066315205e-50	9.54706218491318	6.198164576622747	0.000565835948569711	7.966145629478208	4.7933509248527235	1.9273410982806465	8.494991424514012	3.221615625664666e-114	4.3423284512104394e-18	0.0016645795158778769	12.68949844560997	0.002722260810889766	2.681394843586483e-34	4.37326592387671e-29	0.782880656781199	3.114830781683311	0.0048789703941009965	2.525421258745497
4.581581581581582	3.1934626740125616	0.20799407265116338	6.505835213091844e-11	0.0	0.045068329834398006	6.280928784650191e-49	7.2646733906402	5.717155677609126	0.0011596992071973937	7.7460234700702335	5.562841099499859	2.4925640618866374	10.152963328461132	8.02558714375318e-116	1.8748771898569135e-17	0.0008498100955096697	14.69616570744925	0.005096949431076074	1.9916789238788726e-33	6.696159288864844e-30	1.073593246710326	3.8307017017801845	0.0026009581681483668	2.6953440946770466
4.58958958958959	4.3147679916267165	0.22933543259636285	2.0444775787094793e-11	0.0	0.07449389009732912	6.89361036715057e-48	5.402539081071096	5.520775734333746	0.002325657235114759	7.365913765990024	6.292364615260684	3.141897862291072	11.86100212232829	1.9485845908098772e-117	7.891081249461552e-17	0.00042285920948534144	16.66100173346347	0.009301420485187728	1.4419064065473118e-32	9.993862164565274e-31	1.4509838214091653	4.591770154181684	0.001351435133758928	2.909575981597115
4.597597597597598	5.688023057869431	0.2937879068169106	6.2620588015652355e-12	0.0	0.12001295016684119	7.374437879085152e-47	3.926056472330363	5.5739797624861716	0.00455139373597665	6.867207401419056	6.937287627902748	3.8600753609819467	13.554427371038344	4.61106276156144e-119	3.237539635005209e-16	0.000205081397584622	18.493213970946904	0.016544231183169483	1.0174521674610194e-31	1.4538771015128701e-31	1.92019414768679	5.364631268358394	0.0006844058237462965	3.15742967000655
4.605605605605605	7.316044739080301	0.4065286265776006	1.869422332721411e-12	0.0	0.1884490001787638	7.689010159321047e-46	2.7876229114161966	5.8275413099987405	0.008688156117809926	6.303618904702149	7.454588279591196	4.622293214533771	15.166969557485904	1.0634622751983356e-120	1.294821599583772e-15	9.694229804548115e-05	20.102027741089994	0.02868152650347596	6.997616171415251e-31	2.0616165497403875e-32	2.481466820758891	6.108822999389924	0.0003378227094507805	3.4262512414101782
4.613613613613613	9.181328793998555	0.5755252180265721	5.439427690321354e-13	0.0	0.28841499201206794	7.813961598732099e-45	1.933631303114074	6.221647157226453	0.01617574057349152	5.737186237466754	7.80756466616085	5.394822825670857	16.638189296464976	2.3904650349889336e-122	5.0480358629638836e-15	4.466392855344164e-05	21.40565693008259	0.04846366935046156	4.690783826677678e-30	2.8495288174751245e-33	3.128001398908703	6.780053744820973	0.0001625251735483304	3.7024725723034804
4.621621621621622	11.242206417218927	0.8105725469789758	1.5426041127949342e-13	0.0	0.4302294085976926	7.739830236987307e-44	1.3101486908535802	6.690178511116071	0.029373728865704395	5.233913535166574	7.970130251272796	6.13698226663722	17.920456578868777	5.2369921545053646e-124	1.9184654913061332e-14	2.0056590015615696e-05	22.3404451061181	0.07981576553745559	3.064784249295632e-29	3.839037127594986e-34	3.844341381629836	7.33443494194902	7.620949598448867e-05	3.9727532781259525
4.62962962962963	13.431247974145876	1.1219060125349125	4.263941699648431e-14	0.0	0.6255191695464566	7.472241889454739e-43	0.8670072073813633	7.165565860184406	0.052026554008925946	4.859514507095749	7.929998842674103	6.804410992045834	18.984110565969136	1.1182029691701811e-125	7.107322817729325e-14	8.778369176537898e-06	22.86894427468746	0.12812073849886932	1.9517023318899443e-28	5.041442507828704e-35	4.605671106890315	7.733179914310862	3.483005767628885e-05	4.225098579495706
4.637637637637638	15.656734614982005	1.5184144907657202	1.1487447168359773e-14	0.0	0.8864197453825452	7.031204577543349e-42	0.5603165616510579	7.583953253101406	0.08988289655252539	4.675524983593605	7.690218786255506	7.353332325169637	19.81966408322703	2.3270114513642793e-127	2.5667290381762413e-13	3.7447872792007356e-06	22.985674607426006	0.2004511455580182	1.2113968528147927e-27	6.453120025929142e-36	5.378337326662037	7.9470783979727955	1.551514901475054e-05	4.44982706427115
4.645645645645645	17.80764342630898	2.0055539039708234	3.016416390948209e-15	0.0	1.2243243517469942	6.448636109098002e-41	0.3536068543744021	7.890245000554998	0.15147160485746258	4.735836771169933	7.268790139820131	7.745257086027247	20.43646090438707	4.719712387101553e-129	9.036024409911514e-13	1.5570301842841625e-06	22.719490937112504	0.3056722481795678	7.328557287655322e-27	8.051304884813752e-37	6.121759556252039	7.96003193179228	6.736190520413869e-06	4.640267522164176
4.653653653653653	19.76204040035428	2.583162671045916	7.719951163494035e-16	0.0	1.6482072562522383	5.764548958543297e-40	0.21792022561921479	8.042491882047845	0.2490030997708058	5.083536426966034	6.69643143926563	7.951434210332922	20.85793463371475	9.329785436142566e-131	3.1009847296312395e-12	6.309914551547504e-07	22.131868952557102	0.45431998269765395	4.321253250135385e-26	9.791373454117764e-38	6.791671788804935	7.771056239058776	2.850555006428157e-06	4.793090551740767
4.661661661661662	21.39814022825592	3.243479816969798	1.9257207493974359e-16	0.0	2.1626459385216554	5.022525124680274e-39	0.13119921990171232	8.015055630140122	0.39931522803267266	5.747871435552865	6.0128806584717305	7.956335583992963	21.11438537849036	1.7974915674521787e-132	1.0374046848206065e-11	2.4923354327027853e-07	21.310974016982257	0.6581517289191552	2.483476971810701e-25	1.160649253645041e-38	7.344384913479378	7.394404825844851	1.1757125206029106e-06	4.908227218630951
4.66966966966967	22.606704341714064	3.969734738032683	4.68195853108991e-17	0.0	2.7657778496072405	4.265188489905487e-38	0.07729000096002456	7.800095870755924	0.6247178144077901	6.741238678363686	5.262348459944714	7.7595888637155985	21.23479025765211	3.375212551480267e-134	3.383176252994062e-11	9.595024162974939e-08	20.362009314490287	0.9292842428761644	1.3911364869100191e-24	1.3410274257058768e-39	7.741529822300167	6.857792249763362	4.726389553722832e-07	4.988387090139429
4.677677677677678	23.303049664900794	4.735683780933556	1.1094744658935676e-17	0.0	3.447525065150331	3.53031667327545e-37	0.04481463232235941	7.407144154147538	0.9535187112218879	8.056279523571646	4.488843681607424	7.376024315602147	21.23943191689724	6.1769549076584185e-136	1.0755494725665821e-10	3.6003292690873565e-08	19.394953140160663	1.2788790686295517	7.595188061050788e-24	1.5102639894117334e-40	7.954594287809552	6.199024530055429	1.8518872327525466e-07	5.038250725839552
4.685685685685685	23.43684300949985	5.506391271540967	2.562492224947961e-18	0.0	4.18847414236281	2.8480553403319087e-36	0.026091128399818014	6.860822456781115	1.4199511509922051	9.663415856619736	3.7320480100938873	6.833827563615211	21.134980691470066	1.1017593659870955e-137	3.3332433820011366e-10	1.3167245616939256e-08	18.511276496003703	1.7154131889572661	4.0417226479741026e-23	1.657852537500267e-41	7.968546927523265	5.461605344377945	7.072227370529997e-08	5.063464666193944
4.693693693693693	22.998110490627276	6.240387939498909	5.768505314367064e-19	0.0	4.959781141684298	2.2394558680964604e-35	0.01620939057705753	6.1970632399627545	2.063189573642487	11.509389402257401	3.0242509301909366	6.171117834391079	20.91312367560117	1.9153055522820634e-139	1.0070152577336739e-09	4.693579948605904e-09	17.791485836282124	2.2426751438957364	2.0963011386247535e-22	1.7738465606503068e-42	7.783965080963648	4.690025502151128	2.6324161410584762e-08	5.069598922336989
4.701701701701702	22.018466461528053	6.8931080031972956	1.2656672248455476e-19	0.0	5.72436681412398	1.716310730550292e-34	0.012314793530633278	5.458425579896156	2.9251642297766973	13.517486140307176	2.388615711461389	5.43152856895627	20.55302585286022	3.2451020692502407e-141	2.9657804622777097e-09	1.6306849773003696e-09	17.28530119719178	2.8577376325502994	1.0597416871231648e-21	1.849961274341088e-43	7.417330369856815	3.9254371029470834	9.550135394625905e-09	5.061230803144802
4.70970970970971	20.567351721178877	7.421250553252321	2.7066448414495675e-20	0.0	6.439478028215079	1.2820608892874352e-33	0.013111917046307172	4.689223529965458	4.046986439671081	15.59007238974493	1.8387920064498713	4.659500741142047	20.027034521989485	5.358677415923374e-143	8.514858016478923e-09	5.521950230850122e-10	17.00594565810037	3.549250870651792	5.221623483773352e-21	1.8805504589060598e-44	6.8994732569177115	3.202276080667265	3.3769230591282595e-09	5.041293379453765
4.717717717717718	18.743901871096384	7.787488967999193	5.64155306885962e-21	0.0	7.060446135649982	9.334277553354095e-33	0.018576812699210028	3.931165221562079	5.463987832027644	17.61381465427228	1.3796749859973212	3.895987735650052	19.308315254543828	8.624338781069385e-145	2.38315793719492e-08	1.8225165180328998e-10	16.929430854726313	4.296446423512482	2.5076693584517095e-20	1.8632986061252124e-45	6.272463444545899	2.5461703073163213	1.1638297535722947e-09	5.010776979425071
4.7257257257257255	16.66576728560195	7.9648218163692315	1.1461108205700219e-21	0.0	7.5452197105498335	6.623874474601887e-32	0.02985258919493864	3.220055355402462	7.199649486658426	19.467530063919543	1.00897135015719	3.1751289013276947	18.378709472353155	1.352797921349291e-146	6.502296773232004e-08	5.862826276217688e-11	16.99896674600289	5.069212100628913	1.1738002014331384e-19	1.799510588306658e-46	5.585483773760801	1.973213401941229	3.909438623620171e-10	4.9688079182322085
4.733733733733733	14.456633044460153	7.939861520270087	2.2701705798280303e-22	0.0	7.859047345068829	4.581448423880476e-31	0.04929440620591644	2.5838796729687346	9.259015727445737	21.032097817076252	0.7191818846733197	2.5222206955546254	17.235115318431415	2.0681353393538373e-148	1.729501101757251e-07	1.8382270197958312e-11	17.133827975199704	5.829480912658026	5.355219447610798e-19	1.6939485422776007e-47	4.890338800225505	1.490454056083563	1.2799588160893536e-10	4.913063015192103
4.741741741741742	12.234265876219446	7.714504294892822	4.426905392874582e-23	0.0	7.978590722009555	3.088537185404697e-30	0.08062114340944063	2.0423233230616438	11.622491250329535	22.201369015238654	0.4996392010689965	1.953058327949734	15.89309132218723	3.0815121076596676e-150	4.484525895576044e-07	5.617561460116036e-12	17.241312427364075	6.533977968337064	2.381329821360671e-18	1.5542442769325344e-48	4.237217246723673	1.0972890857232884	4.0844562265123356e-11	4.840423984913662
4.74974974974975	10.100655139985218	7.3056919295247855	1.0863365999309698e-23	0.0	7.894792833306852	2.029374467075166e-29	0.12911871043452303	1.6075311151018223	14.241130649278958	22.89266498917393	0.33832347412865077	1.4744938608864424	14.387046775350786	4.474944788037499e-152	1.133588439865296e-06	1.6732201543697077e-12	17.22995538056631	7.138119368922892	1.0320981870900223e-17	1.3899878649461376e-49	3.671170383797764	0.787374698700997	1.2703668418309182e-11	4.747742193163598
4.757757757757758	8.135301111763496	6.743306845222216	1.5707595468008302e-23	0.0	7.614011997743001	1.2996633554440306e-28	0.20182340775280266	1.2857384414768889	17.034567202981226	23.055350872771566	0.22328812103018827	1.0859000128721565	12.767136330327054	6.333595900452155e-154	2.7934377433059682e-06	4.857523485149926e-13	17.022002390556164	7.600607505651624	4.3599515758856005e-17	1.211643443173296e-50	3.229537833554223	0.5506806043146746	3.851063773266421e-12	4.632576324846059
4.7657657657657655	6.392068850473542	6.066563487742623	7.510089725190579e-23	0.0	7.157224558743413	8.112577912314865e-28	0.30759532449715543	1.0793087628201141	19.892536397714228	22.676158294134176	0.14363390482320307	0.7811604170351484	11.093635452874137	8.736789537806636e-156	6.710715570460744e-06	1.374463775153046e-13	16.563325895265464	7.888077440768403	1.795153137172477e-16	1.0294617205233957e-51	2.9403157837061142	0.3753842396299154	1.137860416952456e-12	4.493782413954108
4.773773773773773	4.899412084862635	5.319500880789914	3.844771028193084e-22	0.0	6.557435057040119	4.9356711047253245e-27	0.456977139619543	0.9887083476778094	22.680517078549173	21.780388050888032	0.09005465703071468	0.5508214971249935	9.429996613239538	1.1746060644158908e-157	1.5716159797726832e-05	3.790602588229004e-14	15.829458691205549	7.979072013160035	7.204113144404925e-16	8.525435319425592e-53	2.8212838764194297	0.24940790771581794	3.27683778650981e-13	4.331871722238412
4.781781781781782	3.6632956347316608	4.546293757113902	1.924926630381728e-21	0.0	5.855737781448298	2.926798799905401e-26	0.6617311936758219	1.0140180168457102	25.249385998964833	20.4287649680259	0.055031740398950514	0.384115783860749	7.835906117442035	1.5391162848837813e-159	3.5881725602979256e-05	1.0189192769369707e-14	14.827115395992037	7.866688688733605	2.81785559758822e-15	6.881662858507354e-54	2.8796287146776933	0.1615110842610975	9.198003789609576e-14	4.149098293821652
4.78978978978979	2.6718743002439176	3.7870672262480056	9.39434943424841e-21	0.0	5.096681699323749	1.691604567337584e-25	0.933966589344481	1.1557042740090333	27.448264619312763	18.710411996160193	0.032777678079159316	0.2706704906413023	6.361492699003776	1.9655742169055e-161	7.986398664288472e-05	2.6694873673807814e-15	13.591342909022256	7.559444885743829	1.0742766307613635e-14	5.414273285841676e-55	3.1118347858533024	0.10194181830851154	2.517912759045845e-14	3.949285036316564
4.797797797797798	1.9009319718151385	3.0747420103573337	4.4686896346018245e-20	0.0	4.323661348720499	9.529369226959644e-25	1.2848158001367829	1.4145267377031552	29.139075084049	16.733015140573833	0.019028344867688875	0.20181837092003807	5.043462279609428	2.446505905413938e-163	0.00017329295800830644	6.816674059920442e-16	12.179133481462532	7.080211186449861	3.991836171767775e-14	4.151991023720039e-56	3.5037350261808546	0.0627134002306588	6.77919851760588e-15	3.737436672871081
4.8058058058058055	1.3192101215904608	2.433200833972022	2.071824690381745e-19	0.0	3.574983957604882	5.2322535905400624e-24	1.722698947574093	1.7906255456595541	30.210867472519798	14.611643762439641	0.010766681225507332	0.17150762221532295	3.903465117569431	2.967849597901296e-165	0.00036657646346973565	1.6965777013623713e-16	10.66082209709721	6.463397947860449	1.445734270720124e-13	3.103427497692541e-57	4.030774772435682	0.037603325170802046	2.0284062837849787e-15	3.5192145557129764
4.813813813813813	0.8929939486911028	1.8768110166019363	9.362354701286468e-19	0.0	2.8810765138908714	2.8000948286754335e-23	2.251317104052468	2.2819932138051713	30.59185268923041	12.457802488947157	0.005937742110656955	0.1768519810927595	2.9485587521390872	3.5089428674417795e-167	0.0007559680150150964	4.115584737390632e-17	9.110796296177307	5.750875809837578	5.103444883335048e-13	2.2609725672712423e-58	4.658684453425814	0.02197607262795312	1.5744970060340424e-15	3.300360176115035
4.821821821821822	0.5896040749633734	1.4111190756536243	4.123599229804e-18	0.0	2.26304794526849	1.4605486209970536e-22	2.8676269591545793	2.882671345937682	30.257328164530982	10.37011766726565	0.0031917041146709794	0.2183702146127669	2.1733010791791223	4.043425871346582e-169	0.001519843513614747	9.730740897642819e-18	7.598959250183821	4.987300986792741	1.7558910600139324e-12	1.605524778807036e-59	5.344823776181631	0.012517910514657794	4.502595490926929e-15	3.0861521738203983
4.82982982982983	0.3796996111100086	1.0343884628264577	1.7702193415021084e-17	0.0	1.7325707813262703	7.425378961475075e-22	3.5601420831291497	3.581102317533707	29.23228501146064	8.427661604553997	0.0016722529576201387	0.2999439984473969	1.5628366619907552	4.54110396765101e-171	0.0029788754269279697	2.2424193726178173e-18	6.184056820261003	4.215566152160965	5.888313070514625e-12	1.1112360361132426e-60	6.040420606606277	0.006949787619188185	1.6635002885537336e-14	2.8809684794528816
4.837837837837838	0.23849423771370348	0.7395961837231575	7.406908605989295e-17	0.0	1.2928450740052908	3.679430059608955e-21	4.307950601101998	4.359087444664115	27.58832210940333	6.686393380271612	0.0008541660928721252	0.42848873513777413	1.0963248937089083	4.9706383656294336e-173	0.005692004076950505	5.036679684502867e-19	4.909502932282246	3.473006950665667	1.92461294923479e-11	7.4965822686880415e-62	6.693780226100915	0.003760704007797783	6.120155093351264e-14	2.688004332303289
4.8458458458458455	0.14610467679887734	0.51653019662262	3.020690035148576e-16	0.0	0.9402866108644508	1.7770588305116748e-20	5.080808753511784	5.191738529257395	25.43539619367166	5.1786620484332175	0.00042576211577539485	0.6133000194911834	0.7501654698670412	5.3027560142459e-175	0.010603245259804592	1.1026264211713622e-19	3.801829246691065	2.7887955509995805	6.131335776368983e-11	4.930896083341357e-63	7.254317606499895	0.001983465734912295	2.1976689617920921e-13	2.509171625038295
4.853853853853853	0.08729499987684516	0.35371340334585766	1.2007002816681053e-15	0.0	0.6665493160348148	8.365316630426797e-20	5.840550990318201	6.048653910580582	22.909724966380736	3.9152786646900797	0.00020812572599335482	0.8650255223371427	0.5006520356851535	5.5135316323594335e-177	0.019256372407349884	2.352713394080077e-20	2.8714482727667203	2.182700531562915	1.9038204323587804e-10	3.418874027525128e-64	7.67702495760697	0.001019619613728407	7.692360779465624e-13	2.3451783343097494
4.861861861861862	0.05086795846394648	0.2399911580105396	4.6518139288606965e-15	0.0	0.4605349455749335	3.8381530329481384e-19	6.543857233868133	6.89631834549933	20.159680709453824	2.889384389930293	0.00010224750533705405	1.194230612289653	0.3258756738072049	5.5872336926362995e-179	0.03409365002826546	4.892898676852884e-21	2.1151242314123224	1.6651463589647924	5.761771784859817e-10	4.3356182211465376e-64	7.926797432487358	0.0005108690462371218	2.624331439434462e-12	2.1957615572574336
4.86986986986987	0.02890811362825569	0.16572866068646988	1.756585646209169e-14	0.0	0.31013527168830785	1.71641188985971e-18	7.146167986359236	7.701456964130922	17.331678755734995	2.081244816438907	5.617796166382095e-05	1.6095816716087383	0.206864926569671	5.518264799200023e-181	0.05884873448685732	9.9179059858491e-22	1.5194201884122487	1.238315002126051	1.6995944632190912e-09	6.428793277631938e-63	7.981960744729432	0.00024948183352623655	8.726440011605047e-12	2.0600268477436354
4.877877877877878	0.01602162978725154	0.12365097133679412	6.46510521536214e-14	0.0	0.2035626052902914	7.4813516147691e-18	7.606289217811441	8.43482568214969	14.557874188884988	1.463166096170947	4.604890241644042e-05	2.1157596502395593	0.12806498452555018	5.3118642096355696e-183	0.09902995474526248	1.9594325549500983e-22	1.0644192837387094	0.8979252408838616	4.886453256983428e-09	9.730555000131426e-62	7.836407991164262	0.00011874797008823624	2.828230312861096e-11	1.9368331434137358
4.885885885885886	0.00865956946628079	0.1094099814342627	2.31921567297223e-13	0.0	0.13022762124788745	3.1783223618440534e-17	7.891041324247302	9.074759658382517	11.947003042141036	1.0039082058696125	6.679582906191337e-05	2.7113226387210925	0.07731975876578806	4.983450096318885e-185	0.16246620426627414	3.773090471300037e-23	0.7271592606163435	0.635306436269753	1.369308726505073e-08	1.4357736711215303e-60	7.499954332672114	5.508982478865385e-05	8.934117708377561e-11	1.8251591275450776
4.893893893893894	0.004564360656561458	0.12197681297622708	8.108974785991602e-13	0.0	0.08120195456464555	1.3160583503426565e-16	7.979232546158923	9.60978254166365	9.579064512204226	0.6722048194853898	0.00013037598772039046	3.38683470130095	0.045534142301176674	4.5567161780603613e-187	0.2598529338499849	7.081425421534365e-24	0.48441742770567287	0.439437144958184	3.739970607507612e-08	2.064877838109761e-59	6.9968154189692	2.4910045298707443e-05	2.750728960058618e-10	1.7243945495871045
4.901901901901902	0.0023461146851431153	0.16393871202399515	2.763439973469291e-12	0.0	0.049350110144408425	5.311432558152481e-16	7.864306520606877	10.039727076192898	7.503879214472789	0.4392319870820367	0.00027120417789686026	4.123637695099608	0.026174235519940806	4.060808917990053e-189	0.4051925434197186	1.2953905363168831e-24	0.31468525651837315	0.2987170709315265	9.956213209182427e-08	2.8944259505360666e-58	6.36244064807987	1.0978312096680106e-05	8.254735515215133e-10	1.6345178029416325
4.90990990990991	0.001175969242164625	0.24173458073922602	9.178958227673935e-12	0.0	0.029232639957652816	2.0893323196650212e-15	7.5552216111268455	10.375113463538762	5.742999726078694	0.28005849791423293	0.0005605496566241306	4.893633893223206	0.014726449578747088	3.527051773787663e-191	0.615978482095763	2.309602928175336e-25	0.19933955526738711	0.20235268638259973	2.583326943606496e-07	3.954487778142348e-57	5.639210463750498	4.715791095583666e-06	2.4144474681766766e-09	1.556145371526079
4.917917917917918	0.0005747939180375705	0.3658031716672884	2.971638826650787e-11	0.0	0.016877426176028085	8.010556686200896e-15	7.075426524391276	10.634912200944346	4.2940767540819715	0.17423848988960644	0.0011339322584014906	5.660351649206386	0.00819550187885425	2.9857250751713757e-193	0.9129372207929327	4.013566752143159e-26	0.12313052805292503	0.14133640634834624	6.533166776953839e-07	5.265962485076304e-56	4.871676295565949	1.974383316878906e-06	6.883219127491911e-09	1.4904640665124038
4.925925925925926	0.00027396186360823053	0.5505545826602606	9.376870698205757e-11	0.0	0.009497354840070778	2.9934857724498364e-14	6.460136496927563	10.843187474834659	3.13662827845722	0.10576902943798086	0.0022382635544817824	6.3813854188951	0.004685324534386856	2.463352096790824e-195	1.3191327779115773	6.797985386693481e-27	0.07416317795624969	0.10906956223639995	1.6103760472416959e-06	6.834787700133597e-55	4.1020502860603045	8.05686926740252e-07	1.9126022840912763e-08	1.4390771489327236
4.933933933933934	0.00012732752944274328	0.8140225312438691	2.8838927370455017e-10	0.0	0.005209036251580522	1.0903125809331219e-13	5.752411968601669	11.025373280993282	2.2382022887954625	0.0626427845714165	0.004308586982106186	7.0120605221218195	0.003080271125074799	1.980805617311236e-197	1.8582717882327395	1.1222420317892717e-27	0.04355687741912995	0.10171374061861532	3.868922636546905e-06	8.646335051458759e-54	3.3665436725776976	3.2044912516015634e-07	5.179847673611445e-08	1.4038056051531582
4.941941941941942	5.7703414428778316e-05	1.1770267359809357	8.644891597647571e-10	0.0	0.0027846483743116748	3.870652412105835e-13	4.998732880246248	11.20499863815182	1.5601138552144251	0.0361960606726031	0.008087476096899355	7.50991911683318	0.0028275831304759246	1.5523724006601174e-199	2.5521366473098492	1.805715854856548e-28	0.02494404108345432	0.11835500144366994	9.059661578545953e-06	1.0661022880440616e-52	2.692943824918423	1.242252253621359e-07	1.3673149306787592e-07	1.386484066711039
4.94994994994995	2.549885598304679e-05	1.661686260510267	2.525801826637399e-09	0.0	0.001450913811530583	1.3392962333477969e-12	4.244809362448536	11.401522064674246	1.062205962855266	0.020403726490996584	0.014802701287665868	7.8394160374830495	0.0038143919388565614	1.1857377579972713e-201	3.417223403976968	2.8318441180316716e-29	0.013928856653802528	0.1610385794866749	2.0677264845570224e-05	1.2812252688700579e-51	2.099566246020676	4.6937334795479954e-08	3.51786671894222e-07	1.3887789167395876
4.957957957957958	1.0986847325808546e-05	2.2891873820100117	7.192804672699679e-09	0.0	0.0007368365058405047	4.516774890233372e-12	3.532271397031731	11.629593789750267	0.7063646595449113	0.011220093477111994	0.026419337767252367	7.976107307622878	0.006330941720275928	8.82714102354143e-204	4.46085710256924	4.3288250641325074e-30	0.007584105873199086	0.2346886914915883	4.599741144307719e-05	1.500762416821944e-50	1.5954780347985795	1.728562104715099e-08	8.82164293043322e-07	1.4120390248290822
4.965965965965966	4.615854972268887e-06	3.076827278358146	1.9964412437562846e-08	0.0	0.00036471944809823024	1.4847029457284497e-11	2.896666315118362	11.899629693643487	0.4587616776693121	0.0060187151693487	0.045979106620334886	7.909646499820273	0.011113217965492877	6.404572638131006e-206	5.677268267861031	6.467479417734445e-31	0.0040267858677362645	0.3468812288380185	9.97316213485227e-05	1.7133979862333864e-49	1.1817099112111522	6.204538434119823e-09	2.1561494149956333e-06	1.4571739107565356
4.973973973973974	1.8908261074621453e-06	4.034519049845268	5.400998694147132e-08	0.0	0.0001759563634325913	4.756746623775644e-11	2.3669155072215227	12.219180081397065	0.2909722802317528	0.0031492973791353096	0.07803001430731824	7.645078821573756	0.01945983512912302	4.528964514698705e-208	7.044291220381799	1.0721908551345993e-31	0.00208553585916351	0.5073989015441014	0.00021076163211014497	1.906621325173613e-48	0.8530797645887591	2.170660483403702e-09	5.136502891154016e-06	1.5245458309135442
4.981981981981982	7.552058129621165e-07	5.161130284843663	1.424134095059509e-07	0.0	8.273881590533287e-05	1.48538759170331e-10	1.966098515624598	12.59433257597181	0.18021435347315318	0.001607344800807296	0.12913093521097038	7.202208102896616	0.03341724865529292	3.121377881549319e-210	8.521430808571864	1.093433203792045e-31	0.0010553261982503607	0.7274806421258324	0.00043411961844402376	2.0679048933031203e-47	0.6002429511688	7.401713153660175e-10	1.1926569898199284e-05	1.6138642944806019
4.98998998998999	2.940949138617522e-07	6.44119768838412	3.6600495781542486e-07	0.0	3.7920311219528856e-05	4.520941521354844e-10	1.713194038992568	13.030384150143334	0.10898489778583587	0.0008001539697647858	0.20838726680963704	6.613146887681671	0.05602194771029307	2.0966814094668265e-212	10.049988578286245	6.646750791374342e-31	0.0005259267691081037	1.0186895709211425	0.0008715382622728809	2.1860325949140545e-46	0.4116452765648992	2.4599740752300406e-10	2.6991247583504994e-05	1.7240827606364193
4.997997997997998	1.1166383485242067e-07	7.8426663512831425	9.168162984239346e-07	0.0	1.6939194423696555e-05	1.3411498701498538e-09	1.6252469881894278	13.531266258421176	0.0643498661286162	0.00038850047838073244	0.32793596859407464	5.918470359852987	0.09157684530246428	1.3726417449769067e-214	11.555716241481392	4.457178726977301e-30	0.0002679487134829392	1.3913721678128255	0.0017053859863162138	2.252385403676545e-45	0.2751552661391996	7.968686466941683e-11	5.9537391208223425e-05	1.8533128545595694
5.006006006006006	4.133662318306378e-08	9.316298134085134	2.2383961739021655e-06	0.0	7.3751673705326416e-06	3.877796898989109e-09	1.7193636822152358	14.097645799715197	0.03709353127410937	0.0001839704498293115	0.5032554921841741	5.162613221647169	0.1459214566075535	8.758316193112086e-217	12.954086370140192	2.921124819597014e-29	0.0001613945479424897	1.8527641735356482	0.0032525060093202274	2.261980307006189e-44	0.1792631975026736	2.5159434671249525e-11	0.00012800182725762466	1.9987843735019373
5.014014014014014	1.4919342862468286e-08	10.797249452252602	5.326609471801016e-06	0.0	3.1297473211228125e-06	1.0928287976998514e-08	2.0139636912429637	14.724127808770085	0.02087289375469714	8.496280188847773e-05	0.7531371218242592	4.389231689938598	0.22663339512908515	5.446565040981472e-219	14.15779519771031	1.8661865563783028e-28	0.00015482278346810305	2.404905529626399	0.006046063600885274	2.214088772578749e-43	0.11383165775846317	7.742352611710793e-12	0.00026822680970104335	2.1568830867919813
5.022022022022022	5.249907479238602e-09	12.209033713805438	1.2354467516786808e-05	0.0	1.2945086007145224e-06	3.0017777024285675e-08	2.528827982305012	15.396400582576199	0.011464788256889185	3.826663031631991e-05	1.0991322768661629	3.6371920015538506	0.34307646019545457	3.3011360431340602e-221	15.085635649711081	1.1621269367879523e-27	0.00024727533488633576	3.042636680243199	0.010954347182445562	2.1123281683587146e-42	0.07045204319168888	2.3222177716043175e-12	0.0005478327785653401	2.3232892862990133
5.03003003003003	1.8010927420705617e-09	13.469693696664391	2.7929070307985958e-05	0.0	5.218658425806275e-07	8.036450026324469e-08	3.2836662886536025	16.089355038993485	0.006146299082117345	1.6807739299046715e-05	1.5643012424830398	2.937668274540525	0.5061950199929433	1.9500367778181256e-223	15.671512800361253	7.0541789880948e-27	0.000489498097708442	3.7520332631516173	0.019344587661329113	1.9642102098470436e-41	0.042499393602792396	6.788766502809085e-13	0.0010905708768189513	2.4932191876088416
5.038038038038038	6.024186129960542e-10	14.499584738581232	6.153868325675191e-05	0.0	2.0505533457287567e-07	2.0970524568164638e-07	4.295166944828823	16.76710106753321	0.003215819405345679	7.199191992790161e-06	2.171147361460959	2.3125870183042876	0.7279543453205396	1.1226925258631548e-225	15.872219052776076	4.1738331993322675e-26	0.0010056515667379467	4.509664908835638	0.03329596748990283	1.780224688119017e-40	0.024987941591392223	1.9343574399225007e-13	0.0021160219263178836	2.661744173602561
5.046046046046046	1.9644191621308988e-10	15.229802561495521	0.00013215974503755177	0.0	7.853107455757688e-08	5.3335167679087e-07	5.572769855895176	17.385402687467973	0.0016419759543868358	3.0069892360770466e-06	2.938735187285122	1.7744028183581853	1.0203509839140628	6.299665757862882e-228	15.672700294651317	2.407247663851025e-25	0.0020418848533036073	5.283012186943165	0.05585769196332404	1.572613621334457e-39	0.014319796241848997	5.372055790893619e-14	0.004001725421488502	2.8241380621416696
5.054054054054054	6.24509704398244e-11	15.610070888850304	0.00027663648484801685	0.0	2.9313675507488778e-08	1.3221397425253474e-06	7.113688596332062	17.896455370124446	0.0008181010776569386	1.2247361631011627e-06	3.8791572732235964	1.3269823916328747	1.3939723614810635	3.4451872306388275e-230	15.087921973819928	1.353333827700924e-24	0.004054120743135845	6.032234878498594	0.09133421924577534	1.354034373227609e-38	0.007998375736971949	1.4541266367851374e-14	0.007376255034072375	2.9761888703711907
5.062062062062062	1.935572393435742e-11	15.61489869061023	0.000564389590979342	0.0	1.0664912093690817e-08	3.1944815183258694e-06	8.897959500505424	18.255289644827773	0.0003977233805854603	4.864130433833399e-07	4.993711103576171	0.9672459336846311	1.856170476761955	1.8363133563361422e-232	14.161013963557927	7.416329790833302e-24	0.007854268307074506	6.713268246839785	0.14556040008114401	1.136312757733383e-37	0.004354370437089113	3.8363822684012785e-15	0.01325217024762475	3.1144149814777053
5.07007007007007	5.84845242542218e-12	15.247043080396574	0.0011222970105390262	0.0	3.781834785441133e-09	7.5228555780079765e-06	10.884462450903314	18.426581325098255	0.00018865113283943804	1.8836919473030095e-07	6.269336691783943	0.6871752276227461	2.4090215371573995	9.539363506464789e-235	12.958013473479266	3.9616359433887764e-23	0.014841445125779758	7.281968999644105	0.22610603101011625	9.294514668587131e-37	0.002310508394513034	9.865053607545e-16	0.023206083058561984	3.2361471963839312
5.078078078078078	1.7227810836351867e-12	14.537734029842477	0.0021751834454638262	0.0	1.3070918065475734e-09	1.7267298377606893e-05	13.008886767822561	18.390426431803228	8.729980395953816e-05	7.112905910938339e-08	7.675995816028096	0.4758356509139878	3.0473521068425113	4.829816633110667e-237	11.560095596739433	2.0628282650204564e-22	0.027351413748038494	7.698793950727046	0.34232627836146196	7.409967593368458e-36	0.0011949461539833644	2.4724923333157946e-16	0.03960794175394443	3.3394730762488023
5.086086086086086	4.947356987849445e-13	13.543644575913728	0.004109067213260686	0.0	4.403194811488113e-10	3.86300604331708e-05	15.184465908715058	18.145771988503856	3.941081399372059e-05	2.618832801420448e-08	9.165693863463957	0.3211482987539793	3.757195082593132	2.3833099430777123e-239	10.054559487126692	1.0470228510821198e-21	0.04916090429033212	7.933331558073234	0.5051583275092727	5.757935367118686e-35	0.0006023483540100013	6.039881070090316e-17	0.06589172853627528	3.4230787481108855
5.094094094094094	1.3850549489319643e-13	12.34111085248773	0.007565713193302479	0.0	1.4457326085790106e-10	8.423366673161407e-05	17.30596568357274	17.710661784972338	1.7355610504156227e-05	9.401204274916403e-09	10.673717185247767	0.21125862219364405	4.515065396895535	1.1462227995888255e-241	8.52595294223677	5.180306640928301e-21	0.08618004247651154	7.967967412342538	0.7265641761738666	4.360921716240517e-34	0.0002959414021445257	1.4380690849284314e-17	0.10684430540525798	3.48605441988797
5.102102102102102	3.7801416816984034e-14	11.01850828611883	0.013577373802250967	0.0	4.6266465267165005e-11	0.00017902156500888494	19.256913497656992	17.11914835723561	7.455249105575815e-06	3.290532240205723e-09	12.122374802232613	0.13545256015337853	5.288391746400492	5.3727445840791164e-244	7.048564013172927	2.498404141083262e-20	0.1473507955159283	7.800070492522116	1.0185436157937902	3.2192224077878655e-33	0.00014171712504340063	3.337252311367734e-18	0.1688685885161707	3.52774314462596
5.11011011011011	1.0057576107281402e-14	9.667894031342174	0.023748760545686812	0.0	1.443121620324711e-11	0.00037083807444750373	20.919476956661057	16.415467708352168	3.123625806031383e-06	1.1229181875180715e-09	13.427125174542976	0.08465220139964977	6.037298275927016	2.4544940303084796e-246	5.681142831136372	1.174571811467374e-19	0.2457368767468315	7.442323433187973	1.391696282575761	2.3162478831973846e-32	6.614508010363043e-05	7.548423611493075e-19	0.26015408962450226	3.547702466519995
5.118118118118118	2.608673571992966e-15	8.377004000508212	0.040487913363766524	0.0	4.387304862856318e-12	0.0007487254749390299	22.18585012487666	15.646686238144747	1.2764650223912972e-06	3.736131498334734e-10	14.504508293650384	0.05157290220859435	6.7177127327460235	1.0928646960696396e-248	4.464240242529175	5.3827958902599415e-19	0.3997368273403172	6.9211392333880255	1.8533971439406765	1.624353864363328e-31	3.009063599898289e-05	1.6641076451701715e-19	0.390667242633106	3.545816651664506
5.126126126126126	6.59605729768835e-16	7.22247567287206	0.06727738677557925	0.0	1.300022778284702e-12	0.0014733985132742696	22.96960777332384	14.855359672221336	5.087387623121897e-07	1.211940822098631e-10	15.280889531746148	0.03064368269910802	7.285522463198277	4.742522973866089e-251	3.4200746389859287	2.4046371495399217e-18	0.6342765583467493	6.273438805301391	2.405756665883467	1.1102940953670953e-30	1.3342087809588226e-05	3.575728176133726e-20	0.5718634977456094	3.522551026024429
5.134134134134134	1.6258654369783024e-16	6.264830607018458	0.10896125724053064	0.0	3.754588782029209e-13	0.00282603261229245	23.215346063648575	14.073715232250242	1.9775503064848608e-07	3.832828739245539e-11	15.70075726103246	0.017789488858459733	7.701261630797685	2.0058161274832135e-253	2.554460035937716	1.0471439624818122e-17	0.981746495049254	5.5423350891975645	3.043645672022226	7.397030827930364e-30	5.766002536592317e-06	7.488684033685054e-21	0.8160320807041384	3.479291865659385
5.142142142142142	3.9067679599295926e-17	5.545389729526414	0.17200234580503865	0.0	1.0568955337558614e-13	0.005283156015876183	22.90509728952965	13.320496367416572	7.50145361052039e-08	1.181761983396774e-11	15.73327951024199	0.010156637091014402	7.934651781325742	8.268208542784826e-256	1.8601047920751042	4.44508822659237e-17	1.4823565478775762	4.772422967048907	3.7531478511211946	4.8032933222848316e-29	2.4287592670586245e-06	1.5286372798745595e-21	1.1352209781723808	3.4186788024797043
5.15015015015015	9.15126062829519e-18	5.084998960014426	0.2646402553127493	0.0	2.8997463812124046e-14	0.009626513568214068	22.060473018362718	12.600993720707484	2.7906334964301597e-08	3.55228174096888e-12	15.376045034244813	0.00584002607425656	7.968281191304176	3.321776065518052e-258	1.320534318699221	1.839388777528409e-16	2.1835141213113447	4.005383534821103	4.510829802048211	3.040068477987284e-28	9.971321502592667e-07	3.041314384770599e-22	1.5397584561756017	3.344822607725495
5.158158158158158	2.0896428817225707e-18	4.884269572326817	0.3968594410756948	0.0	7.754364930625818e-15	0.01709637137936973	20.740170237767696	11.910080786688727	1.0606210559868865e-08	1.0409888473348408e-12	14.655358745903458	0.003648915483365933	7.799817274864611	1.300672345387402e-260	0.9139766717577489	7.419726389388523e-16	3.137818515814103	3.2764860488972203	5.2841653223356335	1.875385403991295e-27	3.990061365552394e-07	5.897610881088013e-23	2.036484915369193	3.2633144882294367
5.166166166166166	4.651453791529786e-19	4.924999026826097	0.5800651827174388	0.0	2.0211135987332558e-15	0.02959362620814346	19.033232103997662	11.237444223246126	5.3635149060290136e-09	2.973999031847272e-13	13.623041310631166	0.0029309432348580055	7.44238626604419	4.963683545565588e-263	0.6167267276793205	2.9175987768839873e-15	4.399343027008977	2.6123512564862525	6.033308636642978	1.127615327552642e-26	1.5561986626755733e-07	1.1146764942233089e-23	2.626921469674545	3.180971476581801
5.1741741741741745	1.0093193192074543e-19	5.172502685578594	0.8263730652364428	0.0	5.134444700513313e-16	0.04992887140938623	17.049132076636198	10.573782793517376	6.600066123285993e-09	8.282981782795589e-14	12.350273455467077	0.003462844343172177	6.923077086729713	1.8462006022610397e-265	0.40571561352160757	1.1183782880469875e-14	6.018068770785255	2.030083278932889	6.7141939706403075	6.608381243524617e-26	5.915740399299415e-08	2.0534280995739585e-24	3.3057050282896587	3.1053173742106632
5.182182182182182	2.1349589620930375e-20	5.578695061171931	1.1474526698670353	0.0	1.2713189055552328e-16	0.08210406116744574	14.906210460710696	9.91661952555505	1.5717722183620345e-08	2.2489461263862518e-14	10.919499964291308	0.00541049037823971	6.279861100434931	6.692560614492425e-268	0.26020819241927834	4.1790693802562655e-14	8.03264579315032	1.5376417774914577	7.282683442124767	3.7747947425546176e-25	2.1918548183547365e-08	3.686957129823815e-25	4.059682261858901	3.0438571668807692
5.19019019019019	4.4021969315082374e-21	6.0858451300123555	1.5529328641117401	0.0	3.06813028831327e-17	0.1315942321081713	12.72015159083465	9.274529222521387	4.2494811826077716e-08	5.9526922690484654e-15	9.415669551953714	0.009358699825363144	5.557491845885013	2.364527447856135e-270	0.16270071347234402	1.522300523452249e-13	10.462059477161407	1.1351559243181093	7.699246386707056	2.1016298472226536e-24	7.91540367824217e-09	6.452300783930312e-26	4.868044801651303	3.003251325694478
5.198198198198198	8.848433531961775e-22	6.630944637524778	2.048471157900251	0.0	7.216911152034754e-18	0.20557409810562713	10.594035599893463	8.668963170020708	1.1426301873278371e-07	1.5359803150249271e-15	7.918092268687699	0.016410505971614957	4.803100074673619	8.142073656370298e-273	0.09918045682705845	5.405719309195817e-13	13.297208753800616	0.8167984475542726	7.933490456476713	1.1404711575298745e-23	2.7860760013549867e-09	1.1005734976927656e-26	5.7037830556646245	2.9885240347891595
5.206206206206206	1.73371772236697e-22	7.150555133867444	2.6336999704020436	0.0	1.6545777789042113e-18	0.31301075327171074	8.611088609398786	8.133349677907765	3.0020344932288284e-07	3.863596201016237e-16	6.493965265616059	0.028353754190219384	4.06220103105195	2.7325260682214943e-275	0.0589426654501744	1.8712905912162294e-12	16.493760389297925	0.572839980085193	7.967825945441841	6.032234252076066e-23	9.558097523461737e-10	1.8297064800335436e-27	6.536533293460379	3.002440294374026
5.2142142142142145	3.311338715282952e-23	7.585860282532907	3.3003653343014685	0.0	3.6972709986054836e-19	0.46452537914288217	6.830697366246999	7.709649510749493	7.690359474961589e-07	9.473880562359674e-17	5.194222342384348	0.047887715903381436	3.375690176653172	8.93783267123795e-278	0.03415067415166177	6.3148936937490515e-12	19.967819449517187	0.39157122707181985	7.799650868447421	3.109843920202388e-22	3.196013186562251e-10	2.964843208108226e-28	7.336615471399846	3.0451611551245414
5.222222222222222	6.165102064180215e-24	7.88749597510694	4.031039069222539	0.0	8.052554058176162e-20	0.6719221531296802	5.2876763086984475	7.442956458432466	1.9203939773491257e-06	2.2645953056528624e-17	4.051903464821653	0.0788920485917554	2.7781587854918737	2.849303713649926e-280	0.01929005289758098	2.0774490897695805e-11	23.595852334520824	0.2608838871808818	7.441681162579283	1.5626663363434092e-21	1.0416079229564952e-10	4.68252350097705e-29	8.079757394788285	3.1142396093904834
5.23023023023023	1.1188881426352133e-24	8.019624855426159	4.798784756385423	0.0	1.709402291615679e-20	0.9473005687559343	3.994291122299561	7.375000872315567	4.674490095316287e-06	5.276870501269493e-18	3.0828188858651915	0.1267041399116216	2.2975690874626937	8.852865907125238e-283	0.010622602492377085	6.662493340148402e-11	27.21986394128204	0.16941145615796327	6.920370071778798	7.6535344554275e-21	3.308709161065683e-11	7.208022434819172e-30	8.751742620952086	3.2049612893771835
5.238238238238238	1.9794346297467066e-25	7.962716794557721	5.5680715392328075	0.0	3.5368218320665586e-21	1.3017151543599812	2.9442294784396346	7.537525101195007	1.109116397838127e-05	1.1986218630785507e-18	2.2879761035551693	0.1983496036401825	1.9560505677086781	2.6808199392428246e-285	0.0057028313461526745	2.082992959236419e-10	30.658085980963452	0.10722531424443092	6.272693390893417	3.65364961373735e-20	1.0244046005325099e-11	1.081459408229803e-30	9.352076858482423	3.310975209130504
5.246246246246246	3.4135177422142407e-26	7.71461685784441	6.297056863771295	0.0	7.132476536290578e-22	1.7434257188009226	2.117593964764965	7.946473273736157	2.5651872113675122e-05	2.6540239228828685e-19	1.6570854284837753	0.30264777074102006	1.7713656412668957	7.9120681664555e-288	0.0029847701471430827	6.348718054801216e-10	33.72048494351929	0.06614711599071225	5.541849440861264	1.7000506992983123e-19	3.0913135216248592e-12	1.5814746909247722e-31	9.89579676840096	3.425111052645169
5.2542542542542545	5.7381004718281694e-27	7.289713838054531	6.941122298874974	0.0	1.4019282544118778e-22	2.2758847225608987	1.4860549613104634	8.597807514385316	5.783094627595933e-05	5.728507180647352e-20	1.172459367726582	0.4500954655742201	1.7584776392029833	2.275888656789871e-290	0.0015229676292996335	1.886401598668458e-09	36.227423811321515	0.03977255888502862	4.7725773075452045	7.710244407282012e-19	9.09228821552362e-13	2.254094910878334e-32	10.412768871517533	3.540249528583571
5.262262262262262	9.402376682993682e-28	6.716317392131734	7.457290322093711	0.0	2.685774175113752e-23	2.895718877673601	1.017490577203126	9.46556082365472	0.0001270869835446389	1.2052838570450612e-20	0.8127381675894445	0.6524265042328621	1.9306507273555569	6.380439829687286e-293	0.000757579981326074	5.464303854235365e-09	38.02902636728263	0.02330854622441361	4.006807635054467	3.4083722008746127e-18	2.606525279970268e-13	3.131411054316932e-33	10.944223168163917	3.650106251351722
5.27027027027027	1.5017901178186934e-28	6.032641739684896	7.808932694508603	0.0	5.015006111548352e-24	3.5910533639609796	0.6796912459055573	10.502485303690246	0.00027223353927858195	2.471985200419911e-21	0.5560572327119835	0.9217603666185809	2.2996166712582853	1.7433670691187944e-295	0.00036738628645729737	1.5430884820057046e-08	39.022396558823715	0.013313917891267317	3.2802365374003752	1.4685878504043364e-17	7.282982994651287e-14	4.2400003427962515e-34	11.536769987091885	3.7498084893392636
5.278278278278278	2.3381995454659116e-29	5.282010284864057	7.970059882773298	0.0	9.127076857843298e-25	4.340568807277877	0.44295684337231267	11.643364841360503	0.0005684368317603431	4.942066358452936e-22	0.3824687348680003	1.2692987653994283	2.874540486782051	4.642647101083845e-298	0.0001736891134137962	4.2481993727928836e-08	39.16396767935548	0.007412344494068615	2.620194720476518	6.167774773404705e-17	1.983422600036205e-14	5.595638279738054e-35	12.234660625020567	3.8361846167161455
5.286286286286286	3.548569525541913e-30	4.507989687826158	7.928495270384708	0.0	1.619012555683676e-25	5.113647129923722	0.28161946181361297	12.810743694462701	0.0011569725263193768	9.631082762769639e-23	0.27559715145978875	1.7036055803657995	3.659778652743567	1.204983559836882e-300	8.005270526579687e-05	1.1401968253883929e-07	38.47491620559821	0.0040222063749535495	2.044927281583047	2.524843903662881e-16	5.2647751282655075e-15	7.197659586023997e-36	13.071462247088567	3.907740943864178
5.2942942942942945	5.249563738511999e-31	3.750117738674476	7.687396049795145	0.0	2.7991552980131335e-26	5.871839708572445	0.17466217837634512	13.922495938930304	0.0022954316386210732	1.8295457272164625e-23	0.22362144584539584	2.2286076333409284	4.651712978053498	3.048141917675826e-303	3.596927773188461e-05	2.983448017584906e-07	37.03866786475716	0.0021273166463268768	1.564161713232125	1.007441892564623e-15	1.362081209852107e-15	9.023829948528726e-37	14.062529475274916	3.964359640902618
5.302302302302302	7.569898047106642e-32	3.0407257817386397	7.264857163176673	0.0	4.716958323926153e-27	6.571688231189709	0.10567054125608999	14.900361572728372	0.004439217060271705	3.387746621553298e-24	0.21972774302813006	2.8415646098008533	5.835214888866931	7.514980495320324e-306	1.575571901469069e-05	7.610684110019483e-07	34.99083898423345	0.001096627066336528	1.1806650892797752	3.918204894046079e-15	3.4346681634580387e-16	1.1026772939654315e-37	15.199611479832214	4.006803410697603
5.31031031031031	1.0640268512769506e-32	2.403119326870989	6.691667464279928	0.0	7.747388816035211e-28	7.1686773954205165	0.0623608764929425	15.678355361937099	0.008368532580371617	6.114712820331145e-25	0.2621729359603657	3.5313504431423084	7.180497068421204	1.805756323710176e-308	6.728124875025611e-06	1.892772327755626e-06	32.50322754006617	0.0005509913953258027	0.8923966786325581	1.4853828657601484e-14	8.441607869026829e-17	1.313299837394536e-38	16.448630227719207	4.036147107122444
5.318318318318318	1.457839601658825e-33	1.8511279433695227	6.007604800396335	1.245e-320	1.2402434256613337e-28	7.62185085696003	0.03589703500912157	16.20987178883652	0.015377769976548623	1.0758130180329334e-25	0.3540584241241207	4.27743542845393	8.641190782418379	4.228915846753e-311	2.8009003308892616e-06	4.589289214332722e-06	29.76443492574416	0.00026982967257454214	0.6948469923196439	5.48878919661812e-14	2.0222003035150227e-17	1.5245345766250478e-39	17.751155420230592	4.053266495117438
5.326326326326326	1.946975088875693e-34	1.3898213484631765	5.25688950645216	5.77751e-318	1.9351595738231616e-29	7.89843740284482	0.02015479698563037	16.472409220528544	0.027544743139700303	1.8449784618891284e-26	0.5028550854230777	5.0499312721861935	10.154408490168898	9.652449831e-314	1.1367043957224691e-06	1.0848451945263094e-05	26.960167888899242	0.0001287934064424154	0.5831995221303672	1.9769906667537102e-13	4.721519364005621e-18	1.7249185644344539e-40	19.029483057177217	4.058497526650522
5.334334334334335	2.53456525103134e-35	1.0170493792381505	4.4835170158888795	2.621523414e-315	2.9429636653624872e-30	7.97776500651429	0.01103716884560103	16.469133734438934	0.04809341343584508	3.0841668207451204e-27	0.7196664050248159	5.8109459261301435	11.643298815030624	2.14726023e-316	4.4971996356478246e-07	2.5001630985319956e-05	24.256156917533605	5.991790061756746e-05	0.554031097004591	6.941063315980286e-13	1.0744791342104583e-18	1.902207297421043e-41	20.194619957267847	4.051539139374156
5.342342342342342	3.216162312144024e-36	0.7254125748966426	3.7271471019433955	1.15939135727e-312	4.362257375305779e-31	7.8538142067771695	0.0058949866346381784	16.2269700613139	0.081852918862343	5.025448661037078e-28	1.0181837999657306	6.51729773828463	13.022198220600124	4.65553e-319	1.7345227488117298e-07	5.6175906112212196e-05	21.785973896715515	2.716930869601189e-05	0.6063572758776269	2.375442300908804e-12	2.383267574231583e-19	2.0445842925013588e-42	21.156004484688406	4.0316169906621555
5.35035035035035	3.977982293676372e-37	0.5042986265238381	3.0200620109942333	4.997653666745e-310	6.302254528412287e-32	7.535972960510693	0.0030707245428370595	15.791471750970972	0.1357952595593228	7.981797153210892e-29	1.4132881065822707	7.124389433948367	14.203995405708	9.9e-322	6.521680189079493e-08	0.00012305972884918014	19.64498932537507	1.2007695958185948e-05	0.7419159500055666	7.924361041157388e-12	5.152360348146173e-20	2.1419539322146063e-43	21.831541935591357	3.9978663749113945
5.358358358358358	4.795977928018333e-38	0.3417039283803933	2.3854671298380823	2.09972314911884e-307	8.874397148577906e-33	7.047861556738445	0.0015599811623007794	15.219280367127077	0.21960240267554354	1.2357024889441195e-29	1.919287770472608	7.590792172350564	15.108847959388799	0.0	2.390446984597288e-08	0.0002628263414782024	17.890501005296848	5.172497418305047e-06	0.9646617421454198	2.5768549583788825e-11	1.0856710604729165e-20	2.1871227678575598e-44	22.15653954464849	3.9498423296953793
5.366366366366366	5.6361172280906226e-39	0.22566880590578947	1.8371556248370084	8.59840104754984e-305	1.2179796997947415e-33	6.4244317860902775	0.0007728699247141333	14.569419769560298	0.34617186362145924	1.8647179061299505e-30	2.547852497337559	7.882898097988815	15.67303616348802	0.0	8.541562245004367e-09	0.0005472828427610436	16.546937088132374	2.1717186882080977e-06	1.2795205631837605	8.168208780921896e-11	2.2297126671780646e-21	2.1766776932145603e-45	22.090372979785577	3.8880342423061025
5.374374374374375	6.456103302197584e-40	0.1452621273046062	1.3803470924158456	3.431888272996043e-302	1.629294184768895e-34	5.707834925625873	0.00037341404862676464	13.89488944080892	0.5319230366689685	2.7428181267195726e-31	3.3057872388526834	7.978919530240868	15.856600112376704	0.0	2.975312144301311e-09	0.001111086091564679	15.61420370241597	8.887798118067541e-07	1.6905349684449509	2.523949026567302e-10	4.463321401723556e-22	2.1114121729499103e-46	21.620137562605148	3.8142576143438367
5.382382382382382	7.208545827147084e-41	0.09113654110545566	1.0133759101575466	1.33508330585145e-299	2.1243067691754112e-35	4.942735964772518	0.00017593864486070088	13.235966072390575	0.7967247941762727	3.932459526134482e-32	4.1928748500481605	7.87157465919267	15.64853372415731	0.0	1.010330000514603e-09	0.002199274466225744	15.076859422989523	3.54701414889568e-07	2.198619586476755	7.602520870716074e-10	8.708161470221911e-23	1.9962266307378735e-47	20.76103850172916	3.731818069425175
5.39039039039039	7.84532163332834e-42	0.05573037110095089	0.7298598208343157	5.0622474679681696e-297	2.699561505032851e-36	4.171792925386999	8.083656219021015e-05	12.616298975670887	1.163243150604233	5.4955819144986226e-33	5.200073328485122	7.5690001524563355	15.068690600906795	0.0	3.3444746966480307e-10	0.004244337204758263	14.911910576910223	1.3851062414965765e-07	2.7992352534171796	2.2323642419369458e-09	1.6560294448835947e-23	1.8395203575401535e-48	19.55375607075639	3.645387675711905
5.398398398398398	8.32259807772118e-43	0.033216247426254154	0.5210126846188281	1.8708465176978777e-294	3.343701409259731e-37	3.431921928403239	3.621767635952398e-05	12.042355302136478	1.6555238540500774	7.485901970143496e-34	6.308365104973366	7.093731891676601	14.166116075384128	0.0	1.0792573107095318e-10	0.007986231792688033	15.093587961285065	5.4298748321125114e-08	3.4803630483159043	6.390145882508479e-09	3.0729205617088394e-24	1.6521796982735232e-49	18.0594031568933	3.5605921637143085
5.406406406406406	8.605802587674388e-44	0.019296050685915438	0.377850672102452	6.738957689007225e-292	4.0366399859700655e-38	2.751765242239818	1.582304684602046e-05	11.506144047664856	2.296694710825367	9.939270714816676e-35	7.48851043251287	6.479931093946328	13.01413472189421	0.0	3.3951031812279384e-11	0.014651373571695485	15.594353588305768	2.5248077809479742e-08	4.221190058680656	1.7832142030403675e-08	5.761137206472513e-25	1.4463316625990621e-50	16.352926256920785	3.4833680050222493
5.414414414414415	8.6737591723803e-45	0.010925605872892725	0.29314507782980465	2.3659582734394215e-289	4.749750702117704e-39	2.1505259451500622	6.740739016160572e-06	10.990552064144353	3.105804388450311	1.2863045298680739e-35	8.701856989635376	5.7693298074477575	11.703056061743736	0.0	1.0411428779497179e-11	0.026207279992493115	16.382400198047755	2.357407683650651e-08	4.991882305934064	4.851242460624626e-08	2.2324871614134655e-25	1.2340604824011604e-51	14.515876030271869	3.419198633363321
5.4224224224224224	8.521305210891696e-46	0.0060295082526063744	0.26306608908147777	8.096199741806777e-287	5.4472822827975736e-40	1.6380883321620612	2.8000404648210656e-06	10.476179301592527	4.094001847194979	1.6225981859288025e-36	9.90221995826505	5.006563239906467	10.33169821560116	0.0	3.1124010779036166e-12	0.045706236002088826	17.416826937313505	4.7641341712565616e-08	5.754701666081821	1.2866781270784283e-07	7.275063626698564e-25	1.0262769290443484e-52	12.629410015641122	3.3723693184107653
5.43043043043043	8.159939593079808e-47	0.0032432296928631018	0.28851735398071965	2.700319352379167e-284	6.089017400749113e-41	1.2161559587083055	1.1341028771720703e-06	9.948345174293287	5.260477545480367	1.9950562310555584e-37	11.038697974727953	4.2346098890779285	8.999007132525175	0.0	9.069997227046387e-13	0.07772156555417281	18.642301431000448	1.205857341827346e-07	6.466526577652397	3.3271028490501647e-07	3.9224036281193355e-24	8.323884520488796e-54	10.768226914342183	3.345384014540678
5.438438438438438	7.616389252796795e-48	0.0017003330213320317	0.37616998303737714	8.778267790301011e-282	6.633959517263129e-42	0.8800362298594516	4.4788275254172356e-07	9.402979577461608	6.588788957998625	2.390976838981559e-38	12.059160377014202	3.4909728377267397	7.796871533768435	0.0	2.576580050162934e-13	0.12886138771351116	19.985211970568468	3.094755592382051e-07	7.082587952358718	8.38793525392463e-07	2.1068626730353025e-23	7.280953850453527e-55	8.995913415147413	3.338663310949042
5.446446446446447	6.929342195590745e-49	0.0008688730807829192	0.5391682827376362	2.781392654847356e-279	7.044605651339853e-43	0.6206848660789355	1.724618599186765e-07	8.85038003842625	8.044320971091683	2.7929992576625806e-39	12.914054381642375	2.8050389313028896	6.804865656317398	0.0	7.135157142193728e-14	0.20831559763123725	21.353026750784494	7.782131981651201e-07	7.560979848850228	2.061821191096064e-06	1.1037557763851264e-22	9.68181405371381e-55	7.361950951900478	3.350593833145248
5.454454454454455	6.144901432047144e-50	0.0004327883696905291	0.7974114676107447	8.589651880598915e-277	7.291196868878358e-44	0.4266788200623705	6.474930600280821e-08	8.316235796540873	9.573629624737585	3.180099324265194e-40	13.560149298024177	2.196800799622875	6.087196681664151	0.0	1.9261291524289686e-14	0.3283529775252617	22.637869422238506	1.9086575964534065e-06	7.86730754567724	4.941628348953269e-06	5.636113435169135e-22	1.1576991906537116e-53	5.900411607952166	3.3779340758722136
5.4624624624624625	5.3115005750249684e-51	0.0002102137704260881	1.1772390842615246	2.5855241857970166e-274	7.355280349209853e-45	0.2858843220665495	2.3703675653981662e-08	7.839794161575839	11.106247606430436	3.5292643696026985e-41	13.963856327921944	1.6768793781980493	5.691702100520628	0.0	5.068597255181552e-15	0.5046411892551682	23.724348294203722	4.563077538470229e-06	7.97874712048217	1.154861830844345e-05	2.8050980594393323e-21	1.4227369005546032e-52	4.630189991565001	3.4165111272022166
5.47047047047047	4.47505450081968e-52	9.977996653385624e-05	1.710292896996553	7.585451358145352e-272	7.231991460375783e-46	0.18669767850721583	8.466943422639143e-09	7.469483381745216	12.55919003445422	3.8176895435408e-42	14.103823296369292	1.2475912813840395	5.650422334203351	0.0	1.300197285304995e-15	0.7562219698738053	24.500661481907937	1.063299283107679e-05	7.88684275016075	2.6317846614985368e-05	1.3607486798542003e-20	1.704723642342137e-51	3.5564832937723687	3.462080310375986
[truncated: 191 more rows]
